# Supplementary material for: Using nanopore sequencing to identify fungi from clinical samples with high phylogenetic resolution
Source: Sci Rep. 2023 Jun 16;13:9785. doi: 10.1038/s41598-023-37016-0 (PMC10275880; doi:10.1038/s41598-023-37016-0)
Supplement: Supplementary file 1 — Supplementary Information. [file 41598_2023_37016_MOESM1_ESM.zip › Supplementary_Information/Supplementary_Data/Data_S5_Mock_blast/results/Mock_RGN4_9_fmt6.txt]

QQSR01000402.1	100	3773	2055	6	0	99.709	0.0
JAJVHL010000002.1	100	3747	2052	9	2	99.467	0.0
JAJVHL010000002.1	100	3740	2051	9	3	99.418	0.0
DS995812.1	100	3711	2047	14	4	99.128	0.0
DS995812.1	100	3711	2047	14	4	99.128	0.0
DS995812.1	100	3711	2047	14	4	99.128	0.0
GG698504.1	100	3705	2046	15	4	99.080	0.0
GG698504.1	100	2542	1390	7	0	99.499	0.0
GG698504.1	100	2224	1272	14	16	97.696	0.0
WOFF01000004.1	100	3672	2042	17	8	98.791	0.0
WOFF01000004.1	100	3672	2042	17	8	98.791	0.0
WOFF01000004.1	100	3666	2042	17	9	98.743	0.0
WOFF01000004.1	100	3664	2041	17	9	98.742	0.0
WOFF01000004.1	100	3648	2039	17	12	98.598	0.0
WOFF01000004.1	100	3639	2037	17	13	98.549	0.0
WOFF01000004.1	100	3609	2033	17	18	98.308	0.0
WOFF01000004.1	100	3537	2026	19	29	97.686	0.0
ABSU01000048.1	100	3404	1999	49	23	96.523	0.0
ABSU01000048.1	100	3404	1999	49	23	96.523	0.0
NW_003315066.1	100	3404	1999	49	23	96.523	0.0
NW_003315066.1	100	3404	1999	49	23	96.523	0.0
ACYE01000405.1	100	3374	1992	56	21	96.278	0.0
NW_003315232.1	100	3374	1992	56	21	96.278	0.0
CAJUYU010000019.1	100	3284	1991	59	38	95.354	0.0
JAADCK010000559.1	82	3097	1694	6	2	99.530	0.0
DS989826.1	100	3042	1949	72	63	93.522	0.0
DS989826.1	100	3042	1947	75	60	93.516	0.0
DS989826.1	100	2852	1919	96	73	91.906	0.0
DS989826.1	100	2769	1906	106	78	91.196	0.0
NW_003345197.1	100	3042	1949	72	63	93.522	0.0
NW_003345197.1	100	3042	1947	75	60	93.516	0.0
NW_003345197.1	100	2852	1919	96	73	91.906	0.0
NW_003345197.1	100	2769	1906	106	78	91.196	0.0
CAJUYN010000019.1	93	2968	1727	35	20	96.914	0.0
CAJUYN010000019.1	93	215	147	9	5	91.304	5.27e-51
CAJUYN010000019.1	93	158	108	10	1	90.756	9.01e-34
CAJUYN010000019.1	93	69.4	37	0	0	100.000	4.34e-07
CAJUYO010000017.1	99	2957	1730	32	26	96.756	0.0
CAJUYO010000017.1	99	250	226	23	18	84.644	1.44e-61
CAJUYO010000017.1	99	215	147	9	5	91.304	5.27e-51
CAJUYO010000017.1	99	69.4	37	0	0	100.000	4.34e-07
DS995704.1	89	2891	1747	41	40	95.569	0.0
DS995704.1	89	2885	1747	41	41	95.517	0.0
DS995704.1	89	2885	1747	41	41	95.517	0.0
DS995704.1	89	2571	1573	39	41	95.160	0.0
DS995704.1	89	1722	1107	36	41	93.497	0.0
DS995704.1	89	1022	563	5	0	99.120	0.0
DS995704.1	89	787	572	68	4	88.820	0.0
DS995704.1	89	76.8	43	1	0	97.727	2.59e-09
DS995704.1	89	76.8	43	1	0	97.727	2.59e-09
DS995704.1	89	76.8	43	1	0	97.727	2.59e-09
DS995704.1	89	76.8	43	1	0	97.727	2.59e-09
DS995704.1	89	76.8	43	1	0	97.727	2.59e-09
NW_003299166.1	89	2891	1747	41	40	95.569	0.0
NW_003299166.1	89	2885	1747	41	41	95.517	0.0
NW_003299166.1	89	2885	1747	41	41	95.517	0.0
NW_003299166.1	89	2571	1573	39	41	95.160	0.0
NW_003299166.1	89	1722	1107	36	41	93.497	0.0
NW_003299166.1	89	1022	563	5	0	99.120	0.0
NW_003299166.1	89	787	572	68	4	88.820	0.0
NW_003299166.1	89	76.8	43	1	0	97.727	2.59e-09
NW_003299166.1	89	76.8	43	1	0	97.727	2.59e-09
NW_003299166.1	89	76.8	43	1	0	97.727	2.59e-09
NW_003299166.1	89	76.8	43	1	0	97.727	2.59e-09
NW_003299166.1	89	76.8	43	1	0	97.727	2.59e-09
MU277664.1	89	2857	1737	45	40	95.335	0.0
MU277664.1	89	2820	1726	52	38	95.044	0.0
MU277664.1	89	2819	1731	46	45	95.005	0.0
MU277664.1	89	2809	1726	46	45	94.992	0.0
MU277664.1	89	76.8	43	1	0	97.727	2.59e-09
MU277664.1	89	76.8	43	1	0	97.727	2.59e-09
MU277664.1	89	76.8	43	1	0	97.727	2.59e-09
MU277664.1	89	76.8	43	1	0	97.727	2.59e-09
JAACJD010000002.1	89	2796	1714	65	28	94.853	0.0
JAACJD010000002.1	89	2796	1714	65	28	94.853	0.0
JAACJD010000002.1	89	2796	1714	65	28	94.853	0.0
JAACJD010000002.1	89	1554	857	8	0	99.075	0.0
JAACJD010000002.1	89	69.4	37	0	0	100.000	4.34e-07
JAACJD010000002.1	89	69.4	37	0	0	100.000	4.34e-07
JAACJD010000002.1	89	69.4	37	0	0	100.000	4.34e-07
NW_022983864.1	89	2796	1714	65	28	94.853	0.0
NW_022983864.1	89	2796	1714	65	28	94.853	0.0
NW_022983864.1	89	2796	1714	65	28	94.853	0.0
NW_022983864.1	89	1554	857	8	0	99.075	0.0
NW_022983864.1	89	69.4	37	0	0	100.000	4.34e-07
NW_022983864.1	89	69.4	37	0	0	100.000	4.34e-07
NW_022983864.1	89	69.4	37	0	0	100.000	4.34e-07
JWPT01000147.1	89	2466	1400	30	2	97.765	0.0
JWPT01000147.1	89	388	315	20	26	87.258	2.93e-103
JWPT01000147.1	89	76.8	43	1	0	97.727	2.59e-09
GG663373.1	89	2370	1644	133	38	90.579	0.0
GG663373.1	89	2370	1644	133	38	90.579	0.0
GG663373.1	89	2366	1643	132	39	90.573	0.0
GG663373.1	89	2231	1632	143	55	89.180	0.0
GG663373.1	89	69.4	37	0	0	100.000	4.34e-07
GG663373.1	89	69.4	37	0	0	100.000	4.34e-07
GG663373.1	89	69.4	37	0	0	100.000	4.34e-07
GG663373.1	89	69.4	37	0	0	100.000	4.34e-07
NW_025544811.1	89	2370	1644	133	38	90.579	0.0
NW_025544811.1	89	2370	1644	133	38	90.579	0.0
NW_025544811.1	89	2366	1643	132	39	90.573	0.0
NW_025544811.1	89	2231	1632	143	55	89.180	0.0
NW_025544811.1	89	69.4	37	0	0	100.000	4.34e-07
NW_025544811.1	89	69.4	37	0	0	100.000	4.34e-07
NW_025544811.1	89	69.4	37	0	0	100.000	4.34e-07
NW_025544811.1	89	69.4	37	0	0	100.000	4.34e-07
ACFW01000043.1	90	2351	1649	129	47	90.356	0.0
ACFW01000043.1	90	69.4	37	0	0	100.000	4.34e-07
ACFW01000053.1	90	2351	1649	129	47	90.356	0.0
ACFW01000053.1	90	69.4	37	0	0	100.000	4.34e-07
NW_003315985.1	90	2351	1649	129	47	90.356	0.0
NW_003315985.1	90	69.4	37	0	0	100.000	4.34e-07
NW_003315975.1	90	2351	1649	129	47	90.356	0.0
NW_003315975.1	90	69.4	37	0	0	100.000	4.34e-07
PNEM01000003.1	88	2344	1628	122	46	90.646	0.0
PNEM01000003.1	88	69.4	37	0	0	100.000	4.34e-07
CH476663.1	89	2340	1640	135	41	90.308	0.0
CH476663.1	89	2331	1639	136	42	90.204	0.0
CH476663.1	89	69.4	41	2	0	95.349	4.34e-07
CH476663.1	89	69.4	41	2	0	95.349	4.34e-07
NW_001813974.1	89	2340	1640	135	41	90.308	0.0
NW_001813974.1	89	2331	1639	136	42	90.204	0.0
NW_001813974.1	89	69.4	41	2	0	95.349	4.34e-07
NW_001813974.1	89	69.4	41	2	0	95.349	4.34e-07
JAEVHH010000003.1	89	2337	1640	136	41	90.259	0.0
JAEVHH010000003.1	89	2335	1640	133	44	90.259	0.0
JAEVHH010000003.1	89	2327	1642	131	48	90.170	0.0
JAEVHH010000003.1	89	2320	1641	131	49	90.115	0.0
JAEVHH010000003.1	89	2302	1620	133	43	90.200	0.0
JAEVHH010000003.1	89	2126	1343	86	8	93.459	0.0
JAEVHH010000003.1	89	2115	1342	87	9	93.324	0.0
JAEVHH010000003.1	89	2093	1339	88	12	93.051	0.0
JAEVHH010000003.1	89	303	210	14	7	90.909	1.09e-77
JAEVHH010000003.1	89	303	210	14	7	90.909	1.09e-77
JAEVHH010000003.1	89	298	209	14	8	90.476	5.09e-76
JAEVHH010000003.1	89	69.4	41	2	0	95.349	4.34e-07
JAEVHH010000003.1	89	69.4	41	2	0	95.349	4.34e-07
JAEVHH010000003.1	89	69.4	41	2	0	95.349	4.34e-07
JAEVHH010000003.1	89	69.4	41	2	0	95.349	4.34e-07
JAEVHH010000003.1	89	69.4	41	2	0	95.349	4.34e-07
JAEVHH010000003.1	89	69.4	41	2	0	95.349	4.34e-07
JAEVHH010000003.1	89	69.4	41	2	0	95.349	4.34e-07
JAEVHH010000003.1	89	69.4	41	2	0	95.349	4.34e-07
GG704915.1	90	2331	1648	129	51	90.153	0.0
GG704915.1	90	2331	1648	129	51	90.153	0.0
GG704915.1	90	2331	1648	129	51	90.153	0.0
GG704915.1	90	2327	1648	129	52	90.104	0.0
GG704915.1	90	1173	1185	250	20	81.443	0.0
GG704915.1	90	955	747	110	4	86.760	0.0
GG704915.1	90	69.4	37	0	0	100.000	4.34e-07
GG704915.1	90	69.4	37	0	0	100.000	4.34e-07
GG704915.1	90	69.4	37	0	0	100.000	4.34e-07
GG704915.1	90	69.4	37	0	0	100.000	4.34e-07
NW_004504307.1	90	2331	1648	129	51	90.153	0.0
NW_004504307.1	90	2331	1648	129	51	90.153	0.0
NW_004504307.1	90	2331	1648	129	51	90.153	0.0
NW_004504307.1	90	2327	1648	129	52	90.104	0.0
NW_004504307.1	90	1173	1185	250	20	81.443	0.0
NW_004504307.1	90	955	747	110	4	86.760	0.0
NW_004504307.1	90	69.4	37	0	0	100.000	4.34e-07
NW_004504307.1	90	69.4	37	0	0	100.000	4.34e-07
NW_004504307.1	90	69.4	37	0	0	100.000	4.34e-07
NW_004504307.1	90	69.4	37	0	0	100.000	4.34e-07
JSYV01000010.1	88	2329	1621	135	36	90.458	0.0
JSYV01000010.1	88	69.4	37	0	0	100.000	4.34e-07
JAMAHF010000253.1	90	2313	1643	134	49	89.978	0.0
JAMAHF010000253.1	90	69.4	39	1	0	97.500	4.34e-07
FQSS02000205.1	88	2309	1625	136	41	90.178	0.0
FQSS02000205.1	88	69.4	41	2	0	95.349	4.34e-07
FWWN02000412.1	88	2309	1625	136	41	90.178	0.0
FWWN02000412.1	88	69.4	41	2	0	95.349	4.34e-07
JAMAGX010000103.1	89	2309	1632	142	39	90.017	0.0
JAMAGX010000103.1	89	69.4	39	1	0	97.500	4.34e-07
MSFN02000020.1	88	2309	1619	142	34	90.195	0.0
MSFN02000020.1	88	2309	1619	142	34	90.195	0.0
MSFN02000020.1	88	69.4	39	1	0	97.500	4.34e-07
MSFN02000020.1	88	69.4	39	1	0	97.500	4.34e-07
MSFN02000016.1	88	2309	1619	142	34	90.195	0.0
MSFN02000016.1	88	2309	1619	142	34	90.195	0.0
MSFN02000016.1	88	69.4	39	1	0	97.500	4.34e-07
MSFN02000016.1	88	69.4	39	1	0	97.500	4.34e-07
MSFN02000013.1	88	2309	1619	142	34	90.195	0.0
MSFN02000013.1	88	65.8	35	0	0	100.000	5.62e-06
NW_024468495.1	88	2309	1619	142	34	90.195	0.0
NW_024468495.1	88	2309	1619	142	34	90.195	0.0
NW_024468495.1	88	69.4	39	1	0	97.500	4.34e-07
NW_024468495.1	88	69.4	39	1	0	97.500	4.34e-07
NW_024468491.1	88	2309	1619	142	34	90.195	0.0
NW_024468491.1	88	2309	1619	142	34	90.195	0.0
NW_024468491.1	88	69.4	39	1	0	97.500	4.34e-07
NW_024468491.1	88	69.4	39	1	0	97.500	4.34e-07
NW_024468488.1	88	2309	1619	142	34	90.195	0.0
NW_024468488.1	88	65.8	35	0	0	100.000	5.62e-06
MSFN02000018.1	88	2307	1619	141	35	90.195	0.0
MSFN02000018.1	88	2294	1617	141	37	90.084	0.0
MSFN02000018.1	88	69.4	39	1	0	97.500	4.34e-07
MSFN02000018.1	88	69.4	39	1	0	97.500	4.34e-07
NW_024468493.1	88	2307	1619	141	35	90.195	0.0
NW_024468493.1	88	2294	1617	141	37	90.084	0.0
NW_024468493.1	88	69.4	39	1	0	97.500	4.34e-07
NW_024468493.1	88	69.4	39	1	0	97.500	4.34e-07
MSFN02000022.1	88	2305	1618	140	36	90.190	0.0
MSFN02000022.1	88	69.4	39	1	0	97.500	4.34e-07
NW_024468497.1	88	2305	1618	140	36	90.190	0.0
NW_024468497.1	88	69.4	39	1	0	97.500	4.34e-07
JAMAHC010000176.1	92	2303	1666	153	45	89.378	0.0
JAMAHC010000176.1	92	69.4	37	0	0	100.000	4.34e-07
JAMAHE010000381.1	92	2303	1664	152	45	89.414	0.0
JAMAHE010000381.1	92	69.4	39	1	0	97.500	4.34e-07
JAMAHA010000120.1	92	2303	1664	152	45	89.414	0.0
JAMAHA010000120.1	92	69.4	39	1	0	97.500	4.34e-07
JAMAHD010000167.1	92	2303	1664	152	45	89.414	0.0
JAMAHD010000167.1	92	69.4	39	1	0	97.500	4.34e-07
JRVD02000017.1	92	2303	1664	152	45	89.414	0.0
JRVD02000017.1	92	2303	1665	150	47	89.420	0.0
JRVD02000017.1	92	2296	1663	150	48	89.361	0.0
JRVD02000017.1	92	2257	1608	138	44	89.832	0.0
JRVD02000017.1	92	69.4	39	1	0	97.500	4.34e-07
JRVD02000017.1	92	69.4	39	1	0	97.500	4.34e-07
JRVD02000017.1	92	69.4	39	1	0	97.500	4.34e-07
JRVD02000017.1	92	69.4	39	1	0	97.500	4.34e-07
JRVD02000016.1	92	2303	1664	152	45	89.414	0.0
JRVD02000016.1	92	2281	1662	151	50	89.211	0.0
JRVD02000016.1	92	69.4	39	1	0	97.500	4.34e-07
JRVD02000016.1	92	69.4	39	1	0	97.500	4.34e-07
JAMAHB010000149.1	92	2303	1664	152	45	89.414	0.0
JAMAHB010000149.1	92	69.4	39	1	0	97.500	4.34e-07
NW_026088304.1	92	2303	1664	152	45	89.414	0.0
NW_026088304.1	92	2303	1665	150	47	89.420	0.0
NW_026088304.1	92	2296	1663	150	48	89.361	0.0
NW_026088304.1	92	2257	1608	138	44	89.832	0.0
NW_026088304.1	92	69.4	39	1	0	97.500	4.34e-07
NW_026088304.1	92	69.4	39	1	0	97.500	4.34e-07
NW_026088304.1	92	69.4	39	1	0	97.500	4.34e-07
NW_026088304.1	92	69.4	39	1	0	97.500	4.34e-07
NW_026088303.1	92	2303	1664	152	45	89.414	0.0
NW_026088303.1	92	2281	1662	151	50	89.211	0.0
NW_026088303.1	92	69.4	39	1	0	97.500	4.34e-07
NW_026088303.1	92	69.4	39	1	0	97.500	4.34e-07
JAMFOT010000209.1	88	2302	1614	140	35	90.218	0.0
JAMFOT010000209.1	88	69.4	37	0	0	100.000	4.34e-07
JAMFOT010000209.1	88	67.6	36	0	0	100.000	1.56e-06
JACWGB010000032.1	88	2298	1614	136	39	90.218	0.0
JACWGB010000032.1	88	69.4	37	0	0	100.000	4.34e-07
JACWGC010000003.1	88	2298	1614	136	39	90.218	0.0
JACWGC010000003.1	88	69.4	37	0	0	100.000	4.34e-07
JAMYHO010000160.1	88	2298	1615	134	41	90.223	0.0
JAMYHO010000160.1	88	69.4	37	0	0	100.000	4.34e-07
JAJAEC010000074.1	88	2296	1619	129	47	90.195	0.0
JAJAEC010000074.1	88	69.4	37	0	0	100.000	4.34e-07
JAMAHQ010000420.1	88	2296	1619	129	47	90.195	0.0
JAMAHQ010000420.1	88	69.4	37	0	0	100.000	4.34e-07
JAMFNW010000055.1	88	2296	1619	129	47	90.195	0.0
JAMFNW010000055.1	88	2296	1619	129	47	90.195	0.0
JAMFNW010000055.1	88	69.4	37	0	0	100.000	4.34e-07
JAMFNW010000055.1	88	69.4	37	0	0	100.000	4.34e-07
JAMAHS010000046.1	88	2296	1619	129	47	90.195	0.0
JAMAHS010000046.1	88	69.4	37	0	0	100.000	4.34e-07
JAMABK010000015.1	88	2296	1619	129	47	90.195	0.0
JAMABK010000015.1	88	69.4	37	0	0	100.000	4.34e-07
JAMAHT010000021.1	88	2296	1619	129	47	90.195	0.0
JAMAHT010000021.1	88	69.4	37	0	0	100.000	4.34e-07
JAMAHR010000016.1	88	2296	1619	129	47	90.195	0.0
JAMAHR010000016.1	88	69.4	37	0	0	100.000	4.34e-07
JAMAHU010000063.1	88	2296	1619	129	47	90.195	0.0
JAMAHU010000063.1	88	69.4	37	0	0	100.000	4.34e-07
MSFN02000030.1	88	2294	1617	141	37	90.084	0.0
MSFN02000030.1	88	1797	1182	88	13	92.128	0.0
MSFN02000030.1	88	69.4	39	1	0	97.500	4.34e-07
NW_024468505.1	88	2294	1617	141	37	90.084	0.0
NW_024468505.1	88	1797	1182	88	13	92.128	0.0
NW_024468505.1	88	69.4	39	1	0	97.500	4.34e-07
JALZZM010000228.1	88	2292	1619	129	48	90.145	0.0
JALZZM010000228.1	88	69.4	37	0	0	100.000	4.34e-07
JALZZG010000113.1	88	2292	1619	130	47	90.145	0.0
JALZZG010000113.1	88	69.4	37	0	0	100.000	4.34e-07
KI912132.1	88	2292	1619	129	48	90.145	0.0
KI912132.1	88	69.4	37	0	0	100.000	4.34e-07
JALZYQ010000125.1	88	2292	1619	129	48	90.145	0.0
JALZYQ010000125.1	88	69.4	37	0	0	100.000	4.34e-07
JALZYP010000043.1	88	2292	1619	129	48	90.145	0.0
JALZYP010000043.1	88	69.4	37	0	0	100.000	4.34e-07
JALZYW010000096.1	88	2292	1619	130	47	90.145	0.0
JALZYW010000096.1	88	69.4	37	0	0	100.000	4.34e-07
JALZZJ010000047.1	88	2292	1619	129	48	90.145	0.0
JALZZJ010000047.1	88	69.4	37	0	0	100.000	4.34e-07
JALZZH010000020.1	88	2292	1619	129	48	90.145	0.0
JALZZH010000020.1	88	69.4	37	0	0	100.000	4.34e-07
JALZZB010000016.1	88	2292	1619	129	48	90.145	0.0
JALZZB010000016.1	88	69.4	37	0	0	100.000	4.34e-07
JALZZK010000021.1	88	2292	1619	129	48	90.145	0.0
JALZZK010000021.1	88	69.4	37	0	0	100.000	4.34e-07
JALZZL010000006.1	88	2292	1619	130	47	90.145	0.0
JALZZL010000006.1	88	69.4	37	0	0	100.000	4.34e-07
JALZZA010000047.1	88	2292	1619	129	48	90.145	0.0
JALZZA010000047.1	88	69.4	37	0	0	100.000	4.34e-07
JALZZO010000056.1	88	2292	1619	130	47	90.145	0.0
JALZZO010000056.1	88	69.4	37	0	0	100.000	4.34e-07
JALZZN010000013.1	88	2292	1619	129	48	90.145	0.0
JALZZN010000013.1	88	84.2	53	4	0	92.982	1.55e-11
JALZZN010000013.1	88	69.4	37	0	0	100.000	4.34e-07
PZKB01000354.1	88	2292	1610	147	30	90.095	0.0
PZKB01000354.1	88	69.4	39	1	0	97.500	4.34e-07
JALZYR010000113.1	88	2292	1619	130	47	90.145	0.0
JALZYR010000113.1	88	69.4	37	0	0	100.000	4.34e-07
JALZYY010000065.1	88	2292	1619	129	48	90.145	0.0
JALZYY010000065.1	88	69.4	37	0	0	100.000	4.34e-07
JALZYV010000007.1	88	2292	1619	129	48	90.145	0.0
JALZYV010000007.1	88	69.4	37	0	0	100.000	4.34e-07
JALZZF010000098.1	88	2292	1619	129	48	90.145	0.0
JALZZF010000098.1	88	69.4	37	0	0	100.000	4.34e-07
JALZZR010000073.1	88	2292	1619	130	47	90.145	0.0
JALZZR010000073.1	88	69.4	37	0	0	100.000	4.34e-07
JALZYT010000051.1	88	2292	1619	129	48	90.145	0.0
JALZYT010000051.1	88	69.4	37	0	0	100.000	4.34e-07
JALZZE010000013.1	88	2292	1619	129	48	90.145	0.0
JALZZE010000013.1	88	69.4	37	0	0	100.000	4.34e-07
JALZYO010000011.1	88	2292	1619	129	48	90.145	0.0
JALZYO010000011.1	88	69.4	37	0	0	100.000	4.34e-07
JALZYS010000038.1	88	2292	1619	129	48	90.145	0.0
JALZYS010000038.1	88	69.4	37	0	0	100.000	4.34e-07
JALZZI010000243.1	88	2292	1619	129	48	90.145	0.0
JALZZI010000243.1	88	69.4	37	0	0	100.000	4.34e-07
JALZZI010000243.1	88	65.8	35	0	0	100.000	5.62e-06
JAMFMN010000012.1	88	2292	1619	130	47	90.145	0.0
JAMFMN010000012.1	88	69.4	37	0	0	100.000	4.34e-07
JALZYZ010000092.1	88	2292	1619	129	48	90.145	0.0
JALZYZ010000092.1	88	69.4	37	0	0	100.000	4.34e-07
JALZZP010000061.1	88	2292	1619	129	48	90.145	0.0
JALZZP010000061.1	88	69.4	37	0	0	100.000	4.34e-07
JAMAGV010000048.1	90	2292	1637	153	36	89.650	0.0
JAMAGV010000048.1	90	69.4	37	0	0	100.000	4.34e-07
JALZZC010000012.1	88	2292	1619	130	47	90.145	0.0
JALZZC010000012.1	88	69.4	37	0	0	100.000	4.34e-07
JALZYU010000016.1	88	2292	1619	129	48	90.145	0.0
JALZYU010000016.1	88	69.4	37	0	0	100.000	4.34e-07
JAMZTW010000107.1	88	2292	1610	147	30	90.095	0.0
JAMZTW010000107.1	88	58.4	33	1	0	97.059	0.001
JAMZTW010000103.1	88	2292	1610	147	30	90.095	0.0
JAMZTW010000103.1	88	2254	1612	147	39	89.655	0.0
JAMZTW010000103.1	88	58.4	33	1	0	97.059	0.001
JAMZTW010000103.1	88	58.4	33	1	0	97.059	0.001
JAMZTW010000100.1	88	2292	1610	147	30	90.095	0.0
JAMZTW010000100.1	88	2292	1610	147	30	90.095	0.0
JAMZTW010000100.1	88	58.4	33	1	0	97.059	0.001
JAMZTW010000100.1	88	58.4	33	1	0	97.059	0.001
JAMZTW010000099.1	88	2292	1610	147	30	90.095	0.0
JAMZTW010000099.1	88	307	187	9	1	94.924	8.45e-79
JAMZTW010000099.1	88	58.4	33	1	0	97.059	0.001
JAMZTW010000099.1	88	58.4	33	1	0	97.059	0.001
JAMZTW010000097.1	88	2292	1610	147	30	90.095	0.0
JAMZTW010000097.1	88	58.4	31	0	0	100.000	0.001
JAMZTW010000096.1	88	2292	1610	147	30	90.095	0.0
JAMZTW010000096.1	88	885	696	76	26	87.218	0.0
JAMZTW010000096.1	88	58.4	31	0	0	100.000	0.001
JAMZTW010000096.1	88	58.4	31	0	0	100.000	0.001
JAMZTW010000094.1	88	2292	1610	147	30	90.095	0.0
JAMZTW010000094.1	88	2292	1610	147	30	90.095	0.0
JAMZTW010000094.1	88	58.4	31	0	0	100.000	0.001
JAMZTW010000094.1	88	58.4	31	0	0	100.000	0.001
JAMZTW010000093.1	88	2292	1610	147	30	90.095	0.0
JAMZTW010000093.1	88	1570	1169	117	34	88.561	0.0
JAMZTW010000093.1	88	58.4	33	1	0	97.059	0.001
JAMZTW010000093.1	88	58.4	33	1	0	97.059	0.001
JAMZTW010000089.1	88	2292	1610	147	30	90.095	0.0
JAMZTW010000089.1	88	2237	1606	140	46	89.621	0.0
JAMZTW010000089.1	88	566	492	64	23	84.974	1.26e-156
JAMZTW010000089.1	88	58.4	33	1	0	97.059	0.001
JAMZTW010000089.1	88	58.4	33	1	0	97.059	0.001
JAMZTW010000089.1	88	58.4	33	1	0	97.059	0.001
JAMZTW010000088.1	88	2292	1610	147	30	90.095	0.0
JAMZTW010000088.1	88	2292	1610	147	30	90.095	0.0
JAMZTW010000088.1	88	58.4	33	1	0	97.059	0.001
JAMZTW010000088.1	88	58.4	33	1	0	97.059	0.001
JAMZTW010000087.1	88	2292	1610	147	30	90.095	0.0
JAMZTW010000087.1	88	2287	1610	147	31	90.045	0.0
JAMZTW010000087.1	88	2191	1603	146	50	89.105	0.0
JAMZTW010000087.1	88	58.4	33	1	0	97.059	0.001
JAMZTW010000087.1	88	58.4	33	1	0	97.059	0.001
JAMZTW010000087.1	88	58.4	33	1	0	97.059	0.001
JAMZTW010000086.1	88	2292	1610	147	30	90.095	0.0
JAMZTW010000086.1	88	2292	1610	147	30	90.095	0.0
JAMZTW010000086.1	88	2285	1609	147	31	90.039	0.0
JAMZTW010000086.1	88	2276	1609	147	33	89.939	0.0
JAMZTW010000086.1	88	58.4	31	0	0	100.000	0.001
JAMZTW010000086.1	88	58.4	31	0	0	100.000	0.001
JAMZTW010000086.1	88	58.4	31	0	0	100.000	0.001
JAMZTW010000086.1	88	58.4	31	0	0	100.000	0.001
JAMZTW010000085.1	88	2292	1610	147	30	90.095	0.0
JAMZTW010000085.1	88	58.4	31	0	0	100.000	0.001
JAMZTW010000078.1	88	2292	1610	147	30	90.095	0.0
JAMZTW010000078.1	88	58.4	33	1	0	97.059	0.001
NW_006917114.1	88	2292	1619	129	48	90.145	0.0
NW_006917114.1	88	69.4	37	0	0	100.000	4.34e-07
JAMAAR010000004.1	88	2290	1619	128	49	90.145	0.0
JAMAAR010000004.1	88	69.4	37	0	0	100.000	4.34e-07
JAMABB010000099.1	88	2290	1619	128	49	90.145	0.0
JAMABB010000099.1	88	69.4	37	0	0	100.000	4.34e-07
JAMAAY010000015.1	88	2290	1619	128	49	90.145	0.0
JAMAAY010000015.1	88	69.4	39	1	0	97.500	4.34e-07
JAMAAZ010000099.1	88	2290	1619	128	49	90.145	0.0
JAMAAZ010000099.1	88	69.4	39	1	0	97.500	4.34e-07
JAJAED010000080.1	88	2290	1619	128	49	90.145	0.0
JAJAED010000080.1	88	69.4	39	1	0	97.500	4.34e-07
JAMAAW010000014.1	88	2290	1619	128	49	90.145	0.0
JAMAAW010000014.1	88	69.4	39	1	0	97.500	4.34e-07
JAMAAU010000012.1	88	2290	1619	128	49	90.145	0.0
JAMAAU010000012.1	88	69.4	37	0	0	100.000	4.34e-07
JAMABE010000109.1	88	2290	1619	128	49	90.145	0.0
JAMABE010000109.1	88	69.4	37	0	0	100.000	4.34e-07
QAGH01001328.1	88	2290	1619	128	49	90.145	0.0
QAGH01001328.1	88	69.4	37	0	0	100.000	4.34e-07
JAMAAT010000061.1	88	2290	1619	128	49	90.145	0.0
JAMAAT010000061.1	88	69.4	39	1	0	97.500	4.34e-07
JAMABC010000012.1	88	2290	1619	128	49	90.145	0.0
JAMABC010000012.1	88	69.4	37	0	0	100.000	4.34e-07
AP024448.1	88	2290	1619	128	49	90.145	0.0
AP024448.1	88	2290	1619	128	49	90.145	0.0
AP024448.1	88	2290	1619	128	49	90.145	0.0
AP024448.1	88	2290	1619	128	49	90.145	0.0
AP024448.1	88	69.4	37	0	0	100.000	4.34e-07
AP024448.1	88	69.4	37	0	0	100.000	4.34e-07
AP024448.1	88	69.4	37	0	0	100.000	4.34e-07
AP024448.1	88	69.4	37	0	0	100.000	4.34e-07
CM000172.1	88	2290	1611	143	34	90.101	0.0
CM000172.1	88	1339	838	49	6	93.841	0.0
CM000172.1	88	69.4	39	1	0	97.500	4.34e-07
JAMAAS010000050.1	88	2290	1619	128	49	90.145	0.0
JAMAAS010000050.1	88	69.4	39	1	0	97.500	4.34e-07
JAMABA010000012.1	88	2290	1619	128	49	90.145	0.0
JAMABA010000012.1	88	69.4	39	1	0	97.500	4.34e-07
JAMABD010000068.1	88	2290	1619	128	49	90.145	0.0
JAMABD010000068.1	88	69.4	37	0	0	100.000	4.34e-07
JAMAAV010000011.1	88	2290	1619	128	49	90.145	0.0
JAMAAV010000011.1	88	69.4	37	0	0	100.000	4.34e-07
JAMAAX010000016.1	88	2290	1619	128	49	90.145	0.0
JAMAAX010000016.1	88	69.4	37	0	0	100.000	4.34e-07
JAGXKD010000017.1	88	2290	1611	143	34	90.101	0.0
JAGXKD010000017.1	88	2290	1611	143	34	90.101	0.0
JAGXKD010000017.1	88	2290	1611	143	34	90.101	0.0
JAGXKD010000017.1	88	2290	1611	143	34	90.101	0.0
JAGXKD010000017.1	88	2290	1611	143	34	90.101	0.0
JAGXKD010000017.1	88	2290	1611	143	34	90.101	0.0
JAGXKD010000017.1	88	2290	1611	143	34	90.101	0.0
JAGXKD010000017.1	88	2290	1611	143	34	90.101	0.0
JAGXKD010000017.1	88	2283	1610	143	35	90.045	0.0
JAGXKD010000017.1	88	1339	838	49	6	93.841	0.0
JAGXKD010000017.1	88	69.4	39	1	0	97.500	4.34e-07
JAGXKD010000017.1	88	69.4	39	1	0	97.500	4.34e-07
JAGXKD010000017.1	88	69.4	39	1	0	97.500	4.34e-07
JAGXKD010000017.1	88	69.4	39	1	0	97.500	4.34e-07
JAGXKD010000017.1	88	69.4	39	1	0	97.500	4.34e-07
JAGXKD010000017.1	88	69.4	39	1	0	97.500	4.34e-07
JAGXKD010000017.1	88	69.4	39	1	0	97.500	4.34e-07
JAGXKD010000017.1	88	69.4	39	1	0	97.500	4.34e-07
JAGXKD010000017.1	88	69.4	39	1	0	97.500	4.34e-07
NC_007197.1	88	2290	1611	143	34	90.101	0.0
NC_007197.1	88	1339	838	49	6	93.841	0.0
NC_007197.1	88	69.4	39	1	0	97.500	4.34e-07
NC_054862.1	88	2290	1619	128	49	90.145	0.0
NC_054862.1	88	2290	1619	128	49	90.145	0.0
NC_054862.1	88	2290	1619	128	49	90.145	0.0
NC_054862.1	88	2290	1619	128	49	90.145	0.0
NC_054862.1	88	69.4	37	0	0	100.000	4.34e-07
NC_054862.1	88	69.4	37	0	0	100.000	4.34e-07
NC_054862.1	88	69.4	37	0	0	100.000	4.34e-07
NC_054862.1	88	69.4	37	0	0	100.000	4.34e-07
JAAKEQ010000076.1	88	2289	1612	139	38	90.106	0.0
JAAKEQ010000076.1	88	69.4	37	0	0	100.000	4.34e-07
JAJAEB010000129.1	88	2287	1619	128	50	90.095	0.0
JAJAEB010000129.1	88	69.4	39	1	0	97.500	4.34e-07
MSFN02000021.1	88	2287	1615	141	38	90.022	0.0
MSFN02000021.1	88	69.4	37	0	0	100.000	4.34e-07
JAMABJ010000010.1	88	2287	1619	128	50	90.095	0.0
JAMABJ010000010.1	88	69.4	37	0	0	100.000	4.34e-07
WOYA01000087.1	88	2287	1619	128	50	90.095	0.0
WOYA01000087.1	88	69.4	37	0	0	100.000	4.34e-07
JAMZTW010000098.1	88	2287	1610	147	31	90.045	0.0
JAMZTW010000098.1	88	2285	1609	147	31	90.039	0.0
JAMZTW010000098.1	88	58.4	33	1	0	97.059	0.001
JAMZTW010000098.1	88	58.4	33	1	0	97.059	0.001
NW_024468496.1	88	2287	1615	141	38	90.022	0.0
NW_024468496.1	88	69.4	37	0	0	100.000	4.34e-07
MNBE01000628.1	88	2285	1611	142	36	90.050	0.0
MNBE01000628.1	88	69.4	39	1	0	97.500	4.34e-07
JAMZTW010000111.1	88	2285	1609	146	32	90.039	0.0
JAMZTW010000111.1	88	2274	1606	151	29	89.922	0.0
JAMZTW010000111.1	88	58.4	33	1	0	97.059	0.001
JAMZTW010000111.1	88	58.4	33	1	0	97.059	0.001
JAMZTW010000106.1	88	2285	1609	147	31	90.039	0.0
JAMZTW010000106.1	88	494	294	12	1	95.765	6.04e-135
JAMZTW010000106.1	88	58.4	33	1	0	97.059	0.001
JAMZTW010000092.1	88	2285	1612	146	33	90.006	0.0
JAMZTW010000092.1	88	1260	779	41	6	94.310	0.0
JAMZTW010000092.1	88	58.4	31	0	0	100.000	0.001
JAMZTW010000091.1	88	2285	1609	147	31	90.039	0.0
JAMZTW010000091.1	88	2217	1612	151	44	89.209	0.0
JAMZTW010000091.1	88	58.4	31	0	0	100.000	0.001
JAMZTW010000091.1	88	58.4	31	0	0	100.000	0.001
WXEU01000009.1	88	2283	1616	140	40	89.978	0.0
WXEU01000009.1	88	2283	1616	140	40	89.978	0.0
WXEU01000009.1	88	2276	1615	140	41	89.922	0.0
WXEU01000009.1	88	2137	1590	129	70	88.876	0.0
WXEU01000009.1	88	69.4	37	0	0	100.000	4.34e-07
WXEU01000009.1	88	69.4	39	1	0	97.500	4.34e-07
WXEU01000009.1	88	69.4	39	1	0	97.500	4.34e-07
WXEU01000009.1	88	69.4	39	1	0	97.500	4.34e-07
NKHV02000463.1	88	2283	1616	135	44	90.028	0.0
NKHV02000463.1	88	69.4	37	0	0	100.000	4.34e-07
JAGHLQ010000003.1	88	2283	1615	142	38	89.972	0.0
JAGHLQ010000003.1	88	69.4	37	0	0	100.000	4.34e-07
JAGHLQ010000011.1	88	2283	1615	142	38	89.972	0.0
JAGHLQ010000011.1	88	558	326	12	0	96.450	2.11e-154
JAGHLQ010000011.1	88	69.4	39	1	0	97.500	4.34e-07
PSNO01000002.1	88	2283	1615	142	38	89.972	0.0
PSNO01000002.1	88	2263	1612	142	41	89.805	0.0
PSNO01000002.1	88	69.4	37	0	0	100.000	4.34e-07
PSNO01000002.1	88	69.4	37	0	0	100.000	4.34e-07
PSNO01000019.1	88	2283	1615	142	38	89.972	0.0
PSNO01000019.1	88	878	699	73	31	87.049	0.0
PSNO01000019.1	88	69.4	39	1	0	97.500	4.34e-07
PSNO01000019.1	88	69.4	39	1	0	97.500	4.34e-07
PSNO01000017.1	88	2283	1615	142	38	89.972	0.0
PSNO01000017.1	88	1973	1318	101	19	91.655	0.0
PSNO01000017.1	88	69.4	39	1	0	97.500	4.34e-07
PSNO01000017.1	88	69.4	39	1	0	97.500	4.34e-07
PSNO01000015.1	88	2283	1615	142	38	89.972	0.0
PSNO01000015.1	88	2250	1610	141	44	89.694	0.0
PSNO01000015.1	88	2067	1579	145	68	88.114	0.0
PSNO01000015.1	88	69.4	37	0	0	100.000	4.34e-07
PSNO01000015.1	88	69.4	37	0	0	100.000	4.34e-07
PSNO01000015.1	88	69.4	37	0	0	100.000	4.34e-07
PSNO01000014.1	88	2283	1615	142	38	89.972	0.0
PSNO01000014.1	88	2283	1615	142	38	89.972	0.0
PSNO01000014.1	88	2283	1615	142	38	89.972	0.0
PSNO01000014.1	88	69.4	37	0	0	100.000	4.34e-07
PSNO01000014.1	88	69.4	37	0	0	100.000	4.34e-07
PSNO01000014.1	88	69.4	37	0	0	100.000	4.34e-07
JAMZTW010000102.1	88	2283	1610	147	32	89.994	0.0
JAMZTW010000102.1	88	2279	1608	147	32	89.983	0.0
JAMZTW010000102.1	88	58.4	33	1	0	97.059	0.001
JAMZTW010000102.1	88	58.4	33	1	0	97.059	0.001
JAHXQV010000060.1	89	2281	1631	134	51	89.813	0.0
JAHXQV010000060.1	89	69.4	39	1	0	97.500	4.34e-07
NKHU02000428.1	88	2281	1612	142	37	90.006	0.0
NKHU02000428.1	88	2281	1612	142	37	90.006	0.0
NKHU02000428.1	88	69.4	37	0	0	100.000	4.34e-07
NKHU02000428.1	88	69.4	39	1	0	97.500	4.34e-07
SMSW01000009.1	88	2281	1610	141	37	90.045	0.0
SMSW01000009.1	88	2281	1610	141	37	90.045	0.0
SMSW01000009.1	88	2276	1609	141	38	89.989	0.0
SMSW01000009.1	88	69.4	39	1	0	97.500	4.34e-07
SMSW01000009.1	88	69.4	39	1	0	97.500	4.34e-07
SMSW01000009.1	88	69.4	39	1	0	97.500	4.34e-07
SMSW01000006.1	88	2281	1610	141	37	90.045	0.0
SMSW01000006.1	88	2281	1610	141	37	90.045	0.0
SMSW01000006.1	88	2276	1609	141	38	89.989	0.0
SMSW01000006.1	88	1424	939	74	8	91.969	0.0
SMSW01000006.1	88	1125	920	103	42	86.385	0.0
SMSW01000006.1	88	69.4	39	1	0	97.500	4.34e-07
SMSW01000006.1	88	69.4	39	1	0	97.500	4.34e-07
SMSW01000006.1	88	69.4	39	1	0	97.500	4.34e-07
SMSW01000006.1	88	69.4	39	1	0	97.500	4.34e-07
SMSW01000012.1	88	2281	1610	141	37	90.045	0.0
SMSW01000012.1	88	2281	1610	141	37	90.045	0.0
SMSW01000012.1	88	2281	1610	141	37	90.045	0.0
SMSW01000012.1	88	2281	1610	141	37	90.045	0.0
SMSW01000012.1	88	2276	1609	141	38	89.989	0.0
SMSW01000012.1	88	2045	1329	97	11	92.484	0.0
SMSW01000012.1	88	69.4	37	0	0	100.000	4.34e-07
SMSW01000012.1	88	69.4	37	0	0	100.000	4.34e-07
SMSW01000012.1	88	69.4	37	0	0	100.000	4.34e-07
SMSW01000012.1	88	69.4	37	0	0	100.000	4.34e-07
SMSW01000012.1	88	69.4	37	0	0	100.000	4.34e-07
SMSW01000011.1	88	2281	1610	141	37	90.045	0.0
SMSW01000011.1	88	2281	1610	141	37	90.045	0.0
SMSW01000011.1	88	2281	1610	141	37	90.045	0.0
SMSW01000011.1	88	2281	1610	141	37	90.045	0.0
SMSW01000011.1	88	2281	1610	141	37	90.045	0.0
SMSW01000011.1	88	2281	1610	141	37	90.045	0.0
SMSW01000011.1	88	2281	1610	141	37	90.045	0.0
SMSW01000011.1	88	1299	814	49	5	93.779	0.0
SMSW01000011.1	88	69.4	39	1	0	97.500	4.34e-07
SMSW01000011.1	88	69.4	39	1	0	97.500	4.34e-07
SMSW01000011.1	88	69.4	39	1	0	97.500	4.34e-07
SMSW01000011.1	88	69.4	39	1	0	97.500	4.34e-07
SMSW01000011.1	88	69.4	39	1	0	97.500	4.34e-07
SMSW01000011.1	88	69.4	39	1	0	97.500	4.34e-07
SMSW01000011.1	88	69.4	39	1	0	97.500	4.34e-07
CDMC01000060.1	89	2281	1631	134	51	89.813	0.0
CDMC01000060.1	89	69.4	39	1	0	97.500	4.34e-07
NW_020798475.1	88	2281	1612	142	37	90.006	0.0
NW_020798475.1	88	2281	1612	142	37	90.006	0.0
NW_020798475.1	88	69.4	37	0	0	100.000	4.34e-07
NW_020798475.1	88	69.4	39	1	0	97.500	4.34e-07
MSFN02000029.1	88	2279	1617	140	41	89.933	0.0
MSFN02000029.1	88	2268	1613	140	42	89.861	0.0
MSFN02000029.1	88	69.4	37	0	0	100.000	4.34e-07
MSFN02000029.1	88	69.4	39	1	0	97.500	4.34e-07
JAMZTW010000090.1	88	2279	1609	145	34	89.989	0.0
JAMZTW010000090.1	88	58.4	33	1	0	97.059	0.001
NW_024468504.1	88	2279	1617	140	41	89.933	0.0
NW_024468504.1	88	2268	1613	140	42	89.861	0.0
NW_024468504.1	88	69.4	37	0	0	100.000	4.34e-07
NW_024468504.1	88	69.4	39	1	0	97.500	4.34e-07
PSNO01000016.1	88	2278	1612	148	33	89.905	0.0
PSNO01000016.1	88	2276	1614	142	39	89.916	0.0
PSNO01000016.1	88	69.4	39	1	0	97.500	4.34e-07
PSNO01000016.1	88	69.4	39	1	0	97.500	4.34e-07
MSFL01000175.1	88	2276	1615	129	50	90.022	0.0
MSFL01000175.1	88	69.4	37	0	0	100.000	4.34e-07
WIWV01000274.1	88	2276	1609	147	33	89.939	0.0
WIWV01000274.1	88	69.4	37	0	0	100.000	4.34e-07
CDHK01000043.1	88	2276	1610	144	36	89.944	0.0
CDHK01000043.1	88	69.4	37	0	0	100.000	4.34e-07
PSNO01000024.1	88	2276	1614	142	39	89.916	0.0
PSNO01000024.1	88	69.4	39	1	0	97.500	4.34e-07
NW_020290580.1	88	2276	1615	129	50	90.022	0.0
NW_020290580.1	88	69.4	37	0	0	100.000	4.34e-07
JALZYL010000072.1	88	2274	1614	135	45	89.967	0.0
JALZYL010000072.1	88	2274	1614	135	45	89.967	0.0
JALZYL010000072.1	88	69.4	39	1	0	97.500	4.34e-07
JALZYL010000072.1	88	69.4	39	1	0	97.500	4.34e-07
JACBAG010001485.1	88	2274	1609	144	36	89.939	0.0
JACBAG010001485.1	88	69.4	37	0	0	100.000	4.34e-07
MSFK01000078.1	88	2274	1614	135	45	89.967	0.0
MSFK01000078.1	88	2274	1614	135	45	89.967	0.0
MSFK01000078.1	88	2255	1611	135	48	89.799	0.0
MSFK01000078.1	88	69.4	37	0	0	100.000	4.34e-07
MSFK01000078.1	88	69.4	39	1	0	97.500	4.34e-07
MSFK01000078.1	88	69.4	39	1	0	97.500	4.34e-07
JAMZTW010000110.1	88	2274	1608	147	33	89.933	0.0
JAMZTW010000110.1	88	2222	1603	140	48	89.503	0.0
JAMZTW010000110.1	88	58.4	31	0	0	100.000	0.001
JAMZTW010000110.1	88	58.4	31	0	0	100.000	0.001
JAMZTW010000101.1	88	2274	1608	147	33	89.933	0.0
JAMZTW010000101.1	88	2254	1597	146	34	89.871	0.0
JAMZTW010000101.1	88	58.4	33	1	0	97.059	0.001
NW_020291068.1	88	2274	1614	135	45	89.967	0.0
NW_020291068.1	88	2274	1614	135	45	89.967	0.0
NW_020291068.1	88	2255	1611	135	48	89.799	0.0
NW_020291068.1	88	69.4	37	0	0	100.000	4.34e-07
NW_020291068.1	88	69.4	39	1	0	97.500	4.34e-07
NW_020291068.1	88	69.4	39	1	0	97.500	4.34e-07
MSFL01000164.1	88	2272	1616	129	51	89.978	0.0
MSFL01000164.1	88	69.4	37	0	0	100.000	4.34e-07
MSFL01000146.1	88	2272	1616	128	52	89.978	0.0
MSFL01000146.1	88	69.4	39	1	0	97.500	4.34e-07
MSFL01000134.1	88	2272	1616	129	51	89.978	0.0
MSFL01000134.1	88	69.4	37	0	0	100.000	4.34e-07
MSFL01000105.1	88	2272	1616	128	52	89.978	0.0
MSFL01000105.1	88	1724	1172	87	26	91.206	0.0
MSFL01000105.1	88	69.4	39	1	0	97.500	4.34e-07
JAGUQL010000038.1	88	2272	1608	144	36	89.933	0.0
JAGUQL010000038.1	88	69.4	37	0	0	100.000	4.34e-07
NW_020290569.1	88	2272	1616	129	51	89.978	0.0
NW_020290569.1	88	69.4	37	0	0	100.000	4.34e-07
NW_020290551.1	88	2272	1616	128	52	89.978	0.0
NW_020290551.1	88	69.4	39	1	0	97.500	4.34e-07
NW_020290539.1	88	2272	1616	129	51	89.978	0.0
NW_020290539.1	88	69.4	37	0	0	100.000	4.34e-07
NW_020290510.1	88	2272	1616	128	52	89.978	0.0
NW_020290510.1	88	1724	1172	87	26	91.206	0.0
NW_020290510.1	88	69.4	39	1	0	97.500	4.34e-07
MSFL01000124.1	88	2270	1616	127	53	89.978	0.0
MSFL01000124.1	88	69.4	39	1	0	97.500	4.34e-07
MSFL01000100.1	88	2270	1615	129	51	89.972	0.0
MSFL01000100.1	88	479	446	42	41	84.310	1.69e-130
MSFL01000100.1	88	69.4	39	1	0	97.500	4.34e-07
MSFL01000100.1	88	69.4	39	1	0	97.500	4.34e-07
CDHK01000042.1	88	2270	1609	145	36	89.888	0.0
CDHK01000042.1	88	69.4	37	0	0	100.000	4.34e-07
JACBAD010001631.1	88	2270	1608	148	33	89.883	0.0
JACBAD010001631.1	88	69.4	39	1	0	97.500	4.34e-07
BLKH01000198.1	88	2270	1609	140	40	89.939	0.0
BLKH01000198.1	88	69.4	37	0	0	100.000	4.34e-07
NW_022984065.1	88	2270	1609	140	40	89.939	0.0
NW_022984065.1	88	69.4	37	0	0	100.000	4.34e-07
NW_020290529.1	88	2270	1616	127	53	89.978	0.0
NW_020290529.1	88	69.4	39	1	0	97.500	4.34e-07
NW_020290505.1	88	2270	1615	129	51	89.972	0.0
NW_020290505.1	88	479	446	42	41	84.310	1.69e-130
NW_020290505.1	88	69.4	39	1	0	97.500	4.34e-07
NW_020290505.1	88	69.4	39	1	0	97.500	4.34e-07
MSZS01000005.1	88	2268	1609	138	42	89.939	0.0
MSZS01000005.1	88	2266	1609	137	43	89.939	0.0
MSZS01000005.1	88	69.4	37	0	0	100.000	4.34e-07
MSZS01000005.1	88	69.4	37	0	0	100.000	4.34e-07
MSZS01000021.1	88	2268	1609	139	41	89.939	0.0
MSZS01000021.1	88	2265	1608	136	44	89.933	0.0
MSZS01000021.1	88	69.4	39	1	0	97.500	4.34e-07
MSZS01000021.1	88	69.4	39	1	0	97.500	4.34e-07
BDHI01000032.1	88	2268	1611	140	41	89.900	0.0
BDHI01000032.1	88	2263	1611	139	43	89.849	0.0
BDHI01000032.1	88	2257	1610	140	43	89.794	0.0
BDHI01000032.1	88	1799	1185	83	18	92.146	0.0
BDHI01000032.1	88	69.4	37	0	0	100.000	4.34e-07
BDHI01000032.1	88	69.4	37	0	0	100.000	4.34e-07
BDHI01000032.1	88	69.4	37	0	0	100.000	4.34e-07
NW_020194278.1	88	2268	1609	138	42	89.939	0.0
NW_020194278.1	88	2266	1609	137	43	89.939	0.0
NW_020194278.1	88	69.4	37	0	0	100.000	4.34e-07
NW_020194278.1	88	69.4	37	0	0	100.000	4.34e-07
NW_020194294.1	88	2268	1609	139	41	89.939	0.0
NW_020194294.1	88	2265	1608	136	44	89.933	0.0
NW_020194294.1	88	69.4	39	1	0	97.500	4.34e-07
NW_020194294.1	88	69.4	39	1	0	97.500	4.34e-07
MSFL01000173.1	86	2265	1614	129	52	89.916	0.0
MSFL01000148.1	88	2265	1615	128	53	89.922	0.0
MSFL01000148.1	88	69.4	39	1	0	97.500	4.34e-07
MSFL01000137.1	88	2265	1614	129	52	89.916	0.0
MSFL01000137.1	88	69.4	37	0	0	100.000	4.34e-07
MSFL01000136.1	88	2265	1615	128	53	89.922	0.0
MSFL01000136.1	88	69.4	37	0	0	100.000	4.34e-07
MSFL01000123.1	88	2265	1613	127	53	89.961	0.0
MSFL01000123.1	88	69.4	39	1	0	97.500	4.34e-07
MSFL01000117.1	88	2265	1615	128	53	89.922	0.0
MSFL01000117.1	88	69.4	37	0	0	100.000	4.34e-07
MSFL01000113.1	88	2265	1614	129	52	89.916	0.0
MSFL01000113.1	88	69.4	37	0	0	100.000	4.34e-07
MSFL01000110.1	88	2265	1614	129	52	89.916	0.0
MSFL01000110.1	88	1792	1187	87	17	91.944	0.0
MSFL01000110.1	88	69.4	37	0	0	100.000	4.34e-07
MSFL01000103.1	88	2265	1615	128	53	89.922	0.0
MSFL01000103.1	88	69.4	39	1	0	97.500	4.34e-07
AM270982.1	88	2265	1611	140	42	89.849	0.0
AM270982.1	88	2265	1611	140	42	89.849	0.0
AM270982.1	88	2265	1611	140	42	89.849	0.0
AM270982.1	88	1480	968	66	14	92.366	0.0
AM270982.1	88	1194	966	110	40	86.559	0.0
AM270982.1	88	69.4	39	1	0	97.500	4.34e-07
AM270982.1	88	69.4	39	1	0	97.500	4.34e-07
AM270982.1	88	69.4	39	1	0	97.500	4.34e-07
AM270982.1	88	69.4	39	1	0	97.500	4.34e-07
JAAAPX010000306.1	88	2265	1609	139	42	89.888	0.0
JAAAPX010000306.1	88	2265	1609	139	42	89.888	0.0
JAAAPX010000306.1	88	69.4	39	1	0	97.500	4.34e-07
JAAAPX010000306.1	88	69.4	37	0	0	100.000	4.34e-07
JACVQR010000012.1	88	2265	1611	140	42	89.849	0.0
JACVQR010000012.1	88	69.4	39	1	0	97.500	4.34e-07
BDHI01000026.1	88	2265	1611	140	42	89.849	0.0
BDHI01000026.1	88	2259	1611	139	44	89.799	0.0
BDHI01000026.1	88	2252	1609	140	44	89.738	0.0
BDHI01000026.1	88	2244	1607	141	44	89.676	0.0
BDHI01000026.1	88	2231	1606	139	48	89.571	0.0
BDHI01000026.1	88	2220	1606	138	51	89.471	0.0
BDHI01000026.1	88	2211	1603	139	51	89.403	0.0
BDHI01000026.1	88	673	445	34	5	91.942	0.0
BDHI01000026.1	88	307	194	10	3	93.720	8.45e-79
BDHI01000026.1	88	69.4	39	1	0	97.500	4.34e-07
BDHI01000026.1	88	69.4	39	1	0	97.500	4.34e-07
BDHI01000026.1	88	69.4	39	1	0	97.500	4.34e-07
BDHI01000026.1	88	69.4	39	1	0	97.500	4.34e-07
BDHI01000026.1	88	69.4	39	1	0	97.500	4.34e-07
BDHI01000026.1	88	69.4	39	1	0	97.500	4.34e-07
BDHI01000026.1	88	69.4	39	1	0	97.500	4.34e-07
BDHI01000023.1	88	2265	1611	140	42	89.849	0.0
BDHI01000023.1	88	2265	1611	140	42	89.849	0.0
BDHI01000023.1	88	2265	1611	140	42	89.849	0.0
BDHI01000023.1	88	2206	1601	141	50	89.342	0.0
BDHI01000023.1	88	2019	1333	90	24	92.122	0.0
BDHI01000023.1	88	294	194	10	6	92.381	6.58e-75
BDHI01000023.1	88	69.4	39	1	0	97.500	4.34e-07
BDHI01000023.1	88	69.4	39	1	0	97.500	4.34e-07
BDHI01000023.1	88	69.4	39	1	0	97.500	4.34e-07
BDHI01000023.1	88	69.4	39	1	0	97.500	4.34e-07
BDHI01000023.1	88	69.4	39	1	0	97.500	4.34e-07
BDHI01000015.1	88	2265	1611	140	42	89.849	0.0
BDHI01000015.1	88	2265	1611	140	42	89.849	0.0
BDHI01000015.1	88	2250	1608	141	43	89.732	0.0
BDHI01000015.1	88	2139	1591	139	62	88.783	0.0
BDHI01000015.1	88	69.4	37	0	0	100.000	4.34e-07
BDHI01000015.1	88	69.4	37	0	0	100.000	4.34e-07
BDHI01000015.1	88	69.4	37	0	0	100.000	4.34e-07
BDHI01000009.1	88	2265	1611	140	42	89.849	0.0
BDHI01000009.1	88	2265	1611	140	42	89.849	0.0
BDHI01000009.1	88	2265	1611	140	42	89.849	0.0
BDHI01000009.1	88	2265	1611	140	42	89.849	0.0
BDHI01000009.1	88	2265	1611	140	42	89.849	0.0
BDHI01000009.1	88	2257	1610	140	43	89.794	0.0
BDHI01000009.1	88	69.4	37	0	0	100.000	4.34e-07
BDHI01000009.1	88	69.4	37	0	0	100.000	4.34e-07
BDHI01000009.1	88	69.4	37	0	0	100.000	4.34e-07
BDHI01000009.1	88	69.4	37	0	0	100.000	4.34e-07
BDHI01000009.1	88	69.4	37	0	0	100.000	4.34e-07
BDHI01000009.1	88	69.4	37	0	0	100.000	4.34e-07
NW_020290578.1	86	2265	1614	129	52	89.916	0.0
NW_020290553.1	88	2265	1615	128	53	89.922	0.0
NW_020290553.1	88	69.4	39	1	0	97.500	4.34e-07
NW_020290542.1	88	2265	1614	129	52	89.916	0.0
NW_020290542.1	88	69.4	37	0	0	100.000	4.34e-07
NW_020290541.1	88	2265	1615	128	53	89.922	0.0
NW_020290541.1	88	69.4	37	0	0	100.000	4.34e-07
NW_020290528.1	88	2265	1613	127	53	89.961	0.0
NW_020290528.1	88	69.4	39	1	0	97.500	4.34e-07
NW_020290522.1	88	2265	1615	128	53	89.922	0.0
NW_020290522.1	88	69.4	37	0	0	100.000	4.34e-07
NW_020290518.1	88	2265	1614	129	52	89.916	0.0
NW_020290518.1	88	69.4	37	0	0	100.000	4.34e-07
NW_020290515.1	88	2265	1614	129	52	89.916	0.0
NW_020290515.1	88	1792	1187	87	17	91.944	0.0
NW_020290515.1	88	69.4	37	0	0	100.000	4.34e-07
NW_020290508.1	88	2265	1615	128	53	89.922	0.0
NW_020290508.1	88	69.4	39	1	0	97.500	4.34e-07
NT_166520.1	88	2265	1611	140	42	89.849	0.0
NT_166520.1	88	2265	1611	140	42	89.849	0.0
NT_166520.1	88	2265	1611	140	42	89.849	0.0
NT_166520.1	88	1480	968	66	14	92.366	0.0
NT_166520.1	88	1194	966	110	40	86.559	0.0
NT_166520.1	88	69.4	39	1	0	97.500	4.34e-07
NT_166520.1	88	69.4	39	1	0	97.500	4.34e-07
NT_166520.1	88	69.4	39	1	0	97.500	4.34e-07
NT_166520.1	88	69.4	39	1	0	97.500	4.34e-07
MSFL01000127.1	88	2263	1614	127	54	89.916	0.0
MSFL01000127.1	88	69.4	39	1	0	97.500	4.34e-07
MSFL01000118.1	88	2263	1614	128	53	89.916	0.0
MSFL01000118.1	88	69.4	39	1	0	97.500	4.34e-07
JAMABY010000049.1	88	2263	1611	139	43	89.849	0.0
JAMABY010000049.1	88	2241	1607	143	43	89.626	0.0
JAMABY010000049.1	88	69.4	37	0	0	100.000	4.34e-07
JAMABY010000049.1	88	69.4	37	0	0	100.000	4.34e-07
JAMAGZ010000485.1	88	2263	1608	144	38	89.832	0.0
JAMAGZ010000485.1	88	58.4	33	1	0	97.059	0.001
JAAVMA010000124.1	88	2263	1608	144	38	89.832	0.0
JAAVMA010000124.1	88	69.4	39	1	0	97.500	4.34e-07
NW_020290532.1	88	2263	1614	127	54	89.916	0.0
NW_020290532.1	88	69.4	39	1	0	97.500	4.34e-07
NW_020290523.1	88	2263	1614	128	53	89.916	0.0
NW_020290523.1	88	69.4	39	1	0	97.500	4.34e-07
MSFL01000185.1	88	2259	1614	128	54	89.866	0.0
MSFL01000185.1	88	69.4	37	0	0	100.000	4.34e-07
MSFL01000177.1	88	2259	1613	126	55	89.911	0.0
MSFL01000177.1	88	62.1	38	1	1	95.000	7.26e-05
MSFL01000153.1	88	2259	1612	128	53	89.905	0.0
MSFL01000153.1	88	69.4	37	0	0	100.000	4.34e-07
MSFL01000129.1	88	2259	1614	128	54	89.866	0.0
MSFL01000129.1	88	69.4	39	1	0	97.500	4.34e-07
VCAU01000267.1	88	2259	1610	141	42	89.794	0.0
VCAU01000267.1	88	69.4	37	0	0	100.000	4.34e-07
NW_020290590.1	88	2259	1614	128	54	89.866	0.0
NW_020290590.1	88	69.4	37	0	0	100.000	4.34e-07
NW_020290582.1	88	2259	1613	126	55	89.911	0.0
NW_020290582.1	88	62.1	38	1	1	95.000	7.26e-05
NW_020290558.1	88	2259	1612	128	53	89.905	0.0
NW_020290558.1	88	69.4	37	0	0	100.000	4.34e-07
NW_020290534.1	88	2259	1614	128	54	89.866	0.0
NW_020290534.1	88	69.4	39	1	0	97.500	4.34e-07
MSFL01000140.1	88	2257	1613	128	54	89.861	0.0
MSFL01000140.1	88	69.4	37	0	0	100.000	4.34e-07
MSFL01000135.1	88	2257	1614	127	55	89.866	0.0
MSFL01000135.1	88	69.4	39	1	0	97.500	4.34e-07
MSFL01000121.1	88	2257	1614	127	55	89.866	0.0
MSFL01000121.1	88	69.4	37	0	0	100.000	4.34e-07
JAGUQC010000016.1	88	2257	1608	143	40	89.782	0.0
JAGUQC010000016.1	88	69.4	37	0	0	100.000	4.34e-07
JACVQN010000201.1	88	2257	1608	143	40	89.782	0.0
JACVQN010000201.1	88	69.4	37	0	0	100.000	4.34e-07
JACWGA010000006.1	88	2257	1608	143	40	89.782	0.0
JACWGA010000006.1	88	69.4	39	1	0	97.500	4.34e-07
BDHI01000013.1	88	2257	1610	140	43	89.794	0.0
BDHI01000013.1	88	2254	1610	140	44	89.744	0.0
BDHI01000013.1	88	2252	1609	140	44	89.738	0.0
BDHI01000013.1	88	1991	1325	91	26	91.886	0.0
BDHI01000013.1	88	307	194	10	3	93.720	8.45e-79
BDHI01000013.1	88	69.4	39	1	0	97.500	4.34e-07
BDHI01000013.1	88	69.4	39	1	0	97.500	4.34e-07
BDHI01000013.1	88	69.4	39	1	0	97.500	4.34e-07
NW_020290545.1	88	2257	1613	128	54	89.861	0.0
NW_020290545.1	88	69.4	37	0	0	100.000	4.34e-07
NW_020290540.1	88	2257	1614	127	55	89.866	0.0
NW_020290540.1	88	69.4	39	1	0	97.500	4.34e-07
NW_020290526.1	88	2257	1614	127	55	89.866	0.0
NW_020290526.1	88	69.4	37	0	0	100.000	4.34e-07
MSFL01000143.1	88	2255	1615	128	55	89.822	0.0
MSFL01000143.1	88	69.4	39	1	0	97.500	4.34e-07
MSZS01000019.1	88	2255	1607	138	44	89.827	0.0
MSZS01000019.1	88	2246	1606	136	47	89.771	0.0
MSZS01000019.1	88	69.4	37	0	0	100.000	4.34e-07
MSZS01000019.1	88	69.4	37	0	0	100.000	4.34e-07
NW_020194292.1	88	2255	1607	138	44	89.827	0.0
NW_020194292.1	88	2246	1606	136	47	89.771	0.0
NW_020194292.1	88	69.4	37	0	0	100.000	4.34e-07
NW_020194292.1	88	69.4	37	0	0	100.000	4.34e-07
NW_020290548.1	88	2255	1615	128	55	89.822	0.0
NW_020290548.1	88	69.4	39	1	0	97.500	4.34e-07
MSFL01000178.1	88	2252	1613	128	55	89.811	0.0
MSFL01000178.1	88	69.4	37	0	0	100.000	4.34e-07
MSFL01000161.1	88	2252	1613	127	56	89.811	0.0
MSFL01000161.1	88	69.4	37	0	0	100.000	4.34e-07
MSFL01000126.1	88	2252	1613	128	55	89.811	0.0
MSFL01000126.1	88	69.4	39	1	0	97.500	4.34e-07
MSFL01000125.1	88	2252	1612	129	54	89.805	0.0
MSFL01000125.1	88	69.4	37	0	0	100.000	4.34e-07
MSZS01000050.1	88	2252	1606	137	45	89.821	0.0
MSZS01000050.1	88	69.4	37	0	0	100.000	4.34e-07
JANAXO010000200.1	88	2252	1608	143	41	89.732	0.0
JANAXO010000200.1	88	110	61	1	0	98.387	2.56e-19
JANAXO010000200.1	88	69.4	37	0	0	100.000	4.34e-07
JANAXO010000200.1	88	69.4	37	0	0	100.000	4.34e-07
WXEU01000010.1	88	2252	1609	140	44	89.738	0.0
WXEU01000010.1	88	69.4	37	0	0	100.000	4.34e-07
NIXA01000127.1	88	2252	1618	143	45	89.590	0.0
NIXA01000127.1	88	58.4	31	0	0	100.000	0.001
BDHI01000020.1	88	2252	1609	140	44	89.738	0.0
BDHI01000020.1	88	2242	1608	138	47	89.682	0.0
BDHI01000020.1	88	2143	1595	131	69	88.858	0.0
BDHI01000020.1	88	1982	1322	92	26	91.806	0.0
BDHI01000020.1	88	307	194	10	3	93.720	8.45e-79
BDHI01000020.1	88	174	122	10	3	90.370	8.94e-39
BDHI01000020.1	88	69.4	39	1	0	97.500	4.34e-07
BDHI01000020.1	88	69.4	39	1	0	97.500	4.34e-07
BDHI01000020.1	88	69.4	39	1	0	97.500	4.34e-07
NW_020194323.1	88	2252	1606	137	45	89.821	0.0
NW_020194323.1	88	69.4	37	0	0	100.000	4.34e-07
NW_020290583.1	88	2252	1613	128	55	89.811	0.0
NW_020290583.1	88	69.4	37	0	0	100.000	4.34e-07
NW_020290566.1	88	2252	1613	127	56	89.811	0.0
NW_020290566.1	88	69.4	37	0	0	100.000	4.34e-07
NW_020290531.1	88	2252	1613	128	55	89.811	0.0
NW_020290531.1	88	69.4	39	1	0	97.500	4.34e-07
NW_020290530.1	88	2252	1612	129	54	89.805	0.0
NW_020290530.1	88	69.4	37	0	0	100.000	4.34e-07
MSFL01000170.1	88	2250	1611	129	54	89.799	0.0
MSFL01000170.1	88	69.4	39	1	0	97.500	4.34e-07
MSFL01000139.1	88	2250	1611	130	53	89.799	0.0
MSFL01000139.1	88	69.4	39	1	0	97.500	4.34e-07
NW_020290575.1	88	2250	1611	129	54	89.799	0.0
NW_020290575.1	88	69.4	39	1	0	97.500	4.34e-07
NW_020290544.1	88	2250	1611	130	53	89.799	0.0
NW_020290544.1	88	69.4	39	1	0	97.500	4.34e-07
MSFL01000165.1	88	2248	1612	126	57	89.805	0.0
MSFL01000165.1	88	69.4	39	1	0	97.500	4.34e-07
MSFL01000157.1	88	2248	1612	126	57	89.805	0.0
MSFL01000157.1	88	69.4	37	0	0	100.000	4.34e-07
MSZS01000020.1	88	2248	1606	137	46	89.771	0.0
MSZS01000020.1	88	2242	1605	138	46	89.715	0.0
MSZS01000020.1	88	298	183	7	3	94.819	5.09e-76
MSZS01000020.1	88	69.4	37	0	0	100.000	4.34e-07
MSZS01000020.1	88	69.4	37	0	0	100.000	4.34e-07
MSZS01000020.1	88	69.4	37	0	0	100.000	4.34e-07
CP059872.1	88	2248	1609	141	44	89.688	0.0
CP059872.1	88	2248	1609	141	44	89.688	0.0
CP059872.1	88	2248	1609	141	44	89.688	0.0
CP059872.1	88	2248	1609	141	44	89.688	0.0
CP059872.1	88	2248	1609	141	44	89.688	0.0
CP059872.1	88	2248	1609	141	44	89.688	0.0
CP059872.1	88	2248	1609	141	44	89.688	0.0
CP059872.1	88	2248	1609	141	44	89.688	0.0
CP059872.1	88	926	820	102	46	84.711	0.0
CP059872.1	88	69.4	37	0	0	100.000	4.34e-07
CP059872.1	88	69.4	37	0	0	100.000	4.34e-07
CP059872.1	88	69.4	37	0	0	100.000	4.34e-07
CP059872.1	88	69.4	37	0	0	100.000	4.34e-07
CP059872.1	88	69.4	37	0	0	100.000	4.34e-07
CP059872.1	88	69.4	37	0	0	100.000	4.34e-07
CP059872.1	88	69.4	37	0	0	100.000	4.34e-07
CP059872.1	88	69.4	37	0	0	100.000	4.34e-07
CP059872.1	88	69.4	37	0	0	100.000	4.34e-07
QCWU01000014.1	88	2248	1609	141	44	89.688	0.0
QCWU01000014.1	88	69.4	39	1	0	97.500	4.34e-07
SJFF01000027.1	88	2248	1609	141	44	89.688	0.0
SJFF01000027.1	88	69.4	39	1	0	97.500	4.34e-07
BA000055.1	88	2248	1609	141	44	89.688	0.0
BA000055.1	88	763	621	64	32	86.611	0.0
BA000055.1	88	69.4	37	0	0	100.000	4.34e-07
BA000055.1	88	69.4	37	0	0	100.000	4.34e-07
NC_036441.1	88	2248	1609	141	44	89.688	0.0
NC_036441.1	88	763	621	64	32	86.611	0.0
NC_036441.1	88	69.4	37	0	0	100.000	4.34e-07
NC_036441.1	88	69.4	37	0	0	100.000	4.34e-07
NC_054697.1	88	2248	1609	141	44	89.688	0.0
NC_054697.1	88	2248	1609	141	44	89.688	0.0
NC_054697.1	88	2248	1609	141	44	89.688	0.0
NC_054697.1	88	2248	1609	141	44	89.688	0.0
NC_054697.1	88	2248	1609	141	44	89.688	0.0
NC_054697.1	88	2248	1609	141	44	89.688	0.0
NC_054697.1	88	2248	1609	141	44	89.688	0.0
NC_054697.1	88	2248	1609	141	44	89.688	0.0
NC_054697.1	88	926	820	102	46	84.711	0.0
NC_054697.1	88	69.4	37	0	0	100.000	4.34e-07
NC_054697.1	88	69.4	37	0	0	100.000	4.34e-07
NC_054697.1	88	69.4	37	0	0	100.000	4.34e-07
NC_054697.1	88	69.4	37	0	0	100.000	4.34e-07
NC_054697.1	88	69.4	37	0	0	100.000	4.34e-07
NC_054697.1	88	69.4	37	0	0	100.000	4.34e-07
NC_054697.1	88	69.4	37	0	0	100.000	4.34e-07
NC_054697.1	88	69.4	37	0	0	100.000	4.34e-07
NC_054697.1	88	69.4	37	0	0	100.000	4.34e-07
NW_020194293.1	88	2248	1606	137	46	89.771	0.0
NW_020194293.1	88	2242	1605	138	46	89.715	0.0
NW_020194293.1	88	298	183	7	3	94.819	5.09e-76
NW_020194293.1	88	69.4	37	0	0	100.000	4.34e-07
NW_020194293.1	88	69.4	37	0	0	100.000	4.34e-07
NW_020194293.1	88	69.4	37	0	0	100.000	4.34e-07
NW_020290570.1	88	2248	1612	126	57	89.805	0.0
NW_020290570.1	88	69.4	39	1	0	97.500	4.34e-07
NW_020290562.1	88	2248	1612	126	57	89.805	0.0
NW_020290562.1	88	69.4	37	0	0	100.000	4.34e-07
MSFM01000006.1	88	2246	1610	137	48	89.694	0.0
MSFM01000006.1	88	69.4	39	1	0	97.500	4.34e-07
MSFM01000031.1	88	2246	1610	138	47	89.694	0.0
MSFM01000031.1	88	2228	1607	134	53	89.576	0.0
MSFM01000031.1	88	69.4	39	1	0	97.500	4.34e-07
MSFM01000031.1	88	69.4	39	1	0	97.500	4.34e-07
MSFM01000022.1	88	2246	1610	138	47	89.694	0.0
MSFM01000022.1	88	2246	1610	138	47	89.694	0.0
MSFM01000022.1	88	2246	1610	138	47	89.694	0.0
MSFM01000022.1	88	2244	1610	136	49	89.694	0.0
MSFM01000022.1	88	69.4	39	1	0	97.500	4.34e-07
MSFM01000022.1	88	69.4	39	1	0	97.500	4.34e-07
MSFM01000022.1	88	69.4	39	1	0	97.500	4.34e-07
MSFM01000022.1	88	69.4	39	1	0	97.500	4.34e-07
NW_020194341.1	88	2246	1610	137	48	89.694	0.0
NW_020194341.1	88	69.4	39	1	0	97.500	4.34e-07
NW_020194366.1	88	2246	1610	138	47	89.694	0.0
NW_020194366.1	88	2228	1607	134	53	89.576	0.0
NW_020194366.1	88	69.4	39	1	0	97.500	4.34e-07
NW_020194366.1	88	69.4	39	1	0	97.500	4.34e-07
NW_020194357.1	88	2246	1610	138	47	89.694	0.0
NW_020194357.1	88	2246	1610	138	47	89.694	0.0
NW_020194357.1	88	2246	1610	138	47	89.694	0.0
NW_020194357.1	88	2244	1610	136	49	89.694	0.0
NW_020194357.1	88	69.4	39	1	0	97.500	4.34e-07
NW_020194357.1	88	69.4	39	1	0	97.500	4.34e-07
NW_020194357.1	88	69.4	39	1	0	97.500	4.34e-07
NW_020194357.1	88	69.4	39	1	0	97.500	4.34e-07
MSFL01000112.1	88	2244	1612	127	57	89.755	0.0
MSFL01000112.1	88	69.4	39	1	0	97.500	4.34e-07
NVQI01000082.1	88	2244	1611	138	48	89.649	0.0
NVQI01000082.1	88	69.4	37	0	0	100.000	4.34e-07
CH476599.1	88	2244	1612	141	46	89.605	0.0
CH476599.1	88	69.4	37	0	0	100.000	4.34e-07
BDHI01000033.1	88	2244	1607	141	44	89.676	0.0
BDHI01000033.1	88	2193	1600	140	53	89.236	0.0
BDHI01000033.1	88	2174	1601	132	64	89.093	0.0
BDHI01000033.1	88	69.4	39	1	0	97.500	4.34e-07
BDHI01000033.1	88	69.4	39	1	0	97.500	4.34e-07
BDHI01000033.1	88	69.4	39	1	0	97.500	4.34e-07
NT_165929.1	88	2244	1612	141	46	89.605	0.0
NT_165929.1	88	69.4	37	0	0	100.000	4.34e-07
NW_020290517.1	88	2244	1612	127	57	89.755	0.0
NW_020290517.1	88	69.4	39	1	0	97.500	4.34e-07
MSFU01000081.1	88	2242	1612	134	52	89.655	0.0
MSFU01000081.1	88	861	698	66	40	86.816	0.0
MSFU01000081.1	88	69.4	39	1	0	97.500	4.34e-07
MSFU01000081.1	88	69.4	39	1	0	97.500	4.34e-07
MSFU01000107.1	88	2242	1612	134	52	89.655	0.0
MSFU01000107.1	88	69.4	39	1	0	97.500	4.34e-07
MSFU01000103.1	88	2242	1612	134	52	89.655	0.0
MSFU01000103.1	88	69.4	39	1	0	97.500	4.34e-07
JAGXKE010000002.1	88	2242	1608	142	44	89.632	0.0
JAGXKE010000002.1	88	2242	1608	142	44	89.632	0.0
JAGXKE010000002.1	88	2233	1609	136	51	89.588	0.0
JAGXKE010000002.1	88	2220	1603	144	45	89.453	0.0
JAGXKE010000002.1	88	2180	1598	145	51	89.075	0.0
JAGXKE010000002.1	88	2180	1598	150	47	89.025	0.0
JAGXKE010000002.1	88	2174	1599	147	51	88.982	0.0
JAGXKE010000002.1	88	2146	1590	150	51	88.777	0.0
JAGXKE010000002.1	88	2126	1588	152	53	88.567	0.0
JAGXKE010000002.1	88	2126	1586	155	50	88.554	0.0
JAGXKE010000002.1	88	69.4	39	1	0	97.500	4.34e-07
JAGXKE010000002.1	88	69.4	39	1	0	97.500	4.34e-07
JAGXKE010000002.1	88	69.4	39	1	0	97.500	4.34e-07
JAGXKE010000002.1	88	69.4	39	1	0	97.500	4.34e-07
JAGXKE010000002.1	88	69.4	39	1	0	97.500	4.34e-07
JAGXKE010000002.1	88	69.4	39	1	0	97.500	4.34e-07
JAGXKE010000002.1	88	69.4	39	1	0	97.500	4.34e-07
JAGXKE010000002.1	88	69.4	39	1	0	97.500	4.34e-07
JAGXKE010000002.1	88	69.4	39	1	0	97.500	4.34e-07
JAGXKE010000002.1	88	69.4	39	1	0	97.500	4.34e-07
NW_020290355.1	88	2242	1612	134	52	89.655	0.0
NW_020290355.1	88	861	698	66	40	86.816	0.0
NW_020290355.1	88	69.4	39	1	0	97.500	4.34e-07
NW_020290355.1	88	69.4	39	1	0	97.500	4.34e-07
NW_020290381.1	88	2242	1612	134	52	89.655	0.0
NW_020290381.1	88	69.4	39	1	0	97.500	4.34e-07
NW_020290377.1	88	2242	1612	134	52	89.655	0.0
NW_020290377.1	88	69.4	39	1	0	97.500	4.34e-07
MSFM01000024.1	88	2241	1609	138	48	89.638	0.0
MSFM01000024.1	88	2226	1607	136	52	89.526	0.0
MSFM01000024.1	88	2202	1603	134	57	89.353	0.0
MSFM01000024.1	88	69.4	39	1	0	97.500	4.34e-07
MSFM01000024.1	88	69.4	39	1	0	97.500	4.34e-07
MSFM01000024.1	88	69.4	39	1	0	97.500	4.34e-07
MAQV01000001.1	88	2241	1612	137	50	89.605	0.0
MAQV01000001.1	88	2241	1612	137	50	89.605	0.0
MAQV01000001.1	88	2241	1612	137	50	89.605	0.0
MAQV01000001.1	88	2241	1612	137	50	89.605	0.0
MAQV01000001.1	88	2241	1612	137	50	89.605	0.0
MAQV01000001.1	88	2239	1611	137	50	89.600	0.0
MAQV01000001.1	88	2228	1609	135	53	89.538	0.0
MAQV01000001.1	88	2224	1609	135	54	89.488	0.0
MAQV01000001.1	88	2220	1608	138	52	89.433	0.0
MAQV01000001.1	88	69.4	37	0	0	100.000	4.34e-07
MAQV01000001.1	88	69.4	39	1	0	97.500	4.34e-07
MAQV01000001.1	88	69.4	39	1	0	97.500	4.34e-07
MAQV01000001.1	88	69.4	39	1	0	97.500	4.34e-07
MAQV01000001.1	88	69.4	39	1	0	97.500	4.34e-07
MAQV01000001.1	88	69.4	39	1	0	97.500	4.34e-07
MAQV01000001.1	88	69.4	39	1	0	97.500	4.34e-07
MAQV01000001.1	88	69.4	39	1	0	97.500	4.34e-07
MAQV01000001.1	88	69.4	39	1	0	97.500	4.34e-07
NW_020194359.1	88	2241	1609	138	48	89.638	0.0
NW_020194359.1	88	2226	1607	136	52	89.526	0.0
NW_020194359.1	88	2202	1603	134	57	89.353	0.0
NW_020194359.1	88	69.4	39	1	0	97.500	4.34e-07
NW_020194359.1	88	69.4	39	1	0	97.500	4.34e-07
NW_020194359.1	88	69.4	39	1	0	97.500	4.34e-07
MUGI01000139.1	88	2239	1602	150	36	89.597	0.0
MUGI01000139.1	88	69.4	37	0	0	100.000	4.34e-07
MSFL01000155.1	86	2239	1610	130	55	89.694	0.0
PUXE01000268.1	88	2239	1602	150	36	89.597	0.0
PUXE01000268.1	88	69.4	37	0	0	100.000	4.34e-07
JAETFV010000058.1	88	2239	1602	150	36	89.597	0.0
JAETFV010000058.1	88	69.4	39	1	0	97.500	4.34e-07
NW_020290560.1	86	2239	1610	130	55	89.694	0.0
WBOJ01000006.1	88	2237	1602	149	37	89.597	0.0
WBOJ01000006.1	88	2237	1602	149	37	89.597	0.0
WBOJ01000006.1	88	2231	1601	149	38	89.541	0.0
WBOJ01000006.1	88	520	319	19	0	94.379	9.97e-143
WBOJ01000006.1	88	69.4	39	1	0	97.500	4.34e-07
WBOJ01000006.1	88	69.4	39	1	0	97.500	4.34e-07
WBOJ01000006.1	88	69.4	39	1	0	97.500	4.34e-07
WBOJ01000005.1	88	2237	1602	149	37	89.597	0.0
WBOJ01000005.1	88	2237	1602	149	37	89.597	0.0
WBOJ01000005.1	88	2237	1602	149	37	89.597	0.0
WBOJ01000005.1	88	2023	1327	106	8	92.089	0.0
WBOJ01000005.1	88	69.4	37	0	0	100.000	4.34e-07
WBOJ01000005.1	88	69.4	37	0	0	100.000	4.34e-07
WBOJ01000005.1	88	69.4	37	0	0	100.000	4.34e-07
CM024083.1	88	2237	1602	149	37	89.597	0.0
CM024083.1	88	2237	1602	149	37	89.597	0.0
CM024083.1	88	69.4	37	0	0	100.000	4.34e-07
CM024083.1	88	69.4	37	0	0	100.000	4.34e-07
MSFL01000115.1	88	2237	1609	129	56	89.688	0.0
MSFL01000115.1	88	69.4	37	0	0	100.000	4.34e-07
JACBKQ010000154.1	88	2237	1610	143	45	89.544	0.0
JACBKQ010000154.1	88	69.4	39	1	0	97.500	4.34e-07
LYCR01000272.1	88	2237	1608	142	45	89.582	0.0
LYCR01000272.1	88	69.4	37	0	0	100.000	4.34e-07
AP024428.1	88	2237	1611	135	52	89.600	0.0
AP024428.1	88	2237	1611	135	52	89.600	0.0
AP024428.1	88	2237	1611	135	52	89.600	0.0
AP024428.1	88	2237	1611	135	52	89.600	0.0
AP024428.1	88	2237	1611	135	52	89.600	0.0
AP024428.1	88	69.4	39	1	0	97.500	4.34e-07
AP024428.1	88	69.4	39	1	0	97.500	4.34e-07
AP024428.1	88	69.4	39	1	0	97.500	4.34e-07
AP024428.1	88	69.4	39	1	0	97.500	4.34e-07
AP024428.1	88	69.4	39	1	0	97.500	4.34e-07
JAFCIW010000005.1	88	2237	1603	147	39	89.603	0.0
JAFCIW010000005.1	88	2237	1603	147	39	89.603	0.0
JAFCIW010000005.1	88	2233	1603	147	40	89.553	0.0
JAFCIW010000005.1	88	2233	1603	147	40	89.553	0.0
JAFCIW010000005.1	88	2231	1602	147	40	89.547	0.0
JAFCIW010000005.1	88	76.8	45	2	0	95.745	2.59e-09
JAFCIW010000005.1	88	69.4	39	1	0	97.500	4.34e-07
JAFCIW010000005.1	88	69.4	39	1	0	97.500	4.34e-07
JAFCIW010000005.1	88	69.4	39	1	0	97.500	4.34e-07
JAFCIW010000005.1	88	69.4	39	1	0	97.500	4.34e-07
JAFCIW010000005.1	88	69.4	39	1	0	97.500	4.34e-07
BLWE01000015.1	88	2237	1611	135	52	89.600	0.0
BLWE01000015.1	88	2230	1610	134	54	89.544	0.0
BLWE01000015.1	88	2230	1610	135	53	89.544	0.0
BLWE01000015.1	88	69.4	37	0	0	100.000	4.34e-07
BLWE01000015.1	88	69.4	37	0	0	100.000	4.34e-07
BLWE01000015.1	88	69.4	37	0	0	100.000	4.34e-07
BDHI01000006.1	88	2237	1607	138	48	89.626	0.0
BDHI01000006.1	88	2100	1520	130	49	89.464	0.0
BDHI01000006.1	88	1759	1291	88	65	89.404	0.0
BDHI01000006.1	88	294	192	10	5	92.754	6.58e-75
BDHI01000006.1	88	69.4	39	1	0	97.500	4.34e-07
BDHI01000006.1	88	69.4	39	1	0	97.500	4.34e-07
BDHI01000006.1	88	62.1	38	1	1	95.000	7.26e-05
LLXE01000800.1	88	2237	1603	147	39	89.603	0.0
LLXE01000800.1	88	69.4	39	1	0	97.500	4.34e-07
NW_023336289.1	88	2237	1611	135	52	89.600	0.0
NW_023336289.1	88	2230	1610	134	54	89.544	0.0
NW_023336289.1	88	2230	1610	135	53	89.544	0.0
NW_023336289.1	88	69.4	37	0	0	100.000	4.34e-07
NW_023336289.1	88	69.4	37	0	0	100.000	4.34e-07
NW_023336289.1	88	69.4	37	0	0	100.000	4.34e-07
NW_019170274.1	88	2237	1608	142	45	89.582	0.0
NW_019170274.1	88	69.4	37	0	0	100.000	4.34e-07
NC_054852.1	88	2237	1611	135	52	89.600	0.0
NC_054852.1	88	2237	1611	135	52	89.600	0.0
NC_054852.1	88	2237	1611	135	52	89.600	0.0
NC_054852.1	88	2237	1611	135	52	89.600	0.0
NC_054852.1	88	2237	1611	135	52	89.600	0.0
NC_054852.1	88	69.4	39	1	0	97.500	4.34e-07
NC_054852.1	88	69.4	39	1	0	97.500	4.34e-07
NC_054852.1	88	69.4	39	1	0	97.500	4.34e-07
NC_054852.1	88	69.4	39	1	0	97.500	4.34e-07
NC_054852.1	88	69.4	39	1	0	97.500	4.34e-07
NW_020290520.1	88	2237	1609	129	56	89.688	0.0
NW_020290520.1	88	69.4	37	0	0	100.000	4.34e-07
MSFL01000194.1	88	2235	1609	127	58	89.688	0.0
MSFL01000194.1	88	69.4	37	0	0	100.000	4.34e-07
JAAXYA010000249.1	88	2235	1609	138	49	89.588	0.0
JAAXYA010000249.1	88	69.4	37	0	0	100.000	4.34e-07
MSZS01000029.1	88	2235	1602	137	47	89.698	0.0
MSZS01000029.1	88	2215	1600	133	54	89.536	0.0
MSZS01000029.1	88	69.4	39	1	0	97.500	4.34e-07
JAMAHH010000222.1	88	2235	1611	138	50	89.550	0.0
JAMAHH010000222.1	88	69.4	39	1	0	97.500	4.34e-07
JAMAHK010000215.1	88	2235	1611	138	50	89.550	0.0
JAMAHK010000215.1	88	69.4	39	1	0	97.500	4.34e-07
JAGMTT010000008.1	88	2235	1607	141	46	89.576	0.0
JAGMTT010000008.1	88	69.4	39	1	0	97.500	4.34e-07
JAMAHL010000227.1	88	2235	1611	138	50	89.550	0.0
JAMAHL010000227.1	88	69.4	37	0	0	100.000	4.34e-07
JAMAHI010000081.1	88	2235	1611	138	50	89.550	0.0
JAMAHI010000081.1	88	69.4	37	0	0	100.000	4.34e-07
JAMAHJ010000127.1	88	2235	1611	138	50	89.550	0.0
JAMAHJ010000127.1	88	69.4	39	1	0	97.500	4.34e-07
JAMAHG010000262.1	88	2235	1611	138	50	89.550	0.0
JAMAHG010000262.1	88	69.4	39	1	0	97.500	4.34e-07
JAMAHM010000141.1	88	2235	1611	138	50	89.550	0.0
JAMAHM010000141.1	88	69.4	37	0	0	100.000	4.34e-07
JAJFZZ010000005.1	88	2235	1611	138	50	89.550	0.0
JAJFZZ010000005.1	88	2228	1610	137	52	89.494	0.0
JAJFZZ010000005.1	88	2228	1610	138	51	89.494	0.0
JAJFZZ010000005.1	88	2222	1610	141	50	89.395	0.0
JAJFZZ010000005.1	88	1373	1094	113	50	87.033	0.0
JAJFZZ010000005.1	88	69.4	39	1	0	97.500	4.34e-07
JAJFZZ010000005.1	88	69.4	39	1	0	97.500	4.34e-07
JAJFZZ010000005.1	88	69.4	39	1	0	97.500	4.34e-07
JAJFZZ010000005.1	88	69.4	39	1	0	97.500	4.34e-07
JAJFZZ010000005.1	88	69.4	39	1	0	97.500	4.34e-07
MSFU01000100.1	88	2235	1610	135	52	89.594	0.0
MSFU01000100.1	88	2217	1607	136	54	89.427	0.0
MSFU01000100.1	88	69.4	37	0	0	100.000	4.34e-07
MSFU01000100.1	88	69.4	39	1	0	97.500	4.34e-07
NW_020290374.1	88	2235	1610	135	52	89.594	0.0
NW_020290374.1	88	2217	1607	136	54	89.427	0.0
NW_020290374.1	88	69.4	37	0	0	100.000	4.34e-07
NW_020290374.1	88	69.4	39	1	0	97.500	4.34e-07
NW_020194302.1	88	2235	1602	137	47	89.698	0.0
NW_020194302.1	88	2215	1600	133	54	89.536	0.0
NW_020194302.1	88	69.4	39	1	0	97.500	4.34e-07
NW_020290599.1	88	2235	1609	127	58	89.688	0.0
NW_020290599.1	88	69.4	37	0	0	100.000	4.34e-07
PUHX01000265.1	88	2233	1601	151	36	89.541	0.0
PUHX01000265.1	88	69.4	39	1	0	97.500	4.34e-07
JAKLNB010000448.1	88	2233	1601	151	36	89.541	0.0
JAKLNB010000448.1	88	69.4	39	1	0	97.500	4.34e-07
JAHAQQ010000405.1	88	2233	1601	151	36	89.541	0.0
JAHAQQ010000405.1	88	69.4	39	1	0	97.500	4.34e-07
JAMALG010000162.1	88	2233	1601	151	36	89.541	0.0
JAMALG010000162.1	88	69.4	37	0	0	100.000	4.34e-07
MUGJ01000069.1	88	2233	1601	151	36	89.541	0.0
MUGJ01000069.1	88	69.4	37	0	0	100.000	4.34e-07
MUGH01000060.1	88	2231	1601	150	37	89.541	0.0
MUGH01000060.1	88	69.4	37	0	0	100.000	4.34e-07
MDDG01000036.1	88	2231	1601	150	37	89.541	0.0
MDDG01000036.1	88	69.4	37	0	0	100.000	4.34e-07
JAMAFK010000124.1	88	2231	1599	154	33	89.530	0.0
JAMAFK010000124.1	88	69.4	39	1	0	97.500	4.34e-07
WBOJ01000007.1	88	2230	1600	149	38	89.536	0.0
WBOJ01000007.1	88	2224	1600	148	40	89.485	0.0
WBOJ01000007.1	88	1688	1102	85	7	92.295	0.0
WBOJ01000007.1	88	959	859	105	52	84.547	0.0
WBOJ01000007.1	88	69.4	39	1	0	97.500	4.34e-07
WBOJ01000007.1	88	69.4	39	1	0	97.500	4.34e-07
JAILXB010000105.1	88	2230	1610	139	50	89.494	0.0
JAILXB010000105.1	88	69.4	37	0	0	100.000	4.34e-07
JAKLMM010000110.1	88	2230	1603	138	48	89.603	0.0
JAKLMM010000110.1	88	69.4	39	1	0	97.500	4.34e-07
MSZS01000011.1	88	2228	1602	134	51	89.647	0.0
MSZS01000011.1	88	69.4	39	1	0	97.500	4.34e-07
AP024422.1	88	2228	1613	136	54	89.462	0.0
AP024422.1	88	2228	1613	136	54	89.462	0.0
AP024422.1	88	2228	1613	136	54	89.462	0.0
AP024422.1	88	2228	1613	136	54	89.462	0.0
AP024422.1	88	2228	1613	136	54	89.462	0.0
AP024422.1	88	2228	1613	136	54	89.462	0.0
AP024422.1	88	2228	1613	136	54	89.462	0.0
AP024422.1	88	2228	1613	136	54	89.462	0.0
AP024422.1	88	2228	1613	136	54	89.462	0.0
AP024422.1	88	69.4	37	0	0	100.000	4.34e-07
AP024422.1	88	69.4	37	0	0	100.000	4.34e-07
AP024422.1	88	69.4	37	0	0	100.000	4.34e-07
AP024422.1	88	69.4	37	0	0	100.000	4.34e-07
AP024422.1	88	69.4	37	0	0	100.000	4.34e-07
AP024422.1	88	69.4	37	0	0	100.000	4.34e-07
AP024422.1	88	69.4	37	0	0	100.000	4.34e-07
AP024422.1	88	69.4	37	0	0	100.000	4.34e-07
AP024422.1	88	69.4	37	0	0	100.000	4.34e-07
JAFBMQ010000006.1	88	2228	1606	146	43	89.471	0.0
JAFBMQ010000006.1	88	2222	1605	146	44	89.415	0.0
JAFBMQ010000006.1	88	2222	1605	147	43	89.415	0.0
JAFBMQ010000006.1	88	2222	1605	146	44	89.415	0.0
JAFBMQ010000006.1	88	2211	1604	146	46	89.310	0.0
JAFBMQ010000006.1	88	2034	1328	102	9	92.286	0.0
JAFBMQ010000006.1	88	2030	1328	102	10	92.222	0.0
JAFBMQ010000006.1	88	289	183	12	1	93.367	3.06e-73
JAFBMQ010000006.1	88	289	183	12	1	93.367	3.06e-73
JAFBMQ010000006.1	88	69.4	37	0	0	100.000	4.34e-07
JAFBMQ010000006.1	88	69.4	37	0	0	100.000	4.34e-07
JAFBMQ010000006.1	88	69.4	37	0	0	100.000	4.34e-07
JAFBMQ010000006.1	88	69.4	37	0	0	100.000	4.34e-07
JAFBMQ010000006.1	88	69.4	37	0	0	100.000	4.34e-07
JAFBMQ010000006.1	88	69.4	37	0	0	100.000	4.34e-07
JAFBMQ010000006.1	88	69.4	37	0	0	100.000	4.34e-07
JACXYV010000051.1	88	2228	1600	152	36	89.485	0.0
JACXYV010000051.1	88	2139	1594	149	55	88.654	0.0
JACXYV010000051.1	88	69.4	39	1	0	97.500	4.34e-07
JACXYV010000044.1	88	2228	1600	152	36	89.485	0.0
JACXYV010000044.1	88	2220	1599	152	37	89.430	0.0
JACXYV010000044.1	88	1064	687	39	13	92.963	0.0
JACXYV010000044.1	88	69.4	39	1	0	97.500	4.34e-07
JACXYV010000044.1	88	69.4	39	1	0	97.500	4.34e-07
JACXYV010000042.1	88	2228	1600	152	36	89.485	0.0
JACXYV010000042.1	88	2228	1600	152	36	89.485	0.0
JACXYV010000042.1	88	1504	1034	81	23	90.861	0.0
JACXYV010000042.1	88	69.4	37	0	0	100.000	4.34e-07
JACXYV010000042.1	88	69.4	37	0	0	100.000	4.34e-07
JACXYV010000031.1	88	2228	1600	152	36	89.485	0.0
JACXYV010000031.1	88	2226	1599	153	35	89.480	0.0
JACXYV010000031.1	88	2207	1597	152	39	89.318	0.0
JACXYV010000031.1	88	2141	1594	155	50	88.605	0.0
JACXYV010000031.1	88	2078	1585	146	67	88.154	0.0
JACXYV010000031.1	88	69.4	37	0	0	100.000	4.34e-07
JACXYV010000031.1	88	69.4	37	0	0	100.000	4.34e-07
JACXYV010000031.1	88	69.4	37	0	0	100.000	4.34e-07
JACXYV010000031.1	88	69.4	37	0	0	100.000	4.34e-07
JACXYV010000031.1	88	69.4	37	0	0	100.000	4.34e-07
JACXYV010000016.1	88	2228	1600	152	36	89.485	0.0
JACXYV010000016.1	88	268	189	13	7	90.431	3.99e-67
JACXYV010000016.1	88	69.4	37	0	0	100.000	4.34e-07
NC_057368.1	88	2228	1613	136	54	89.462	0.0
NC_057368.1	88	2228	1613	136	54	89.462	0.0
NC_057368.1	88	2228	1613	136	54	89.462	0.0
NC_057368.1	88	2228	1613	136	54	89.462	0.0
NC_057368.1	88	2228	1613	136	54	89.462	0.0
NC_057368.1	88	2228	1613	136	54	89.462	0.0
NC_057368.1	88	2228	1613	136	54	89.462	0.0
NC_057368.1	88	2228	1613	136	54	89.462	0.0
NC_057368.1	88	2228	1613	136	54	89.462	0.0
NC_057368.1	88	69.4	37	0	0	100.000	4.34e-07
NC_057368.1	88	69.4	37	0	0	100.000	4.34e-07
NC_057368.1	88	69.4	37	0	0	100.000	4.34e-07
NC_057368.1	88	69.4	37	0	0	100.000	4.34e-07
NC_057368.1	88	69.4	37	0	0	100.000	4.34e-07
NC_057368.1	88	69.4	37	0	0	100.000	4.34e-07
NC_057368.1	88	69.4	37	0	0	100.000	4.34e-07
NC_057368.1	88	69.4	37	0	0	100.000	4.34e-07
NC_057368.1	88	69.4	37	0	0	100.000	4.34e-07
NW_020194284.1	88	2228	1602	134	51	89.647	0.0
NW_020194284.1	88	69.4	39	1	0	97.500	4.34e-07
LXJU01000204.1	88	2226	1603	145	43	89.503	0.0
LXJU01000204.1	88	69.4	37	0	0	100.000	4.34e-07
LXJU01000076.1	86	2226	1603	145	43	89.503	0.0
LXJU01000057.1	86	2226	1603	145	43	89.503	0.0
JPLR01000001.1	88	2226	1603	145	43	89.503	0.0
JPLR01000001.1	88	2226	1603	145	43	89.503	0.0
JPLR01000001.1	88	2226	1603	145	43	89.503	0.0
JPLR01000001.1	88	111	62	1	0	98.413	7.11e-20
JPLR01000001.1	88	69.4	37	0	0	100.000	4.34e-07
JPLR01000001.1	88	69.4	37	0	0	100.000	4.34e-07
JPLR01000001.1	88	69.4	37	0	0	100.000	4.34e-07
JALZYI010000115.1	88	2226	1605	146	43	89.465	0.0
JALZYI010000115.1	88	69.4	39	1	0	97.500	4.34e-07
JNNR01000513.1	88	2226	1600	151	37	89.485	0.0
JNNR01000513.1	88	69.4	39	1	0	97.500	4.34e-07
JACXYV010000053.1	88	2226	1599	152	36	89.480	0.0
JACXYV010000053.1	88	2163	1590	148	49	88.976	0.0
JACXYV010000053.1	88	69.4	39	1	0	97.500	4.34e-07
JACXYV010000053.1	88	62.1	38	1	1	95.000	7.26e-05
JACXYV010000039.1	88	2226	1599	153	35	89.480	0.0
JACXYV010000039.1	88	2215	1599	151	39	89.380	0.0
JACXYV010000039.1	88	2207	1596	153	38	89.312	0.0
JACXYV010000039.1	88	69.4	39	1	0	97.500	4.34e-07
JACXYV010000039.1	88	69.4	39	1	0	97.500	4.34e-07
JACXYV010000039.1	88	69.4	39	1	0	97.500	4.34e-07
NW_019173481.1	88	2226	1603	145	43	89.503	0.0
NW_019173481.1	88	69.4	37	0	0	100.000	4.34e-07
NW_019173353.1	86	2226	1603	145	43	89.503	0.0
NW_019173334.1	86	2226	1603	145	43	89.503	0.0
PQME02000349.1	89	2224	1614	155	40	89.221	0.0
PQME02000349.1	89	69.4	39	1	0	97.500	4.34e-07
JAGXNN020000302.1	86	2224	1606	146	44	89.421	0.0
CAJVNO010000062.1	88	2222	1604	143	46	89.459	0.0
CAJVNO010000062.1	88	69.4	37	0	0	100.000	4.34e-07
MSFM01000027.1	88	2222	1606	135	53	89.521	0.0
MSFM01000027.1	88	2045	1335	94	16	92.388	0.0
MSFM01000027.1	88	1354	921	69	20	91.188	0.0
MSFM01000027.1	88	296	191	13	2	92.718	1.83e-75
MSFM01000027.1	88	69.4	39	1	0	97.500	4.34e-07
MSFM01000027.1	88	69.4	39	1	0	97.500	4.34e-07
NW_020194362.1	88	2222	1606	135	53	89.521	0.0
NW_020194362.1	88	2045	1335	94	16	92.388	0.0
NW_020194362.1	88	1354	921	69	20	91.188	0.0
NW_020194362.1	88	296	191	13	2	92.718	1.83e-75
NW_020194362.1	88	69.4	39	1	0	97.500	4.34e-07
NW_020194362.1	88	69.4	39	1	0	97.500	4.34e-07
MSFL01000187.1	86	2220	1607	126	61	89.576	0.0
JACXYV010000043.1	88	2220	1599	151	38	89.430	0.0
JACXYV010000043.1	88	2220	1599	152	37	89.430	0.0
JACXYV010000043.1	88	2220	1599	152	37	89.430	0.0
JACXYV010000043.1	88	69.4	37	0	0	100.000	4.34e-07
JACXYV010000043.1	88	69.4	37	0	0	100.000	4.34e-07
JACXYV010000043.1	88	69.4	37	0	0	100.000	4.34e-07
JACXYV010000030.1	88	2220	1598	153	36	89.424	0.0
JACXYV010000030.1	88	2220	1600	149	40	89.435	0.0
JACXYV010000030.1	88	2217	1599	152	38	89.380	0.0
JACXYV010000030.1	88	2207	1597	152	39	89.318	0.0
JACXYV010000030.1	88	2194	1596	150	43	89.212	0.0
JACXYV010000030.1	88	2156	1592	151	49	88.839	0.0
JACXYV010000030.1	88	2145	1591	151	51	88.734	0.0
JACXYV010000030.1	88	2030	1562	144	70	87.950	0.0
JACXYV010000030.1	88	1999	1576	148	79	87.410	0.0
JACXYV010000030.1	88	1978	1566	140	86	87.388	0.0
JACXYV010000030.1	88	69.4	37	0	0	100.000	4.34e-07
JACXYV010000030.1	88	69.4	37	0	0	100.000	4.34e-07
JACXYV010000030.1	88	69.4	37	0	0	100.000	4.34e-07
JACXYV010000030.1	88	69.4	37	0	0	100.000	4.34e-07
JACXYV010000030.1	88	69.4	37	0	0	100.000	4.34e-07
JACXYV010000030.1	88	69.4	37	0	0	100.000	4.34e-07
JACXYV010000030.1	88	69.4	37	0	0	100.000	4.34e-07
JACXYV010000030.1	88	69.4	37	0	0	100.000	4.34e-07
NW_020290592.1	86	2220	1607	126	61	89.576	0.0
JACXYV010000045.1	88	2218	1599	150	39	89.430	0.0
JACXYV010000045.1	88	2206	1598	152	40	89.274	0.0
JACXYV010000045.1	88	446	409	40	35	84.504	1.72e-120
JACXYV010000045.1	88	69.4	39	1	0	97.500	4.34e-07
JACXYV010000045.1	88	69.4	39	1	0	97.500	4.34e-07
MLQL01000163.1	88	2217	1600	150	40	89.385	0.0
MLQL01000163.1	88	69.4	39	1	0	97.500	4.34e-07
JACXYV010000033.1	88	2217	1598	150	39	89.424	0.0
JACXYV010000033.1	88	2213	1598	151	39	89.374	0.0
JACXYV010000033.1	88	2194	1595	151	42	89.206	0.0
JACXYV010000033.1	88	2150	1596	146	56	88.765	0.0
JACXYV010000033.1	88	270	172	9	3	93.478	1.11e-67
JACXYV010000033.1	88	69.4	39	1	0	97.500	4.34e-07
JACXYV010000033.1	88	69.4	39	1	0	97.500	4.34e-07
JACXYV010000033.1	88	69.4	39	1	0	97.500	4.34e-07
JACXYV010000033.1	88	69.4	39	1	0	97.500	4.34e-07
PKQL01000996.1	88	2215	1598	153	37	89.374	0.0
PKQL01000996.1	88	69.4	37	0	0	100.000	4.34e-07
LHQR01000026.1	88	2215	1598	153	37	89.374	0.0
LHQR01000026.1	88	69.4	37	0	0	100.000	4.34e-07
CAJVRB010000041.1	88	2215	1598	153	37	89.374	0.0
CAJVRB010000041.1	88	2207	1597	152	39	89.318	0.0
CAJVRB010000041.1	88	69.4	39	1	0	97.500	4.34e-07
CAJVRB010000041.1	88	69.4	39	1	0	97.500	4.34e-07
QAGI01000420.1	88	2215	1598	153	37	89.374	0.0
QAGI01000420.1	88	69.4	39	1	0	97.500	4.34e-07
JACVQR010000011.1	88	2215	1598	153	37	89.374	0.0
JACVQR010000011.1	88	69.4	37	0	0	100.000	4.34e-07
SWKU01000089.1	88	2215	1598	153	37	89.374	0.0
SWKU01000089.1	88	69.4	37	0	0	100.000	4.34e-07
CM002801.1	88	2215	1598	153	37	89.374	0.0
CM002801.1	88	2215	1598	153	37	89.374	0.0
CM002801.1	88	69.4	39	1	0	97.500	4.34e-07
CM002801.1	88	69.4	39	1	0	97.500	4.34e-07
PQMF01000356.1	88	2215	1609	156	39	89.191	0.0
PQMF01000356.1	88	69.4	39	1	0	97.500	4.34e-07
JACXYV010000047.1	88	2215	1598	152	38	89.374	0.0
JACXYV010000047.1	88	2196	1596	151	42	89.212	0.0
JACXYV010000047.1	88	69.4	39	1	0	97.500	4.34e-07
JACXYV010000047.1	88	69.4	39	1	0	97.500	4.34e-07
JACXYV010000040.1	88	2215	1598	152	38	89.374	0.0
JACXYV010000040.1	88	2204	1598	151	41	89.274	0.0
JACXYV010000040.1	88	1042	937	110	61	84.567	0.0
JACXYV010000040.1	88	69.4	39	1	0	97.500	4.34e-07
JACXYV010000040.1	88	69.4	39	1	0	97.500	4.34e-07
JACXYV010000040.1	88	69.4	39	1	0	97.500	4.34e-07
NW_024467432.1	88	2215	1598	153	37	89.374	0.0
NW_024467432.1	88	69.4	37	0	0	100.000	4.34e-07
MSFO01000031.1	88	2213	1603	146	45	89.353	0.0
MSFO01000031.1	88	69.4	37	0	0	100.000	4.34e-07
JPLR01000049.1	88	2213	1601	144	46	89.391	0.0
JPLR01000049.1	88	69.4	41	2	0	95.349	4.34e-07
NW_020194428.1	88	2213	1603	146	45	89.353	0.0
NW_020194428.1	88	69.4	37	0	0	100.000	4.34e-07
MSFO01000033.1	88	2209	1603	147	45	89.304	0.0
MSFO01000033.1	88	1493	1157	117	46	87.652	0.0
MSFO01000033.1	88	69.4	37	0	0	100.000	4.34e-07
MSFO01000033.1	88	69.4	37	0	0	100.000	4.34e-07
MSFO01000027.1	88	2209	1603	147	45	89.304	0.0
MSFO01000027.1	88	69.4	37	0	0	100.000	4.34e-07
MSFO01000025.1	88	2209	1603	147	45	89.304	0.0
MSFO01000025.1	88	2207	1602	146	46	89.298	0.0
MSFO01000025.1	88	69.4	37	0	0	100.000	4.34e-07
MSFO01000025.1	88	69.4	37	0	0	100.000	4.34e-07
MSFO01000023.1	88	2209	1603	147	45	89.304	0.0
MSFO01000023.1	88	2196	1601	147	47	89.192	0.0
MSFO01000023.1	88	69.4	37	0	0	100.000	4.34e-07
MSFO01000023.1	88	69.4	37	0	0	100.000	4.34e-07
MSFO01000019.1	88	2209	1603	147	45	89.304	0.0
MSFO01000019.1	88	2196	1602	145	49	89.198	0.0
MSFO01000019.1	88	69.4	37	0	0	100.000	4.34e-07
MSFO01000019.1	88	69.4	37	0	0	100.000	4.34e-07
MSFO01000018.1	88	2209	1603	147	45	89.304	0.0
MSFO01000018.1	88	2124	1597	147	61	88.476	0.0
MSFO01000018.1	88	289	183	11	2	93.367	3.06e-73
MSFO01000018.1	88	69.4	37	0	0	100.000	4.34e-07
MSFO01000018.1	88	69.4	37	0	0	100.000	4.34e-07
MSFO01000017.1	88	2209	1603	147	45	89.304	0.0
MSFO01000017.1	88	2067	1506	136	46	89.218	0.0
MSFO01000017.1	88	1814	1369	136	46	88.266	0.0
MSFO01000017.1	88	69.4	37	0	0	100.000	4.34e-07
MSFO01000017.1	88	69.4	37	0	0	100.000	4.34e-07
MSFO01000017.1	88	69.4	37	0	0	100.000	4.34e-07
MSFO01000016.1	88	2209	1603	147	45	89.304	0.0
MSFO01000016.1	88	2209	1603	147	45	89.304	0.0
MSFO01000016.1	88	2202	1605	140	53	89.266	0.0
MSFO01000016.1	88	69.4	37	0	0	100.000	4.34e-07
MSFO01000016.1	88	69.4	37	0	0	100.000	4.34e-07
MSFO01000016.1	88	69.4	37	0	0	100.000	4.34e-07
MSFO01000014.1	88	2209	1603	147	45	89.304	0.0
MSFO01000014.1	88	2209	1603	147	45	89.304	0.0
MSFO01000014.1	88	1243	803	55	8	92.725	0.0
MSFO01000014.1	88	1206	998	101	57	86.332	0.0
MSFO01000014.1	88	69.4	37	0	0	100.000	4.34e-07
MSFO01000014.1	88	69.4	37	0	0	100.000	4.34e-07
MSFO01000014.1	88	69.4	37	0	0	100.000	4.34e-07
MSFO01000013.1	88	2209	1603	147	45	89.304	0.0
MSFO01000013.1	88	2209	1603	147	45	89.304	0.0
MSFO01000013.1	88	2209	1603	147	45	89.304	0.0
MSFO01000013.1	88	69.4	37	0	0	100.000	4.34e-07
MSFO01000013.1	88	69.4	37	0	0	100.000	4.34e-07
MSFO01000013.1	88	69.4	37	0	0	100.000	4.34e-07
MDYN01000221.1	89	2209	1597	154	37	89.318	0.0
MDYN01000221.1	89	69.4	44	2	1	93.617	4.34e-07
JACSPC010000172.1	88	2209	1597	154	37	89.318	0.0
JACSPC010000172.1	88	69.4	37	0	0	100.000	4.34e-07
JACXYV010000034.1	88	2209	1597	154	37	89.318	0.0
JACXYV010000034.1	88	2204	1597	153	39	89.268	0.0
JACXYV010000034.1	88	2141	1592	144	58	88.740	0.0
JACXYV010000034.1	88	2036	1575	154	66	87.744	0.0
JACXYV010000034.1	88	69.4	39	1	0	97.500	4.34e-07
JACXYV010000034.1	88	69.4	39	1	0	97.500	4.34e-07
JACXYV010000034.1	88	69.4	39	1	0	97.500	4.34e-07
NW_020194430.1	88	2209	1603	147	45	89.304	0.0
NW_020194430.1	88	1493	1157	117	46	87.652	0.0
NW_020194430.1	88	69.4	37	0	0	100.000	4.34e-07
NW_020194430.1	88	69.4	37	0	0	100.000	4.34e-07
NW_020194424.1	88	2209	1603	147	45	89.304	0.0
NW_020194424.1	88	69.4	37	0	0	100.000	4.34e-07
NW_020194422.1	88	2209	1603	147	45	89.304	0.0
NW_020194422.1	88	2207	1602	146	46	89.298	0.0
NW_020194422.1	88	69.4	37	0	0	100.000	4.34e-07
NW_020194422.1	88	69.4	37	0	0	100.000	4.34e-07
NW_020194420.1	88	2209	1603	147	45	89.304	0.0
NW_020194420.1	88	2196	1601	147	47	89.192	0.0
NW_020194420.1	88	69.4	37	0	0	100.000	4.34e-07
NW_020194420.1	88	69.4	37	0	0	100.000	4.34e-07
NW_020194416.1	88	2209	1603	147	45	89.304	0.0
NW_020194416.1	88	2196	1602	145	49	89.198	0.0
NW_020194416.1	88	69.4	37	0	0	100.000	4.34e-07
NW_020194416.1	88	69.4	37	0	0	100.000	4.34e-07
NW_020194415.1	88	2209	1603	147	45	89.304	0.0
NW_020194415.1	88	2124	1597	147	61	88.476	0.0
NW_020194415.1	88	289	183	11	2	93.367	3.06e-73
NW_020194415.1	88	69.4	37	0	0	100.000	4.34e-07
NW_020194415.1	88	69.4	37	0	0	100.000	4.34e-07
NW_020194414.1	88	2209	1603	147	45	89.304	0.0
NW_020194414.1	88	2067	1506	136	46	89.218	0.0
NW_020194414.1	88	1814	1369	136	46	88.266	0.0
NW_020194414.1	88	69.4	37	0	0	100.000	4.34e-07
NW_020194414.1	88	69.4	37	0	0	100.000	4.34e-07
NW_020194414.1	88	69.4	37	0	0	100.000	4.34e-07
NW_020194413.1	88	2209	1603	147	45	89.304	0.0
NW_020194413.1	88	2209	1603	147	45	89.304	0.0
NW_020194413.1	88	2202	1605	140	53	89.266	0.0
NW_020194413.1	88	69.4	37	0	0	100.000	4.34e-07
NW_020194413.1	88	69.4	37	0	0	100.000	4.34e-07
NW_020194413.1	88	69.4	37	0	0	100.000	4.34e-07
NW_020194411.1	88	2209	1603	147	45	89.304	0.0
NW_020194411.1	88	2209	1603	147	45	89.304	0.0
NW_020194411.1	88	1243	803	55	8	92.725	0.0
NW_020194411.1	88	1206	998	101	57	86.332	0.0
NW_020194411.1	88	69.4	37	0	0	100.000	4.34e-07
NW_020194411.1	88	69.4	37	0	0	100.000	4.34e-07
NW_020194411.1	88	69.4	37	0	0	100.000	4.34e-07
NW_020194410.1	88	2209	1603	147	45	89.304	0.0
NW_020194410.1	88	2209	1603	147	45	89.304	0.0
NW_020194410.1	88	2209	1603	147	45	89.304	0.0
NW_020194410.1	88	69.4	37	0	0	100.000	4.34e-07
NW_020194410.1	88	69.4	37	0	0	100.000	4.34e-07
NW_020194410.1	88	69.4	37	0	0	100.000	4.34e-07
MSFL01000192.1	85	2207	1586	124	57	89.757	0.0
MSFO01000021.1	88	2207	1602	147	45	89.298	0.0
MSFO01000021.1	88	1997	1323	101	16	91.875	0.0
MSFO01000021.1	88	289	183	11	2	93.367	3.06e-73
MSFO01000021.1	88	69.4	37	0	0	100.000	4.34e-07
MSFO01000021.1	88	69.4	37	0	0	100.000	4.34e-07
JAASRZ010000049.1	88	2207	1600	151	41	89.286	0.0
JAASRZ010000049.1	88	2191	1599	150	45	89.130	0.0
JAASRZ010000049.1	88	2084	1490	136	36	89.651	0.0
JAASRZ010000049.1	88	69.4	39	1	0	97.500	4.34e-07
JAASRZ010000049.1	88	69.4	39	1	0	97.500	4.34e-07
JAASRZ010000049.1	88	69.4	39	1	0	97.500	4.34e-07
NW_020194418.1	88	2207	1602	147	45	89.298	0.0
NW_020194418.1	88	1997	1323	101	16	91.875	0.0
NW_020194418.1	88	289	183	11	2	93.367	3.06e-73
NW_020194418.1	88	69.4	37	0	0	100.000	4.34e-07
NW_020194418.1	88	69.4	37	0	0	100.000	4.34e-07
NW_020290597.1	85	2207	1586	124	57	89.757	0.0
MSFO01000024.1	88	2204	1605	141	52	89.266	0.0
MSFO01000024.1	88	1988	1321	101	17	91.800	0.0
MSFO01000024.1	88	294	184	11	1	93.878	6.58e-75
MSFO01000024.1	88	69.4	37	0	0	100.000	4.34e-07
MSFO01000024.1	88	69.4	37	0	0	100.000	4.34e-07
MSFO01000022.1	88	2204	1605	141	52	89.266	0.0
MSFO01000022.1	88	2202	1605	140	53	89.266	0.0
MSFO01000022.1	88	69.4	37	0	0	100.000	4.34e-07
MSFO01000022.1	88	69.4	37	0	0	100.000	4.34e-07
MSFO01000020.1	88	2204	1602	147	46	89.248	0.0
MSFO01000020.1	88	2122	1591	141	64	88.586	0.0
MSFO01000020.1	88	69.4	37	0	0	100.000	4.34e-07
MSFO01000020.1	88	69.4	37	0	0	100.000	4.34e-07
MSFO01000015.1	88	2204	1605	141	52	89.266	0.0
MSFO01000015.1	88	2202	1602	146	47	89.248	0.0
MSFO01000015.1	88	2196	1601	147	47	89.192	0.0
MSFO01000015.1	88	69.4	37	0	0	100.000	4.34e-07
MSFO01000015.1	88	69.4	37	0	0	100.000	4.34e-07
MSFO01000015.1	88	69.4	37	0	0	100.000	4.34e-07
CAJVOY010000016.1	88	2204	1601	145	47	89.292	0.0
CAJVOY010000016.1	88	69.4	37	0	0	100.000	4.34e-07
JACXYV010000050.1	88	2204	1597	152	40	89.268	0.0
JACXYV010000050.1	88	2185	1593	156	39	89.094	0.0
JACXYV010000050.1	88	69.4	39	1	0	97.500	4.34e-07
JACXYV010000050.1	88	63.9	36	1	0	97.297	2.02e-05
NW_020194421.1	88	2204	1605	141	52	89.266	0.0
NW_020194421.1	88	1988	1321	101	17	91.800	0.0
NW_020194421.1	88	294	184	11	1	93.878	6.58e-75
NW_020194421.1	88	69.4	37	0	0	100.000	4.34e-07
NW_020194421.1	88	69.4	37	0	0	100.000	4.34e-07
NW_020194419.1	88	2204	1605	141	52	89.266	0.0
NW_020194419.1	88	2202	1605	140	53	89.266	0.0
NW_020194419.1	88	69.4	37	0	0	100.000	4.34e-07
NW_020194419.1	88	69.4	37	0	0	100.000	4.34e-07
NW_020194417.1	88	2204	1602	147	46	89.248	0.0
NW_020194417.1	88	2122	1591	141	64	88.586	0.0
NW_020194417.1	88	69.4	37	0	0	100.000	4.34e-07
NW_020194417.1	88	69.4	37	0	0	100.000	4.34e-07
NW_020194412.1	88	2204	1605	141	52	89.266	0.0
NW_020194412.1	88	2202	1602	146	47	89.248	0.0
NW_020194412.1	88	2196	1601	147	47	89.192	0.0
NW_020194412.1	88	69.4	37	0	0	100.000	4.34e-07
NW_020194412.1	88	69.4	37	0	0	100.000	4.34e-07
NW_020194412.1	88	69.4	37	0	0	100.000	4.34e-07
MSFL01000114.1	88	2194	1602	127	64	89.347	0.0
MSFL01000114.1	88	69.4	39	1	0	97.500	4.34e-07
NW_020290519.1	88	2194	1602	127	64	89.347	0.0
NW_020290519.1	88	69.4	39	1	0	97.500	4.34e-07
MSFO01000028.1	88	2191	1603	141	54	89.155	0.0
MSFO01000028.1	88	1537	1206	118	55	87.455	0.0
MSFO01000028.1	88	69.4	37	0	0	100.000	4.34e-07
MSFO01000028.1	88	69.4	37	0	0	100.000	4.34e-07
NW_020194425.1	88	2191	1603	141	54	89.155	0.0
NW_020194425.1	88	1537	1206	118	55	87.455	0.0
NW_020194425.1	88	69.4	37	0	0	100.000	4.34e-07
NW_020194425.1	88	69.4	37	0	0	100.000	4.34e-07
MSFM01000039.1	88	2189	1602	132	61	89.248	0.0
MSFM01000039.1	88	69.4	39	1	0	97.500	4.34e-07
NW_020194374.1	88	2189	1602	132	61	89.248	0.0
NW_020194374.1	88	69.4	39	1	0	97.500	4.34e-07
JAMAGW010000297.1	88	2187	1593	152	42	89.144	0.0
JAMAGW010000297.1	88	69.4	37	0	0	100.000	4.34e-07
MSFO01000026.1	88	2178	1599	145	52	89.031	0.0
MSFO01000026.1	88	2167	1600	137	61	88.988	0.0
MSFO01000026.1	88	69.4	37	0	0	100.000	4.34e-07
MSFO01000026.1	88	69.4	37	0	0	100.000	4.34e-07
JACXYV010000046.1	88	2178	1594	150	46	89.050	0.0
JACXYV010000046.1	88	1417	1180	119	70	86.194	0.0
JACXYV010000046.1	88	797	503	31	4	93.494	0.0
JACXYV010000046.1	88	69.4	39	1	0	97.500	4.34e-07
JACXYV010000046.1	88	69.4	39	1	0	97.500	4.34e-07
NW_020194423.1	88	2178	1599	145	52	89.031	0.0
NW_020194423.1	88	2167	1600	137	61	88.988	0.0
NW_020194423.1	88	69.4	37	0	0	100.000	4.34e-07
NW_020194423.1	88	69.4	37	0	0	100.000	4.34e-07
MSFO01000034.1	88	2174	1600	145	53	88.988	0.0
MSFO01000034.1	88	69.4	37	0	0	100.000	4.34e-07
NW_020194431.1	88	2174	1600	145	53	88.988	0.0
NW_020194431.1	88	69.4	37	0	0	100.000	4.34e-07
QAGG01000433.1	88	2170	1596	149	49	88.963	0.0
QAGG01000433.1	88	69.4	39	1	0	97.500	4.34e-07
KN275988.1	81	2167	1351	75	11	94.015	0.0
KN275988.1	81	2167	1351	75	11	94.015	0.0
KN275988.1	81	2167	1351	75	11	94.015	0.0
KN275988.1	81	2167	1351	75	11	94.015	0.0
KN275988.1	81	2039	1282	75	11	93.713	0.0
KN275988.1	81	1605	1011	57	11	93.698	0.0
KN275988.1	81	1134	839	71	33	88.971	0.0
KN275988.1	81	800	549	49	7	90.744	0.0
KN275988.1	81	305	186	9	1	94.898	3.04e-78
KN275988.1	81	305	186	9	1	94.898	3.04e-78
KN275988.1	81	305	186	9	1	94.898	3.04e-78
KN275988.1	81	305	186	9	1	94.898	3.04e-78
KN275988.1	81	305	186	9	1	94.898	3.04e-78
KN275988.1	81	305	186	9	1	94.898	3.04e-78
KN275988.1	81	305	186	9	1	94.898	3.04e-78
KN275988.1	81	143	80	0	1	98.765	2.52e-29
KN275988.1	81	75.0	42	1	0	97.674	9.33e-09
KN275988.1	81	75.0	42	1	0	97.674	9.33e-09
KN275988.1	81	75.0	42	1	0	97.674	9.33e-09
KN275988.1	81	75.0	42	1	0	97.674	9.33e-09
KN275988.1	81	75.0	42	1	0	97.674	9.33e-09
KN275988.1	81	75.0	42	1	0	97.674	9.33e-09
KN275988.1	81	73.1	41	1	0	97.619	3.36e-08
KN275964.1	81	2167	1351	75	11	94.015	0.0
KN275964.1	81	2167	1351	74	12	94.015	0.0
KN275964.1	81	2167	1351	75	11	94.015	0.0
KN275964.1	81	305	186	9	1	94.898	3.04e-78
KN275964.1	81	305	186	9	1	94.898	3.04e-78
KN275964.1	81	305	186	9	1	94.898	3.04e-78
KN275964.1	81	75.0	42	1	0	97.674	9.33e-09
KN275964.1	81	75.0	42	1	0	97.674	9.33e-09
KN275964.1	81	75.0	42	1	0	97.674	9.33e-09
NW_011371389.1	81	2167	1351	75	11	94.015	0.0
NW_011371389.1	81	2167	1351	75	11	94.015	0.0
NW_011371389.1	81	2167	1351	75	11	94.015	0.0
NW_011371389.1	81	2167	1351	75	11	94.015	0.0
NW_011371389.1	81	2039	1282	75	11	93.713	0.0
NW_011371389.1	81	1605	1011	57	11	93.698	0.0
NW_011371389.1	81	1134	839	71	33	88.971	0.0
NW_011371389.1	81	800	549	49	7	90.744	0.0
NW_011371389.1	81	305	186	9	1	94.898	3.04e-78
NW_011371389.1	81	305	186	9	1	94.898	3.04e-78
NW_011371389.1	81	305	186	9	1	94.898	3.04e-78
NW_011371389.1	81	305	186	9	1	94.898	3.04e-78
NW_011371389.1	81	305	186	9	1	94.898	3.04e-78
NW_011371389.1	81	305	186	9	1	94.898	3.04e-78
NW_011371389.1	81	305	186	9	1	94.898	3.04e-78
NW_011371389.1	81	143	80	0	1	98.765	2.52e-29
NW_011371389.1	81	75.0	42	1	0	97.674	9.33e-09
NW_011371389.1	81	75.0	42	1	0	97.674	9.33e-09
NW_011371389.1	81	75.0	42	1	0	97.674	9.33e-09
NW_011371389.1	81	75.0	42	1	0	97.674	9.33e-09
NW_011371389.1	81	75.0	42	1	0	97.674	9.33e-09
NW_011371389.1	81	75.0	42	1	0	97.674	9.33e-09
NW_011371389.1	81	73.1	41	1	0	97.619	3.36e-08
NW_011371365.1	81	2167	1351	75	11	94.015	0.0
NW_011371365.1	81	2167	1351	74	12	94.015	0.0
NW_011371365.1	81	2167	1351	75	11	94.015	0.0
NW_011371365.1	81	305	186	9	1	94.898	3.04e-78
NW_011371365.1	81	305	186	9	1	94.898	3.04e-78
NW_011371365.1	81	305	186	9	1	94.898	3.04e-78
NW_011371365.1	81	75.0	42	1	0	97.674	9.33e-09
NW_011371365.1	81	75.0	42	1	0	97.674	9.33e-09
NW_011371365.1	81	75.0	42	1	0	97.674	9.33e-09
JACSOR010000201.1	85	2158	1565	152	37	89.225	0.0
KN294063.1	81	2158	1350	77	11	93.880	0.0
KN294063.1	81	2158	1350	77	11	93.880	0.0
KN294063.1	81	680	520	52	19	87.986	0.0
KN294063.1	81	507	286	6	0	97.945	7.76e-139
KN294063.1	81	311	187	8	1	95.408	6.53e-80
KN294063.1	81	311	187	8	1	95.408	6.53e-80
KN294063.1	81	311	187	8	1	95.408	6.53e-80
KN294063.1	81	224	125	2	0	98.425	8.76e-54
KN294063.1	81	75.0	42	1	0	97.674	9.33e-09
KN294063.1	81	75.0	42	1	0	97.674	9.33e-09
KN294063.1	81	75.0	42	1	0	97.674	9.33e-09
KN294063.1	81	75.0	42	1	0	97.674	9.33e-09
KN293998.1	81	2158	1350	77	11	93.880	0.0
KN293998.1	81	2158	1350	77	11	93.880	0.0
KN293998.1	81	2158	1350	77	11	93.880	0.0
KN293998.1	81	311	187	8	1	95.408	6.53e-80
KN293998.1	81	311	187	8	1	95.408	6.53e-80
KN293998.1	81	311	187	8	1	95.408	6.53e-80
KN293998.1	81	298	173	6	0	96.648	5.09e-76
KN293998.1	81	75.0	42	1	0	97.674	9.33e-09
KN293998.1	81	75.0	42	1	0	97.674	9.33e-09
KN293998.1	81	75.0	42	1	0	97.674	9.33e-09
NW_015441018.1	81	2158	1350	77	11	93.880	0.0
NW_015441018.1	81	2158	1350	77	11	93.880	0.0
NW_015441018.1	81	680	520	52	19	87.986	0.0
NW_015441018.1	81	507	286	6	0	97.945	7.76e-139
NW_015441018.1	81	311	187	8	1	95.408	6.53e-80
NW_015441018.1	81	311	187	8	1	95.408	6.53e-80
NW_015441018.1	81	311	187	8	1	95.408	6.53e-80
NW_015441018.1	81	224	125	2	0	98.425	8.76e-54
NW_015441018.1	81	75.0	42	1	0	97.674	9.33e-09
NW_015441018.1	81	75.0	42	1	0	97.674	9.33e-09
NW_015441018.1	81	75.0	42	1	0	97.674	9.33e-09
NW_015441018.1	81	75.0	42	1	0	97.674	9.33e-09
NW_015440953.1	81	2158	1350	77	11	93.880	0.0
NW_015440953.1	81	2158	1350	77	11	93.880	0.0
NW_015440953.1	81	2158	1350	77	11	93.880	0.0
NW_015440953.1	81	311	187	8	1	95.408	6.53e-80
NW_015440953.1	81	311	187	8	1	95.408	6.53e-80
NW_015440953.1	81	311	187	8	1	95.408	6.53e-80
NW_015440953.1	81	298	173	6	0	96.648	5.09e-76
NW_015440953.1	81	75.0	42	1	0	97.674	9.33e-09
NW_015440953.1	81	75.0	42	1	0	97.674	9.33e-09
NW_015440953.1	81	75.0	42	1	0	97.674	9.33e-09
QGQJ01000009.1	81	2154	1349	80	9	93.811	0.0
QGQJ01000009.1	81	316	188	7	1	95.918	1.40e-81
QGQJ01000009.1	81	75.0	42	1	0	97.674	9.33e-09
EQ999989.1	81	2130	1343	85	8	93.524	0.0
EQ999989.1	81	2124	1343	85	9	93.459	0.0
EQ999989.1	81	2124	1343	85	9	93.459	0.0
EQ999989.1	81	2124	1343	85	9	93.459	0.0
EQ999989.1	81	2124	1343	85	9	93.459	0.0
EQ999989.1	81	2124	1343	85	9	93.459	0.0
EQ999989.1	81	608	435	49	3	89.322	2.07e-169
EQ999989.1	81	311	187	8	1	95.408	6.53e-80
EQ999989.1	81	311	187	8	1	95.408	6.53e-80
EQ999989.1	81	311	187	8	1	95.408	6.53e-80
EQ999989.1	81	311	187	8	1	95.408	6.53e-80
EQ999989.1	81	311	187	8	1	95.408	6.53e-80
EQ999989.1	81	311	187	8	1	95.408	6.53e-80
EQ999989.1	81	311	187	8	1	95.408	6.53e-80
EQ999989.1	81	311	187	8	1	95.408	6.53e-80
EQ999989.1	81	75.0	42	1	0	97.674	9.33e-09
EQ999989.1	81	75.0	42	1	0	97.674	9.33e-09
EQ999989.1	81	75.0	42	1	0	97.674	9.33e-09
EQ999989.1	81	75.0	42	1	0	97.674	9.33e-09
EQ999989.1	81	75.0	42	1	0	97.674	9.33e-09
EQ999989.1	81	75.0	42	1	0	97.674	9.33e-09
EQ999989.1	81	75.0	42	1	0	97.674	9.33e-09
EQ999989.1	81	75.0	42	1	0	97.674	9.33e-09
JAFEJD010002224.1	81	2130	1344	84	9	93.528	0.0
JAFEJD010002224.1	81	311	187	8	1	95.408	6.53e-80
JAFEJD010002224.1	81	75.0	42	1	0	97.674	9.33e-09
NW_025544790.1	81	2130	1343	85	8	93.524	0.0
NW_025544790.1	81	2124	1343	85	9	93.459	0.0
NW_025544790.1	81	2124	1343	85	9	93.459	0.0
NW_025544790.1	81	2124	1343	85	9	93.459	0.0
NW_025544790.1	81	2124	1343	85	9	93.459	0.0
NW_025544790.1	81	2124	1343	85	9	93.459	0.0
NW_025544790.1	81	608	435	49	3	89.322	2.07e-169
NW_025544790.1	81	311	187	8	1	95.408	6.53e-80
NW_025544790.1	81	311	187	8	1	95.408	6.53e-80
NW_025544790.1	81	311	187	8	1	95.408	6.53e-80
NW_025544790.1	81	311	187	8	1	95.408	6.53e-80
NW_025544790.1	81	311	187	8	1	95.408	6.53e-80
NW_025544790.1	81	311	187	8	1	95.408	6.53e-80
NW_025544790.1	81	311	187	8	1	95.408	6.53e-80
NW_025544790.1	81	311	187	8	1	95.408	6.53e-80
NW_025544790.1	81	75.0	42	1	0	97.674	9.33e-09
NW_025544790.1	81	75.0	42	1	0	97.674	9.33e-09
NW_025544790.1	81	75.0	42	1	0	97.674	9.33e-09
NW_025544790.1	81	75.0	42	1	0	97.674	9.33e-09
NW_025544790.1	81	75.0	42	1	0	97.674	9.33e-09
NW_025544790.1	81	75.0	42	1	0	97.674	9.33e-09
NW_025544790.1	81	75.0	42	1	0	97.674	9.33e-09
NW_025544790.1	81	75.0	42	1	0	97.674	9.33e-09
GG657454.1	81	2124	1343	85	9	93.459	0.0
GG657454.1	81	2124	1343	85	9	93.459	0.0
GG657454.1	81	2124	1343	85	9	93.459	0.0
GG657454.1	81	2122	1342	85	9	93.454	0.0
GG657454.1	81	2119	1342	85	10	93.389	0.0
GG657454.1	81	736	1074	314	19	76.333	0.0
GG657454.1	81	305	186	9	1	94.898	3.04e-78
GG657454.1	81	305	186	9	1	94.898	3.04e-78
GG657454.1	81	305	186	9	1	94.898	3.04e-78
GG657454.1	81	305	186	9	1	94.898	3.04e-78
GG657454.1	81	300	185	9	2	94.388	1.41e-76
GG657454.1	81	75.0	42	1	0	97.674	9.33e-09
GG657454.1	81	75.0	42	1	0	97.674	9.33e-09
GG657454.1	81	75.0	42	1	0	97.674	9.33e-09
GG657454.1	81	75.0	42	1	0	97.674	9.33e-09
GG657454.1	81	75.0	42	1	0	97.674	9.33e-09
MOWL01000077.1	81	2124	1343	85	9	93.459	0.0
MOWL01000077.1	81	2124	1343	85	9	93.459	0.0
MOWL01000077.1	81	2119	1342	85	10	93.389	0.0
MOWL01000077.1	81	2119	1342	85	10	93.389	0.0
MOWL01000077.1	81	322	189	6	1	96.429	3.02e-83
MOWL01000077.1	81	322	189	6	1	96.429	3.02e-83
MOWL01000077.1	81	322	189	6	1	96.429	3.02e-83
MOWL01000077.1	81	322	189	6	1	96.429	3.02e-83
MOWL01000077.1	81	75.0	42	1	0	97.674	9.33e-09
MOWL01000077.1	81	75.0	42	1	0	97.674	9.33e-09
MOWL01000077.1	81	75.0	42	1	0	97.674	9.33e-09
MOWL01000077.1	81	75.0	42	1	0	97.674	9.33e-09
MOWL01000058.1	81	2124	1343	85	9	93.459	0.0
MOWL01000058.1	81	2119	1342	85	10	93.389	0.0
MOWL01000058.1	81	322	189	6	1	96.429	3.02e-83
MOWL01000058.1	81	322	189	6	1	96.429	3.02e-83
MOWL01000058.1	81	75.0	42	1	0	97.674	9.33e-09
MOWL01000058.1	81	75.0	42	1	0	97.674	9.33e-09
MOWL01000055.1	81	2124	1343	85	9	93.459	0.0
MOWL01000055.1	81	322	189	6	1	96.429	3.02e-83
MOWL01000055.1	81	75.0	42	1	0	97.674	9.33e-09
MOWL01000052.1	81	2124	1343	85	9	93.459	0.0
MOWL01000052.1	81	322	189	6	1	96.429	3.02e-83
MOWL01000052.1	81	75.0	42	1	0	97.674	9.33e-09
NW_003101676.1	81	2124	1343	85	9	93.459	0.0
NW_003101676.1	81	2124	1343	85	9	93.459	0.0
NW_003101676.1	81	2124	1343	85	9	93.459	0.0
NW_003101676.1	81	2122	1342	85	9	93.454	0.0
NW_003101676.1	81	2119	1342	85	10	93.389	0.0
NW_003101676.1	81	736	1074	314	19	76.333	0.0
NW_003101676.1	81	305	186	9	1	94.898	3.04e-78
NW_003101676.1	81	305	186	9	1	94.898	3.04e-78
NW_003101676.1	81	305	186	9	1	94.898	3.04e-78
NW_003101676.1	81	305	186	9	1	94.898	3.04e-78
NW_003101676.1	81	300	185	9	2	94.388	1.41e-76
NW_003101676.1	81	75.0	42	1	0	97.674	9.33e-09
NW_003101676.1	81	75.0	42	1	0	97.674	9.33e-09
NW_003101676.1	81	75.0	42	1	0	97.674	9.33e-09
NW_003101676.1	81	75.0	42	1	0	97.674	9.33e-09
NW_003101676.1	81	75.0	42	1	0	97.674	9.33e-09
JANFQS010000784.1	83	2115	1538	150	37	89.159	0.0
WXTY01000020.1	82	2106	1340	86	11	93.250	0.0
WXTY01000020.1	82	625	389	23	2	93.961	2.05e-174
WXTY01000020.1	82	322	198	8	3	94.737	3.02e-83
WXTY01000020.1	82	300	192	11	3	93.204	1.41e-76
WXTY01000020.1	82	69.4	39	1	0	97.500	4.34e-07
WXTY01000020.1	82	69.4	39	1	0	97.500	4.34e-07
CH476617.1	83	2104	1344	86	13	93.139	0.0
CH476617.1	83	2104	1344	86	13	93.139	0.0
CH476617.1	83	2104	1344	86	13	93.139	0.0
CH476617.1	83	2104	1344	86	13	93.139	0.0
CH476617.1	83	2104	1344	86	13	93.139	0.0
CH476617.1	83	2098	1343	87	13	93.070	0.0
CH476617.1	83	2065	1342	88	19	92.616	0.0
CH476617.1	83	1762	1110	59	15	93.750	0.0
CH476617.1	83	1589	1045	76	13	92.152	0.0
CH476617.1	83	315	212	16	4	91.379	5.05e-81
CH476617.1	83	315	212	16	4	91.379	5.05e-81
CH476617.1	83	315	212	16	4	91.379	5.05e-81
CH476617.1	83	315	212	16	4	91.379	5.05e-81
CH476617.1	83	315	212	16	4	91.379	5.05e-81
CH476617.1	83	315	212	16	4	91.379	5.05e-81
CH476617.1	83	315	212	16	4	91.379	5.05e-81
CH476617.1	83	315	212	16	4	91.379	5.05e-81
CH476617.1	83	315	212	16	4	91.379	5.05e-81
CH476617.1	83	69.4	37	0	0	100.000	4.34e-07
CH476617.1	83	69.4	37	0	0	100.000	4.34e-07
CH476617.1	83	69.4	37	0	0	100.000	4.34e-07
CH476617.1	83	69.4	37	0	0	100.000	4.34e-07
CH476617.1	83	69.4	37	0	0	100.000	4.34e-07
CH476617.1	83	69.4	37	0	0	100.000	4.34e-07
CH476617.1	83	69.4	37	0	0	100.000	4.34e-07
CH476617.1	83	69.4	37	0	0	100.000	4.34e-07
CH476617.1	83	69.4	37	0	0	100.000	4.34e-07
NW_003052498.1	83	2104	1344	86	13	93.139	0.0
NW_003052498.1	83	2104	1344	86	13	93.139	0.0
NW_003052498.1	83	2104	1344	86	13	93.139	0.0
NW_003052498.1	83	2104	1344	86	13	93.139	0.0
NW_003052498.1	83	2104	1344	86	13	93.139	0.0
NW_003052498.1	83	2098	1343	87	13	93.070	0.0
NW_003052498.1	83	2065	1342	88	19	92.616	0.0
NW_003052498.1	83	1762	1110	59	15	93.750	0.0
NW_003052498.1	83	1589	1045	76	13	92.152	0.0
NW_003052498.1	83	315	212	16	4	91.379	5.05e-81
NW_003052498.1	83	315	212	16	4	91.379	5.05e-81
NW_003052498.1	83	315	212	16	4	91.379	5.05e-81
NW_003052498.1	83	315	212	16	4	91.379	5.05e-81
NW_003052498.1	83	315	212	16	4	91.379	5.05e-81
NW_003052498.1	83	315	212	16	4	91.379	5.05e-81
NW_003052498.1	83	315	212	16	4	91.379	5.05e-81
NW_003052498.1	83	315	212	16	4	91.379	5.05e-81
NW_003052498.1	83	315	212	16	4	91.379	5.05e-81
NW_003052498.1	83	69.4	37	0	0	100.000	4.34e-07
NW_003052498.1	83	69.4	37	0	0	100.000	4.34e-07
NW_003052498.1	83	69.4	37	0	0	100.000	4.34e-07
NW_003052498.1	83	69.4	37	0	0	100.000	4.34e-07
NW_003052498.1	83	69.4	37	0	0	100.000	4.34e-07
NW_003052498.1	83	69.4	37	0	0	100.000	4.34e-07
NW_003052498.1	83	69.4	37	0	0	100.000	4.34e-07
NW_003052498.1	83	69.4	37	0	0	100.000	4.34e-07
NW_003052498.1	83	69.4	37	0	0	100.000	4.34e-07
JAMADR010000049.1	81	2100	1340	85	13	93.185	0.0
JAMADR010000049.1	81	313	195	9	3	94.203	1.82e-80
JAMADR010000049.1	81	69.4	37	0	0	100.000	4.34e-07
JAMADS010000020.1	81	2100	1340	85	13	93.185	0.0
JAMADS010000020.1	81	313	195	9	3	94.203	1.82e-80
JAMADS010000020.1	81	69.4	37	0	0	100.000	4.34e-07
QBDR01000027.1	81	2100	1340	85	13	93.185	0.0
QBDR01000027.1	81	313	195	9	3	94.203	1.82e-80
QBDR01000027.1	81	69.4	39	1	0	97.500	4.34e-07
JAMADT010000070.1	81	2100	1340	85	13	93.185	0.0
JAMADT010000070.1	81	313	195	9	3	94.203	1.82e-80
JAMADT010000070.1	81	69.4	37	0	0	100.000	4.34e-07
JAMADP010000070.1	81	2100	1340	85	13	93.185	0.0
JAMADP010000070.1	81	313	195	9	3	94.203	1.82e-80
JAMADP010000070.1	81	69.4	37	0	0	100.000	4.34e-07
CH476713.1	70	2087	1336	93	8	92.971	0.0
CH476713.1	70	353	268	21	14	88.449	1.07e-92
JAMAFS010000167.1	81	2087	1338	84	16	93.046	0.0
JAMAFS010000167.1	81	318	196	7	4	94.686	3.90e-82
JAMAFS010000167.1	81	69.4	37	0	0	100.000	4.34e-07
JACVYH010000002.1	81	2087	1339	87	14	92.986	0.0
JACVYH010000002.1	81	2060	1334	92	14	92.639	0.0
JACVYH010000002.1	81	2049	1332	94	14	92.500	0.0
JACVYH010000002.1	81	305	193	10	3	93.689	3.04e-78
JACVYH010000002.1	81	300	192	11	3	93.204	1.41e-76
JACVYH010000002.1	81	300	192	11	3	93.204	1.41e-76
JACVYH010000002.1	81	69.4	37	0	0	100.000	4.34e-07
JACVYH010000002.1	81	69.4	37	0	0	100.000	4.34e-07
JACVYH010000002.1	81	69.4	37	0	0	100.000	4.34e-07
NW_001813924.1	70	2087	1336	93	8	92.971	0.0
NW_001813924.1	70	353	268	21	14	88.449	1.07e-92
MSFN02000028.1	70	2078	1339	93	11	92.793	0.0
NW_024468503.1	70	2078	1339	93	11	92.793	0.0
QUQM01000005.1	81	2073	1334	92	11	92.832	0.0
QUQM01000005.1	81	296	191	13	2	92.718	1.83e-75
QUQM01000005.1	81	69.4	37	0	0	100.000	4.34e-07
NW_022984632.1	81	2073	1334	92	11	92.832	0.0
NW_022984632.1	81	296	191	13	2	92.718	1.83e-75
NW_022984632.1	81	69.4	37	0	0	100.000	4.34e-07
JALZZQ010000116.1	81	2071	1335	93	11	92.773	0.0
[truncated: 9 more rows]
