# Supplementary material for: Using nanopore sequencing to identify fungi from clinical samples with high phylogenetic resolution
Source: Sci Rep. 2023 Jun 16;13:9785. doi: 10.1038/s41598-023-37016-0 (PMC10275880; doi:10.1038/s41598-023-37016-0)
Supplement: Supplementary file 1 — Supplementary Information. [file 41598_2023_37016_MOESM1_ESM.zip › Supplementary_Information/Supplementary_Data/Data_S5_Mock_blast/results/Mock_RGN2_6_fmt6.txt]

JACSPC010000172.1	100	1057	572	0	0	100.000	0.0
SWKV01000528.1	100	1051	571	1	0	99.825	0.0
QAGI01000420.1	100	1051	571	1	0	99.825	0.0
JACVQR010000011.1	100	1051	571	1	0	99.825	0.0
SWKU01000089.1	100	1051	571	1	0	99.825	0.0
CM002801.1	100	1051	571	1	0	99.825	0.0
CM002801.1	100	1051	571	1	0	99.825	0.0
JAFEVA010000190.1	100	1048	572	0	2	99.652	0.0
NW_026055304.1	100	1048	572	0	2	99.652	0.0
RFFF01001586.1	100	1046	570	2	0	99.650	0.0
PKQL01000996.1	100	1046	570	2	0	99.650	0.0
CAJVRB010000041.1	100	1046	570	2	0	99.650	0.0
CAJVRB010000041.1	100	1038	569	2	1	99.476	0.0
MLQL01000163.1	100	1046	571	1	1	99.651	0.0
LHQR01000013.1	100	1038	569	2	1	99.476	0.0
LHQR01000025.1	100	1038	569	2	1	99.476	0.0
LHQR01000026.1	100	1038	569	2	1	99.476	0.0
NW_024467419.1	100	1038	569	2	1	99.476	0.0
NW_024467431.1	100	1038	569	2	1	99.476	0.0
NW_024467432.1	100	1038	569	2	1	99.476	0.0
PUHX01000265.1	100	1035	569	3	1	99.302	0.0
JAKLNB010000448.1	100	1035	569	3	1	99.302	0.0
JAHAQQ010000405.1	100	1035	569	3	1	99.302	0.0
JAMALG010000162.1	100	1035	569	3	1	99.302	0.0
MUGJ01000069.1	100	1035	569	3	1	99.302	0.0
MDDG01000036.1	100	1033	568	3	1	99.301	0.0
MUGI01000139.1	100	1029	568	4	1	99.127	0.0
PUXE01000268.1	100	1029	568	4	1	99.127	0.0
JAASRZ010000049.1	100	1029	568	4	1	99.127	0.0
JAASRZ010000049.1	100	1029	568	4	1	99.127	0.0
JAASRZ010000049.1	100	1007	568	4	6	98.270	0.0
JAASRZ010000049.1	100	230	137	5	1	95.804	5.00e-56
JNNR01000513.1	100	1029	567	5	0	99.126	0.0
MDYO01000177.1	100	1029	568	4	1	99.127	0.0
JAETFV010000058.1	100	1029	568	4	1	99.127	0.0
JACXYV010000047.1	100	1029	568	4	1	99.127	0.0
JACXYV010000047.1	100	1013	565	6	2	98.604	0.0
JACXYV010000045.1	100	1029	568	4	1	99.127	0.0
JACXYV010000045.1	100	1005	565	4	5	98.432	0.0
JACXYV010000045.1	100	1000	566	5	6	98.094	0.0
JACXYV010000042.1	100	1029	568	4	1	99.127	0.0
JACXYV010000042.1	100	1024	567	4	2	98.953	0.0
JACXYV010000039.1	100	1029	568	4	1	99.127	0.0
JACXYV010000039.1	100	1016	566	4	3	98.778	0.0
JACXYV010000039.1	100	1016	566	4	3	98.778	0.0
JACXYV010000031.1	100	1029	568	4	1	99.127	0.0
JACXYV010000031.1	100	1024	567	4	2	98.953	0.0
JACXYV010000031.1	100	1018	567	4	3	98.780	0.0
JACXYV010000031.1	100	1011	565	4	4	98.604	0.0
JACXYV010000031.1	100	926	556	5	18	96.028	0.0
NW_024469302.1	100	1029	568	4	1	99.127	0.0
JACXYV010000044.1	100	1026	568	4	2	98.955	0.0
JACXYV010000044.1	100	1024	567	4	2	98.953	0.0
JACXYV010000051.1	100	1024	567	5	1	98.953	0.0
JACXYV010000051.1	100	946	560	4	16	96.552	0.0
JACXYV010000050.1	100	1024	565	4	1	99.123	0.0
JACXYV010000050.1	100	1024	566	6	0	98.951	0.0
JACXYV010000043.1	100	1024	567	4	2	98.953	0.0
JACXYV010000043.1	100	1016	566	4	3	98.778	0.0
JACXYV010000043.1	100	1003	564	4	5	98.429	0.0
JACXYV010000040.1	100	1024	567	4	2	98.953	0.0
JACXYV010000040.1	100	1016	565	6	1	98.776	0.0
JACXYV010000040.1	100	1000	562	8	2	98.252	0.0
JACXYV010000030.1	100	1024	567	4	2	98.953	0.0
JACXYV010000030.1	100	1016	566	4	3	98.778	0.0
JACXYV010000030.1	100	1016	566	4	3	98.778	0.0
JACXYV010000030.1	100	1013	566	4	4	98.606	0.0
JACXYV010000030.1	100	1013	566	4	4	98.606	0.0
JACXYV010000030.1	100	1013	565	7	1	98.604	0.0
JACXYV010000030.1	100	1005	565	4	5	98.432	0.0
JACXYV010000030.1	100	977	561	6	8	97.565	0.0
JACXYV010000030.1	100	931	554	6	15	96.348	0.0
JACXYV010000030.1	100	575	340	2	10	96.591	5.58e-160
JACXYV010000016.1	100	1024	567	4	2	98.953	0.0
JACXYV010000016.1	100	675	406	4	13	95.981	0.0
WBOJ01000006.1	100	1018	565	7	0	98.776	0.0
WBOJ01000006.1	100	1018	565	7	0	98.776	0.0
WBOJ01000006.1	100	1005	563	7	2	98.427	0.0
WBOJ01000005.1	100	1018	565	7	0	98.776	0.0
WBOJ01000005.1	100	1018	565	7	0	98.776	0.0
WBOJ01000005.1	100	1018	565	7	0	98.776	0.0
WBOJ01000005.1	100	350	196	2	1	98.492	3.68e-92
CM024083.1	100	1018	565	7	0	98.776	0.0
CM024083.1	100	1018	565	7	0	98.776	0.0
MUGH01000060.1	100	1018	565	7	0	98.776	0.0
JAFCIW010000005.1	100	1018	566	6	1	98.778	0.0
JAFCIW010000005.1	100	1014	566	6	2	98.606	0.0
JAFCIW010000005.1	100	1014	566	6	2	98.606	0.0
JAFCIW010000005.1	100	1013	565	6	2	98.604	0.0
JAFCIW010000005.1	100	1003	565	6	4	98.261	0.0
SRQG01000754.1	100	1018	565	7	0	98.776	0.0
JACXYV010000053.1	100	1016	566	4	3	98.778	0.0
JACXYV010000053.1	100	952	558	4	14	96.875	0.0
JACXYV010000041.1	100	1016	566	4	3	98.778	0.0
JACXYV010000041.1	100	974	560	5	9	97.561	0.0
JACXYV010000041.1	100	920	553	6	17	96.007	0.0
JACXYV010000034.1	100	1016	566	4	3	98.778	0.0
JACXYV010000034.1	100	1013	565	6	2	98.604	0.0
JACXYV010000034.1	100	992	563	4	7	98.084	0.0
JACXYV010000034.1	100	638	372	2	9	97.128	7.01e-179
LLXE01000800.1	100	1013	564	8	0	98.601	0.0
CAKMRK010000230.1	100	1013	565	6	2	98.604	0.0
JACXYV010000033.1	100	1011	565	4	4	98.604	0.0
JACXYV010000033.1	100	1011	565	4	4	98.604	0.0
JACXYV010000033.1	100	1009	567	4	5	98.438	0.0
JACXYV010000033.1	100	998	563	4	6	98.255	0.0
JACXYV010000033.1	100	665	378	4	4	97.927	0.0
WBOJ01000007.1	100	1005	563	7	2	98.427	0.0
WBOJ01000007.1	100	998	562	6	4	98.252	0.0
WBOJ01000007.1	100	874	543	6	23	94.930	0.0
JACXYV010000046.1	100	1005	564	6	3	98.429	0.0
JACXYV010000046.1	100	952	555	6	11	97.028	0.0
JACXYV010000048.1	100	996	565	4	7	98.090	0.0
JACXYV010000048.1	100	981	563	7	7	97.574	0.0
JAMAFK010000124.1	100	989	560	10	2	97.902	0.0
JH993682.1	100	979	560	11	3	97.561	0.0
NW_014574576.1	100	979	560	11	3	97.561	0.0
JACXYV010000038.1	100	955	562	5	14	96.730	0.0
JACXYV010000038.1	100	946	560	5	15	96.552	0.0
JACXYV010000038.1	100	946	558	8	12	96.540	0.0
JANFQT010000544.1	88	933	505	0	0	100.000	0.0
JAMFOT010000209.1	100	926	551	20	4	95.826	0.0
JAMFOT010000209.1	100	148	80	0	0	100.000	1.44e-31
JABCSE010000029.1	100	915	528	14	2	97.059	0.0
JABCSE010000029.1	100	287	157	1	0	99.367	2.93e-73
NW_024067592.1	100	915	528	14	2	97.059	0.0
NW_024067592.1	100	287	157	1	0	99.367	2.93e-73
MU158090.1	100	905	546	23	4	95.288	0.0
CAJVNO010000062.1	100	887	543	24	6	94.764	0.0
CACM01000378.1	100	887	543	24	6	94.764	0.0
CACM01000378.1	100	241	149	8	1	94.304	2.31e-59
CACM01000378.1	100	76.8	43	1	0	97.727	6.89e-10
CAJVOY010000016.1	100	885	543	23	7	94.764	0.0
JPLR01000049.1	100	881	542	26	5	94.590	0.0
JPLR01000001.1	100	878	542	26	6	94.425	0.0
JPLR01000001.1	100	870	541	26	7	94.251	0.0
JPLR01000001.1	100	865	540	26	8	94.077	0.0
JPLR01000001.1	100	111	67	2	1	95.714	1.89e-20
LXJU01000204.1	100	872	541	27	6	94.251	0.0
JAGUQL010000038.1	100	872	543	24	9	94.271	0.0
NW_019173481.1	100	872	541	27	6	94.251	0.0
RFFF01000429.1	100	870	540	27	6	94.241	0.0
JAAVMA010000124.1	100	869	541	28	6	94.087	0.0
MDYN01000221.1	100	861	539	30	5	93.902	0.0
MNBE01000628.1	100	857	539	30	6	93.739	0.0
QAGG01000433.1	100	857	538	28	7	93.892	0.0
JAMAGY010000224.1	86	852	482	8	2	97.967	0.0
JAMYHO010000160.1	100	845	540	30	9	93.264	0.0
JAMAGZ010000485.1	99	841	532	32	5	93.497	0.0
CDHK01000043.1	100	839	540	29	11	93.103	0.0
CDHK01000042.1	100	839	540	29	11	93.103	0.0
JACWGB010000032.1	100	833	534	34	6	93.031	0.0
JACWGC010000003.1	100	833	534	34	6	93.031	0.0
JAMAHC010000176.1	100	828	538	31	11	92.759	0.0
JAMAHE010000381.1	100	828	538	31	11	92.759	0.0
JAMAHA010000120.1	100	828	538	31	11	92.759	0.0
JAMAHD010000167.1	100	828	538	31	11	92.759	0.0
JRVD02000017.1	100	828	538	31	11	92.759	0.0
JRVD02000017.1	100	828	538	31	11	92.759	0.0
JRVD02000017.1	100	819	535	32	11	92.561	0.0
JRVD02000017.1	100	815	536	31	13	92.414	0.0
JRVD02000016.1	100	828	538	31	11	92.759	0.0
JRVD02000016.1	100	821	537	30	13	92.586	0.0
JAMAHB010000149.1	100	828	538	31	11	92.759	0.0
NW_026088304.1	100	828	538	31	11	92.759	0.0
NW_026088304.1	100	828	538	31	11	92.759	0.0
NW_026088304.1	100	819	535	32	11	92.561	0.0
NW_026088304.1	100	815	536	31	13	92.414	0.0
NW_026088303.1	100	828	538	31	11	92.759	0.0
NW_026088303.1	100	821	537	30	13	92.586	0.0
JAMADU010000619.1	100	819	536	30	13	92.573	0.0
JAAKEQ010000076.1	100	817	541	27	18	92.321	0.0
PZKB01000354.1	100	815	534	35	9	92.388	0.0
CM041263.1	100	811	536	31	14	92.255	0.0
NC_064657.1	100	811	536	31	14	92.255	0.0
BLKH01000198.1	100	809	540	26	20	92.150	0.0
NW_022984065.1	100	809	540	26	20	92.150	0.0
MSZS01000005.1	100	808	539	26	20	92.137	0.0
MSZS01000005.1	100	808	539	27	19	92.137	0.0
MSZS01000021.1	100	808	539	27	19	92.137	0.0
MSZS01000021.1	100	793	538	23	25	91.809	0.0
BBXM02000016.1	100	808	541	27	20	92.007	0.0
CM000172.1	100	808	540	29	18	91.993	0.0
JAGXKD010000017.1	100	808	540	29	18	91.993	0.0
JAGXKD010000017.1	100	808	540	29	18	91.993	0.0
JAGXKD010000017.1	100	808	540	29	18	91.993	0.0
JAGXKD010000017.1	100	808	540	29	18	91.993	0.0
JAGXKD010000017.1	100	808	540	29	18	91.993	0.0
JAGXKD010000017.1	100	808	540	29	18	91.993	0.0
JAGXKD010000017.1	100	808	540	29	18	91.993	0.0
JAGXKD010000017.1	100	808	540	29	18	91.993	0.0
JAGXKD010000017.1	100	800	539	29	19	91.823	0.0
NW_025091279.1	100	808	541	27	20	92.007	0.0
NC_007197.1	100	808	540	29	18	91.993	0.0
NW_020194278.1	100	808	539	26	20	92.137	0.0
NW_020194278.1	100	808	539	27	19	92.137	0.0
NW_020194294.1	100	808	539	27	19	92.137	0.0
NW_020194294.1	100	793	538	23	25	91.809	0.0
JAAAPX010000306.1	100	804	539	27	20	91.980	0.0
JAAAPX010000306.1	100	804	539	27	20	91.980	0.0
JACBAG010001485.1	100	802	540	28	20	91.837	0.0
MSZS01000019.1	100	800	538	26	21	91.966	0.0
MSZS01000019.1	100	798	538	24	23	91.966	0.0
JACWFS010000065.1	100	800	530	32	13	92.174	0.0
AOTG01000575.1	100	800	534	29	17	92.069	0.0
JACWFT010000001.1	100	800	530	32	13	92.174	0.0
NW_020194292.1	100	800	538	26	21	91.966	0.0
NW_020194292.1	100	798	538	24	23	91.966	0.0
MSZS01000050.1	100	798	537	26	21	91.952	0.0
MSZS01000029.1	100	798	537	25	22	91.952	0.0
MSZS01000029.1	100	599	424	20	24	90.598	3.31e-167
JAMZTW010000086.1	99	798	527	35	10	92.133	0.0
JAMZTW010000086.1	99	793	526	37	9	91.958	0.0
JAMZTW010000086.1	99	793	526	37	9	91.958	0.0
JAMZTW010000086.1	99	789	526	37	10	91.798	0.0
NW_020194323.1	100	798	537	26	21	91.952	0.0
NW_020194302.1	100	798	537	25	22	91.952	0.0
NW_020194302.1	100	599	424	20	24	90.598	3.31e-167
WIWV01000274.1	100	797	534	35	13	91.753	0.0
JAMAGU010000120.1	100	797	533	36	12	91.738	0.0
JAMAGV010000048.1	100	797	533	36	12	91.738	0.0
MSZS01000020.1	100	795	537	26	22	91.795	0.0
MSZS01000020.1	100	787	536	26	23	91.624	0.0
MSZS01000020.1	100	534	371	17	19	91.155	9.46e-148
NW_020194293.1	100	795	537	26	22	91.795	0.0
NW_020194293.1	100	787	536	26	23	91.624	0.0
NW_020194293.1	100	534	371	17	19	91.155	9.46e-148
MSZS01000058.1	100	793	537	25	23	91.795	0.0
JAMAGW010000297.1	100	793	528	32	14	91.986	0.0
JAMZTW010000110.1	99	793	526	37	9	91.958	0.0
JAMZTW010000110.1	99	752	521	37	16	90.767	0.0
JAMZTW010000107.1	99	793	526	37	9	91.958	0.0
JAMZTW010000106.1	99	793	526	37	9	91.958	0.0
JAMZTW010000103.1	99	793	526	37	9	91.958	0.0
JAMZTW010000103.1	99	732	526	36	23	89.915	0.0
JAMZTW010000102.1	99	793	526	37	9	91.958	0.0
JAMZTW010000102.1	99	793	526	37	9	91.958	0.0
JAMZTW010000101.1	99	793	526	37	9	91.958	0.0
JAMZTW010000101.1	99	536	340	15	8	93.664	2.63e-148
JAMZTW010000100.1	99	793	526	37	9	91.958	0.0
JAMZTW010000100.1	99	793	526	37	9	91.958	0.0
JAMZTW010000099.1	99	793	526	37	9	91.958	0.0
JAMZTW010000099.1	99	739	473	30	5	93.110	0.0
JAMZTW010000098.1	99	793	526	37	9	91.958	0.0
JAMZTW010000098.1	99	793	526	37	9	91.958	0.0
JAMZTW010000097.1	99	793	526	37	9	91.958	0.0
JAMZTW010000096.1	99	793	526	37	9	91.958	0.0
JAMZTW010000096.1	99	789	526	37	10	91.798	0.0
JAMZTW010000094.1	99	793	526	37	9	91.958	0.0
JAMZTW010000094.1	99	793	526	37	9	91.958	0.0
JAMZTW010000093.1	99	793	526	37	9	91.958	0.0
JAMZTW010000093.1	99	793	526	37	9	91.958	0.0
JAMZTW010000091.1	99	793	526	37	9	91.958	0.0
JAMZTW010000091.1	99	697	510	35	25	89.474	0.0
JAMZTW010000091.1	99	226	153	13	2	91.071	6.47e-55
JAMZTW010000090.1	99	793	526	36	10	91.958	0.0
JAMZTW010000089.1	99	793	526	37	9	91.958	0.0
JAMZTW010000089.1	99	782	525	37	11	91.623	0.0
JAMZTW010000089.1	99	771	524	36	14	91.289	0.0
JAMZTW010000088.1	99	793	526	37	9	91.958	0.0
JAMZTW010000088.1	99	793	526	37	9	91.958	0.0
JAMZTW010000087.1	99	793	526	37	9	91.958	0.0
JAMZTW010000087.1	99	782	525	37	11	91.623	0.0
JAMZTW010000087.1	99	782	525	37	11	91.623	0.0
JAMZTW010000085.1	99	793	526	37	9	91.958	0.0
JAMZTW010000078.1	99	793	526	37	9	91.958	0.0
NW_020194331.1	100	793	537	25	23	91.795	0.0
JAMZTW010000111.1	99	789	526	37	10	91.798	0.0
JAMZTW010000111.1	99	778	523	37	11	91.594	0.0
DS027078.1	100	787	540	28	23	91.371	0.0
DS027088.1	100	787	540	28	23	91.371	0.0
JAFBMR010000004.1	100	787	530	38	11	91.537	0.0
JAFBMR010000004.1	100	787	530	38	11	91.537	0.0
JAFBMR010000004.1	100	785	529	38	11	91.522	0.0
JAFBMR010000004.1	100	784	530	38	12	91.379	0.0
JAFBMR010000004.1	100	110	76	6	2	90.476	6.80e-20
NKHU02000428.1	100	787	541	26	25	91.385	0.0
NKHU02000428.1	100	787	541	26	25	91.385	0.0
NW_001510380.1	100	787	540	28	23	91.371	0.0
NW_001510370.1	100	787	540	28	23	91.371	0.0
NW_020798475.1	100	787	541	26	25	91.385	0.0
NW_020798475.1	100	787	541	26	25	91.385	0.0
JAMAGX010000103.1	100	785	531	38	12	91.394	0.0
JAMZTW010000092.1	99	785	527	36	12	91.652	0.0
DS027112.1	100	784	540	28	24	91.216	0.0
NW_001510346.1	100	784	540	28	24	91.216	0.0
JACBAD010001631.1	100	780	541	28	25	91.077	0.0
NKHV02000463.1	100	769	539	30	25	90.741	0.0
MSZS01000011.1	100	765	532	25	27	91.096	0.0
NW_020194284.1	100	765	532	25	27	91.096	0.0
MSFM01000006.1	100	763	529	39	15	90.738	0.0
NW_020194341.1	100	763	529	39	15	90.738	0.0
SMSW01000009.1	100	761	533	33	22	90.646	0.0
SMSW01000009.1	100	761	533	33	22	90.646	0.0
SMSW01000009.1	100	749	531	33	24	90.306	0.0
SMSW01000006.1	100	761	533	33	22	90.646	0.0
SMSW01000006.1	100	761	533	33	22	90.646	0.0
SMSW01000006.1	100	754	532	33	23	90.476	0.0
SMSW01000006.1	100	715	524	36	26	89.420	0.0
SMSW01000012.1	100	761	533	33	22	90.646	0.0
SMSW01000012.1	100	761	533	33	22	90.646	0.0
SMSW01000012.1	100	761	533	33	22	90.646	0.0
SMSW01000012.1	100	761	533	33	22	90.646	0.0
SMSW01000012.1	100	761	533	33	22	90.646	0.0
SMSW01000011.1	100	761	533	33	22	90.646	0.0
SMSW01000011.1	100	761	533	33	22	90.646	0.0
SMSW01000011.1	100	761	533	33	22	90.646	0.0
SMSW01000011.1	100	761	533	33	22	90.646	0.0
SMSW01000011.1	100	761	533	33	22	90.646	0.0
SMSW01000011.1	100	761	533	33	22	90.646	0.0
SMSW01000011.1	100	761	533	33	22	90.646	0.0
JALZYL010000072.1	100	760	529	39	16	90.582	0.0
JALZYL010000072.1	100	760	529	39	16	90.582	0.0
MSFM01000031.1	100	760	528	41	14	90.566	0.0
MSFM01000031.1	100	739	525	40	18	90.051	0.0
MSFM01000022.1	100	760	528	41	14	90.566	0.0
MSFM01000022.1	100	760	528	41	14	90.566	0.0
MSFM01000022.1	100	760	528	41	14	90.566	0.0
MSFM01000022.1	100	758	527	41	14	90.550	0.0
NW_020194366.1	100	760	528	41	14	90.566	0.0
NW_020194366.1	100	739	525	40	18	90.051	0.0
NW_020194357.1	100	760	528	41	14	90.566	0.0
NW_020194357.1	100	760	528	41	14	90.566	0.0
NW_020194357.1	100	760	528	41	14	90.566	0.0
NW_020194357.1	100	758	527	41	14	90.550	0.0
MSFM01000024.1	100	752	527	41	15	90.395	0.0
MSFM01000024.1	100	745	526	40	17	90.223	0.0
MSFM01000024.1	100	732	523	41	18	89.863	0.0
NW_020194359.1	100	752	527	41	15	90.395	0.0
NW_020194359.1	100	745	526	40	17	90.223	0.0
NW_020194359.1	100	732	523	41	18	89.863	0.0
VCAU01000267.1	100	745	531	40	19	90.000	0.0
MSFM01000027.1	100	743	525	40	17	90.206	0.0
MSFM01000027.1	100	737	525	39	19	90.051	0.0
NW_020194362.1	100	743	525	40	17	90.206	0.0
NW_020194362.1	100	737	525	39	19	90.051	0.0
MSFM01000039.1	100	737	524	41	17	90.034	0.0
JSYV01000010.1	100	737	528	43	17	89.796	0.0
NW_020194374.1	100	737	524	41	17	90.034	0.0
CAJVRJ010000003.1	100	732	525	37	22	89.897	0.0
MSFK01000078.1	100	730	527	42	19	89.626	0.0
MSFK01000078.1	100	730	527	42	19	89.626	0.0
MSFK01000078.1	100	726	525	42	19	89.590	0.0
NW_020291068.1	100	730	527	42	19	89.626	0.0
NW_020291068.1	100	730	527	42	19	89.626	0.0
NW_020291068.1	100	726	525	42	19	89.590	0.0
CP059872.1	100	728	526	41	20	89.608	0.0
CP059872.1	100	728	526	41	20	89.608	0.0
CP059872.1	100	728	526	41	20	89.608	0.0
CP059872.1	100	728	526	41	20	89.608	0.0
CP059872.1	100	728	526	41	20	89.608	0.0
CP059872.1	100	728	526	41	20	89.608	0.0
CP059872.1	100	728	526	41	20	89.608	0.0
CP059872.1	100	728	526	41	20	89.608	0.0
CP059872.1	100	728	526	41	20	89.608	0.0
QCWU01000014.1	100	728	526	41	20	89.608	0.0
SJFF01000027.1	100	728	526	41	20	89.608	0.0
NVQI01000082.1	100	728	527	39	22	89.626	0.0
BA000055.1	100	728	526	41	20	89.608	0.0
BA000055.1	100	728	526	41	20	89.608	0.0
NC_036441.1	100	728	526	41	20	89.608	0.0
NC_036441.1	100	728	526	41	20	89.608	0.0
NC_054697.1	100	728	526	41	20	89.608	0.0
NC_054697.1	100	728	526	41	20	89.608	0.0
NC_054697.1	100	728	526	41	20	89.608	0.0
NC_054697.1	100	728	526	41	20	89.608	0.0
NC_054697.1	100	728	526	41	20	89.608	0.0
NC_054697.1	100	728	526	41	20	89.608	0.0
NC_054697.1	100	728	526	41	20	89.608	0.0
NC_054697.1	100	728	526	41	20	89.608	0.0
NC_054697.1	100	728	526	41	20	89.608	0.0
JANAXO010000200.1	100	726	526	40	21	89.608	0.0
JANAXO010000200.1	100	291	238	23	14	86.545	2.26e-74
JAMAGY010000223.1	86	725	462	26	7	93.333	0.0
JALZYI010000115.1	100	725	526	43	19	89.456	0.0
LYCR01000272.1	100	723	525	43	19	89.438	0.0
NW_019170274.1	100	723	525	43	19	89.438	0.0
MBFL02000846.1	97	721	514	37	20	90.018	0.0
JAGXKE010000002.1	100	721	526	39	23	89.456	0.0
JAGXKE010000002.1	100	717	524	43	20	89.267	0.0
JAGXKE010000002.1	100	717	524	43	20	89.267	0.0
JAGXKE010000002.1	100	715	525	40	23	89.286	0.0
JAGXKE010000002.1	100	715	525	40	23	89.286	0.0
JAGXKE010000002.1	100	715	525	40	23	89.286	0.0
JAGXKE010000002.1	100	715	524	41	22	89.267	0.0
JAGXKE010000002.1	100	708	524	39	25	89.116	0.0
JAGXKE010000002.1	100	702	522	41	24	88.927	0.0
JAGXKE010000002.1	100	520	395	33	19	88.367	2.65e-143
JAGXKE010000002.1	100	141	100	7	4	90.090	2.41e-29
JAGMTT010000008.1	100	717	526	45	19	89.153	0.0
MSFL01000129.1	100	713	519	49	14	89.175	0.0
MSFL01000121.1	100	713	519	49	14	89.175	0.0
MSFL01000116.1	100	713	520	47	16	89.194	0.0
NW_020290534.1	100	713	519	49	14	89.175	0.0
NW_020290526.1	100	713	519	49	14	89.175	0.0
NW_020290521.1	100	713	520	47	16	89.194	0.0
MSFL01000161.1	100	712	519	48	15	89.175	0.0
MSFL01000127.1	100	712	519	47	16	89.175	0.0
MSFL01000110.1	100	712	520	46	17	89.194	0.0
NW_020290566.1	100	712	519	48	15	89.175	0.0
NW_020290532.1	100	712	519	47	16	89.175	0.0
NW_020290515.1	100	712	520	46	17	89.194	0.0
MSFL01000164.1	100	710	519	50	14	89.022	0.0
MSFL01000150.1	100	710	519	50	14	89.022	0.0
MSFL01000146.1	100	710	519	50	14	89.022	0.0
MSFL01000134.1	100	710	520	49	15	89.041	0.0
MSFL01000103.1	100	710	520	48	16	89.041	0.0
MSFL01000102.1	100	710	519	50	14	89.022	0.0
NW_020290569.1	100	710	519	50	14	89.022	0.0
NW_020290555.1	100	710	519	50	14	89.022	0.0
NW_020290551.1	100	710	519	50	14	89.022	0.0
NW_020290539.1	100	710	520	49	15	89.041	0.0
NW_020290508.1	100	710	520	48	16	89.041	0.0
NW_020290507.1	100	710	519	50	14	89.022	0.0
MSFL01000179.1	100	708	518	50	14	89.003	0.0
MSFL01000175.1	100	708	519	49	15	89.022	0.0
MSFL01000148.1	100	708	518	51	13	89.003	0.0
MSFL01000135.1	100	708	518	51	13	89.003	0.0
MSFL01000126.1	100	708	519	48	16	89.022	0.0
MSFL01000125.1	100	708	519	49	15	89.022	0.0
MSFL01000117.1	100	708	518	51	13	89.003	0.0
MSFL01000100.1	100	708	519	49	15	89.022	0.0
MSFL01000100.1	100	697	517	50	16	88.679	0.0
MSFU01000107.1	100	708	522	47	18	88.927	0.0
NW_020290381.1	100	708	522	47	18	88.927	0.0
NW_020290584.1	100	708	518	50	14	89.003	0.0
NW_020290580.1	100	708	519	49	15	89.022	0.0
NW_020290553.1	100	708	518	51	13	89.003	0.0
NW_020290540.1	100	708	518	51	13	89.003	0.0
NW_020290531.1	100	708	519	48	16	89.022	0.0
NW_020290530.1	100	708	519	49	15	89.022	0.0
NW_020290522.1	100	708	518	51	13	89.003	0.0
NW_020290505.1	100	708	519	49	15	89.022	0.0
NW_020290505.1	100	697	517	50	16	88.679	0.0
MSFL01000178.1	100	706	518	49	15	89.003	0.0
MSFL01000137.1	100	706	517	51	13	88.985	0.0
JAKLNT010000355.1	90	706	485	25	21	91.337	0.0
MSFU01000081.1	100	706	521	48	17	88.908	0.0
MSFU01000081.1	100	699	522	47	20	88.625	0.0
NW_020290355.1	100	706	521	48	17	88.908	0.0
NW_020290355.1	100	699	522	47	20	88.625	0.0
NW_020290583.1	100	706	518	49	15	89.003	0.0
NW_020290542.1	100	706	517	51	13	88.985	0.0
MSFL01000182.1	100	704	519	50	15	88.870	0.0
MSFL01000165.1	100	704	519	50	15	88.870	0.0
MSFL01000124.1	100	704	517	53	12	88.832	0.0
MSFL01000120.1	100	704	517	53	12	88.832	0.0
NW_020290587.1	100	704	519	50	15	88.870	0.0
NW_020290570.1	100	704	519	50	15	88.870	0.0
NW_020290529.1	100	704	517	53	12	88.832	0.0
NW_020290525.1	100	704	517	53	12	88.832	0.0
MSFL01000184.1	100	702	519	47	18	88.870	0.0
MSFL01000181.1	100	702	517	52	13	88.832	0.0
MSFL01000157.1	100	702	518	49	16	88.851	0.0
MSFL01000151.1	100	702	517	52	13	88.832	0.0
MSFL01000112.1	100	702	518	49	16	88.851	0.0
MSFL01000105.1	100	702	517	51	14	88.832	0.0
BDHI01000009.1	100	702	521	48	18	88.756	0.0
BDHI01000009.1	100	697	521	48	19	88.605	0.0
BDHI01000009.1	100	693	522	46	22	88.475	0.0
BDHI01000009.1	100	693	522	46	22	88.475	0.0
BDHI01000009.1	100	693	522	46	22	88.475	0.0
BDHI01000009.1	100	691	522	45	23	88.475	0.0
MSFU01000098.1	100	702	522	47	19	88.776	0.0
MSFU01000098.1	100	636	490	49	19	87.814	2.52e-178
MSFU01000079.1	100	702	522	47	19	88.776	0.0
MSFU01000079.1	100	702	522	47	19	88.776	0.0
NW_020290372.1	100	702	522	47	19	88.776	0.0
NW_020290372.1	100	636	490	49	19	87.814	2.52e-178
NW_020290353.1	100	702	522	47	19	88.776	0.0
NW_020290353.1	100	702	522	47	19	88.776	0.0
NW_020290589.1	100	702	519	47	18	88.870	0.0
NW_020290586.1	100	702	517	52	13	88.832	0.0
NW_020290562.1	100	702	518	49	16	88.851	0.0
NW_020290556.1	100	702	517	52	13	88.832	0.0
NW_020290517.1	100	702	518	49	16	88.851	0.0
NW_020290510.1	100	702	517	51	14	88.832	0.0
MSFL01000186.1	100	701	517	50	15	88.832	0.0
MSFL01000177.1	100	701	519	45	20	88.870	0.0
MSFL01000153.1	100	701	517	49	16	88.832	0.0
MSFL01000139.1	100	701	519	45	20	88.870	0.0
MSFL01000113.1	100	701	517	50	15	88.832	0.0
MSFU01000105.1	100	701	521	47	19	88.756	0.0
NW_020290379.1	100	701	521	47	19	88.756	0.0
NW_020290591.1	100	701	517	50	15	88.832	0.0
NW_020290582.1	100	701	519	45	20	88.870	0.0
NW_020290558.1	100	701	517	49	16	88.832	0.0
NW_020290544.1	100	701	519	45	20	88.870	0.0
NW_020290518.1	100	701	517	50	15	88.832	0.0
MSFL01000185.1	100	699	518	50	16	88.699	0.0
MSFL01000140.1	100	699	517	48	17	88.832	0.0
AP024428.1	100	699	522	47	20	88.625	0.0
AP024428.1	100	699	522	47	20	88.625	0.0
AP024428.1	100	699	522	47	20	88.625	0.0
AP024428.1	100	699	522	47	20	88.625	0.0
AP024428.1	100	699	522	47	20	88.625	0.0
BLWE01000015.1	100	699	522	47	20	88.625	0.0
BLWE01000015.1	100	699	522	47	20	88.625	0.0
BLWE01000015.1	100	691	521	47	21	88.455	0.0
BDHI01000026.1	100	699	522	47	20	88.625	0.0
BDHI01000026.1	100	697	522	46	21	88.625	0.0
BDHI01000026.1	100	695	522	44	23	88.625	0.0
BDHI01000026.1	100	695	520	48	19	88.586	0.0
BDHI01000026.1	100	695	520	47	20	88.586	0.0
BDHI01000026.1	100	693	522	46	22	88.475	0.0
BDHI01000026.1	100	689	519	48	20	88.416	0.0
BDHI01000026.1	100	684	519	47	22	88.265	0.0
RHLO01001006.1	100	699	523	45	22	88.644	0.0
MSFU01000103.1	100	699	522	47	20	88.625	0.0
NW_020290377.1	100	699	522	47	20	88.625	0.0
NW_023336289.1	100	699	522	47	20	88.625	0.0
NW_023336289.1	100	699	522	47	20	88.625	0.0
NW_023336289.1	100	691	521	47	21	88.455	0.0
NC_054852.1	100	699	522	47	20	88.625	0.0
NC_054852.1	100	699	522	47	20	88.625	0.0
NC_054852.1	100	699	522	47	20	88.625	0.0
NC_054852.1	100	699	522	47	20	88.625	0.0
NC_054852.1	100	699	522	47	20	88.625	0.0
NW_020290590.1	100	699	518	50	16	88.699	0.0
NW_020290545.1	100	699	517	48	17	88.832	0.0
MSFL01000136.1	100	697	516	53	13	88.660	0.0
BDHI01000020.1	100	697	521	47	20	88.605	0.0
BDHI01000020.1	100	684	520	46	23	88.285	0.0
BDHI01000020.1	100	680	518	46	23	88.245	0.0
BDHI01000020.1	100	647	512	51	24	87.223	0.0
PELC01000648.1	100	697	526	42	26	88.552	0.0
MSFU01000113.1	100	697	520	49	18	88.586	0.0
MSFU01000113.1	100	686	519	49	20	88.265	0.0
NW_020290387.1	100	697	520	49	18	88.586	0.0
NW_020290387.1	100	686	519	49	20	88.265	0.0
NW_020290541.1	100	697	516	53	13	88.660	0.0
QUQM01000005.1	100	695	529	34	34	88.610	0.0
MSFU01000099.1	100	695	521	46	21	88.605	0.0
MSFU01000099.1	100	682	518	47	22	88.245	0.0
MSFU01000116.1	100	695	521	46	21	88.605	0.0
NW_020290373.1	100	695	521	46	21	88.605	0.0
NW_020290373.1	100	682	518	47	22	88.245	0.0
NW_020290390.1	100	695	521	46	21	88.605	0.0
NW_022984632.1	100	695	529	34	34	88.610	0.0
MSFL01000176.1	100	693	516	48	18	88.660	0.0
MSFL01000123.1	100	693	515	51	15	88.640	0.0
AM270982.1	100	693	522	46	22	88.475	0.0
AM270982.1	100	693	522	46	22	88.475	0.0
AM270982.1	100	693	522	46	22	88.475	0.0
AM270982.1	100	693	522	46	22	88.475	0.0
JACVQR010000012.1	100	693	522	46	22	88.475	0.0
JAMALA010000145.1	100	693	522	46	22	88.475	0.0
BDHI01000032.1	100	693	522	46	22	88.475	0.0
BDHI01000032.1	100	693	522	46	22	88.475	0.0
BDHI01000032.1	100	691	522	45	23	88.475	0.0
BDHI01000023.1	100	693	522	46	22	88.475	0.0
BDHI01000023.1	100	693	522	46	22	88.475	0.0
BDHI01000023.1	100	693	522	46	22	88.475	0.0
BDHI01000023.1	100	678	523	44	27	88.047	0.0
BDHI01000023.1	100	678	519	46	24	88.115	0.0
BDHI01000015.1	100	693	522	46	22	88.475	0.0
BDHI01000015.1	100	693	522	46	22	88.475	0.0
BDHI01000015.1	100	693	522	46	22	88.475	0.0
BDHI01000015.1	100	667	515	47	24	87.884	0.0
BDHI01000013.1	100	693	522	46	22	88.475	0.0
BDHI01000013.1	100	691	521	46	22	88.455	0.0
BDHI01000013.1	100	691	520	48	20	88.435	0.0
BDHI01000013.1	100	545	401	34	15	89.111	4.37e-151
NW_020290581.1	100	693	516	48	18	88.660	0.0
NW_020290528.1	100	693	515	51	15	88.640	0.0
NT_166520.1	100	693	522	46	22	88.475	0.0
NT_166520.1	100	693	522	46	22	88.475	0.0
NT_166520.1	100	693	522	46	22	88.475	0.0
NT_166520.1	100	693	522	46	22	88.475	0.0
MSFL01000170.1	100	691	517	49	18	88.527	0.0
MSFL01000143.1	100	691	516	52	15	88.508	0.0
MSFL01000114.1	100	691	516	47	19	88.660	0.0
MSFU01000100.1	100	691	521	46	22	88.455	0.0
MSFU01000100.1	100	691	521	47	21	88.455	0.0
NW_020290374.1	100	691	521	46	22	88.455	0.0
NW_020290374.1	100	691	521	47	21	88.455	0.0
NW_020290575.1	100	691	517	49	18	88.527	0.0
NW_020290548.1	100	691	516	52	15	88.508	0.0
NW_020290519.1	100	691	516	47	19	88.660	0.0
MSFO01000015.1	100	689	526	39	30	88.403	0.0
MSFO01000015.1	100	673	524	41	31	87.919	0.0
MSFO01000015.1	100	667	524	39	34	87.772	0.0
BDHI01000033.1	100	689	521	45	23	88.455	0.0
BDHI01000033.1	100	671	517	48	23	87.925	0.0
BDHI01000033.1	100	669	516	47	24	87.905	0.0
LGAV01000027.1	99	689	517	47	20	88.527	0.0
NW_017253164.1	99	689	517	47	20	88.527	0.0
NW_020194412.1	100	689	526	39	30	88.403	0.0
NW_020194412.1	100	673	524	41	31	87.919	0.0
NW_020194412.1	100	667	524	39	34	87.772	0.0
MSFL01000194.1	100	688	516	48	19	88.508	0.0
MSFL01000174.1	100	688	514	52	15	88.468	0.0
MSFL01000115.1	100	688	514	52	15	88.468	0.0
NW_020290599.1	100	688	516	48	19	88.508	0.0
NW_020290579.1	100	688	514	52	15	88.468	0.0
NW_020290520.1	100	688	514	52	15	88.468	0.0
MSFO01000031.1	100	686	526	40	30	88.255	0.0
MSFO01000016.1	100	686	526	40	30	88.255	0.0
MSFO01000016.1	100	680	526	39	32	88.107	0.0
MSFO01000016.1	100	667	523	41	32	87.752	0.0
MSFO01000014.1	100	686	526	40	30	88.255	0.0
MSFO01000014.1	100	680	526	39	32	88.107	0.0
MSFO01000014.1	100	673	524	41	31	87.919	0.0
NW_020194428.1	100	686	526	40	30	88.255	0.0
NW_020194413.1	100	686	526	40	30	88.255	0.0
NW_020194413.1	100	680	526	39	32	88.107	0.0
NW_020194413.1	100	667	523	41	32	87.752	0.0
NW_020194411.1	100	686	526	40	30	88.255	0.0
NW_020194411.1	100	680	526	39	32	88.107	0.0
NW_020194411.1	100	673	524	41	31	87.919	0.0
BDHI01000006.1	100	684	519	48	21	88.265	0.0
BDHI01000006.1	100	675	518	44	26	88.095	0.0
BDHI01000006.1	100	654	514	45	28	87.564	0.0
MSFL01000118.1	100	682	514	51	17	88.316	0.0
NW_020290523.1	100	682	514	51	17	88.316	0.0
MSFO01000033.1	100	680	526	40	31	88.107	0.0
MSFO01000033.1	100	662	524	39	35	87.625	0.0
MSFO01000027.1	100	680	526	39	32	88.107	0.0
MSFO01000025.1	100	680	526	40	31	88.107	0.0
MSFO01000025.1	100	667	524	40	33	87.772	0.0
MSFO01000023.1	100	680	526	40	31	88.107	0.0
MSFO01000023.1	100	671	523	40	32	87.899	0.0
MSFO01000019.1	100	680	526	39	32	88.107	0.0
MSFO01000019.1	100	671	523	40	32	87.899	0.0
MSFO01000018.1	100	680	526	40	31	88.107	0.0
MSFO01000018.1	100	601	464	37	26	88.046	9.20e-168
MSFO01000018.1	100	575	519	39	52	85.082	5.58e-160
MSFO01000017.1	100	680	526	39	32	88.107	0.0
MSFO01000017.1	100	680	526	40	31	88.107	0.0
MSFO01000017.1	100	680	526	40	31	88.107	0.0
MSFO01000013.1	100	680	526	40	31	88.107	0.0
MSFO01000013.1	100	680	526	40	31	88.107	0.0
MSFO01000013.1	100	680	526	39	32	88.107	0.0
CH476599.1	100	680	524	48	24	87.919	0.0
NT_165929.1	100	680	524	48	24	87.919	0.0
NW_020194430.1	100	680	526	40	31	88.107	0.0
NW_020194430.1	100	662	524	39	35	87.625	0.0
NW_020194424.1	100	680	526	39	32	88.107	0.0
NW_020194422.1	100	680	526	40	31	88.107	0.0
NW_020194422.1	100	667	524	40	33	87.772	0.0
NW_020194420.1	100	680	526	40	31	88.107	0.0
NW_020194420.1	100	671	523	40	32	87.899	0.0
NW_020194416.1	100	680	526	39	32	88.107	0.0
NW_020194416.1	100	671	523	40	32	87.899	0.0
NW_020194415.1	100	680	526	40	31	88.107	0.0
NW_020194415.1	100	601	464	37	26	88.046	9.20e-168
NW_020194415.1	100	575	519	39	52	85.082	5.58e-160
NW_020194414.1	100	680	526	39	32	88.107	0.0
NW_020194414.1	100	680	526	40	31	88.107	0.0
NW_020194414.1	100	680	526	40	31	88.107	0.0
NW_020194410.1	100	680	526	40	31	88.107	0.0
NW_020194410.1	100	680	526	40	31	88.107	0.0
NW_020194410.1	100	680	526	39	32	88.107	0.0
MSFO01000008.1	100	678	524	42	29	88.067	0.0
MSFO01000028.1	100	678	524	42	29	88.067	0.0
MSFO01000028.1	100	678	525	40	31	88.087	0.0
MSFO01000022.1	100	678	524	41	30	88.067	0.0
MSFO01000022.1	100	667	522	43	30	87.731	0.0
JACBKQ010000154.1	100	678	523	49	23	87.899	0.0
NW_020194405.1	100	678	524	42	29	88.067	0.0
NW_020194425.1	100	678	524	42	29	88.067	0.0
NW_020194425.1	100	678	525	40	31	88.087	0.0
NW_020194419.1	100	678	524	41	30	88.067	0.0
NW_020194419.1	100	667	522	43	30	87.731	0.0
MSFO01000034.1	100	676	524	40	31	88.067	0.0
RCNU01000051.1	100	676	519	49	22	87.966	0.0
RCNU01000051.1	100	322	259	26	13	86.913	8.02e-84
RCNU01000028.1	100	676	519	49	22	87.966	0.0
NW_021167190.1	100	676	519	49	22	87.966	0.0
NW_021167190.1	100	322	259	26	13	86.913	8.02e-84
NW_021167167.1	100	676	519	49	22	87.966	0.0
NW_020194431.1	100	676	524	40	31	88.067	0.0
MSFO01000024.1	100	675	525	40	32	87.940	0.0
MSFO01000024.1	100	671	522	43	29	87.879	0.0
MSFO01000020.1	100	675	525	40	32	87.940	0.0
MSFO01000020.1	100	649	520	42	34	87.248	0.0
NW_020194421.1	100	675	525	40	32	87.940	0.0
NW_020194421.1	100	671	522	43	29	87.879	0.0
NW_020194417.1	100	675	525	40	32	87.940	0.0
NW_020194417.1	100	649	520	42	34	87.248	0.0
NGZO01000001.1	100	673	526	41	32	87.813	0.0
NGZO01000001.1	100	669	526	42	32	87.667	0.0
NGZO01000001.1	100	669	526	42	32	87.667	0.0
NGZO01000001.1	100	669	526	42	32	87.667	0.0
NGZO01000001.1	100	669	526	42	32	87.667	0.0
NGZO01000001.1	100	542	398	26	21	89.438	5.66e-150
MSFO01000026.1	100	673	523	43	29	87.899	0.0
MSFO01000026.1	100	671	524	39	33	87.919	0.0
NW_020194423.1	100	673	523	43	29	87.899	0.0
NW_020194423.1	100	671	524	39	33	87.919	0.0
JANFQX010000575.1	100	669	526	42	32	87.667	0.0
JACKQL010001928.1	78	667	423	22	7	93.584	0.0
WXTY01000020.1	100	665	516	43	28	87.905	0.0
WXTY01000020.1	100	619	507	51	28	86.519	2.54e-173
MSFL01000173.1	97	660	496	53	13	88.256	0.0
MSFO01000021.1	100	660	522	41	33	87.584	0.0
MSFO01000021.1	100	658	521	41	33	87.563	0.0
NW_020194418.1	100	660	522	41	33	87.584	0.0
NW_020194418.1	100	658	521	41	33	87.563	0.0
NW_020290578.1	97	660	496	53	13	88.256	0.0
WOFQ01000267.1	96	647	493	50	17	88.036	0.0
CAJVRC010000275.1	73	645	398	17	6	94.537	0.0
JAGXNN020000302.1	92	640	488	36	28	88.406	1.95e-179
LXJU01000076.1	66	634	367	8	3	97.090	9.07e-178
LXJU01000057.1	66	634	367	8	3	97.090	9.07e-178
NW_019173353.1	66	634	367	8	3	97.090	9.07e-178
NW_019173334.1	66	634	367	8	3	97.090	9.07e-178
JAMADR010000049.1	100	632	519	47	33	86.644	3.26e-177
JAMADP010000070.1	100	632	519	47	33	86.644	3.26e-177
JAMADS010000020.1	100	630	519	45	35	86.644	1.17e-176
QBDR01000027.1	100	630	519	45	35	86.644	1.17e-176
JAMADT010000070.1	100	630	519	45	35	86.644	1.17e-176
JAMADQ010000038.1	100	630	519	45	35	86.644	1.17e-176
PNEM01000003.1	100	630	519	44	36	86.644	1.17e-176
JAGJCD010000014.1	100	627	520	43	38	86.522	1.52e-175
JANFQY010000812.1	100	627	513	43	35	86.802	1.52e-175
DS027007.1	77	623	416	22	14	92.035	1.96e-174
NW_001510434.1	77	623	416	22	14	92.035	1.96e-174
JACSOR010000201.1	59	621	336	0	0	100.000	7.06e-174
MDYP01000171.1	89	616	342	3	1	98.844	3.29e-172
MDYP01000171.1	89	270	157	3	2	96.914	2.95e-68
KV879231.1	100	616	502	52	26	86.552	3.29e-172
WOUI01001235.1	100	616	502	52	26	86.552	3.29e-172
NW_017963237.1	100	616	502	52	26	86.552	3.29e-172
KV907928.1	87	608	453	37	20	88.824	5.50e-170
JAMAHN010000030.1	100	606	510	46	36	86.149	1.98e-169
JAMAHO010000109.1	100	606	510	46	36	86.149	1.98e-169
JAFBMQ010000006.1	100	604	511	42	40	86.172	7.11e-169
JAFBMQ010000006.1	100	604	511	42	40	86.172	7.11e-169
JAFBMQ010000006.1	100	597	510	41	42	86.003	1.19e-166
JAFBMQ010000006.1	100	597	510	42	41	86.003	1.19e-166
JAFBMQ010000006.1	100	597	510	42	41	86.003	1.19e-166
JAFBMQ010000006.1	100	597	510	41	42	86.003	1.19e-166
JAFBMQ010000006.1	100	592	510	40	44	85.859	5.54e-165
JAGIKU010000402.1	71	588	387	17	14	92.584	7.16e-164
MU006139.1	72	588	357	13	5	95.200	7.16e-164
MU006139.1	72	69.4	37	0	0	100.000	1.15e-07
JAMABY010000049.1	94	580	404	26	15	90.787	1.20e-161
JAMABY010000049.1	94	580	404	26	15	90.787	1.20e-161
JAMABY010000049.1	94	130	95	10	2	88.785	5.22e-26
JAMABY010000049.1	94	130	95	10	2	88.785	5.22e-26
JADDUG010000342.1	94	580	404	26	15	90.787	1.20e-161
JADDUG010000342.1	94	130	95	10	2	88.785	5.22e-26
AZHC01000090.1	94	580	404	26	15	90.787	1.20e-161
AZHC01000090.1	94	243	158	12	1	92.398	6.42e-60
AZHC01000090.1	94	130	95	10	2	88.785	5.22e-26
JACSOR010000209.1	55	579	313	0	0	100.000	4.31e-161
JAKLMW010000142.1	100	566	498	56	32	84.983	3.36e-157
EQ962657.1	100	558	494	62	27	84.734	5.62e-155
EQ962657.1	100	159	133	17	5	85.806	6.65e-35
NW_002990118.1	100	558	494	62	27	84.734	5.62e-155
NW_002990118.1	100	159	133	17	5	85.806	6.65e-35
JANFQS010000784.1	54	556	305	2	0	99.349	2.02e-154
JNOM01000498.1	76	556	401	26	19	89.910	2.02e-154
NW_015378553.1	76	556	401	26	19	89.910	2.02e-154
QEIL01000545.1	80	553	422	29	26	88.470	2.61e-153
KV879183.1	89	553	449	46	23	86.680	2.61e-153
NW_017963189.1	89	553	449	46	23	86.680	2.61e-153
MSFL01000155.1	79	551	409	38	14	88.720	9.40e-153
JNNX01000010.1	100	551	497	58	33	84.524	9.40e-153
NW_020290560.1	79	551	409	38	14	88.720	9.40e-153
KV908004.1	63	540	343	19	5	93.460	2.03e-149
SPNV01000634.1	74	538	391	25	20	89.679	7.32e-149
SPNV01000634.1	74	534	381	26	16	90.071	9.46e-148
JAILXB010000105.1	94	529	392	38	12	88.688	4.40e-146
JAILXB010000105.1	94	156	99	5	2	93.396	8.61e-34
JAOYNC010072911.1	94	529	392	38	12	88.688	4.40e-146
JAOYNC010072911.1	94	156	99	5	2	93.396	8.61e-34
JNOM01000912.1	65	529	349	19	10	92.328	4.40e-146
JAKLMM010000110.1	94	529	392	38	12	88.688	4.40e-146
JAKLMM010000110.1	94	156	99	5	2	93.396	8.61e-34
CACM01014255.1	94	529	392	38	12	88.688	4.40e-146
CACM01014255.1	94	156	99	5	2	93.396	8.61e-34
NW_015378967.1	65	529	349	19	10	92.328	4.40e-146
JAGUQC010000016.1	100	527	494	47	46	84.157	1.58e-145
JACVQN010000201.1	100	527	494	47	46	84.157	1.58e-145
JACWGA010000006.1	100	527	494	47	46	84.157	1.58e-145
JAMFRD010000212.1	85	523	362	18	17	91.184	2.05e-144
JAMFRD010000212.1	85	115	92	10	4	86.792	1.46e-21
QPHH01000166.1	100	521	491	52	42	83.932	7.37e-144
QPHH01000167.1	100	520	491	51	43	83.932	2.65e-143
VCRL01000603.1	100	520	491	51	43	83.932	2.65e-143
JAASLG010001215.1	74	518	384	38	11	88.684	9.53e-143
JAMAHH010000222.1	94	518	390	40	12	88.235	9.53e-143
JAMAHH010000222.1	94	156	99	5	2	93.396	8.61e-34
JAMAHK010000215.1	94	518	390	40	12	88.235	9.53e-143
JAMAHK010000215.1	94	156	99	5	2	93.396	8.61e-34
JAMAHL010000227.1	94	518	390	40	12	88.235	9.53e-143
JAMAHL010000227.1	94	156	99	5	2	93.396	8.61e-34
MAQV01000001.1	94	518	390	40	12	88.235	9.53e-143
MAQV01000001.1	94	518	390	40	12	88.235	9.53e-143
MAQV01000001.1	94	518	390	40	12	88.235	9.53e-143
MAQV01000001.1	94	518	390	40	12	88.235	9.53e-143
MAQV01000001.1	94	518	390	40	12	88.235	9.53e-143
MAQV01000001.1	94	518	390	40	12	88.235	9.53e-143
MAQV01000001.1	94	518	390	40	12	88.235	9.53e-143
MAQV01000001.1	94	512	390	40	13	88.036	4.43e-141
MAQV01000001.1	94	505	388	40	14	87.783	7.42e-139
MAQV01000001.1	94	156	99	5	2	93.396	8.61e-34
MAQV01000001.1	94	156	99	5	2	93.396	8.61e-34
MAQV01000001.1	94	156	99	5	2	93.396	8.61e-34
MAQV01000001.1	94	156	99	5	2	93.396	8.61e-34
MAQV01000001.1	94	156	99	5	2	93.396	8.61e-34
MAQV01000001.1	94	156	99	5	2	93.396	8.61e-34
MAQV01000001.1	94	156	99	5	2	93.396	8.61e-34
MAQV01000001.1	94	156	99	5	2	93.396	8.61e-34
MAQV01000001.1	94	156	99	5	2	93.396	8.61e-34
JAMAHI010000081.1	94	518	390	40	12	88.235	9.53e-143
JAMAHI010000081.1	94	156	99	5	2	93.396	8.61e-34
AP024422.1	94	518	390	40	12	88.235	9.53e-143
AP024422.1	94	518	390	40	12	88.235	9.53e-143
AP024422.1	94	518	390	40	12	88.235	9.53e-143
AP024422.1	94	518	390	40	12	88.235	9.53e-143
AP024422.1	94	518	390	40	12	88.235	9.53e-143
AP024422.1	94	518	390	40	12	88.235	9.53e-143
AP024422.1	94	518	390	40	12	88.235	9.53e-143
AP024422.1	94	518	390	40	12	88.235	9.53e-143
AP024422.1	94	518	390	40	12	88.235	9.53e-143
AP024422.1	94	156	99	5	2	93.396	8.61e-34
AP024422.1	94	156	99	5	2	93.396	8.61e-34
AP024422.1	94	156	99	5	2	93.396	8.61e-34
AP024422.1	94	156	99	5	2	93.396	8.61e-34
AP024422.1	94	156	99	5	2	93.396	8.61e-34
AP024422.1	94	156	99	5	2	93.396	8.61e-34
AP024422.1	94	156	99	5	2	93.396	8.61e-34
AP024422.1	94	156	99	5	2	93.396	8.61e-34
AP024422.1	94	156	99	5	2	93.396	8.61e-34
JAMAHJ010000127.1	94	518	390	40	12	88.235	9.53e-143
JAMAHJ010000127.1	94	156	99	5	2	93.396	8.61e-34
JAMAHG010000262.1	94	518	390	40	12	88.235	9.53e-143
JAMAHG010000262.1	94	156	99	5	2	93.396	8.61e-34
JAMAHM010000141.1	94	518	390	40	12	88.235	9.53e-143
JAMAHM010000141.1	94	156	99	5	2	93.396	8.61e-34
JAJFZZ010000005.1	94	518	390	40	12	88.235	9.53e-143
JAJFZZ010000005.1	94	518	390	40	12	88.235	9.53e-143
JAJFZZ010000005.1	94	510	389	40	13	88.009	1.59e-140
JAJFZZ010000005.1	94	507	369	36	9	89.130	2.06e-139
JAJFZZ010000005.1	94	496	391	39	18	87.277	4.47e-136
JAJFZZ010000005.1	94	156	99	5	2	93.396	8.61e-34
JAJFZZ010000005.1	94	156	99	5	2	93.396	8.61e-34
JAJFZZ010000005.1	94	156	99	5	2	93.396	8.61e-34
JAJFZZ010000005.1	94	148	98	5	3	92.453	1.44e-31
JAJFZZ010000005.1	94	145	98	5	4	91.589	1.86e-30
NC_057368.1	94	518	390	40	12	88.235	9.53e-143
NC_057368.1	94	518	390	40	12	88.235	9.53e-143
NC_057368.1	94	518	390	40	12	88.235	9.53e-143
NC_057368.1	94	518	390	40	12	88.235	9.53e-143
NC_057368.1	94	518	390	40	12	88.235	9.53e-143
NC_057368.1	94	518	390	40	12	88.235	9.53e-143
NC_057368.1	94	518	390	40	12	88.235	9.53e-143
NC_057368.1	94	518	390	40	12	88.235	9.53e-143
NC_057368.1	94	518	390	40	12	88.235	9.53e-143
NC_057368.1	94	156	99	5	2	93.396	8.61e-34
NC_057368.1	94	156	99	5	2	93.396	8.61e-34
NC_057368.1	94	156	99	5	2	93.396	8.61e-34
NC_057368.1	94	156	99	5	2	93.396	8.61e-34
NC_057368.1	94	156	99	5	2	93.396	8.61e-34
NC_057368.1	94	156	99	5	2	93.396	8.61e-34
NC_057368.1	94	156	99	5	2	93.396	8.61e-34
NC_057368.1	94	156	99	5	2	93.396	8.61e-34
NC_057368.1	94	156	99	5	2	93.396	8.61e-34
RHLP01001001.1	100	516	490	49	45	83.904	3.43e-142
JALZZM010000228.1	86	514	362	22	16	90.500	1.23e-141
JALZZM010000228.1	86	110	91	11	4	85.849	6.80e-20
JALZZG010000113.1	85	514	359	24	13	90.657	1.23e-141
JALZZG010000113.1	85	110	91	11	4	85.849	6.80e-20
KI912132.1	74	514	359	23	14	90.657	1.23e-141
KI912132.1	74	69.4	37	0	0	100.000	1.15e-07
JALZYQ010000125.1	85	514	359	23	14	90.657	1.23e-141
JALZYQ010000125.1	85	110	91	11	4	85.849	6.80e-20
JALZYP010000043.1	85	514	359	23	14	90.657	1.23e-141
JALZYP010000043.1	85	110	91	11	4	85.849	6.80e-20
JALZYW010000096.1	85	514	359	24	13	90.657	1.23e-141
JALZYW010000096.1	85	110	91	11	4	85.849	6.80e-20
JALZZJ010000047.1	86	514	362	22	16	90.500	1.23e-141
JALZZJ010000047.1	86	110	91	11	4	85.849	6.80e-20
JALZZH010000020.1	86	514	362	22	16	90.500	1.23e-141
JALZZH010000020.1	86	110	91	11	4	85.849	6.80e-20
JALZZB010000016.1	86	514	362	22	16	90.500	1.23e-141
JALZZB010000016.1	86	110	91	11	4	85.849	6.80e-20
JALZZK010000021.1	85	514	359	23	14	90.657	1.23e-141
JALZZK010000021.1	85	110	91	11	4	85.849	6.80e-20
JALZZL010000006.1	86	514	362	23	15	90.500	1.23e-141
JALZZL010000006.1	86	110	91	11	4	85.849	6.80e-20
JALZZA010000047.1	86	514	362	22	16	90.500	1.23e-141
JALZZA010000047.1	86	110	91	11	4	85.849	6.80e-20
JALZZO010000056.1	85	514	359	24	13	90.657	1.23e-141
JALZZO010000056.1	85	110	91	11	4	85.849	6.80e-20
RAQS01001194.1	76	514	395	37	17	87.973	1.23e-141
JAMAGU010000184.1	86	514	362	23	15	90.500	1.23e-141
JAMAGU010000184.1	86	110	91	11	4	85.849	6.80e-20
JALZZN010000013.1	85	514	359	23	14	90.657	1.23e-141
JALZZN010000013.1	85	110	91	11	4	85.849	6.80e-20
JALZYR010000113.1	86	514	362	23	15	90.500	1.23e-141
JALZYR010000113.1	86	110	91	11	4	85.849	6.80e-20
JALZZD010000127.1	85	514	359	23	14	90.657	1.23e-141
JALZZD010000127.1	85	110	91	11	4	85.849	6.80e-20
JALZYY010000065.1	85	514	359	23	14	90.657	1.23e-141
JALZYY010000065.1	85	110	91	11	4	85.849	6.80e-20
JALZYV010000007.1	85	514	359	23	14	90.657	1.23e-141
JALZYV010000007.1	85	110	91	11	4	85.849	6.80e-20
JALZZF010000098.1	85	514	359	23	14	90.657	1.23e-141
JALZZF010000098.1	85	110	91	11	4	85.849	6.80e-20
JALZZR010000073.1	85	514	359	24	13	90.657	1.23e-141
JALZZR010000073.1	85	110	91	11	4	85.849	6.80e-20
JALZYT010000051.1	86	514	362	22	16	90.500	1.23e-141
JALZYT010000051.1	86	110	91	11	4	85.849	6.80e-20
JALZYO010000011.1	86	514	362	22	16	90.500	1.23e-141
JALZYO010000011.1	86	110	91	11	4	85.849	6.80e-20
JALZYS010000038.1	85	514	359	23	14	90.657	1.23e-141
JALZYS010000038.1	85	110	91	11	4	85.849	6.80e-20
JALZZI010000243.1	85	514	359	23	14	90.657	1.23e-141
JALZZI010000243.1	85	110	91	11	4	85.849	6.80e-20
JALZZI010000243.1	85	65.8	35	0	0	100.000	1.49e-06
JAMFMN010000012.1	86	514	362	23	15	90.500	1.23e-141
JAMFMN010000012.1	86	110	91	11	4	85.849	6.80e-20
