# Supplementary material for: Using nanopore sequencing to identify fungi from clinical samples with high phylogenetic resolution
Source: Sci Rep. 2023 Jun 16;13:9785. doi: 10.1038/s41598-023-37016-0 (PMC10275880; doi:10.1038/s41598-023-37016-0)
Supplement: Supplementary file 1 — Supplementary Information. [file 41598_2023_37016_MOESM1_ESM.zip › Supplementary_Information/Supplementary_Data/Data_S5_Mock_blast/results/Mock_RGN5_10_fmt0.txt]

BLASTN 2.13.0+


Reference: Zheng Zhang, Scott Schwartz, Lukas Wagner, and Webb
Miller (2000), "A greedy algorithm for aligning DNA sequences", J
Comput Biol 2000; 7(1-2):203-14.


Database: all.fna
           16,976,359 sequences; 173,045,930,078 total letters


Query= RCA95m_10

Length=2875
                                                                      Score     E
Sequences producing significant alignments:                          (Bits)  Value

AAYY01000016.1 Malassezia globosa CBS 7966 mgl_sf_11.1, whole gen...  5310    0.0  
NW_001849859.1 Malassezia globosa CBS 7966 MGL_SF_11.1, whole gen...  5310    0.0  
JAGYHO010000015.1 Malasseziomycetes sp. isolate bin8 NODE_1354_le...  5164    0.0  
CP030254.1 Malassezia restricta strain KCTC 27527 chromosome IV, ...  3919    0.0  
NC_040196.1 Malassezia restricta chromosome IV, complete sequence     3919    0.0  
JAIBAA010000019.1 Malassezia arunalokei strain NCCPF 127130 conti...  3917    0.0  
LGAV01000016.1 Malassezia pachydermatis strain CBS 1879 scaffold1...  3507    0.0  
NW_017253153.1 Malassezia pachydermatis strain CBS 1879 chromosom...  3507    0.0  
HE999567.1 Malassezia sympodialis ATCC 42132 genomic scaffold, ms...  3432    0.0  
NW_017387817.1 Malassezia sympodialis ATCC 42132 genomic scaffold...  3432    0.0  
CP046235.1 Malassezia furfur isolate CBS14141 chromosome 2            3400    0.0  
LFFY01000031.1 Malassezia equina strain CBS 9969 ME9969_109, whol...  3374    0.0  
BCKY01000012.1 Malassezia japonica DNA, scaffold: scaffold_11, st...  3317    0.0  
SBHY01000001.1 Malassezia slooffiae strain CBS 7956 unitig0, whol...  3188    0.0  
RRYC01000010.1 Quambalaria eucalypti isolate CMW1101 Contig000001...  2717    0.0  
JAAVVI010000020.1 Golubevia sp. BC0902 NODE_20_length_698752_cov_...  2651    0.0  
JAAVVH010000097.1 Golubevia sp. BC0812 NODE_97_length_8604_cov_44...  2651    0.0  
JAAVVG010000034.1 Golubevia sp. BC0850 NODE_34_length_134215_cov_...  2651    0.0  
JAKRRZ010004275.1 Podosphaera aphanis isolate DRCT72020 contig_42...  2651    0.0  
CAJHJB010000714.1 Tilletia controversa strain OR genome assembly,...  2532    0.0  
CAJHJB010000481.1 Tilletia controversa strain OR genome assembly,...  2532    0.0  
CAJHJB010000532.1 Tilletia controversa strain OR genome assembly,...  2531    0.0  
CAJHJB010000889.1 Tilletia controversa strain OR genome assembly,...  2527    0.0  
CAJHJB010000872.1 Tilletia controversa strain OR genome assembly,...  2527    0.0  
CAJHJB010000871.1 Tilletia controversa strain OR genome assembly,...  2527    0.0  
CAJHJB010000859.1 Tilletia controversa strain OR genome assembly,...  2527    0.0  
CAJHJB010000850.1 Tilletia controversa strain OR genome assembly,...  2527    0.0  
CAJHJB010000831.1 Tilletia controversa strain OR genome assembly,...  2527    0.0  
CAJHJB010000804.1 Tilletia controversa strain OR genome assembly,...  2527    0.0  
CAJHJB010000799.1 Tilletia controversa strain OR genome assembly,...  2527    0.0  
CAJHJB010000783.1 Tilletia controversa strain OR genome assembly,...  2527    0.0  
CAJHJB010000699.1 Tilletia controversa strain OR genome assembly,...  2527    0.0  
CAJHJB010000687.1 Tilletia controversa strain OR genome assembly,...  2527    0.0  
CAJHJB010000655.1 Tilletia controversa strain OR genome assembly,...  2527    0.0  
CAJHJB010000648.1 Tilletia controversa strain OR genome assembly,...  2527    0.0  
CAJHJB010000622.1 Tilletia controversa strain OR genome assembly,...  2527    0.0  
CAJHJB010000619.1 Tilletia controversa strain OR genome assembly,...  2527    0.0  
CAJHJB010000605.1 Tilletia controversa strain OR genome assembly,...  2527    0.0  
CAJHJB010000602.1 Tilletia controversa strain OR genome assembly,...  2527    0.0  
CAJHJB010000596.1 Tilletia controversa strain OR genome assembly,...  2527    0.0  
CAJHJB010000595.1 Tilletia controversa strain OR genome assembly,...  2527    0.0  
CAJHJB010000572.1 Tilletia controversa strain OR genome assembly,...  2527    0.0  
CAJHJB010000570.1 Tilletia controversa strain OR genome assembly,...  2527    0.0  
CAJHJB010000551.1 Tilletia controversa strain OR genome assembly,...  2527    0.0  
CAJHJB010000539.1 Tilletia controversa strain OR genome assembly,...  2527    0.0  
CAJHJB010000518.1 Tilletia controversa strain OR genome assembly,...  2527    0.0  
CAJHJB010000496.1 Tilletia controversa strain OR genome assembly,...  2527    0.0  
CAJHJB010000483.1 Tilletia controversa strain OR genome assembly,...  2527    0.0  
CAJHJB010000472.1 Tilletia controversa strain OR genome assembly,...  2527    0.0  
CAJHJB010000461.1 Tilletia controversa strain OR genome assembly,...  2527    0.0  
CAJHJB010000458.1 Tilletia controversa strain OR genome assembly,...  2527    0.0  
CAJHJB010000454.1 Tilletia controversa strain OR genome assembly,...  2527    0.0  
CAJHJB010000422.1 Tilletia controversa strain OR genome assembly,...  2527    0.0  
CAJHJB010000404.1 Tilletia controversa strain OR genome assembly,...  2527    0.0  
CAJHJB010000371.1 Tilletia controversa strain OR genome assembly,...  2527    0.0  
CAJHJB010000348.1 Tilletia controversa strain OR genome assembly,...  2527    0.0  
CAJHJB010000294.1 Tilletia controversa strain OR genome assembly,...  2527    0.0  
CAJHJB010000257.1 Tilletia controversa strain OR genome assembly,...  2527    0.0  
CAJHJB010000167.1 Tilletia controversa strain OR genome assembly,...  2527    0.0  
CAJHJB010000791.1 Tilletia controversa strain OR genome assembly,...  2525    0.0  
CAJHJB010000462.1 Tilletia controversa strain OR genome assembly,...  2525    0.0  
CAJHJB010000407.1 Tilletia controversa strain OR genome assembly,...  2525    0.0  
CAJHJB010000396.1 Tilletia controversa strain OR genome assembly,...  2525    0.0  
CAJHJB010000387.1 Tilletia controversa strain OR genome assembly,...  2525    0.0  
CAJHJB010000191.1 Tilletia controversa strain OR genome assembly,...  2525    0.0  
CAJHJB010000918.1 Tilletia controversa strain OR genome assembly,...  2521    0.0  
CAJHJB010000914.1 Tilletia controversa strain OR genome assembly,...  2521    0.0  
CAJHJB010000894.1 Tilletia controversa strain OR genome assembly,...  2521    0.0  
CAJHJB010000893.1 Tilletia controversa strain OR genome assembly,...  2521    0.0  
CAJHJB010000883.1 Tilletia controversa strain OR genome assembly,...  2521    0.0  
CAJHJB010000866.1 Tilletia controversa strain OR genome assembly,...  2521    0.0  
CAJHJB010000826.1 Tilletia controversa strain OR genome assembly,...  2521    0.0  
CAJHJB010000808.1 Tilletia controversa strain OR genome assembly,...  2521    0.0  
CAJHJB010000800.1 Tilletia controversa strain OR genome assembly,...  2521    0.0  
CAJHJB010000774.1 Tilletia controversa strain OR genome assembly,...  2521    0.0  
CAJHJB010000773.1 Tilletia controversa strain OR genome assembly,...  2521    0.0  
CAJHJB010000741.1 Tilletia controversa strain OR genome assembly,...  2521    0.0  
CAJHJB010000732.1 Tilletia controversa strain OR genome assembly,...  2521    0.0  
CAJHJB010000708.1 Tilletia controversa strain OR genome assembly,...  2521    0.0  
CAJHJB010000697.1 Tilletia controversa strain OR genome assembly,...  2521    0.0  
CAJHJB010000684.1 Tilletia controversa strain OR genome assembly,...  2521    0.0  
CAJHJB010000682.1 Tilletia controversa strain OR genome assembly,...  2521    0.0  
CAJHJB010000671.1 Tilletia controversa strain OR genome assembly,...  2521    0.0  
CAJHJB010000646.1 Tilletia controversa strain OR genome assembly,...  2521    0.0  
CAJHJB010000638.1 Tilletia controversa strain OR genome assembly,...  2521    0.0  
CAJHJB010000633.1 Tilletia controversa strain OR genome assembly,...  2521    0.0  
CAJHJB010000617.1 Tilletia controversa strain OR genome assembly,...  2521    0.0  
CAJHJB010000610.1 Tilletia controversa strain OR genome assembly,...  2521    0.0  
CAJHJB010000576.1 Tilletia controversa strain OR genome assembly,...  2521    0.0  
CAJHJB010000548.1 Tilletia controversa strain OR genome assembly,...  2521    0.0  
CAJHJB010000542.1 Tilletia controversa strain OR genome assembly,...  2521    0.0  
CAJHJB010000541.1 Tilletia controversa strain OR genome assembly,...  2521    0.0  
CAJHJB010000538.1 Tilletia controversa strain OR genome assembly,...  2521    0.0  
CAJHJB010000531.1 Tilletia controversa strain OR genome assembly,...  2521    0.0  
CAJHJB010000529.1 Tilletia controversa strain OR genome assembly,...  2521    0.0  
CAJHJB010000527.1 Tilletia controversa strain OR genome assembly,...  2521    0.0  
CAJHJB010000520.1 Tilletia controversa strain OR genome assembly,...  2521    0.0  
CAJHJB010000516.1 Tilletia controversa strain OR genome assembly,...  2521    0.0  
CAJHJB010000511.1 Tilletia controversa strain OR genome assembly,...  2521    0.0  
CAJHJB010000508.1 Tilletia controversa strain OR genome assembly,...  2521    0.0  
CAJHJB010000505.1 Tilletia controversa strain OR genome assembly,...  2521    0.0  
CAJHJB010000486.1 Tilletia controversa strain OR genome assembly,...  2521    0.0  
CAJHJB010000475.1 Tilletia controversa strain OR genome assembly,...  2521    0.0  
CAJHJB010000460.1 Tilletia controversa strain OR genome assembly,...  2521    0.0  
CAJHJB010000456.1 Tilletia controversa strain OR genome assembly,...  2521    0.0  
CAJHJB010000447.1 Tilletia controversa strain OR genome assembly,...  2521    0.0  
CAJHJB010000442.1 Tilletia controversa strain OR genome assembly,...  2521    0.0  
CAJHJB010000414.1 Tilletia controversa strain OR genome assembly,...  2521    0.0  
CAJHJB010000408.1 Tilletia controversa strain OR genome assembly,...  2521    0.0  
CAJHJB010000398.1 Tilletia controversa strain OR genome assembly,...  2521    0.0  
CAJHJB010000391.1 Tilletia controversa strain OR genome assembly,...  2521    0.0  
CAJHJB010000380.1 Tilletia controversa strain OR genome assembly,...  2521    0.0  
CAJHJB010000364.1 Tilletia controversa strain OR genome assembly,...  2521    0.0  
CAJHJB010000316.1 Tilletia controversa strain OR genome assembly,...  2521    0.0  
CAJHJB010000307.1 Tilletia controversa strain OR genome assembly,...  2521    0.0  
CAJHJB010000275.1 Tilletia controversa strain OR genome assembly,...  2521    0.0  
CAJHJB010000225.1 Tilletia controversa strain OR genome assembly,...  2521    0.0  
CAJHJB010000221.1 Tilletia controversa strain OR genome assembly,...  2521    0.0  
CAJHJB010000162.1 Tilletia controversa strain OR genome assembly,...  2521    0.0  
CAJHJB010000060.1 Tilletia controversa strain OR genome assembly,...  2521    0.0  
CAJHJB010000911.1 Tilletia controversa strain OR genome assembly,...  2519    0.0  
CAJHJB010000876.1 Tilletia controversa strain OR genome assembly,...  2519    0.0  
CAJHJB010000836.1 Tilletia controversa strain OR genome assembly,...  2519    0.0  
CAJHJB010000717.1 Tilletia controversa strain OR genome assembly,...  2519    0.0  
CAJHJB010000594.1 Tilletia controversa strain OR genome assembly,...  2519    0.0  
CAJHJB010000367.1 Tilletia controversa strain OR genome assembly,...  2519    0.0  
CAJHJB010000146.1 Tilletia controversa strain OR genome assembly,...  2519    0.0  
CAJHJB010000643.1 Tilletia controversa strain OR genome assembly,...  2518    0.0  
MAPW01000073.1 Tilletia indica strain PSWKBGH_1 scaffold73_size19...  2518    0.0  
MAPW01000327.1 Tilletia indica strain PSWKBGH_1 scaffold328_size1...  2518    0.0  
MAPW01000312.1 Tilletia indica strain PSWKBGH_1 scaffold313_size1...  2518    0.0  
MAPW01000285.1 Tilletia indica strain PSWKBGH_1 scaffold286_size2...  2518    0.0  
RDSH01000014.1 Tilletia walkeri strain DAOMC 238049 scaffold_14, ...  2518    0.0  
CAJHJB010000927.1 Tilletia controversa strain OR genome assembly,...  2516    0.0  
CAJHJB010000907.1 Tilletia controversa strain OR genome assembly,...  2516    0.0  
CAJHJB010000852.1 Tilletia controversa strain OR genome assembly,...  2516    0.0  
CAJHJB010000787.1 Tilletia controversa strain OR genome assembly,...  2516    0.0  
CAJHJB010000666.1 Tilletia controversa strain OR genome assembly,...  2516    0.0  
CAJHJB010000637.1 Tilletia controversa strain OR genome assembly,...  2516    0.0  
CAJHJB010000621.1 Tilletia controversa strain OR genome assembly,...  2516    0.0  
CAJHJB010000159.1 Tilletia controversa strain OR genome assembly,...  2516    0.0  
CAJHJB010000910.1 Tilletia controversa strain OR genome assembly,...  2514    0.0  
CAJHJB010000908.1 Tilletia controversa strain OR genome assembly,...  2514    0.0  
CAJHJB010000898.1 Tilletia controversa strain OR genome assembly,...  2514    0.0  
CAJHJB010000873.1 Tilletia controversa strain OR genome assembly,...  2514    0.0  
CAJHJB010000869.1 Tilletia controversa strain OR genome assembly,...  2514    0.0  
CAJHJB010000738.1 Tilletia controversa strain OR genome assembly,...  2514    0.0  
CAJHJB010000722.1 Tilletia controversa strain OR genome assembly,...  2514    0.0  
CAJHJB010000710.1 Tilletia controversa strain OR genome assembly,...  2514    0.0  
CAJHJB010000698.1 Tilletia controversa strain OR genome assembly,...  2514    0.0  
CAJHJB010000639.1 Tilletia controversa strain OR genome assembly,...  2514    0.0  
CAJHJB010000629.1 Tilletia controversa strain OR genome assembly,...  2514    0.0  
CAJHJB010000618.1 Tilletia controversa strain OR genome assembly,...  2514    0.0  
CAJHJB010000561.1 Tilletia controversa strain OR genome assembly,...  2514    0.0  
CAJHJB010000535.1 Tilletia controversa strain OR genome assembly,...  2514    0.0  
CAJHJB010000528.1 Tilletia controversa strain OR genome assembly,...  2514    0.0  
CAJHJB010000432.1 Tilletia controversa strain OR genome assembly,...  2514    0.0  
CAJHJB010000070.1 Tilletia controversa strain OR genome assembly,...  2514    0.0  
CAJHJB010000920.1 Tilletia controversa strain OR genome assembly,...  2510    0.0  
CAJHJB010000540.1 Tilletia controversa strain OR genome assembly,...  2510    0.0  
LNQT01003237.1 Tilletia caries strain 517 76252_contig, whole gen...  2510    0.0  
CAJHJB010000770.1 Tilletia controversa strain OR genome assembly,...  2508    0.0  
CAJHJB010000670.1 Tilletia controversa strain OR genome assembly,...  2508    0.0  
CAJHJB010000571.1 Tilletia controversa strain OR genome assembly,...  2508    0.0  
CAJHJB010000555.1 Tilletia controversa strain OR genome assembly,...  2508    0.0  
CAJHJB010000453.1 Tilletia controversa strain OR genome assembly,...  2508    0.0  
CAJHJB010000295.1 Tilletia controversa strain OR genome assembly,...  2508    0.0  
CAJHJB010000172.1 Tilletia controversa strain OR genome assembly,...  2508    0.0  
CAJHJB010000111.1 Tilletia controversa strain OR genome assembly,...  2508    0.0  
CAJHJB010000735.1 Tilletia controversa strain OR genome assembly,...  2507    0.0  
CAJHJB010000585.1 Tilletia controversa strain OR genome assembly,...  2507    0.0  
CAJHJB010000725.1 Tilletia controversa strain OR genome assembly,...  2505    0.0  
CAJHJB010000695.1 Tilletia controversa strain OR genome assembly,...  2505    0.0  
CAJHJB010000677.1 Tilletia controversa strain OR genome assembly,...  2505    0.0  
CAJHJB010000464.1 Tilletia controversa strain OR genome assembly,...  2505    0.0  
CAJHJB010000418.1 Tilletia controversa strain OR genome assembly,...  2505    0.0  
CAJHJB010000906.1 Tilletia controversa strain OR genome assembly,...  2503    0.0  
CAJHJB010000861.1 Tilletia controversa strain OR genome assembly,...  2503    0.0  
CAJHJB010000858.1 Tilletia controversa strain OR genome assembly,...  2503    0.0  
CAJHJB010000838.1 Tilletia controversa strain OR genome assembly,...  2503    0.0  
CAJHJB010000818.1 Tilletia controversa strain OR genome assembly,...  2503    0.0  
CAJHJB010000792.1 Tilletia controversa strain OR genome assembly,...  2503    0.0  
CAJHJB010000672.1 Tilletia controversa strain OR genome assembly,...  2503    0.0  
CAJHJB010000654.1 Tilletia controversa strain OR genome assembly,...  2503    0.0  
CAJHJB010000793.1 Tilletia controversa strain OR genome assembly,...  2501    0.0  
CAJHJB010000726.1 Tilletia controversa strain OR genome assembly,...  2501    0.0  
CAJHJB010000935.1 Tilletia controversa strain OR genome assembly,...  2499    0.0  
LAXH01000427.1 Tilletia horrida strain QB-1 smut0427, whole genom...  2499    0.0  
CAJHJB010000933.1 Tilletia controversa strain OR genome assembly,...  2497    0.0  
CAJHJB010000420.1 Tilletia controversa strain OR genome assembly,...  2497    0.0  
CAJHJB010000284.1 Tilletia controversa strain OR genome assembly,...  2497    0.0  
CAJHJB010000223.1 Tilletia controversa strain OR genome assembly,...  2497    0.0  
CAJHJB010000130.1 Tilletia controversa strain OR genome assembly,...  2497    0.0  
CAJHJB010000018.1 Tilletia controversa strain OR genome assembly,...  2497    0.0  
CAJHJB010000903.1 Tilletia controversa strain OR genome assembly,...  2495    0.0  
CAJHJB010000897.1 Tilletia controversa strain OR genome assembly,...  2495    0.0  
CAJHJB010000864.1 Tilletia controversa strain OR genome assembly,...  2495    0.0  
CAJHJB010000746.1 Tilletia controversa strain OR genome assembly,...  2495    0.0  
CAJHJB010000626.1 Tilletia controversa strain OR genome assembly,...  2495    0.0  
CAJHJB010000530.1 Tilletia controversa strain OR genome assembly,...  2495    0.0  
CAJHJB010000269.1 Tilletia controversa strain OR genome assembly,...  2495    0.0  
JAMJXE010000001.1 Tilletia setariae strain WJ-1 Scaffold1, whole ...  2494    0.0  
CAJHJB010000665.1 Tilletia controversa strain OR genome assembly,...  2494    0.0  
CAJHJB010000664.1 Tilletia controversa strain OR genome assembly,...  2494    0.0  
CAJHJB010000837.1 Tilletia controversa strain OR genome assembly,...  2492    0.0  
CAJHJB010000636.1 Tilletia controversa strain OR genome assembly,...  2492    0.0  
CAJHJB010000957.1 Tilletia controversa strain OR genome assembly,...  2490    0.0  
CAJHJB010000917.1 Tilletia controversa strain OR genome assembly,...  2490    0.0  
CAJHJB010000680.1 Tilletia controversa strain OR genome assembly,...  2490    0.0  
CAJHJB010000659.1 Tilletia controversa strain OR genome assembly,...  2490    0.0  
CAJHJB010000924.1 Tilletia controversa strain OR genome assembly,...  2488    0.0  
CAJHJB010000662.1 Tilletia controversa strain OR genome assembly,...  2488    0.0  
CAJHJB010000744.1 Tilletia controversa strain OR genome assembly,...  2486    0.0  
CAJHJB010000743.1 Tilletia controversa strain OR genome assembly,...  2486    0.0  
CAJHJB010000940.1 Tilletia controversa strain OR genome assembly,...  2484    0.0  
CAJHJB010000719.1 Tilletia controversa strain OR genome assembly,...  2484    0.0  
CAJHJB010000578.1 Tilletia controversa strain OR genome assembly,...  2484    0.0  
CAJHJB010000937.1 Tilletia controversa strain OR genome assembly,...  2483    0.0  
CAJHJB010000928.1 Tilletia controversa strain OR genome assembly,...  2483    0.0  
CAJHJB010000882.1 Tilletia controversa strain OR genome assembly,...  2483    0.0  
CAJHJB010000843.1 Tilletia controversa strain OR genome assembly,...  2483    0.0  
CAJHJB010000902.1 Tilletia controversa strain OR genome assembly,...  2477    0.0  
CAJHJB010000900.1 Tilletia controversa strain OR genome assembly,...  2477    0.0  
CAJHJB010000661.1 Tilletia controversa strain OR genome assembly,...  2477    0.0  
CAJHJB010000510.1 Tilletia controversa strain OR genome assembly,...  2477    0.0  
CAJHJB010000647.1 Tilletia controversa strain OR genome assembly,...  2475    0.0  
CAJHJB010000929.1 Tilletia controversa strain OR genome assembly,...  2471    0.0  
CAJHJB010000762.1 Tilletia controversa strain OR genome assembly,...  2471    0.0  
CAJHJB010000707.1 Tilletia controversa strain OR genome assembly,...  2471    0.0  
CAJHJB010000443.1 Tilletia controversa strain OR genome assembly,...  2471    0.0  
CAJHJB010000196.1 Tilletia controversa strain OR genome assembly,...  2470    0.0  
CAJHJB010000794.1 Tilletia controversa strain OR genome assembly,...  2468    0.0  
CAJHJB010000615.1 Tilletia controversa strain OR genome assembly,...  2468    0.0  
CAJHJB010000273.1 Tilletia controversa strain OR genome assembly,...  2468    0.0  
CAJHJB010000624.1 Tilletia controversa strain OR genome assembly,...  2462    0.0  
CAJHJB010000749.1 Tilletia controversa strain OR genome assembly,...  2457    0.0  
CAJHJB010000840.1 Tilletia controversa strain OR genome assembly,...  2447    0.0  
CAJHJB010000795.1 Tilletia controversa strain OR genome assembly,...  2447    0.0  
CAJHJB010000754.1 Tilletia controversa strain OR genome assembly,...  2435    0.0  
CAJHJB010000553.1 Tilletia controversa strain OR genome assembly,...  2431    0.0  
CAJHJB010000751.1 Tilletia controversa strain OR genome assembly,...  2425    0.0  
CAJHJB010000676.1 Tilletia controversa strain OR genome assembly,...  2423    0.0  
CAJHJB010000892.1 Tilletia controversa strain OR genome assembly,...  2416    0.0  
CAJHJB010000839.1 Tilletia controversa strain OR genome assembly,...  2405    0.0  
JACGZH010000014.1 Phaffia rhodozyma strain CBS 6938 QXden1.PacBio...  2374    0.0  
JACGZH010000010.1 Phaffia rhodozyma strain CBS 6938 QXden1.PacBio...  2368    0.0  
JACGZH010000007.1 Phaffia rhodozyma strain CBS 6938 QXden1.PacBio...  2368    0.0  
JACGZH010000006.1 Phaffia rhodozyma strain CBS 6938 QXden1.PacBio...  2368    0.0  
JACGZH010000019.1 Phaffia rhodozyma strain CBS 6938 QXden1.PacBio...  2368    0.0  
JACGZH010000018.1 Phaffia rhodozyma strain CBS 6938 QXden1.PacBio...  2368    0.0  
JACGZH010000015.1 Phaffia rhodozyma strain CBS 6938 QXden1.PacBio...  2368    0.0  
JACGZH010000013.1 Phaffia rhodozyma strain CBS 6938 QXden1.PacBio...  2368    0.0  
JACGZH010000001.1 Phaffia rhodozyma strain CBS 6938 QXden1.PacBio...  2368    0.0  
JTLS01001059.1 Basidioascus undulatus strain DAOM 241956 scaffold...  2364    0.0  
BBPU01000027.1 Mrakia blollopis SK-4 DNA, contig: SK4n2013, whole...  2364    0.0  
BBPU01000040.1 Mrakia blollopis SK-4 DNA, contig: SK4n2026, whole...  2364    0.0  
LOEC01000834.1 Mrakia psychrophila strain NN053900 MPSYg834, whol...  2359    0.0  
BBPU01000016.1 Mrakia blollopis SK-4 DNA, contig: SK4n2002, whole...  2359    0.0  
BBPU01000017.1 Mrakia blollopis SK-4 DNA, contig: SK4n2003, whole...  2359    0.0  
BBPU01000019.1 Mrakia blollopis SK-4 DNA, contig: SK4n2005, whole...  2359    0.0  
BBPU01000022.1 Mrakia blollopis SK-4 DNA, contig: SK4n2008, whole...  2359    0.0  
BBPU01000024.1 Mrakia blollopis SK-4 DNA, contig: SK4n2010, whole...  2359    0.0  
BBPU01000025.1 Mrakia blollopis SK-4 DNA, contig: SK4n2011, whole...  2359    0.0  
BBPU01000026.1 Mrakia blollopis SK-4 DNA, contig: SK4n2012, whole...  2359    0.0  
BBPU01000028.1 Mrakia blollopis SK-4 DNA, contig: SK4n2014, whole...  2359    0.0  
BBPU01000029.1 Mrakia blollopis SK-4 DNA, contig: SK4n2015, whole...  2359    0.0  
BBPU01000030.1 Mrakia blollopis SK-4 DNA, contig: SK4n2016, whole...  2359    0.0  
BBPU01000032.1 Mrakia blollopis SK-4 DNA, contig: SK4n2018, whole...  2359    0.0  
BBPU01000033.1 Mrakia blollopis SK-4 DNA, contig: SK4n2019, whole...  2359    0.0  
BBPU01000034.1 Mrakia blollopis SK-4 DNA, contig: SK4n2020, whole...  2359    0.0  
BBPU01000035.1 Mrakia blollopis SK-4 DNA, contig: SK4n2021, whole...  2359    0.0  
BBPU01000037.1 Mrakia blollopis SK-4 DNA, contig: SK4n2023, whole...  2359    0.0  
BBPU01000038.1 Mrakia blollopis SK-4 DNA, contig: SK4n2024, whole...  2359    0.0  
BBPU01000041.1 Mrakia blollopis SK-4 DNA, contig: SK4n2027, whole...  2359    0.0  
BBPU01000042.1 Mrakia blollopis SK-4 DNA, contig: SK4n2028, whole...  2359    0.0  
BBPU01000018.1 Mrakia blollopis SK-4 DNA, contig: SK4n2004, whole...  2353    0.0  
BBPU01000021.1 Mrakia blollopis SK-4 DNA, contig: SK4n2007, whole...  2353    0.0  
BBPU01000049.1 Mrakia blollopis SK-4 DNA, contig: SK4n2035, whole...  2351    0.0  
BRON01000014.1 Mrakia gelida MGH-2 DNA, scaffold_14, whole genome...  2348    0.0  
BBPU01000048.1 Mrakia blollopis SK-4 DNA, contig: SK4n2034, whole...  2348    0.0  
BBPU01000036.1 Mrakia blollopis SK-4 DNA, contig: SK4n2022, whole...  2346    0.0  
CAJHJB010000692.1 Tilletia controversa strain OR genome assembly,...  2337    0.0  
CAJHJB010000760.1 Tilletia controversa strain OR genome assembly,...  2329    0.0  
BBPU01000039.1 Mrakia blollopis SK-4 DNA, contig: SK4n2025, whole...  2327    0.0  
JANEWO010000736.1 Tausonia pullulans strain CRUB 1754 NODE_736_le...  2326    0.0  
JADCQV010000005.1 Mrakiaceae sp. VS III B KN 2 VS-III-B-KN-2_cont...  2320    0.0  
RSCD01000010.1 Saitozyma podzolica strain DSM 27192 scaffold_10, ...  2320    0.0  
JAKFAO010000004.1 Naematelia aurantialba strain NX-20 Contig4, wh...  2309    0.0  
RSCD01000041.1 Saitozyma podzolica strain DSM 27192 scaffold_41, ...  2305    0.0  
MCFC01000139.1 Naematelia encephala strain 68-887.2 BCR39scaffold...  2298    0.0  
CAJHJB010000981.1 Tilletia controversa strain OR genome assembly,...  2285    0.0  
BEDW01000020.1 Cutaneotrichosporon arboriformis DNA, scaffold: sc...  2270    0.0  
NBSH01000033.1 Kockovaella imperatae strain NRRL Y-17943 BD324sca...  2259    0.0  
NBSH01000032.1 Kockovaella imperatae strain NRRL Y-17943 BD324sca...  2259    0.0  
NW_019028973.1 Kockovaella imperatae strain NRRL Y-17943 chromoso...  2259    0.0  
NW_019028972.1 Kockovaella imperatae strain NRRL Y-17943 chromoso...  2259    0.0  
JAIFAB010000018.1 Filobasidium floriforme strain CBS 6241 HD553sc...  2255    0.0  
VHDQ01000015.1 Cryptococcus cf. gattii strain MF34 chromosome 14 ...  2255    0.0  
JAAAXZ010000726.1 Podosphaera xanthii isolate Wanju2017 POXAN0074...  2255    0.0  
CP000287.1 Cryptococcus gattii WM276 chromosome B, complete sequence  2255    0.0  
NC_014939.1 Cryptococcus gattii WM276 chromosome B, complete sequ...  2255    0.0  
NW_025763639.1 Filobasidium floriforme strain CBS 6241 chromosome...  2255    0.0  
VHDQ01000014.1 Cryptococcus cf. gattii strain MF34 chromosome 14 ...  2246    0.0  
CAJHJB010000782.1 Tilletia controversa strain OR genome assembly,...  2246    0.0  
CAJHJB010000948.1 Tilletia controversa strain OR genome assembly,...  2244    0.0  
AE017342.1 Cryptococcus neoformans var. neoformans JEC21 chromoso...  2239    0.0  
NC_006684.1 Cryptococcus neoformans var. neoformans JEC21 chromos...  2239    0.0  
CAJHJB010000973.1 Tilletia controversa strain OR genome assembly,...  2233    0.0  
JAMRJJ010000016.1 Dioszegia hungarica strain Y1 Contig9, whole ge...  2231    0.0  
CP025762.1 Cryptococcus gattii VGII R265 chromosome 4                 2230    0.0  
SSXJ01000371.1 Cryptococcus neoformans AD hybrid strain CBS 132 t...  2224    0.0  
QKWK01000021.1 Vanrija humicola strain CBS 4282 CBS4282_scaffold2...  2222    0.0  
JAHXHD010001605.1 Papiliotrema terrestris strain LS28 unplaced-10...  2220    0.0  
SSXJ01000381.1 Cryptococcus neoformans AD hybrid strain CBS 132 t...  2218    0.0  
JANBXI010000027.1 Cryptococcus sp. VH57_BW 27, whole genome shotg...  2217    0.0  
SWKT01000207.1 Neopestalotiopsis sp. 37M scaffold_208, whole geno...  2211    0.0  
JAMRJJ010000013.1 Dioszegia hungarica strain Y1 Contig24, whole g...  2207    0.0  
JAMRJJ010000007.1 Dioszegia hungarica strain Y1 Contig22, whole g...  2207    0.0  
JAMRJJ010000004.1 Dioszegia hungarica strain Y1 Contig19, whole g...  2207    0.0  
NQVO01000100.1 Kwoniella shandongensis strain CBS 12478 scaffold0...  2206    0.0  
NW_022474172.1 Kwoniella shandongensis strain CBS 12478 chromosom...  2206    0.0  
JAMRJJ010000023.1 Dioszegia hungarica strain Y1 Contig21, whole g...  2204    0.0  
JAMRJJ010000024.1 Dioszegia hungarica strain Y1 Contig20, whole g...  2202    0.0  
CP086717.1 Vanrija pseudolonga isolate DUCC4014 chromosome 4          2200    0.0  
CAJHJB010000922.1 Tilletia controversa strain OR genome assembly,...  2198    0.0  
JAMRJJ010000020.1 Dioszegia hungarica strain Y1 Contig23, whole g...  2198    0.0  
CM016937.1 Cryptococcus sp. DSM 27421 chromosome 9, whole genome ...  2194    0.0  
JALAIM010001695.1 Xanthoria sp. 1 TBL-2021 isolate LIQ80XSP scaff...  2178    0.0  
JAMRJJ010000019.1 Dioszegia hungarica strain Y1 Contig5, whole ge...  2172    0.0  
JAMAMB010000006.1 Trichosporonaceae sp. PL3408A ctg_6, whole geno...  2161    0.0  
JAMAMA010000005.1 Trichosporonaceae sp. PDH3307A ctg_5, whole gen...  2161    0.0  
CAJHJB010000797.1 Tilletia controversa strain OR genome assembly,...  2159    0.0  
RSCE01000026.1 Apiotrichum porosum strain DSM 27194 scaffold_26, ...  2156    0.0  
RSCE01000022.1 Apiotrichum porosum strain DSM 27194 scaffold_22, ...  2156    0.0  
NW_021167133.1 Apiotrichum porosum strain DSM 27194 chromosome Un...  2156    0.0  
NW_021167129.1 Apiotrichum porosum strain DSM 27194 chromosome Un...  2156    0.0  
QLPG01005766.1 Gomphus sp. MG54 scaffold6767_cov61, whole genome ...  2146    0.0  
MU410304.1 Schizophyllum commune H4-8 unplaced genomic scaffold S...  2146    0.0  
NW_026089550.1 Schizophyllum commune H4-8 unplaced genomic scaffo...  2146    0.0  
JALAIP010002631.1 Caloplaca aegaea isolate LIQ143CAAG scaffold_26...  2145    0.0  
CAJHJB010000862.1 Tilletia controversa strain OR genome assembly,...  2132    0.0  
CAJHJB010000484.1 Tilletia controversa strain OR genome assembly,...  2128    0.0  
MAPW01000366.1 Tilletia indica strain PSWKBGH_1 scaffold367_size2...  2115    0.0  
CCYA01000252.1 Ceraceosorus bombacis genome assembly, contig: Sca...  2089    0.0  
CCYA01000142.1 Ceraceosorus bombacis genome assembly, contig: Sca...  2089    0.0  
CCYA01000118.1 Ceraceosorus bombacis genome assembly, contig: Sca...  2089    0.0  
BBPU01000050.1 Mrakia blollopis SK-4 DNA, contig: SK4n2036, whole...  2089    0.0  
CAJHJB010000702.1 Tilletia controversa strain OR genome assembly,...  2071    0.0  
BCKX01000014.1 Malassezia dermatis DNA, scaffold: scaffold_13, st...  2069    0.0  
BRDD01000307.1 Tremella fuciformis NBRC 9317 DNA, KCNB80TF.307, w...  2063    0.0  
JADPYG010000089.1 Vishniacozyma victoriae isolate T18_1_22C Conti...  2060    0.0  
JADPYF010000119.1 Tetracladium sp. T11_2_10C Contig_119, whole ge...  2060    0.0  
JAAZPX010000111.1 Papiliotrema laurentii strain IF7SW-F4 scaffold...  2041    0.0  
BRDC01000066.1 Tremella yokohamensis NBRC 100148 DNA, KCNB35TY.66...  2039    0.0  
JH711537.1 Tremella mesenterica DSM 1558 unplaced genomic scaffol...  2021    0.0  
NW_006711234.1 Tremella mesenterica DSM 1558 unplaced genomic sca...  2021    0.0  
CAJHJB010000947.1 Tilletia controversa strain OR genome assembly,...  2006    0.0  
LNQT01001470.1 Tilletia caries strain 517 73910_contig, whole gen...  1971    0.0  
CAJHJB010000950.1 Tilletia controversa strain OR genome assembly,...  1967    0.0  
CAJHJB010000802.1 Tilletia controversa strain OR genome assembly,...  1953    0.0  
LNQT01003352.1 Tilletia caries strain 517 76388_contig, whole gen...  1917    0.0  
CAJHJB010000899.1 Tilletia controversa strain OR genome assembly,...  1892    0.0  
BBPU01000047.1 Mrakia blollopis SK-4 DNA, contig: SK4n2033, whole...  1882    0.0  
CAJHJB010000691.1 Tilletia controversa strain OR genome assembly,...  1845    0.0  
SWBT01000004.1 Pleurotus ostreatoroseus strain DPUA 1720 Scaffold...  1845    0.0  
BBPU01000023.1 Mrakia blollopis SK-4 DNA, contig: SK4n2009, whole...  1845    0.0  
BBPU01000031.1 Mrakia blollopis SK-4 DNA, contig: SK4n2017, whole...  1812    0.0  
CAJHJB010000952.1 Tilletia controversa strain OR genome assembly,...  1803    0.0  
RHGH01000014.1 Taphrina pruni strain CBS 358.35 Tpru_14, whole ge...  1781    0.0  
QXDR01000415.1 Protomyces inundatus strain NRRL Y-6349 Pf20_NODE_...  1773    0.0  
RHGG01000031.1 Taphrina deformans strain CBS 355.35 TD_31, whole ...  1770    0.0  
RHDT01000317.1 Taphrina sp. SM11 NODE_76_length_8098_cov_157.673_...  1770    0.0  
VWSI01000066.1 Taphrina betulina strain UCD315 UCD_315_NODE_66_le...  1770    0.0  
QXMI01000178.1 Protomyces sp. C29 29_NODE_49_length_8485_cov_182....  1766    0.0  
JABYQK010000206.1 Fomitopsis betulina strain CIRM-BRFM 1772 C8Q72...  1759    0.0  
JABYQK010000188.1 Fomitopsis betulina strain CIRM-BRFM 1772 C8Q72...  1759    0.0  
CAJHJB010000094.1 Tilletia controversa strain OR genome assembly,...  1755    0.0  
MCFI01000026.1 Protomyces lactucae-debilis strain 12-1054 BCR37sc...  1755    0.0  
NW_024468018.1 Protomyces lactucae-debilis strain 12-1054 chromos...  1755    0.0  
CAJHJB010000817.1 Tilletia controversa strain OR genome assembly,...  1751    0.0  
DF820202.1 Taphrina populina JCM 22190 DNA, scaffold: Tp.scaffold...  1742    0.0  
CAJHJB010000955.1 Tilletia controversa strain OR genome assembly,...  1731    0.0  
JAKLMH010000020.1 Fungal sp. FJII-L8-SW-PAB2 NODE_20_length_44271...  1729    0.0  
CAJHJB010000763.1 Tilletia controversa strain OR genome assembly,...  1722    0.0  
CAJHJB010000711.1 Tilletia controversa strain OR genome assembly,...  1722    0.0  
CAJHJB010000803.1 Tilletia controversa strain OR genome assembly,...  1720    0.0  
VDMD01000249.1 Auriculariopsis ampla strain NL-1724 BD626scaffold...  1714    0.0  
KZ819348.1 Pseudomicrostroma glucosiphilum strain MCA 4718 unplac...  1705    0.0  
NW_020289940.1 Pseudomicrostroma glucosiphilum strain MCA 4718 un...  1705    0.0  
CAJHJB010000216.1 Tilletia controversa strain OR genome assembly,...  1703    0.0  
JH795862.1 Dacryopinax primogenitus strain DJM-731 SS1 chromosome...  1698    0.0  
NW_024467205.1 Dacryopinax primogenitus strain DJM-731 SS1 chromo...  1698    0.0  
JAJDFE010000234.1 Geoglossum glabrum strain SNMEAD4Z8R 234, whole...  1688    0.0  
JAJDFF010000358.1 Geoglossum cookeanum strain AXV2JGJCKQ 358, who...  1688    0.0  
JAGHQL010000301.1 Glutinoglossum americanum strain GBOQ0MN5Z8 sca...  1677    0.0  
JALAHW010000610.1 Teloschistes peruensis isolate LIQ70TSP scaffol...  1677    0.0  
JAADKB010000015.1 Delphinella strobiligena strain CBS 735.71 BDV9...  1676    0.0  
RAOL01000255.1 Neurospora sp. FGSC 26629 scaffold255.1, whole gen...  1674    0.0  
VXIS01000657.1 Sphaerosporella brunnea strain Sb_GMNB300 FN846sca...  1663    0.0  
JAJJXM010000173.1 Pyronema omphalodes strain CBS 144459 BZA77scaf...  1661    0.0  
JAJJXM010000137.1 Pyronema omphalodes strain CBS 144459 BZA77scaf...  1661    0.0  
JAJJXM010000116.1 Pyronema omphalodes strain CBS 144459 BZA77scaf...  1661    0.0  
RAOM01000271.1 Neurospora sp. LNF1-1 scaffold271.1, whole genome ...  1659    0.0  
LXFE01000067.1 Neolecta irregularis DAH-3 scaffold_300, whole gen...  1657    0.0  
JAJJXM010000244.1 Pyronema omphalodes strain CBS 144459 BZA77scaf...  1655    0.0  
JAJJXM010000109.1 Pyronema omphalodes strain CBS 144459 BZA77scaf...  1655    0.0  
JAJJXL010000066.1 Pyronema domesticum strain CBS 144463 FPQ18scaf...  1655    0.0  
QOKS01000073.1 Morchella importuna strain M04M26 Morimp01GS073, w...  1652    0.0  
JAMGZF010000027.1 Morchella sp. 2016-103 D2AScaffold27, whole gen...  1652    0.0  
NW_025763469.1 Morchella importuna strain M04M26 chromosome Unkno...  1652    0.0  
PPJV01000150.1 Lipomyces japonicus strain NRRL Y-17848 flattened_...  1648    0.0  
JAJJXB010000069.1 Morchella snyderi strain CBS 144464 DFP73scaffo...  1640    0.0  
JAJJXB010000006.1 Morchella snyderi strain CBS 144464 DFP73scaffo...  1640    0.0  
JAJJXB010000053.1 Morchella snyderi strain CBS 144464 DFP73scaffo...  1640    0.0  
JACLAE010000022.1 Morchella sextelata strain SCLS scls_22, whole ...  1640    0.0  
JAMGZD010000025.1 Morchella sp. 2016-41 D5AScaffold25, whole geno...  1640    0.0  
JAMGZE010000027.1 Morchella sp. 2016-57 D4AScaffold27, whole geno...  1640    0.0  
JAMGYY010000026.1 Morchella sp. 2018-W16 D10AScaffold26, whole ge...  1640    0.0  
NW_025408637.1 Morchella sextelata strain SCLS chromosome Unknown...  1640    0.0  
JAGJTG010000017.1 Lipomyces starkeyi strain AS 2.1560 Contig17, w...  1637    0.0  
JAGJTG010000012.1 Lipomyces starkeyi strain AS 2.1560 Contig12, w...  1637    0.0  
JAMAGR010000149.1 Talaromyces sp. PF30-1D strain PG4302 ctg_149, ...  1637    0.0  
JAMAGO010000131.1 Talaromyces sp. PX2802 strain PF30-10 ctg_131, ...  1637    0.0  
CP036229.1 Talaromyces funiculosus strain X33 chromosome 7            1637    0.0  
JAMAGS010000128.1 Talaromyces sp. PF30-1C strain PF30-5 ctg_128, ...  1637    0.0  
JAMAGT010000027.1 Talaromyces sp. PG4302 strain PT3601 ctg_27, wh...  1637    0.0  
JAMAGM010000171.1 Talaromyces sp. PX1902 strain PX2802 ctg_171, w...  1637    0.0  
JAMAGN010000108.1 Talaromyces sp. B14P1 strain PYS2902 ctg_108, w...  1637    0.0  
JAMAGQ010000140.1 Talaromyces sp. PF30-10 strain PF30-1C ctg_140,...  1637    0.0  
JALIRG010000001.1 Mortierella alpina strain ATCC 32222 tig0000002...  1635    0.0  
JALIGY010000001.1 Linnemannia amoeboidea strain CBS 889.72 tig000...  1635    0.0  
JAAAUX010001088.1 Podila horticola strain CK413 scaffold_1088, wh...  1633    0.0  
JAAAIE010001630.1 Podila clonocystis strain AM1000 scaffold_1630,...  1633    0.0  
JAAAUJ010000277.1 Haplosporangium sp. Z 767 scaffold_277, whole g...  1633    0.0  
JAMAGL010000087.1 Talaromyces sp. PL2406 strain B14P1 ctg_87, who...  1633    0.0  
JAAAUE010006280.1 Haplosporangium bisporale strain Z 9 scaffold_2...  1633    0.0  
JAMKHU010000027.1 Podila humilis isolate PMI 1414 BYD32scaffold_2...  1633    0.0  
WBVU01000021.1 Morchella crassipes strain M10 Morcra10GS21, whole...  1633    0.0  
CP017345.1 Talaromyces pinophilus strain 1-95 chromosome 2, compl...  1631    0.0  
NHZS01000571.1 Talaromyces adpressus strain CBS 142503 Contig0000...  1631    0.0  
JAMAGD010000134.1 Talaromyces sp. P2101 strain PF2101 ctg_134, wh...  1631    0.0  
JAMAGB010000102.1 Talaromyces sp. PYS2103 strain P2101 ctg_102, w...  1631    0.0  
JAKLMW010000142.1 Talaromyces ruber strain FKI-L3-BK-DAB3 NODE_14...  1631    0.0  
JABUIS010000056.1 Talaromyces purpureogenus strain Q2 scaffold56,...  1631    0.0  
JABUIS010000055.1 Talaromyces purpureogenus strain Q2 scaffold55,...  1631    0.0  
JABUIS010000054.1 Talaromyces purpureogenus strain Q2 scaffold54,...  1631    0.0  
JABUIS010000052.1 Talaromyces purpureogenus strain Q2 scaffold52,...  1631    0.0  
JABUIS010000049.1 Talaromyces purpureogenus strain Q2 scaffold49,...  1631    0.0  
JABUIS010000048.1 Talaromyces purpureogenus strain Q2 scaffold48,...  1631    0.0  
JABUIS010000045.1 Talaromyces purpureogenus strain Q2 scaffold45,...  1631    0.0  
JABUIS010000033.1 Talaromyces purpureogenus strain Q2 scaffold33,...  1631    0.0  
NPFK01001051.1 Penicillium occitanis (nom. inval.) strain CL100 c...  1631    0.0  
JAMAGC010000082.1 Talaromyces sp. PT2101 strain PF3502 ctg_82, wh...  1631    0.0  
JAKLNL010000244.1 Talaromyces liani strain FKII-L2-CM-DRAB3 NODE_...  1631    0.0  
MIKG01000049.1 Talaromyces amestolkiae strain CIB scaffold49.1, w...  1631    0.0  
NW_024468085.1 Talaromyces amestolkiae strain CIB chromosome Unkn...  1631    0.0  
JAMGZA010000011.1 Morchella sp. 2016-50 D8AScaffold11, whole geno...  1629    0.0  
QZWT01000967.1 Cochlonema odontosperma isolate E-All NODE_2238_le...  1628    0.0  
JAAAIK010001414.1 Podila epicladia strain KOD1059 scaffold_1414, ...  1628    0.0  
JAMAFU010000007.1 Onygenales sp. R3503 strain PB3601 ctg_7, whole...  1628    0.0  
JAMAFV010000131.1 Onygenales sp. R13A2 strain PYS4502 ctg_131, wh...  1628    0.0  
JAMAFW010000152.1 Trichocomaceae sp. PB3601 strain PB3603 ctg_152...  1628    0.0  
JAAAUL010002261.1 Mortierella sp. AD031 scaffold_2261, whole geno...  1628    0.0  
JAGSXK010000004.1 Linnemannia elongata strain MPI-CAGE-AA-0104 BK...  1628    0.0  
JAGSXK010000038.1 Linnemannia elongata strain MPI-CAGE-AA-0104 BK...  1628    0.0  
JABUIS010000047.1 Talaromyces purpureogenus strain Q2 scaffold47,...  1626    0.0  
KN042436.1 Mortierella verticillata NRRL 6337 unplaced genomic sc...  1624    0.0  
JAAAVE010001888.1 Podila epigama strain NRRL 5512 scaffold_1888, ...  1624    0.0  
KV454288.1 Saitoella complicata NRRL Y-17804 unplaced genomic sca...  1622    0.0  
JALILQ010000097.1 Umbilicaria freyi isolate TBG_2329 Scaffolds_62...  1622    0.0  
JAAAUN010000177.1 Mortierella sp. GBA35 scaffold_177, whole genom...  1622    0.0  
JAAAHU010000524.1 Linnemannia zychae strain NRRL 2592 scaffold_52...  1622    0.0  
JAAAUP010001918.1 Mortierella sp. 14UC scaffold_1918, whole genom...  1622    0.0  
JAAAIP010001249.1 Dissophora globulifera strain REB-010B scaffold...  1622    0.0  
NW_017567026.1 Saitoella complicata NRRL Y-17804 unplaced genomic...  1622    0.0  
JACVQZ010000011.1 Talaromyces thailandensis strain OC-R06-P5 OC-R...  1620    0.0  
JAMGZC010000027.1 Morchella sp. 2015-Win8 D6AScaffold27, whole ge...  1616    0.0  
JALIRG010000030.1 Mortierella alpina strain ATCC 32222 tig0008046...  1615    0.0  
JAMAFY010000057.1 Trichocomaceae sp. PB3603 strain PH2104 ctg_57,...  1615    0.0  
JAMAGA010000048.1 Talaromyces sp. PH2104 strain PT2101 ctg_48, wh...  1615    0.0  
PEGC01000316.1 Cladosporium sp. SL-16 contig316, whole genome sho...  1615    0.0  
JAMAFZ010000028.1 Talaromyces sp. F3606 strain PYS2103 ctg_28, wh...  1615    0.0  
JAJVDC010000460.1 Neofusicoccum ribis strain M1-105 NODE_460_leng...  1613    0.0  
CAUG01000044.1 Cryptococcus flavescens NRRL Y-50378 WGS project C...  1613    0.0  
JALILX010000039.1 Umbilicaria grisea isolate TBG_2336 Scaffolds_1...  1611    0.0  
JAAAVA010001802.1 Mortierella sp. NVP85 scaffold_1802, whole geno...  1611    0.0  
BQFW01000011.1 Entomortierella parvispora E1425 DNA, utg11Mp, who...  1611    0.0  
BQFW01000005.1 Entomortierella parvispora E1425 DNA, utg5Mp, whol...  1611    0.0  
JAGSXK010000031.1 Linnemannia elongata strain MPI-CAGE-AA-0104 BK...  1611    0.0  
JAMGYW010000012.1 Morchella sp. 2014-9hei D13AScaffold12, whole g...  1609    0.0  
RHKH01000373.1 Lasiodiplodia gonubiensis strain CBS 115812 NODE_3...  1609    0.0  
JALLLQ010000099.1 Mortierella sp. GBAus27b B0O80scaffold_99, whol...  1607    0.0  
JAKJXP010000240.1 Diatrype stigma strain M11/M66-122 M11/M66-122_...  1607    0.0  
JABYPW010003271.1 Phymatotrichopsis omnivora strain NFPo1 NFPO1_s...  1605    0.0  
PPJU01000051.1 Lipomyces doorenjongii strain NRRL Y-27504 NODE_51...  1605    0.0  
LDUD01000079.1 Dactylella cylindrospora strain CBS325.70 scaffold...  1605    0.0  
CAJVOY010000016.1 Penicillium salamii genome assembly, contig: NO...  1602    0.0  
JAAAHW010006385.1 Modicella reniformis strain MES-2147 scaffold_5...  1600    0.0  
JAJVCZ020000008.1 Diplodia seriata strain FDS-637 FDS-637_contig_...  1600    0.0  
JAJVCZ020000012.1 Diplodia seriata strain FDS-637 FDS-637_contig_...  1600    0.0  


>AAYY01000016.1 Malassezia globosa CBS 7966 mgl_sf_11.1, whole genome shotgun 
sequence
Length=194297

 Score = 5310 bits (2875),  Expect = 0.0
 Identities = 2875/2875 (100%), Gaps = 0/2875 (0%)
 Strand=Plus/Plus

Query  1       CAAGGTTTCTGTAGGTGAACCTGCAGAAGGATCATTAGTGAAGATTCAAGGGCCAGCCAT  60
               ||||||||||||||||||||||||||||||||||||||||||||||||||||||||||||
Sbjct  138820  CAAGGTTTCTGTAGGTGAACCTGCAGAAGGATCATTAGTGAAGATTCAAGGGCCAGCCAT  138879

Query  61      ACAGACGTACAATAAGTGTGTCTCTGGCGGCTCGTATCCACTATACATCCATAAACCCGT  120
               ||||||||||||||||||||||||||||||||||||||||||||||||||||||||||||
Sbjct  138880  ACAGACGTACAATAAGTGTGTCTCTGGCGGCTCGTATCCACTATACATCCATAAACCCGT  138939

Query  121     GTGCACTGTTAAGGAGTAAGAAAGAAGGGGAGGGAGAGAGTGCATGTGCTTTGCATATAA  180
               ||||||||||||||||||||||||||||||||||||||||||||||||||||||||||||
Sbjct  138940  GTGCACTGTTAAGGAGTAAGAAAGAAGGGGAGGGAGAGAGTGCATGTGCTTTGCATATAA  138999

Query  181     ctctctctctttctcttcctttctctctctGGTTAATTACACAAACTCGTATGGATTTGT  240
               ||||||||||||||||||||||||||||||||||||||||||||||||||||||||||||
Sbjct  139000  CTCTCTCTCTTTCTCTTCCTTTCTCTCTCTGGTTAATTACACAAACTCGTATGGATTTGT  139059

Query  241     ATGAACGTGAGATATATCGTTGGACCGTCACTGGCCAACAAATATAACACAACTTTCGAC  300
               ||||||||||||||||||||||||||||||||||||||||||||||||||||||||||||
Sbjct  139060  ATGAACGTGAGATATATCGTTGGACCGTCACTGGCCAACAAATATAACACAACTTTCGAC  139119

Query  301     AACGGATCTCTTGGTTCTCCCATCGATGAAGAACGCAGCGAAACGCGATAGGTAATGTGA  360
               ||||||||||||||||||||||||||||||||||||||||||||||||||||||||||||
Sbjct  139120  AACGGATCTCTTGGTTCTCCCATCGATGAAGAACGCAGCGAAACGCGATAGGTAATGTGA  139179

Query  361     ATTGCAGAATTCCGTGAATCATCGAATCTTTGAACGCACCTTGCGCTCTATGGTATTCCG  420
               ||||||||||||||||||||||||||||||||||||||||||||||||||||||||||||
Sbjct  139180  ATTGCAGAATTCCGTGAATCATCGAATCTTTGAACGCACCTTGCGCTCTATGGTATTCCG  139239

Query  421     TAGAGCATGCCTGTTTGAGTGCCGTGAATTCTCCCATCCCAAGCGGTTTTTATCAAAGAA  480
               ||||||||||||||||||||||||||||||||||||||||||||||||||||||||||||
Sbjct  139240  TAGAGCATGCCTGTTTGAGTGCCGTGAATTCTCCCATCCCAAGCGGTTTTTATCAAAGAA  139299

Query  481     TTGCTAGGCGAAGGGGTTGAGATGGGCGTTGTTATAACTGCTTTTCTTCTCTAGAAAAGC  540
               ||||||||||||||||||||||||||||||||||||||||||||||||||||||||||||
Sbjct  139300  TTGCTAGGCGAAGGGGTTGAGATGGGCGTTGTTATAACTGCTTTTCTTCTCTAGAAAAGC  139359

Query  541     TCGCCCGAAAAACAGCTAACGCCTCTGGGCCACTTTGCATCCGCTTCTCTGAGGGGAGAA  600
               ||||||||||||||||||||||||||||||||||||||||||||||||||||||||||||
Sbjct  139360  TCGCCCGAAAAACAGCTAACGCCTCTGGGCCACTTTGCATCCGCTTCTCTGAGGGGAGAA  139419

Query  601     GCGGCCAAGCGCGCTCTGATCATCAGGCATAGCATGATACGTCATTTGCTATGCTGTAGG  660
               ||||||||||||||||||||||||||||||||||||||||||||||||||||||||||||
Sbjct  139420  GCGGCCAAGCGCGCTCTGATCATCAGGCATAGCATGATACGTCATTTGCTATGCTGTAGG  139479

Query  661     AGAGCATTTGGTTGTGGTTATACCGCGTGCGTCAtttttttttttGCAAACGCAAAGAAA  720
               ||||||||||||||||||||||||||||||||||||||||||||||||||||||||||||
Sbjct  139480  AGAGCATTTGGTTGTGGTTATACCGCGTGCGTCATTTTTTTTTTTGCAAACGCAAAGAAA  139539

Query  721     AAAGCCCCCTTTCATTTCTGGTCTCAAATCAGGTAGGATCACCCGCTGAACTTAAGCATA  780
               ||||||||||||||||||||||||||||||||||||||||||||||||||||||||||||
Sbjct  139540  AAAGCCCCCTTTCATTTCTGGTCTCAAATCAGGTAGGATCACCCGCTGAACTTAAGCATA  139599

Query  781     TCAATAAGCGGAGGAAAAGAAACTAACAAGGATTCCCCTAGTAACGGCGAGCGAAGCGGG  840
               ||||||||||||||||||||||||||||||||||||||||||||||||||||||||||||
Sbjct  139600  TCAATAAGCGGAGGAAAAGAAACTAACAAGGATTCCCCTAGTAACGGCGAGCGAAGCGGG  139659

Query  841     AAGAGCTCAAATTTGAAAGCTGGCACCTCCGGTGTCCGCGTTGTAATCTCGAGACGTGTT  900
               ||||||||||||||||||||||||||||||||||||||||||||||||||||||||||||
Sbjct  139660  AAGAGCTCAAATTTGAAAGCTGGCACCTCCGGTGTCCGCGTTGTAATCTCGAGACGTGTT  139719

Query  901     TTCCGTGCGGCTCTATGGACAAGTCCCTTGGAATAGGGCATCGTAGAGGGTGAGAATCCC  960
               ||||||||||||||||||||||||||||||||||||||||||||||||||||||||||||
Sbjct  139720  TTCCGTGCGGCTCTATGGACAAGTCCCTTGGAATAGGGCATCGTAGAGGGTGAGAATCCC  139779

Query  961     GTACTTGCCATGGAAGAACCGTGCTTTGCGATACACGCTCTAAGAGTCGAGTTGTTTGGG  1020
               ||||||||||||||||||||||||||||||||||||||||||||||||||||||||||||
Sbjct  139780  GTACTTGCCATGGAAGAACCGTGCTTTGCGATACACGCTCTAAGAGTCGAGTTGTTTGGG  139839

Query  1021    ATTGCAGCTCAAAATGGGTGGTAGACTCCATCTAAAGCTAAATATCGGGGAGAGACCGAT  1080
               ||||||||||||||||||||||||||||||||||||||||||||||||||||||||||||
Sbjct  139840  ATTGCAGCTCAAAATGGGTGGTAGACTCCATCTAAAGCTAAATATCGGGGAGAGACCGAT  139899

Query  1081    AGCGAACAAGTACCGTGAGGGAAAGATGAAAAGCACTTTGGAAAGAGAGTTAAAAGTACG  1140
               ||||||||||||||||||||||||||||||||||||||||||||||||||||||||||||
Sbjct  139900  AGCGAACAAGTACCGTGAGGGAAAGATGAAAAGCACTTTGGAAAGAGAGTTAAAAGTACG  139959

Query  1141    TGAAATTGTCGAAAGGGAAGCACTTGAAGTCAGCCATGCTGCTTGAGACTCAGCCTGGCC  1200
               ||||||||||||||||||||||||||||||||||||||||||||||||||||||||||||
Sbjct  139960  TGAAATTGTCGAAAGGGAAGCACTTGAAGTCAGCCATGCTGCTTGAGACTCAGCCTGGCC  140019

Query  1201    TTTGGGCTTGGTGTATTTCTCGGTGGCAAGCCAGCATTGGTTTGGGTCGTCGGAGAAGCG  1260
               ||||||||||||||||||||||||||||||||||||||||||||||||||||||||||||
Sbjct  140020  TTTGGGCTTGGTGTATTTCTCGGTGGCAAGCCAGCATTGGTTTGGGTCGTCGGAGAAGCG  140079

Query  1261    CATAGGGAATGTAGCGTCTCCGGACGTGTTATAGCCTTATGCAGGATACGACGACCTGGA  1320
               ||||||||||||||||||||||||||||||||||||||||||||||||||||||||||||
Sbjct  140080  CATAGGGAATGTAGCGTCTCCGGACGTGTTATAGCCTTATGCAGGATACGACGACCTGGA  140139

Query  1321    TCAAGGAACGCAGTGTGCCCTCTGGGCGGGTCTTCGGACACCTTCACACTTAGGATGCTG  1380
               ||||||||||||||||||||||||||||||||||||||||||||||||||||||||||||
Sbjct  140140  TCAAGGAACGCAGTGTGCCCTCTGGGCGGGTCTTCGGACACCTTCACACTTAGGATGCTG  140199

Query  1381    GCGTAATGGCTTTAAGTGGCCCGTCTTGAAACACGGACCAAGGAGTCTAACATGTGTGCG  1440
               ||||||||||||||||||||||||||||||||||||||||||||||||||||||||||||
Sbjct  140200  GCGTAATGGCTTTAAGTGGCCCGTCTTGAAACACGGACCAAGGAGTCTAACATGTGTGCG  140259

Query  1441    AGTTTTTGGGTGGCAAACCCATGAGCGTAATGAAAGTGAATACAGGTGGGATCCGCAAGG  1500
               ||||||||||||||||||||||||||||||||||||||||||||||||||||||||||||
Sbjct  140260  AGTTTTTGGGTGGCAAACCCATGAGCGTAATGAAAGTGAATACAGGTGGGATCCGCAAGG  140319

Query  1501    AGCACCATCGACCGGCCCTGAACTTCTGGGATGGGTCTGAGTAAGAGCATATATGTTGGG  1560
               ||||||||||||||||||||||||||||||||||||||||||||||||||||||||||||
Sbjct  140320  AGCACCATCGACCGGCCCTGAACTTCTGGGATGGGTCTGAGTAAGAGCATATATGTTGGG  140379

Query  1561    ACCCGAAAGATGGTGAACTATGCCTGAATAGGGCGAAGCCAGAGGAAACTCTGGTGGAGG  1620
               ||||||||||||||||||||||||||||||||||||||||||||||||||||||||||||
Sbjct  140380  ACCCGAAAGATGGTGAACTATGCCTGAATAGGGCGAAGCCAGAGGAAACTCTGGTGGAGG  140439

Query  1621    CTCGCAGCGGTTCTGACGTGCAAATCGATCGTCAAATTTGGGTATAGGGGCGAAAGACTA  1680
               ||||||||||||||||||||||||||||||||||||||||||||||||||||||||||||
Sbjct  140440  CTCGCAGCGGTTCTGACGTGCAAATCGATCGTCAAATTTGGGTATAGGGGCGAAAGACTA  140499

Query  1681    ATCGAACCATCTAGTAGCTGGTTCCTGCCGAAGTTTCCCTCAGGATAGCAGAAACTCGTA  1740
               ||||||||||||||||||||||||||||||||||||||||||||||||||||||||||||
Sbjct  140500  ATCGAACCATCTAGTAGCTGGTTCCTGCCGAAGTTTCCCTCAGGATAGCAGAAACTCGTA  140559

Query  1741    TCAGTTTTATGAGGTAAAGCGAATGATTAGAGGCCTTGGGGATGTAACATCCTTAACCTA  1800
               ||||||||||||||||||||||||||||||||||||||||||||||||||||||||||||
Sbjct  140560  TCAGTTTTATGAGGTAAAGCGAATGATTAGAGGCCTTGGGGATGTAACATCCTTAACCTA  140619

Query  1801    TTCTCAAACTTTAAATGTGTAAGAAGTCCTTGTTACTTAAGTGAACGTGGACATGCGAAT  1860
               ||||||||||||||||||||||||||||||||||||||||||||||||||||||||||||
Sbjct  140620  TTCTCAAACTTTAAATGTGTAAGAAGTCCTTGTTACTTAAGTGAACGTGGACATGCGAAT  140679

Query  1861    GAGAGTTTCTAGTGGGCCATTTTTGGTAAGCAGAACTGGCGATGCGGGATGAACCGATCG  1920
               ||||||||||||||||||||||||||||||||||||||||||||||||||||||||||||
Sbjct  140680  GAGAGTTTCTAGTGGGCCATTTTTGGTAAGCAGAACTGGCGATGCGGGATGAACCGATCG  140739

Query  1921    TGAGGTTAAGGTGCCGGAATACACGCTCATCAGACACCACAAAAGGTGTTAGTTCATCTA  1980
               ||||||||||||||||||||||||||||||||||||||||||||||||||||||||||||
Sbjct  140740  TGAGGTTAAGGTGCCGGAATACACGCTCATCAGACACCACAAAAGGTGTTAGTTCATCTA  140799

Query  1981    GACAGCAGGACGGTGGCCATGGAAGTTGGAATCCGCTAAGGAGTGTGTAACAACTCACCT  2040
               ||||||||||||||||||||||||||||||||||||||||||||||||||||||||||||
Sbjct  140800  GACAGCAGGACGGTGGCCATGGAAGTTGGAATCCGCTAAGGAGTGTGTAACAACTCACCT  140859

Query  2041    GCCGAATGAACTAGCCCTGAAAATGGATGGCGCTTAAGCGTGTTACCTATACCTCACCGT  2100
               ||||||||||||||||||||||||||||||||||||||||||||||||||||||||||||
Sbjct  140860  GCCGAATGAACTAGCCCTGAAAATGGATGGCGCTTAAGCGTGTTACCTATACCTCACCGT  140919

Query  2101    CAATGTTAGAGCGATGCGTTGACGAGTAGGCAGGCGTGGAGGTTGTATCGAAGCCTAGGC  2160
               ||||||||||||||||||||||||||||||||||||||||||||||||||||||||||||
Sbjct  140920  CAATGTTAGAGCGATGCGTTGACGAGTAGGCAGGCGTGGAGGTTGTATCGAAGCCTAGGC  140979

Query  2161    AGTGATGCTGGGTGGAACAGCCTCTAGTGCAGATCTTGGTGGTAGTAGCAAATATTCAAG  2220
               ||||||||||||||||||||||||||||||||||||||||||||||||||||||||||||
Sbjct  140980  AGTGATGCTGGGTGGAACAGCCTCTAGTGCAGATCTTGGTGGTAGTAGCAAATATTCAAG  141039

Query  2221    TGAGAACCTTGAAGACTGAAGTGGAGAAAGGTTCCATGGTAACAGCAGTTGGACATGGGT  2280
               ||||||||||||||||||||||||||||||||||||||||||||||||||||||||||||
Sbjct  141040  TGAGAACCTTGAAGACTGAAGTGGAGAAAGGTTCCATGGTAACAGCAGTTGGACATGGGT  141099

Query  2281    GAGCCGATCCTAAGAGATAGGGTAGTTCCGTATGAAAGTTGCGCGATTCTTCGCGCCGCC  2340
               ||||||||||||||||||||||||||||||||||||||||||||||||||||||||||||
Sbjct  141100  GAGCCGATCCTAAGAGATAGGGTAGTTCCGTATGAAAGTTGCGCGATTCTTCGCGCCGCC  141159

Query  2341    TATCGAAAGGGAAGCCGGTTAAAATTCCGGCGCCAGGATATGGATGTTAGACGGCAACGT  2400
               ||||||||||||||||||||||||||||||||||||||||||||||||||||||||||||
Sbjct  141160  TATCGAAAGGGAAGCCGGTTAAAATTCCGGCGCCAGGATATGGATGTTAGACGGCAACGT  141219

Query  2401    AAACGAACCAGGAGACGTCGGCGAGGGCCCTGGAAAGAGTTCTCTTTTCTTTCTTACAGT  2460
               ||||||||||||||||||||||||||||||||||||||||||||||||||||||||||||
Sbjct  141220  AAACGAACCAGGAGACGTCGGCGAGGGCCCTGGAAAGAGTTCTCTTTTCTTTCTTACAGT  141279

Query  2461    CTACCACCCTGAAATCGATTTATTCGGAGCTAGGGTTCTATGGCTGGTAGAGCTCGGCAC  2520
               ||||||||||||||||||||||||||||||||||||||||||||||||||||||||||||
Sbjct  141280  CTACCACCCTGAAATCGATTTATTCGGAGCTAGGGTTCTATGGCTGGTAGAGCTCGGCAC  141339

Query  2521    TTCTGCCGAGTCCGGTGCGTCCTCGACGGCCCTTGAAAATCCTGGGGAGCATTCCATCTC  2580
               ||||||||||||||||||||||||||||||||||||||||||||||||||||||||||||
Sbjct  141340  TTCTGCCGAGTCCGGTGCGTCCTCGACGGCCCTTGAAAATCCTGGGGAGCATTCCATCTC  141399

Query  2581    ATGCCTGGTCGTACTGATAACCGCAGCAGGTCTCCTAGGTTAACAGCCTCTAGTTGATAG  2640
               ||||||||||||||||||||||||||||||||||||||||||||||||||||||||||||
Sbjct  141400  ATGCCTGGTCGTACTGATAACCGCAGCAGGTCTCCTAGGTTAACAGCCTCTAGTTGATAG  141459

Query  2641    AATAATGTGGATAAGGGAATTCGGCAAATTGGATCCGTAACTTCGGGATAAGGATTGGCT  2700
               ||||||||||||||||||||||||||||||||||||||||||||||||||||||||||||
Sbjct  141460  AATAATGTGGATAAGGGAATTCGGCAAATTGGATCCGTAACTTCGGGATAAGGATTGGCT  141519

Query  2701    CTAAGGGTTGGGTACATCGGGCCCTGGTTGGAAGCCGCTGATGCTGGCTTGGACTGCTGC  2760
               ||||||||||||||||||||||||||||||||||||||||||||||||||||||||||||
Sbjct  141520  CTAAGGGTTGGGTACATCGGGCCCTGGTTGGAAGCCGCTGATGCTGGCTTGGACTGCTGC  141579

Query  2761    GTGGCAACATGCGGTGGACCGAGCCGGCGTCGGCGCGTGGACGGCCAGGGCAGTCCCTCG  2820
               ||||||||||||||||||||||||||||||||||||||||||||||||||||||||||||
Sbjct  141580  GTGGCAACATGCGGTGGACCGAGCCGGCGTCGGCGCGTGGACGGCCAGGGCAGTCCCTCG  141639

Query  2821    GGACGGCCGGTGTACGCTTAACAACCAGCTTAGAACTGGTACGGACAAGGGGAAT  2875
               |||||||||||||||||||||||||||||||||||||||||||||||||||||||
Sbjct  141640  GGACGGCCGGTGTACGCTTAACAACCAGCTTAGAACTGGTACGGACAAGGGGAAT  141694


>NW_001849859.1 Malassezia globosa CBS 7966 MGL_SF_11.1, whole genome shotgun 
sequence
Length=194297

 Score = 5310 bits (2875),  Expect = 0.0
 Identities = 2875/2875 (100%), Gaps = 0/2875 (0%)
 Strand=Plus/Plus

Query  1       CAAGGTTTCTGTAGGTGAACCTGCAGAAGGATCATTAGTGAAGATTCAAGGGCCAGCCAT  60
               ||||||||||||||||||||||||||||||||||||||||||||||||||||||||||||
Sbjct  138820  CAAGGTTTCTGTAGGTGAACCTGCAGAAGGATCATTAGTGAAGATTCAAGGGCCAGCCAT  138879

Query  61      ACAGACGTACAATAAGTGTGTCTCTGGCGGCTCGTATCCACTATACATCCATAAACCCGT  120
               ||||||||||||||||||||||||||||||||||||||||||||||||||||||||||||
Sbjct  138880  ACAGACGTACAATAAGTGTGTCTCTGGCGGCTCGTATCCACTATACATCCATAAACCCGT  138939

Query  121     GTGCACTGTTAAGGAGTAAGAAAGAAGGGGAGGGAGAGAGTGCATGTGCTTTGCATATAA  180
               ||||||||||||||||||||||||||||||||||||||||||||||||||||||||||||
Sbjct  138940  GTGCACTGTTAAGGAGTAAGAAAGAAGGGGAGGGAGAGAGTGCATGTGCTTTGCATATAA  138999

Query  181     ctctctctctttctcttcctttctctctctGGTTAATTACACAAACTCGTATGGATTTGT  240
               ||||||||||||||||||||||||||||||||||||||||||||||||||||||||||||
Sbjct  139000  CTCTCTCTCTTTCTCTTCCTTTCTCTCTCTGGTTAATTACACAAACTCGTATGGATTTGT  139059

Query  241     ATGAACGTGAGATATATCGTTGGACCGTCACTGGCCAACAAATATAACACAACTTTCGAC  300
               ||||||||||||||||||||||||||||||||||||||||||||||||||||||||||||
Sbjct  139060  ATGAACGTGAGATATATCGTTGGACCGTCACTGGCCAACAAATATAACACAACTTTCGAC  139119

Query  301     AACGGATCTCTTGGTTCTCCCATCGATGAAGAACGCAGCGAAACGCGATAGGTAATGTGA  360
               ||||||||||||||||||||||||||||||||||||||||||||||||||||||||||||
Sbjct  139120  AACGGATCTCTTGGTTCTCCCATCGATGAAGAACGCAGCGAAACGCGATAGGTAATGTGA  139179

Query  361     ATTGCAGAATTCCGTGAATCATCGAATCTTTGAACGCACCTTGCGCTCTATGGTATTCCG  420
               ||||||||||||||||||||||||||||||||||||||||||||||||||||||||||||
Sbjct  139180  ATTGCAGAATTCCGTGAATCATCGAATCTTTGAACGCACCTTGCGCTCTATGGTATTCCG  139239

Query  421     TAGAGCATGCCTGTTTGAGTGCCGTGAATTCTCCCATCCCAAGCGGTTTTTATCAAAGAA  480
               ||||||||||||||||||||||||||||||||||||||||||||||||||||||||||||
Sbjct  139240  TAGAGCATGCCTGTTTGAGTGCCGTGAATTCTCCCATCCCAAGCGGTTTTTATCAAAGAA  139299

Query  481     TTGCTAGGCGAAGGGGTTGAGATGGGCGTTGTTATAACTGCTTTTCTTCTCTAGAAAAGC  540
               ||||||||||||||||||||||||||||||||||||||||||||||||||||||||||||
Sbjct  139300  TTGCTAGGCGAAGGGGTTGAGATGGGCGTTGTTATAACTGCTTTTCTTCTCTAGAAAAGC  139359

Query  541     TCGCCCGAAAAACAGCTAACGCCTCTGGGCCACTTTGCATCCGCTTCTCTGAGGGGAGAA  600
               ||||||||||||||||||||||||||||||||||||||||||||||||||||||||||||
Sbjct  139360  TCGCCCGAAAAACAGCTAACGCCTCTGGGCCACTTTGCATCCGCTTCTCTGAGGGGAGAA  139419

Query  601     GCGGCCAAGCGCGCTCTGATCATCAGGCATAGCATGATACGTCATTTGCTATGCTGTAGG  660
               ||||||||||||||||||||||||||||||||||||||||||||||||||||||||||||
Sbjct  139420  GCGGCCAAGCGCGCTCTGATCATCAGGCATAGCATGATACGTCATTTGCTATGCTGTAGG  139479

Query  661     AGAGCATTTGGTTGTGGTTATACCGCGTGCGTCAtttttttttttGCAAACGCAAAGAAA  720
               ||||||||||||||||||||||||||||||||||||||||||||||||||||||||||||
Sbjct  139480  AGAGCATTTGGTTGTGGTTATACCGCGTGCGTCATTTTTTTTTTTGCAAACGCAAAGAAA  139539

Query  721     AAAGCCCCCTTTCATTTCTGGTCTCAAATCAGGTAGGATCACCCGCTGAACTTAAGCATA  780
               ||||||||||||||||||||||||||||||||||||||||||||||||||||||||||||
Sbjct  139540  AAAGCCCCCTTTCATTTCTGGTCTCAAATCAGGTAGGATCACCCGCTGAACTTAAGCATA  139599

Query  781     TCAATAAGCGGAGGAAAAGAAACTAACAAGGATTCCCCTAGTAACGGCGAGCGAAGCGGG  840
               ||||||||||||||||||||||||||||||||||||||||||||||||||||||||||||
Sbjct  139600  TCAATAAGCGGAGGAAAAGAAACTAACAAGGATTCCCCTAGTAACGGCGAGCGAAGCGGG  139659

Query  841     AAGAGCTCAAATTTGAAAGCTGGCACCTCCGGTGTCCGCGTTGTAATCTCGAGACGTGTT  900
               ||||||||||||||||||||||||||||||||||||||||||||||||||||||||||||
Sbjct  139660  AAGAGCTCAAATTTGAAAGCTGGCACCTCCGGTGTCCGCGTTGTAATCTCGAGACGTGTT  139719

Query  901     TTCCGTGCGGCTCTATGGACAAGTCCCTTGGAATAGGGCATCGTAGAGGGTGAGAATCCC  960
               ||||||||||||||||||||||||||||||||||||||||||||||||||||||||||||
Sbjct  139720  TTCCGTGCGGCTCTATGGACAAGTCCCTTGGAATAGGGCATCGTAGAGGGTGAGAATCCC  139779

Query  961     GTACTTGCCATGGAAGAACCGTGCTTTGCGATACACGCTCTAAGAGTCGAGTTGTTTGGG  1020
               ||||||||||||||||||||||||||||||||||||||||||||||||||||||||||||
Sbjct  139780  GTACTTGCCATGGAAGAACCGTGCTTTGCGATACACGCTCTAAGAGTCGAGTTGTTTGGG  139839

Query  1021    ATTGCAGCTCAAAATGGGTGGTAGACTCCATCTAAAGCTAAATATCGGGGAGAGACCGAT  1080
               ||||||||||||||||||||||||||||||||||||||||||||||||||||||||||||
Sbjct  139840  ATTGCAGCTCAAAATGGGTGGTAGACTCCATCTAAAGCTAAATATCGGGGAGAGACCGAT  139899

Query  1081    AGCGAACAAGTACCGTGAGGGAAAGATGAAAAGCACTTTGGAAAGAGAGTTAAAAGTACG  1140
               ||||||||||||||||||||||||||||||||||||||||||||||||||||||||||||
Sbjct  139900  AGCGAACAAGTACCGTGAGGGAAAGATGAAAAGCACTTTGGAAAGAGAGTTAAAAGTACG  139959

Query  1141    TGAAATTGTCGAAAGGGAAGCACTTGAAGTCAGCCATGCTGCTTGAGACTCAGCCTGGCC  1200
               ||||||||||||||||||||||||||||||||||||||||||||||||||||||||||||
Sbjct  139960  TGAAATTGTCGAAAGGGAAGCACTTGAAGTCAGCCATGCTGCTTGAGACTCAGCCTGGCC  140019

Query  1201    TTTGGGCTTGGTGTATTTCTCGGTGGCAAGCCAGCATTGGTTTGGGTCGTCGGAGAAGCG  1260
               ||||||||||||||||||||||||||||||||||||||||||||||||||||||||||||
Sbjct  140020  TTTGGGCTTGGTGTATTTCTCGGTGGCAAGCCAGCATTGGTTTGGGTCGTCGGAGAAGCG  140079

Query  1261    CATAGGGAATGTAGCGTCTCCGGACGTGTTATAGCCTTATGCAGGATACGACGACCTGGA  1320
               ||||||||||||||||||||||||||||||||||||||||||||||||||||||||||||
Sbjct  140080  CATAGGGAATGTAGCGTCTCCGGACGTGTTATAGCCTTATGCAGGATACGACGACCTGGA  140139

Query  1321    TCAAGGAACGCAGTGTGCCCTCTGGGCGGGTCTTCGGACACCTTCACACTTAGGATGCTG  1380
               ||||||||||||||||||||||||||||||||||||||||||||||||||||||||||||
Sbjct  140140  TCAAGGAACGCAGTGTGCCCTCTGGGCGGGTCTTCGGACACCTTCACACTTAGGATGCTG  140199

Query  1381    GCGTAATGGCTTTAAGTGGCCCGTCTTGAAACACGGACCAAGGAGTCTAACATGTGTGCG  1440
               ||||||||||||||||||||||||||||||||||||||||||||||||||||||||||||
Sbjct  140200  GCGTAATGGCTTTAAGTGGCCCGTCTTGAAACACGGACCAAGGAGTCTAACATGTGTGCG  140259

Query  1441    AGTTTTTGGGTGGCAAACCCATGAGCGTAATGAAAGTGAATACAGGTGGGATCCGCAAGG  1500
               ||||||||||||||||||||||||||||||||||||||||||||||||||||||||||||
Sbjct  140260  AGTTTTTGGGTGGCAAACCCATGAGCGTAATGAAAGTGAATACAGGTGGGATCCGCAAGG  140319

Query  1501    AGCACCATCGACCGGCCCTGAACTTCTGGGATGGGTCTGAGTAAGAGCATATATGTTGGG  1560
               ||||||||||||||||||||||||||||||||||||||||||||||||||||||||||||
Sbjct  140320  AGCACCATCGACCGGCCCTGAACTTCTGGGATGGGTCTGAGTAAGAGCATATATGTTGGG  140379

Query  1561    ACCCGAAAGATGGTGAACTATGCCTGAATAGGGCGAAGCCAGAGGAAACTCTGGTGGAGG  1620
               ||||||||||||||||||||||||||||||||||||||||||||||||||||||||||||
Sbjct  140380  ACCCGAAAGATGGTGAACTATGCCTGAATAGGGCGAAGCCAGAGGAAACTCTGGTGGAGG  140439

Query  1621    CTCGCAGCGGTTCTGACGTGCAAATCGATCGTCAAATTTGGGTATAGGGGCGAAAGACTA  1680
               ||||||||||||||||||||||||||||||||||||||||||||||||||||||||||||
Sbjct  140440  CTCGCAGCGGTTCTGACGTGCAAATCGATCGTCAAATTTGGGTATAGGGGCGAAAGACTA  140499

Query  1681    ATCGAACCATCTAGTAGCTGGTTCCTGCCGAAGTTTCCCTCAGGATAGCAGAAACTCGTA  1740
               ||||||||||||||||||||||||||||||||||||||||||||||||||||||||||||
Sbjct  140500  ATCGAACCATCTAGTAGCTGGTTCCTGCCGAAGTTTCCCTCAGGATAGCAGAAACTCGTA  140559

Query  1741    TCAGTTTTATGAGGTAAAGCGAATGATTAGAGGCCTTGGGGATGTAACATCCTTAACCTA  1800
               ||||||||||||||||||||||||||||||||||||||||||||||||||||||||||||
Sbjct  140560  TCAGTTTTATGAGGTAAAGCGAATGATTAGAGGCCTTGGGGATGTAACATCCTTAACCTA  140619

Query  1801    TTCTCAAACTTTAAATGTGTAAGAAGTCCTTGTTACTTAAGTGAACGTGGACATGCGAAT  1860
               ||||||||||||||||||||||||||||||||||||||||||||||||||||||||||||
Sbjct  140620  TTCTCAAACTTTAAATGTGTAAGAAGTCCTTGTTACTTAAGTGAACGTGGACATGCGAAT  140679

Query  1861    GAGAGTTTCTAGTGGGCCATTTTTGGTAAGCAGAACTGGCGATGCGGGATGAACCGATCG  1920
               ||||||||||||||||||||||||||||||||||||||||||||||||||||||||||||
Sbjct  140680  GAGAGTTTCTAGTGGGCCATTTTTGGTAAGCAGAACTGGCGATGCGGGATGAACCGATCG  140739

Query  1921    TGAGGTTAAGGTGCCGGAATACACGCTCATCAGACACCACAAAAGGTGTTAGTTCATCTA  1980
               ||||||||||||||||||||||||||||||||||||||||||||||||||||||||||||
Sbjct  140740  TGAGGTTAAGGTGCCGGAATACACGCTCATCAGACACCACAAAAGGTGTTAGTTCATCTA  140799

Query  1981    GACAGCAGGACGGTGGCCATGGAAGTTGGAATCCGCTAAGGAGTGTGTAACAACTCACCT  2040
               ||||||||||||||||||||||||||||||||||||||||||||||||||||||||||||
Sbjct  140800  GACAGCAGGACGGTGGCCATGGAAGTTGGAATCCGCTAAGGAGTGTGTAACAACTCACCT  140859

Query  2041    GCCGAATGAACTAGCCCTGAAAATGGATGGCGCTTAAGCGTGTTACCTATACCTCACCGT  2100
               ||||||||||||||||||||||||||||||||||||||||||||||||||||||||||||
Sbjct  140860  GCCGAATGAACTAGCCCTGAAAATGGATGGCGCTTAAGCGTGTTACCTATACCTCACCGT  140919

Query  2101    CAATGTTAGAGCGATGCGTTGACGAGTAGGCAGGCGTGGAGGTTGTATCGAAGCCTAGGC  2160
               ||||||||||||||||||||||||||||||||||||||||||||||||||||||||||||
Sbjct  140920  CAATGTTAGAGCGATGCGTTGACGAGTAGGCAGGCGTGGAGGTTGTATCGAAGCCTAGGC  140979

Query  2161    AGTGATGCTGGGTGGAACAGCCTCTAGTGCAGATCTTGGTGGTAGTAGCAAATATTCAAG  2220
               ||||||||||||||||||||||||||||||||||||||||||||||||||||||||||||
Sbjct  140980  AGTGATGCTGGGTGGAACAGCCTCTAGTGCAGATCTTGGTGGTAGTAGCAAATATTCAAG  141039

Query  2221    TGAGAACCTTGAAGACTGAAGTGGAGAAAGGTTCCATGGTAACAGCAGTTGGACATGGGT  2280
               ||||||||||||||||||||||||||||||||||||||||||||||||||||||||||||
Sbjct  141040  TGAGAACCTTGAAGACTGAAGTGGAGAAAGGTTCCATGGTAACAGCAGTTGGACATGGGT  141099

Query  2281    GAGCCGATCCTAAGAGATAGGGTAGTTCCGTATGAAAGTTGCGCGATTCTTCGCGCCGCC  2340
               ||||||||||||||||||||||||||||||||||||||||||||||||||||||||||||
Sbjct  141100  GAGCCGATCCTAAGAGATAGGGTAGTTCCGTATGAAAGTTGCGCGATTCTTCGCGCCGCC  141159

Query  2341    TATCGAAAGGGAAGCCGGTTAAAATTCCGGCGCCAGGATATGGATGTTAGACGGCAACGT  2400
               ||||||||||||||||||||||||||||||||||||||||||||||||||||||||||||
Sbjct  141160  TATCGAAAGGGAAGCCGGTTAAAATTCCGGCGCCAGGATATGGATGTTAGACGGCAACGT  141219

Query  2401    AAACGAACCAGGAGACGTCGGCGAGGGCCCTGGAAAGAGTTCTCTTTTCTTTCTTACAGT  2460
               ||||||||||||||||||||||||||||||||||||||||||||||||||||||||||||
Sbjct  141220  AAACGAACCAGGAGACGTCGGCGAGGGCCCTGGAAAGAGTTCTCTTTTCTTTCTTACAGT  141279

Query  2461    CTACCACCCTGAAATCGATTTATTCGGAGCTAGGGTTCTATGGCTGGTAGAGCTCGGCAC  2520
               ||||||||||||||||||||||||||||||||||||||||||||||||||||||||||||
Sbjct  141280  CTACCACCCTGAAATCGATTTATTCGGAGCTAGGGTTCTATGGCTGGTAGAGCTCGGCAC  141339

Query  2521    TTCTGCCGAGTCCGGTGCGTCCTCGACGGCCCTTGAAAATCCTGGGGAGCATTCCATCTC  2580
               ||||||||||||||||||||||||||||||||||||||||||||||||||||||||||||
Sbjct  141340  TTCTGCCGAGTCCGGTGCGTCCTCGACGGCCCTTGAAAATCCTGGGGAGCATTCCATCTC  141399

Query  2581    ATGCCTGGTCGTACTGATAACCGCAGCAGGTCTCCTAGGTTAACAGCCTCTAGTTGATAG  2640
               ||||||||||||||||||||||||||||||||||||||||||||||||||||||||||||
Sbjct  141400  ATGCCTGGTCGTACTGATAACCGCAGCAGGTCTCCTAGGTTAACAGCCTCTAGTTGATAG  141459

Query  2641    AATAATGTGGATAAGGGAATTCGGCAAATTGGATCCGTAACTTCGGGATAAGGATTGGCT  2700
               ||||||||||||||||||||||||||||||||||||||||||||||||||||||||||||
Sbjct  141460  AATAATGTGGATAAGGGAATTCGGCAAATTGGATCCGTAACTTCGGGATAAGGATTGGCT  141519

Query  2701    CTAAGGGTTGGGTACATCGGGCCCTGGTTGGAAGCCGCTGATGCTGGCTTGGACTGCTGC  2760
               ||||||||||||||||||||||||||||||||||||||||||||||||||||||||||||
Sbjct  141520  CTAAGGGTTGGGTACATCGGGCCCTGGTTGGAAGCCGCTGATGCTGGCTTGGACTGCTGC  141579

Query  2761    GTGGCAACATGCGGTGGACCGAGCCGGCGTCGGCGCGTGGACGGCCAGGGCAGTCCCTCG  2820
               ||||||||||||||||||||||||||||||||||||||||||||||||||||||||||||
Sbjct  141580  GTGGCAACATGCGGTGGACCGAGCCGGCGTCGGCGCGTGGACGGCCAGGGCAGTCCCTCG  141639

Query  2821    GGACGGCCGGTGTACGCTTAACAACCAGCTTAGAACTGGTACGGACAAGGGGAAT  2875
               |||||||||||||||||||||||||||||||||||||||||||||||||||||||
Sbjct  141640  GGACGGCCGGTGTACGCTTAACAACCAGCTTAGAACTGGTACGGACAAGGGGAAT  141694


>JAGYHO010000015.1 MAG: Malasseziomycetes sp. isolate bin8 NODE_1354_length_5142_cov_24.049451, 
whole genome shotgun sequence
Length=5142

 Score = 5164 bits (2796),  Expect = 0.0
 Identities = 2861/2889 (99%), Gaps = 17/2889 (1%)
 Strand=Plus/Plus

Query  1     CAAGGTTTCTGTAGGTGAACCTGCAGAAGGATCATTAGTGAAGATTCAAGGGCCAGCCAT  60
             ||||||||||||||||||||||||||||||||||||||||||||||||||||||||||||
Sbjct  1891  CAAGGTTTCTGTAGGTGAACCTGCAGAAGGATCATTAGTGAAGATTCAAGGGCCAGCCAT  1950

Query  61    ACAGACGTACAATAAGTGTGTCTCTGGCGGCTCGTATCCACTATACATCCATAAACCCGT  120
             |||||||||||||||||||||||||||||||||| |||||||||||||||||||||||||
Sbjct  1951  ACAGACGTACAATAAGTGTGTCTCTGGCGGCTCGCATCCACTATACATCCATAAACCCGT  2010

Query  121   GTGCACTGTT--AAGGAGTAAG--A-AAGAAGGGGA--GG-GAGAGAGTGCATGTGCTTT  172
             ||||||||||  ||||||||||  | ||||||||||  || |||||||||||||||||||
Sbjct  2011  GTGCACTGTTCTAAGGAGTAAGAAAGAAGAAGGGGAGGGGAGAGAGAGTGCATGTGCTTT  2070

Query  173   GCATATAActctctctctttctc--ttc-ctttctctctctGGTTAATTACACAAACTCG  229
             |||||||||||||||||  ||||   || ||||||||||| ||||||||  |||||||||
Sbjct  2071  GCATATAACTCTCTCTCACTCTCCACTCTCTTTCTCTCTCCGGTTAATT--ACAAACTCG  2128

Query  230   TATGGATTTGTATGAACGTGAGATATATCGTTGGACCGTCACTGGCCAACAAATATAACA  289
             ||||||||||||||||||||||||||||||||||||||||||||||||||||||||||||
Sbjct  2129  TATGGATTTGTATGAACGTGAGATATATCGTTGGACCGTCACTGGCCAACAAATATAACA  2188

Query  290   CAACTTTCGACAACGGATCTCTTGGTTCTCCCATCGATGAAGAACGCAGCGAAACGCGAT  349
             ||||||||||||||||||||||||||||||||||||||||||||||||||||||||||||
Sbjct  2189  CAACTTTCGACAACGGATCTCTTGGTTCTCCCATCGATGAAGAACGCAGCGAAACGCGAT  2248

Query  350   AGGTAATGTGAATTGCAGAATTCCGTGAATCATCGAATCTTTGAACGCACCTTGCGCTCT  409
             ||||||||||||||||||||||||||||||||||||||||||||||||||||||||||||
Sbjct  2249  AGGTAATGTGAATTGCAGAATTCCGTGAATCATCGAATCTTTGAACGCACCTTGCGCTCT  2308

Query  410   ATGGTATTCCGTAGAGCATGCCTGTTTGAGTGCCGTGAATTCTCCCATCCCAAGCGGTTT  469
             ||||||||||||||||||||||||||||||||||||||||||||||||||||||||||||
Sbjct  2309  ATGGTATTCCGTAGAGCATGCCTGTTTGAGTGCCGTGAATTCTCCCATCCCAAGCGGTTT  2368

Query  470   TTATCAAAGAATTGCTAGGCGAAGGGGTTGAGATGGGCGTTGTTATAACTGCTTTTCTTC  529
             ||||||||||||||||||||||||||||||||||||||||| ||||||||||||||||||
Sbjct  2369  TTATCAAAGAATTGCTAGGCGAAGGGGTTGAGATGGGCGTTATTATAACTGCTTTTCTTC  2428

Query  530   TCTAGAAAAGCTCGCCCGAAAAACAGCTAACGCCTCTGGGCCACTTTGCATCCGCTTCTC  589
             ||||||||||||||||||||||||||||||||||||||||||||||||||||||||||||
Sbjct  2429  TCTAGAAAAGCTCGCCCGAAAAACAGCTAACGCCTCTGGGCCACTTTGCATCCGCTTCTC  2488

Query  590   TGAGGGGAGAAGCGGCCAAGCGCGCTCTGATCATCAGGCATAGCATGATACGTCATTTGC  649
             ||||||||||||||||||||||||||||||||||||||||||||||||||||||||||||
Sbjct  2489  TGAGGGGAGAAGCGGCCAAGCGCGCTCTGATCATCAGGCATAGCATGATACGTCATTTGC  2548

Query  650   TATGCTGTAGGAGAGCATTTGGTTGTGGTTATACCGCGTGCGTCAttttttttt-ttGCA  708
             |||||||||||||||||||||||||||||||||||||||||||||||||||||| |||||
Sbjct  2549  TATGCTGTAGGAGAGCATTTGGTTGTGGTTATACCGCGTGCGTCATTTTTTTTTCTTGCA  2608

Query  709   AA-CGCAAAGAAAAAAG-CCCCCTTTCATTTCTGGTCTCAAATCAGGTAGGATCACCCGC  766
             ||  | ||| ||||||| ||||||||||||||||||||||||||||||||||||||||||
Sbjct  2609  AAGAGGAAA-AAAAAAGCCCCCCTTTCATTTCTGGTCTCAAATCAGGTAGGATCACCCGC  2667

Query  767   TGAACTTAAGCATATCAATAAGCGGAGGAAAAGAAACTAACAAGGATTCCCCTAGTAACG  826
             ||||||||||||||||||||||||||||||||||||||||||||||||||||||||||||
Sbjct  2668  TGAACTTAAGCATATCAATAAGCGGAGGAAAAGAAACTAACAAGGATTCCCCTAGTAACG  2727

Query  827   GCGAGCGAAGCGGGAAGAGCTCAAATTTGAAAGCTGGCACCTCCGGTGTCCGCGTTGTAA  886
             ||||||||||||||||||||||||||||||||||||||||||||||||||||||||||||
Sbjct  2728  GCGAGCGAAGCGGGAAGAGCTCAAATTTGAAAGCTGGCACCTCCGGTGTCCGCGTTGTAA  2787

Query  887   TCTCGAGACGTGTTTTCCGTGCGGCTCTATGGACAAGTCCCTTGGAATAGGGCATCGTAG  946
             ||||||||||||||||||||||||||||||||||||||||||||||||||||||||||||
Sbjct  2788  TCTCGAGACGTGTTTTCCGTGCGGCTCTATGGACAAGTCCCTTGGAATAGGGCATCGTAG  2847

Query  947   AGGGTGAGAATCCCGTACTTGCCATGGAAGAACCGTGCTTTGCGATACACGCTCTAAGAG  1006
             ||||||||||||||||||||||||||||||||||||||||||||||||||||||||||||
Sbjct  2848  AGGGTGAGAATCCCGTACTTGCCATGGAAGAACCGTGCTTTGCGATACACGCTCTAAGAG  2907

Query  1007  TCGAGTTGTTTGGGATTGCAGCTCAAAATGGGTGGTAGACTCCATCTAAAGCTAAATATC  1066
             ||||||||||||||||||||||||||||||||||||||||||||||||||||||||||||
Sbjct  2908  TCGAGTTGTTTGGGATTGCAGCTCAAAATGGGTGGTAGACTCCATCTAAAGCTAAATATC  2967

Query  1067  GGGGAGAGACCGATAGCGAACAAGTACCGTGAGGGAAAGATGAAAAGCACTTTGGAAAGA  1126
             ||||||||||||||||||||||||||||||||||||||||||||||||||||||||||||
Sbjct  2968  GGGGAGAGACCGATAGCGAACAAGTACCGTGAGGGAAAGATGAAAAGCACTTTGGAAAGA  3027

Query  1127  GAGTTAAAAGTACGTGAAATTGTCGAAAGGGAAGCACTTGAAGTCAGCCATGCTGCTTGA  1186
             ||||||||||||||||||||||||||||||||||||||||||||||||||||||||||||
Sbjct  3028  GAGTTAAAAGTACGTGAAATTGTCGAAAGGGAAGCACTTGAAGTCAGCCATGCTGCTTGA  3087

Query  1187  GACTCAGCCTGGCCTTTGGGCTTGGTGTATTTCTCGGTGGCAAGCCAGCATTGGTTTGGG  1246
             ||||||||||||||||||||||||||||||||||||||||||||||||||||||||||||
Sbjct  3088  GACTCAGCCTGGCCTTTGGGCTTGGTGTATTTCTCGGTGGCAAGCCAGCATTGGTTTGGG  3147

Query  1247  TCGTCGGAGAAGCGCATAGGGAATGTAGCGTCTCCGGACGTGTTATAGCCTTATGCAGGA  1306
             ||||||||||||||||||||||||||||||| ||||||||||||||||||||||||||||
Sbjct  3148  TCGTCGGAGAAGCGCATAGGGAATGTAGCGTTTCCGGACGTGTTATAGCCTTATGCAGGA  3207

Query  1307  TACGACGACCTGGATCAAGGAACGCAGTGTGCCCTCTGGGCGGGTCTTCGGACACCTTCA  1366
             ||||||||||||||||||||||||||||||||||||||||||||||||||||||||||||
Sbjct  3208  TACGACGACCTGGATCAAGGAACGCAGTGTGCCCTCTGGGCGGGTCTTCGGACACCTTCA  3267

Query  1367  CACTTAGGATGCTGGCGTAATGGCTTTAAGTGGCCCGTCTTGAAACACGGACCAAGGAGT  1426
             ||||||||||||||||||||||||||||||||||||||||||||||||||||||||||||
Sbjct  3268  CACTTAGGATGCTGGCGTAATGGCTTTAAGTGGCCCGTCTTGAAACACGGACCAAGGAGT  3327

Query  1427  CTAACATGTGTGCGAGTTTTTGGGTGGCAAACCCATGAGCGTAATGAAAGTGAATACAGG  1486
             ||||||||||||||||||||||||||||||||||||||||||||||||||||||||||||
Sbjct  3328  CTAACATGTGTGCGAGTTTTTGGGTGGCAAACCCATGAGCGTAATGAAAGTGAATACAGG  3387

Query  1487  TGGGATCCGCAAGGAGCACCATCGACCGGCCCTGAACTTCTGGGATGGGTCTGAGTAAGA  1546
             ||||||||||||||||||||||||||||||||||||||||||||||||||||||||||||
Sbjct  3388  TGGGATCCGCAAGGAGCACCATCGACCGGCCCTGAACTTCTGGGATGGGTCTGAGTAAGA  3447

Query  1547  GCATATATGTTGGGACCCGAAAGATGGTGAACTATGCCTGAATAGGGCGAAGCCAGAGGA  1606
             ||||||||||||||||||||||||||||||||||||||||||||||||||||||||||||
Sbjct  3448  GCATATATGTTGGGACCCGAAAGATGGTGAACTATGCCTGAATAGGGCGAAGCCAGAGGA  3507

Query  1607  AACTCTGGTGGAGGCTCGCAGCGGTTCTGACGTGCAAATCGATCGTCAAATTTGGGTATA  1666
             ||||||||||||||||||||||||||||||||||||||||||||||||||||||||||||
Sbjct  3508  AACTCTGGTGGAGGCTCGCAGCGGTTCTGACGTGCAAATCGATCGTCAAATTTGGGTATA  3567

Query  1667  GGGGCGAAAGACTAATCGAACCATCTAGTAGCTGGTTCCTGCCGAAGTTTCCCTCAGGAT  1726
             ||||||||||||||||||||||||||||||||||||||||||||||||||||||||||||
Sbjct  3568  GGGGCGAAAGACTAATCGAACCATCTAGTAGCTGGTTCCTGCCGAAGTTTCCCTCAGGAT  3627

Query  1727  AGCAGAAACTCGTATCAGTTTTATGAGGTAAAGCGAATGATTAGAGGCCTTGGGGATGTA  1786
             ||||||||||||||||||||||||||||||||||||||||||||||||||||||||||||
Sbjct  3628  AGCAGAAACTCGTATCAGTTTTATGAGGTAAAGCGAATGATTAGAGGCCTTGGGGATGTA  3687

Query  1787  ACATCCTTAACCTATTCTCAAACTTTAAATGTGTAAGAAGTCCTTGTTACTTAAGTGAAC  1846
             ||||||||||||||||||||||||||||||||||||||||||||||||||||||||||||
Sbjct  3688  ACATCCTTAACCTATTCTCAAACTTTAAATGTGTAAGAAGTCCTTGTTACTTAAGTGAAC  3747

Query  1847  GTGGACATGCGAATGAGAGTTTCTAGTGGGCCATTTTTGGTAAGCAGAACTGGCGATGCG  1906
             ||||||||||||||||||||||||||||||||||||||||||||||||||||||||||||
Sbjct  3748  GTGGACATGCGAATGAGAGTTTCTAGTGGGCCATTTTTGGTAAGCAGAACTGGCGATGCG  3807

Query  1907  GGATGAACCGATCGTGAGGTTAAGGTGCCGGAATACACGCTCATCAGACACCACAAAAGG  1966
             ||||||||||||||||||||||||||||||||||||||||||||||||||||||||||||
Sbjct  3808  GGATGAACCGATCGTGAGGTTAAGGTGCCGGAATACACGCTCATCAGACACCACAAAAGG  3867

Query  1967  TGTTAGTTCATCTAGACAGCAGGACGGTGGCCATGGAAGTTGGAATCCGCTAAGGAGTGT  2026
             |||||||||||||||||||||||||||||||||||||||| |||||||||||||||||||
Sbjct  3868  TGTTAGTTCATCTAGACAGCAGGACGGTGGCCATGGAAGTCGGAATCCGCTAAGGAGTGT  3927

Query  2027  GTAACAACTCACCTGCCGAATGAACTAGCCCTGAAAATGGATGGCGCTTAAGCGTGTTAC  2086
             ||||||||||||||||||||||||||||||||||||||||||||||||||||||||||||
Sbjct  3928  GTAACAACTCACCTGCCGAATGAACTAGCCCTGAAAATGGATGGCGCTTAAGCGTGTTAC  3987

Query  2087  CTATACCTCACCGTCAATGTTAGAGCGATGCGTTGACGAGTAGGCAGGCGTGGAGGTTGT  2146
             ||||||||||||||||||||||||||||||||||||||||||||||||||||||||||||
Sbjct  3988  CTATACCTCACCGTCAATGTTAGAGCGATGCGTTGACGAGTAGGCAGGCGTGGAGGTTGT  4047

Query  2147  ATCGAAGCCTAGGCAGTGATGCTGGGTGGAACAGCCTCTAGTGCAGATCTTGGTGGTAGT  2206
             ||||||||||||||||||||||||||||||||||||||||||||||||||||||||||||
Sbjct  4048  ATCGAAGCCTAGGCAGTGATGCTGGGTGGAACAGCCTCTAGTGCAGATCTTGGTGGTAGT  4107

Query  2207  AGCAAATATTCAAGTGAGAACCTTGAAGACTGAAGTGGAGAAAGGTTCCATGGTAACAGC  2266
             ||||||||||||||||||||||||||||||||||||||||||||||||||||||||||||
Sbjct  4108  AGCAAATATTCAAGTGAGAACCTTGAAGACTGAAGTGGAGAAAGGTTCCATGGTAACAGC  4167

Query  2267  AGTTGGACATGGGTGAGCCGATCCTAAGAGATAGGGTAGTTCCGTATGAAAGTTGCGCGA  2326
             ||||||||||||||||||||||||||||||||||||||||||||||||||||||||||||
Sbjct  4168  AGTTGGACATGGGTGAGCCGATCCTAAGAGATAGGGTAGTTCCGTATGAAAGTTGCGCGA  4227

Query  2327  TTCTTCGCGCCGCCTATCGAAAGGGAAGCCGGTTAAAATTCCGGCGCCAGGATATGGATG  2386
             ||||||||||||||||||||||||||||||||||||||||||||||||||||||||||||
Sbjct  4228  TTCTTCGCGCCGCCTATCGAAAGGGAAGCCGGTTAAAATTCCGGCGCCAGGATATGGATG  4287

Query  2387  TTAGACGGCAACGTAAACGAACCAGGAGACGTCGGCGAGGGCCCTGGAAAGAGTTCTCTT  2446
             ||||||||||||||||||||||||||||||||||||||||||||||||||||||||||||
Sbjct  4288  TTAGACGGCAACGTAAACGAACCAGGAGACGTCGGCGAGGGCCCTGGAAAGAGTTCTCTT  4347

Query  2447  TTCTTTCTTACAGTCTACCACCCTGAAATCGATTTATTCGGAGCTAGGGTTCTATGGCTG  2506
             ||||||||||||||||||||||||||||||||||||||||||||||||||||||||||||
Sbjct  4348  TTCTTTCTTACAGTCTACCACCCTGAAATCGATTTATTCGGAGCTAGGGTTCTATGGCTG  4407

Query  2507  GTAGAGCTCGGCACTTCTGCCGAGTCCGGTGCGTCCTCGACGGCCCTTGAAAATCCTGGG  2566
             ||||||||||||||||||||||||||||||||||||||||||||||||||||||||||||
Sbjct  4408  GTAGAGCTCGGCACTTCTGCCGAGTCCGGTGCGTCCTCGACGGCCCTTGAAAATCCTGGG  4467

Query  2567  GAGCATTCCATCTCATGCCTGGTCGTACTGATAACCGCAGCAGGTCTCCTAGGTTAACAG  2626
             ||||||||||||||||||||||||||||||||||||||||||||||||||||||||||||
Sbjct  4468  GAGCATTCCATCTCATGCCTGGTCGTACTGATAACCGCAGCAGGTCTCCTAGGTTAACAG  4527

Query  2627  CCTCTAGTTGATAGAATAATGTGGATAAGGGAATTCGGCAAATTGGATCCGTAACTTCGG  2686
             ||||||||||||||||||||||||||||||||||||||||||||||||||||||||||||
Sbjct  4528  CCTCTAGTTGATAGAATAATGTGGATAAGGGAATTCGGCAAATTGGATCCGTAACTTCGG  4587

Query  2687  GATAAGGATTGGCTCTAAGGGTTGGGTACATCGGGCCCTGGTTGGAAGCCGCTGATGCTG  2746
             ||||||||||||||||||||||||||||||||||||||||||||||||||||||||||||
Sbjct  4588  GATAAGGATTGGCTCTAAGGGTTGGGTACATCGGGCCCTGGTTGGAAGCCGCTGATGCTG  4647

Query  2747  GCTTGGACTGCTGCGTGGCAACATGCGGTGGACCGAGCCGGCGTCGGCGCGTGGACGGCC  2806
             ||||||||||||||||||||||||||||||||||||||||||||||||| ||||||||||
Sbjct  4648  GCTTGGACTGCTGCGTGGCAACATGCGGTGGACCGAGCCGGCGTCGGCGTGTGGACGGCC  4707

Query  2807  AGGGCAGTCCCTCGGGACGGCCGGTGTACGCTTAACAACCAGCTTAGAACTGGTACGGAC  2866
             ||||||||||||||||||||||||||||||||||||||||||||||||||||||||||||
Sbjct  4708  AGGGCAGTCCCTCGGGACGGCCGGTGTACGCTTAACAACCAGCTTAGAACTGGTACGGAC  4767

Query  2867  AAGGGGAAT  2875
             |||||||||
Sbjct  4768  AAGGGGAAT  4776


>CP030254.1 Malassezia restricta strain KCTC 27527 chromosome IV, complete 
sequence
Length=846651

 Score = 3919 bits (2122),  Expect = 0.0
 Identities = 2495/2669 (93%), Gaps = 49/2669 (2%)
 Strand=Plus/Plus

Query  221     ACAAACTCGTATGGATTTGTATGAACGTGAGATATATCGTTGGACCGTCACTGGCCAACA  280
               ||||||||| |||| || ||||||||||| ||  | | ||||||||||||||||||||||
Sbjct  728840  ACAAACTCGAATGG-TTAGTATGAACGTG-GAACT-TGGTTGGACCGTCACTGGCCAACA  728896

Query  281     AA-TATAACACAACTTTCGACAACGGATCTCTTGGTTCTCCCATCGATGAAGAACGCAGC  339
               || ||| |||||||||||||||||||||||||||||||||||||||||||||||||||||
Sbjct  728897  AACTAT-ACACAACTTTCGACAACGGATCTCTTGGTTCTCCCATCGATGAAGAACGCAGC  728955

Query  340     GAAACGCGATAGGTAATGTGAATTGCAGAATTCCGTGAATCATCGAATCTTTGAACGCAC  399
               ||||||||||||||||||||||||||||||||||||||||||||||||||||||||||||
Sbjct  728956  GAAACGCGATAGGTAATGTGAATTGCAGAATTCCGTGAATCATCGAATCTTTGAACGCAC  729015

Query  400     CTTGCGCTCTATGGTATTCCGTAGAGCATGCCTGTTTGAGTGCCGTGAATTCTCCCATCC  459
               |||||||||||||| | ||||||||||||||||||||||||||| |||| ||||||| ||
Sbjct  729016  CTTGCGCTCTATGGCAATCCGTAGAGCATGCCTGTTTGAGTGCCATGAAATCTCCCACCC  729075

Query  460     CAAGCGGTTTTTATCAAAG-AATTGCTAGGC-GAAGGGGT-TGAGATGGGCGTTGTTATA  516
               |||||||||||||  || | ||  ||| ||| || ||||| || ||| || | ||   | 
Sbjct  729076  CAAGCGGTTTTTA--AATGAAACGGCTTGGCGGATGGGGTCTG-GAT-GG-G-TG-CCT-  729127

Query  517     ACTG-CTTTTCTTCTCTAG-AAAAGCTCGCCCGAAAAACAGCTAACGCCTCTGGGCCACT  574
                ||| ||   || | |||| | | ||||||||||||  ||   | ||||| || | ||||
Sbjct  729128  -CTGCCTGCGCTAC-CTAGCACAGGCTCGCCCGAAATGCA-TGAGCGCCT-TGAGACACT  729183

Query  575     TTGCATCCGCTTCTCTG-AGGGGA-GAAGCGGCCAAGC-GCGCTCTGATCATCAGGCATA  631
               |||||||||| ||||||   |||| || |||||||||| | | | |  ||  | ||||| 
Sbjct  729184  TTGCATCCGCCTCTCTGTTTGGGAGGAGGCGGCCAAGCAGTG-T-TTTTCTCCTGGCATG  729241

Query  632     GCATGATACGTCATTTGCTATG----CTGTAGGA-GAGCATTTGGTTGTGGTTATACCGC  686
               ||||||||||||||||||||||    ||  |||| ||   ||||||||||    | | ||
Sbjct  729242  GCATGATACGTCATTTGCTATGTCGCCTAAAGGAGGAATGTTTGGTTGTG----T-CTGC  729296

Query  687     GTGCGTCAtttttttttttGCAAACGCAAAGAAAAAAGCCCCCTTTCATTTCTGGTCTCA  746
               ||| | |   ||     ||||   | |   |   | | |||  ||||| |||||||||||
Sbjct  729297  GTGTG-C---TTCGAACTTGC---CTCTGTG-GCACATCCCAATTTCACTTCTGGTCTCA  729348

Query  747     AATCAGGTAGGATCACCCGCTGAACTTAAGCATATCAATAAGCGGAGGAAAAGAAACTAA  806
               ||||||||||||||||||||||||||||||||||||||||||||||||||||||||||||
Sbjct  729349  AATCAGGTAGGATCACCCGCTGAACTTAAGCATATCAATAAGCGGAGGAAAAGAAACTAA  729408

Query  807     CAAGGATTCCCCTAGTAACGGCGAGCGAAGCGGGAAGAGCTCAAATTTGAAAGCTGGCAC  866
               ||||||||||||||||||||||||||||||||||||||||||||||||||||||||||  
Sbjct  729409  CAAGGATTCCCCTAGTAACGGCGAGCGAAGCGGGAAGAGCTCAAATTTGAAAGCTGGCGT  729468

Query  867     CTCCGGTGTCCGCGTTGTAATCTCGAGACGTGTTTTCCGTGCGGCTCTATGGACAAGTCC  926
               || ||| |||||||||||||||||||||||||||||||||||||||||||||||||||||
Sbjct  729469  CTTCGGCGTCCGCGTTGTAATCTCGAGACGTGTTTTCCGTGCGGCTCTATGGACAAGTCC  729528

Query  927     CTTGGAATAGGGCATCGTAGAGGGTGAGAATCCCGTACTTGCCATGGAAGAACCGTGCTT  986
               ||||||| ||||||||||||||||||| |||||||||||||||||||||| |||||||||
Sbjct  729529  CTTGGAACAGGGCATCGTAGAGGGTGAAAATCCCGTACTTGCCATGGAAGTACCGTGCTT  729588

Query  987     TGCGATACACGCTCTAAGAGTCGAGTTGTTTGGGATTGCAGCTCAAAATGGGTGGTAGAC  1046
               || ||||||||||| ||||||||||| |||||||||||| ||||||| ||||||||||||
Sbjct  729589  TGTGATACACGCTCCAAGAGTCGAGTAGTTTGGGATTGCTGCTCAAAGTGGGTGGTAGAC  729648

Query  1047    TCCATCTAAAGCTAAATATCGGGGAGAGACCGATAGCGAACAAGTACCGTGAGGGAAAGA  1106
               ||||||||||||||||||||||||||||||||||||||||||||||||||||||||||||
Sbjct  729649  TCCATCTAAAGCTAAATATCGGGGAGAGACCGATAGCGAACAAGTACCGTGAGGGAAAGA  729708

Query  1107    TGAAAAGCACTTTGGAAAGAGAGTTAAAAGTACGTGAAATTGTCGAAAGGGAAGCACTTG  1166
               ||||||||||||||||||||||||||||||||||||||||||||||||||||||||||||
Sbjct  729709  TGAAAAGCACTTTGGAAAGAGAGTTAAAAGTACGTGAAATTGTCGAAAGGGAAGCACTTG  729768

Query  1167    AAGTCAGCCATGCTGCTTGAGACTCAGCCTGGCCTTTGGGCTTGGTGTATTTCTCGGTGG  1226
               ||||||||||||||||||||||||||||||||| |||  ||||||||||||||||||| |
Sbjct  729769  AAGTCAGCCATGCTGCTTGAGACTCAGCCTGGC-TTT-TGCTTGGTGTATTTCTCGGTAG  729826

Query  1227    CAAGCCAGCATTGGTTTGGGTCGTCGGAGAAGCGCATAGGGAATGTAGCGTCTCCGGACG  1286
               |||||||||||||||||| ||||||||||||||| || |||||||| || ||  |||| |
Sbjct  729827  CAAGCCAGCATTGGTTTGTGTCGTCGGAGAAGCGTATGGGGAATGTGGCATCCTCGGATG  729886

Query  1287    TGTTATAGCCTTATGCAGGATACGACGACCTGGATCAAGGAACGCAGTGTGCCCTCTGGG  1346
               |||||||||| | |||||||||||||||| | || |||||||||||||||||||||||||
Sbjct  729887  TGTTATAGCCCTGTGCAGGATACGACGACGTAGACCAAGGAACGCAGTGTGCCCTCTGGG  729946

Query  1347    CGGGTCTTCGGACACCTTCACACTTAGGATGCTGGCGTAATGGCTTTAAGTGGCCCGTCT  1406
               ||||||||||||||||||||||||||||||||||||||||||||||||||||||||||||
Sbjct  729947  CGGGTCTTCGGACACCTTCACACTTAGGATGCTGGCGTAATGGCTTTAAGTGGCCCGTCT  730006

Query  1407    TGAAACACGGACCAAGGAGTCTAACATGTGTGCGAGTTTTTGGGTGGCAAACCCATGAGC  1466
               ||||||||||||||||||||||||||||||||||||||||||||||||||||||||||||
Sbjct  730007  TGAAACACGGACCAAGGAGTCTAACATGTGTGCGAGTTTTTGGGTGGCAAACCCATGAGC  730066

Query  1467    GTAATGAAAGTGAATACAGGTGGGATCCGCAAGGAGCACCATCGACCGGCCCTGAACTTC  1526
               ||||||||||||||| |||||||||||||||||||||||||||||||||||||||  |||
Sbjct  730067  GTAATGAAAGTGAATGCAGGTGGGATCCGCAAGGAGCACCATCGACCGGCCCTGATGTTC  730126

Query  1527    TGGGATGGGTCTGAGTAAGAGCATATATGTTGGGACCCGAAAGATGGTGAACTATGCCTG  1586
               | ||||||||||| ||||||||||||||||||||||||||||||||||||||||||||||
Sbjct  730127  TCGGATGGGTCTGCGTAAGAGCATATATGTTGGGACCCGAAAGATGGTGAACTATGCCTG  730186

Query  1587    AATAGGGCGAAGCCAGAGGAAACTCTGGTGGAGGCTCGCAGCGGTTCTGACGTGCAAATC  1646
               ||||||||||||||||||||||||||||||||||||||||||||||||||||||||||||
Sbjct  730187  AATAGGGCGAAGCCAGAGGAAACTCTGGTGGAGGCTCGCAGCGGTTCTGACGTGCAAATC  730246

Query  1647    GATCGTCAAATTTGGGTATAGGGGCGAAAGACTAATCGAACCATCTAGTAGCTGGTTCCT  1706
               ||||||||||||||||||||||||||||||||||||||||||||||||||||||||||||
Sbjct  730247  GATCGTCAAATTTGGGTATAGGGGCGAAAGACTAATCGAACCATCTAGTAGCTGGTTCCT  730306

Query  1707    GCCGAAGTTTCCCTCAGGATAGCAGAAACTCGTATCAGTTTTATGAGGTAAAGCGAATGA  1766
               ||||||||||||||||||||||||||||||||||||||||||||||||||||||||||||
Sbjct  730307  GCCGAAGTTTCCCTCAGGATAGCAGAAACTCGTATCAGTTTTATGAGGTAAAGCGAATGA  730366

Query  1767    TTAGAGGCCTTGGGGATGTAACATCCTTAACCTATTCTCAAACTTTAAATGTGTAAGAAG  1826
               ||||||||||||||||||||||||||||||||||||||||||||||||||||||||||||
Sbjct  730367  TTAGAGGCCTTGGGGATGTAACATCCTTAACCTATTCTCAAACTTTAAATGTGTAAGAAG  730426

Query  1827    TCCTTGTTACTTAAGTGAACGTGGACATGCGAATGAGAGTTTCTAGTGGGCCATTTTTGG  1886
               |||||||||||| |||||||||||||||||||||||||||||||||||||||||||||||
Sbjct  730427  TCCTTGTTACTTGAGTGAACGTGGACATGCGAATGAGAGTTTCTAGTGGGCCATTTTTGG  730486

Query  1887    TAAGCAGAACTGGCGATGCGGGATGAACCGATCGTGAGGTTAAGGTGCCGGAATACACGC  1946
               ||||||||||||||||||||||||||||||||||||||||||||||||||||||||||||
Sbjct  730487  TAAGCAGAACTGGCGATGCGGGATGAACCGATCGTGAGGTTAAGGTGCCGGAATACACGC  730546

Query  1947    TCATCAGACACCACAAAAGGTGTTAGTTCATCTAGACAGCAGGACGGTGGCCATGGAAGT  2006
               ||||||||||||||||||||||||||||||||||||||||||||||||||||||||||||
Sbjct  730547  TCATCAGACACCACAAAAGGTGTTAGTTCATCTAGACAGCAGGACGGTGGCCATGGAAGT  730606

Query  2007    TGGAATCCGCTAAGGAGTGTGTAACAACTCACCTGCCGAATGAACTAGCCCTGAAAATGG  2066
                |||||||||||||||||||||||||||||||||||||||||||||||||||||||||||
Sbjct  730607  CGGAATCCGCTAAGGAGTGTGTAACAACTCACCTGCCGAATGAACTAGCCCTGAAAATGG  730666

Query  2067    ATGGCGCTTAAGCGTGTTACCTATACCTCACCGTCAATGTTAGAGCGATGCGTTGACGAG  2126
               |||||||||||||||||||||||||||||||||||| ||||||||||||||| |||||||
Sbjct  730667  ATGGCGCTTAAGCGTGTTACCTATACCTCACCGTCAGTGTTAGAGCGATGCGCTGACGAG  730726

Query  2127    TAGGCAGGCGTGGAGGTTGTATCGAAGCCTAGGCAGTGATGCTGGGTGGAACAGCCTCTA  2186
               ||||||||||||||||||||||||||||||||||||||||||||||||||||||||||||
Sbjct  730727  TAGGCAGGCGTGGAGGTTGTATCGAAGCCTAGGCAGTGATGCTGGGTGGAACAGCCTCTA  730786

Query  2187    GTGCAGATCTTGGTGGTAGTAGCAAATATTCAAGTGAGAACCTTGAAGACTGAAGTGGAG  2246
               ||||||||||||||||||||||||||||||||||||||||||||||||||||||||||||
Sbjct  730787  GTGCAGATCTTGGTGGTAGTAGCAAATATTCAAGTGAGAACCTTGAAGACTGAAGTGGAG  730846

Query  2247    AAAGGTTCCATGGTAACAGCAGTTGGACATGGGTGAGCCGATCCTAAGAGATAGGGTAGT  2306
               ||||||||||||||||||||||||||||||||||||||||||||||||||||||||||||
Sbjct  730847  AAAGGTTCCATGGTAACAGCAGTTGGACATGGGTGAGCCGATCCTAAGAGATAGGGTAGT  730906

Query  2307    TCCGTATGAAAGTTGCGCGATTCTTCGCGCCGCCTATCGAAAGGGAAGCCGGTTAAAATT  2366
               |||||||||||| |||||||||||||||||||||||||||||||||||||||||||||||
Sbjct  730907  TCCGTATGAAAG-TGCGCGATTCTTCGCGCCGCCTATCGAAAGGGAAGCCGGTTAAAATT  730965

Query  2367    CCGGCGCCAGGATATGGATGTTAGACGGCAACGTAAACGAACCAGGAGACGTCGGCGAGG  2426
               ||||||||||||| |||||| |||||||||||||||||||||||||||||||||||||||
Sbjct  730966  CCGGCGCCAGGATGTGGATGATAGACGGCAACGTAAACGAACCAGGAGACGTCGGCGAGG  731025

Query  2427    GCCCTGGAAAGAGTTCTCTTTTCTTTCTTACAGTCTACCACCCTGAAATCGATTTATTCG  2486
               ||||||||||||||| ||||||||||||||||||||  ||||||||||||||||| ||||
Sbjct  731026  GCCCTGGAAAGAGTTATCTTTTCTTTCTTACAGTCTGTCACCCTGAAATCGATTTGTTCG  731085

Query  2487    GAGCTAGGGTTCTATGGCTGGTAGAGCTCGGCACTTCTGCCGAGTCCGGTGCGTCCTCGA  2546
               ||| |||||||| |||||||||||||||||||||||||||||||||||||||||||||||
Sbjct  731086  GAGATAGGGTTCCATGGCTGGTAGAGCTCGGCACTTCTGCCGAGTCCGGTGCGTCCTCGA  731145

Query  2547    CGGCCCTTGAAAATCCTGGGGAGCATTCCATCTCATGCCTGGTCGTACTGATAACCGCAG  2606
               |||||||||||||||||||||||||   ||| ||| ||||||||||||||||||||||||
Sbjct  731146  CGGCCCTTGAAAATCCTGGGGAGCAAA-CATTTCACGCCTGGTCGTACTGATAACCGCAG  731204

Query  2607    CAGGTCTCCTAGGTTAACAGCCTCTAGTTGATAGAATAATGTGGATAAGGGAATTCGGCA  2666
               ||||||||||||||||||||||||||||||||||||||||||||||||||||||||||||
Sbjct  731205  CAGGTCTCCTAGGTTAACAGCCTCTAGTTGATAGAATAATGTGGATAAGGGAATTCGGCA  731264

Query  2667    AATTGGATCCGTAACTTCGGGATAAGGATTGGCTCTAAGGGTTGGGTACATCGGGCCCTG  2726
               || ||||||||||||||||||||||||||||||||||||||||||||| |||||||||||
Sbjct  731265  AAATGGATCCGTAACTTCGGGATAAGGATTGGCTCTAAGGGTTGGGTATATCGGGCCCTG  731324

Query  2727    GTTGGAAGCCGCTGATGCTGGCTTGGACTGCTGCGTGGCAACATGCGGTGGACCGAGCCG  2786
               |  ||||||||||||||||||  |||||||||| |||||||||||||||||||||  |||
Sbjct  731325  GCGGGAAGCCGCTGATGCTGGACTGGACTGCTGTGTGGCAACATGCGGTGGACCGGACCG  731384

Query  2787    GCGTCGGCGCGTGGACGGCCAGGGCAGTCCCTCGGGACGGCCGGTGTACGCTTAACAACC  2846
               ||||||||| ||||||||||||||||||||||||||||||||||| |||  |||||||||
Sbjct  731385  GCGTCGGCGTGTGGACGGCCAGGGCAGTCCCTCGGGACGGCCGGTATACATTTAACAACC  731444

Query  2847    AGCTTAGAACTGGTACGGACAAGGGGAAT  2875
               |||||||||||||||||||||||||||||
Sbjct  731445  AGCTTAGAACTGGTACGGACAAGGGGAAT  731473


 Score = 3919 bits (2122),  Expect = 0.0
 Identities = 2495/2669 (93%), Gaps = 49/2669 (2%)
 Strand=Plus/Plus

Query  221     ACAAACTCGTATGGATTTGTATGAACGTGAGATATATCGTTGGACCGTCACTGGCCAACA  280
               ||||||||| |||| || ||||||||||| ||  | | ||||||||||||||||||||||
Sbjct  736592  ACAAACTCGAATGG-TTAGTATGAACGTG-GAACT-TGGTTGGACCGTCACTGGCCAACA  736648

Query  281     AA-TATAACACAACTTTCGACAACGGATCTCTTGGTTCTCCCATCGATGAAGAACGCAGC  339
               || ||| |||||||||||||||||||||||||||||||||||||||||||||||||||||
Sbjct  736649  AACTAT-ACACAACTTTCGACAACGGATCTCTTGGTTCTCCCATCGATGAAGAACGCAGC  736707

Query  340     GAAACGCGATAGGTAATGTGAATTGCAGAATTCCGTGAATCATCGAATCTTTGAACGCAC  399
               ||||||||||||||||||||||||||||||||||||||||||||||||||||||||||||
Sbjct  736708  GAAACGCGATAGGTAATGTGAATTGCAGAATTCCGTGAATCATCGAATCTTTGAACGCAC  736767

Query  400     CTTGCGCTCTATGGTATTCCGTAGAGCATGCCTGTTTGAGTGCCGTGAATTCTCCCATCC  459
               |||||||||||||| | ||||||||||||||||||||||||||| |||| ||||||| ||
Sbjct  736768  CTTGCGCTCTATGGCAATCCGTAGAGCATGCCTGTTTGAGTGCCATGAAATCTCCCACCC  736827

Query  460     CAAGCGGTTTTTATCAAAG-AATTGCTAGGC-GAAGGGGT-TGAGATGGGCGTTGTTATA  516
               |||||||||||||  || | ||  ||| ||| || ||||| || ||| || | ||   | 
Sbjct  736828  CAAGCGGTTTTTA--AATGAAACGGCTTGGCGGATGGGGTCTG-GAT-GG-G-TG-CCT-  736879

Query  517     ACTG-CTTTTCTTCTCTAG-AAAAGCTCGCCCGAAAAACAGCTAACGCCTCTGGGCCACT  574
                ||| ||   || | |||| | | ||||||||||||  ||   | ||||| || | ||||
Sbjct  736880  -CTGCCTGCGCTAC-CTAGCACAGGCTCGCCCGAAATGCA-TGAGCGCCT-TGAGACACT  736935

Query  575     TTGCATCCGCTTCTCTG-AGGGGA-GAAGCGGCCAAGC-GCGCTCTGATCATCAGGCATA  631
               |||||||||| ||||||   |||| || |||||||||| | | | |  ||  | ||||| 
Sbjct  736936  TTGCATCCGCCTCTCTGTTTGGGAGGAGGCGGCCAAGCAGTG-T-TTTTCTCCTGGCATG  736993

Query  632     GCATGATACGTCATTTGCTATG----CTGTAGGA-GAGCATTTGGTTGTGGTTATACCGC  686
               ||||||||||||||||||||||    ||  |||| ||   ||||||||||    | | ||
Sbjct  736994  GCATGATACGTCATTTGCTATGTCGCCTAAAGGAGGAATGTTTGGTTGTG----T-CTGC  737048

Query  687     GTGCGTCAtttttttttttGCAAACGCAAAGAAAAAAGCCCCCTTTCATTTCTGGTCTCA  746
               ||| | |   ||     ||||   | |   |   | | |||  ||||| |||||||||||
Sbjct  737049  GTGTG-C---TTCGAACTTGC---CTCTGTG-GCACATCCCAATTTCACTTCTGGTCTCA  737100

Query  747     AATCAGGTAGGATCACCCGCTGAACTTAAGCATATCAATAAGCGGAGGAAAAGAAACTAA  806
               ||||||||||||||||||||||||||||||||||||||||||||||||||||||||||||
Sbjct  737101  AATCAGGTAGGATCACCCGCTGAACTTAAGCATATCAATAAGCGGAGGAAAAGAAACTAA  737160

Query  807     CAAGGATTCCCCTAGTAACGGCGAGCGAAGCGGGAAGAGCTCAAATTTGAAAGCTGGCAC  866
               ||||||||||||||||||||||||||||||||||||||||||||||||||||||||||  
Sbjct  737161  CAAGGATTCCCCTAGTAACGGCGAGCGAAGCGGGAAGAGCTCAAATTTGAAAGCTGGCGT  737220

Query  867     CTCCGGTGTCCGCGTTGTAATCTCGAGACGTGTTTTCCGTGCGGCTCTATGGACAAGTCC  926
               || ||| |||||||||||||||||||||||||||||||||||||||||||||||||||||
Sbjct  737221  CTTCGGCGTCCGCGTTGTAATCTCGAGACGTGTTTTCCGTGCGGCTCTATGGACAAGTCC  737280

Query  927     CTTGGAATAGGGCATCGTAGAGGGTGAGAATCCCGTACTTGCCATGGAAGAACCGTGCTT  986
               ||||||| ||||||||||||||||||| |||||||||||||||||||||| |||||||||
Sbjct  737281  CTTGGAACAGGGCATCGTAGAGGGTGAAAATCCCGTACTTGCCATGGAAGTACCGTGCTT  737340

Query  987     TGCGATACACGCTCTAAGAGTCGAGTTGTTTGGGATTGCAGCTCAAAATGGGTGGTAGAC  1046
               || ||||||||||| ||||||||||| |||||||||||| ||||||| ||||||||||||
Sbjct  737341  TGTGATACACGCTCCAAGAGTCGAGTAGTTTGGGATTGCTGCTCAAAGTGGGTGGTAGAC  737400

Query  1047    TCCATCTAAAGCTAAATATCGGGGAGAGACCGATAGCGAACAAGTACCGTGAGGGAAAGA  1106
               ||||||||||||||||||||||||||||||||||||||||||||||||||||||||||||
Sbjct  737401  TCCATCTAAAGCTAAATATCGGGGAGAGACCGATAGCGAACAAGTACCGTGAGGGAAAGA  737460

Query  1107    TGAAAAGCACTTTGGAAAGAGAGTTAAAAGTACGTGAAATTGTCGAAAGGGAAGCACTTG  1166
               ||||||||||||||||||||||||||||||||||||||||||||||||||||||||||||
Sbjct  737461  TGAAAAGCACTTTGGAAAGAGAGTTAAAAGTACGTGAAATTGTCGAAAGGGAAGCACTTG  737520

Query  1167    AAGTCAGCCATGCTGCTTGAGACTCAGCCTGGCCTTTGGGCTTGGTGTATTTCTCGGTGG  1226
               ||||||||||||||||||||||||||||||||| |||  ||||||||||||||||||| |
Sbjct  737521  AAGTCAGCCATGCTGCTTGAGACTCAGCCTGGC-TTT-TGCTTGGTGTATTTCTCGGTAG  737578

Query  1227    CAAGCCAGCATTGGTTTGGGTCGTCGGAGAAGCGCATAGGGAATGTAGCGTCTCCGGACG  1286
               |||||||||||||||||| ||||||||||||||| || |||||||| || ||  |||| |
Sbjct  737579  CAAGCCAGCATTGGTTTGTGTCGTCGGAGAAGCGTATGGGGAATGTGGCATCCTCGGATG  737638

Query  1287    TGTTATAGCCTTATGCAGGATACGACGACCTGGATCAAGGAACGCAGTGTGCCCTCTGGG  1346
               |||||||||| | |||||||||||||||| | || |||||||||||||||||||||||||
Sbjct  737639  TGTTATAGCCCTGTGCAGGATACGACGACGTAGACCAAGGAACGCAGTGTGCCCTCTGGG  737698

Query  1347    CGGGTCTTCGGACACCTTCACACTTAGGATGCTGGCGTAATGGCTTTAAGTGGCCCGTCT  1406
               ||||||||||||||||||||||||||||||||||||||||||||||||||||||||||||
Sbjct  737699  CGGGTCTTCGGACACCTTCACACTTAGGATGCTGGCGTAATGGCTTTAAGTGGCCCGTCT  737758

Query  1407    TGAAACACGGACCAAGGAGTCTAACATGTGTGCGAGTTTTTGGGTGGCAAACCCATGAGC  1466
               ||||||||||||||||||||||||||||||||||||||||||||||||||||||||||||
Sbjct  737759  TGAAACACGGACCAAGGAGTCTAACATGTGTGCGAGTTTTTGGGTGGCAAACCCATGAGC  737818

Query  1467    GTAATGAAAGTGAATACAGGTGGGATCCGCAAGGAGCACCATCGACCGGCCCTGAACTTC  1526
               ||||||||||||||| |||||||||||||||||||||||||||||||||||||||  |||
Sbjct  737819  GTAATGAAAGTGAATGCAGGTGGGATCCGCAAGGAGCACCATCGACCGGCCCTGATGTTC  737878

Query  1527    TGGGATGGGTCTGAGTAAGAGCATATATGTTGGGACCCGAAAGATGGTGAACTATGCCTG  1586
               | ||||||||||| ||||||||||||||||||||||||||||||||||||||||||||||
Sbjct  737879  TCGGATGGGTCTGCGTAAGAGCATATATGTTGGGACCCGAAAGATGGTGAACTATGCCTG  737938

Query  1587    AATAGGGCGAAGCCAGAGGAAACTCTGGTGGAGGCTCGCAGCGGTTCTGACGTGCAAATC  1646
               ||||||||||||||||||||||||||||||||||||||||||||||||||||||||||||
Sbjct  737939  AATAGGGCGAAGCCAGAGGAAACTCTGGTGGAGGCTCGCAGCGGTTCTGACGTGCAAATC  737998

Query  1647    GATCGTCAAATTTGGGTATAGGGGCGAAAGACTAATCGAACCATCTAGTAGCTGGTTCCT  1706
               ||||||||||||||||||||||||||||||||||||||||||||||||||||||||||||
Sbjct  737999  GATCGTCAAATTTGGGTATAGGGGCGAAAGACTAATCGAACCATCTAGTAGCTGGTTCCT  738058

Query  1707    GCCGAAGTTTCCCTCAGGATAGCAGAAACTCGTATCAGTTTTATGAGGTAAAGCGAATGA  1766
               ||||||||||||||||||||||||||||||||||||||||||||||||||||||||||||
Sbjct  738059  GCCGAAGTTTCCCTCAGGATAGCAGAAACTCGTATCAGTTTTATGAGGTAAAGCGAATGA  738118

Query  1767    TTAGAGGCCTTGGGGATGTAACATCCTTAACCTATTCTCAAACTTTAAATGTGTAAGAAG  1826
               ||||||||||||||||||||||||||||||||||||||||||||||||||||||||||||
Sbjct  738119  TTAGAGGCCTTGGGGATGTAACATCCTTAACCTATTCTCAAACTTTAAATGTGTAAGAAG  738178

Query  1827    TCCTTGTTACTTAAGTGAACGTGGACATGCGAATGAGAGTTTCTAGTGGGCCATTTTTGG  1886
               |||||||||||| |||||||||||||||||||||||||||||||||||||||||||||||
Sbjct  738179  TCCTTGTTACTTGAGTGAACGTGGACATGCGAATGAGAGTTTCTAGTGGGCCATTTTTGG  738238

Query  1887    TAAGCAGAACTGGCGATGCGGGATGAACCGATCGTGAGGTTAAGGTGCCGGAATACACGC  1946
               ||||||||||||||||||||||||||||||||||||||||||||||||||||||||||||
Sbjct  738239  TAAGCAGAACTGGCGATGCGGGATGAACCGATCGTGAGGTTAAGGTGCCGGAATACACGC  738298

Query  1947    TCATCAGACACCACAAAAGGTGTTAGTTCATCTAGACAGCAGGACGGTGGCCATGGAAGT  2006
               ||||||||||||||||||||||||||||||||||||||||||||||||||||||||||||
Sbjct  738299  TCATCAGACACCACAAAAGGTGTTAGTTCATCTAGACAGCAGGACGGTGGCCATGGAAGT  738358

Query  2007    TGGAATCCGCTAAGGAGTGTGTAACAACTCACCTGCCGAATGAACTAGCCCTGAAAATGG  2066
                |||||||||||||||||||||||||||||||||||||||||||||||||||||||||||
Sbjct  738359  CGGAATCCGCTAAGGAGTGTGTAACAACTCACCTGCCGAATGAACTAGCCCTGAAAATGG  738418

Query  2067    ATGGCGCTTAAGCGTGTTACCTATACCTCACCGTCAATGTTAGAGCGATGCGTTGACGAG  2126
               |||||||||||||||||||||||||||||||||||| ||||||||||||||| |||||||
Sbjct  738419  ATGGCGCTTAAGCGTGTTACCTATACCTCACCGTCAGTGTTAGAGCGATGCGCTGACGAG  738478

Query  2127    TAGGCAGGCGTGGAGGTTGTATCGAAGCCTAGGCAGTGATGCTGGGTGGAACAGCCTCTA  2186
               ||||||||||||||||||||||||||||||||||||||||||||||||||||||||||||
Sbjct  738479  TAGGCAGGCGTGGAGGTTGTATCGAAGCCTAGGCAGTGATGCTGGGTGGAACAGCCTCTA  738538

Query  2187    GTGCAGATCTTGGTGGTAGTAGCAAATATTCAAGTGAGAACCTTGAAGACTGAAGTGGAG  2246
               ||||||||||||||||||||||||||||||||||||||||||||||||||||||||||||
Sbjct  738539  GTGCAGATCTTGGTGGTAGTAGCAAATATTCAAGTGAGAACCTTGAAGACTGAAGTGGAG  738598

Query  2247    AAAGGTTCCATGGTAACAGCAGTTGGACATGGGTGAGCCGATCCTAAGAGATAGGGTAGT  2306
               ||||||||||||||||||||||||||||||||||||||||||||||||||||||||||||
Sbjct  738599  AAAGGTTCCATGGTAACAGCAGTTGGACATGGGTGAGCCGATCCTAAGAGATAGGGTAGT  738658

Query  2307    TCCGTATGAAAGTTGCGCGATTCTTCGCGCCGCCTATCGAAAGGGAAGCCGGTTAAAATT  2366
               |||||||||||| |||||||||||||||||||||||||||||||||||||||||||||||
Sbjct  738659  TCCGTATGAAAG-TGCGCGATTCTTCGCGCCGCCTATCGAAAGGGAAGCCGGTTAAAATT  738717

Query  2367    CCGGCGCCAGGATATGGATGTTAGACGGCAACGTAAACGAACCAGGAGACGTCGGCGAGG  2426
               ||||||||||||| |||||| |||||||||||||||||||||||||||||||||||||||
Sbjct  738718  CCGGCGCCAGGATGTGGATGATAGACGGCAACGTAAACGAACCAGGAGACGTCGGCGAGG  738777

Query  2427    GCCCTGGAAAGAGTTCTCTTTTCTTTCTTACAGTCTACCACCCTGAAATCGATTTATTCG  2486
               ||||||||||||||| ||||||||||||||||||||  ||||||||||||||||| ||||
Sbjct  738778  GCCCTGGAAAGAGTTATCTTTTCTTTCTTACAGTCTGTCACCCTGAAATCGATTTGTTCG  738837

Query  2487    GAGCTAGGGTTCTATGGCTGGTAGAGCTCGGCACTTCTGCCGAGTCCGGTGCGTCCTCGA  2546
               ||| |||||||| |||||||||||||||||||||||||||||||||||||||||||||||
Sbjct  738838  GAGATAGGGTTCCATGGCTGGTAGAGCTCGGCACTTCTGCCGAGTCCGGTGCGTCCTCGA  738897

Query  2547    CGGCCCTTGAAAATCCTGGGGAGCATTCCATCTCATGCCTGGTCGTACTGATAACCGCAG  2606
               |||||||||||||||||||||||||   ||| ||| ||||||||||||||||||||||||
Sbjct  738898  CGGCCCTTGAAAATCCTGGGGAGCAAA-CATTTCACGCCTGGTCGTACTGATAACCGCAG  738956

Query  2607    CAGGTCTCCTAGGTTAACAGCCTCTAGTTGATAGAATAATGTGGATAAGGGAATTCGGCA  2666
               ||||||||||||||||||||||||||||||||||||||||||||||||||||||||||||
Sbjct  738957  CAGGTCTCCTAGGTTAACAGCCTCTAGTTGATAGAATAATGTGGATAAGGGAATTCGGCA  739016

Query  2667    AATTGGATCCGTAACTTCGGGATAAGGATTGGCTCTAAGGGTTGGGTACATCGGGCCCTG  2726
               || ||||||||||||||||||||||||||||||||||||||||||||| |||||||||||
Sbjct  739017  AAATGGATCCGTAACTTCGGGATAAGGATTGGCTCTAAGGGTTGGGTATATCGGGCCCTG  739076

Query  2727    GTTGGAAGCCGCTGATGCTGGCTTGGACTGCTGCGTGGCAACATGCGGTGGACCGAGCCG  2786
               |  ||||||||||||||||||  |||||||||| |||||||||||||||||||||  |||
Sbjct  739077  GCGGGAAGCCGCTGATGCTGGACTGGACTGCTGTGTGGCAACATGCGGTGGACCGGACCG  739136

Query  2787    GCGTCGGCGCGTGGACGGCCAGGGCAGTCCCTCGGGACGGCCGGTGTACGCTTAACAACC  2846
               ||||||||| ||||||||||||||||||||||||||||||||||| |||  |||||||||
Sbjct  739137  GCGTCGGCGTGTGGACGGCCAGGGCAGTCCCTCGGGACGGCCGGTATACATTTAACAACC  739196

Query  2847    AGCTTAGAACTGGTACGGACAAGGGGAAT  2875
               |||||||||||||||||||||||||||||
Sbjct  739197  AGCTTAGAACTGGTACGGACAAGGGGAAT  739225


 Score = 3919 bits (2122),  Expect = 0.0
 Identities = 2495/2669 (93%), Gaps = 49/2669 (2%)
 Strand=Plus/Plus

Query  221     ACAAACTCGTATGGATTTGTATGAACGTGAGATATATCGTTGGACCGTCACTGGCCAACA  280
               ||||||||| |||| || ||||||||||| ||  | | ||||||||||||||||||||||
Sbjct  744344  ACAAACTCGAATGG-TTAGTATGAACGTG-GAACT-TGGTTGGACCGTCACTGGCCAACA  744400

Query  281     AA-TATAACACAACTTTCGACAACGGATCTCTTGGTTCTCCCATCGATGAAGAACGCAGC  339
               || ||| |||||||||||||||||||||||||||||||||||||||||||||||||||||
Sbjct  744401  AACTAT-ACACAACTTTCGACAACGGATCTCTTGGTTCTCCCATCGATGAAGAACGCAGC  744459

Query  340     GAAACGCGATAGGTAATGTGAATTGCAGAATTCCGTGAATCATCGAATCTTTGAACGCAC  399
               ||||||||||||||||||||||||||||||||||||||||||||||||||||||||||||
Sbjct  744460  GAAACGCGATAGGTAATGTGAATTGCAGAATTCCGTGAATCATCGAATCTTTGAACGCAC  744519

Query  400     CTTGCGCTCTATGGTATTCCGTAGAGCATGCCTGTTTGAGTGCCGTGAATTCTCCCATCC  459
               |||||||||||||| | ||||||||||||||||||||||||||| |||| ||||||| ||
Sbjct  744520  CTTGCGCTCTATGGCAATCCGTAGAGCATGCCTGTTTGAGTGCCATGAAATCTCCCACCC  744579

Query  460     CAAGCGGTTTTTATCAAAG-AATTGCTAGGC-GAAGGGGT-TGAGATGGGCGTTGTTATA  516
               |||||||||||||  || | ||  ||| ||| || ||||| || ||| || | ||   | 
Sbjct  744580  CAAGCGGTTTTTA--AATGAAACGGCTTGGCGGATGGGGTCTG-GAT-GG-G-TG-CCT-  744631

Query  517     ACTG-CTTTTCTTCTCTAG-AAAAGCTCGCCCGAAAAACAGCTAACGCCTCTGGGCCACT  574
                ||| ||   || | |||| | | ||||||||||||  ||   | ||||| || | ||||
Sbjct  744632  -CTGCCTGCGCTAC-CTAGCACAGGCTCGCCCGAAATGCA-TGAGCGCCT-TGAGACACT  744687

Query  575     TTGCATCCGCTTCTCTG-AGGGGA-GAAGCGGCCAAGC-GCGCTCTGATCATCAGGCATA  631
               |||||||||| ||||||   |||| || |||||||||| | | | |  ||  | ||||| 
Sbjct  744688  TTGCATCCGCCTCTCTGTTTGGGAGGAGGCGGCCAAGCAGTG-T-TTTTCTCCTGGCATG  744745

Query  632     GCATGATACGTCATTTGCTATG----CTGTAGGA-GAGCATTTGGTTGTGGTTATACCGC  686
               ||||||||||||||||||||||    ||  |||| ||   ||||||||||    | | ||
Sbjct  744746  GCATGATACGTCATTTGCTATGTCGCCTAAAGGAGGAATGTTTGGTTGTG----T-CTGC  744800

Query  687     GTGCGTCAtttttttttttGCAAACGCAAAGAAAAAAGCCCCCTTTCATTTCTGGTCTCA  746
               ||| | |   ||     ||||   | |   |   | | |||  ||||| |||||||||||
Sbjct  744801  GTGTG-C---TTCGAACTTGC---CTCTGTG-GCACATCCCAATTTCACTTCTGGTCTCA  744852

Query  747     AATCAGGTAGGATCACCCGCTGAACTTAAGCATATCAATAAGCGGAGGAAAAGAAACTAA  806
               ||||||||||||||||||||||||||||||||||||||||||||||||||||||||||||
Sbjct  744853  AATCAGGTAGGATCACCCGCTGAACTTAAGCATATCAATAAGCGGAGGAAAAGAAACTAA  744912

Query  807     CAAGGATTCCCCTAGTAACGGCGAGCGAAGCGGGAAGAGCTCAAATTTGAAAGCTGGCAC  866
               ||||||||||||||||||||||||||||||||||||||||||||||||||||||||||  
Sbjct  744913  CAAGGATTCCCCTAGTAACGGCGAGCGAAGCGGGAAGAGCTCAAATTTGAAAGCTGGCGT  744972

Query  867     CTCCGGTGTCCGCGTTGTAATCTCGAGACGTGTTTTCCGTGCGGCTCTATGGACAAGTCC  926
               || ||| |||||||||||||||||||||||||||||||||||||||||||||||||||||
Sbjct  744973  CTTCGGCGTCCGCGTTGTAATCTCGAGACGTGTTTTCCGTGCGGCTCTATGGACAAGTCC  745032

Query  927     CTTGGAATAGGGCATCGTAGAGGGTGAGAATCCCGTACTTGCCATGGAAGAACCGTGCTT  986
               ||||||| ||||||||||||||||||| |||||||||||||||||||||| |||||||||
Sbjct  745033  CTTGGAACAGGGCATCGTAGAGGGTGAAAATCCCGTACTTGCCATGGAAGTACCGTGCTT  745092

Query  987     TGCGATACACGCTCTAAGAGTCGAGTTGTTTGGGATTGCAGCTCAAAATGGGTGGTAGAC  1046
               || ||||||||||| ||||||||||| |||||||||||| ||||||| ||||||||||||
Sbjct  745093  TGTGATACACGCTCCAAGAGTCGAGTAGTTTGGGATTGCTGCTCAAAGTGGGTGGTAGAC  745152

Query  1047    TCCATCTAAAGCTAAATATCGGGGAGAGACCGATAGCGAACAAGTACCGTGAGGGAAAGA  1106
               ||||||||||||||||||||||||||||||||||||||||||||||||||||||||||||
Sbjct  745153  TCCATCTAAAGCTAAATATCGGGGAGAGACCGATAGCGAACAAGTACCGTGAGGGAAAGA  745212

Query  1107    TGAAAAGCACTTTGGAAAGAGAGTTAAAAGTACGTGAAATTGTCGAAAGGGAAGCACTTG  1166
               ||||||||||||||||||||||||||||||||||||||||||||||||||||||||||||
Sbjct  745213  TGAAAAGCACTTTGGAAAGAGAGTTAAAAGTACGTGAAATTGTCGAAAGGGAAGCACTTG  745272

Query  1167    AAGTCAGCCATGCTGCTTGAGACTCAGCCTGGCCTTTGGGCTTGGTGTATTTCTCGGTGG  1226
               ||||||||||||||||||||||||||||||||| |||  ||||||||||||||||||| |
Sbjct  745273  AAGTCAGCCATGCTGCTTGAGACTCAGCCTGGC-TTT-TGCTTGGTGTATTTCTCGGTAG  745330

Query  1227    CAAGCCAGCATTGGTTTGGGTCGTCGGAGAAGCGCATAGGGAATGTAGCGTCTCCGGACG  1286
               |||||||||||||||||| ||||||||||||||| || |||||||| || ||  |||| |
Sbjct  745331  CAAGCCAGCATTGGTTTGTGTCGTCGGAGAAGCGTATGGGGAATGTGGCATCCTCGGATG  745390

Query  1287    TGTTATAGCCTTATGCAGGATACGACGACCTGGATCAAGGAACGCAGTGTGCCCTCTGGG  1346
               |||||||||| | |||||||||||||||| | || |||||||||||||||||||||||||
Sbjct  745391  TGTTATAGCCCTGTGCAGGATACGACGACGTAGACCAAGGAACGCAGTGTGCCCTCTGGG  745450

Query  1347    CGGGTCTTCGGACACCTTCACACTTAGGATGCTGGCGTAATGGCTTTAAGTGGCCCGTCT  1406
               ||||||||||||||||||||||||||||||||||||||||||||||||||||||||||||
Sbjct  745451  CGGGTCTTCGGACACCTTCACACTTAGGATGCTGGCGTAATGGCTTTAAGTGGCCCGTCT  745510

Query  1407    TGAAACACGGACCAAGGAGTCTAACATGTGTGCGAGTTTTTGGGTGGCAAACCCATGAGC  1466
               ||||||||||||||||||||||||||||||||||||||||||||||||||||||||||||
Sbjct  745511  TGAAACACGGACCAAGGAGTCTAACATGTGTGCGAGTTTTTGGGTGGCAAACCCATGAGC  745570

Query  1467    GTAATGAAAGTGAATACAGGTGGGATCCGCAAGGAGCACCATCGACCGGCCCTGAACTTC  1526
               ||||||||||||||| |||||||||||||||||||||||||||||||||||||||  |||
Sbjct  745571  GTAATGAAAGTGAATGCAGGTGGGATCCGCAAGGAGCACCATCGACCGGCCCTGATGTTC  745630

Query  1527    TGGGATGGGTCTGAGTAAGAGCATATATGTTGGGACCCGAAAGATGGTGAACTATGCCTG  1586
               | ||||||||||| ||||||||||||||||||||||||||||||||||||||||||||||
Sbjct  745631  TCGGATGGGTCTGCGTAAGAGCATATATGTTGGGACCCGAAAGATGGTGAACTATGCCTG  745690

Query  1587    AATAGGGCGAAGCCAGAGGAAACTCTGGTGGAGGCTCGCAGCGGTTCTGACGTGCAAATC  1646
               ||||||||||||||||||||||||||||||||||||||||||||||||||||||||||||
Sbjct  745691  AATAGGGCGAAGCCAGAGGAAACTCTGGTGGAGGCTCGCAGCGGTTCTGACGTGCAAATC  745750

Query  1647    GATCGTCAAATTTGGGTATAGGGGCGAAAGACTAATCGAACCATCTAGTAGCTGGTTCCT  1706
               ||||||||||||||||||||||||||||||||||||||||||||||||||||||||||||
Sbjct  745751  GATCGTCAAATTTGGGTATAGGGGCGAAAGACTAATCGAACCATCTAGTAGCTGGTTCCT  745810

Query  1707    GCCGAAGTTTCCCTCAGGATAGCAGAAACTCGTATCAGTTTTATGAGGTAAAGCGAATGA  1766
               ||||||||||||||||||||||||||||||||||||||||||||||||||||||||||||
Sbjct  745811  GCCGAAGTTTCCCTCAGGATAGCAGAAACTCGTATCAGTTTTATGAGGTAAAGCGAATGA  745870

Query  1767    TTAGAGGCCTTGGGGATGTAACATCCTTAACCTATTCTCAAACTTTAAATGTGTAAGAAG  1826
               ||||||||||||||||||||||||||||||||||||||||||||||||||||||||||||
Sbjct  745871  TTAGAGGCCTTGGGGATGTAACATCCTTAACCTATTCTCAAACTTTAAATGTGTAAGAAG  745930

Query  1827    TCCTTGTTACTTAAGTGAACGTGGACATGCGAATGAGAGTTTCTAGTGGGCCATTTTTGG  1886
               |||||||||||| |||||||||||||||||||||||||||||||||||||||||||||||
Sbjct  745931  TCCTTGTTACTTGAGTGAACGTGGACATGCGAATGAGAGTTTCTAGTGGGCCATTTTTGG  745990

Query  1887    TAAGCAGAACTGGCGATGCGGGATGAACCGATCGTGAGGTTAAGGTGCCGGAATACACGC  1946
               ||||||||||||||||||||||||||||||||||||||||||||||||||||||||||||
Sbjct  745991  TAAGCAGAACTGGCGATGCGGGATGAACCGATCGTGAGGTTAAGGTGCCGGAATACACGC  746050

Query  1947    TCATCAGACACCACAAAAGGTGTTAGTTCATCTAGACAGCAGGACGGTGGCCATGGAAGT  2006
               ||||||||||||||||||||||||||||||||||||||||||||||||||||||||||||
Sbjct  746051  TCATCAGACACCACAAAAGGTGTTAGTTCATCTAGACAGCAGGACGGTGGCCATGGAAGT  746110

Query  2007    TGGAATCCGCTAAGGAGTGTGTAACAACTCACCTGCCGAATGAACTAGCCCTGAAAATGG  2066
                |||||||||||||||||||||||||||||||||||||||||||||||||||||||||||
Sbjct  746111  CGGAATCCGCTAAGGAGTGTGTAACAACTCACCTGCCGAATGAACTAGCCCTGAAAATGG  746170

Query  2067    ATGGCGCTTAAGCGTGTTACCTATACCTCACCGTCAATGTTAGAGCGATGCGTTGACGAG  2126
               |||||||||||||||||||||||||||||||||||| ||||||||||||||| |||||||
Sbjct  746171  ATGGCGCTTAAGCGTGTTACCTATACCTCACCGTCAGTGTTAGAGCGATGCGCTGACGAG  746230

Query  2127    TAGGCAGGCGTGGAGGTTGTATCGAAGCCTAGGCAGTGATGCTGGGTGGAACAGCCTCTA  2186
               ||||||||||||||||||||||||||||||||||||||||||||||||||||||||||||
Sbjct  746231  TAGGCAGGCGTGGAGGTTGTATCGAAGCCTAGGCAGTGATGCTGGGTGGAACAGCCTCTA  746290

Query  2187    GTGCAGATCTTGGTGGTAGTAGCAAATATTCAAGTGAGAACCTTGAAGACTGAAGTGGAG  2246
               ||||||||||||||||||||||||||||||||||||||||||||||||||||||||||||
Sbjct  746291  GTGCAGATCTTGGTGGTAGTAGCAAATATTCAAGTGAGAACCTTGAAGACTGAAGTGGAG  746350

Query  2247    AAAGGTTCCATGGTAACAGCAGTTGGACATGGGTGAGCCGATCCTAAGAGATAGGGTAGT  2306
               ||||||||||||||||||||||||||||||||||||||||||||||||||||||||||||
Sbjct  746351  AAAGGTTCCATGGTAACAGCAGTTGGACATGGGTGAGCCGATCCTAAGAGATAGGGTAGT  746410

Query  2307    TCCGTATGAAAGTTGCGCGATTCTTCGCGCCGCCTATCGAAAGGGAAGCCGGTTAAAATT  2366
               |||||||||||| |||||||||||||||||||||||||||||||||||||||||||||||
Sbjct  746411  TCCGTATGAAAG-TGCGCGATTCTTCGCGCCGCCTATCGAAAGGGAAGCCGGTTAAAATT  746469

Query  2367    CCGGCGCCAGGATATGGATGTTAGACGGCAACGTAAACGAACCAGGAGACGTCGGCGAGG  2426
               ||||||||||||| |||||| |||||||||||||||||||||||||||||||||||||||
Sbjct  746470  CCGGCGCCAGGATGTGGATGATAGACGGCAACGTAAACGAACCAGGAGACGTCGGCGAGG  746529

Query  2427    GCCCTGGAAAGAGTTCTCTTTTCTTTCTTACAGTCTACCACCCTGAAATCGATTTATTCG  2486
               ||||||||||||||| ||||||||||||||||||||  ||||||||||||||||| ||||
Sbjct  746530  GCCCTGGAAAGAGTTATCTTTTCTTTCTTACAGTCTGTCACCCTGAAATCGATTTGTTCG  746589

Query  2487    GAGCTAGGGTTCTATGGCTGGTAGAGCTCGGCACTTCTGCCGAGTCCGGTGCGTCCTCGA  2546
               ||| |||||||| |||||||||||||||||||||||||||||||||||||||||||||||
Sbjct  746590  GAGATAGGGTTCCATGGCTGGTAGAGCTCGGCACTTCTGCCGAGTCCGGTGCGTCCTCGA  746649

Query  2547    CGGCCCTTGAAAATCCTGGGGAGCATTCCATCTCATGCCTGGTCGTACTGATAACCGCAG  2606
               |||||||||||||||||||||||||   ||| ||| ||||||||||||||||||||||||
Sbjct  746650  CGGCCCTTGAAAATCCTGGGGAGCAAA-CATTTCACGCCTGGTCGTACTGATAACCGCAG  746708

Query  2607    CAGGTCTCCTAGGTTAACAGCCTCTAGTTGATAGAATAATGTGGATAAGGGAATTCGGCA  2666
               ||||||||||||||||||||||||||||||||||||||||||||||||||||||||||||
Sbjct  746709  CAGGTCTCCTAGGTTAACAGCCTCTAGTTGATAGAATAATGTGGATAAGGGAATTCGGCA  746768

Query  2667    AATTGGATCCGTAACTTCGGGATAAGGATTGGCTCTAAGGGTTGGGTACATCGGGCCCTG  2726
               || ||||||||||||||||||||||||||||||||||||||||||||| |||||||||||
Sbjct  746769  AAATGGATCCGTAACTTCGGGATAAGGATTGGCTCTAAGGGTTGGGTATATCGGGCCCTG  746828

Query  2727    GTTGGAAGCCGCTGATGCTGGCTTGGACTGCTGCGTGGCAACATGCGGTGGACCGAGCCG  2786
               |  ||||||||||||||||||  |||||||||| |||||||||||||||||||||  |||
Sbjct  746829  GCGGGAAGCCGCTGATGCTGGACTGGACTGCTGTGTGGCAACATGCGGTGGACCGGACCG  746888

Query  2787    GCGTCGGCGCGTGGACGGCCAGGGCAGTCCCTCGGGACGGCCGGTGTACGCTTAACAACC  2846
               ||||||||| ||||||||||||||||||||||||||||||||||| |||  |||||||||
Sbjct  746889  GCGTCGGCGTGTGGACGGCCAGGGCAGTCCCTCGGGACGGCCGGTATACATTTAACAACC  746948

Query  2847    AGCTTAGAACTGGTACGGACAAGGGGAAT  2875
               |||||||||||||||||||||||||||||
Sbjct  746949  AGCTTAGAACTGGTACGGACAAGGGGAAT  746977


 Score = 3919 bits (2122),  Expect = 0.0
 Identities = 2495/2669 (93%), Gaps = 49/2669 (2%)
 Strand=Plus/Plus

Query  221     ACAAACTCGTATGGATTTGTATGAACGTGAGATATATCGTTGGACCGTCACTGGCCAACA  280
               ||||||||| |||| || ||||||||||| ||  | | ||||||||||||||||||||||
Sbjct  752097  ACAAACTCGAATGG-TTAGTATGAACGTG-GAACT-TGGTTGGACCGTCACTGGCCAACA  752153

Query  281     AA-TATAACACAACTTTCGACAACGGATCTCTTGGTTCTCCCATCGATGAAGAACGCAGC  339
               || ||| |||||||||||||||||||||||||||||||||||||||||||||||||||||
Sbjct  752154  AACTAT-ACACAACTTTCGACAACGGATCTCTTGGTTCTCCCATCGATGAAGAACGCAGC  752212

Query  340     GAAACGCGATAGGTAATGTGAATTGCAGAATTCCGTGAATCATCGAATCTTTGAACGCAC  399
               ||||||||||||||||||||||||||||||||||||||||||||||||||||||||||||
Sbjct  752213  GAAACGCGATAGGTAATGTGAATTGCAGAATTCCGTGAATCATCGAATCTTTGAACGCAC  752272

Query  400     CTTGCGCTCTATGGTATTCCGTAGAGCATGCCTGTTTGAGTGCCGTGAATTCTCCCATCC  459
               |||||||||||||| | ||||||||||||||||||||||||||| |||| ||||||| ||
Sbjct  752273  CTTGCGCTCTATGGCAATCCGTAGAGCATGCCTGTTTGAGTGCCATGAAATCTCCCACCC  752332

Query  460     CAAGCGGTTTTTATCAAAG-AATTGCTAGGC-GAAGGGGT-TGAGATGGGCGTTGTTATA  516
               |||||||||||||  || | ||  ||| ||| || ||||| || ||| || | ||   | 
Sbjct  752333  CAAGCGGTTTTTA--AATGAAACGGCTTGGCGGATGGGGTCTG-GAT-GG-G-TG-CCT-  752384

Query  517     ACTG-CTTTTCTTCTCTAG-AAAAGCTCGCCCGAAAAACAGCTAACGCCTCTGGGCCACT  574
                ||| ||   || | |||| | | ||||||||||||  ||   | ||||| || | ||||
Sbjct  752385  -CTGCCTGCGCTAC-CTAGCACAGGCTCGCCCGAAATGCA-TGAGCGCCT-TGAGACACT  752440

Query  575     TTGCATCCGCTTCTCTG-AGGGGA-GAAGCGGCCAAGC-GCGCTCTGATCATCAGGCATA  631
               |||||||||| ||||||   |||| || |||||||||| | | | |  ||  | ||||| 
Sbjct  752441  TTGCATCCGCCTCTCTGTTTGGGAGGAGGCGGCCAAGCAGTG-T-TTTTCTCCTGGCATG  752498

Query  632     GCATGATACGTCATTTGCTATG----CTGTAGGA-GAGCATTTGGTTGTGGTTATACCGC  686
               ||||||||||||||||||||||    ||  |||| ||   ||||||||||    | | ||
Sbjct  752499  GCATGATACGTCATTTGCTATGTCGCCTAAAGGAGGAATGTTTGGTTGTG----T-CTGC  752553

Query  687     GTGCGTCAtttttttttttGCAAACGCAAAGAAAAAAGCCCCCTTTCATTTCTGGTCTCA  746
               ||| | |   ||     ||||   | |   |   | | |||  ||||| |||||||||||
Sbjct  752554  GTGTG-C---TTCGAACTTGC---CTCTGTG-GCACATCCCAATTTCACTTCTGGTCTCA  752605

Query  747     AATCAGGTAGGATCACCCGCTGAACTTAAGCATATCAATAAGCGGAGGAAAAGAAACTAA  806
               ||||||||||||||||||||||||||||||||||||||||||||||||||||||||||||
Sbjct  752606  AATCAGGTAGGATCACCCGCTGAACTTAAGCATATCAATAAGCGGAGGAAAAGAAACTAA  752665

Query  807     CAAGGATTCCCCTAGTAACGGCGAGCGAAGCGGGAAGAGCTCAAATTTGAAAGCTGGCAC  866
               ||||||||||||||||||||||||||||||||||||||||||||||||||||||||||  
Sbjct  752666  CAAGGATTCCCCTAGTAACGGCGAGCGAAGCGGGAAGAGCTCAAATTTGAAAGCTGGCGT  752725

Query  867     CTCCGGTGTCCGCGTTGTAATCTCGAGACGTGTTTTCCGTGCGGCTCTATGGACAAGTCC  926
               || ||| |||||||||||||||||||||||||||||||||||||||||||||||||||||
Sbjct  752726  CTTCGGCGTCCGCGTTGTAATCTCGAGACGTGTTTTCCGTGCGGCTCTATGGACAAGTCC  752785

Query  927     CTTGGAATAGGGCATCGTAGAGGGTGAGAATCCCGTACTTGCCATGGAAGAACCGTGCTT  986
               ||||||| ||||||||||||||||||| |||||||||||||||||||||| |||||||||
Sbjct  752786  CTTGGAACAGGGCATCGTAGAGGGTGAAAATCCCGTACTTGCCATGGAAGTACCGTGCTT  752845

Query  987     TGCGATACACGCTCTAAGAGTCGAGTTGTTTGGGATTGCAGCTCAAAATGGGTGGTAGAC  1046
               || ||||||||||| ||||||||||| |||||||||||| ||||||| ||||||||||||
Sbjct  752846  TGTGATACACGCTCCAAGAGTCGAGTAGTTTGGGATTGCTGCTCAAAGTGGGTGGTAGAC  752905

Query  1047    TCCATCTAAAGCTAAATATCGGGGAGAGACCGATAGCGAACAAGTACCGTGAGGGAAAGA  1106
               ||||||||||||||||||||||||||||||||||||||||||||||||||||||||||||
Sbjct  752906  TCCATCTAAAGCTAAATATCGGGGAGAGACCGATAGCGAACAAGTACCGTGAGGGAAAGA  752965

Query  1107    TGAAAAGCACTTTGGAAAGAGAGTTAAAAGTACGTGAAATTGTCGAAAGGGAAGCACTTG  1166
               ||||||||||||||||||||||||||||||||||||||||||||||||||||||||||||
Sbjct  752966  TGAAAAGCACTTTGGAAAGAGAGTTAAAAGTACGTGAAATTGTCGAAAGGGAAGCACTTG  753025

Query  1167    AAGTCAGCCATGCTGCTTGAGACTCAGCCTGGCCTTTGGGCTTGGTGTATTTCTCGGTGG  1226
               ||||||||||||||||||||||||||||||||| |||  ||||||||||||||||||| |
Sbjct  753026  AAGTCAGCCATGCTGCTTGAGACTCAGCCTGGC-TTT-TGCTTGGTGTATTTCTCGGTAG  753083

Query  1227    CAAGCCAGCATTGGTTTGGGTCGTCGGAGAAGCGCATAGGGAATGTAGCGTCTCCGGACG  1286
               |||||||||||||||||| ||||||||||||||| || |||||||| || ||  |||| |
Sbjct  753084  CAAGCCAGCATTGGTTTGTGTCGTCGGAGAAGCGTATGGGGAATGTGGCATCCTCGGATG  753143

Query  1287    TGTTATAGCCTTATGCAGGATACGACGACCTGGATCAAGGAACGCAGTGTGCCCTCTGGG  1346
               |||||||||| | |||||||||||||||| | || |||||||||||||||||||||||||
Sbjct  753144  TGTTATAGCCCTGTGCAGGATACGACGACGTAGACCAAGGAACGCAGTGTGCCCTCTGGG  753203

Query  1347    CGGGTCTTCGGACACCTTCACACTTAGGATGCTGGCGTAATGGCTTTAAGTGGCCCGTCT  1406
               ||||||||||||||||||||||||||||||||||||||||||||||||||||||||||||
Sbjct  753204  CGGGTCTTCGGACACCTTCACACTTAGGATGCTGGCGTAATGGCTTTAAGTGGCCCGTCT  753263

Query  1407    TGAAACACGGACCAAGGAGTCTAACATGTGTGCGAGTTTTTGGGTGGCAAACCCATGAGC  1466
               ||||||||||||||||||||||||||||||||||||||||||||||||||||||||||||
Sbjct  753264  TGAAACACGGACCAAGGAGTCTAACATGTGTGCGAGTTTTTGGGTGGCAAACCCATGAGC  753323

Query  1467    GTAATGAAAGTGAATACAGGTGGGATCCGCAAGGAGCACCATCGACCGGCCCTGAACTTC  1526
               ||||||||||||||| |||||||||||||||||||||||||||||||||||||||  |||
Sbjct  753324  GTAATGAAAGTGAATGCAGGTGGGATCCGCAAGGAGCACCATCGACCGGCCCTGATGTTC  753383

Query  1527    TGGGATGGGTCTGAGTAAGAGCATATATGTTGGGACCCGAAAGATGGTGAACTATGCCTG  1586
               | ||||||||||| ||||||||||||||||||||||||||||||||||||||||||||||
Sbjct  753384  TCGGATGGGTCTGCGTAAGAGCATATATGTTGGGACCCGAAAGATGGTGAACTATGCCTG  753443

Query  1587    AATAGGGCGAAGCCAGAGGAAACTCTGGTGGAGGCTCGCAGCGGTTCTGACGTGCAAATC  1646
               ||||||||||||||||||||||||||||||||||||||||||||||||||||||||||||
Sbjct  753444  AATAGGGCGAAGCCAGAGGAAACTCTGGTGGAGGCTCGCAGCGGTTCTGACGTGCAAATC  753503

Query  1647    GATCGTCAAATTTGGGTATAGGGGCGAAAGACTAATCGAACCATCTAGTAGCTGGTTCCT  1706
               ||||||||||||||||||||||||||||||||||||||||||||||||||||||||||||
Sbjct  753504  GATCGTCAAATTTGGGTATAGGGGCGAAAGACTAATCGAACCATCTAGTAGCTGGTTCCT  753563

Query  1707    GCCGAAGTTTCCCTCAGGATAGCAGAAACTCGTATCAGTTTTATGAGGTAAAGCGAATGA  1766
               ||||||||||||||||||||||||||||||||||||||||||||||||||||||||||||
Sbjct  753564  GCCGAAGTTTCCCTCAGGATAGCAGAAACTCGTATCAGTTTTATGAGGTAAAGCGAATGA  753623

Query  1767    TTAGAGGCCTTGGGGATGTAACATCCTTAACCTATTCTCAAACTTTAAATGTGTAAGAAG  1826
               ||||||||||||||||||||||||||||||||||||||||||||||||||||||||||||
Sbjct  753624  TTAGAGGCCTTGGGGATGTAACATCCTTAACCTATTCTCAAACTTTAAATGTGTAAGAAG  753683

Query  1827    TCCTTGTTACTTAAGTGAACGTGGACATGCGAATGAGAGTTTCTAGTGGGCCATTTTTGG  1886
               |||||||||||| |||||||||||||||||||||||||||||||||||||||||||||||
Sbjct  753684  TCCTTGTTACTTGAGTGAACGTGGACATGCGAATGAGAGTTTCTAGTGGGCCATTTTTGG  753743

Query  1887    TAAGCAGAACTGGCGATGCGGGATGAACCGATCGTGAGGTTAAGGTGCCGGAATACACGC  1946
               ||||||||||||||||||||||||||||||||||||||||||||||||||||||||||||
Sbjct  753744  TAAGCAGAACTGGCGATGCGGGATGAACCGATCGTGAGGTTAAGGTGCCGGAATACACGC  753803

Query  1947    TCATCAGACACCACAAAAGGTGTTAGTTCATCTAGACAGCAGGACGGTGGCCATGGAAGT  2006
               ||||||||||||||||||||||||||||||||||||||||||||||||||||||||||||
Sbjct  753804  TCATCAGACACCACAAAAGGTGTTAGTTCATCTAGACAGCAGGACGGTGGCCATGGAAGT  753863

Query  2007    TGGAATCCGCTAAGGAGTGTGTAACAACTCACCTGCCGAATGAACTAGCCCTGAAAATGG  2066
                |||||||||||||||||||||||||||||||||||||||||||||||||||||||||||
Sbjct  753864  CGGAATCCGCTAAGGAGTGTGTAACAACTCACCTGCCGAATGAACTAGCCCTGAAAATGG  753923

Query  2067    ATGGCGCTTAAGCGTGTTACCTATACCTCACCGTCAATGTTAGAGCGATGCGTTGACGAG  2126
               |||||||||||||||||||||||||||||||||||| ||||||||||||||| |||||||
Sbjct  753924  ATGGCGCTTAAGCGTGTTACCTATACCTCACCGTCAGTGTTAGAGCGATGCGCTGACGAG  753983

Query  2127    TAGGCAGGCGTGGAGGTTGTATCGAAGCCTAGGCAGTGATGCTGGGTGGAACAGCCTCTA  2186
               ||||||||||||||||||||||||||||||||||||||||||||||||||||||||||||
Sbjct  753984  TAGGCAGGCGTGGAGGTTGTATCGAAGCCTAGGCAGTGATGCTGGGTGGAACAGCCTCTA  754043

Query  2187    GTGCAGATCTTGGTGGTAGTAGCAAATATTCAAGTGAGAACCTTGAAGACTGAAGTGGAG  2246
               ||||||||||||||||||||||||||||||||||||||||||||||||||||||||||||
Sbjct  754044  GTGCAGATCTTGGTGGTAGTAGCAAATATTCAAGTGAGAACCTTGAAGACTGAAGTGGAG  754103

Query  2247    AAAGGTTCCATGGTAACAGCAGTTGGACATGGGTGAGCCGATCCTAAGAGATAGGGTAGT  2306
               ||||||||||||||||||||||||||||||||||||||||||||||||||||||||||||
Sbjct  754104  AAAGGTTCCATGGTAACAGCAGTTGGACATGGGTGAGCCGATCCTAAGAGATAGGGTAGT  754163

Query  2307    TCCGTATGAAAGTTGCGCGATTCTTCGCGCCGCCTATCGAAAGGGAAGCCGGTTAAAATT  2366
               |||||||||||| |||||||||||||||||||||||||||||||||||||||||||||||
Sbjct  754164  TCCGTATGAAAG-TGCGCGATTCTTCGCGCCGCCTATCGAAAGGGAAGCCGGTTAAAATT  754222

Query  2367    CCGGCGCCAGGATATGGATGTTAGACGGCAACGTAAACGAACCAGGAGACGTCGGCGAGG  2426
               ||||||||||||| |||||| |||||||||||||||||||||||||||||||||||||||
Sbjct  754223  CCGGCGCCAGGATGTGGATGATAGACGGCAACGTAAACGAACCAGGAGACGTCGGCGAGG  754282

Query  2427    GCCCTGGAAAGAGTTCTCTTTTCTTTCTTACAGTCTACCACCCTGAAATCGATTTATTCG  2486
               ||||||||||||||| ||||||||||||||||||||  ||||||||||||||||| ||||
Sbjct  754283  GCCCTGGAAAGAGTTATCTTTTCTTTCTTACAGTCTGTCACCCTGAAATCGATTTGTTCG  754342

Query  2487    GAGCTAGGGTTCTATGGCTGGTAGAGCTCGGCACTTCTGCCGAGTCCGGTGCGTCCTCGA  2546
               ||| |||||||| |||||||||||||||||||||||||||||||||||||||||||||||
Sbjct  754343  GAGATAGGGTTCCATGGCTGGTAGAGCTCGGCACTTCTGCCGAGTCCGGTGCGTCCTCGA  754402

Query  2547    CGGCCCTTGAAAATCCTGGGGAGCATTCCATCTCATGCCTGGTCGTACTGATAACCGCAG  2606
               |||||||||||||||||||||||||   ||| ||| ||||||||||||||||||||||||
Sbjct  754403  CGGCCCTTGAAAATCCTGGGGAGCAAA-CATTTCACGCCTGGTCGTACTGATAACCGCAG  754461

Query  2607    CAGGTCTCCTAGGTTAACAGCCTCTAGTTGATAGAATAATGTGGATAAGGGAATTCGGCA  2666
               ||||||||||||||||||||||||||||||||||||||||||||||||||||||||||||
Sbjct  754462  CAGGTCTCCTAGGTTAACAGCCTCTAGTTGATAGAATAATGTGGATAAGGGAATTCGGCA  754521

Query  2667    AATTGGATCCGTAACTTCGGGATAAGGATTGGCTCTAAGGGTTGGGTACATCGGGCCCTG  2726
               || ||||||||||||||||||||||||||||||||||||||||||||| |||||||||||
Sbjct  754522  AAATGGATCCGTAACTTCGGGATAAGGATTGGCTCTAAGGGTTGGGTATATCGGGCCCTG  754581

Query  2727    GTTGGAAGCCGCTGATGCTGGCTTGGACTGCTGCGTGGCAACATGCGGTGGACCGAGCCG  2786
               |  ||||||||||||||||||  |||||||||| |||||||||||||||||||||  |||
Sbjct  754582  GCGGGAAGCCGCTGATGCTGGACTGGACTGCTGTGTGGCAACATGCGGTGGACCGGACCG  754641

Query  2787    GCGTCGGCGCGTGGACGGCCAGGGCAGTCCCTCGGGACGGCCGGTGTACGCTTAACAACC  2846
               ||||||||| ||||||||||||||||||||||||||||||||||| |||  |||||||||
Sbjct  754642  GCGTCGGCGTGTGGACGGCCAGGGCAGTCCCTCGGGACGGCCGGTATACATTTAACAACC  754701

Query  2847    AGCTTAGAACTGGTACGGACAAGGGGAAT  2875
               |||||||||||||||||||||||||||||
Sbjct  754702  AGCTTAGAACTGGTACGGACAAGGGGAAT  754730


 Score = 3919 bits (2122),  Expect = 0.0
 Identities = 2495/2669 (93%), Gaps = 49/2669 (2%)
 Strand=Plus/Plus

Query  221     ACAAACTCGTATGGATTTGTATGAACGTGAGATATATCGTTGGACCGTCACTGGCCAACA  280
               ||||||||| |||| || ||||||||||| ||  | | ||||||||||||||||||||||
Sbjct  759847  ACAAACTCGAATGG-TTAGTATGAACGTG-GAACT-TGGTTGGACCGTCACTGGCCAACA  759903

Query  281     AA-TATAACACAACTTTCGACAACGGATCTCTTGGTTCTCCCATCGATGAAGAACGCAGC  339
               || ||| |||||||||||||||||||||||||||||||||||||||||||||||||||||
Sbjct  759904  AACTAT-ACACAACTTTCGACAACGGATCTCTTGGTTCTCCCATCGATGAAGAACGCAGC  759962

Query  340     GAAACGCGATAGGTAATGTGAATTGCAGAATTCCGTGAATCATCGAATCTTTGAACGCAC  399
               ||||||||||||||||||||||||||||||||||||||||||||||||||||||||||||
Sbjct  759963  GAAACGCGATAGGTAATGTGAATTGCAGAATTCCGTGAATCATCGAATCTTTGAACGCAC  760022

Query  400     CTTGCGCTCTATGGTATTCCGTAGAGCATGCCTGTTTGAGTGCCGTGAATTCTCCCATCC  459
               |||||||||||||| | ||||||||||||||||||||||||||| |||| ||||||| ||
Sbjct  760023  CTTGCGCTCTATGGCAATCCGTAGAGCATGCCTGTTTGAGTGCCATGAAATCTCCCACCC  760082

Query  460     CAAGCGGTTTTTATCAAAG-AATTGCTAGGC-GAAGGGGT-TGAGATGGGCGTTGTTATA  516
               |||||||||||||  || | ||  ||| ||| || ||||| || ||| || | ||   | 
Sbjct  760083  CAAGCGGTTTTTA--AATGAAACGGCTTGGCGGATGGGGTCTG-GAT-GG-G-TG-CCT-  760134

Query  517     ACTG-CTTTTCTTCTCTAG-AAAAGCTCGCCCGAAAAACAGCTAACGCCTCTGGGCCACT  574
                ||| ||   || | |||| | | ||||||||||||  ||   | ||||| || | ||||
Sbjct  760135  -CTGCCTGCGCTAC-CTAGCACAGGCTCGCCCGAAATGCA-TGAGCGCCT-TGAGACACT  760190

Query  575     TTGCATCCGCTTCTCTG-AGGGGA-GAAGCGGCCAAGC-GCGCTCTGATCATCAGGCATA  631
               |||||||||| ||||||   |||| || |||||||||| | | | |  ||  | ||||| 
Sbjct  760191  TTGCATCCGCCTCTCTGTTTGGGAGGAGGCGGCCAAGCAGTG-T-TTTTCTCCTGGCATG  760248

Query  632     GCATGATACGTCATTTGCTATG----CTGTAGGA-GAGCATTTGGTTGTGGTTATACCGC  686
               ||||||||||||||||||||||    ||  |||| ||   ||||||||||    | | ||
Sbjct  760249  GCATGATACGTCATTTGCTATGTCGCCTAAAGGAGGAATGTTTGGTTGTG----T-CTGC  760303

Query  687     GTGCGTCAtttttttttttGCAAACGCAAAGAAAAAAGCCCCCTTTCATTTCTGGTCTCA  746
               ||| | |   ||     ||||   | |   |   | | |||  ||||| |||||||||||
Sbjct  760304  GTGTG-C---TTCGAACTTGC---CTCTGTG-GCACATCCCAATTTCACTTCTGGTCTCA  760355

Query  747     AATCAGGTAGGATCACCCGCTGAACTTAAGCATATCAATAAGCGGAGGAAAAGAAACTAA  806
               ||||||||||||||||||||||||||||||||||||||||||||||||||||||||||||
Sbjct  760356  AATCAGGTAGGATCACCCGCTGAACTTAAGCATATCAATAAGCGGAGGAAAAGAAACTAA  760415

Query  807     CAAGGATTCCCCTAGTAACGGCGAGCGAAGCGGGAAGAGCTCAAATTTGAAAGCTGGCAC  866
               ||||||||||||||||||||||||||||||||||||||||||||||||||||||||||  
Sbjct  760416  CAAGGATTCCCCTAGTAACGGCGAGCGAAGCGGGAAGAGCTCAAATTTGAAAGCTGGCGT  760475

Query  867     CTCCGGTGTCCGCGTTGTAATCTCGAGACGTGTTTTCCGTGCGGCTCTATGGACAAGTCC  926
               || ||| |||||||||||||||||||||||||||||||||||||||||||||||||||||
Sbjct  760476  CTTCGGCGTCCGCGTTGTAATCTCGAGACGTGTTTTCCGTGCGGCTCTATGGACAAGTCC  760535

Query  927     CTTGGAATAGGGCATCGTAGAGGGTGAGAATCCCGTACTTGCCATGGAAGAACCGTGCTT  986
               ||||||| ||||||||||||||||||| |||||||||||||||||||||| |||||||||
Sbjct  760536  CTTGGAACAGGGCATCGTAGAGGGTGAAAATCCCGTACTTGCCATGGAAGTACCGTGCTT  760595

Query  987     TGCGATACACGCTCTAAGAGTCGAGTTGTTTGGGATTGCAGCTCAAAATGGGTGGTAGAC  1046
               || ||||||||||| ||||||||||| |||||||||||| ||||||| ||||||||||||
Sbjct  760596  TGTGATACACGCTCCAAGAGTCGAGTAGTTTGGGATTGCTGCTCAAAGTGGGTGGTAGAC  760655

Query  1047    TCCATCTAAAGCTAAATATCGGGGAGAGACCGATAGCGAACAAGTACCGTGAGGGAAAGA  1106
               ||||||||||||||||||||||||||||||||||||||||||||||||||||||||||||
Sbjct  760656  TCCATCTAAAGCTAAATATCGGGGAGAGACCGATAGCGAACAAGTACCGTGAGGGAAAGA  760715

Query  1107    TGAAAAGCACTTTGGAAAGAGAGTTAAAAGTACGTGAAATTGTCGAAAGGGAAGCACTTG  1166
               ||||||||||||||||||||||||||||||||||||||||||||||||||||||||||||
Sbjct  760716  TGAAAAGCACTTTGGAAAGAGAGTTAAAAGTACGTGAAATTGTCGAAAGGGAAGCACTTG  760775

Query  1167    AAGTCAGCCATGCTGCTTGAGACTCAGCCTGGCCTTTGGGCTTGGTGTATTTCTCGGTGG  1226
               ||||||||||||||||||||||||||||||||| |||  ||||||||||||||||||| |
Sbjct  760776  AAGTCAGCCATGCTGCTTGAGACTCAGCCTGGC-TTT-TGCTTGGTGTATTTCTCGGTAG  760833

Query  1227    CAAGCCAGCATTGGTTTGGGTCGTCGGAGAAGCGCATAGGGAATGTAGCGTCTCCGGACG  1286
               |||||||||||||||||| ||||||||||||||| || |||||||| || ||  |||| |
Sbjct  760834  CAAGCCAGCATTGGTTTGTGTCGTCGGAGAAGCGTATGGGGAATGTGGCATCCTCGGATG  760893

Query  1287    TGTTATAGCCTTATGCAGGATACGACGACCTGGATCAAGGAACGCAGTGTGCCCTCTGGG  1346
               |||||||||| | |||||||||||||||| | || |||||||||||||||||||||||||
Sbjct  760894  TGTTATAGCCCTGTGCAGGATACGACGACGTAGACCAAGGAACGCAGTGTGCCCTCTGGG  760953

Query  1347    CGGGTCTTCGGACACCTTCACACTTAGGATGCTGGCGTAATGGCTTTAAGTGGCCCGTCT  1406
               ||||||||||||||||||||||||||||||||||||||||||||||||||||||||||||
Sbjct  760954  CGGGTCTTCGGACACCTTCACACTTAGGATGCTGGCGTAATGGCTTTAAGTGGCCCGTCT  761013

Query  1407    TGAAACACGGACCAAGGAGTCTAACATGTGTGCGAGTTTTTGGGTGGCAAACCCATGAGC  1466
               ||||||||||||||||||||||||||||||||||||||||||||||||||||||||||||
Sbjct  761014  TGAAACACGGACCAAGGAGTCTAACATGTGTGCGAGTTTTTGGGTGGCAAACCCATGAGC  761073

Query  1467    GTAATGAAAGTGAATACAGGTGGGATCCGCAAGGAGCACCATCGACCGGCCCTGAACTTC  1526
               ||||||||||||||| |||||||||||||||||||||||||||||||||||||||  |||
Sbjct  761074  GTAATGAAAGTGAATGCAGGTGGGATCCGCAAGGAGCACCATCGACCGGCCCTGATGTTC  761133

Query  1527    TGGGATGGGTCTGAGTAAGAGCATATATGTTGGGACCCGAAAGATGGTGAACTATGCCTG  1586
               | ||||||||||| ||||||||||||||||||||||||||||||||||||||||||||||
Sbjct  761134  TCGGATGGGTCTGCGTAAGAGCATATATGTTGGGACCCGAAAGATGGTGAACTATGCCTG  761193

Query  1587    AATAGGGCGAAGCCAGAGGAAACTCTGGTGGAGGCTCGCAGCGGTTCTGACGTGCAAATC  1646
               ||||||||||||||||||||||||||||||||||||||||||||||||||||||||||||
Sbjct  761194  AATAGGGCGAAGCCAGAGGAAACTCTGGTGGAGGCTCGCAGCGGTTCTGACGTGCAAATC  761253

Query  1647    GATCGTCAAATTTGGGTATAGGGGCGAAAGACTAATCGAACCATCTAGTAGCTGGTTCCT  1706
               ||||||||||||||||||||||||||||||||||||||||||||||||||||||||||||
Sbjct  761254  GATCGTCAAATTTGGGTATAGGGGCGAAAGACTAATCGAACCATCTAGTAGCTGGTTCCT  761313

Query  1707    GCCGAAGTTTCCCTCAGGATAGCAGAAACTCGTATCAGTTTTATGAGGTAAAGCGAATGA  1766
               ||||||||||||||||||||||||||||||||||||||||||||||||||||||||||||
Sbjct  761314  GCCGAAGTTTCCCTCAGGATAGCAGAAACTCGTATCAGTTTTATGAGGTAAAGCGAATGA  761373

Query  1767    TTAGAGGCCTTGGGGATGTAACATCCTTAACCTATTCTCAAACTTTAAATGTGTAAGAAG  1826
               ||||||||||||||||||||||||||||||||||||||||||||||||||||||||||||
Sbjct  761374  TTAGAGGCCTTGGGGATGTAACATCCTTAACCTATTCTCAAACTTTAAATGTGTAAGAAG  761433

Query  1827    TCCTTGTTACTTAAGTGAACGTGGACATGCGAATGAGAGTTTCTAGTGGGCCATTTTTGG  1886
               |||||||||||| |||||||||||||||||||||||||||||||||||||||||||||||
Sbjct  761434  TCCTTGTTACTTGAGTGAACGTGGACATGCGAATGAGAGTTTCTAGTGGGCCATTTTTGG  761493

Query  1887    TAAGCAGAACTGGCGATGCGGGATGAACCGATCGTGAGGTTAAGGTGCCGGAATACACGC  1946
               ||||||||||||||||||||||||||||||||||||||||||||||||||||||||||||
Sbjct  761494  TAAGCAGAACTGGCGATGCGGGATGAACCGATCGTGAGGTTAAGGTGCCGGAATACACGC  761553

Query  1947    TCATCAGACACCACAAAAGGTGTTAGTTCATCTAGACAGCAGGACGGTGGCCATGGAAGT  2006
               ||||||||||||||||||||||||||||||||||||||||||||||||||||||||||||
Sbjct  761554  TCATCAGACACCACAAAAGGTGTTAGTTCATCTAGACAGCAGGACGGTGGCCATGGAAGT  761613

Query  2007    TGGAATCCGCTAAGGAGTGTGTAACAACTCACCTGCCGAATGAACTAGCCCTGAAAATGG  2066
                |||||||||||||||||||||||||||||||||||||||||||||||||||||||||||
Sbjct  761614  CGGAATCCGCTAAGGAGTGTGTAACAACTCACCTGCCGAATGAACTAGCCCTGAAAATGG  761673

Query  2067    ATGGCGCTTAAGCGTGTTACCTATACCTCACCGTCAATGTTAGAGCGATGCGTTGACGAG  2126
               |||||||||||||||||||||||||||||||||||| ||||||||||||||| |||||||
Sbjct  761674  ATGGCGCTTAAGCGTGTTACCTATACCTCACCGTCAGTGTTAGAGCGATGCGCTGACGAG  761733

Query  2127    TAGGCAGGCGTGGAGGTTGTATCGAAGCCTAGGCAGTGATGCTGGGTGGAACAGCCTCTA  2186
               ||||||||||||||||||||||||||||||||||||||||||||||||||||||||||||
Sbjct  761734  TAGGCAGGCGTGGAGGTTGTATCGAAGCCTAGGCAGTGATGCTGGGTGGAACAGCCTCTA  761793

Query  2187    GTGCAGATCTTGGTGGTAGTAGCAAATATTCAAGTGAGAACCTTGAAGACTGAAGTGGAG  2246
               ||||||||||||||||||||||||||||||||||||||||||||||||||||||||||||
Sbjct  761794  GTGCAGATCTTGGTGGTAGTAGCAAATATTCAAGTGAGAACCTTGAAGACTGAAGTGGAG  761853

Query  2247    AAAGGTTCCATGGTAACAGCAGTTGGACATGGGTGAGCCGATCCTAAGAGATAGGGTAGT  2306
               ||||||||||||||||||||||||||||||||||||||||||||||||||||||||||||
Sbjct  761854  AAAGGTTCCATGGTAACAGCAGTTGGACATGGGTGAGCCGATCCTAAGAGATAGGGTAGT  761913

Query  2307    TCCGTATGAAAGTTGCGCGATTCTTCGCGCCGCCTATCGAAAGGGAAGCCGGTTAAAATT  2366
               |||||||||||| |||||||||||||||||||||||||||||||||||||||||||||||
Sbjct  761914  TCCGTATGAAAG-TGCGCGATTCTTCGCGCCGCCTATCGAAAGGGAAGCCGGTTAAAATT  761972

Query  2367    CCGGCGCCAGGATATGGATGTTAGACGGCAACGTAAACGAACCAGGAGACGTCGGCGAGG  2426
               ||||||||||||| |||||| |||||||||||||||||||||||||||||||||||||||
Sbjct  761973  CCGGCGCCAGGATGTGGATGATAGACGGCAACGTAAACGAACCAGGAGACGTCGGCGAGG  762032

Query  2427    GCCCTGGAAAGAGTTCTCTTTTCTTTCTTACAGTCTACCACCCTGAAATCGATTTATTCG  2486
               ||||||||||||||| ||||||||||||||||||||  ||||||||||||||||| ||||
Sbjct  762033  GCCCTGGAAAGAGTTATCTTTTCTTTCTTACAGTCTGTCACCCTGAAATCGATTTGTTCG  762092

Query  2487    GAGCTAGGGTTCTATGGCTGGTAGAGCTCGGCACTTCTGCCGAGTCCGGTGCGTCCTCGA  2546
               ||| |||||||| |||||||||||||||||||||||||||||||||||||||||||||||
Sbjct  762093  GAGATAGGGTTCCATGGCTGGTAGAGCTCGGCACTTCTGCCGAGTCCGGTGCGTCCTCGA  762152

Query  2547    CGGCCCTTGAAAATCCTGGGGAGCATTCCATCTCATGCCTGGTCGTACTGATAACCGCAG  2606
               |||||||||||||||||||||||||   ||| ||| ||||||||||||||||||||||||
Sbjct  762153  CGGCCCTTGAAAATCCTGGGGAGCAAA-CATTTCACGCCTGGTCGTACTGATAACCGCAG  762211

Query  2607    CAGGTCTCCTAGGTTAACAGCCTCTAGTTGATAGAATAATGTGGATAAGGGAATTCGGCA  2666
               ||||||||||||||||||||||||||||||||||||||||||||||||||||||||||||
Sbjct  762212  CAGGTCTCCTAGGTTAACAGCCTCTAGTTGATAGAATAATGTGGATAAGGGAATTCGGCA  762271

Query  2667    AATTGGATCCGTAACTTCGGGATAAGGATTGGCTCTAAGGGTTGGGTACATCGGGCCCTG  2726
               || ||||||||||||||||||||||||||||||||||||||||||||| |||||||||||
Sbjct  762272  AAATGGATCCGTAACTTCGGGATAAGGATTGGCTCTAAGGGTTGGGTATATCGGGCCCTG  762331

Query  2727    GTTGGAAGCCGCTGATGCTGGCTTGGACTGCTGCGTGGCAACATGCGGTGGACCGAGCCG  2786
               |  ||||||||||||||||||  |||||||||| |||||||||||||||||||||  |||
Sbjct  762332  GCGGGAAGCCGCTGATGCTGGACTGGACTGCTGTGTGGCAACATGCGGTGGACCGGACCG  762391

Query  2787    GCGTCGGCGCGTGGACGGCCAGGGCAGTCCCTCGGGACGGCCGGTGTACGCTTAACAACC  2846
               ||||||||| ||||||||||||||||||||||||||||||||||| |||  |||||||||
Sbjct  762392  GCGTCGGCGTGTGGACGGCCAGGGCAGTCCCTCGGGACGGCCGGTATACATTTAACAACC  762451

Query  2847    AGCTTAGAACTGGTACGGACAAGGGGAAT  2875
               |||||||||||||||||||||||||||||
Sbjct  762452  AGCTTAGAACTGGTACGGACAAGGGGAAT  762480


 Score = 3919 bits (2122),  Expect = 0.0
 Identities = 2495/2669 (93%), Gaps = 49/2669 (2%)
 Strand=Plus/Plus

Query  221     ACAAACTCGTATGGATTTGTATGAACGTGAGATATATCGTTGGACCGTCACTGGCCAACA  280
               ||||||||| |||| || ||||||||||| ||  | | ||||||||||||||||||||||
Sbjct  767597  ACAAACTCGAATGG-TTAGTATGAACGTG-GAACT-TGGTTGGACCGTCACTGGCCAACA  767653

Query  281     AA-TATAACACAACTTTCGACAACGGATCTCTTGGTTCTCCCATCGATGAAGAACGCAGC  339
               || ||| |||||||||||||||||||||||||||||||||||||||||||||||||||||
Sbjct  767654  AACTAT-ACACAACTTTCGACAACGGATCTCTTGGTTCTCCCATCGATGAAGAACGCAGC  767712

Query  340     GAAACGCGATAGGTAATGTGAATTGCAGAATTCCGTGAATCATCGAATCTTTGAACGCAC  399
               ||||||||||||||||||||||||||||||||||||||||||||||||||||||||||||
Sbjct  767713  GAAACGCGATAGGTAATGTGAATTGCAGAATTCCGTGAATCATCGAATCTTTGAACGCAC  767772

Query  400     CTTGCGCTCTATGGTATTCCGTAGAGCATGCCTGTTTGAGTGCCGTGAATTCTCCCATCC  459
               |||||||||||||| | ||||||||||||||||||||||||||| |||| ||||||| ||
Sbjct  767773  CTTGCGCTCTATGGCAATCCGTAGAGCATGCCTGTTTGAGTGCCATGAAATCTCCCACCC  767832

Query  460     CAAGCGGTTTTTATCAAAG-AATTGCTAGGC-GAAGGGGT-TGAGATGGGCGTTGTTATA  516
               |||||||||||||  || | ||  ||| ||| || ||||| || ||| || | ||   | 
Sbjct  767833  CAAGCGGTTTTTA--AATGAAACGGCTTGGCGGATGGGGTCTG-GAT-GG-G-TG-CCT-  767884

Query  517     ACTG-CTTTTCTTCTCTAG-AAAAGCTCGCCCGAAAAACAGCTAACGCCTCTGGGCCACT  574
                ||| ||   || | |||| | | ||||||||||||  ||   | ||||| || | ||||
Sbjct  767885  -CTGCCTGCGCTAC-CTAGCACAGGCTCGCCCGAAATGCA-TGAGCGCCT-TGAGACACT  767940

Query  575     TTGCATCCGCTTCTCTG-AGGGGA-GAAGCGGCCAAGC-GCGCTCTGATCATCAGGCATA  631
               |||||||||| ||||||   |||| || |||||||||| | | | |  ||  | ||||| 
Sbjct  767941  TTGCATCCGCCTCTCTGTTTGGGAGGAGGCGGCCAAGCAGTG-T-TTTTCTCCTGGCATG  767998

Query  632     GCATGATACGTCATTTGCTATG----CTGTAGGA-GAGCATTTGGTTGTGGTTATACCGC  686
               ||||||||||||||||||||||    ||  |||| ||   ||||||||||    | | ||
Sbjct  767999  GCATGATACGTCATTTGCTATGTCGCCTAAAGGAGGAATGTTTGGTTGTG----T-CTGC  768053

Query  687     GTGCGTCAtttttttttttGCAAACGCAAAGAAAAAAGCCCCCTTTCATTTCTGGTCTCA  746
               ||| | |   ||     ||||   | |   |   | | |||  ||||| |||||||||||
Sbjct  768054  GTGTG-C---TTCGAACTTGC---CTCTGTG-GCACATCCCAATTTCACTTCTGGTCTCA  768105

Query  747     AATCAGGTAGGATCACCCGCTGAACTTAAGCATATCAATAAGCGGAGGAAAAGAAACTAA  806
               ||||||||||||||||||||||||||||||||||||||||||||||||||||||||||||
Sbjct  768106  AATCAGGTAGGATCACCCGCTGAACTTAAGCATATCAATAAGCGGAGGAAAAGAAACTAA  768165

Query  807     CAAGGATTCCCCTAGTAACGGCGAGCGAAGCGGGAAGAGCTCAAATTTGAAAGCTGGCAC  866
               ||||||||||||||||||||||||||||||||||||||||||||||||||||||||||  
Sbjct  768166  CAAGGATTCCCCTAGTAACGGCGAGCGAAGCGGGAAGAGCTCAAATTTGAAAGCTGGCGT  768225

Query  867     CTCCGGTGTCCGCGTTGTAATCTCGAGACGTGTTTTCCGTGCGGCTCTATGGACAAGTCC  926
               || ||| |||||||||||||||||||||||||||||||||||||||||||||||||||||
Sbjct  768226  CTTCGGCGTCCGCGTTGTAATCTCGAGACGTGTTTTCCGTGCGGCTCTATGGACAAGTCC  768285

Query  927     CTTGGAATAGGGCATCGTAGAGGGTGAGAATCCCGTACTTGCCATGGAAGAACCGTGCTT  986
               ||||||| ||||||||||||||||||| |||||||||||||||||||||| |||||||||
Sbjct  768286  CTTGGAACAGGGCATCGTAGAGGGTGAAAATCCCGTACTTGCCATGGAAGTACCGTGCTT  768345

Query  987     TGCGATACACGCTCTAAGAGTCGAGTTGTTTGGGATTGCAGCTCAAAATGGGTGGTAGAC  1046
               || ||||||||||| ||||||||||| |||||||||||| ||||||| ||||||||||||
Sbjct  768346  TGTGATACACGCTCCAAGAGTCGAGTAGTTTGGGATTGCTGCTCAAAGTGGGTGGTAGAC  768405

Query  1047    TCCATCTAAAGCTAAATATCGGGGAGAGACCGATAGCGAACAAGTACCGTGAGGGAAAGA  1106
               ||||||||||||||||||||||||||||||||||||||||||||||||||||||||||||
Sbjct  768406  TCCATCTAAAGCTAAATATCGGGGAGAGACCGATAGCGAACAAGTACCGTGAGGGAAAGA  768465

Query  1107    TGAAAAGCACTTTGGAAAGAGAGTTAAAAGTACGTGAAATTGTCGAAAGGGAAGCACTTG  1166
               ||||||||||||||||||||||||||||||||||||||||||||||||||||||||||||
Sbjct  768466  TGAAAAGCACTTTGGAAAGAGAGTTAAAAGTACGTGAAATTGTCGAAAGGGAAGCACTTG  768525

Query  1167    AAGTCAGCCATGCTGCTTGAGACTCAGCCTGGCCTTTGGGCTTGGTGTATTTCTCGGTGG  1226
               ||||||||||||||||||||||||||||||||| |||  ||||||||||||||||||| |
Sbjct  768526  AAGTCAGCCATGCTGCTTGAGACTCAGCCTGGC-TTT-TGCTTGGTGTATTTCTCGGTAG  768583

Query  1227    CAAGCCAGCATTGGTTTGGGTCGTCGGAGAAGCGCATAGGGAATGTAGCGTCTCCGGACG  1286
               |||||||||||||||||| ||||||||||||||| || |||||||| || ||  |||| |
Sbjct  768584  CAAGCCAGCATTGGTTTGTGTCGTCGGAGAAGCGTATGGGGAATGTGGCATCCTCGGATG  768643

Query  1287    TGTTATAGCCTTATGCAGGATACGACGACCTGGATCAAGGAACGCAGTGTGCCCTCTGGG  1346
               |||||||||| | |||||||||||||||| | || |||||||||||||||||||||||||
Sbjct  768644  TGTTATAGCCCTGTGCAGGATACGACGACGTAGACCAAGGAACGCAGTGTGCCCTCTGGG  768703

Query  1347    CGGGTCTTCGGACACCTTCACACTTAGGATGCTGGCGTAATGGCTTTAAGTGGCCCGTCT  1406
               ||||||||||||||||||||||||||||||||||||||||||||||||||||||||||||
Sbjct  768704  CGGGTCTTCGGACACCTTCACACTTAGGATGCTGGCGTAATGGCTTTAAGTGGCCCGTCT  768763

Query  1407    TGAAACACGGACCAAGGAGTCTAACATGTGTGCGAGTTTTTGGGTGGCAAACCCATGAGC  1466
               ||||||||||||||||||||||||||||||||||||||||||||||||||||||||||||
Sbjct  768764  TGAAACACGGACCAAGGAGTCTAACATGTGTGCGAGTTTTTGGGTGGCAAACCCATGAGC  768823

Query  1467    GTAATGAAAGTGAATACAGGTGGGATCCGCAAGGAGCACCATCGACCGGCCCTGAACTTC  1526
               ||||||||||||||| |||||||||||||||||||||||||||||||||||||||  |||
Sbjct  768824  GTAATGAAAGTGAATGCAGGTGGGATCCGCAAGGAGCACCATCGACCGGCCCTGATGTTC  768883

Query  1527    TGGGATGGGTCTGAGTAAGAGCATATATGTTGGGACCCGAAAGATGGTGAACTATGCCTG  1586
               | ||||||||||| ||||||||||||||||||||||||||||||||||||||||||||||
Sbjct  768884  TCGGATGGGTCTGCGTAAGAGCATATATGTTGGGACCCGAAAGATGGTGAACTATGCCTG  768943

Query  1587    AATAGGGCGAAGCCAGAGGAAACTCTGGTGGAGGCTCGCAGCGGTTCTGACGTGCAAATC  1646
               ||||||||||||||||||||||||||||||||||||||||||||||||||||||||||||
Sbjct  768944  AATAGGGCGAAGCCAGAGGAAACTCTGGTGGAGGCTCGCAGCGGTTCTGACGTGCAAATC  769003

Query  1647    GATCGTCAAATTTGGGTATAGGGGCGAAAGACTAATCGAACCATCTAGTAGCTGGTTCCT  1706
               ||||||||||||||||||||||||||||||||||||||||||||||||||||||||||||
Sbjct  769004  GATCGTCAAATTTGGGTATAGGGGCGAAAGACTAATCGAACCATCTAGTAGCTGGTTCCT  769063

Query  1707    GCCGAAGTTTCCCTCAGGATAGCAGAAACTCGTATCAGTTTTATGAGGTAAAGCGAATGA  1766
               ||||||||||||||||||||||||||||||||||||||||||||||||||||||||||||
Sbjct  769064  GCCGAAGTTTCCCTCAGGATAGCAGAAACTCGTATCAGTTTTATGAGGTAAAGCGAATGA  769123

Query  1767    TTAGAGGCCTTGGGGATGTAACATCCTTAACCTATTCTCAAACTTTAAATGTGTAAGAAG  1826
               ||||||||||||||||||||||||||||||||||||||||||||||||||||||||||||
Sbjct  769124  TTAGAGGCCTTGGGGATGTAACATCCTTAACCTATTCTCAAACTTTAAATGTGTAAGAAG  769183

Query  1827    TCCTTGTTACTTAAGTGAACGTGGACATGCGAATGAGAGTTTCTAGTGGGCCATTTTTGG  1886
               |||||||||||| |||||||||||||||||||||||||||||||||||||||||||||||
Sbjct  769184  TCCTTGTTACTTGAGTGAACGTGGACATGCGAATGAGAGTTTCTAGTGGGCCATTTTTGG  769243

Query  1887    TAAGCAGAACTGGCGATGCGGGATGAACCGATCGTGAGGTTAAGGTGCCGGAATACACGC  1946
               ||||||||||||||||||||||||||||||||||||||||||||||||||||||||||||
Sbjct  769244  TAAGCAGAACTGGCGATGCGGGATGAACCGATCGTGAGGTTAAGGTGCCGGAATACACGC  769303

Query  1947    TCATCAGACACCACAAAAGGTGTTAGTTCATCTAGACAGCAGGACGGTGGCCATGGAAGT  2006
               ||||||||||||||||||||||||||||||||||||||||||||||||||||||||||||
Sbjct  769304  TCATCAGACACCACAAAAGGTGTTAGTTCATCTAGACAGCAGGACGGTGGCCATGGAAGT  769363

Query  2007    TGGAATCCGCTAAGGAGTGTGTAACAACTCACCTGCCGAATGAACTAGCCCTGAAAATGG  2066
                |||||||||||||||||||||||||||||||||||||||||||||||||||||||||||
Sbjct  769364  CGGAATCCGCTAAGGAGTGTGTAACAACTCACCTGCCGAATGAACTAGCCCTGAAAATGG  769423

Query  2067    ATGGCGCTTAAGCGTGTTACCTATACCTCACCGTCAATGTTAGAGCGATGCGTTGACGAG  2126
               |||||||||||||||||||||||||||||||||||| ||||||||||||||| |||||||
Sbjct  769424  ATGGCGCTTAAGCGTGTTACCTATACCTCACCGTCAGTGTTAGAGCGATGCGCTGACGAG  769483

Query  2127    TAGGCAGGCGTGGAGGTTGTATCGAAGCCTAGGCAGTGATGCTGGGTGGAACAGCCTCTA  2186
               ||||||||||||||||||||||||||||||||||||||||||||||||||||||||||||
Sbjct  769484  TAGGCAGGCGTGGAGGTTGTATCGAAGCCTAGGCAGTGATGCTGGGTGGAACAGCCTCTA  769543

Query  2187    GTGCAGATCTTGGTGGTAGTAGCAAATATTCAAGTGAGAACCTTGAAGACTGAAGTGGAG  2246
               ||||||||||||||||||||||||||||||||||||||||||||||||||||||||||||
Sbjct  769544  GTGCAGATCTTGGTGGTAGTAGCAAATATTCAAGTGAGAACCTTGAAGACTGAAGTGGAG  769603

Query  2247    AAAGGTTCCATGGTAACAGCAGTTGGACATGGGTGAGCCGATCCTAAGAGATAGGGTAGT  2306
               ||||||||||||||||||||||||||||||||||||||||||||||||||||||||||||
Sbjct  769604  AAAGGTTCCATGGTAACAGCAGTTGGACATGGGTGAGCCGATCCTAAGAGATAGGGTAGT  769663

Query  2307    TCCGTATGAAAGTTGCGCGATTCTTCGCGCCGCCTATCGAAAGGGAAGCCGGTTAAAATT  2366
               |||||||||||| |||||||||||||||||||||||||||||||||||||||||||||||
Sbjct  769664  TCCGTATGAAAG-TGCGCGATTCTTCGCGCCGCCTATCGAAAGGGAAGCCGGTTAAAATT  769722

Query  2367    CCGGCGCCAGGATATGGATGTTAGACGGCAACGTAAACGAACCAGGAGACGTCGGCGAGG  2426
               ||||||||||||| |||||| |||||||||||||||||||||||||||||||||||||||
Sbjct  769723  CCGGCGCCAGGATGTGGATGATAGACGGCAACGTAAACGAACCAGGAGACGTCGGCGAGG  769782

Query  2427    GCCCTGGAAAGAGTTCTCTTTTCTTTCTTACAGTCTACCACCCTGAAATCGATTTATTCG  2486
               ||||||||||||||| ||||||||||||||||||||  ||||||||||||||||| ||||
Sbjct  769783  GCCCTGGAAAGAGTTATCTTTTCTTTCTTACAGTCTGTCACCCTGAAATCGATTTGTTCG  769842

Query  2487    GAGCTAGGGTTCTATGGCTGGTAGAGCTCGGCACTTCTGCCGAGTCCGGTGCGTCCTCGA  2546
               ||| |||||||| |||||||||||||||||||||||||||||||||||||||||||||||
Sbjct  769843  GAGATAGGGTTCCATGGCTGGTAGAGCTCGGCACTTCTGCCGAGTCCGGTGCGTCCTCGA  769902

Query  2547    CGGCCCTTGAAAATCCTGGGGAGCATTCCATCTCATGCCTGGTCGTACTGATAACCGCAG  2606
               |||||||||||||||||||||||||   ||| ||| ||||||||||||||||||||||||
Sbjct  769903  CGGCCCTTGAAAATCCTGGGGAGCAAA-CATTTCACGCCTGGTCGTACTGATAACCGCAG  769961

Query  2607    CAGGTCTCCTAGGTTAACAGCCTCTAGTTGATAGAATAATGTGGATAAGGGAATTCGGCA  2666
               ||||||||||||||||||||||||||||||||||||||||||||||||||||||||||||
Sbjct  769962  CAGGTCTCCTAGGTTAACAGCCTCTAGTTGATAGAATAATGTGGATAAGGGAATTCGGCA  770021

Query  2667    AATTGGATCCGTAACTTCGGGATAAGGATTGGCTCTAAGGGTTGGGTACATCGGGCCCTG  2726
               || ||||||||||||||||||||||||||||||||||||||||||||| |||||||||||
Sbjct  770022  AAATGGATCCGTAACTTCGGGATAAGGATTGGCTCTAAGGGTTGGGTATATCGGGCCCTG  770081

Query  2727    GTTGGAAGCCGCTGATGCTGGCTTGGACTGCTGCGTGGCAACATGCGGTGGACCGAGCCG  2786
               |  ||||||||||||||||||  |||||||||| |||||||||||||||||||||  |||
Sbjct  770082  GCGGGAAGCCGCTGATGCTGGACTGGACTGCTGTGTGGCAACATGCGGTGGACCGGACCG  770141

Query  2787    GCGTCGGCGCGTGGACGGCCAGGGCAGTCCCTCGGGACGGCCGGTGTACGCTTAACAACC  2846
               ||||||||| ||||||||||||||||||||||||||||||||||| |||  |||||||||
Sbjct  770142  GCGTCGGCGTGTGGACGGCCAGGGCAGTCCCTCGGGACGGCCGGTATACATTTAACAACC  770201

Query  2847    AGCTTAGAACTGGTACGGACAAGGGGAAT  2875
               |||||||||||||||||||||||||||||
Sbjct  770202  AGCTTAGAACTGGTACGGACAAGGGGAAT  770230


 Score = 3919 bits (2122),  Expect = 0.0
 Identities = 2495/2669 (93%), Gaps = 49/2669 (2%)
 Strand=Plus/Plus

Query  221     ACAAACTCGTATGGATTTGTATGAACGTGAGATATATCGTTGGACCGTCACTGGCCAACA  280
               ||||||||| |||| || ||||||||||| ||  | | ||||||||||||||||||||||
Sbjct  775347  ACAAACTCGAATGG-TTAGTATGAACGTG-GAACT-TGGTTGGACCGTCACTGGCCAACA  775403

Query  281     AA-TATAACACAACTTTCGACAACGGATCTCTTGGTTCTCCCATCGATGAAGAACGCAGC  339
               || ||| |||||||||||||||||||||||||||||||||||||||||||||||||||||
Sbjct  775404  AACTAT-ACACAACTTTCGACAACGGATCTCTTGGTTCTCCCATCGATGAAGAACGCAGC  775462

Query  340     GAAACGCGATAGGTAATGTGAATTGCAGAATTCCGTGAATCATCGAATCTTTGAACGCAC  399
               ||||||||||||||||||||||||||||||||||||||||||||||||||||||||||||
Sbjct  775463  GAAACGCGATAGGTAATGTGAATTGCAGAATTCCGTGAATCATCGAATCTTTGAACGCAC  775522

Query  400     CTTGCGCTCTATGGTATTCCGTAGAGCATGCCTGTTTGAGTGCCGTGAATTCTCCCATCC  459
               |||||||||||||| | ||||||||||||||||||||||||||| |||| ||||||| ||
Sbjct  775523  CTTGCGCTCTATGGCAATCCGTAGAGCATGCCTGTTTGAGTGCCATGAAATCTCCCACCC  775582

Query  460     CAAGCGGTTTTTATCAAAG-AATTGCTAGGC-GAAGGGGT-TGAGATGGGCGTTGTTATA  516
               |||||||||||||  || | ||  ||| ||| || ||||| || ||| || | ||   | 
Sbjct  775583  CAAGCGGTTTTTA--AATGAAACGGCTTGGCGGATGGGGTCTG-GAT-GG-G-TG-CCT-  775634

Query  517     ACTG-CTTTTCTTCTCTAG-AAAAGCTCGCCCGAAAAACAGCTAACGCCTCTGGGCCACT  574
                ||| ||   || | |||| | | ||||||||||||  ||   | ||||| || | ||||
Sbjct  775635  -CTGCCTGCGCTAC-CTAGCACAGGCTCGCCCGAAATGCA-TGAGCGCCT-TGAGACACT  775690

Query  575     TTGCATCCGCTTCTCTG-AGGGGA-GAAGCGGCCAAGC-GCGCTCTGATCATCAGGCATA  631
               |||||||||| ||||||   |||| || |||||||||| | | | |  ||  | ||||| 
Sbjct  775691  TTGCATCCGCCTCTCTGTTTGGGAGGAGGCGGCCAAGCAGTG-T-TTTTCTCCTGGCATG  775748

Query  632     GCATGATACGTCATTTGCTATG----CTGTAGGA-GAGCATTTGGTTGTGGTTATACCGC  686
               ||||||||||||||||||||||    ||  |||| ||   ||||||||||    | | ||
Sbjct  775749  GCATGATACGTCATTTGCTATGTCGCCTAAAGGAGGAATGTTTGGTTGTG----T-CTGC  775803

Query  687     GTGCGTCAtttttttttttGCAAACGCAAAGAAAAAAGCCCCCTTTCATTTCTGGTCTCA  746
               ||| | |   ||     ||||   | |   |   | | |||  ||||| |||||||||||
Sbjct  775804  GTGTG-C---TTCGAACTTGC---CTCTGTG-GCACATCCCAATTTCACTTCTGGTCTCA  775855

Query  747     AATCAGGTAGGATCACCCGCTGAACTTAAGCATATCAATAAGCGGAGGAAAAGAAACTAA  806
               ||||||||||||||||||||||||||||||||||||||||||||||||||||||||||||
Sbjct  775856  AATCAGGTAGGATCACCCGCTGAACTTAAGCATATCAATAAGCGGAGGAAAAGAAACTAA  775915

Query  807     CAAGGATTCCCCTAGTAACGGCGAGCGAAGCGGGAAGAGCTCAAATTTGAAAGCTGGCAC  866
               ||||||||||||||||||||||||||||||||||||||||||||||||||||||||||  
Sbjct  775916  CAAGGATTCCCCTAGTAACGGCGAGCGAAGCGGGAAGAGCTCAAATTTGAAAGCTGGCGT  775975

Query  867     CTCCGGTGTCCGCGTTGTAATCTCGAGACGTGTTTTCCGTGCGGCTCTATGGACAAGTCC  926
               || ||| |||||||||||||||||||||||||||||||||||||||||||||||||||||
Sbjct  775976  CTTCGGCGTCCGCGTTGTAATCTCGAGACGTGTTTTCCGTGCGGCTCTATGGACAAGTCC  776035

Query  927     CTTGGAATAGGGCATCGTAGAGGGTGAGAATCCCGTACTTGCCATGGAAGAACCGTGCTT  986
               ||||||| ||||||||||||||||||| |||||||||||||||||||||| |||||||||
Sbjct  776036  CTTGGAACAGGGCATCGTAGAGGGTGAAAATCCCGTACTTGCCATGGAAGTACCGTGCTT  776095

Query  987     TGCGATACACGCTCTAAGAGTCGAGTTGTTTGGGATTGCAGCTCAAAATGGGTGGTAGAC  1046
               || ||||||||||| ||||||||||| |||||||||||| ||||||| ||||||||||||
Sbjct  776096  TGTGATACACGCTCCAAGAGTCGAGTAGTTTGGGATTGCTGCTCAAAGTGGGTGGTAGAC  776155

Query  1047    TCCATCTAAAGCTAAATATCGGGGAGAGACCGATAGCGAACAAGTACCGTGAGGGAAAGA  1106
               ||||||||||||||||||||||||||||||||||||||||||||||||||||||||||||
Sbjct  776156  TCCATCTAAAGCTAAATATCGGGGAGAGACCGATAGCGAACAAGTACCGTGAGGGAAAGA  776215

Query  1107    TGAAAAGCACTTTGGAAAGAGAGTTAAAAGTACGTGAAATTGTCGAAAGGGAAGCACTTG  1166
               ||||||||||||||||||||||||||||||||||||||||||||||||||||||||||||
Sbjct  776216  TGAAAAGCACTTTGGAAAGAGAGTTAAAAGTACGTGAAATTGTCGAAAGGGAAGCACTTG  776275

Query  1167    AAGTCAGCCATGCTGCTTGAGACTCAGCCTGGCCTTTGGGCTTGGTGTATTTCTCGGTGG  1226
               ||||||||||||||||||||||||||||||||| |||  ||||||||||||||||||| |
Sbjct  776276  AAGTCAGCCATGCTGCTTGAGACTCAGCCTGGC-TTT-TGCTTGGTGTATTTCTCGGTAG  776333

Query  1227    CAAGCCAGCATTGGTTTGGGTCGTCGGAGAAGCGCATAGGGAATGTAGCGTCTCCGGACG  1286
               |||||||||||||||||| ||||||||||||||| || |||||||| || ||  |||| |
Sbjct  776334  CAAGCCAGCATTGGTTTGTGTCGTCGGAGAAGCGTATGGGGAATGTGGCATCCTCGGATG  776393

Query  1287    TGTTATAGCCTTATGCAGGATACGACGACCTGGATCAAGGAACGCAGTGTGCCCTCTGGG  1346
               |||||||||| | |||||||||||||||| | || |||||||||||||||||||||||||
Sbjct  776394  TGTTATAGCCCTGTGCAGGATACGACGACGTAGACCAAGGAACGCAGTGTGCCCTCTGGG  776453

Query  1347    CGGGTCTTCGGACACCTTCACACTTAGGATGCTGGCGTAATGGCTTTAAGTGGCCCGTCT  1406
               ||||||||||||||||||||||||||||||||||||||||||||||||||||||||||||
Sbjct  776454  CGGGTCTTCGGACACCTTCACACTTAGGATGCTGGCGTAATGGCTTTAAGTGGCCCGTCT  776513

Query  1407    TGAAACACGGACCAAGGAGTCTAACATGTGTGCGAGTTTTTGGGTGGCAAACCCATGAGC  1466
               ||||||||||||||||||||||||||||||||||||||||||||||||||||||||||||
Sbjct  776514  TGAAACACGGACCAAGGAGTCTAACATGTGTGCGAGTTTTTGGGTGGCAAACCCATGAGC  776573

Query  1467    GTAATGAAAGTGAATACAGGTGGGATCCGCAAGGAGCACCATCGACCGGCCCTGAACTTC  1526
               ||||||||||||||| |||||||||||||||||||||||||||||||||||||||  |||
Sbjct  776574  GTAATGAAAGTGAATGCAGGTGGGATCCGCAAGGAGCACCATCGACCGGCCCTGATGTTC  776633

Query  1527    TGGGATGGGTCTGAGTAAGAGCATATATGTTGGGACCCGAAAGATGGTGAACTATGCCTG  1586
               | ||||||||||| ||||||||||||||||||||||||||||||||||||||||||||||
Sbjct  776634  TCGGATGGGTCTGCGTAAGAGCATATATGTTGGGACCCGAAAGATGGTGAACTATGCCTG  776693

Query  1587    AATAGGGCGAAGCCAGAGGAAACTCTGGTGGAGGCTCGCAGCGGTTCTGACGTGCAAATC  1646
               ||||||||||||||||||||||||||||||||||||||||||||||||||||||||||||
Sbjct  776694  AATAGGGCGAAGCCAGAGGAAACTCTGGTGGAGGCTCGCAGCGGTTCTGACGTGCAAATC  776753

Query  1647    GATCGTCAAATTTGGGTATAGGGGCGAAAGACTAATCGAACCATCTAGTAGCTGGTTCCT  1706
               ||||||||||||||||||||||||||||||||||||||||||||||||||||||||||||
Sbjct  776754  GATCGTCAAATTTGGGTATAGGGGCGAAAGACTAATCGAACCATCTAGTAGCTGGTTCCT  776813

Query  1707    GCCGAAGTTTCCCTCAGGATAGCAGAAACTCGTATCAGTTTTATGAGGTAAAGCGAATGA  1766
               ||||||||||||||||||||||||||||||||||||||||||||||||||||||||||||
Sbjct  776814  GCCGAAGTTTCCCTCAGGATAGCAGAAACTCGTATCAGTTTTATGAGGTAAAGCGAATGA  776873

Query  1767    TTAGAGGCCTTGGGGATGTAACATCCTTAACCTATTCTCAAACTTTAAATGTGTAAGAAG  1826
               ||||||||||||||||||||||||||||||||||||||||||||||||||||||||||||
Sbjct  776874  TTAGAGGCCTTGGGGATGTAACATCCTTAACCTATTCTCAAACTTTAAATGTGTAAGAAG  776933

Query  1827    TCCTTGTTACTTAAGTGAACGTGGACATGCGAATGAGAGTTTCTAGTGGGCCATTTTTGG  1886
               |||||||||||| |||||||||||||||||||||||||||||||||||||||||||||||
Sbjct  776934  TCCTTGTTACTTGAGTGAACGTGGACATGCGAATGAGAGTTTCTAGTGGGCCATTTTTGG  776993

Query  1887    TAAGCAGAACTGGCGATGCGGGATGAACCGATCGTGAGGTTAAGGTGCCGGAATACACGC  1946
               ||||||||||||||||||||||||||||||||||||||||||||||||||||||||||||
Sbjct  776994  TAAGCAGAACTGGCGATGCGGGATGAACCGATCGTGAGGTTAAGGTGCCGGAATACACGC  777053

Query  1947    TCATCAGACACCACAAAAGGTGTTAGTTCATCTAGACAGCAGGACGGTGGCCATGGAAGT  2006
               ||||||||||||||||||||||||||||||||||||||||||||||||||||||||||||
Sbjct  777054  TCATCAGACACCACAAAAGGTGTTAGTTCATCTAGACAGCAGGACGGTGGCCATGGAAGT  777113

Query  2007    TGGAATCCGCTAAGGAGTGTGTAACAACTCACCTGCCGAATGAACTAGCCCTGAAAATGG  2066
                |||||||||||||||||||||||||||||||||||||||||||||||||||||||||||
Sbjct  777114  CGGAATCCGCTAAGGAGTGTGTAACAACTCACCTGCCGAATGAACTAGCCCTGAAAATGG  777173

Query  2067    ATGGCGCTTAAGCGTGTTACCTATACCTCACCGTCAATGTTAGAGCGATGCGTTGACGAG  2126
               |||||||||||||||||||||||||||||||||||| ||||||||||||||| |||||||
Sbjct  777174  ATGGCGCTTAAGCGTGTTACCTATACCTCACCGTCAGTGTTAGAGCGATGCGCTGACGAG  777233

Query  2127    TAGGCAGGCGTGGAGGTTGTATCGAAGCCTAGGCAGTGATGCTGGGTGGAACAGCCTCTA  2186
               ||||||||||||||||||||||||||||||||||||||||||||||||||||||||||||
Sbjct  777234  TAGGCAGGCGTGGAGGTTGTATCGAAGCCTAGGCAGTGATGCTGGGTGGAACAGCCTCTA  777293

Query  2187    GTGCAGATCTTGGTGGTAGTAGCAAATATTCAAGTGAGAACCTTGAAGACTGAAGTGGAG  2246
               ||||||||||||||||||||||||||||||||||||||||||||||||||||||||||||
Sbjct  777294  GTGCAGATCTTGGTGGTAGTAGCAAATATTCAAGTGAGAACCTTGAAGACTGAAGTGGAG  777353

Query  2247    AAAGGTTCCATGGTAACAGCAGTTGGACATGGGTGAGCCGATCCTAAGAGATAGGGTAGT  2306
               ||||||||||||||||||||||||||||||||||||||||||||||||||||||||||||
Sbjct  777354  AAAGGTTCCATGGTAACAGCAGTTGGACATGGGTGAGCCGATCCTAAGAGATAGGGTAGT  777413

Query  2307    TCCGTATGAAAGTTGCGCGATTCTTCGCGCCGCCTATCGAAAGGGAAGCCGGTTAAAATT  2366
               |||||||||||| |||||||||||||||||||||||||||||||||||||||||||||||
Sbjct  777414  TCCGTATGAAAG-TGCGCGATTCTTCGCGCCGCCTATCGAAAGGGAAGCCGGTTAAAATT  777472

Query  2367    CCGGCGCCAGGATATGGATGTTAGACGGCAACGTAAACGAACCAGGAGACGTCGGCGAGG  2426
               ||||||||||||| |||||| |||||||||||||||||||||||||||||||||||||||
Sbjct  777473  CCGGCGCCAGGATGTGGATGATAGACGGCAACGTAAACGAACCAGGAGACGTCGGCGAGG  777532

Query  2427    GCCCTGGAAAGAGTTCTCTTTTCTTTCTTACAGTCTACCACCCTGAAATCGATTTATTCG  2486
               ||||||||||||||| ||||||||||||||||||||  ||||||||||||||||| ||||
Sbjct  777533  GCCCTGGAAAGAGTTATCTTTTCTTTCTTACAGTCTGTCACCCTGAAATCGATTTGTTCG  777592

Query  2487    GAGCTAGGGTTCTATGGCTGGTAGAGCTCGGCACTTCTGCCGAGTCCGGTGCGTCCTCGA  2546
               ||| |||||||| |||||||||||||||||||||||||||||||||||||||||||||||
Sbjct  777593  GAGATAGGGTTCCATGGCTGGTAGAGCTCGGCACTTCTGCCGAGTCCGGTGCGTCCTCGA  777652

Query  2547    CGGCCCTTGAAAATCCTGGGGAGCATTCCATCTCATGCCTGGTCGTACTGATAACCGCAG  2606
               |||||||||||||||||||||||||   ||| ||| ||||||||||||||||||||||||
Sbjct  777653  CGGCCCTTGAAAATCCTGGGGAGCAAA-CATTTCACGCCTGGTCGTACTGATAACCGCAG  777711

Query  2607    CAGGTCTCCTAGGTTAACAGCCTCTAGTTGATAGAATAATGTGGATAAGGGAATTCGGCA  2666
               ||||||||||||||||||||||||||||||||||||||||||||||||||||||||||||
Sbjct  777712  CAGGTCTCCTAGGTTAACAGCCTCTAGTTGATAGAATAATGTGGATAAGGGAATTCGGCA  777771

Query  2667    AATTGGATCCGTAACTTCGGGATAAGGATTGGCTCTAAGGGTTGGGTACATCGGGCCCTG  2726
               || ||||||||||||||||||||||||||||||||||||||||||||| |||||||||||
Sbjct  777772  AAATGGATCCGTAACTTCGGGATAAGGATTGGCTCTAAGGGTTGGGTATATCGGGCCCTG  777831

Query  2727    GTTGGAAGCCGCTGATGCTGGCTTGGACTGCTGCGTGGCAACATGCGGTGGACCGAGCCG  2786
               |  ||||||||||||||||||  |||||||||| |||||||||||||||||||||  |||
Sbjct  777832  GCGGGAAGCCGCTGATGCTGGACTGGACTGCTGTGTGGCAACATGCGGTGGACCGGACCG  777891

Query  2787    GCGTCGGCGCGTGGACGGCCAGGGCAGTCCCTCGGGACGGCCGGTGTACGCTTAACAACC  2846
               ||||||||| ||||||||||||||||||||||||||||||||||| |||  |||||||||
Sbjct  777892  GCGTCGGCGTGTGGACGGCCAGGGCAGTCCCTCGGGACGGCCGGTATACATTTAACAACC  777951

Query  2847    AGCTTAGAACTGGTACGGACAAGGGGAAT  2875
               |||||||||||||||||||||||||||||
Sbjct  777952  AGCTTAGAACTGGTACGGACAAGGGGAAT  777980


 Score = 128 bits (69),  Expect = 1e-24
 Identities = 112/131 (85%), Gaps = 9/131 (7%)
 Strand=Plus/Plus

Query  1       CAAGGTTTCTGTAGGTGAACCTGCAGAAGGATCATTAGTGAAGATTCAAGGGCCAGCCAT  60
               ||||||||||||||||||||||||||||||||||||||||||||||   ||||  |||||
Sbjct  728659  CAAGGTTTCTGTAGGTGAACCTGCAGAAGGATCATTAGTGAAGATTT--GGGCAGGCCAT  728716

Query  61      ACAGACGTACAATAAGTGTGTCTCTGGCGGCTCGTAT--CCACTATACATCCATAAACCC  118
               || ||||  ||| ||||||  | ||||| || | ||   |||||||||||||| ||||||
Sbjct  728717  ACGGACGC-CAAAAAGTGTC-C-CTGGCCGC-C-TACACCCACTATACATCCACAAACCC  728771

Query  119     GTGTGCACTGT  129
               |||||||||||
Sbjct  728772  GTGTGCACTGT  728782


 Score = 128 bits (69),  Expect = 1e-24
 Identities = 112/131 (85%), Gaps = 9/131 (7%)
 Strand=Plus/Plus

Query  1       CAAGGTTTCTGTAGGTGAACCTGCAGAAGGATCATTAGTGAAGATTCAAGGGCCAGCCAT  60
               ||||||||||||||||||||||||||||||||||||||||||||||   ||||  |||||
Sbjct  736411  CAAGGTTTCTGTAGGTGAACCTGCAGAAGGATCATTAGTGAAGATTT--GGGCAGGCCAT  736468

Query  61      ACAGACGTACAATAAGTGTGTCTCTGGCGGCTCGTAT--CCACTATACATCCATAAACCC  118
               || ||||  ||| ||||||  | ||||| || | ||   |||||||||||||| ||||||
Sbjct  736469  ACGGACGC-CAAAAAGTGTC-C-CTGGCCGC-C-TACACCCACTATACATCCACAAACCC  736523

Query  119     GTGTGCACTGT  129
               |||||||||||
Sbjct  736524  GTGTGCACTGT  736534


 Score = 128 bits (69),  Expect = 1e-24
 Identities = 112/131 (85%), Gaps = 9/131 (7%)
 Strand=Plus/Plus

Query  1       CAAGGTTTCTGTAGGTGAACCTGCAGAAGGATCATTAGTGAAGATTCAAGGGCCAGCCAT  60
               ||||||||||||||||||||||||||||||||||||||||||||||   ||||  |||||
Sbjct  744163  CAAGGTTTCTGTAGGTGAACCTGCAGAAGGATCATTAGTGAAGATTT--GGGCAGGCCAT  744220

Query  61      ACAGACGTACAATAAGTGTGTCTCTGGCGGCTCGTAT--CCACTATACATCCATAAACCC  118
               || ||||  ||| ||||||  | ||||| || | ||   |||||||||||||| ||||||
Sbjct  744221  ACGGACGC-CAAAAAGTGTC-C-CTGGCCGC-C-TACACCCACTATACATCCACAAACCC  744275

Query  119     GTGTGCACTGT  129
               |||||||||||
Sbjct  744276  GTGTGCACTGT  744286


 Score = 128 bits (69),  Expect = 1e-24
 Identities = 112/131 (85%), Gaps = 9/131 (7%)
 Strand=Plus/Plus

Query  1       CAAGGTTTCTGTAGGTGAACCTGCAGAAGGATCATTAGTGAAGATTCAAGGGCCAGCCAT  60
               ||||||||||||||||||||||||||||||||||||||||||||||   ||||  |||||
Sbjct  751916  CAAGGTTTCTGTAGGTGAACCTGCAGAAGGATCATTAGTGAAGATTT--GGGCAGGCCAT  751973

Query  61      ACAGACGTACAATAAGTGTGTCTCTGGCGGCTCGTAT--CCACTATACATCCATAAACCC  118
               || ||||  ||| ||||||  | ||||| || | ||   |||||||||||||| ||||||
Sbjct  751974  ACGGACGC-CAAAAAGTGTC-C-CTGGCCGC-C-TACACCCACTATACATCCACAAACCC  752028

Query  119     GTGTGCACTGT  129
               |||||||||||
Sbjct  752029  GTGTGCACTGT  752039


 Score = 128 bits (69),  Expect = 1e-24
 Identities = 112/131 (85%), Gaps = 9/131 (7%)
 Strand=Plus/Plus

Query  1       CAAGGTTTCTGTAGGTGAACCTGCAGAAGGATCATTAGTGAAGATTCAAGGGCCAGCCAT  60
               ||||||||||||||||||||||||||||||||||||||||||||||   ||||  |||||
Sbjct  759666  CAAGGTTTCTGTAGGTGAACCTGCAGAAGGATCATTAGTGAAGATTT--GGGCAGGCCAT  759723

Query  61      ACAGACGTACAATAAGTGTGTCTCTGGCGGCTCGTAT--CCACTATACATCCATAAACCC  118
               || ||||  ||| ||||||  | ||||| || | ||   |||||||||||||| ||||||
Sbjct  759724  ACGGACGC-CAAAAAGTGTC-C-CTGGCCGC-C-TACACCCACTATACATCCACAAACCC  759778

Query  119     GTGTGCACTGT  129
               |||||||||||
Sbjct  759779  GTGTGCACTGT  759789


 Score = 128 bits (69),  Expect = 1e-24
 Identities = 112/131 (85%), Gaps = 9/131 (7%)
 Strand=Plus/Plus

Query  1       CAAGGTTTCTGTAGGTGAACCTGCAGAAGGATCATTAGTGAAGATTCAAGGGCCAGCCAT  60
               ||||||||||||||||||||||||||||||||||||||||||||||   ||||  |||||
Sbjct  767416  CAAGGTTTCTGTAGGTGAACCTGCAGAAGGATCATTAGTGAAGATTT--GGGCAGGCCAT  767473

Query  61      ACAGACGTACAATAAGTGTGTCTCTGGCGGCTCGTAT--CCACTATACATCCATAAACCC  118
               || ||||  ||| ||||||  | ||||| || | ||   |||||||||||||| ||||||
Sbjct  767474  ACGGACGC-CAAAAAGTGTC-C-CTGGCCGC-C-TACACCCACTATACATCCACAAACCC  767528

Query  119     GTGTGCACTGT  129
               |||||||||||
Sbjct  767529  GTGTGCACTGT  767539


 Score = 128 bits (69),  Expect = 1e-24
 Identities = 112/131 (85%), Gaps = 9/131 (7%)
 Strand=Plus/Plus

Query  1       CAAGGTTTCTGTAGGTGAACCTGCAGAAGGATCATTAGTGAAGATTCAAGGGCCAGCCAT  60
               ||||||||||||||||||||||||||||||||||||||||||||||   ||||  |||||
Sbjct  775166  CAAGGTTTCTGTAGGTGAACCTGCAGAAGGATCATTAGTGAAGATTT--GGGCAGGCCAT  775223

Query  61      ACAGACGTACAATAAGTGTGTCTCTGGCGGCTCGTAT--CCACTATACATCCATAAACCC  118
               || ||||  ||| ||||||  | ||||| || | ||   |||||||||||||| ||||||
Sbjct  775224  ACGGACGC-CAAAAAGTGTC-C-CTGGCCGC-C-TACACCCACTATACATCCACAAACCC  775278

Query  119     GTGTGCACTGT  129
               |||||||||||
Sbjct  775279  GTGTGCACTGT  775289


>NC_040196.1 Malassezia restricta chromosome IV, complete sequence
Length=846651

 Score = 3919 bits (2122),  Expect = 0.0
 Identities = 2495/2669 (93%), Gaps = 49/2669 (2%)
 Strand=Plus/Plus

Query  221     ACAAACTCGTATGGATTTGTATGAACGTGAGATATATCGTTGGACCGTCACTGGCCAACA  280
               ||||||||| |||| || ||||||||||| ||  | | ||||||||||||||||||||||
Sbjct  728840  ACAAACTCGAATGG-TTAGTATGAACGTG-GAACT-TGGTTGGACCGTCACTGGCCAACA  728896

Query  281     AA-TATAACACAACTTTCGACAACGGATCTCTTGGTTCTCCCATCGATGAAGAACGCAGC  339
               || ||| |||||||||||||||||||||||||||||||||||||||||||||||||||||
Sbjct  728897  AACTAT-ACACAACTTTCGACAACGGATCTCTTGGTTCTCCCATCGATGAAGAACGCAGC  728955

Query  340     GAAACGCGATAGGTAATGTGAATTGCAGAATTCCGTGAATCATCGAATCTTTGAACGCAC  399
               ||||||||||||||||||||||||||||||||||||||||||||||||||||||||||||
Sbjct  728956  GAAACGCGATAGGTAATGTGAATTGCAGAATTCCGTGAATCATCGAATCTTTGAACGCAC  729015

Query  400     CTTGCGCTCTATGGTATTCCGTAGAGCATGCCTGTTTGAGTGCCGTGAATTCTCCCATCC  459
               |||||||||||||| | ||||||||||||||||||||||||||| |||| ||||||| ||
Sbjct  729016  CTTGCGCTCTATGGCAATCCGTAGAGCATGCCTGTTTGAGTGCCATGAAATCTCCCACCC  729075

Query  460     CAAGCGGTTTTTATCAAAG-AATTGCTAGGC-GAAGGGGT-TGAGATGGGCGTTGTTATA  516
               |||||||||||||  || | ||  ||| ||| || ||||| || ||| || | ||   | 
Sbjct  729076  CAAGCGGTTTTTA--AATGAAACGGCTTGGCGGATGGGGTCTG-GAT-GG-G-TG-CCT-  729127

Query  517     ACTG-CTTTTCTTCTCTAG-AAAAGCTCGCCCGAAAAACAGCTAACGCCTCTGGGCCACT  574
                ||| ||   || | |||| | | ||||||||||||  ||   | ||||| || | ||||
Sbjct  729128  -CTGCCTGCGCTAC-CTAGCACAGGCTCGCCCGAAATGCA-TGAGCGCCT-TGAGACACT  729183

Query  575     TTGCATCCGCTTCTCTG-AGGGGA-GAAGCGGCCAAGC-GCGCTCTGATCATCAGGCATA  631
               |||||||||| ||||||   |||| || |||||||||| | | | |  ||  | ||||| 
Sbjct  729184  TTGCATCCGCCTCTCTGTTTGGGAGGAGGCGGCCAAGCAGTG-T-TTTTCTCCTGGCATG  729241

Query  632     GCATGATACGTCATTTGCTATG----CTGTAGGA-GAGCATTTGGTTGTGGTTATACCGC  686
               ||||||||||||||||||||||    ||  |||| ||   ||||||||||    | | ||
Sbjct  729242  GCATGATACGTCATTTGCTATGTCGCCTAAAGGAGGAATGTTTGGTTGTG----T-CTGC  729296

Query  687     GTGCGTCAtttttttttttGCAAACGCAAAGAAAAAAGCCCCCTTTCATTTCTGGTCTCA  746
               ||| | |   ||     ||||   | |   |   | | |||  ||||| |||||||||||
Sbjct  729297  GTGTG-C---TTCGAACTTGC---CTCTGTG-GCACATCCCAATTTCACTTCTGGTCTCA  729348

Query  747     AATCAGGTAGGATCACCCGCTGAACTTAAGCATATCAATAAGCGGAGGAAAAGAAACTAA  806
               ||||||||||||||||||||||||||||||||||||||||||||||||||||||||||||
Sbjct  729349  AATCAGGTAGGATCACCCGCTGAACTTAAGCATATCAATAAGCGGAGGAAAAGAAACTAA  729408

Query  807     CAAGGATTCCCCTAGTAACGGCGAGCGAAGCGGGAAGAGCTCAAATTTGAAAGCTGGCAC  866
               ||||||||||||||||||||||||||||||||||||||||||||||||||||||||||  
Sbjct  729409  CAAGGATTCCCCTAGTAACGGCGAGCGAAGCGGGAAGAGCTCAAATTTGAAAGCTGGCGT  729468

Query  867     CTCCGGTGTCCGCGTTGTAATCTCGAGACGTGTTTTCCGTGCGGCTCTATGGACAAGTCC  926
               || ||| |||||||||||||||||||||||||||||||||||||||||||||||||||||
Sbjct  729469  CTTCGGCGTCCGCGTTGTAATCTCGAGACGTGTTTTCCGTGCGGCTCTATGGACAAGTCC  729528

Query  927     CTTGGAATAGGGCATCGTAGAGGGTGAGAATCCCGTACTTGCCATGGAAGAACCGTGCTT  986
               ||||||| ||||||||||||||||||| |||||||||||||||||||||| |||||||||
Sbjct  729529  CTTGGAACAGGGCATCGTAGAGGGTGAAAATCCCGTACTTGCCATGGAAGTACCGTGCTT  729588

Query  987     TGCGATACACGCTCTAAGAGTCGAGTTGTTTGGGATTGCAGCTCAAAATGGGTGGTAGAC  1046
               || ||||||||||| ||||||||||| |||||||||||| ||||||| ||||||||||||
Sbjct  729589  TGTGATACACGCTCCAAGAGTCGAGTAGTTTGGGATTGCTGCTCAAAGTGGGTGGTAGAC  729648

Query  1047    TCCATCTAAAGCTAAATATCGGGGAGAGACCGATAGCGAACAAGTACCGTGAGGGAAAGA  1106
               ||||||||||||||||||||||||||||||||||||||||||||||||||||||||||||
Sbjct  729649  TCCATCTAAAGCTAAATATCGGGGAGAGACCGATAGCGAACAAGTACCGTGAGGGAAAGA  729708

Query  1107    TGAAAAGCACTTTGGAAAGAGAGTTAAAAGTACGTGAAATTGTCGAAAGGGAAGCACTTG  1166
               ||||||||||||||||||||||||||||||||||||||||||||||||||||||||||||
Sbjct  729709  TGAAAAGCACTTTGGAAAGAGAGTTAAAAGTACGTGAAATTGTCGAAAGGGAAGCACTTG  729768

Query  1167    AAGTCAGCCATGCTGCTTGAGACTCAGCCTGGCCTTTGGGCTTGGTGTATTTCTCGGTGG  1226
               ||||||||||||||||||||||||||||||||| |||  ||||||||||||||||||| |
Sbjct  729769  AAGTCAGCCATGCTGCTTGAGACTCAGCCTGGC-TTT-TGCTTGGTGTATTTCTCGGTAG  729826

Query  1227    CAAGCCAGCATTGGTTTGGGTCGTCGGAGAAGCGCATAGGGAATGTAGCGTCTCCGGACG  1286
               |||||||||||||||||| ||||||||||||||| || |||||||| || ||  |||| |
Sbjct  729827  CAAGCCAGCATTGGTTTGTGTCGTCGGAGAAGCGTATGGGGAATGTGGCATCCTCGGATG  729886

Query  1287    TGTTATAGCCTTATGCAGGATACGACGACCTGGATCAAGGAACGCAGTGTGCCCTCTGGG  1346
               |||||||||| | |||||||||||||||| | || |||||||||||||||||||||||||
Sbjct  729887  TGTTATAGCCCTGTGCAGGATACGACGACGTAGACCAAGGAACGCAGTGTGCCCTCTGGG  729946

Query  1347    CGGGTCTTCGGACACCTTCACACTTAGGATGCTGGCGTAATGGCTTTAAGTGGCCCGTCT  1406
               ||||||||||||||||||||||||||||||||||||||||||||||||||||||||||||
Sbjct  729947  CGGGTCTTCGGACACCTTCACACTTAGGATGCTGGCGTAATGGCTTTAAGTGGCCCGTCT  730006

Query  1407    TGAAACACGGACCAAGGAGTCTAACATGTGTGCGAGTTTTTGGGTGGCAAACCCATGAGC  1466
               ||||||||||||||||||||||||||||||||||||||||||||||||||||||||||||
Sbjct  730007  TGAAACACGGACCAAGGAGTCTAACATGTGTGCGAGTTTTTGGGTGGCAAACCCATGAGC  730066

Query  1467    GTAATGAAAGTGAATACAGGTGGGATCCGCAAGGAGCACCATCGACCGGCCCTGAACTTC  1526
               ||||||||||||||| |||||||||||||||||||||||||||||||||||||||  |||
Sbjct  730067  GTAATGAAAGTGAATGCAGGTGGGATCCGCAAGGAGCACCATCGACCGGCCCTGATGTTC  730126

Query  1527    TGGGATGGGTCTGAGTAAGAGCATATATGTTGGGACCCGAAAGATGGTGAACTATGCCTG  1586
               | ||||||||||| ||||||||||||||||||||||||||||||||||||||||||||||
Sbjct  730127  TCGGATGGGTCTGCGTAAGAGCATATATGTTGGGACCCGAAAGATGGTGAACTATGCCTG  730186

Query  1587    AATAGGGCGAAGCCAGAGGAAACTCTGGTGGAGGCTCGCAGCGGTTCTGACGTGCAAATC  1646
               ||||||||||||||||||||||||||||||||||||||||||||||||||||||||||||
Sbjct  730187  AATAGGGCGAAGCCAGAGGAAACTCTGGTGGAGGCTCGCAGCGGTTCTGACGTGCAAATC  730246

Query  1647    GATCGTCAAATTTGGGTATAGGGGCGAAAGACTAATCGAACCATCTAGTAGCTGGTTCCT  1706
               ||||||||||||||||||||||||||||||||||||||||||||||||||||||||||||
Sbjct  730247  GATCGTCAAATTTGGGTATAGGGGCGAAAGACTAATCGAACCATCTAGTAGCTGGTTCCT  730306

Query  1707    GCCGAAGTTTCCCTCAGGATAGCAGAAACTCGTATCAGTTTTATGAGGTAAAGCGAATGA  1766
               ||||||||||||||||||||||||||||||||||||||||||||||||||||||||||||
Sbjct  730307  GCCGAAGTTTCCCTCAGGATAGCAGAAACTCGTATCAGTTTTATGAGGTAAAGCGAATGA  730366

Query  1767    TTAGAGGCCTTGGGGATGTAACATCCTTAACCTATTCTCAAACTTTAAATGTGTAAGAAG  1826
               ||||||||||||||||||||||||||||||||||||||||||||||||||||||||||||
Sbjct  730367  TTAGAGGCCTTGGGGATGTAACATCCTTAACCTATTCTCAAACTTTAAATGTGTAAGAAG  730426

Query  1827    TCCTTGTTACTTAAGTGAACGTGGACATGCGAATGAGAGTTTCTAGTGGGCCATTTTTGG  1886
               |||||||||||| |||||||||||||||||||||||||||||||||||||||||||||||
Sbjct  730427  TCCTTGTTACTTGAGTGAACGTGGACATGCGAATGAGAGTTTCTAGTGGGCCATTTTTGG  730486

Query  1887    TAAGCAGAACTGGCGATGCGGGATGAACCGATCGTGAGGTTAAGGTGCCGGAATACACGC  1946
               ||||||||||||||||||||||||||||||||||||||||||||||||||||||||||||
Sbjct  730487  TAAGCAGAACTGGCGATGCGGGATGAACCGATCGTGAGGTTAAGGTGCCGGAATACACGC  730546

Query  1947    TCATCAGACACCACAAAAGGTGTTAGTTCATCTAGACAGCAGGACGGTGGCCATGGAAGT  2006
               ||||||||||||||||||||||||||||||||||||||||||||||||||||||||||||
Sbjct  730547  TCATCAGACACCACAAAAGGTGTTAGTTCATCTAGACAGCAGGACGGTGGCCATGGAAGT  730606

Query  2007    TGGAATCCGCTAAGGAGTGTGTAACAACTCACCTGCCGAATGAACTAGCCCTGAAAATGG  2066
                |||||||||||||||||||||||||||||||||||||||||||||||||||||||||||
Sbjct  730607  CGGAATCCGCTAAGGAGTGTGTAACAACTCACCTGCCGAATGAACTAGCCCTGAAAATGG  730666

Query  2067    ATGGCGCTTAAGCGTGTTACCTATACCTCACCGTCAATGTTAGAGCGATGCGTTGACGAG  2126
               |||||||||||||||||||||||||||||||||||| ||||||||||||||| |||||||
Sbjct  730667  ATGGCGCTTAAGCGTGTTACCTATACCTCACCGTCAGTGTTAGAGCGATGCGCTGACGAG  730726

Query  2127    TAGGCAGGCGTGGAGGTTGTATCGAAGCCTAGGCAGTGATGCTGGGTGGAACAGCCTCTA  2186
               ||||||||||||||||||||||||||||||||||||||||||||||||||||||||||||
Sbjct  730727  TAGGCAGGCGTGGAGGTTGTATCGAAGCCTAGGCAGTGATGCTGGGTGGAACAGCCTCTA  730786

Query  2187    GTGCAGATCTTGGTGGTAGTAGCAAATATTCAAGTGAGAACCTTGAAGACTGAAGTGGAG  2246
               ||||||||||||||||||||||||||||||||||||||||||||||||||||||||||||
Sbjct  730787  GTGCAGATCTTGGTGGTAGTAGCAAATATTCAAGTGAGAACCTTGAAGACTGAAGTGGAG  730846

Query  2247    AAAGGTTCCATGGTAACAGCAGTTGGACATGGGTGAGCCGATCCTAAGAGATAGGGTAGT  2306
               ||||||||||||||||||||||||||||||||||||||||||||||||||||||||||||
Sbjct  730847  AAAGGTTCCATGGTAACAGCAGTTGGACATGGGTGAGCCGATCCTAAGAGATAGGGTAGT  730906

Query  2307    TCCGTATGAAAGTTGCGCGATTCTTCGCGCCGCCTATCGAAAGGGAAGCCGGTTAAAATT  2366
               |||||||||||| |||||||||||||||||||||||||||||||||||||||||||||||
Sbjct  730907  TCCGTATGAAAG-TGCGCGATTCTTCGCGCCGCCTATCGAAAGGGAAGCCGGTTAAAATT  730965

Query  2367    CCGGCGCCAGGATATGGATGTTAGACGGCAACGTAAACGAACCAGGAGACGTCGGCGAGG  2426
               ||||||||||||| |||||| |||||||||||||||||||||||||||||||||||||||
Sbjct  730966  CCGGCGCCAGGATGTGGATGATAGACGGCAACGTAAACGAACCAGGAGACGTCGGCGAGG  731025

Query  2427    GCCCTGGAAAGAGTTCTCTTTTCTTTCTTACAGTCTACCACCCTGAAATCGATTTATTCG  2486
               ||||||||||||||| ||||||||||||||||||||  ||||||||||||||||| ||||
Sbjct  731026  GCCCTGGAAAGAGTTATCTTTTCTTTCTTACAGTCTGTCACCCTGAAATCGATTTGTTCG  731085

Query  2487    GAGCTAGGGTTCTATGGCTGGTAGAGCTCGGCACTTCTGCCGAGTCCGGTGCGTCCTCGA  2546
               ||| |||||||| |||||||||||||||||||||||||||||||||||||||||||||||
Sbjct  731086  GAGATAGGGTTCCATGGCTGGTAGAGCTCGGCACTTCTGCCGAGTCCGGTGCGTCCTCGA  731145

Query  2547    CGGCCCTTGAAAATCCTGGGGAGCATTCCATCTCATGCCTGGTCGTACTGATAACCGCAG  2606
               |||||||||||||||||||||||||   ||| ||| ||||||||||||||||||||||||
Sbjct  731146  CGGCCCTTGAAAATCCTGGGGAGCAAA-CATTTCACGCCTGGTCGTACTGATAACCGCAG  731204

Query  2607    CAGGTCTCCTAGGTTAACAGCCTCTAGTTGATAGAATAATGTGGATAAGGGAATTCGGCA  2666
               ||||||||||||||||||||||||||||||||||||||||||||||||||||||||||||
Sbjct  731205  CAGGTCTCCTAGGTTAACAGCCTCTAGTTGATAGAATAATGTGGATAAGGGAATTCGGCA  731264

Query  2667    AATTGGATCCGTAACTTCGGGATAAGGATTGGCTCTAAGGGTTGGGTACATCGGGCCCTG  2726
               || ||||||||||||||||||||||||||||||||||||||||||||| |||||||||||
Sbjct  731265  AAATGGATCCGTAACTTCGGGATAAGGATTGGCTCTAAGGGTTGGGTATATCGGGCCCTG  731324

Query  2727    GTTGGAAGCCGCTGATGCTGGCTTGGACTGCTGCGTGGCAACATGCGGTGGACCGAGCCG  2786
               |  ||||||||||||||||||  |||||||||| |||||||||||||||||||||  |||
Sbjct  731325  GCGGGAAGCCGCTGATGCTGGACTGGACTGCTGTGTGGCAACATGCGGTGGACCGGACCG  731384

Query  2787    GCGTCGGCGCGTGGACGGCCAGGGCAGTCCCTCGGGACGGCCGGTGTACGCTTAACAACC  2846
               ||||||||| ||||||||||||||||||||||||||||||||||| |||  |||||||||
Sbjct  731385  GCGTCGGCGTGTGGACGGCCAGGGCAGTCCCTCGGGACGGCCGGTATACATTTAACAACC  731444

Query  2847    AGCTTAGAACTGGTACGGACAAGGGGAAT  2875
               |||||||||||||||||||||||||||||
Sbjct  731445  AGCTTAGAACTGGTACGGACAAGGGGAAT  731473


 Score = 3919 bits (2122),  Expect = 0.0
 Identities = 2495/2669 (93%), Gaps = 49/2669 (2%)
 Strand=Plus/Plus

Query  221     ACAAACTCGTATGGATTTGTATGAACGTGAGATATATCGTTGGACCGTCACTGGCCAACA  280
               ||||||||| |||| || ||||||||||| ||  | | ||||||||||||||||||||||
Sbjct  736592  ACAAACTCGAATGG-TTAGTATGAACGTG-GAACT-TGGTTGGACCGTCACTGGCCAACA  736648

Query  281     AA-TATAACACAACTTTCGACAACGGATCTCTTGGTTCTCCCATCGATGAAGAACGCAGC  339
               || ||| |||||||||||||||||||||||||||||||||||||||||||||||||||||
Sbjct  736649  AACTAT-ACACAACTTTCGACAACGGATCTCTTGGTTCTCCCATCGATGAAGAACGCAGC  736707

Query  340     GAAACGCGATAGGTAATGTGAATTGCAGAATTCCGTGAATCATCGAATCTTTGAACGCAC  399
               ||||||||||||||||||||||||||||||||||||||||||||||||||||||||||||
Sbjct  736708  GAAACGCGATAGGTAATGTGAATTGCAGAATTCCGTGAATCATCGAATCTTTGAACGCAC  736767

Query  400     CTTGCGCTCTATGGTATTCCGTAGAGCATGCCTGTTTGAGTGCCGTGAATTCTCCCATCC  459
               |||||||||||||| | ||||||||||||||||||||||||||| |||| ||||||| ||
Sbjct  736768  CTTGCGCTCTATGGCAATCCGTAGAGCATGCCTGTTTGAGTGCCATGAAATCTCCCACCC  736827

Query  460     CAAGCGGTTTTTATCAAAG-AATTGCTAGGC-GAAGGGGT-TGAGATGGGCGTTGTTATA  516
               |||||||||||||  || | ||  ||| ||| || ||||| || ||| || | ||   | 
Sbjct  736828  CAAGCGGTTTTTA--AATGAAACGGCTTGGCGGATGGGGTCTG-GAT-GG-G-TG-CCT-  736879

Query  517     ACTG-CTTTTCTTCTCTAG-AAAAGCTCGCCCGAAAAACAGCTAACGCCTCTGGGCCACT  574
                ||| ||   || | |||| | | ||||||||||||  ||   | ||||| || | ||||
Sbjct  736880  -CTGCCTGCGCTAC-CTAGCACAGGCTCGCCCGAAATGCA-TGAGCGCCT-TGAGACACT  736935

Query  575     TTGCATCCGCTTCTCTG-AGGGGA-GAAGCGGCCAAGC-GCGCTCTGATCATCAGGCATA  631
               |||||||||| ||||||   |||| || |||||||||| | | | |  ||  | ||||| 
Sbjct  736936  TTGCATCCGCCTCTCTGTTTGGGAGGAGGCGGCCAAGCAGTG-T-TTTTCTCCTGGCATG  736993

Query  632     GCATGATACGTCATTTGCTATG----CTGTAGGA-GAGCATTTGGTTGTGGTTATACCGC  686
               ||||||||||||||||||||||    ||  |||| ||   ||||||||||    | | ||
Sbjct  736994  GCATGATACGTCATTTGCTATGTCGCCTAAAGGAGGAATGTTTGGTTGTG----T-CTGC  737048

Query  687     GTGCGTCAtttttttttttGCAAACGCAAAGAAAAAAGCCCCCTTTCATTTCTGGTCTCA  746
               ||| | |   ||     ||||   | |   |   | | |||  ||||| |||||||||||
Sbjct  737049  GTGTG-C---TTCGAACTTGC---CTCTGTG-GCACATCCCAATTTCACTTCTGGTCTCA  737100

Query  747     AATCAGGTAGGATCACCCGCTGAACTTAAGCATATCAATAAGCGGAGGAAAAGAAACTAA  806
               ||||||||||||||||||||||||||||||||||||||||||||||||||||||||||||
Sbjct  737101  AATCAGGTAGGATCACCCGCTGAACTTAAGCATATCAATAAGCGGAGGAAAAGAAACTAA  737160

Query  807     CAAGGATTCCCCTAGTAACGGCGAGCGAAGCGGGAAGAGCTCAAATTTGAAAGCTGGCAC  866
               ||||||||||||||||||||||||||||||||||||||||||||||||||||||||||  
Sbjct  737161  CAAGGATTCCCCTAGTAACGGCGAGCGAAGCGGGAAGAGCTCAAATTTGAAAGCTGGCGT  737220

Query  867     CTCCGGTGTCCGCGTTGTAATCTCGAGACGTGTTTTCCGTGCGGCTCTATGGACAAGTCC  926
               || ||| |||||||||||||||||||||||||||||||||||||||||||||||||||||
Sbjct  737221  CTTCGGCGTCCGCGTTGTAATCTCGAGACGTGTTTTCCGTGCGGCTCTATGGACAAGTCC  737280

Query  927     CTTGGAATAGGGCATCGTAGAGGGTGAGAATCCCGTACTTGCCATGGAAGAACCGTGCTT  986
               ||||||| ||||||||||||||||||| |||||||||||||||||||||| |||||||||
Sbjct  737281  CTTGGAACAGGGCATCGTAGAGGGTGAAAATCCCGTACTTGCCATGGAAGTACCGTGCTT  737340

Query  987     TGCGATACACGCTCTAAGAGTCGAGTTGTTTGGGATTGCAGCTCAAAATGGGTGGTAGAC  1046
               || ||||||||||| ||||||||||| |||||||||||| ||||||| ||||||||||||
Sbjct  737341  TGTGATACACGCTCCAAGAGTCGAGTAGTTTGGGATTGCTGCTCAAAGTGGGTGGTAGAC  737400

Query  1047    TCCATCTAAAGCTAAATATCGGGGAGAGACCGATAGCGAACAAGTACCGTGAGGGAAAGA  1106
               ||||||||||||||||||||||||||||||||||||||||||||||||||||||||||||
Sbjct  737401  TCCATCTAAAGCTAAATATCGGGGAGAGACCGATAGCGAACAAGTACCGTGAGGGAAAGA  737460

Query  1107    TGAAAAGCACTTTGGAAAGAGAGTTAAAAGTACGTGAAATTGTCGAAAGGGAAGCACTTG  1166
               ||||||||||||||||||||||||||||||||||||||||||||||||||||||||||||
Sbjct  737461  TGAAAAGCACTTTGGAAAGAGAGTTAAAAGTACGTGAAATTGTCGAAAGGGAAGCACTTG  737520

Query  1167    AAGTCAGCCATGCTGCTTGAGACTCAGCCTGGCCTTTGGGCTTGGTGTATTTCTCGGTGG  1226
               ||||||||||||||||||||||||||||||||| |||  ||||||||||||||||||| |
Sbjct  737521  AAGTCAGCCATGCTGCTTGAGACTCAGCCTGGC-TTT-TGCTTGGTGTATTTCTCGGTAG  737578

Query  1227    CAAGCCAGCATTGGTTTGGGTCGTCGGAGAAGCGCATAGGGAATGTAGCGTCTCCGGACG  1286
               |||||||||||||||||| ||||||||||||||| || |||||||| || ||  |||| |
Sbjct  737579  CAAGCCAGCATTGGTTTGTGTCGTCGGAGAAGCGTATGGGGAATGTGGCATCCTCGGATG  737638

Query  1287    TGTTATAGCCTTATGCAGGATACGACGACCTGGATCAAGGAACGCAGTGTGCCCTCTGGG  1346
               |||||||||| | |||||||||||||||| | || |||||||||||||||||||||||||
Sbjct  737639  TGTTATAGCCCTGTGCAGGATACGACGACGTAGACCAAGGAACGCAGTGTGCCCTCTGGG  737698

Query  1347    CGGGTCTTCGGACACCTTCACACTTAGGATGCTGGCGTAATGGCTTTAAGTGGCCCGTCT  1406
               ||||||||||||||||||||||||||||||||||||||||||||||||||||||||||||
Sbjct  737699  CGGGTCTTCGGACACCTTCACACTTAGGATGCTGGCGTAATGGCTTTAAGTGGCCCGTCT  737758

Query  1407    TGAAACACGGACCAAGGAGTCTAACATGTGTGCGAGTTTTTGGGTGGCAAACCCATGAGC  1466
               ||||||||||||||||||||||||||||||||||||||||||||||||||||||||||||
Sbjct  737759  TGAAACACGGACCAAGGAGTCTAACATGTGTGCGAGTTTTTGGGTGGCAAACCCATGAGC  737818

Query  1467    GTAATGAAAGTGAATACAGGTGGGATCCGCAAGGAGCACCATCGACCGGCCCTGAACTTC  1526
               ||||||||||||||| |||||||||||||||||||||||||||||||||||||||  |||
Sbjct  737819  GTAATGAAAGTGAATGCAGGTGGGATCCGCAAGGAGCACCATCGACCGGCCCTGATGTTC  737878

Query  1527    TGGGATGGGTCTGAGTAAGAGCATATATGTTGGGACCCGAAAGATGGTGAACTATGCCTG  1586
               | ||||||||||| ||||||||||||||||||||||||||||||||||||||||||||||
Sbjct  737879  TCGGATGGGTCTGCGTAAGAGCATATATGTTGGGACCCGAAAGATGGTGAACTATGCCTG  737938

Query  1587    AATAGGGCGAAGCCAGAGGAAACTCTGGTGGAGGCTCGCAGCGGTTCTGACGTGCAAATC  1646
               ||||||||||||||||||||||||||||||||||||||||||||||||||||||||||||
Sbjct  737939  AATAGGGCGAAGCCAGAGGAAACTCTGGTGGAGGCTCGCAGCGGTTCTGACGTGCAAATC  737998

Query  1647    GATCGTCAAATTTGGGTATAGGGGCGAAAGACTAATCGAACCATCTAGTAGCTGGTTCCT  1706
               ||||||||||||||||||||||||||||||||||||||||||||||||||||||||||||
Sbjct  737999  GATCGTCAAATTTGGGTATAGGGGCGAAAGACTAATCGAACCATCTAGTAGCTGGTTCCT  738058

Query  1707    GCCGAAGTTTCCCTCAGGATAGCAGAAACTCGTATCAGTTTTATGAGGTAAAGCGAATGA  1766
               ||||||||||||||||||||||||||||||||||||||||||||||||||||||||||||
Sbjct  738059  GCCGAAGTTTCCCTCAGGATAGCAGAAACTCGTATCAGTTTTATGAGGTAAAGCGAATGA  738118

Query  1767    TTAGAGGCCTTGGGGATGTAACATCCTTAACCTATTCTCAAACTTTAAATGTGTAAGAAG  1826
               ||||||||||||||||||||||||||||||||||||||||||||||||||||||||||||
Sbjct  738119  TTAGAGGCCTTGGGGATGTAACATCCTTAACCTATTCTCAAACTTTAAATGTGTAAGAAG  738178

Query  1827    TCCTTGTTACTTAAGTGAACGTGGACATGCGAATGAGAGTTTCTAGTGGGCCATTTTTGG  1886
               |||||||||||| |||||||||||||||||||||||||||||||||||||||||||||||
Sbjct  738179  TCCTTGTTACTTGAGTGAACGTGGACATGCGAATGAGAGTTTCTAGTGGGCCATTTTTGG  738238

Query  1887    TAAGCAGAACTGGCGATGCGGGATGAACCGATCGTGAGGTTAAGGTGCCGGAATACACGC  1946
               ||||||||||||||||||||||||||||||||||||||||||||||||||||||||||||
Sbjct  738239  TAAGCAGAACTGGCGATGCGGGATGAACCGATCGTGAGGTTAAGGTGCCGGAATACACGC  738298

Query  1947    TCATCAGACACCACAAAAGGTGTTAGTTCATCTAGACAGCAGGACGGTGGCCATGGAAGT  2006
               ||||||||||||||||||||||||||||||||||||||||||||||||||||||||||||
Sbjct  738299  TCATCAGACACCACAAAAGGTGTTAGTTCATCTAGACAGCAGGACGGTGGCCATGGAAGT  738358

Query  2007    TGGAATCCGCTAAGGAGTGTGTAACAACTCACCTGCCGAATGAACTAGCCCTGAAAATGG  2066
                |||||||||||||||||||||||||||||||||||||||||||||||||||||||||||
Sbjct  738359  CGGAATCCGCTAAGGAGTGTGTAACAACTCACCTGCCGAATGAACTAGCCCTGAAAATGG  738418

Query  2067    ATGGCGCTTAAGCGTGTTACCTATACCTCACCGTCAATGTTAGAGCGATGCGTTGACGAG  2126
               |||||||||||||||||||||||||||||||||||| ||||||||||||||| |||||||
Sbjct  738419  ATGGCGCTTAAGCGTGTTACCTATACCTCACCGTCAGTGTTAGAGCGATGCGCTGACGAG  738478

Query  2127    TAGGCAGGCGTGGAGGTTGTATCGAAGCCTAGGCAGTGATGCTGGGTGGAACAGCCTCTA  2186
               ||||||||||||||||||||||||||||||||||||||||||||||||||||||||||||
Sbjct  738479  TAGGCAGGCGTGGAGGTTGTATCGAAGCCTAGGCAGTGATGCTGGGTGGAACAGCCTCTA  738538

Query  2187    GTGCAGATCTTGGTGGTAGTAGCAAATATTCAAGTGAGAACCTTGAAGACTGAAGTGGAG  2246
               ||||||||||||||||||||||||||||||||||||||||||||||||||||||||||||
Sbjct  738539  GTGCAGATCTTGGTGGTAGTAGCAAATATTCAAGTGAGAACCTTGAAGACTGAAGTGGAG  738598

Query  2247    AAAGGTTCCATGGTAACAGCAGTTGGACATGGGTGAGCCGATCCTAAGAGATAGGGTAGT  2306
               ||||||||||||||||||||||||||||||||||||||||||||||||||||||||||||
Sbjct  738599  AAAGGTTCCATGGTAACAGCAGTTGGACATGGGTGAGCCGATCCTAAGAGATAGGGTAGT  738658

Query  2307    TCCGTATGAAAGTTGCGCGATTCTTCGCGCCGCCTATCGAAAGGGAAGCCGGTTAAAATT  2366
               |||||||||||| |||||||||||||||||||||||||||||||||||||||||||||||
Sbjct  738659  TCCGTATGAAAG-TGCGCGATTCTTCGCGCCGCCTATCGAAAGGGAAGCCGGTTAAAATT  738717

Query  2367    CCGGCGCCAGGATATGGATGTTAGACGGCAACGTAAACGAACCAGGAGACGTCGGCGAGG  2426
               ||||||||||||| |||||| |||||||||||||||||||||||||||||||||||||||
Sbjct  738718  CCGGCGCCAGGATGTGGATGATAGACGGCAACGTAAACGAACCAGGAGACGTCGGCGAGG  738777

Query  2427    GCCCTGGAAAGAGTTCTCTTTTCTTTCTTACAGTCTACCACCCTGAAATCGATTTATTCG  2486
               ||||||||||||||| ||||||||||||||||||||  ||||||||||||||||| ||||
Sbjct  738778  GCCCTGGAAAGAGTTATCTTTTCTTTCTTACAGTCTGTCACCCTGAAATCGATTTGTTCG  738837

Query  2487    GAGCTAGGGTTCTATGGCTGGTAGAGCTCGGCACTTCTGCCGAGTCCGGTGCGTCCTCGA  2546
               ||| |||||||| |||||||||||||||||||||||||||||||||||||||||||||||
Sbjct  738838  GAGATAGGGTTCCATGGCTGGTAGAGCTCGGCACTTCTGCCGAGTCCGGTGCGTCCTCGA  738897

Query  2547    CGGCCCTTGAAAATCCTGGGGAGCATTCCATCTCATGCCTGGTCGTACTGATAACCGCAG  2606
               |||||||||||||||||||||||||   ||| ||| ||||||||||||||||||||||||
Sbjct  738898  CGGCCCTTGAAAATCCTGGGGAGCAAA-CATTTCACGCCTGGTCGTACTGATAACCGCAG  738956

Query  2607    CAGGTCTCCTAGGTTAACAGCCTCTAGTTGATAGAATAATGTGGATAAGGGAATTCGGCA  2666
               ||||||||||||||||||||||||||||||||||||||||||||||||||||||||||||
Sbjct  738957  CAGGTCTCCTAGGTTAACAGCCTCTAGTTGATAGAATAATGTGGATAAGGGAATTCGGCA  739016

Query  2667    AATTGGATCCGTAACTTCGGGATAAGGATTGGCTCTAAGGGTTGGGTACATCGGGCCCTG  2726
               || ||||||||||||||||||||||||||||||||||||||||||||| |||||||||||
Sbjct  739017  AAATGGATCCGTAACTTCGGGATAAGGATTGGCTCTAAGGGTTGGGTATATCGGGCCCTG  739076

Query  2727    GTTGGAAGCCGCTGATGCTGGCTTGGACTGCTGCGTGGCAACATGCGGTGGACCGAGCCG  2786
               |  ||||||||||||||||||  |||||||||| |||||||||||||||||||||  |||
Sbjct  739077  GCGGGAAGCCGCTGATGCTGGACTGGACTGCTGTGTGGCAACATGCGGTGGACCGGACCG  739136

Query  2787    GCGTCGGCGCGTGGACGGCCAGGGCAGTCCCTCGGGACGGCCGGTGTACGCTTAACAACC  2846
               ||||||||| ||||||||||||||||||||||||||||||||||| |||  |||||||||
Sbjct  739137  GCGTCGGCGTGTGGACGGCCAGGGCAGTCCCTCGGGACGGCCGGTATACATTTAACAACC  739196

Query  2847    AGCTTAGAACTGGTACGGACAAGGGGAAT  2875
               |||||||||||||||||||||||||||||
Sbjct  739197  AGCTTAGAACTGGTACGGACAAGGGGAAT  739225


 Score = 3919 bits (2122),  Expect = 0.0
 Identities = 2495/2669 (93%), Gaps = 49/2669 (2%)
 Strand=Plus/Plus

Query  221     ACAAACTCGTATGGATTTGTATGAACGTGAGATATATCGTTGGACCGTCACTGGCCAACA  280
               ||||||||| |||| || ||||||||||| ||  | | ||||||||||||||||||||||
Sbjct  744344  ACAAACTCGAATGG-TTAGTATGAACGTG-GAACT-TGGTTGGACCGTCACTGGCCAACA  744400

Query  281     AA-TATAACACAACTTTCGACAACGGATCTCTTGGTTCTCCCATCGATGAAGAACGCAGC  339
               || ||| |||||||||||||||||||||||||||||||||||||||||||||||||||||
Sbjct  744401  AACTAT-ACACAACTTTCGACAACGGATCTCTTGGTTCTCCCATCGATGAAGAACGCAGC  744459

Query  340     GAAACGCGATAGGTAATGTGAATTGCAGAATTCCGTGAATCATCGAATCTTTGAACGCAC  399
               ||||||||||||||||||||||||||||||||||||||||||||||||||||||||||||
Sbjct  744460  GAAACGCGATAGGTAATGTGAATTGCAGAATTCCGTGAATCATCGAATCTTTGAACGCAC  744519

Query  400     CTTGCGCTCTATGGTATTCCGTAGAGCATGCCTGTTTGAGTGCCGTGAATTCTCCCATCC  459
               |||||||||||||| | ||||||||||||||||||||||||||| |||| ||||||| ||
Sbjct  744520  CTTGCGCTCTATGGCAATCCGTAGAGCATGCCTGTTTGAGTGCCATGAAATCTCCCACCC  744579

Query  460     CAAGCGGTTTTTATCAAAG-AATTGCTAGGC-GAAGGGGT-TGAGATGGGCGTTGTTATA  516
               |||||||||||||  || | ||  ||| ||| || ||||| || ||| || | ||   | 
Sbjct  744580  CAAGCGGTTTTTA--AATGAAACGGCTTGGCGGATGGGGTCTG-GAT-GG-G-TG-CCT-  744631

Query  517     ACTG-CTTTTCTTCTCTAG-AAAAGCTCGCCCGAAAAACAGCTAACGCCTCTGGGCCACT  574
                ||| ||   || | |||| | | ||||||||||||  ||   | ||||| || | ||||
Sbjct  744632  -CTGCCTGCGCTAC-CTAGCACAGGCTCGCCCGAAATGCA-TGAGCGCCT-TGAGACACT  744687

Query  575     TTGCATCCGCTTCTCTG-AGGGGA-GAAGCGGCCAAGC-GCGCTCTGATCATCAGGCATA  631
               |||||||||| ||||||   |||| || |||||||||| | | | |  ||  | ||||| 
Sbjct  744688  TTGCATCCGCCTCTCTGTTTGGGAGGAGGCGGCCAAGCAGTG-T-TTTTCTCCTGGCATG  744745

Query  632     GCATGATACGTCATTTGCTATG----CTGTAGGA-GAGCATTTGGTTGTGGTTATACCGC  686
               ||||||||||||||||||||||    ||  |||| ||   ||||||||||    | | ||
Sbjct  744746  GCATGATACGTCATTTGCTATGTCGCCTAAAGGAGGAATGTTTGGTTGTG----T-CTGC  744800

Query  687     GTGCGTCAtttttttttttGCAAACGCAAAGAAAAAAGCCCCCTTTCATTTCTGGTCTCA  746
               ||| | |   ||     ||||   | |   |   | | |||  ||||| |||||||||||
Sbjct  744801  GTGTG-C---TTCGAACTTGC---CTCTGTG-GCACATCCCAATTTCACTTCTGGTCTCA  744852

Query  747     AATCAGGTAGGATCACCCGCTGAACTTAAGCATATCAATAAGCGGAGGAAAAGAAACTAA  806
               ||||||||||||||||||||||||||||||||||||||||||||||||||||||||||||
Sbjct  744853  AATCAGGTAGGATCACCCGCTGAACTTAAGCATATCAATAAGCGGAGGAAAAGAAACTAA  744912

Query  807     CAAGGATTCCCCTAGTAACGGCGAGCGAAGCGGGAAGAGCTCAAATTTGAAAGCTGGCAC  866
               ||||||||||||||||||||||||||||||||||||||||||||||||||||||||||  
Sbjct  744913  CAAGGATTCCCCTAGTAACGGCGAGCGAAGCGGGAAGAGCTCAAATTTGAAAGCTGGCGT  744972

Query  867     CTCCGGTGTCCGCGTTGTAATCTCGAGACGTGTTTTCCGTGCGGCTCTATGGACAAGTCC  926
               || ||| |||||||||||||||||||||||||||||||||||||||||||||||||||||
Sbjct  744973  CTTCGGCGTCCGCGTTGTAATCTCGAGACGTGTTTTCCGTGCGGCTCTATGGACAAGTCC  745032

Query  927     CTTGGAATAGGGCATCGTAGAGGGTGAGAATCCCGTACTTGCCATGGAAGAACCGTGCTT  986
               ||||||| ||||||||||||||||||| |||||||||||||||||||||| |||||||||
Sbjct  745033  CTTGGAACAGGGCATCGTAGAGGGTGAAAATCCCGTACTTGCCATGGAAGTACCGTGCTT  745092

Query  987     TGCGATACACGCTCTAAGAGTCGAGTTGTTTGGGATTGCAGCTCAAAATGGGTGGTAGAC  1046
               || ||||||||||| ||||||||||| |||||||||||| ||||||| ||||||||||||
Sbjct  745093  TGTGATACACGCTCCAAGAGTCGAGTAGTTTGGGATTGCTGCTCAAAGTGGGTGGTAGAC  745152

Query  1047    TCCATCTAAAGCTAAATATCGGGGAGAGACCGATAGCGAACAAGTACCGTGAGGGAAAGA  1106
               ||||||||||||||||||||||||||||||||||||||||||||||||||||||||||||
Sbjct  745153  TCCATCTAAAGCTAAATATCGGGGAGAGACCGATAGCGAACAAGTACCGTGAGGGAAAGA  745212

Query  1107    TGAAAAGCACTTTGGAAAGAGAGTTAAAAGTACGTGAAATTGTCGAAAGGGAAGCACTTG  1166
               ||||||||||||||||||||||||||||||||||||||||||||||||||||||||||||
Sbjct  745213  TGAAAAGCACTTTGGAAAGAGAGTTAAAAGTACGTGAAATTGTCGAAAGGGAAGCACTTG  745272

Query  1167    AAGTCAGCCATGCTGCTTGAGACTCAGCCTGGCCTTTGGGCTTGGTGTATTTCTCGGTGG  1226
               ||||||||||||||||||||||||||||||||| |||  ||||||||||||||||||| |
Sbjct  745273  AAGTCAGCCATGCTGCTTGAGACTCAGCCTGGC-TTT-TGCTTGGTGTATTTCTCGGTAG  745330

Query  1227    CAAGCCAGCATTGGTTTGGGTCGTCGGAGAAGCGCATAGGGAATGTAGCGTCTCCGGACG  1286
               |||||||||||||||||| ||||||||||||||| || |||||||| || ||  |||| |
Sbjct  745331  CAAGCCAGCATTGGTTTGTGTCGTCGGAGAAGCGTATGGGGAATGTGGCATCCTCGGATG  745390

Query  1287    TGTTATAGCCTTATGCAGGATACGACGACCTGGATCAAGGAACGCAGTGTGCCCTCTGGG  1346
               |||||||||| | |||||||||||||||| | || |||||||||||||||||||||||||
Sbjct  745391  TGTTATAGCCCTGTGCAGGATACGACGACGTAGACCAAGGAACGCAGTGTGCCCTCTGGG  745450

Query  1347    CGGGTCTTCGGACACCTTCACACTTAGGATGCTGGCGTAATGGCTTTAAGTGGCCCGTCT  1406
               ||||||||||||||||||||||||||||||||||||||||||||||||||||||||||||
Sbjct  745451  CGGGTCTTCGGACACCTTCACACTTAGGATGCTGGCGTAATGGCTTTAAGTGGCCCGTCT  745510

Query  1407    TGAAACACGGACCAAGGAGTCTAACATGTGTGCGAGTTTTTGGGTGGCAAACCCATGAGC  1466
               ||||||||||||||||||||||||||||||||||||||||||||||||||||||||||||
Sbjct  745511  TGAAACACGGACCAAGGAGTCTAACATGTGTGCGAGTTTTTGGGTGGCAAACCCATGAGC  745570

Query  1467    GTAATGAAAGTGAATACAGGTGGGATCCGCAAGGAGCACCATCGACCGGCCCTGAACTTC  1526
               ||||||||||||||| |||||||||||||||||||||||||||||||||||||||  |||
Sbjct  745571  GTAATGAAAGTGAATGCAGGTGGGATCCGCAAGGAGCACCATCGACCGGCCCTGATGTTC  745630

Query  1527    TGGGATGGGTCTGAGTAAGAGCATATATGTTGGGACCCGAAAGATGGTGAACTATGCCTG  1586
               | ||||||||||| ||||||||||||||||||||||||||||||||||||||||||||||
Sbjct  745631  TCGGATGGGTCTGCGTAAGAGCATATATGTTGGGACCCGAAAGATGGTGAACTATGCCTG  745690

Query  1587    AATAGGGCGAAGCCAGAGGAAACTCTGGTGGAGGCTCGCAGCGGTTCTGACGTGCAAATC  1646
               ||||||||||||||||||||||||||||||||||||||||||||||||||||||||||||
Sbjct  745691  AATAGGGCGAAGCCAGAGGAAACTCTGGTGGAGGCTCGCAGCGGTTCTGACGTGCAAATC  745750

Query  1647    GATCGTCAAATTTGGGTATAGGGGCGAAAGACTAATCGAACCATCTAGTAGCTGGTTCCT  1706
               ||||||||||||||||||||||||||||||||||||||||||||||||||||||||||||
Sbjct  745751  GATCGTCAAATTTGGGTATAGGGGCGAAAGACTAATCGAACCATCTAGTAGCTGGTTCCT  745810

Query  1707    GCCGAAGTTTCCCTCAGGATAGCAGAAACTCGTATCAGTTTTATGAGGTAAAGCGAATGA  1766
               ||||||||||||||||||||||||||||||||||||||||||||||||||||||||||||
Sbjct  745811  GCCGAAGTTTCCCTCAGGATAGCAGAAACTCGTATCAGTTTTATGAGGTAAAGCGAATGA  745870

Query  1767    TTAGAGGCCTTGGGGATGTAACATCCTTAACCTATTCTCAAACTTTAAATGTGTAAGAAG  1826
               ||||||||||||||||||||||||||||||||||||||||||||||||||||||||||||
Sbjct  745871  TTAGAGGCCTTGGGGATGTAACATCCTTAACCTATTCTCAAACTTTAAATGTGTAAGAAG  745930

Query  1827    TCCTTGTTACTTAAGTGAACGTGGACATGCGAATGAGAGTTTCTAGTGGGCCATTTTTGG  1886
               |||||||||||| |||||||||||||||||||||||||||||||||||||||||||||||
Sbjct  745931  TCCTTGTTACTTGAGTGAACGTGGACATGCGAATGAGAGTTTCTAGTGGGCCATTTTTGG  745990

Query  1887    TAAGCAGAACTGGCGATGCGGGATGAACCGATCGTGAGGTTAAGGTGCCGGAATACACGC  1946
               ||||||||||||||||||||||||||||||||||||||||||||||||||||||||||||
Sbjct  745991  TAAGCAGAACTGGCGATGCGGGATGAACCGATCGTGAGGTTAAGGTGCCGGAATACACGC  746050

Query  1947    TCATCAGACACCACAAAAGGTGTTAGTTCATCTAGACAGCAGGACGGTGGCCATGGAAGT  2006
               ||||||||||||||||||||||||||||||||||||||||||||||||||||||||||||
Sbjct  746051  TCATCAGACACCACAAAAGGTGTTAGTTCATCTAGACAGCAGGACGGTGGCCATGGAAGT  746110

Query  2007    TGGAATCCGCTAAGGAGTGTGTAACAACTCACCTGCCGAATGAACTAGCCCTGAAAATGG  2066
                |||||||||||||||||||||||||||||||||||||||||||||||||||||||||||
Sbjct  746111  CGGAATCCGCTAAGGAGTGTGTAACAACTCACCTGCCGAATGAACTAGCCCTGAAAATGG  746170

Query  2067    ATGGCGCTTAAGCGTGTTACCTATACCTCACCGTCAATGTTAGAGCGATGCGTTGACGAG  2126
               |||||||||||||||||||||||||||||||||||| ||||||||||||||| |||||||
Sbjct  746171  ATGGCGCTTAAGCGTGTTACCTATACCTCACCGTCAGTGTTAGAGCGATGCGCTGACGAG  746230

Query  2127    TAGGCAGGCGTGGAGGTTGTATCGAAGCCTAGGCAGTGATGCTGGGTGGAACAGCCTCTA  2186
               ||||||||||||||||||||||||||||||||||||||||||||||||||||||||||||
Sbjct  746231  TAGGCAGGCGTGGAGGTTGTATCGAAGCCTAGGCAGTGATGCTGGGTGGAACAGCCTCTA  746290

Query  2187    GTGCAGATCTTGGTGGTAGTAGCAAATATTCAAGTGAGAACCTTGAAGACTGAAGTGGAG  2246
               ||||||||||||||||||||||||||||||||||||||||||||||||||||||||||||
Sbjct  746291  GTGCAGATCTTGGTGGTAGTAGCAAATATTCAAGTGAGAACCTTGAAGACTGAAGTGGAG  746350

Query  2247    AAAGGTTCCATGGTAACAGCAGTTGGACATGGGTGAGCCGATCCTAAGAGATAGGGTAGT  2306
               ||||||||||||||||||||||||||||||||||||||||||||||||||||||||||||
Sbjct  746351  AAAGGTTCCATGGTAACAGCAGTTGGACATGGGTGAGCCGATCCTAAGAGATAGGGTAGT  746410

Query  2307    TCCGTATGAAAGTTGCGCGATTCTTCGCGCCGCCTATCGAAAGGGAAGCCGGTTAAAATT  2366
               |||||||||||| |||||||||||||||||||||||||||||||||||||||||||||||
Sbjct  746411  TCCGTATGAAAG-TGCGCGATTCTTCGCGCCGCCTATCGAAAGGGAAGCCGGTTAAAATT  746469

Query  2367    CCGGCGCCAGGATATGGATGTTAGACGGCAACGTAAACGAACCAGGAGACGTCGGCGAGG  2426
               ||||||||||||| |||||| |||||||||||||||||||||||||||||||||||||||
Sbjct  746470  CCGGCGCCAGGATGTGGATGATAGACGGCAACGTAAACGAACCAGGAGACGTCGGCGAGG  746529

Query  2427    GCCCTGGAAAGAGTTCTCTTTTCTTTCTTACAGTCTACCACCCTGAAATCGATTTATTCG  2486
               ||||||||||||||| ||||||||||||||||||||  ||||||||||||||||| ||||
Sbjct  746530  GCCCTGGAAAGAGTTATCTTTTCTTTCTTACAGTCTGTCACCCTGAAATCGATTTGTTCG  746589

Query  2487    GAGCTAGGGTTCTATGGCTGGTAGAGCTCGGCACTTCTGCCGAGTCCGGTGCGTCCTCGA  2546
               ||| |||||||| |||||||||||||||||||||||||||||||||||||||||||||||
Sbjct  746590  GAGATAGGGTTCCATGGCTGGTAGAGCTCGGCACTTCTGCCGAGTCCGGTGCGTCCTCGA  746649

Query  2547    CGGCCCTTGAAAATCCTGGGGAGCATTCCATCTCATGCCTGGTCGTACTGATAACCGCAG  2606
               |||||||||||||||||||||||||   ||| ||| ||||||||||||||||||||||||
Sbjct  746650  CGGCCCTTGAAAATCCTGGGGAGCAAA-CATTTCACGCCTGGTCGTACTGATAACCGCAG  746708

Query  2607    CAGGTCTCCTAGGTTAACAGCCTCTAGTTGATAGAATAATGTGGATAAGGGAATTCGGCA  2666
               ||||||||||||||||||||||||||||||||||||||||||||||||||||||||||||
Sbjct  746709  CAGGTCTCCTAGGTTAACAGCCTCTAGTTGATAGAATAATGTGGATAAGGGAATTCGGCA  746768

Query  2667    AATTGGATCCGTAACTTCGGGATAAGGATTGGCTCTAAGGGTTGGGTACATCGGGCCCTG  2726
               || ||||||||||||||||||||||||||||||||||||||||||||| |||||||||||
Sbjct  746769  AAATGGATCCGTAACTTCGGGATAAGGATTGGCTCTAAGGGTTGGGTATATCGGGCCCTG  746828

Query  2727    GTTGGAAGCCGCTGATGCTGGCTTGGACTGCTGCGTGGCAACATGCGGTGGACCGAGCCG  2786
               |  ||||||||||||||||||  |||||||||| |||||||||||||||||||||  |||
Sbjct  746829  GCGGGAAGCCGCTGATGCTGGACTGGACTGCTGTGTGGCAACATGCGGTGGACCGGACCG  746888

Query  2787    GCGTCGGCGCGTGGACGGCCAGGGCAGTCCCTCGGGACGGCCGGTGTACGCTTAACAACC  2846
               ||||||||| ||||||||||||||||||||||||||||||||||| |||  |||||||||
Sbjct  746889  GCGTCGGCGTGTGGACGGCCAGGGCAGTCCCTCGGGACGGCCGGTATACATTTAACAACC  746948

Query  2847    AGCTTAGAACTGGTACGGACAAGGGGAAT  2875
               |||||||||||||||||||||||||||||
Sbjct  746949  AGCTTAGAACTGGTACGGACAAGGGGAAT  746977


 Score = 3919 bits (2122),  Expect = 0.0
 Identities = 2495/2669 (93%), Gaps = 49/2669 (2%)
 Strand=Plus/Plus

Query  221     ACAAACTCGTATGGATTTGTATGAACGTGAGATATATCGTTGGACCGTCACTGGCCAACA  280
               ||||||||| |||| || ||||||||||| ||  | | ||||||||||||||||||||||
Sbjct  752097  ACAAACTCGAATGG-TTAGTATGAACGTG-GAACT-TGGTTGGACCGTCACTGGCCAACA  752153

Query  281     AA-TATAACACAACTTTCGACAACGGATCTCTTGGTTCTCCCATCGATGAAGAACGCAGC  339
               || ||| |||||||||||||||||||||||||||||||||||||||||||||||||||||
Sbjct  752154  AACTAT-ACACAACTTTCGACAACGGATCTCTTGGTTCTCCCATCGATGAAGAACGCAGC  752212

Query  340     GAAACGCGATAGGTAATGTGAATTGCAGAATTCCGTGAATCATCGAATCTTTGAACGCAC  399
               ||||||||||||||||||||||||||||||||||||||||||||||||||||||||||||
Sbjct  752213  GAAACGCGATAGGTAATGTGAATTGCAGAATTCCGTGAATCATCGAATCTTTGAACGCAC  752272

Query  400     CTTGCGCTCTATGGTATTCCGTAGAGCATGCCTGTTTGAGTGCCGTGAATTCTCCCATCC  459
               |||||||||||||| | ||||||||||||||||||||||||||| |||| ||||||| ||
Sbjct  752273  CTTGCGCTCTATGGCAATCCGTAGAGCATGCCTGTTTGAGTGCCATGAAATCTCCCACCC  752332

Query  460     CAAGCGGTTTTTATCAAAG-AATTGCTAGGC-GAAGGGGT-TGAGATGGGCGTTGTTATA  516
               |||||||||||||  || | ||  ||| ||| || ||||| || ||| || | ||   | 
Sbjct  752333  CAAGCGGTTTTTA--AATGAAACGGCTTGGCGGATGGGGTCTG-GAT-GG-G-TG-CCT-  752384

Query  517     ACTG-CTTTTCTTCTCTAG-AAAAGCTCGCCCGAAAAACAGCTAACGCCTCTGGGCCACT  574
                ||| ||   || | |||| | | ||||||||||||  ||   | ||||| || | ||||
Sbjct  752385  -CTGCCTGCGCTAC-CTAGCACAGGCTCGCCCGAAATGCA-TGAGCGCCT-TGAGACACT  752440

Query  575     TTGCATCCGCTTCTCTG-AGGGGA-GAAGCGGCCAAGC-GCGCTCTGATCATCAGGCATA  631
               |||||||||| ||||||   |||| || |||||||||| | | | |  ||  | ||||| 
Sbjct  752441  TTGCATCCGCCTCTCTGTTTGGGAGGAGGCGGCCAAGCAGTG-T-TTTTCTCCTGGCATG  752498

Query  632     GCATGATACGTCATTTGCTATG----CTGTAGGA-GAGCATTTGGTTGTGGTTATACCGC  686
               ||||||||||||||||||||||    ||  |||| ||   ||||||||||    | | ||
Sbjct  752499  GCATGATACGTCATTTGCTATGTCGCCTAAAGGAGGAATGTTTGGTTGTG----T-CTGC  752553

Query  687     GTGCGTCAtttttttttttGCAAACGCAAAGAAAAAAGCCCCCTTTCATTTCTGGTCTCA  746
               ||| | |   ||     ||||   | |   |   | | |||  ||||| |||||||||||
Sbjct  752554  GTGTG-C---TTCGAACTTGC---CTCTGTG-GCACATCCCAATTTCACTTCTGGTCTCA  752605

Query  747     AATCAGGTAGGATCACCCGCTGAACTTAAGCATATCAATAAGCGGAGGAAAAGAAACTAA  806
               ||||||||||||||||||||||||||||||||||||||||||||||||||||||||||||
Sbjct  752606  AATCAGGTAGGATCACCCGCTGAACTTAAGCATATCAATAAGCGGAGGAAAAGAAACTAA  752665

Query  807     CAAGGATTCCCCTAGTAACGGCGAGCGAAGCGGGAAGAGCTCAAATTTGAAAGCTGGCAC  866
               ||||||||||||||||||||||||||||||||||||||||||||||||||||||||||  
Sbjct  752666  CAAGGATTCCCCTAGTAACGGCGAGCGAAGCGGGAAGAGCTCAAATTTGAAAGCTGGCGT  752725

Query  867     CTCCGGTGTCCGCGTTGTAATCTCGAGACGTGTTTTCCGTGCGGCTCTATGGACAAGTCC  926
               || ||| |||||||||||||||||||||||||||||||||||||||||||||||||||||
Sbjct  752726  CTTCGGCGTCCGCGTTGTAATCTCGAGACGTGTTTTCCGTGCGGCTCTATGGACAAGTCC  752785

Query  927     CTTGGAATAGGGCATCGTAGAGGGTGAGAATCCCGTACTTGCCATGGAAGAACCGTGCTT  986
               ||||||| ||||||||||||||||||| |||||||||||||||||||||| |||||||||
Sbjct  752786  CTTGGAACAGGGCATCGTAGAGGGTGAAAATCCCGTACTTGCCATGGAAGTACCGTGCTT  752845

Query  987     TGCGATACACGCTCTAAGAGTCGAGTTGTTTGGGATTGCAGCTCAAAATGGGTGGTAGAC  1046
               || ||||||||||| ||||||||||| |||||||||||| ||||||| ||||||||||||
Sbjct  752846  TGTGATACACGCTCCAAGAGTCGAGTAGTTTGGGATTGCTGCTCAAAGTGGGTGGTAGAC  752905

Query  1047    TCCATCTAAAGCTAAATATCGGGGAGAGACCGATAGCGAACAAGTACCGTGAGGGAAAGA  1106
               ||||||||||||||||||||||||||||||||||||||||||||||||||||||||||||
Sbjct  752906  TCCATCTAAAGCTAAATATCGGGGAGAGACCGATAGCGAACAAGTACCGTGAGGGAAAGA  752965

Query  1107    TGAAAAGCACTTTGGAAAGAGAGTTAAAAGTACGTGAAATTGTCGAAAGGGAAGCACTTG  1166
               ||||||||||||||||||||||||||||||||||||||||||||||||||||||||||||
Sbjct  752966  TGAAAAGCACTTTGGAAAGAGAGTTAAAAGTACGTGAAATTGTCGAAAGGGAAGCACTTG  753025

Query  1167    AAGTCAGCCATGCTGCTTGAGACTCAGCCTGGCCTTTGGGCTTGGTGTATTTCTCGGTGG  1226
               ||||||||||||||||||||||||||||||||| |||  ||||||||||||||||||| |
Sbjct  753026  AAGTCAGCCATGCTGCTTGAGACTCAGCCTGGC-TTT-TGCTTGGTGTATTTCTCGGTAG  753083

Query  1227    CAAGCCAGCATTGGTTTGGGTCGTCGGAGAAGCGCATAGGGAATGTAGCGTCTCCGGACG  1286
               |||||||||||||||||| ||||||||||||||| || |||||||| || ||  |||| |
Sbjct  753084  CAAGCCAGCATTGGTTTGTGTCGTCGGAGAAGCGTATGGGGAATGTGGCATCCTCGGATG  753143

Query  1287    TGTTATAGCCTTATGCAGGATACGACGACCTGGATCAAGGAACGCAGTGTGCCCTCTGGG  1346
               |||||||||| | |||||||||||||||| | || |||||||||||||||||||||||||
Sbjct  753144  TGTTATAGCCCTGTGCAGGATACGACGACGTAGACCAAGGAACGCAGTGTGCCCTCTGGG  753203

Query  1347    CGGGTCTTCGGACACCTTCACACTTAGGATGCTGGCGTAATGGCTTTAAGTGGCCCGTCT  1406
               ||||||||||||||||||||||||||||||||||||||||||||||||||||||||||||
Sbjct  753204  CGGGTCTTCGGACACCTTCACACTTAGGATGCTGGCGTAATGGCTTTAAGTGGCCCGTCT  753263

Query  1407    TGAAACACGGACCAAGGAGTCTAACATGTGTGCGAGTTTTTGGGTGGCAAACCCATGAGC  1466
               ||||||||||||||||||||||||||||||||||||||||||||||||||||||||||||
Sbjct  753264  TGAAACACGGACCAAGGAGTCTAACATGTGTGCGAGTTTTTGGGTGGCAAACCCATGAGC  753323

Query  1467    GTAATGAAAGTGAATACAGGTGGGATCCGCAAGGAGCACCATCGACCGGCCCTGAACTTC  1526
               ||||||||||||||| |||||||||||||||||||||||||||||||||||||||  |||
Sbjct  753324  GTAATGAAAGTGAATGCAGGTGGGATCCGCAAGGAGCACCATCGACCGGCCCTGATGTTC  753383

Query  1527    TGGGATGGGTCTGAGTAAGAGCATATATGTTGGGACCCGAAAGATGGTGAACTATGCCTG  1586
               | ||||||||||| ||||||||||||||||||||||||||||||||||||||||||||||
Sbjct  753384  TCGGATGGGTCTGCGTAAGAGCATATATGTTGGGACCCGAAAGATGGTGAACTATGCCTG  753443

Query  1587    AATAGGGCGAAGCCAGAGGAAACTCTGGTGGAGGCTCGCAGCGGTTCTGACGTGCAAATC  1646
               ||||||||||||||||||||||||||||||||||||||||||||||||||||||||||||
Sbjct  753444  AATAGGGCGAAGCCAGAGGAAACTCTGGTGGAGGCTCGCAGCGGTTCTGACGTGCAAATC  753503

Query  1647    GATCGTCAAATTTGGGTATAGGGGCGAAAGACTAATCGAACCATCTAGTAGCTGGTTCCT  1706
               ||||||||||||||||||||||||||||||||||||||||||||||||||||||||||||
Sbjct  753504  GATCGTCAAATTTGGGTATAGGGGCGAAAGACTAATCGAACCATCTAGTAGCTGGTTCCT  753563

Query  1707    GCCGAAGTTTCCCTCAGGATAGCAGAAACTCGTATCAGTTTTATGAGGTAAAGCGAATGA  1766
               ||||||||||||||||||||||||||||||||||||||||||||||||||||||||||||
Sbjct  753564  GCCGAAGTTTCCCTCAGGATAGCAGAAACTCGTATCAGTTTTATGAGGTAAAGCGAATGA  753623

Query  1767    TTAGAGGCCTTGGGGATGTAACATCCTTAACCTATTCTCAAACTTTAAATGTGTAAGAAG  1826
               ||||||||||||||||||||||||||||||||||||||||||||||||||||||||||||
Sbjct  753624  TTAGAGGCCTTGGGGATGTAACATCCTTAACCTATTCTCAAACTTTAAATGTGTAAGAAG  753683

Query  1827    TCCTTGTTACTTAAGTGAACGTGGACATGCGAATGAGAGTTTCTAGTGGGCCATTTTTGG  1886
               |||||||||||| |||||||||||||||||||||||||||||||||||||||||||||||
Sbjct  753684  TCCTTGTTACTTGAGTGAACGTGGACATGCGAATGAGAGTTTCTAGTGGGCCATTTTTGG  753743

Query  1887    TAAGCAGAACTGGCGATGCGGGATGAACCGATCGTGAGGTTAAGGTGCCGGAATACACGC  1946
               ||||||||||||||||||||||||||||||||||||||||||||||||||||||||||||
Sbjct  753744  TAAGCAGAACTGGCGATGCGGGATGAACCGATCGTGAGGTTAAGGTGCCGGAATACACGC  753803

Query  1947    TCATCAGACACCACAAAAGGTGTTAGTTCATCTAGACAGCAGGACGGTGGCCATGGAAGT  2006
               ||||||||||||||||||||||||||||||||||||||||||||||||||||||||||||
Sbjct  753804  TCATCAGACACCACAAAAGGTGTTAGTTCATCTAGACAGCAGGACGGTGGCCATGGAAGT  753863

Query  2007    TGGAATCCGCTAAGGAGTGTGTAACAACTCACCTGCCGAATGAACTAGCCCTGAAAATGG  2066
                |||||||||||||||||||||||||||||||||||||||||||||||||||||||||||
Sbjct  753864  CGGAATCCGCTAAGGAGTGTGTAACAACTCACCTGCCGAATGAACTAGCCCTGAAAATGG  753923

Query  2067    ATGGCGCTTAAGCGTGTTACCTATACCTCACCGTCAATGTTAGAGCGATGCGTTGACGAG  2126
               |||||||||||||||||||||||||||||||||||| ||||||||||||||| |||||||
Sbjct  753924  ATGGCGCTTAAGCGTGTTACCTATACCTCACCGTCAGTGTTAGAGCGATGCGCTGACGAG  753983

Query  2127    TAGGCAGGCGTGGAGGTTGTATCGAAGCCTAGGCAGTGATGCTGGGTGGAACAGCCTCTA  2186
               ||||||||||||||||||||||||||||||||||||||||||||||||||||||||||||
Sbjct  753984  TAGGCAGGCGTGGAGGTTGTATCGAAGCCTAGGCAGTGATGCTGGGTGGAACAGCCTCTA  754043

Query  2187    GTGCAGATCTTGGTGGTAGTAGCAAATATTCAAGTGAGAACCTTGAAGACTGAAGTGGAG  2246
               ||||||||||||||||||||||||||||||||||||||||||||||||||||||||||||
Sbjct  754044  GTGCAGATCTTGGTGGTAGTAGCAAATATTCAAGTGAGAACCTTGAAGACTGAAGTGGAG  754103

Query  2247    AAAGGTTCCATGGTAACAGCAGTTGGACATGGGTGAGCCGATCCTAAGAGATAGGGTAGT  2306
               ||||||||||||||||||||||||||||||||||||||||||||||||||||||||||||
Sbjct  754104  AAAGGTTCCATGGTAACAGCAGTTGGACATGGGTGAGCCGATCCTAAGAGATAGGGTAGT  754163

Query  2307    TCCGTATGAAAGTTGCGCGATTCTTCGCGCCGCCTATCGAAAGGGAAGCCGGTTAAAATT  2366
               |||||||||||| |||||||||||||||||||||||||||||||||||||||||||||||
Sbjct  754164  TCCGTATGAAAG-TGCGCGATTCTTCGCGCCGCCTATCGAAAGGGAAGCCGGTTAAAATT  754222

Query  2367    CCGGCGCCAGGATATGGATGTTAGACGGCAACGTAAACGAACCAGGAGACGTCGGCGAGG  2426
               ||||||||||||| |||||| |||||||||||||||||||||||||||||||||||||||
Sbjct  754223  CCGGCGCCAGGATGTGGATGATAGACGGCAACGTAAACGAACCAGGAGACGTCGGCGAGG  754282

Query  2427    GCCCTGGAAAGAGTTCTCTTTTCTTTCTTACAGTCTACCACCCTGAAATCGATTTATTCG  2486
               ||||||||||||||| ||||||||||||||||||||  ||||||||||||||||| ||||
Sbjct  754283  GCCCTGGAAAGAGTTATCTTTTCTTTCTTACAGTCTGTCACCCTGAAATCGATTTGTTCG  754342

Query  2487    GAGCTAGGGTTCTATGGCTGGTAGAGCTCGGCACTTCTGCCGAGTCCGGTGCGTCCTCGA  2546
               ||| |||||||| |||||||||||||||||||||||||||||||||||||||||||||||
Sbjct  754343  GAGATAGGGTTCCATGGCTGGTAGAGCTCGGCACTTCTGCCGAGTCCGGTGCGTCCTCGA  754402

Query  2547    CGGCCCTTGAAAATCCTGGGGAGCATTCCATCTCATGCCTGGTCGTACTGATAACCGCAG  2606
               |||||||||||||||||||||||||   ||| ||| ||||||||||||||||||||||||
Sbjct  754403  CGGCCCTTGAAAATCCTGGGGAGCAAA-CATTTCACGCCTGGTCGTACTGATAACCGCAG  754461

Query  2607    CAGGTCTCCTAGGTTAACAGCCTCTAGTTGATAGAATAATGTGGATAAGGGAATTCGGCA  2666
               ||||||||||||||||||||||||||||||||||||||||||||||||||||||||||||
Sbjct  754462  CAGGTCTCCTAGGTTAACAGCCTCTAGTTGATAGAATAATGTGGATAAGGGAATTCGGCA  754521

Query  2667    AATTGGATCCGTAACTTCGGGATAAGGATTGGCTCTAAGGGTTGGGTACATCGGGCCCTG  2726
               || ||||||||||||||||||||||||||||||||||||||||||||| |||||||||||
Sbjct  754522  AAATGGATCCGTAACTTCGGGATAAGGATTGGCTCTAAGGGTTGGGTATATCGGGCCCTG  754581

Query  2727    GTTGGAAGCCGCTGATGCTGGCTTGGACTGCTGCGTGGCAACATGCGGTGGACCGAGCCG  2786
               |  ||||||||||||||||||  |||||||||| |||||||||||||||||||||  |||
Sbjct  754582  GCGGGAAGCCGCTGATGCTGGACTGGACTGCTGTGTGGCAACATGCGGTGGACCGGACCG  754641

Query  2787    GCGTCGGCGCGTGGACGGCCAGGGCAGTCCCTCGGGACGGCCGGTGTACGCTTAACAACC  2846
               ||||||||| ||||||||||||||||||||||||||||||||||| |||  |||||||||
Sbjct  754642  GCGTCGGCGTGTGGACGGCCAGGGCAGTCCCTCGGGACGGCCGGTATACATTTAACAACC  754701

Query  2847    AGCTTAGAACTGGTACGGACAAGGGGAAT  2875
               |||||||||||||||||||||||||||||
Sbjct  754702  AGCTTAGAACTGGTACGGACAAGGGGAAT  754730


 Score = 3919 bits (2122),  Expect = 0.0
 Identities = 2495/2669 (93%), Gaps = 49/2669 (2%)
 Strand=Plus/Plus

Query  221     ACAAACTCGTATGGATTTGTATGAACGTGAGATATATCGTTGGACCGTCACTGGCCAACA  280
               ||||||||| |||| || ||||||||||| ||  | | ||||||||||||||||||||||
Sbjct  759847  ACAAACTCGAATGG-TTAGTATGAACGTG-GAACT-TGGTTGGACCGTCACTGGCCAACA  759903

Query  281     AA-TATAACACAACTTTCGACAACGGATCTCTTGGTTCTCCCATCGATGAAGAACGCAGC  339
               || ||| |||||||||||||||||||||||||||||||||||||||||||||||||||||
Sbjct  759904  AACTAT-ACACAACTTTCGACAACGGATCTCTTGGTTCTCCCATCGATGAAGAACGCAGC  759962

Query  340     GAAACGCGATAGGTAATGTGAATTGCAGAATTCCGTGAATCATCGAATCTTTGAACGCAC  399
               ||||||||||||||||||||||||||||||||||||||||||||||||||||||||||||
Sbjct  759963  GAAACGCGATAGGTAATGTGAATTGCAGAATTCCGTGAATCATCGAATCTTTGAACGCAC  760022

Query  400     CTTGCGCTCTATGGTATTCCGTAGAGCATGCCTGTTTGAGTGCCGTGAATTCTCCCATCC  459
               |||||||||||||| | ||||||||||||||||||||||||||| |||| ||||||| ||
Sbjct  760023  CTTGCGCTCTATGGCAATCCGTAGAGCATGCCTGTTTGAGTGCCATGAAATCTCCCACCC  760082

Query  460     CAAGCGGTTTTTATCAAAG-AATTGCTAGGC-GAAGGGGT-TGAGATGGGCGTTGTTATA  516
               |||||||||||||  || | ||  ||| ||| || ||||| || ||| || | ||   | 
Sbjct  760083  CAAGCGGTTTTTA--AATGAAACGGCTTGGCGGATGGGGTCTG-GAT-GG-G-TG-CCT-  760134

Query  517     ACTG-CTTTTCTTCTCTAG-AAAAGCTCGCCCGAAAAACAGCTAACGCCTCTGGGCCACT  574
                ||| ||   || | |||| | | ||||||||||||  ||   | ||||| || | ||||
Sbjct  760135  -CTGCCTGCGCTAC-CTAGCACAGGCTCGCCCGAAATGCA-TGAGCGCCT-TGAGACACT  760190

Query  575     TTGCATCCGCTTCTCTG-AGGGGA-GAAGCGGCCAAGC-GCGCTCTGATCATCAGGCATA  631
               |||||||||| ||||||   |||| || |||||||||| | | | |  ||  | ||||| 
Sbjct  760191  TTGCATCCGCCTCTCTGTTTGGGAGGAGGCGGCCAAGCAGTG-T-TTTTCTCCTGGCATG  760248

Query  632     GCATGATACGTCATTTGCTATG----CTGTAGGA-GAGCATTTGGTTGTGGTTATACCGC  686
               ||||||||||||||||||||||    ||  |||| ||   ||||||||||    | | ||
Sbjct  760249  GCATGATACGTCATTTGCTATGTCGCCTAAAGGAGGAATGTTTGGTTGTG----T-CTGC  760303

Query  687     GTGCGTCAtttttttttttGCAAACGCAAAGAAAAAAGCCCCCTTTCATTTCTGGTCTCA  746
               ||| | |   ||     ||||   | |   |   | | |||  ||||| |||||||||||
Sbjct  760304  GTGTG-C---TTCGAACTTGC---CTCTGTG-GCACATCCCAATTTCACTTCTGGTCTCA  760355

Query  747     AATCAGGTAGGATCACCCGCTGAACTTAAGCATATCAATAAGCGGAGGAAAAGAAACTAA  806
               ||||||||||||||||||||||||||||||||||||||||||||||||||||||||||||
Sbjct  760356  AATCAGGTAGGATCACCCGCTGAACTTAAGCATATCAATAAGCGGAGGAAAAGAAACTAA  760415

Query  807     CAAGGATTCCCCTAGTAACGGCGAGCGAAGCGGGAAGAGCTCAAATTTGAAAGCTGGCAC  866
               ||||||||||||||||||||||||||||||||||||||||||||||||||||||||||  
Sbjct  760416  CAAGGATTCCCCTAGTAACGGCGAGCGAAGCGGGAAGAGCTCAAATTTGAAAGCTGGCGT  760475

Query  867     CTCCGGTGTCCGCGTTGTAATCTCGAGACGTGTTTTCCGTGCGGCTCTATGGACAAGTCC  926
               || ||| |||||||||||||||||||||||||||||||||||||||||||||||||||||
Sbjct  760476  CTTCGGCGTCCGCGTTGTAATCTCGAGACGTGTTTTCCGTGCGGCTCTATGGACAAGTCC  760535

Query  927     CTTGGAATAGGGCATCGTAGAGGGTGAGAATCCCGTACTTGCCATGGAAGAACCGTGCTT  986
               ||||||| ||||||||||||||||||| |||||||||||||||||||||| |||||||||
Sbjct  760536  CTTGGAACAGGGCATCGTAGAGGGTGAAAATCCCGTACTTGCCATGGAAGTACCGTGCTT  760595

Query  987     TGCGATACACGCTCTAAGAGTCGAGTTGTTTGGGATTGCAGCTCAAAATGGGTGGTAGAC  1046
               || ||||||||||| ||||||||||| |||||||||||| ||||||| ||||||||||||
Sbjct  760596  TGTGATACACGCTCCAAGAGTCGAGTAGTTTGGGATTGCTGCTCAAAGTGGGTGGTAGAC  760655

Query  1047    TCCATCTAAAGCTAAATATCGGGGAGAGACCGATAGCGAACAAGTACCGTGAGGGAAAGA  1106
               ||||||||||||||||||||||||||||||||||||||||||||||||||||||||||||
Sbjct  760656  TCCATCTAAAGCTAAATATCGGGGAGAGACCGATAGCGAACAAGTACCGTGAGGGAAAGA  760715

Query  1107    TGAAAAGCACTTTGGAAAGAGAGTTAAAAGTACGTGAAATTGTCGAAAGGGAAGCACTTG  1166
               ||||||||||||||||||||||||||||||||||||||||||||||||||||||||||||
Sbjct  760716  TGAAAAGCACTTTGGAAAGAGAGTTAAAAGTACGTGAAATTGTCGAAAGGGAAGCACTTG  760775

Query  1167    AAGTCAGCCATGCTGCTTGAGACTCAGCCTGGCCTTTGGGCTTGGTGTATTTCTCGGTGG  1226
               ||||||||||||||||||||||||||||||||| |||  ||||||||||||||||||| |
Sbjct  760776  AAGTCAGCCATGCTGCTTGAGACTCAGCCTGGC-TTT-TGCTTGGTGTATTTCTCGGTAG  760833

Query  1227    CAAGCCAGCATTGGTTTGGGTCGTCGGAGAAGCGCATAGGGAATGTAGCGTCTCCGGACG  1286
               |||||||||||||||||| ||||||||||||||| || |||||||| || ||  |||| |
Sbjct  760834  CAAGCCAGCATTGGTTTGTGTCGTCGGAGAAGCGTATGGGGAATGTGGCATCCTCGGATG  760893

Query  1287    TGTTATAGCCTTATGCAGGATACGACGACCTGGATCAAGGAACGCAGTGTGCCCTCTGGG  1346
               |||||||||| | |||||||||||||||| | || |||||||||||||||||||||||||
Sbjct  760894  TGTTATAGCCCTGTGCAGGATACGACGACGTAGACCAAGGAACGCAGTGTGCCCTCTGGG  760953

Query  1347    CGGGTCTTCGGACACCTTCACACTTAGGATGCTGGCGTAATGGCTTTAAGTGGCCCGTCT  1406
               ||||||||||||||||||||||||||||||||||||||||||||||||||||||||||||
Sbjct  760954  CGGGTCTTCGGACACCTTCACACTTAGGATGCTGGCGTAATGGCTTTAAGTGGCCCGTCT  761013

Query  1407    TGAAACACGGACCAAGGAGTCTAACATGTGTGCGAGTTTTTGGGTGGCAAACCCATGAGC  1466
               ||||||||||||||||||||||||||||||||||||||||||||||||||||||||||||
Sbjct  761014  TGAAACACGGACCAAGGAGTCTAACATGTGTGCGAGTTTTTGGGTGGCAAACCCATGAGC  761073

Query  1467    GTAATGAAAGTGAATACAGGTGGGATCCGCAAGGAGCACCATCGACCGGCCCTGAACTTC  1526
               ||||||||||||||| |||||||||||||||||||||||||||||||||||||||  |||
Sbjct  761074  GTAATGAAAGTGAATGCAGGTGGGATCCGCAAGGAGCACCATCGACCGGCCCTGATGTTC  761133

Query  1527    TGGGATGGGTCTGAGTAAGAGCATATATGTTGGGACCCGAAAGATGGTGAACTATGCCTG  1586
               | ||||||||||| ||||||||||||||||||||||||||||||||||||||||||||||
Sbjct  761134  TCGGATGGGTCTGCGTAAGAGCATATATGTTGGGACCCGAAAGATGGTGAACTATGCCTG  761193

Query  1587    AATAGGGCGAAGCCAGAGGAAACTCTGGTGGAGGCTCGCAGCGGTTCTGACGTGCAAATC  1646
               ||||||||||||||||||||||||||||||||||||||||||||||||||||||||||||
Sbjct  761194  AATAGGGCGAAGCCAGAGGAAACTCTGGTGGAGGCTCGCAGCGGTTCTGACGTGCAAATC  761253

Query  1647    GATCGTCAAATTTGGGTATAGGGGCGAAAGACTAATCGAACCATCTAGTAGCTGGTTCCT  1706
               ||||||||||||||||||||||||||||||||||||||||||||||||||||||||||||
Sbjct  761254  GATCGTCAAATTTGGGTATAGGGGCGAAAGACTAATCGAACCATCTAGTAGCTGGTTCCT  761313

Query  1707    GCCGAAGTTTCCCTCAGGATAGCAGAAACTCGTATCAGTTTTATGAGGTAAAGCGAATGA  1766
               ||||||||||||||||||||||||||||||||||||||||||||||||||||||||||||
Sbjct  761314  GCCGAAGTTTCCCTCAGGATAGCAGAAACTCGTATCAGTTTTATGAGGTAAAGCGAATGA  761373

Query  1767    TTAGAGGCCTTGGGGATGTAACATCCTTAACCTATTCTCAAACTTTAAATGTGTAAGAAG  1826
               ||||||||||||||||||||||||||||||||||||||||||||||||||||||||||||
Sbjct  761374  TTAGAGGCCTTGGGGATGTAACATCCTTAACCTATTCTCAAACTTTAAATGTGTAAGAAG  761433

Query  1827    TCCTTGTTACTTAAGTGAACGTGGACATGCGAATGAGAGTTTCTAGTGGGCCATTTTTGG  1886
               |||||||||||| |||||||||||||||||||||||||||||||||||||||||||||||
Sbjct  761434  TCCTTGTTACTTGAGTGAACGTGGACATGCGAATGAGAGTTTCTAGTGGGCCATTTTTGG  761493

Query  1887    TAAGCAGAACTGGCGATGCGGGATGAACCGATCGTGAGGTTAAGGTGCCGGAATACACGC  1946
               ||||||||||||||||||||||||||||||||||||||||||||||||||||||||||||
Sbjct  761494  TAAGCAGAACTGGCGATGCGGGATGAACCGATCGTGAGGTTAAGGTGCCGGAATACACGC  761553

Query  1947    TCATCAGACACCACAAAAGGTGTTAGTTCATCTAGACAGCAGGACGGTGGCCATGGAAGT  2006
               ||||||||||||||||||||||||||||||||||||||||||||||||||||||||||||
Sbjct  761554  TCATCAGACACCACAAAAGGTGTTAGTTCATCTAGACAGCAGGACGGTGGCCATGGAAGT  761613

Query  2007    TGGAATCCGCTAAGGAGTGTGTAACAACTCACCTGCCGAATGAACTAGCCCTGAAAATGG  2066
                |||||||||||||||||||||||||||||||||||||||||||||||||||||||||||
Sbjct  761614  CGGAATCCGCTAAGGAGTGTGTAACAACTCACCTGCCGAATGAACTAGCCCTGAAAATGG  761673

Query  2067    ATGGCGCTTAAGCGTGTTACCTATACCTCACCGTCAATGTTAGAGCGATGCGTTGACGAG  2126
               |||||||||||||||||||||||||||||||||||| ||||||||||||||| |||||||
Sbjct  761674  ATGGCGCTTAAGCGTGTTACCTATACCTCACCGTCAGTGTTAGAGCGATGCGCTGACGAG  761733

Query  2127    TAGGCAGGCGTGGAGGTTGTATCGAAGCCTAGGCAGTGATGCTGGGTGGAACAGCCTCTA  2186
               ||||||||||||||||||||||||||||||||||||||||||||||||||||||||||||
Sbjct  761734  TAGGCAGGCGTGGAGGTTGTATCGAAGCCTAGGCAGTGATGCTGGGTGGAACAGCCTCTA  761793

Query  2187    GTGCAGATCTTGGTGGTAGTAGCAAATATTCAAGTGAGAACCTTGAAGACTGAAGTGGAG  2246
               ||||||||||||||||||||||||||||||||||||||||||||||||||||||||||||
Sbjct  761794  GTGCAGATCTTGGTGGTAGTAGCAAATATTCAAGTGAGAACCTTGAAGACTGAAGTGGAG  761853

Query  2247    AAAGGTTCCATGGTAACAGCAGTTGGACATGGGTGAGCCGATCCTAAGAGATAGGGTAGT  2306
               ||||||||||||||||||||||||||||||||||||||||||||||||||||||||||||
Sbjct  761854  AAAGGTTCCATGGTAACAGCAGTTGGACATGGGTGAGCCGATCCTAAGAGATAGGGTAGT  761913

Query  2307    TCCGTATGAAAGTTGCGCGATTCTTCGCGCCGCCTATCGAAAGGGAAGCCGGTTAAAATT  2366
               |||||||||||| |||||||||||||||||||||||||||||||||||||||||||||||
Sbjct  761914  TCCGTATGAAAG-TGCGCGATTCTTCGCGCCGCCTATCGAAAGGGAAGCCGGTTAAAATT  761972

Query  2367    CCGGCGCCAGGATATGGATGTTAGACGGCAACGTAAACGAACCAGGAGACGTCGGCGAGG  2426
               ||||||||||||| |||||| |||||||||||||||||||||||||||||||||||||||
Sbjct  761973  CCGGCGCCAGGATGTGGATGATAGACGGCAACGTAAACGAACCAGGAGACGTCGGCGAGG  762032

Query  2427    GCCCTGGAAAGAGTTCTCTTTTCTTTCTTACAGTCTACCACCCTGAAATCGATTTATTCG  2486
               ||||||||||||||| ||||||||||||||||||||  ||||||||||||||||| ||||
Sbjct  762033  GCCCTGGAAAGAGTTATCTTTTCTTTCTTACAGTCTGTCACCCTGAAATCGATTTGTTCG  762092

Query  2487    GAGCTAGGGTTCTATGGCTGGTAGAGCTCGGCACTTCTGCCGAGTCCGGTGCGTCCTCGA  2546
               ||| |||||||| |||||||||||||||||||||||||||||||||||||||||||||||
Sbjct  762093  GAGATAGGGTTCCATGGCTGGTAGAGCTCGGCACTTCTGCCGAGTCCGGTGCGTCCTCGA  762152

Query  2547    CGGCCCTTGAAAATCCTGGGGAGCATTCCATCTCATGCCTGGTCGTACTGATAACCGCAG  2606
               |||||||||||||||||||||||||   ||| ||| ||||||||||||||||||||||||
Sbjct  762153  CGGCCCTTGAAAATCCTGGGGAGCAAA-CATTTCACGCCTGGTCGTACTGATAACCGCAG  762211

Query  2607    CAGGTCTCCTAGGTTAACAGCCTCTAGTTGATAGAATAATGTGGATAAGGGAATTCGGCA  2666
               ||||||||||||||||||||||||||||||||||||||||||||||||||||||||||||
Sbjct  762212  CAGGTCTCCTAGGTTAACAGCCTCTAGTTGATAGAATAATGTGGATAAGGGAATTCGGCA  762271

Query  2667    AATTGGATCCGTAACTTCGGGATAAGGATTGGCTCTAAGGGTTGGGTACATCGGGCCCTG  2726
               || ||||||||||||||||||||||||||||||||||||||||||||| |||||||||||
Sbjct  762272  AAATGGATCCGTAACTTCGGGATAAGGATTGGCTCTAAGGGTTGGGTATATCGGGCCCTG  762331

Query  2727    GTTGGAAGCCGCTGATGCTGGCTTGGACTGCTGCGTGGCAACATGCGGTGGACCGAGCCG  2786
               |  ||||||||||||||||||  |||||||||| |||||||||||||||||||||  |||
Sbjct  762332  GCGGGAAGCCGCTGATGCTGGACTGGACTGCTGTGTGGCAACATGCGGTGGACCGGACCG  762391

Query  2787    GCGTCGGCGCGTGGACGGCCAGGGCAGTCCCTCGGGACGGCCGGTGTACGCTTAACAACC  2846
               ||||||||| ||||||||||||||||||||||||||||||||||| |||  |||||||||
Sbjct  762392  GCGTCGGCGTGTGGACGGCCAGGGCAGTCCCTCGGGACGGCCGGTATACATTTAACAACC  762451

Query  2847    AGCTTAGAACTGGTACGGACAAGGGGAAT  2875
               |||||||||||||||||||||||||||||
Sbjct  762452  AGCTTAGAACTGGTACGGACAAGGGGAAT  762480


 Score = 3919 bits (2122),  Expect = 0.0
 Identities = 2495/2669 (93%), Gaps = 49/2669 (2%)
 Strand=Plus/Plus

Query  221     ACAAACTCGTATGGATTTGTATGAACGTGAGATATATCGTTGGACCGTCACTGGCCAACA  280
               ||||||||| |||| || ||||||||||| ||  | | ||||||||||||||||||||||
Sbjct  767597  ACAAACTCGAATGG-TTAGTATGAACGTG-GAACT-TGGTTGGACCGTCACTGGCCAACA  767653

Query  281     AA-TATAACACAACTTTCGACAACGGATCTCTTGGTTCTCCCATCGATGAAGAACGCAGC  339
               || ||| |||||||||||||||||||||||||||||||||||||||||||||||||||||
Sbjct  767654  AACTAT-ACACAACTTTCGACAACGGATCTCTTGGTTCTCCCATCGATGAAGAACGCAGC  767712

Query  340     GAAACGCGATAGGTAATGTGAATTGCAGAATTCCGTGAATCATCGAATCTTTGAACGCAC  399
               ||||||||||||||||||||||||||||||||||||||||||||||||||||||||||||
Sbjct  767713  GAAACGCGATAGGTAATGTGAATTGCAGAATTCCGTGAATCATCGAATCTTTGAACGCAC  767772

Query  400     CTTGCGCTCTATGGTATTCCGTAGAGCATGCCTGTTTGAGTGCCGTGAATTCTCCCATCC  459
               |||||||||||||| | ||||||||||||||||||||||||||| |||| ||||||| ||
Sbjct  767773  CTTGCGCTCTATGGCAATCCGTAGAGCATGCCTGTTTGAGTGCCATGAAATCTCCCACCC  767832

Query  460     CAAGCGGTTTTTATCAAAG-AATTGCTAGGC-GAAGGGGT-TGAGATGGGCGTTGTTATA  516
               |||||||||||||  || | ||  ||| ||| || ||||| || ||| || | ||   | 
Sbjct  767833  CAAGCGGTTTTTA--AATGAAACGGCTTGGCGGATGGGGTCTG-GAT-GG-G-TG-CCT-  767884

Query  517     ACTG-CTTTTCTTCTCTAG-AAAAGCTCGCCCGAAAAACAGCTAACGCCTCTGGGCCACT  574
                ||| ||   || | |||| | | ||||||||||||  ||   | ||||| || | ||||
Sbjct  767885  -CTGCCTGCGCTAC-CTAGCACAGGCTCGCCCGAAATGCA-TGAGCGCCT-TGAGACACT  767940

Query  575     TTGCATCCGCTTCTCTG-AGGGGA-GAAGCGGCCAAGC-GCGCTCTGATCATCAGGCATA  631
               |||||||||| ||||||   |||| || |||||||||| | | | |  ||  | ||||| 
Sbjct  767941  TTGCATCCGCCTCTCTGTTTGGGAGGAGGCGGCCAAGCAGTG-T-TTTTCTCCTGGCATG  767998

Query  632     GCATGATACGTCATTTGCTATG----CTGTAGGA-GAGCATTTGGTTGTGGTTATACCGC  686
               ||||||||||||||||||||||    ||  |||| ||   ||||||||||    | | ||
Sbjct  767999  GCATGATACGTCATTTGCTATGTCGCCTAAAGGAGGAATGTTTGGTTGTG----T-CTGC  768053

Query  687     GTGCGTCAtttttttttttGCAAACGCAAAGAAAAAAGCCCCCTTTCATTTCTGGTCTCA  746
               ||| | |   ||     ||||   | |   |   | | |||  ||||| |||||||||||
Sbjct  768054  GTGTG-C---TTCGAACTTGC---CTCTGTG-GCACATCCCAATTTCACTTCTGGTCTCA  768105

Query  747     AATCAGGTAGGATCACCCGCTGAACTTAAGCATATCAATAAGCGGAGGAAAAGAAACTAA  806
               ||||||||||||||||||||||||||||||||||||||||||||||||||||||||||||
Sbjct  768106  AATCAGGTAGGATCACCCGCTGAACTTAAGCATATCAATAAGCGGAGGAAAAGAAACTAA  768165

Query  807     CAAGGATTCCCCTAGTAACGGCGAGCGAAGCGGGAAGAGCTCAAATTTGAAAGCTGGCAC  866
               ||||||||||||||||||||||||||||||||||||||||||||||||||||||||||  
Sbjct  768166  CAAGGATTCCCCTAGTAACGGCGAGCGAAGCGGGAAGAGCTCAAATTTGAAAGCTGGCGT  768225

Query  867     CTCCGGTGTCCGCGTTGTAATCTCGAGACGTGTTTTCCGTGCGGCTCTATGGACAAGTCC  926
               || ||| |||||||||||||||||||||||||||||||||||||||||||||||||||||
Sbjct  768226  CTTCGGCGTCCGCGTTGTAATCTCGAGACGTGTTTTCCGTGCGGCTCTATGGACAAGTCC  768285

Query  927     CTTGGAATAGGGCATCGTAGAGGGTGAGAATCCCGTACTTGCCATGGAAGAACCGTGCTT  986
               ||||||| ||||||||||||||||||| |||||||||||||||||||||| |||||||||
Sbjct  768286  CTTGGAACAGGGCATCGTAGAGGGTGAAAATCCCGTACTTGCCATGGAAGTACCGTGCTT  768345

Query  987     TGCGATACACGCTCTAAGAGTCGAGTTGTTTGGGATTGCAGCTCAAAATGGGTGGTAGAC  1046
               || ||||||||||| ||||||||||| |||||||||||| ||||||| ||||||||||||
Sbjct  768346  TGTGATACACGCTCCAAGAGTCGAGTAGTTTGGGATTGCTGCTCAAAGTGGGTGGTAGAC  768405

Query  1047    TCCATCTAAAGCTAAATATCGGGGAGAGACCGATAGCGAACAAGTACCGTGAGGGAAAGA  1106
               ||||||||||||||||||||||||||||||||||||||||||||||||||||||||||||
Sbjct  768406  TCCATCTAAAGCTAAATATCGGGGAGAGACCGATAGCGAACAAGTACCGTGAGGGAAAGA  768465

Query  1107    TGAAAAGCACTTTGGAAAGAGAGTTAAAAGTACGTGAAATTGTCGAAAGGGAAGCACTTG  1166
               ||||||||||||||||||||||||||||||||||||||||||||||||||||||||||||
Sbjct  768466  TGAAAAGCACTTTGGAAAGAGAGTTAAAAGTACGTGAAATTGTCGAAAGGGAAGCACTTG  768525

Query  1167    AAGTCAGCCATGCTGCTTGAGACTCAGCCTGGCCTTTGGGCTTGGTGTATTTCTCGGTGG  1226
               ||||||||||||||||||||||||||||||||| |||  ||||||||||||||||||| |
Sbjct  768526  AAGTCAGCCATGCTGCTTGAGACTCAGCCTGGC-TTT-TGCTTGGTGTATTTCTCGGTAG  768583

Query  1227    CAAGCCAGCATTGGTTTGGGTCGTCGGAGAAGCGCATAGGGAATGTAGCGTCTCCGGACG  1286
               |||||||||||||||||| ||||||||||||||| || |||||||| || ||  |||| |
Sbjct  768584  CAAGCCAGCATTGGTTTGTGTCGTCGGAGAAGCGTATGGGGAATGTGGCATCCTCGGATG  768643

Query  1287    TGTTATAGCCTTATGCAGGATACGACGACCTGGATCAAGGAACGCAGTGTGCCCTCTGGG  1346
               |||||||||| | |||||||||||||||| | || |||||||||||||||||||||||||
Sbjct  768644  TGTTATAGCCCTGTGCAGGATACGACGACGTAGACCAAGGAACGCAGTGTGCCCTCTGGG  768703

Query  1347    CGGGTCTTCGGACACCTTCACACTTAGGATGCTGGCGTAATGGCTTTAAGTGGCCCGTCT  1406
               ||||||||||||||||||||||||||||||||||||||||||||||||||||||||||||
Sbjct  768704  CGGGTCTTCGGACACCTTCACACTTAGGATGCTGGCGTAATGGCTTTAAGTGGCCCGTCT  768763

Query  1407    TGAAACACGGACCAAGGAGTCTAACATGTGTGCGAGTTTTTGGGTGGCAAACCCATGAGC  1466
               ||||||||||||||||||||||||||||||||||||||||||||||||||||||||||||
Sbjct  768764  TGAAACACGGACCAAGGAGTCTAACATGTGTGCGAGTTTTTGGGTGGCAAACCCATGAGC  768823

Query  1467    GTAATGAAAGTGAATACAGGTGGGATCCGCAAGGAGCACCATCGACCGGCCCTGAACTTC  1526
               ||||||||||||||| |||||||||||||||||||||||||||||||||||||||  |||
Sbjct  768824  GTAATGAAAGTGAATGCAGGTGGGATCCGCAAGGAGCACCATCGACCGGCCCTGATGTTC  768883

Query  1527    TGGGATGGGTCTGAGTAAGAGCATATATGTTGGGACCCGAAAGATGGTGAACTATGCCTG  1586
               | ||||||||||| ||||||||||||||||||||||||||||||||||||||||||||||
Sbjct  768884  TCGGATGGGTCTGCGTAAGAGCATATATGTTGGGACCCGAAAGATGGTGAACTATGCCTG  768943

Query  1587    AATAGGGCGAAGCCAGAGGAAACTCTGGTGGAGGCTCGCAGCGGTTCTGACGTGCAAATC  1646
               ||||||||||||||||||||||||||||||||||||||||||||||||||||||||||||
Sbjct  768944  AATAGGGCGAAGCCAGAGGAAACTCTGGTGGAGGCTCGCAGCGGTTCTGACGTGCAAATC  769003

Query  1647    GATCGTCAAATTTGGGTATAGGGGCGAAAGACTAATCGAACCATCTAGTAGCTGGTTCCT  1706
               ||||||||||||||||||||||||||||||||||||||||||||||||||||||||||||
Sbjct  769004  GATCGTCAAATTTGGGTATAGGGGCGAAAGACTAATCGAACCATCTAGTAGCTGGTTCCT  769063

Query  1707    GCCGAAGTTTCCCTCAGGATAGCAGAAACTCGTATCAGTTTTATGAGGTAAAGCGAATGA  1766
               ||||||||||||||||||||||||||||||||||||||||||||||||||||||||||||
Sbjct  769064  GCCGAAGTTTCCCTCAGGATAGCAGAAACTCGTATCAGTTTTATGAGGTAAAGCGAATGA  769123

Query  1767    TTAGAGGCCTTGGGGATGTAACATCCTTAACCTATTCTCAAACTTTAAATGTGTAAGAAG  1826
               ||||||||||||||||||||||||||||||||||||||||||||||||||||||||||||
Sbjct  769124  TTAGAGGCCTTGGGGATGTAACATCCTTAACCTATTCTCAAACTTTAAATGTGTAAGAAG  769183

Query  1827    TCCTTGTTACTTAAGTGAACGTGGACATGCGAATGAGAGTTTCTAGTGGGCCATTTTTGG  1886
               |||||||||||| |||||||||||||||||||||||||||||||||||||||||||||||
Sbjct  769184  TCCTTGTTACTTGAGTGAACGTGGACATGCGAATGAGAGTTTCTAGTGGGCCATTTTTGG  769243

Query  1887    TAAGCAGAACTGGCGATGCGGGATGAACCGATCGTGAGGTTAAGGTGCCGGAATACACGC  1946
               ||||||||||||||||||||||||||||||||||||||||||||||||||||||||||||
Sbjct  769244  TAAGCAGAACTGGCGATGCGGGATGAACCGATCGTGAGGTTAAGGTGCCGGAATACACGC  769303

Query  1947    TCATCAGACACCACAAAAGGTGTTAGTTCATCTAGACAGCAGGACGGTGGCCATGGAAGT  2006
               ||||||||||||||||||||||||||||||||||||||||||||||||||||||||||||
Sbjct  769304  TCATCAGACACCACAAAAGGTGTTAGTTCATCTAGACAGCAGGACGGTGGCCATGGAAGT  769363

Query  2007    TGGAATCCGCTAAGGAGTGTGTAACAACTCACCTGCCGAATGAACTAGCCCTGAAAATGG  2066
                |||||||||||||||||||||||||||||||||||||||||||||||||||||||||||
Sbjct  769364  CGGAATCCGCTAAGGAGTGTGTAACAACTCACCTGCCGAATGAACTAGCCCTGAAAATGG  769423

Query  2067    ATGGCGCTTAAGCGTGTTACCTATACCTCACCGTCAATGTTAGAGCGATGCGTTGACGAG  2126
               |||||||||||||||||||||||||||||||||||| ||||||||||||||| |||||||
Sbjct  769424  ATGGCGCTTAAGCGTGTTACCTATACCTCACCGTCAGTGTTAGAGCGATGCGCTGACGAG  769483

Query  2127    TAGGCAGGCGTGGAGGTTGTATCGAAGCCTAGGCAGTGATGCTGGGTGGAACAGCCTCTA  2186
               ||||||||||||||||||||||||||||||||||||||||||||||||||||||||||||
Sbjct  769484  TAGGCAGGCGTGGAGGTTGTATCGAAGCCTAGGCAGTGATGCTGGGTGGAACAGCCTCTA  769543

Query  2187    GTGCAGATCTTGGTGGTAGTAGCAAATATTCAAGTGAGAACCTTGAAGACTGAAGTGGAG  2246
               ||||||||||||||||||||||||||||||||||||||||||||||||||||||||||||
Sbjct  769544  GTGCAGATCTTGGTGGTAGTAGCAAATATTCAAGTGAGAACCTTGAAGACTGAAGTGGAG  769603

Query  2247    AAAGGTTCCATGGTAACAGCAGTTGGACATGGGTGAGCCGATCCTAAGAGATAGGGTAGT  2306
               ||||||||||||||||||||||||||||||||||||||||||||||||||||||||||||
Sbjct  769604  AAAGGTTCCATGGTAACAGCAGTTGGACATGGGTGAGCCGATCCTAAGAGATAGGGTAGT  769663

Query  2307    TCCGTATGAAAGTTGCGCGATTCTTCGCGCCGCCTATCGAAAGGGAAGCCGGTTAAAATT  2366
               |||||||||||| |||||||||||||||||||||||||||||||||||||||||||||||
Sbjct  769664  TCCGTATGAAAG-TGCGCGATTCTTCGCGCCGCCTATCGAAAGGGAAGCCGGTTAAAATT  769722

Query  2367    CCGGCGCCAGGATATGGATGTTAGACGGCAACGTAAACGAACCAGGAGACGTCGGCGAGG  2426
               ||||||||||||| |||||| |||||||||||||||||||||||||||||||||||||||
Sbjct  769723  CCGGCGCCAGGATGTGGATGATAGACGGCAACGTAAACGAACCAGGAGACGTCGGCGAGG  769782

Query  2427    GCCCTGGAAAGAGTTCTCTTTTCTTTCTTACAGTCTACCACCCTGAAATCGATTTATTCG  2486
               ||||||||||||||| ||||||||||||||||||||  ||||||||||||||||| ||||
Sbjct  769783  GCCCTGGAAAGAGTTATCTTTTCTTTCTTACAGTCTGTCACCCTGAAATCGATTTGTTCG  769842

Query  2487    GAGCTAGGGTTCTATGGCTGGTAGAGCTCGGCACTTCTGCCGAGTCCGGTGCGTCCTCGA  2546
               ||| |||||||| |||||||||||||||||||||||||||||||||||||||||||||||
Sbjct  769843  GAGATAGGGTTCCATGGCTGGTAGAGCTCGGCACTTCTGCCGAGTCCGGTGCGTCCTCGA  769902

Query  2547    CGGCCCTTGAAAATCCTGGGGAGCATTCCATCTCATGCCTGGTCGTACTGATAACCGCAG  2606
               |||||||||||||||||||||||||   ||| ||| ||||||||||||||||||||||||
Sbjct  769903  CGGCCCTTGAAAATCCTGGGGAGCAAA-CATTTCACGCCTGGTCGTACTGATAACCGCAG  769961

Query  2607    CAGGTCTCCTAGGTTAACAGCCTCTAGTTGATAGAATAATGTGGATAAGGGAATTCGGCA  2666
               ||||||||||||||||||||||||||||||||||||||||||||||||||||||||||||
Sbjct  769962  CAGGTCTCCTAGGTTAACAGCCTCTAGTTGATAGAATAATGTGGATAAGGGAATTCGGCA  770021

Query  2667    AATTGGATCCGTAACTTCGGGATAAGGATTGGCTCTAAGGGTTGGGTACATCGGGCCCTG  2726
               || ||||||||||||||||||||||||||||||||||||||||||||| |||||||||||
Sbjct  770022  AAATGGATCCGTAACTTCGGGATAAGGATTGGCTCTAAGGGTTGGGTATATCGGGCCCTG  770081

Query  2727    GTTGGAAGCCGCTGATGCTGGCTTGGACTGCTGCGTGGCAACATGCGGTGGACCGAGCCG  2786
               |  ||||||||||||||||||  |||||||||| |||||||||||||||||||||  |||
Sbjct  770082  GCGGGAAGCCGCTGATGCTGGACTGGACTGCTGTGTGGCAACATGCGGTGGACCGGACCG  770141

Query  2787    GCGTCGGCGCGTGGACGGCCAGGGCAGTCCCTCGGGACGGCCGGTGTACGCTTAACAACC  2846
               ||||||||| ||||||||||||||||||||||||||||||||||| |||  |||||||||
Sbjct  770142  GCGTCGGCGTGTGGACGGCCAGGGCAGTCCCTCGGGACGGCCGGTATACATTTAACAACC  770201

Query  2847    AGCTTAGAACTGGTACGGACAAGGGGAAT  2875
               |||||||||||||||||||||||||||||
Sbjct  770202  AGCTTAGAACTGGTACGGACAAGGGGAAT  770230


 Score = 3919 bits (2122),  Expect = 0.0
 Identities = 2495/2669 (93%), Gaps = 49/2669 (2%)
 Strand=Plus/Plus

Query  221     ACAAACTCGTATGGATTTGTATGAACGTGAGATATATCGTTGGACCGTCACTGGCCAACA  280
               ||||||||| |||| || ||||||||||| ||  | | ||||||||||||||||||||||
Sbjct  775347  ACAAACTCGAATGG-TTAGTATGAACGTG-GAACT-TGGTTGGACCGTCACTGGCCAACA  775403

Query  281     AA-TATAACACAACTTTCGACAACGGATCTCTTGGTTCTCCCATCGATGAAGAACGCAGC  339
               || ||| |||||||||||||||||||||||||||||||||||||||||||||||||||||
Sbjct  775404  AACTAT-ACACAACTTTCGACAACGGATCTCTTGGTTCTCCCATCGATGAAGAACGCAGC  775462

Query  340     GAAACGCGATAGGTAATGTGAATTGCAGAATTCCGTGAATCATCGAATCTTTGAACGCAC  399
               ||||||||||||||||||||||||||||||||||||||||||||||||||||||||||||
Sbjct  775463  GAAACGCGATAGGTAATGTGAATTGCAGAATTCCGTGAATCATCGAATCTTTGAACGCAC  775522

Query  400     CTTGCGCTCTATGGTATTCCGTAGAGCATGCCTGTTTGAGTGCCGTGAATTCTCCCATCC  459
               |||||||||||||| | ||||||||||||||||||||||||||| |||| ||||||| ||
Sbjct  775523  CTTGCGCTCTATGGCAATCCGTAGAGCATGCCTGTTTGAGTGCCATGAAATCTCCCACCC  775582

Query  460     CAAGCGGTTTTTATCAAAG-AATTGCTAGGC-GAAGGGGT-TGAGATGGGCGTTGTTATA  516
               |||||||||||||  || | ||  ||| ||| || ||||| || ||| || | ||   | 
Sbjct  775583  CAAGCGGTTTTTA--AATGAAACGGCTTGGCGGATGGGGTCTG-GAT-GG-G-TG-CCT-  775634

Query  517     ACTG-CTTTTCTTCTCTAG-AAAAGCTCGCCCGAAAAACAGCTAACGCCTCTGGGCCACT  574
                ||| ||   || | |||| | | ||||||||||||  ||   | ||||| || | ||||
Sbjct  775635  -CTGCCTGCGCTAC-CTAGCACAGGCTCGCCCGAAATGCA-TGAGCGCCT-TGAGACACT  775690

Query  575     TTGCATCCGCTTCTCTG-AGGGGA-GAAGCGGCCAAGC-GCGCTCTGATCATCAGGCATA  631
               |||||||||| ||||||   |||| || |||||||||| | | | |  ||  | ||||| 
Sbjct  775691  TTGCATCCGCCTCTCTGTTTGGGAGGAGGCGGCCAAGCAGTG-T-TTTTCTCCTGGCATG  775748

Query  632     GCATGATACGTCATTTGCTATG----CTGTAGGA-GAGCATTTGGTTGTGGTTATACCGC  686
               ||||||||||||||||||||||    ||  |||| ||   ||||||||||    | | ||
Sbjct  775749  GCATGATACGTCATTTGCTATGTCGCCTAAAGGAGGAATGTTTGGTTGTG----T-CTGC  775803

Query  687     GTGCGTCAtttttttttttGCAAACGCAAAGAAAAAAGCCCCCTTTCATTTCTGGTCTCA  746
               ||| | |   ||     ||||   | |   |   | | |||  ||||| |||||||||||
Sbjct  775804  GTGTG-C---TTCGAACTTGC---CTCTGTG-GCACATCCCAATTTCACTTCTGGTCTCA  775855

Query  747     AATCAGGTAGGATCACCCGCTGAACTTAAGCATATCAATAAGCGGAGGAAAAGAAACTAA  806
               ||||||||||||||||||||||||||||||||||||||||||||||||||||||||||||
Sbjct  775856  AATCAGGTAGGATCACCCGCTGAACTTAAGCATATCAATAAGCGGAGGAAAAGAAACTAA  775915

Query  807     CAAGGATTCCCCTAGTAACGGCGAGCGAAGCGGGAAGAGCTCAAATTTGAAAGCTGGCAC  866
               ||||||||||||||||||||||||||||||||||||||||||||||||||||||||||  
Sbjct  775916  CAAGGATTCCCCTAGTAACGGCGAGCGAAGCGGGAAGAGCTCAAATTTGAAAGCTGGCGT  775975

Query  867     CTCCGGTGTCCGCGTTGTAATCTCGAGACGTGTTTTCCGTGCGGCTCTATGGACAAGTCC  926
               || ||| |||||||||||||||||||||||||||||||||||||||||||||||||||||
Sbjct  775976  CTTCGGCGTCCGCGTTGTAATCTCGAGACGTGTTTTCCGTGCGGCTCTATGGACAAGTCC  776035

Query  927     CTTGGAATAGGGCATCGTAGAGGGTGAGAATCCCGTACTTGCCATGGAAGAACCGTGCTT  986
               ||||||| ||||||||||||||||||| |||||||||||||||||||||| |||||||||
Sbjct  776036  CTTGGAACAGGGCATCGTAGAGGGTGAAAATCCCGTACTTGCCATGGAAGTACCGTGCTT  776095

Query  987     TGCGATACACGCTCTAAGAGTCGAGTTGTTTGGGATTGCAGCTCAAAATGGGTGGTAGAC  1046
               || ||||||||||| ||||||||||| |||||||||||| ||||||| ||||||||||||
Sbjct  776096  TGTGATACACGCTCCAAGAGTCGAGTAGTTTGGGATTGCTGCTCAAAGTGGGTGGTAGAC  776155

Query  1047    TCCATCTAAAGCTAAATATCGGGGAGAGACCGATAGCGAACAAGTACCGTGAGGGAAAGA  1106
               ||||||||||||||||||||||||||||||||||||||||||||||||||||||||||||
Sbjct  776156  TCCATCTAAAGCTAAATATCGGGGAGAGACCGATAGCGAACAAGTACCGTGAGGGAAAGA  776215

Query  1107    TGAAAAGCACTTTGGAAAGAGAGTTAAAAGTACGTGAAATTGTCGAAAGGGAAGCACTTG  1166
               ||||||||||||||||||||||||||||||||||||||||||||||||||||||||||||
Sbjct  776216  TGAAAAGCACTTTGGAAAGAGAGTTAAAAGTACGTGAAATTGTCGAAAGGGAAGCACTTG  776275

Query  1167    AAGTCAGCCATGCTGCTTGAGACTCAGCCTGGCCTTTGGGCTTGGTGTATTTCTCGGTGG  1226
               ||||||||||||||||||||||||||||||||| |||  ||||||||||||||||||| |
Sbjct  776276  AAGTCAGCCATGCTGCTTGAGACTCAGCCTGGC-TTT-TGCTTGGTGTATTTCTCGGTAG  776333

Query  1227    CAAGCCAGCATTGGTTTGGGTCGTCGGAGAAGCGCATAGGGAATGTAGCGTCTCCGGACG  1286
               |||||||||||||||||| ||||||||||||||| || |||||||| || ||  |||| |
Sbjct  776334  CAAGCCAGCATTGGTTTGTGTCGTCGGAGAAGCGTATGGGGAATGTGGCATCCTCGGATG  776393

Query  1287    TGTTATAGCCTTATGCAGGATACGACGACCTGGATCAAGGAACGCAGTGTGCCCTCTGGG  1346
               |||||||||| | |||||||||||||||| | || |||||||||||||||||||||||||
Sbjct  776394  TGTTATAGCCCTGTGCAGGATACGACGACGTAGACCAAGGAACGCAGTGTGCCCTCTGGG  776453

Query  1347    CGGGTCTTCGGACACCTTCACACTTAGGATGCTGGCGTAATGGCTTTAAGTGGCCCGTCT  1406
               ||||||||||||||||||||||||||||||||||||||||||||||||||||||||||||
Sbjct  776454  CGGGTCTTCGGACACCTTCACACTTAGGATGCTGGCGTAATGGCTTTAAGTGGCCCGTCT  776513

Query  1407    TGAAACACGGACCAAGGAGTCTAACATGTGTGCGAGTTTTTGGGTGGCAAACCCATGAGC  1466
               ||||||||||||||||||||||||||||||||||||||||||||||||||||||||||||
Sbjct  776514  TGAAACACGGACCAAGGAGTCTAACATGTGTGCGAGTTTTTGGGTGGCAAACCCATGAGC  776573

Query  1467    GTAATGAAAGTGAATACAGGTGGGATCCGCAAGGAGCACCATCGACCGGCCCTGAACTTC  1526
               ||||||||||||||| |||||||||||||||||||||||||||||||||||||||  |||
Sbjct  776574  GTAATGAAAGTGAATGCAGGTGGGATCCGCAAGGAGCACCATCGACCGGCCCTGATGTTC  776633

Query  1527    TGGGATGGGTCTGAGTAAGAGCATATATGTTGGGACCCGAAAGATGGTGAACTATGCCTG  1586
               | ||||||||||| ||||||||||||||||||||||||||||||||||||||||||||||
Sbjct  776634  TCGGATGGGTCTGCGTAAGAGCATATATGTTGGGACCCGAAAGATGGTGAACTATGCCTG  776693

Query  1587    AATAGGGCGAAGCCAGAGGAAACTCTGGTGGAGGCTCGCAGCGGTTCTGACGTGCAAATC  1646
               ||||||||||||||||||||||||||||||||||||||||||||||||||||||||||||
Sbjct  776694  AATAGGGCGAAGCCAGAGGAAACTCTGGTGGAGGCTCGCAGCGGTTCTGACGTGCAAATC  776753

Query  1647    GATCGTCAAATTTGGGTATAGGGGCGAAAGACTAATCGAACCATCTAGTAGCTGGTTCCT  1706
               ||||||||||||||||||||||||||||||||||||||||||||||||||||||||||||
Sbjct  776754  GATCGTCAAATTTGGGTATAGGGGCGAAAGACTAATCGAACCATCTAGTAGCTGGTTCCT  776813

Query  1707    GCCGAAGTTTCCCTCAGGATAGCAGAAACTCGTATCAGTTTTATGAGGTAAAGCGAATGA  1766
               ||||||||||||||||||||||||||||||||||||||||||||||||||||||||||||
Sbjct  776814  GCCGAAGTTTCCCTCAGGATAGCAGAAACTCGTATCAGTTTTATGAGGTAAAGCGAATGA  776873

Query  1767    TTAGAGGCCTTGGGGATGTAACATCCTTAACCTATTCTCAAACTTTAAATGTGTAAGAAG  1826
               ||||||||||||||||||||||||||||||||||||||||||||||||||||||||||||
Sbjct  776874  TTAGAGGCCTTGGGGATGTAACATCCTTAACCTATTCTCAAACTTTAAATGTGTAAGAAG  776933

Query  1827    TCCTTGTTACTTAAGTGAACGTGGACATGCGAATGAGAGTTTCTAGTGGGCCATTTTTGG  1886
               |||||||||||| |||||||||||||||||||||||||||||||||||||||||||||||
Sbjct  776934  TCCTTGTTACTTGAGTGAACGTGGACATGCGAATGAGAGTTTCTAGTGGGCCATTTTTGG  776993

Query  1887    TAAGCAGAACTGGCGATGCGGGATGAACCGATCGTGAGGTTAAGGTGCCGGAATACACGC  1946
               ||||||||||||||||||||||||||||||||||||||||||||||||||||||||||||
Sbjct  776994  TAAGCAGAACTGGCGATGCGGGATGAACCGATCGTGAGGTTAAGGTGCCGGAATACACGC  777053

Query  1947    TCATCAGACACCACAAAAGGTGTTAGTTCATCTAGACAGCAGGACGGTGGCCATGGAAGT  2006
               ||||||||||||||||||||||||||||||||||||||||||||||||||||||||||||
Sbjct  777054  TCATCAGACACCACAAAAGGTGTTAGTTCATCTAGACAGCAGGACGGTGGCCATGGAAGT  777113

Query  2007    TGGAATCCGCTAAGGAGTGTGTAACAACTCACCTGCCGAATGAACTAGCCCTGAAAATGG  2066
                |||||||||||||||||||||||||||||||||||||||||||||||||||||||||||
Sbjct  777114  CGGAATCCGCTAAGGAGTGTGTAACAACTCACCTGCCGAATGAACTAGCCCTGAAAATGG  777173

Query  2067    ATGGCGCTTAAGCGTGTTACCTATACCTCACCGTCAATGTTAGAGCGATGCGTTGACGAG  2126
               |||||||||||||||||||||||||||||||||||| ||||||||||||||| |||||||
Sbjct  777174  ATGGCGCTTAAGCGTGTTACCTATACCTCACCGTCAGTGTTAGAGCGATGCGCTGACGAG  777233

Query  2127    TAGGCAGGCGTGGAGGTTGTATCGAAGCCTAGGCAGTGATGCTGGGTGGAACAGCCTCTA  2186
               ||||||||||||||||||||||||||||||||||||||||||||||||||||||||||||
Sbjct  777234  TAGGCAGGCGTGGAGGTTGTATCGAAGCCTAGGCAGTGATGCTGGGTGGAACAGCCTCTA  777293

Query  2187    GTGCAGATCTTGGTGGTAGTAGCAAATATTCAAGTGAGAACCTTGAAGACTGAAGTGGAG  2246
               ||||||||||||||||||||||||||||||||||||||||||||||||||||||||||||
Sbjct  777294  GTGCAGATCTTGGTGGTAGTAGCAAATATTCAAGTGAGAACCTTGAAGACTGAAGTGGAG  777353

Query  2247    AAAGGTTCCATGGTAACAGCAGTTGGACATGGGTGAGCCGATCCTAAGAGATAGGGTAGT  2306
               ||||||||||||||||||||||||||||||||||||||||||||||||||||||||||||
Sbjct  777354  AAAGGTTCCATGGTAACAGCAGTTGGACATGGGTGAGCCGATCCTAAGAGATAGGGTAGT  777413

Query  2307    TCCGTATGAAAGTTGCGCGATTCTTCGCGCCGCCTATCGAAAGGGAAGCCGGTTAAAATT  2366
               |||||||||||| |||||||||||||||||||||||||||||||||||||||||||||||
Sbjct  777414  TCCGTATGAAAG-TGCGCGATTCTTCGCGCCGCCTATCGAAAGGGAAGCCGGTTAAAATT  777472

Query  2367    CCGGCGCCAGGATATGGATGTTAGACGGCAACGTAAACGAACCAGGAGACGTCGGCGAGG  2426
               ||||||||||||| |||||| |||||||||||||||||||||||||||||||||||||||
Sbjct  777473  CCGGCGCCAGGATGTGGATGATAGACGGCAACGTAAACGAACCAGGAGACGTCGGCGAGG  777532

Query  2427    GCCCTGGAAAGAGTTCTCTTTTCTTTCTTACAGTCTACCACCCTGAAATCGATTTATTCG  2486
               ||||||||||||||| ||||||||||||||||||||  ||||||||||||||||| ||||
Sbjct  777533  GCCCTGGAAAGAGTTATCTTTTCTTTCTTACAGTCTGTCACCCTGAAATCGATTTGTTCG  777592

Query  2487    GAGCTAGGGTTCTATGGCTGGTAGAGCTCGGCACTTCTGCCGAGTCCGGTGCGTCCTCGA  2546
               ||| |||||||| |||||||||||||||||||||||||||||||||||||||||||||||
Sbjct  777593  GAGATAGGGTTCCATGGCTGGTAGAGCTCGGCACTTCTGCCGAGTCCGGTGCGTCCTCGA  777652

Query  2547    CGGCCCTTGAAAATCCTGGGGAGCATTCCATCTCATGCCTGGTCGTACTGATAACCGCAG  2606
               |||||||||||||||||||||||||   ||| ||| ||||||||||||||||||||||||
Sbjct  777653  CGGCCCTTGAAAATCCTGGGGAGCAAA-CATTTCACGCCTGGTCGTACTGATAACCGCAG  777711

Query  2607    CAGGTCTCCTAGGTTAACAGCCTCTAGTTGATAGAATAATGTGGATAAGGGAATTCGGCA  2666
               ||||||||||||||||||||||||||||||||||||||||||||||||||||||||||||
Sbjct  777712  CAGGTCTCCTAGGTTAACAGCCTCTAGTTGATAGAATAATGTGGATAAGGGAATTCGGCA  777771

Query  2667    AATTGGATCCGTAACTTCGGGATAAGGATTGGCTCTAAGGGTTGGGTACATCGGGCCCTG  2726
               || ||||||||||||||||||||||||||||||||||||||||||||| |||||||||||
Sbjct  777772  AAATGGATCCGTAACTTCGGGATAAGGATTGGCTCTAAGGGTTGGGTATATCGGGCCCTG  777831

Query  2727    GTTGGAAGCCGCTGATGCTGGCTTGGACTGCTGCGTGGCAACATGCGGTGGACCGAGCCG  2786
               |  ||||||||||||||||||  |||||||||| |||||||||||||||||||||  |||
Sbjct  777832  GCGGGAAGCCGCTGATGCTGGACTGGACTGCTGTGTGGCAACATGCGGTGGACCGGACCG  777891

Query  2787    GCGTCGGCGCGTGGACGGCCAGGGCAGTCCCTCGGGACGGCCGGTGTACGCTTAACAACC  2846
               ||||||||| ||||||||||||||||||||||||||||||||||| |||  |||||||||
Sbjct  777892  GCGTCGGCGTGTGGACGGCCAGGGCAGTCCCTCGGGACGGCCGGTATACATTTAACAACC  777951

Query  2847    AGCTTAGAACTGGTACGGACAAGGGGAAT  2875
               |||||||||||||||||||||||||||||
Sbjct  777952  AGCTTAGAACTGGTACGGACAAGGGGAAT  777980


 Score = 128 bits (69),  Expect = 1e-24
 Identities = 112/131 (85%), Gaps = 9/131 (7%)
 Strand=Plus/Plus

Query  1       CAAGGTTTCTGTAGGTGAACCTGCAGAAGGATCATTAGTGAAGATTCAAGGGCCAGCCAT  60
               ||||||||||||||||||||||||||||||||||||||||||||||   ||||  |||||
Sbjct  728659  CAAGGTTTCTGTAGGTGAACCTGCAGAAGGATCATTAGTGAAGATTT--GGGCAGGCCAT  728716

Query  61      ACAGACGTACAATAAGTGTGTCTCTGGCGGCTCGTAT--CCACTATACATCCATAAACCC  118
               || ||||  ||| ||||||  | ||||| || | ||   |||||||||||||| ||||||
Sbjct  728717  ACGGACGC-CAAAAAGTGTC-C-CTGGCCGC-C-TACACCCACTATACATCCACAAACCC  728771

Query  119     GTGTGCACTGT  129
               |||||||||||
Sbjct  728772  GTGTGCACTGT  728782


 Score = 128 bits (69),  Expect = 1e-24
 Identities = 112/131 (85%), Gaps = 9/131 (7%)
 Strand=Plus/Plus

Query  1       CAAGGTTTCTGTAGGTGAACCTGCAGAAGGATCATTAGTGAAGATTCAAGGGCCAGCCAT  60
               ||||||||||||||||||||||||||||||||||||||||||||||   ||||  |||||
Sbjct  736411  CAAGGTTTCTGTAGGTGAACCTGCAGAAGGATCATTAGTGAAGATTT--GGGCAGGCCAT  736468

Query  61      ACAGACGTACAATAAGTGTGTCTCTGGCGGCTCGTAT--CCACTATACATCCATAAACCC  118
               || ||||  ||| ||||||  | ||||| || | ||   |||||||||||||| ||||||
Sbjct  736469  ACGGACGC-CAAAAAGTGTC-C-CTGGCCGC-C-TACACCCACTATACATCCACAAACCC  736523

Query  119     GTGTGCACTGT  129
               |||||||||||
Sbjct  736524  GTGTGCACTGT  736534


 Score = 128 bits (69),  Expect = 1e-24
 Identities = 112/131 (85%), Gaps = 9/131 (7%)
 Strand=Plus/Plus

Query  1       CAAGGTTTCTGTAGGTGAACCTGCAGAAGGATCATTAGTGAAGATTCAAGGGCCAGCCAT  60
               ||||||||||||||||||||||||||||||||||||||||||||||   ||||  |||||
Sbjct  744163  CAAGGTTTCTGTAGGTGAACCTGCAGAAGGATCATTAGTGAAGATTT--GGGCAGGCCAT  744220

Query  61      ACAGACGTACAATAAGTGTGTCTCTGGCGGCTCGTAT--CCACTATACATCCATAAACCC  118
               || ||||  ||| ||||||  | ||||| || | ||   |||||||||||||| ||||||
Sbjct  744221  ACGGACGC-CAAAAAGTGTC-C-CTGGCCGC-C-TACACCCACTATACATCCACAAACCC  744275

Query  119     GTGTGCACTGT  129
               |||||||||||
Sbjct  744276  GTGTGCACTGT  744286


 Score = 128 bits (69),  Expect = 1e-24
 Identities = 112/131 (85%), Gaps = 9/131 (7%)
 Strand=Plus/Plus

Query  1       CAAGGTTTCTGTAGGTGAACCTGCAGAAGGATCATTAGTGAAGATTCAAGGGCCAGCCAT  60
               ||||||||||||||||||||||||||||||||||||||||||||||   ||||  |||||
Sbjct  751916  CAAGGTTTCTGTAGGTGAACCTGCAGAAGGATCATTAGTGAAGATTT--GGGCAGGCCAT  751973

Query  61      ACAGACGTACAATAAGTGTGTCTCTGGCGGCTCGTAT--CCACTATACATCCATAAACCC  118
               || ||||  ||| ||||||  | ||||| || | ||   |||||||||||||| ||||||
Sbjct  751974  ACGGACGC-CAAAAAGTGTC-C-CTGGCCGC-C-TACACCCACTATACATCCACAAACCC  752028

Query  119     GTGTGCACTGT  129
               |||||||||||
Sbjct  752029  GTGTGCACTGT  752039


 Score = 128 bits (69),  Expect = 1e-24
 Identities = 112/131 (85%), Gaps = 9/131 (7%)
 Strand=Plus/Plus

Query  1       CAAGGTTTCTGTAGGTGAACCTGCAGAAGGATCATTAGTGAAGATTCAAGGGCCAGCCAT  60
               ||||||||||||||||||||||||||||||||||||||||||||||   ||||  |||||
Sbjct  759666  CAAGGTTTCTGTAGGTGAACCTGCAGAAGGATCATTAGTGAAGATTT--GGGCAGGCCAT  759723

Query  61      ACAGACGTACAATAAGTGTGTCTCTGGCGGCTCGTAT--CCACTATACATCCATAAACCC  118
               || ||||  ||| ||||||  | ||||| || | ||   |||||||||||||| ||||||
Sbjct  759724  ACGGACGC-CAAAAAGTGTC-C-CTGGCCGC-C-TACACCCACTATACATCCACAAACCC  759778

Query  119     GTGTGCACTGT  129
               |||||||||||
Sbjct  759779  GTGTGCACTGT  759789


 Score = 128 bits (69),  Expect = 1e-24
 Identities = 112/131 (85%), Gaps = 9/131 (7%)
 Strand=Plus/Plus

Query  1       CAAGGTTTCTGTAGGTGAACCTGCAGAAGGATCATTAGTGAAGATTCAAGGGCCAGCCAT  60
               ||||||||||||||||||||||||||||||||||||||||||||||   ||||  |||||
Sbjct  767416  CAAGGTTTCTGTAGGTGAACCTGCAGAAGGATCATTAGTGAAGATTT--GGGCAGGCCAT  767473

Query  61      ACAGACGTACAATAAGTGTGTCTCTGGCGGCTCGTAT--CCACTATACATCCATAAACCC  118
               || ||||  ||| ||||||  | ||||| || | ||   |||||||||||||| ||||||
Sbjct  767474  ACGGACGC-CAAAAAGTGTC-C-CTGGCCGC-C-TACACCCACTATACATCCACAAACCC  767528

Query  119     GTGTGCACTGT  129
               |||||||||||
Sbjct  767529  GTGTGCACTGT  767539


 Score = 128 bits (69),  Expect = 1e-24
 Identities = 112/131 (85%), Gaps = 9/131 (7%)
 Strand=Plus/Plus

Query  1       CAAGGTTTCTGTAGGTGAACCTGCAGAAGGATCATTAGTGAAGATTCAAGGGCCAGCCAT  60
               ||||||||||||||||||||||||||||||||||||||||||||||   ||||  |||||
Sbjct  775166  CAAGGTTTCTGTAGGTGAACCTGCAGAAGGATCATTAGTGAAGATTT--GGGCAGGCCAT  775223

Query  61      ACAGACGTACAATAAGTGTGTCTCTGGCGGCTCGTAT--CCACTATACATCCATAAACCC  118
               || ||||  ||| ||||||  | ||||| || | ||   |||||||||||||| ||||||
Sbjct  775224  ACGGACGC-CAAAAAGTGTC-C-CTGGCCGC-C-TACACCCACTATACATCCACAAACCC  775278

Query  119     GTGTGCACTGT  129
               |||||||||||
Sbjct  775279  GTGTGCACTGT  775289


>JAIBAA010000019.1 Malassezia arunalokei strain NCCPF 127130 contig019, whole genome 
shotgun sequence
Length=7699

 Score = 3917 bits (2121),  Expect = 0.0
 Identities = 2498/2673 (93%), Gaps = 53/2673 (2%)
 Strand=Plus/Plus

Query  221   ACAAACTCGTATGGATTTGTATGAACGTGAGATATATCGTTGGACCGTCACTGGCCAACA  280
             ||||||||| |||| || ||||||||||| ||  | | ||||||||||||||||||||||
Sbjct  285   ACAAACTCGAATGG-TTAGTATGAACGTG-GAACT-TGGTTGGACCGTCACTGGCCAACA  341

Query  281   AA-TATAACACAACTTTCGACAACGGATCTCTTGGTTCTCCCATCGATGAAGAACGCAGC  339
             || ||| |||||||||||||||||||||||||||||||||||||||||||||||||||||
Sbjct  342   AACTAT-ACACAACTTTCGACAACGGATCTCTTGGTTCTCCCATCGATGAAGAACGCAGC  400

Query  340   GAAACGCGATAGGTAATGTGAATTGCAGAATTCCGTGAATCATCGAATCTTTGAACGCAC  399
             ||||||||||||||||||||||||||||||||||||||||||||||||||||||||||||
Sbjct  401   GAAACGCGATAGGTAATGTGAATTGCAGAATTCCGTGAATCATCGAATCTTTGAACGCAC  460

Query  400   CTTGCGCTCTATGGTATTCCGTAGAGCATGCCTGTTTGAGTGCCGTGAATTCTCCCATCC  459
             |||||||||||||| | ||||||||||||||||||||||||||| |||| ||||||| ||
Sbjct  461   CTTGCGCTCTATGGCAATCCGTAGAGCATGCCTGTTTGAGTGCCATGAAATCTCCCACCC  520

Query  460   CAAGCGGTTTTT--ATCAAAGAATTGCTAGGC-GAAGGGGT-TGAGATGGGCGTTGTTAT  515
             ||||||||||||  ||   | ||  ||| ||| || ||||| || ||| || | ||   |
Sbjct  521   CAAGCGGTTTTTGAATGTGA-AACGGCTTGGCGGATGGGGTCTG-GAT-GG-G-TG-CCT  574

Query  516   AACTG-CTTTTCT--TCTCTAG---AAAAGCTCGCCCGAAAAACAGCTAACGCCTCTGGG  569
               ||| || | ||   |  |||   | | ||||||||||||  ||   | ||||| ||||
Sbjct  575   --CTGCCTGTGCTAAACCTTAGCCCACAGGCTCGCCCGAAATGCA-TGAGCGCCT-TGGG  630

Query  570   CCACTTTGCATCCGCTTCTCTGAGGGGA-GAAGCGGCCAAGC-GCGCTCTGATCATCAGG  627
              |||||||||||||| |||||   |||| || |||||||||| | | | |  ||  ||||
Sbjct  631   ACACTTTGCATCCGCCTCTCTTGTGGGAGGAGGCGGCCAAGCAGTG-T-TTTTCTCCAGG  688

Query  628   CATAGCATGATACGTCATTTGCTATG---CTGTA-GGA-GAGCATTTGGTTGTGGTTATA  682
             ||| ||||||||||||||||||||||   |   | ||| ||   ||||||||||    | 
Sbjct  689   CATGGCATGATACGTCATTTGCTATGTCGCCCAATGGAGGAATGTTTGGTTGTG----T-  743

Query  683   CCGCGTGCGTCAtttttttttttGCAAACGCAAAGAAAAAAGCCCCCTTTCATTTCTGGT  742
             | ||||| | |   ||     ||||   | |   |   |||  ||||||||| |||||||
Sbjct  744   CTGCGTGTG-C---TTCGAACTTGC---CTC--TGTGCAAA-TCCCCTTTCACTTCTGGT  793

Query  743   CTCAAATCAGGTAGGATCACCCGCTGAACTTAAGCATATCAATAAGCGGAGGAAAAGAAA  802
             ||||||||||||||||||||||||||||||||||||||||||||||||||||||||||||
Sbjct  794   CTCAAATCAGGTAGGATCACCCGCTGAACTTAAGCATATCAATAAGCGGAGGAAAAGAAA  853

Query  803   CTAACAAGGATTCCCCTAGTAACGGCGAGCGAAGCGGGAAGAGCTCAAATTTGAAAGCTG  862
             ||||||||||||||||||||||||||||||||||||||||||||||||||||||||||||
Sbjct  854   CTAACAAGGATTCCCCTAGTAACGGCGAGCGAAGCGGGAAGAGCTCAAATTTGAAAGCTG  913

Query  863   GCACCTCCGGTGTCCGCGTTGTAATCTCGAGACGTGTTTTCCGTGCGGCTCTATGGACAA  922
             ||  || ||| |||||||||||||||||||||||||||||||||||||||||||||||||
Sbjct  914   GCGTCTTCGGCGTCCGCGTTGTAATCTCGAGACGTGTTTTCCGTGCGGCTCTATGGACAA  973

Query  923   GTCCCTTGGAATAGGGCATCGTAGAGGGTGAGAATCCCGTACTTGCCATGGAAGAACCGT  982
             ||||||||||| ||||||||||||||||||| |||||||||||||||||||||| |||||
Sbjct  974   GTCCCTTGGAACAGGGCATCGTAGAGGGTGAAAATCCCGTACTTGCCATGGAAGTACCGT  1033

Query  983   GCTTTGCGATACACGCTCTAAGAGTCGAGTTGTTTGGGATTGCAGCTCAAAATGGGTGGT  1042
             |||||| ||||||||||| ||||||||||| |||||||||||| ||||||| ||||||||
Sbjct  1034  GCTTTGTGATACACGCTCCAAGAGTCGAGTAGTTTGGGATTGCTGCTCAAAGTGGGTGGT  1093

Query  1043  AGACTCCATCTAAAGCTAAATATCGGGGAGAGACCGATAGCGAACAAGTACCGTGAGGGA  1102
             ||||||||||||||||||||||||||||||||||||||||||||||||||||||||||||
Sbjct  1094  AGACTCCATCTAAAGCTAAATATCGGGGAGAGACCGATAGCGAACAAGTACCGTGAGGGA  1153

Query  1103  AAGATGAAAAGCACTTTGGAAAGAGAGTTAAAAGTACGTGAAATTGTCGAAAGGGAAGCA  1162
             ||||||||||||||||||||||||||||||||||||||||||||||||||||||||||||
Sbjct  1154  AAGATGAAAAGCACTTTGGAAAGAGAGTTAAAAGTACGTGAAATTGTCGAAAGGGAAGCA  1213

Query  1163  CTTGAAGTCAGCCATGCTGCTTGAGACTCAGCCTGGCCTTTGGGCTTGGTGTATTTCTCG  1222
             ||||||||||||||||||||||||||||||||||||| |||  |||||||||||||||||
Sbjct  1214  CTTGAAGTCAGCCATGCTGCTTGAGACTCAGCCTGGC-TTT-TGCTTGGTGTATTTCTCG  1271

Query  1223  GTGGCAAGCCAGCATTGGTTTGGGTCGTCGGAGAAGCGCATAGGGAATGTAGCGTCTCCG  1282
             || ||||||||||||||||||| |||||||||||||||||| |||||||| || ||  ||
Sbjct  1272  GTAGCAAGCCAGCATTGGTTTGTGTCGTCGGAGAAGCGCATGGGGAATGTGGCATCCTCG  1331

Query  1283  GACGTGTTATAGCCTTATGCAGGATACGACGACCTGGATCAAGGAACGCAGTGTGCCCTC  1342
             || ||||||||||| | |||||||||||||||| | || |||||||||||||||||||||
Sbjct  1332  GATGTGTTATAGCCCTGTGCAGGATACGACGACGTAGACCAAGGAACGCAGTGTGCCCTC  1391

Query  1343  TGGGCGGGTCTTCGGACACCTTCACACTTAGGATGCTGGCGTAATGGCTTTAAGTGGCCC  1402
             ||||||||||||||||||||||||||||||||||||||||||||||||||||||||||||
Sbjct  1392  TGGGCGGGTCTTCGGACACCTTCACACTTAGGATGCTGGCGTAATGGCTTTAAGTGGCCC  1451

Query  1403  GTCTTGAAACACGGACCAAGGAGTCTAACATGTGTGCGAGTTTTTGGGTGGCAAACCCAT  1462
             ||||||||||||||||||||||||||||||||||||||||||||||||||||||||||||
Sbjct  1452  GTCTTGAAACACGGACCAAGGAGTCTAACATGTGTGCGAGTTTTTGGGTGGCAAACCCAT  1511

Query  1463  GAGCGTAATGAAAGTGAATACAGGTGGGATCCGCAAGGAGCACCATCGACCGGCCCTGAA  1522
             ||||||||||||||||||| ||||||||||||||||||||||||||||||||||||||| 
Sbjct  1512  GAGCGTAATGAAAGTGAATGCAGGTGGGATCCGCAAGGAGCACCATCGACCGGCCCTGAT  1571

Query  1523  CTTCTGGGATGGGTCTGAGTAAGAGCATATATGTTGGGACCCGAAAGATGGTGAACTATG  1582
              |||| ||||||||||| ||||||||||||||||||||||||||||||||||||||||||
Sbjct  1572  GTTCTCGGATGGGTCTGCGTAAGAGCATATATGTTGGGACCCGAAAGATGGTGAACTATG  1631

Query  1583  CCTGAATAGGGCGAAGCCAGAGGAAACTCTGGTGGAGGCTCGCAGCGGTTCTGACGTGCA  1642
             ||||||||||||||||||||||||||||||||||||||||||||||||||||||||||||
Sbjct  1632  CCTGAATAGGGCGAAGCCAGAGGAAACTCTGGTGGAGGCTCGCAGCGGTTCTGACGTGCA  1691

Query  1643  AATCGATCGTCAAATTTGGGTATAGGGGCGAAAGACTAATCGAACCATCTAGTAGCTGGT  1702
             ||||||||||||||||||||||||||||||||||||||||||||||||||||||||||||
Sbjct  1692  AATCGATCGTCAAATTTGGGTATAGGGGCGAAAGACTAATCGAACCATCTAGTAGCTGGT  1751

Query  1703  TCCTGCCGAAGTTTCCCTCAGGATAGCAGAAACTCGTATCAGTTTTATGAGGTAAAGCGA  1762
             ||||||||||||||||||||||||||||||||||||||||||||||||||||||||||||
Sbjct  1752  TCCTGCCGAAGTTTCCCTCAGGATAGCAGAAACTCGTATCAGTTTTATGAGGTAAAGCGA  1811

Query  1763  ATGATTAGAGGCCTTGGGGATGTAACATCCTTAACCTATTCTCAAACTTTAAATGTGTAA  1822
             ||||||||||||||||||||||||||||||||||||||||||||||||||||||||||||
Sbjct  1812  ATGATTAGAGGCCTTGGGGATGTAACATCCTTAACCTATTCTCAAACTTTAAATGTGTAA  1871

Query  1823  GAAGTCCTTGTTACTTAAGTGAACGTGGACATGCGAATGAGAGTTTCTAGTGGGCCATTT  1882
             ||||||||||||||||||||||||||||||||||||||||||||||||||||||||||||
Sbjct  1872  GAAGTCCTTGTTACTTAAGTGAACGTGGACATGCGAATGAGAGTTTCTAGTGGGCCATTT  1931

Query  1883  TTGGTAAGCAGAACTGGCGATGCGGGATGAACCGATCGTGAGGTTAAGGTGCCGGAATAC  1942
             ||||||||||||||||||||||||||||||||||||||||||||||||||||||||||||
Sbjct  1932  TTGGTAAGCAGAACTGGCGATGCGGGATGAACCGATCGTGAGGTTAAGGTGCCGGAATAC  1991

Query  1943  ACGCTCATCAGACACCACAAAAGGTGTTAGTTCATCTAGACAGCAGGACGGTGGCCATGG  2002
             ||||||||||||||||||||||||||||||||||||||||||||||||||||||||||||
Sbjct  1992  ACGCTCATCAGACACCACAAAAGGTGTTAGTTCATCTAGACAGCAGGACGGTGGCCATGG  2051

Query  2003  AAGTTGGAATCCGCTAAGGAGTGTGTAACAACTCACCTGCCGAATGAACTAGCCCTGAAA  2062
             |||| |||||||||||||||||||||||||||||||||||||||||||||||||||||||
Sbjct  2052  AAGTCGGAATCCGCTAAGGAGTGTGTAACAACTCACCTGCCGAATGAACTAGCCCTGAAA  2111

Query  2063  ATGGATGGCGCTTAAGCGTGTTACCTATACCTCACCGTCAATGTTAGAGCGATGCGTTGA  2122
             |||||||||||||||||||||||||||||||||||||||| ||||||||||||||| |||
Sbjct  2112  ATGGATGGCGCTTAAGCGTGTTACCTATACCTCACCGTCAGTGTTAGAGCGATGCGCTGA  2171

Query  2123  CGAGTAGGCAGGCGTGGAGGTTGTATCGAAGCCTAGGCAGTGATGCTGGGTGGAACAGCC  2182
             ||||||||||||||||||||||||||||||||||||||||||||||||||||||||||||
Sbjct  2172  CGAGTAGGCAGGCGTGGAGGTTGTATCGAAGCCTAGGCAGTGATGCTGGGTGGAACAGCC  2231

Query  2183  TCTAGTGCAGATCTTGGTGGTAGTAGCAAATATTCAAGTGAGAACCTTGAAGACTGAAGT  2242
             ||||||||||||||||||||||||||||||||||||||||||||||||||||||||||||
Sbjct  2232  TCTAGTGCAGATCTTGGTGGTAGTAGCAAATATTCAAGTGAGAACCTTGAAGACTGAAGT  2291

Query  2243  GGAGAAAGGTTCCATGGTAACAGCAGTTGGACATGGGTGAGCCGATCCTAAGAGATAGGG  2302
             ||||||||||||||||||||||||||||||||||||||||||||||||||||||||||||
Sbjct  2292  GGAGAAAGGTTCCATGGTAACAGCAGTTGGACATGGGTGAGCCGATCCTAAGAGATAGGG  2351

Query  2303  TAGTTCCGTATGAAAGTTGCGCGATTCTTCGCGCCGCCTATCGAAAGGGAAGCCGGTTAA  2362
             |||||||||||||||| |||||||||||||||||||||||||||||||||||||||||||
Sbjct  2352  TAGTTCCGTATGAAAG-TGCGCGATTCTTCGCGCCGCCTATCGAAAGGGAAGCCGGTTAA  2410

Query  2363  AATTCCGGCGCCAGGATATGGATGTTAGACGGCAACGTAAACGAACCAGGAGACGTCGGC  2422
             ||||||||||||||||| |||||| |||||||||||||||||||||||||||||||||||
Sbjct  2411  AATTCCGGCGCCAGGATGTGGATGATAGACGGCAACGTAAACGAACCAGGAGACGTCGGC  2470

Query  2423  GAGGGCCCTGGAAAGAGTTCTCTTTTCTTTCTTACAGTCTACCACCCTGAAATCGATTTA  2482
             ||||||||||||||||||| ||||||||||||||||||||  ||||||||||||||||| 
Sbjct  2471  GAGGGCCCTGGAAAGAGTTATCTTTTCTTTCTTACAGTCTGTCACCCTGAAATCGATTTG  2530

Query  2483  TTCGGAGCTAGGGTTCTATGGCTGGTAGAGCTCGGCACTTCTGCCGAGTCCGGTGCGTCC  2542
             ||||||| |||||||| |||||||||||||||||||||||||||||||||||||||||||
Sbjct  2531  TTCGGAGATAGGGTTCCATGGCTGGTAGAGCTCGGCACTTCTGCCGAGTCCGGTGCGTCC  2590

Query  2543  TCGACGGCCCTTGAAAATCCTGGGGAGCATTCCATCTCATGCCTGGTCGTACTGATAACC  2602
             |||||||||||||||||||||||||||||   ||| ||| ||||||||||||||||||||
Sbjct  2591  TCGACGGCCCTTGAAAATCCTGGGGAGCAAA-CATTTCACGCCTGGTCGTACTGATAACC  2649

Query  2603  GCAGCAGGTCTCCTAGGTTAACAGCCTCTAGTTGATAGAATAATGTGGATAAGGGAATTC  2662
             ||||||||||||||||||||||||||||||||||||||||||||||||||||||||||||
Sbjct  2650  GCAGCAGGTCTCCTAGGTTAACAGCCTCTAGTTGATAGAATAATGTGGATAAGGGAATTC  2709

Query  2663  GGCAAATTGGATCCGTAACTTCGGGATAAGGATTGGCTCTAAGGGTTGGGTACATCGGGC  2722
             |||||| ||||||||||||||||||||||||||||||||||||||||||||| |||||||
Sbjct  2710  GGCAAAATGGATCCGTAACTTCGGGATAAGGATTGGCTCTAAGGGTTGGGTATATCGGGC  2769

Query  2723  CCTGGTTGGAAGCCGCTGATGCTGGCTTGGACTGCTGCGTGGCAACATGCGGTGGACCGA  2782
             |||||  ||||||||||||||||||  |||||||||| ||||||||||||||||||||| 
Sbjct  2770  CCTGGCGGGAAGCCGCTGATGCTGGACTGGACTGCTGTGTGGCAACATGCGGTGGACCGG  2829

Query  2783  GCCGGCGTCGGCGCGTGGACGGCCAGGGCAGTCCCTCGGGACGGCCGGTGTACGCTTAAC  2842
              |||||||||||| ||||||||||||||||||||||||||||||||||| |||  |||||
Sbjct  2830  ACCGGCGTCGGCGTGTGGACGGCCAGGGCAGTCCCTCGGGACGGCCGGTATACATTTAAC  2889

Query  2843  AACCAGCTTAGAACTGGTACGGACAAGGGGAAT  2875
             |||||||||||||||||||||||||||||||||
Sbjct  2890  AACCAGCTTAGAACTGGTACGGACAAGGGGAAT  2922


 Score = 128 bits (69),  Expect = 1e-24
 Identities = 112/131 (85%), Gaps = 9/131 (7%)
 Strand=Plus/Plus

Query  1    CAAGGTTTCTGTAGGTGAACCTGCAGAAGGATCATTAGTGAAGATTCAAGGGCCAGCCAT  60
            ||||||||||||||||||||||||||||||||||||||||||||||   ||||  |||||
Sbjct  105  CAAGGTTTCTGTAGGTGAACCTGCAGAAGGATCATTAGTGAAGATTT--GGGCAGGCCAT  162

Query  61   ACAGACGTACAATAAGTGTGTCTCTGGCGGCTCGTAT--CCACTATACATCCATAAACCC  118
            || ||||  ||| ||||||  | ||||| || | ||   |||||||||||||| ||||||
Sbjct  163  ACGGACGC-CAAAAAGTGTC-C-CTGGCCGC-C-TACACCCACTATACATCCACAAACCC  217

Query  119  GTGTGCACTGT  129
            |||||||||||
Sbjct  218  GTGTGCACTGT  228


>LGAV01000016.1 Malassezia pachydermatis strain CBS 1879 scaffold16, whole genome 
shotgun sequence
Length=8422

 Score = 3507 bits (1899),  Expect = 0.0
 Identities = 2065/2146 (96%), Gaps = 7/2146 (0%)
 Strand=Plus/Minus

Query  730   TTTCATTTCTGGTCTCAAATCAGGTAGGATCACCCGCTGAACTTAAGCATATCAATAAGC  789
             ||||| ||||||||||||||||||||||||||||||||||||||||||||||||||||||
Sbjct  3923  TTTCAATTCTGGTCTCAAATCAGGTAGGATCACCCGCTGAACTTAAGCATATCAATAAGC  3864

Query  790   GGAGGAAAAGAAACTAACAAGGATTCCCCTAGTAACGGCGAGCGAAGCGGGAAGAGCTCA  849
             |||||| |||||||||||||||||||||||||||||||||||||||||||||||||||||
Sbjct  3863  GGAGGAGAAGAAACTAACAAGGATTCCCCTAGTAACGGCGAGCGAAGCGGGAAGAGCTCA  3804

Query  850   AATTTGAAAGCTGGCACCTCCGGTGTCCGCGTTGTAATCTCGAGACGTGTTTTCCGTGCG  909
             ||||||||||||||||||| |||||||||||||||||||||||||||||||||||||| |
Sbjct  3803  AATTTGAAAGCTGGCACCTTCGGTGTCCGCGTTGTAATCTCGAGACGTGTTTTCCGTGTG  3744

Query  910   GCTCTATGGACAAGTCCCTTGGAATAGGGCATCGTAGAGGGTGAGAATCCCGTACTTGCC  969
             || ||||||||||||||||||||| ||||||||||||||||||| |||||||||||||||
Sbjct  3743  GCGCTATGGACAAGTCCCTTGGAACAGGGCATCGTAGAGGGTGAAAATCCCGTACTTGCC  3684

Query  970   ATGGAAGAACCGTGCTTTGCGATACACGCTCTAAGAGTCGAGTTGTTTGGGATTGCAGCT  1029
             ||||  | ||| ||||||| ||||||||||||||||||||||||||||||||||||||||
Sbjct  3683  ATGGCTGTACCATGCTTTGTGATACACGCTCTAAGAGTCGAGTTGTTTGGGATTGCAGCT  3624

Query  1030  CAAAATGGGTGGTAGACTCCATCTAAAGCTAAATATCGGGGAGAGACCGATAGCGAACAA  1089
             ||||||||||||||||||||||||||||||||||||||||||||||||||||||||||||
Sbjct  3623  CAAAATGGGTGGTAGACTCCATCTAAAGCTAAATATCGGGGAGAGACCGATAGCGAACAA  3564

Query  1090  GTACCGTGAGGGAAAGATGAAAAGCACTTTGGAAAGAGAGTTAAAAGTACGTGAAATTGT  1149
             ||||||||||||||||||||||||||||||||||||||||||||||||||||||||||||
Sbjct  3563  GTACCGTGAGGGAAAGATGAAAAGCACTTTGGAAAGAGAGTTAAAAGTACGTGAAATTGT  3504

Query  1150  CGAAAGGGAAGCACTTGAAGTCAGCCATGCTGCTTGAGACTCAGCCTGGCCTTTGGGCTT  1209
             |||||||||||| |||||||||||||||||||||||||||||||||| || |||  ||||
Sbjct  3503  CGAAAGGGAAGCGCTTGAAGTCAGCCATGCTGCTTGAGACTCAGCCTTGC-TTT-TGCTT  3446

Query  1210  GGTGTATTTCTCGGTGGCAAGCCAGCATTGGTTTGGGTCGTCGGAGAAGCGCATAGGGAA  1269
             ||||||||||||||| ||||||||||||||||| | ||||||||||||| | ||  | ||
Sbjct  3445  GGTGTATTTCTCGGTAGCAAGCCAGCATTGGTTCGAGTCGTCGGAGAAGGGTATGAGAAA  3386

Query  1270  TGTAGCGTCTCCGGACGTGTTATAGCCTTATGCAGGATACGACGACCTGGATCAAGGAAC  1329
             ||| || ||  |||| ||||||||| ||| | | |||||||||||  |||||||||||||
Sbjct  3385  TGTGGCATCCTCGGATGTGTTATAGACTTGTACTGGATACGACGATTTGGATCAAGGAAC  3326

Query  1330  GCAGTGTGCCCTCTGGGCGGGTCTTCGGACACCTTCACACTTAGGATGCTGGCGTAATGG  1389
             |||||||||| ||| |||||||||||||||||||||||||||||||||||||||||||||
Sbjct  3325  GCAGTGTGCC-TCT-GGCGGGTCTTCGGACACCTTCACACTTAGGATGCTGGCGTAATGG  3268

Query  1390  CTTTAAGTGGCCCGTCTTGAAACACGGACCAAGGAGTCTAACATGTGTGCGAGTTTTTGG  1449
             ||||||| |||||||||||||||||||||||||||||||||||| |||||||||||||||
Sbjct  3267  CTTTAAGCGGCCCGTCTTGAAACACGGACCAAGGAGTCTAACATATGTGCGAGTTTTTGG  3208

Query  1450  GTGGCAAACCCATGAGCGTAATGAAAGTGAATACAGGTGGGATCCGCAAGGAGCACCATC  1509
             |||||||||||||||||||||||||||||||| |||||||||||| |  |||||||||||
Sbjct  3207  GTGGCAAACCCATGAGCGTAATGAAAGTGAATGCAGGTGGGATCCTC-TGGAGCACCATC  3149

Query  1510  GACCGGCCCTGAACTTCTGGGATGGGTCTGAGTAAGAGCATATATGTTGGGACCCGAAAG  1569
             |||||||||||| ||||||||||||||| |||||||||||| ||||||||||||||||||
Sbjct  3148  GACCGGCCCTGATCTTCTGGGATGGGTCCGAGTAAGAGCATGTATGTTGGGACCCGAAAG  3089

Query  1570  ATGGTGAACTATGCCTGAATAGGGCGAAGCCAGAGGAAACTCTGGTGGAGGCTCGCAGCG  1629
             ||||||||||||||||||||||||||||||||||||||||||||||||||||||||||||
Sbjct  3088  ATGGTGAACTATGCCTGAATAGGGCGAAGCCAGAGGAAACTCTGGTGGAGGCTCGCAGCG  3029

Query  1630  GTTCTGACGTGCAAATCGATCGTCAAATTTGGGTATAGGGGCGAAAGACTAATCGAACCA  1689
             ||||||||||||||||||||||||||||||||||||||||||||||||||||||||||||
Sbjct  3028  GTTCTGACGTGCAAATCGATCGTCAAATTTGGGTATAGGGGCGAAAGACTAATCGAACCA  2969

Query  1690  TCTAGTAGCTGGTTCCTGCCGAAGTTTCCCTCAGGATAGCAGAAACTCGTATCAGTTTTA  1749
             ||||||||||||||||||||||||||||||||||||||||||||||||||||||||||||
Sbjct  2968  TCTAGTAGCTGGTTCCTGCCGAAGTTTCCCTCAGGATAGCAGAAACTCGTATCAGTTTTA  2909

Query  1750  TGAGGTAAAGCGAATGATTAGAGGCCTTGGGGATGTAACATCCTTAACCTATTCTCAAAC  1809
             ||||||||||||||||||||||||||||||||||||||||||||||||||||||||||||
Sbjct  2908  TGAGGTAAAGCGAATGATTAGAGGCCTTGGGGATGTAACATCCTTAACCTATTCTCAAAC  2849

Query  1810  TTTAAATGTGTAAGAAGTCCTTGTTACTTAAGTGAACGTGGACATGCGAATGAGAGTTTC  1869
             ||||||||||||||||||||||||||||| ||||||||||||||||||||||||||||||
Sbjct  2848  TTTAAATGTGTAAGAAGTCCTTGTTACTTGAGTGAACGTGGACATGCGAATGAGAGTTTC  2789

Query  1870  TAGTGGGCCATTTTTGGTAAGCAGAACTGGCGATGCGGGATGAACCGATCGTGAGGTTAA  1929
             ||||||||||||||||||||||||||||||||||||||||||||||||||||||||||||
Sbjct  2788  TAGTGGGCCATTTTTGGTAAGCAGAACTGGCGATGCGGGATGAACCGATCGTGAGGTTAA  2729

Query  1930  GGTGCCGGAATACACGCTCATCAGACACCACAAAAGGTGTTAGTTCATCTAGACAGCAGG  1989
             ||||||||||||||||||||||||||||||||||||||||||||||||||||||||||||
Sbjct  2728  GGTGCCGGAATACACGCTCATCAGACACCACAAAAGGTGTTAGTTCATCTAGACAGCAGG  2669

Query  1990  ACGGTGGCCATGGAAGTTGGAATCCGCTAAGGAGTGTGTAACAACTCACCTGCCGAATGA  2049
             ||||||||||||||||| ||||||||||||||||||||||||||||||||||||||||||
Sbjct  2668  ACGGTGGCCATGGAAGTCGGAATCCGCTAAGGAGTGTGTAACAACTCACCTGCCGAATGA  2609

Query  2050  ACTAGCCCTGAAAATGGATGGCGCTTAAGCGTGTTACCTATACCTCACCGTCAATGTTAG  2109
             ||||||||||||||||||||||||||||||||||||||||||||||||||||||||||||
Sbjct  2608  ACTAGCCCTGAAAATGGATGGCGCTTAAGCGTGTTACCTATACCTCACCGTCAATGTTAG  2549

Query  2110  AGCGATGCGTTGACGAGTAGGCAGGCGTGGAGGTTGTATCGAAGCCTAGGCAGTGATGCT  2169
             |||||||||||||||||||||||||||||| |||||||||||||||||||||||||||||
Sbjct  2548  AGCGATGCGTTGACGAGTAGGCAGGCGTGGGGGTTGTATCGAAGCCTAGGCAGTGATGCT  2489

Query  2170  GGGTGGAACAGCCTCTAGTGCAGATCTTGGTGGTAGTAGCAAATATTCAAGTGAGAACCT  2229
             ||||||||||||||||||||||||||||||||||||||||||||||||||||||||||||
Sbjct  2488  GGGTGGAACAGCCTCTAGTGCAGATCTTGGTGGTAGTAGCAAATATTCAAGTGAGAACCT  2429

Query  2230  TGAAGACTGAAGTGGAGAAAGGTTCCATGGTAACAGCAGTTGGACATGGGTGAGCCGATC  2289
             ||||||||||||||||||||||||||||||||||||||||||||||||||||||||||||
Sbjct  2428  TGAAGACTGAAGTGGAGAAAGGTTCCATGGTAACAGCAGTTGGACATGGGTGAGCCGATC  2369

Query  2290  CTAAGAGATAGGGTAGTTCCGTATGAAAGTTGCGCGATTCTTCGCGCCGCCTATCGAAAG  2349
             ||||||||||||| |  ||||||| ||||| |||||||||||||||||||||||||||||
Sbjct  2368  CTAAGAGATAGGGAAACTCCGTATTAAAGT-GCGCGATTCTTCGCGCCGCCTATCGAAAG  2310

Query  2350  GGAAGCCGGTTAAAATTCCGGCGCCAGGATATGGATGTTAGACGGCAACGTAAACGAACC  2409
             |||||||||||||||||||||||||||||| |||||||||||||||||||||||||||||
Sbjct  2309  GGAAGCCGGTTAAAATTCCGGCGCCAGGATGTGGATGTTAGACGGCAACGTAAACGAACC  2250

Query  2410  AGGAGACGTCGGCGAGGGCCCTGGAAAGAGTTCTCTTTTCTTTCTTACAGTCTACCACCC  2469
             ||||||||||||||||| |||||||||||||| ||||||||||||||||||||  |||||
Sbjct  2249  AGGAGACGTCGGCGAGGACCCTGGAAAGAGTTATCTTTTCTTTCTTACAGTCTGTCACCC  2190

Query  2470  TGAAATCGATTTATTCGGAGCTAGGGTTCTATGGCTGGTAGAGCTCGGCACTTCTGCCGA  2529
             |||||||||||| ||||||| |||||||| ||||||||||||||||| |||||||| || 
Sbjct  2189  TGAAATCGATTTGTTCGGAGATAGGGTTCCATGGCTGGTAGAGCTCGACACTTCTGTCGG  2130

Query  2530  GTCCGGTGCGTCCTCGACGGCCCTTGAAAATCCTGGGGAGCATTCCATCTCATGCCTGGT  2589
             ||||||||||| ||||||| ||||||||||||||||||||||||| || ||| |||||||
Sbjct  2129  GTCCGGTGCGTTCTCGACGACCCTTGAAAATCCTGGGGAGCATTC-ATTTCACGCCTGGT  2071

Query  2590  CGTACTGATAACCGCAGCAGGTCTCCTAGGTTAACAGCCTCTAGTTGATAGAATAATGTG  2649
             |||||| |||||||||||||||||||||||||||||||||||||||||||||||||||||
Sbjct  2070  CGTACTCATAACCGCAGCAGGTCTCCTAGGTTAACAGCCTCTAGTTGATAGAATAATGTG  2011

Query  2650  GATAAGGGAATTCGGCAAATTGGATCCGTAACTTCGGGATAAGGATTGGCTCTAAGGGTT  2709
             |||||||||| |||||||||| ||||||||||||||||||||||||||||||||||||||
Sbjct  2010  GATAAGGGAAGTCGGCAAATTAGATCCGTAACTTCGGGATAAGGATTGGCTCTAAGGGTT  1951

Query  2710  GGGTACATCGGGCCCTGGTTGGAAGCCGCTGATGCTGGCTTGGACTGCTGCGTGGCAACA  2769
             ||||||||||||||||||||||||||| | |||||||| |||||||||||||||||||||
Sbjct  1950  GGGTACATCGGGCCCTGGTTGGAAGCCACGGATGCTGGATTGGACTGCTGCGTGGCAACA  1891

Query  2770  TGCGGTGGACCGAGCCGGCGTCGGCGCGTGGACGGCCAGGGCAGTCCCTCGGGACGGCCG  2829
             ||||||||||||| |||||||| | | |||||||||||||||||||||||||||||||||
Sbjct  1890  TGCGGTGGACCGAACCGGCGTCTGTGTGTGGACGGCCAGGGCAGTCCCTCGGGACGGCCG  1831

Query  2830  GTGTACGCTTAACAACCAGCTTAGAACTGGTACGGACAAGGGGAAT  2875
             ||||||||||||||||||||||||||||||||||||||||||||||
Sbjct  1830  GTGTACGCTTAACAACCAGCTTAGAACTGGTACGGACAAGGGGAAT  1785


 Score = 359 bits (194),  Expect = 3e-94
 Identities = 231/248 (93%), Gaps = 5/248 (2%)
 Strand=Plus/Minus

Query  221   ACAAACTCGTATGGATTTGTATGAACGTGAGATATATCGTTGGACCGTCACTGGCCAACA  280
             ||||||||||||||  ||||||| ||||  | || | |||||||||||||||||||||||
Sbjct  4481  ACAAACTCGTATGG--TTGTATGTACGT-TG-TA-AACGTTGGACCGTCACTGGCCAACA  4427

Query  281   AATATAACACAACTTTCGACAACGGATCTCTTGGTTCTCCCATCGATGAAGAACGCAGCG  340
             ||  | | ||||||||||||||||||||||||||||||||||||||||||||||||||||
Sbjct  4426  AACTTTATACAACTTTCGACAACGGATCTCTTGGTTCTCCCATCGATGAAGAACGCAGCG  4367

Query  341   AAACGCGATAGGTAATGTGAATTGCAGAATTCCGTGAATCATCGAATCTTTGAACGCACC  400
             ||||||||||||||||||||||||||||||||||||||||||||||||||||||||||||
Sbjct  4366  AAACGCGATAGGTAATGTGAATTGCAGAATTCCGTGAATCATCGAATCTTTGAACGCACC  4307

Query  401   TTGCGCTCTATGGTATTCCGTAGAGCATGCCTGTTTGAGTGCCGTGAATTCTCCCATCCC  460
             |||||||| |||||||||||| |||||||||||||||||||||| ||||||||||| |||
Sbjct  4306  TTGCGCTCCATGGTATTCCGTGGAGCATGCCTGTTTGAGTGCCGCGAATTCTCCCACCCC  4247

Query  461   AAGCGGTT  468
             || |||||
Sbjct  4246  AAACGGTT  4239


 Score = 111 bits (60),  Expect = 1e-19
 Identities = 106/127 (83%), Gaps = 8/127 (6%)
 Strand=Plus/Minus

Query  1     CAAGGTTTCTGTAGGTGAACCTGCAGAAGGATCATTAGTGAAGATTCAAGGGCCAGCCAT  60
             ||||||||||||||||||||||||||||||||||||||||||  ||  |||||| |||||
Sbjct  4640  CAAGGTTTCTGTAGGTGAACCTGCAGAAGGATCATTAGTGAAT-TTGTAGGGCCTGCCAT  4582

Query  61    ACAGACGTACAATAAGTGTGTCTCTGGCGGCTCGTATCCACTATACATCCATAAACCCGT  120
             || || |  |||   | ||  |||||||| | |  | |||||||||||||| ||||||||
Sbjct  4581  ACGGATGCGCAA---GCGT--CTCTGGCGCC-CA-ACCCACTATACATCCACAAACCCGT  4529

Query  121   GTGCACT  127
             |||||||
Sbjct  4528  GTGCACT  4522


>NW_017253153.1 Malassezia pachydermatis strain CBS 1879 chromosome Unknown scaffold16, 
whole genome shotgun sequence
Length=8422

 Score = 3507 bits (1899),  Expect = 0.0
 Identities = 2065/2146 (96%), Gaps = 7/2146 (0%)
 Strand=Plus/Minus

Query  730   TTTCATTTCTGGTCTCAAATCAGGTAGGATCACCCGCTGAACTTAAGCATATCAATAAGC  789
             ||||| ||||||||||||||||||||||||||||||||||||||||||||||||||||||
Sbjct  3923  TTTCAATTCTGGTCTCAAATCAGGTAGGATCACCCGCTGAACTTAAGCATATCAATAAGC  3864

Query  790   GGAGGAAAAGAAACTAACAAGGATTCCCCTAGTAACGGCGAGCGAAGCGGGAAGAGCTCA  849
             |||||| |||||||||||||||||||||||||||||||||||||||||||||||||||||
Sbjct  3863  GGAGGAGAAGAAACTAACAAGGATTCCCCTAGTAACGGCGAGCGAAGCGGGAAGAGCTCA  3804

Query  850   AATTTGAAAGCTGGCACCTCCGGTGTCCGCGTTGTAATCTCGAGACGTGTTTTCCGTGCG  909
             ||||||||||||||||||| |||||||||||||||||||||||||||||||||||||| |
Sbjct  3803  AATTTGAAAGCTGGCACCTTCGGTGTCCGCGTTGTAATCTCGAGACGTGTTTTCCGTGTG  3744

Query  910   GCTCTATGGACAAGTCCCTTGGAATAGGGCATCGTAGAGGGTGAGAATCCCGTACTTGCC  969
             || ||||||||||||||||||||| ||||||||||||||||||| |||||||||||||||
Sbjct  3743  GCGCTATGGACAAGTCCCTTGGAACAGGGCATCGTAGAGGGTGAAAATCCCGTACTTGCC  3684

Query  970   ATGGAAGAACCGTGCTTTGCGATACACGCTCTAAGAGTCGAGTTGTTTGGGATTGCAGCT  1029
             ||||  | ||| ||||||| ||||||||||||||||||||||||||||||||||||||||
Sbjct  3683  ATGGCTGTACCATGCTTTGTGATACACGCTCTAAGAGTCGAGTTGTTTGGGATTGCAGCT  3624

Query  1030  CAAAATGGGTGGTAGACTCCATCTAAAGCTAAATATCGGGGAGAGACCGATAGCGAACAA  1089
             ||||||||||||||||||||||||||||||||||||||||||||||||||||||||||||
Sbjct  3623  CAAAATGGGTGGTAGACTCCATCTAAAGCTAAATATCGGGGAGAGACCGATAGCGAACAA  3564

Query  1090  GTACCGTGAGGGAAAGATGAAAAGCACTTTGGAAAGAGAGTTAAAAGTACGTGAAATTGT  1149
             ||||||||||||||||||||||||||||||||||||||||||||||||||||||||||||
Sbjct  3563  GTACCGTGAGGGAAAGATGAAAAGCACTTTGGAAAGAGAGTTAAAAGTACGTGAAATTGT  3504

Query  1150  CGAAAGGGAAGCACTTGAAGTCAGCCATGCTGCTTGAGACTCAGCCTGGCCTTTGGGCTT  1209
             |||||||||||| |||||||||||||||||||||||||||||||||| || |||  ||||
Sbjct  3503  CGAAAGGGAAGCGCTTGAAGTCAGCCATGCTGCTTGAGACTCAGCCTTGC-TTT-TGCTT  3446

Query  1210  GGTGTATTTCTCGGTGGCAAGCCAGCATTGGTTTGGGTCGTCGGAGAAGCGCATAGGGAA  1269
             ||||||||||||||| ||||||||||||||||| | ||||||||||||| | ||  | ||
Sbjct  3445  GGTGTATTTCTCGGTAGCAAGCCAGCATTGGTTCGAGTCGTCGGAGAAGGGTATGAGAAA  3386

Query  1270  TGTAGCGTCTCCGGACGTGTTATAGCCTTATGCAGGATACGACGACCTGGATCAAGGAAC  1329
             ||| || ||  |||| ||||||||| ||| | | |||||||||||  |||||||||||||
Sbjct  3385  TGTGGCATCCTCGGATGTGTTATAGACTTGTACTGGATACGACGATTTGGATCAAGGAAC  3326

Query  1330  GCAGTGTGCCCTCTGGGCGGGTCTTCGGACACCTTCACACTTAGGATGCTGGCGTAATGG  1389
             |||||||||| ||| |||||||||||||||||||||||||||||||||||||||||||||
Sbjct  3325  GCAGTGTGCC-TCT-GGCGGGTCTTCGGACACCTTCACACTTAGGATGCTGGCGTAATGG  3268

Query  1390  CTTTAAGTGGCCCGTCTTGAAACACGGACCAAGGAGTCTAACATGTGTGCGAGTTTTTGG  1449
             ||||||| |||||||||||||||||||||||||||||||||||| |||||||||||||||
Sbjct  3267  CTTTAAGCGGCCCGTCTTGAAACACGGACCAAGGAGTCTAACATATGTGCGAGTTTTTGG  3208

Query  1450  GTGGCAAACCCATGAGCGTAATGAAAGTGAATACAGGTGGGATCCGCAAGGAGCACCATC  1509
             |||||||||||||||||||||||||||||||| |||||||||||| |  |||||||||||
Sbjct  3207  GTGGCAAACCCATGAGCGTAATGAAAGTGAATGCAGGTGGGATCCTC-TGGAGCACCATC  3149

Query  1510  GACCGGCCCTGAACTTCTGGGATGGGTCTGAGTAAGAGCATATATGTTGGGACCCGAAAG  1569
             |||||||||||| ||||||||||||||| |||||||||||| ||||||||||||||||||
Sbjct  3148  GACCGGCCCTGATCTTCTGGGATGGGTCCGAGTAAGAGCATGTATGTTGGGACCCGAAAG  3089

Query  1570  ATGGTGAACTATGCCTGAATAGGGCGAAGCCAGAGGAAACTCTGGTGGAGGCTCGCAGCG  1629
             ||||||||||||||||||||||||||||||||||||||||||||||||||||||||||||
Sbjct  3088  ATGGTGAACTATGCCTGAATAGGGCGAAGCCAGAGGAAACTCTGGTGGAGGCTCGCAGCG  3029

Query  1630  GTTCTGACGTGCAAATCGATCGTCAAATTTGGGTATAGGGGCGAAAGACTAATCGAACCA  1689
             ||||||||||||||||||||||||||||||||||||||||||||||||||||||||||||
Sbjct  3028  GTTCTGACGTGCAAATCGATCGTCAAATTTGGGTATAGGGGCGAAAGACTAATCGAACCA  2969

Query  1690  TCTAGTAGCTGGTTCCTGCCGAAGTTTCCCTCAGGATAGCAGAAACTCGTATCAGTTTTA  1749
             ||||||||||||||||||||||||||||||||||||||||||||||||||||||||||||
Sbjct  2968  TCTAGTAGCTGGTTCCTGCCGAAGTTTCCCTCAGGATAGCAGAAACTCGTATCAGTTTTA  2909

Query  1750  TGAGGTAAAGCGAATGATTAGAGGCCTTGGGGATGTAACATCCTTAACCTATTCTCAAAC  1809
             ||||||||||||||||||||||||||||||||||||||||||||||||||||||||||||
Sbjct  2908  TGAGGTAAAGCGAATGATTAGAGGCCTTGGGGATGTAACATCCTTAACCTATTCTCAAAC  2849

Query  1810  TTTAAATGTGTAAGAAGTCCTTGTTACTTAAGTGAACGTGGACATGCGAATGAGAGTTTC  1869
             ||||||||||||||||||||||||||||| ||||||||||||||||||||||||||||||
Sbjct  2848  TTTAAATGTGTAAGAAGTCCTTGTTACTTGAGTGAACGTGGACATGCGAATGAGAGTTTC  2789

Query  1870  TAGTGGGCCATTTTTGGTAAGCAGAACTGGCGATGCGGGATGAACCGATCGTGAGGTTAA  1929
             ||||||||||||||||||||||||||||||||||||||||||||||||||||||||||||
Sbjct  2788  TAGTGGGCCATTTTTGGTAAGCAGAACTGGCGATGCGGGATGAACCGATCGTGAGGTTAA  2729

Query  1930  GGTGCCGGAATACACGCTCATCAGACACCACAAAAGGTGTTAGTTCATCTAGACAGCAGG  1989
             ||||||||||||||||||||||||||||||||||||||||||||||||||||||||||||
Sbjct  2728  GGTGCCGGAATACACGCTCATCAGACACCACAAAAGGTGTTAGTTCATCTAGACAGCAGG  2669

Query  1990  ACGGTGGCCATGGAAGTTGGAATCCGCTAAGGAGTGTGTAACAACTCACCTGCCGAATGA  2049
             ||||||||||||||||| ||||||||||||||||||||||||||||||||||||||||||
Sbjct  2668  ACGGTGGCCATGGAAGTCGGAATCCGCTAAGGAGTGTGTAACAACTCACCTGCCGAATGA  2609

Query  2050  ACTAGCCCTGAAAATGGATGGCGCTTAAGCGTGTTACCTATACCTCACCGTCAATGTTAG  2109
             ||||||||||||||||||||||||||||||||||||||||||||||||||||||||||||
Sbjct  2608  ACTAGCCCTGAAAATGGATGGCGCTTAAGCGTGTTACCTATACCTCACCGTCAATGTTAG  2549

Query  2110  AGCGATGCGTTGACGAGTAGGCAGGCGTGGAGGTTGTATCGAAGCCTAGGCAGTGATGCT  2169
             |||||||||||||||||||||||||||||| |||||||||||||||||||||||||||||
Sbjct  2548  AGCGATGCGTTGACGAGTAGGCAGGCGTGGGGGTTGTATCGAAGCCTAGGCAGTGATGCT  2489

Query  2170  GGGTGGAACAGCCTCTAGTGCAGATCTTGGTGGTAGTAGCAAATATTCAAGTGAGAACCT  2229
             ||||||||||||||||||||||||||||||||||||||||||||||||||||||||||||
Sbjct  2488  GGGTGGAACAGCCTCTAGTGCAGATCTTGGTGGTAGTAGCAAATATTCAAGTGAGAACCT  2429

Query  2230  TGAAGACTGAAGTGGAGAAAGGTTCCATGGTAACAGCAGTTGGACATGGGTGAGCCGATC  2289
             ||||||||||||||||||||||||||||||||||||||||||||||||||||||||||||
Sbjct  2428  TGAAGACTGAAGTGGAGAAAGGTTCCATGGTAACAGCAGTTGGACATGGGTGAGCCGATC  2369

Query  2290  CTAAGAGATAGGGTAGTTCCGTATGAAAGTTGCGCGATTCTTCGCGCCGCCTATCGAAAG  2349
             ||||||||||||| |  ||||||| ||||| |||||||||||||||||||||||||||||
Sbjct  2368  CTAAGAGATAGGGAAACTCCGTATTAAAGT-GCGCGATTCTTCGCGCCGCCTATCGAAAG  2310

Query  2350  GGAAGCCGGTTAAAATTCCGGCGCCAGGATATGGATGTTAGACGGCAACGTAAACGAACC  2409
             |||||||||||||||||||||||||||||| |||||||||||||||||||||||||||||
Sbjct  2309  GGAAGCCGGTTAAAATTCCGGCGCCAGGATGTGGATGTTAGACGGCAACGTAAACGAACC  2250

Query  2410  AGGAGACGTCGGCGAGGGCCCTGGAAAGAGTTCTCTTTTCTTTCTTACAGTCTACCACCC  2469
             ||||||||||||||||| |||||||||||||| ||||||||||||||||||||  |||||
Sbjct  2249  AGGAGACGTCGGCGAGGACCCTGGAAAGAGTTATCTTTTCTTTCTTACAGTCTGTCACCC  2190

Query  2470  TGAAATCGATTTATTCGGAGCTAGGGTTCTATGGCTGGTAGAGCTCGGCACTTCTGCCGA  2529
             |||||||||||| ||||||| |||||||| ||||||||||||||||| |||||||| || 
Sbjct  2189  TGAAATCGATTTGTTCGGAGATAGGGTTCCATGGCTGGTAGAGCTCGACACTTCTGTCGG  2130

Query  2530  GTCCGGTGCGTCCTCGACGGCCCTTGAAAATCCTGGGGAGCATTCCATCTCATGCCTGGT  2589
             ||||||||||| ||||||| ||||||||||||||||||||||||| || ||| |||||||
Sbjct  2129  GTCCGGTGCGTTCTCGACGACCCTTGAAAATCCTGGGGAGCATTC-ATTTCACGCCTGGT  2071

Query  2590  CGTACTGATAACCGCAGCAGGTCTCCTAGGTTAACAGCCTCTAGTTGATAGAATAATGTG  2649
             |||||| |||||||||||||||||||||||||||||||||||||||||||||||||||||
Sbjct  2070  CGTACTCATAACCGCAGCAGGTCTCCTAGGTTAACAGCCTCTAGTTGATAGAATAATGTG  2011

Query  2650  GATAAGGGAATTCGGCAAATTGGATCCGTAACTTCGGGATAAGGATTGGCTCTAAGGGTT  2709
             |||||||||| |||||||||| ||||||||||||||||||||||||||||||||||||||
Sbjct  2010  GATAAGGGAAGTCGGCAAATTAGATCCGTAACTTCGGGATAAGGATTGGCTCTAAGGGTT  1951

Query  2710  GGGTACATCGGGCCCTGGTTGGAAGCCGCTGATGCTGGCTTGGACTGCTGCGTGGCAACA  2769
             ||||||||||||||||||||||||||| | |||||||| |||||||||||||||||||||
Sbjct  1950  GGGTACATCGGGCCCTGGTTGGAAGCCACGGATGCTGGATTGGACTGCTGCGTGGCAACA  1891

Query  2770  TGCGGTGGACCGAGCCGGCGTCGGCGCGTGGACGGCCAGGGCAGTCCCTCGGGACGGCCG  2829
             ||||||||||||| |||||||| | | |||||||||||||||||||||||||||||||||
Sbjct  1890  TGCGGTGGACCGAACCGGCGTCTGTGTGTGGACGGCCAGGGCAGTCCCTCGGGACGGCCG  1831

Query  2830  GTGTACGCTTAACAACCAGCTTAGAACTGGTACGGACAAGGGGAAT  2875
             ||||||||||||||||||||||||||||||||||||||||||||||
Sbjct  1830  GTGTACGCTTAACAACCAGCTTAGAACTGGTACGGACAAGGGGAAT  1785


 Score = 359 bits (194),  Expect = 3e-94
 Identities = 231/248 (93%), Gaps = 5/248 (2%)
 Strand=Plus/Minus

Query  221   ACAAACTCGTATGGATTTGTATGAACGTGAGATATATCGTTGGACCGTCACTGGCCAACA  280
             ||||||||||||||  ||||||| ||||  | || | |||||||||||||||||||||||
Sbjct  4481  ACAAACTCGTATGG--TTGTATGTACGT-TG-TA-AACGTTGGACCGTCACTGGCCAACA  4427

Query  281   AATATAACACAACTTTCGACAACGGATCTCTTGGTTCTCCCATCGATGAAGAACGCAGCG  340
             ||  | | ||||||||||||||||||||||||||||||||||||||||||||||||||||
Sbjct  4426  AACTTTATACAACTTTCGACAACGGATCTCTTGGTTCTCCCATCGATGAAGAACGCAGCG  4367

Query  341   AAACGCGATAGGTAATGTGAATTGCAGAATTCCGTGAATCATCGAATCTTTGAACGCACC  400
             ||||||||||||||||||||||||||||||||||||||||||||||||||||||||||||
Sbjct  4366  AAACGCGATAGGTAATGTGAATTGCAGAATTCCGTGAATCATCGAATCTTTGAACGCACC  4307

Query  401   TTGCGCTCTATGGTATTCCGTAGAGCATGCCTGTTTGAGTGCCGTGAATTCTCCCATCCC  460
             |||||||| |||||||||||| |||||||||||||||||||||| ||||||||||| |||
Sbjct  4306  TTGCGCTCCATGGTATTCCGTGGAGCATGCCTGTTTGAGTGCCGCGAATTCTCCCACCCC  4247

Query  461   AAGCGGTT  468
             || |||||
Sbjct  4246  AAACGGTT  4239


 Score = 111 bits (60),  Expect = 1e-19
 Identities = 106/127 (83%), Gaps = 8/127 (6%)
 Strand=Plus/Minus

Query  1     CAAGGTTTCTGTAGGTGAACCTGCAGAAGGATCATTAGTGAAGATTCAAGGGCCAGCCAT  60
             ||||||||||||||||||||||||||||||||||||||||||  ||  |||||| |||||
Sbjct  4640  CAAGGTTTCTGTAGGTGAACCTGCAGAAGGATCATTAGTGAAT-TTGTAGGGCCTGCCAT  4582

Query  61    ACAGACGTACAATAAGTGTGTCTCTGGCGGCTCGTATCCACTATACATCCATAAACCCGT  120
             || || |  |||   | ||  |||||||| | |  | |||||||||||||| ||||||||
Sbjct  4581  ACGGATGCGCAA---GCGT--CTCTGGCGCC-CA-ACCCACTATACATCCACAAACCCGT  4529

Query  121   GTGCACT  127
             |||||||
Sbjct  4528  GTGCACT  4522


>HE999567.1 Malassezia sympodialis ATCC 42132 genomic scaffold, msy_sf_19, 
whole genome shotgun sequence
Length=107386

 Score = 3432 bits (1858),  Expect = 0.0
 Identities = 2057/2154 (95%), Gaps = 10/2154 (0%)
 Strand=Plus/Plus

Query  723     AGCCCCCTTTCATTTCTGGTCTCAAATCAGGTAGGATCACCCGCTGAACTTAAGCATATC  782
               |||||  ||| | |||||||||||||||||||||||||||||||||||||||||||||||
Sbjct  99607   AGCCCTTTTTTAATTCTGGTCTCAAATCAGGTAGGATCACCCGCTGAACTTAAGCATATC  99666

Query  783     AATAAGCGGAGGAAAAGAAACTAACAAGGATTCCCCTAGTAACGGCGAGCGAAGCGGGAA  842
               ||||||||||||||||||||||||||||||||||||||||||||||||||||||||||||
Sbjct  99667   AATAAGCGGAGGAAAAGAAACTAACAAGGATTCCCCTAGTAACGGCGAGCGAAGCGGGAA  99726

Query  843     GAGCTCAAATTTGAAAGCTGGCACCTCCGGTGTCCGCGTTGTAATCTCGAGACGTGTTTT  902
               ||||||||||||||||||||||||||||||||||||||||||||||||||||||||||||
Sbjct  99727   GAGCTCAAATTTGAAAGCTGGCACCTCCGGTGTCCGCGTTGTAATCTCGAGACGTGTTTT  99786

Query  903     CCGTGCGGCTCTATGGACAAGTCCCTTGGAATAGGGCATCGTAGAGGGTGAGAATCCCGT  962
               ||||||||||||||||||||||||||||||| ||||||||||||||||||| ||||||||
Sbjct  99787   CCGTGCGGCTCTATGGACAAGTCCCTTGGAACAGGGCATCGTAGAGGGTGAAAATCCCGT  99846

Query  963     ACTTGCCATGGAAGAACCGTGCTTTGCGATACACGCTCTAAGAGTCGAGTTGTTTGGGAT  1022
               |||||||||||| | ||||||||||| |||||||||||||||||||||||||||||||||
Sbjct  99847   ACTTGCCATGGATGTACCGTGCTTTGTGATACACGCTCTAAGAGTCGAGTTGTTTGGGAT  99906

Query  1023    TGCAGCTCAAAATGGGTGGTAGACTCCATCTAAAGCTAAATATCGGGGAGAGACCGATAG  1082
               ||||||||||||||||||||||||||||||||||||||||||||||||||||||||||||
Sbjct  99907   TGCAGCTCAAAATGGGTGGTAGACTCCATCTAAAGCTAAATATCGGGGAGAGACCGATAG  99966

Query  1083    CGAACAAGTACCGTGAGGGAAAGATGAAAAGCACTTTGGAAAGAGAGTTAAAAGTACGTG  1142
               ||||||||||||||||||||||||||||||||||||||||||||||||||||||||||||
Sbjct  99967   CGAACAAGTACCGTGAGGGAAAGATGAAAAGCACTTTGGAAAGAGAGTTAAAAGTACGTG  100026

Query  1143    AAATTGTCGAAAGGGAAGCACTTGAAGTCAGCCATGCTGCTTGAGACTCAGCCTGGCCTT  1202
               ||||||||||||||||||| ||||||||||||||||||||  | ||||||||| |||  |
Sbjct  100027  AAATTGTCGAAAGGGAAGCGCTTGAAGTCAGCCATGCTGCGCG-GACTCAGCCCGGC--T  100083

Query  1203    TGGGCTTGGTGTATTTCTCGGTGGCAAGCCAGCATTGGTTTGGGTCGTCGGAGAAGCGCA  1262
                  || ||||||||||| | |  ||||| |||||| | ||||| ||| |||||||| |  
Sbjct  100084  GATGCCTGGTGTATTTCCCAGCAGCAAGTCAGCATGGATTTGGATCGCCGGAGAAG-GGT  100142

Query  1263    TAG-GGAATGTAGCGTCTCCGGACGTGTTATAGCCTTATGCAGGATACGACGACCTGGAT  1321
                 | ||||||| ||  |  |||  |||||| |||||  | | ||||||| |||  |||||
Sbjct  100143  GGGAGGAATGTGGCACCCTCGGGTGTGTTA-AGCCTCCTACTGGATACGGCGATTTGGAT  100201

Query  1322    CAAGGAACGCAGTGTGCCCTCTGGGCGGGTCTTCGGACACCTTCACACTTAGGATGCTGG  1381
               | |||||||||||||||| ||| |||||||||||||||||||||||||||||||||||||
Sbjct  100202  CCAGGAACGCAGTGTGCC-TCT-GGCGGGTCTTCGGACACCTTCACACTTAGGATGCTGG  100259

Query  1382    CGTAATGGCTTTAAGTGGCCCGTCTTGAAACACGGACCAAGGAGTCTAACATGTGTGCGA  1441
               ||||||||||||||| |||||||||||||||||||||||||||||||||||| |||||||
Sbjct  100260  CGTAATGGCTTTAAGCGGCCCGTCTTGAAACACGGACCAAGGAGTCTAACATATGTGCGA  100319

Query  1442    GTTTTTGGGTGGCAAACCCATGAGCGTAATGAAAGTGAATACAGGTGGGATCCGCAAGGA  1501
               |||||||||||||||||||||||||||||||||||||||| |||||||||||||||||||
Sbjct  100320  GTTTTTGGGTGGCAAACCCATGAGCGTAATGAAAGTGAATGCAGGTGGGATCCGCAAGGA  100379

Query  1502    GCACCATCGACCGGCCCTGAACTTCTGGGATGGGTCTGAGTAAGAGCATATATGTTGGGA  1561
               |||||||||||||| |||||||||||||||||| || |||||||||||| ||||||||||
Sbjct  100380  GCACCATCGACCGGTCCTGAACTTCTGGGATGGATCCGAGTAAGAGCATGTATGTTGGGA  100439

Query  1562    CCCGAAAGATGGTGAACTATGCCTGAATAGGGCGAAGCCAGAGGAAACTCTGGTGGAGGC  1621
               ||||||||||||||||||||||||||||||||||||||||||||||||||||||||||||
Sbjct  100440  CCCGAAAGATGGTGAACTATGCCTGAATAGGGCGAAGCCAGAGGAAACTCTGGTGGAGGC  100499

Query  1622    TCGCAGCGGTTCTGACGTGCAAATCGATCGTCAAATTTGGGTATAGGGGCGAAAGACTAA  1681
               ||||||||||||||||||||||||||||||||||||||||||||||||||||||||||||
Sbjct  100500  TCGCAGCGGTTCTGACGTGCAAATCGATCGTCAAATTTGGGTATAGGGGCGAAAGACTAA  100559

Query  1682    TCGAACCATCTAGTAGCTGGTTCCTGCCGAAGTTTCCCTCAGGATAGCAGAAACTCGTAT  1741
               ||||||||||||||||||||||||||||||||||||||||||||||||||||||||||||
Sbjct  100560  TCGAACCATCTAGTAGCTGGTTCCTGCCGAAGTTTCCCTCAGGATAGCAGAAACTCGTAT  100619

Query  1742    CAGTTTTATGAGGTAAAGCGAATGATTAGAGGCCTTGGGGATGTAACATCCTTAACCTAT  1801
               ||||||||||||||||||||||||||||||||| ||||||||||||||||||||||||||
Sbjct  100620  CAGTTTTATGAGGTAAAGCGAATGATTAGAGGCATTGGGGATGTAACATCCTTAACCTAT  100679

Query  1802    TCTCAAACTTTAAATGTGTAAGAAGTCCTTGTTACTTAAGTGAACGTGGACATGCGAATG  1861
               ||||||||||||||||||||||||||||||||||||||||||||||||||||||||||||
Sbjct  100680  TCTCAAACTTTAAATGTGTAAGAAGTCCTTGTTACTTAAGTGAACGTGGACATGCGAATG  100739

Query  1862    AGAGTTTCTAGTGGGCCATTTTTGGTAAGCAGAACTGGCGATGCGGGATGAACCGATCGT  1921
               ||||||||||||||||||||||||||||||||||||||||||||||||||||||||||||
Sbjct  100740  AGAGTTTCTAGTGGGCCATTTTTGGTAAGCAGAACTGGCGATGCGGGATGAACCGATCGT  100799

Query  1922    GAGGTTAAGGTGCCGGAATACACGCTCATCAGACACCACAAAAGGTGTTAGTTCATCTAG  1981
               |||||||| |||||||||||||||||||||||||||||||||||||||||||||||||||
Sbjct  100800  GAGGTTAAAGTGCCGGAATACACGCTCATCAGACACCACAAAAGGTGTTAGTTCATCTAG  100859

Query  1982    ACAGCAGGACGGTGGCCATGGAAGTTGGAATCCGCTAAGGAGTGTGTAACAACTCACCTG  2041
               ||||||||||||||||||||||||| ||||||||||||||||||||||||||||||||||
Sbjct  100860  ACAGCAGGACGGTGGCCATGGAAGTCGGAATCCGCTAAGGAGTGTGTAACAACTCACCTG  100919

Query  2042    CCGAATGAACTAGCCCTGAAAATGGATGGCGCTTAAGCGTGTTACCTATACCTCACCGTC  2101
               ||||||||||||||||||||||||||||||||||||||||||||| ||||||||||||||
Sbjct  100920  CCGAATGAACTAGCCCTGAAAATGGATGGCGCTTAAGCGTGTTACTTATACCTCACCGTC  100979

Query  2102    AATGTTAGAGCGATGCGTTGACGAGTAGGCAGGCGTGGAGGTTGTATCGAAGCCTAGGCA  2161
               |||||||||||||||||||||||||||||||||||||| |||||||||||||||||||||
Sbjct  100980  AATGTTAGAGCGATGCGTTGACGAGTAGGCAGGCGTGGGGGTTGTATCGAAGCCTAGGCA  101039

Query  2162    GTGATGCTGGGTGGAACAGCCTCTAGTGCAGATCTTGGTGGTAGTAGCAAATATTCAAGT  2221
               ||||||||||||||||||||||||||||||||||||||||||||||||||||||||||||
Sbjct  101040  GTGATGCTGGGTGGAACAGCCTCTAGTGCAGATCTTGGTGGTAGTAGCAAATATTCAAGT  101099

Query  2222    GAGAACCTTGAAGACTGAAGTGGAGAAAGGTTCCATGGTAACAGCAGTTGGACATGGGTG  2281
               ||||||||||||||||||||||||||||||||||||||||||||||||||||||||||||
Sbjct  101100  GAGAACCTTGAAGACTGAAGTGGAGAAAGGTTCCATGGTAACAGCAGTTGGACATGGGTG  101159

Query  2282    AGCCGATCCTAAGAGATAGGGTAGTTCCGTATGAAAGTTGCGCGATTCTTCGCGCCGCCT  2341
               ||||||||||||||||||||||||||||||||||||| ||||||||||||||||||||||
Sbjct  101160  AGCCGATCCTAAGAGATAGGGTAGTTCCGTATGAAAG-TGCGCGATTCTTCGCGCCGCCT  101218

Query  2342    ATCGAAAGGGAAGCCGGTTAAAATTCCGGCGCCAGGATATGGATGTTAGACGGCAACGTA  2401
               |||||||||||||||||||||||||||||||||||||| |||||| ||||||||||||||
Sbjct  101219  ATCGAAAGGGAAGCCGGTTAAAATTCCGGCGCCAGGATGTGGATGGTAGACGGCAACGTA  101278

Query  2402    AACGAACCAGGAGACGTCGGCGAGGGCCCTGGAAAGAGTTCTCTTTTCTTTCTTACAGTC  2461
               ||||||||||||||||||||||||| |||||||||||||| |||||||||||||||||||
Sbjct  101279  AACGAACCAGGAGACGTCGGCGAGGACCCTGGAAAGAGTTATCTTTTCTTTCTTACAGTC  101338

Query  2462    TACCACCCTGAAATCGATTTATTCGGAGCTAGGGTTCTATGGCTGGTAGAGCTCGGCACT  2521
               |  ||||||||||||||||| |||||||||||||||| ||| ||||||||||||||||||
Sbjct  101339  TGTCACCCTGAAATCGATTTGTTCGGAGCTAGGGTTCCATGACTGGTAGAGCTCGGCACT  101398

Query  2522    TCTGCCGAGTCCGGTGCGTCCTCGACGGCCCTTGAAAATCCTGGGGAGCATTCCATCTCA  2581
               ||||||||||||||||||| ||||||||||||||||||||||||||||||  |  | |||
Sbjct  101399  TCTGCCGAGTCCGGTGCGTTCTCGACGGCCCTTGAAAATCCTGGGGAGCAAACGTT-TCA  101457

Query  2582    TGCCTGGTCGTACTGATAACCGCAGCAGGTCTCCTAGGTTAACAGCCTCTAGTTGATAGA  2641
                ||||||||||||| |||||||||||||||||||||||||||||||||||||||||||||
Sbjct  101458  CGCCTGGTCGTACTCATAACCGCAGCAGGTCTCCTAGGTTAACAGCCTCTAGTTGATAGA  101517

Query  2642    ATAATGTGGATAAGGGAATTCGGCAAATTGGATCCGTAACTTCGGGATAAGGATTGGCTC  2701
               ||||||||||||||||||||||||||||| ||||||||||||||||||||||||||||||
Sbjct  101518  ATAATGTGGATAAGGGAATTCGGCAAATTAGATCCGTAACTTCGGGATAAGGATTGGCTC  101577

Query  2702    TAAGGGTTGGGTACATCGGGCCCTGGTTGGAAGCCGCTGATGCTGGCTTGGACTGCTGCG  2761
               ||||||||||||||||||||||| ||  |||||||||||  |||||  ||||||||||||
Sbjct  101578  TAAGGGTTGGGTACATCGGGCCCGGGCGGGAAGCCGCTGGGGCTGGACTGGACTGCTGCG  101637

Query  2762    TGGCAACATGCGGTGGACCGAGCCGGCGTCGGCGCGTGGACGGCCAGGGCAGTCCCTCGG  2821
               ||||||||||||||||||||  |||||  |||||||||||||||| ||||||||||||||
Sbjct  101638  TGGCAACATGCGGTGGACCGGACCGGCCCCGGCGCGTGGACGGCCCGGGCAGTCCCTCGG  101697

Query  2822    GACGGCCGGTGTACGCTTAACAACCAGCTTAGAACTGGTACGGACAAGGGGAAT  2875
               | ||||||||||||||||||||||||||||||||||||||||||||||||||||
Sbjct  101698  GGCGGCCGGTGTACGCTTAACAACCAGCTTAGAACTGGTACGGACAAGGGGAAT  101751


 Score = 300 bits (162),  Expect = 2e-76
 Identities = 180/188 (96%), Gaps = 3/188 (2%)
 Strand=Plus/Plus

Query  274    GCCAAC-AAATATAACACAACTTTCGACAACGGATCTCTTGGTTCTCCCATCGATGAAGA  332
              ||| || || ||| ||||||||||||||||||||||||||||||||||||||||||||||
Sbjct  99214  GCCTACGAACTAT-ACACAACTTTCGACAACGGATCTCTTGGTTCTCCCATCGATGAAGA  99272

Query  333    ACGCAGCGAAACGCGATAGGTAATGTGAATTGCAGAATTCCGTGAATCATCGAATCTTTG  392
              ||||||||||||||||||||||||||||||||||||||||||||||||||||||||||||
Sbjct  99273  ACGCAGCGAAACGCGATAGGTAATGTGAATTGCAGAATTCCGTGAATCATCGAATCTTTG  99332

Query  393    AACGCACCTTGCGCTCTATGGTATTCCGTAGAGCATGCCTGTTTGAGTGCCGTGAATTCT  452
              |||||||||||||||| |||||||||||| |||||||||||||||||||||| |||||||
Sbjct  99333  AACGCACCTTGCGCTCCATGGTATTCCGTGGAGCATGCCTGTTTGAGTGCCGCGAATTCT  99392

Query  453    CCCATCCC  460
              ||| ||||
Sbjct  99393  CCC-TCCC  99399


 Score = 97.1 bits (52),  Expect = 3e-15
 Identities = 108/132 (82%), Gaps = 16/132 (12%)
 Strand=Plus/Plus

Query  1      CAAGGTTTCTGTAGGTGAACCTGCAGAAGGATCATTAGTGAA-GATTCAAGGGCCAGCCA  59
              |||||||||||||||||||||||||||||||||||||||||| | |||  ||||| ||||
Sbjct  99031  CAAGGTTTCTGTAGGTGAACCTGCAGAAGGATCATTAGTGAAAGTTTC--GGGCCTGCCA  99088

Query  60     TACAGACGTACAATAAGTGTGTCTCTGGCGGCTCGTATCCACTATACATCCATA--AACC  117
              ||| |||| | || | ||    |||||||| | |  ||| ||||||  ||||||  ||||
Sbjct  99089  TACGGACGCA-AACACGT----CTCTGGCGCC-C--ATC-ACTATA--TCCATACCAACC  99137

Query  118    CGTGTGCACTGT  129
              | ||||||||||
Sbjct  99138  CCTGTGCACTGT  99149


>NW_017387817.1 Malassezia sympodialis ATCC 42132 genomic scaffold, msy_sf_19, 
whole genome shotgun sequence
Length=107386

 Score = 3432 bits (1858),  Expect = 0.0
 Identities = 2057/2154 (95%), Gaps = 10/2154 (0%)
 Strand=Plus/Plus

Query  723     AGCCCCCTTTCATTTCTGGTCTCAAATCAGGTAGGATCACCCGCTGAACTTAAGCATATC  782
               |||||  ||| | |||||||||||||||||||||||||||||||||||||||||||||||
Sbjct  99607   AGCCCTTTTTTAATTCTGGTCTCAAATCAGGTAGGATCACCCGCTGAACTTAAGCATATC  99666

Query  783     AATAAGCGGAGGAAAAGAAACTAACAAGGATTCCCCTAGTAACGGCGAGCGAAGCGGGAA  842
               ||||||||||||||||||||||||||||||||||||||||||||||||||||||||||||
Sbjct  99667   AATAAGCGGAGGAAAAGAAACTAACAAGGATTCCCCTAGTAACGGCGAGCGAAGCGGGAA  99726

Query  843     GAGCTCAAATTTGAAAGCTGGCACCTCCGGTGTCCGCGTTGTAATCTCGAGACGTGTTTT  902
               ||||||||||||||||||||||||||||||||||||||||||||||||||||||||||||
Sbjct  99727   GAGCTCAAATTTGAAAGCTGGCACCTCCGGTGTCCGCGTTGTAATCTCGAGACGTGTTTT  99786

Query  903     CCGTGCGGCTCTATGGACAAGTCCCTTGGAATAGGGCATCGTAGAGGGTGAGAATCCCGT  962
               ||||||||||||||||||||||||||||||| ||||||||||||||||||| ||||||||
Sbjct  99787   CCGTGCGGCTCTATGGACAAGTCCCTTGGAACAGGGCATCGTAGAGGGTGAAAATCCCGT  99846

Query  963     ACTTGCCATGGAAGAACCGTGCTTTGCGATACACGCTCTAAGAGTCGAGTTGTTTGGGAT  1022
               |||||||||||| | ||||||||||| |||||||||||||||||||||||||||||||||
Sbjct  99847   ACTTGCCATGGATGTACCGTGCTTTGTGATACACGCTCTAAGAGTCGAGTTGTTTGGGAT  99906

Query  1023    TGCAGCTCAAAATGGGTGGTAGACTCCATCTAAAGCTAAATATCGGGGAGAGACCGATAG  1082
               ||||||||||||||||||||||||||||||||||||||||||||||||||||||||||||
Sbjct  99907   TGCAGCTCAAAATGGGTGGTAGACTCCATCTAAAGCTAAATATCGGGGAGAGACCGATAG  99966

Query  1083    CGAACAAGTACCGTGAGGGAAAGATGAAAAGCACTTTGGAAAGAGAGTTAAAAGTACGTG  1142
               ||||||||||||||||||||||||||||||||||||||||||||||||||||||||||||
Sbjct  99967   CGAACAAGTACCGTGAGGGAAAGATGAAAAGCACTTTGGAAAGAGAGTTAAAAGTACGTG  100026

Query  1143    AAATTGTCGAAAGGGAAGCACTTGAAGTCAGCCATGCTGCTTGAGACTCAGCCTGGCCTT  1202
               ||||||||||||||||||| ||||||||||||||||||||  | ||||||||| |||  |
Sbjct  100027  AAATTGTCGAAAGGGAAGCGCTTGAAGTCAGCCATGCTGCGCG-GACTCAGCCCGGC--T  100083

Query  1203    TGGGCTTGGTGTATTTCTCGGTGGCAAGCCAGCATTGGTTTGGGTCGTCGGAGAAGCGCA  1262
                  || ||||||||||| | |  ||||| |||||| | ||||| ||| |||||||| |  
Sbjct  100084  GATGCCTGGTGTATTTCCCAGCAGCAAGTCAGCATGGATTTGGATCGCCGGAGAAG-GGT  100142

Query  1263    TAG-GGAATGTAGCGTCTCCGGACGTGTTATAGCCTTATGCAGGATACGACGACCTGGAT  1321
                 | ||||||| ||  |  |||  |||||| |||||  | | ||||||| |||  |||||
Sbjct  100143  GGGAGGAATGTGGCACCCTCGGGTGTGTTA-AGCCTCCTACTGGATACGGCGATTTGGAT  100201

Query  1322    CAAGGAACGCAGTGTGCCCTCTGGGCGGGTCTTCGGACACCTTCACACTTAGGATGCTGG  1381
               | |||||||||||||||| ||| |||||||||||||||||||||||||||||||||||||
Sbjct  100202  CCAGGAACGCAGTGTGCC-TCT-GGCGGGTCTTCGGACACCTTCACACTTAGGATGCTGG  100259

Query  1382    CGTAATGGCTTTAAGTGGCCCGTCTTGAAACACGGACCAAGGAGTCTAACATGTGTGCGA  1441
               ||||||||||||||| |||||||||||||||||||||||||||||||||||| |||||||
Sbjct  100260  CGTAATGGCTTTAAGCGGCCCGTCTTGAAACACGGACCAAGGAGTCTAACATATGTGCGA  100319

Query  1442    GTTTTTGGGTGGCAAACCCATGAGCGTAATGAAAGTGAATACAGGTGGGATCCGCAAGGA  1501
               |||||||||||||||||||||||||||||||||||||||| |||||||||||||||||||
Sbjct  100320  GTTTTTGGGTGGCAAACCCATGAGCGTAATGAAAGTGAATGCAGGTGGGATCCGCAAGGA  100379

Query  1502    GCACCATCGACCGGCCCTGAACTTCTGGGATGGGTCTGAGTAAGAGCATATATGTTGGGA  1561
               |||||||||||||| |||||||||||||||||| || |||||||||||| ||||||||||
Sbjct  100380  GCACCATCGACCGGTCCTGAACTTCTGGGATGGATCCGAGTAAGAGCATGTATGTTGGGA  100439

Query  1562    CCCGAAAGATGGTGAACTATGCCTGAATAGGGCGAAGCCAGAGGAAACTCTGGTGGAGGC  1621
               ||||||||||||||||||||||||||||||||||||||||||||||||||||||||||||
Sbjct  100440  CCCGAAAGATGGTGAACTATGCCTGAATAGGGCGAAGCCAGAGGAAACTCTGGTGGAGGC  100499

Query  1622    TCGCAGCGGTTCTGACGTGCAAATCGATCGTCAAATTTGGGTATAGGGGCGAAAGACTAA  1681
               ||||||||||||||||||||||||||||||||||||||||||||||||||||||||||||
Sbjct  100500  TCGCAGCGGTTCTGACGTGCAAATCGATCGTCAAATTTGGGTATAGGGGCGAAAGACTAA  100559

Query  1682    TCGAACCATCTAGTAGCTGGTTCCTGCCGAAGTTTCCCTCAGGATAGCAGAAACTCGTAT  1741
               ||||||||||||||||||||||||||||||||||||||||||||||||||||||||||||
Sbjct  100560  TCGAACCATCTAGTAGCTGGTTCCTGCCGAAGTTTCCCTCAGGATAGCAGAAACTCGTAT  100619

Query  1742    CAGTTTTATGAGGTAAAGCGAATGATTAGAGGCCTTGGGGATGTAACATCCTTAACCTAT  1801
               ||||||||||||||||||||||||||||||||| ||||||||||||||||||||||||||
Sbjct  100620  CAGTTTTATGAGGTAAAGCGAATGATTAGAGGCATTGGGGATGTAACATCCTTAACCTAT  100679

Query  1802    TCTCAAACTTTAAATGTGTAAGAAGTCCTTGTTACTTAAGTGAACGTGGACATGCGAATG  1861
               ||||||||||||||||||||||||||||||||||||||||||||||||||||||||||||
Sbjct  100680  TCTCAAACTTTAAATGTGTAAGAAGTCCTTGTTACTTAAGTGAACGTGGACATGCGAATG  100739

Query  1862    AGAGTTTCTAGTGGGCCATTTTTGGTAAGCAGAACTGGCGATGCGGGATGAACCGATCGT  1921
               ||||||||||||||||||||||||||||||||||||||||||||||||||||||||||||
Sbjct  100740  AGAGTTTCTAGTGGGCCATTTTTGGTAAGCAGAACTGGCGATGCGGGATGAACCGATCGT  100799

Query  1922    GAGGTTAAGGTGCCGGAATACACGCTCATCAGACACCACAAAAGGTGTTAGTTCATCTAG  1981
               |||||||| |||||||||||||||||||||||||||||||||||||||||||||||||||
Sbjct  100800  GAGGTTAAAGTGCCGGAATACACGCTCATCAGACACCACAAAAGGTGTTAGTTCATCTAG  100859

Query  1982    ACAGCAGGACGGTGGCCATGGAAGTTGGAATCCGCTAAGGAGTGTGTAACAACTCACCTG  2041
               ||||||||||||||||||||||||| ||||||||||||||||||||||||||||||||||
Sbjct  100860  ACAGCAGGACGGTGGCCATGGAAGTCGGAATCCGCTAAGGAGTGTGTAACAACTCACCTG  100919

Query  2042    CCGAATGAACTAGCCCTGAAAATGGATGGCGCTTAAGCGTGTTACCTATACCTCACCGTC  2101
               ||||||||||||||||||||||||||||||||||||||||||||| ||||||||||||||
Sbjct  100920  CCGAATGAACTAGCCCTGAAAATGGATGGCGCTTAAGCGTGTTACTTATACCTCACCGTC  100979

Query  2102    AATGTTAGAGCGATGCGTTGACGAGTAGGCAGGCGTGGAGGTTGTATCGAAGCCTAGGCA  2161
               |||||||||||||||||||||||||||||||||||||| |||||||||||||||||||||
Sbjct  100980  AATGTTAGAGCGATGCGTTGACGAGTAGGCAGGCGTGGGGGTTGTATCGAAGCCTAGGCA  101039

Query  2162    GTGATGCTGGGTGGAACAGCCTCTAGTGCAGATCTTGGTGGTAGTAGCAAATATTCAAGT  2221
               ||||||||||||||||||||||||||||||||||||||||||||||||||||||||||||
Sbjct  101040  GTGATGCTGGGTGGAACAGCCTCTAGTGCAGATCTTGGTGGTAGTAGCAAATATTCAAGT  101099

Query  2222    GAGAACCTTGAAGACTGAAGTGGAGAAAGGTTCCATGGTAACAGCAGTTGGACATGGGTG  2281
               ||||||||||||||||||||||||||||||||||||||||||||||||||||||||||||
Sbjct  101100  GAGAACCTTGAAGACTGAAGTGGAGAAAGGTTCCATGGTAACAGCAGTTGGACATGGGTG  101159

Query  2282    AGCCGATCCTAAGAGATAGGGTAGTTCCGTATGAAAGTTGCGCGATTCTTCGCGCCGCCT  2341
               ||||||||||||||||||||||||||||||||||||| ||||||||||||||||||||||
Sbjct  101160  AGCCGATCCTAAGAGATAGGGTAGTTCCGTATGAAAG-TGCGCGATTCTTCGCGCCGCCT  101218

Query  2342    ATCGAAAGGGAAGCCGGTTAAAATTCCGGCGCCAGGATATGGATGTTAGACGGCAACGTA  2401
               |||||||||||||||||||||||||||||||||||||| |||||| ||||||||||||||
Sbjct  101219  ATCGAAAGGGAAGCCGGTTAAAATTCCGGCGCCAGGATGTGGATGGTAGACGGCAACGTA  101278

Query  2402    AACGAACCAGGAGACGTCGGCGAGGGCCCTGGAAAGAGTTCTCTTTTCTTTCTTACAGTC  2461
               ||||||||||||||||||||||||| |||||||||||||| |||||||||||||||||||
Sbjct  101279  AACGAACCAGGAGACGTCGGCGAGGACCCTGGAAAGAGTTATCTTTTCTTTCTTACAGTC  101338

Query  2462    TACCACCCTGAAATCGATTTATTCGGAGCTAGGGTTCTATGGCTGGTAGAGCTCGGCACT  2521
               |  ||||||||||||||||| |||||||||||||||| ||| ||||||||||||||||||
Sbjct  101339  TGTCACCCTGAAATCGATTTGTTCGGAGCTAGGGTTCCATGACTGGTAGAGCTCGGCACT  101398

Query  2522    TCTGCCGAGTCCGGTGCGTCCTCGACGGCCCTTGAAAATCCTGGGGAGCATTCCATCTCA  2581
               ||||||||||||||||||| ||||||||||||||||||||||||||||||  |  | |||
Sbjct  101399  TCTGCCGAGTCCGGTGCGTTCTCGACGGCCCTTGAAAATCCTGGGGAGCAAACGTT-TCA  101457

Query  2582    TGCCTGGTCGTACTGATAACCGCAGCAGGTCTCCTAGGTTAACAGCCTCTAGTTGATAGA  2641
                ||||||||||||| |||||||||||||||||||||||||||||||||||||||||||||
Sbjct  101458  CGCCTGGTCGTACTCATAACCGCAGCAGGTCTCCTAGGTTAACAGCCTCTAGTTGATAGA  101517

Query  2642    ATAATGTGGATAAGGGAATTCGGCAAATTGGATCCGTAACTTCGGGATAAGGATTGGCTC  2701
               ||||||||||||||||||||||||||||| ||||||||||||||||||||||||||||||
Sbjct  101518  ATAATGTGGATAAGGGAATTCGGCAAATTAGATCCGTAACTTCGGGATAAGGATTGGCTC  101577

Query  2702    TAAGGGTTGGGTACATCGGGCCCTGGTTGGAAGCCGCTGATGCTGGCTTGGACTGCTGCG  2761
               ||||||||||||||||||||||| ||  |||||||||||  |||||  ||||||||||||
Sbjct  101578  TAAGGGTTGGGTACATCGGGCCCGGGCGGGAAGCCGCTGGGGCTGGACTGGACTGCTGCG  101637

Query  2762    TGGCAACATGCGGTGGACCGAGCCGGCGTCGGCGCGTGGACGGCCAGGGCAGTCCCTCGG  2821
               ||||||||||||||||||||  |||||  |||||||||||||||| ||||||||||||||
Sbjct  101638  TGGCAACATGCGGTGGACCGGACCGGCCCCGGCGCGTGGACGGCCCGGGCAGTCCCTCGG  101697

Query  2822    GACGGCCGGTGTACGCTTAACAACCAGCTTAGAACTGGTACGGACAAGGGGAAT  2875
               | ||||||||||||||||||||||||||||||||||||||||||||||||||||
Sbjct  101698  GGCGGCCGGTGTACGCTTAACAACCAGCTTAGAACTGGTACGGACAAGGGGAAT  101751


 Score = 300 bits (162),  Expect = 2e-76
 Identities = 180/188 (96%), Gaps = 3/188 (2%)
 Strand=Plus/Plus

Query  274    GCCAAC-AAATATAACACAACTTTCGACAACGGATCTCTTGGTTCTCCCATCGATGAAGA  332
              ||| || || ||| ||||||||||||||||||||||||||||||||||||||||||||||
Sbjct  99214  GCCTACGAACTAT-ACACAACTTTCGACAACGGATCTCTTGGTTCTCCCATCGATGAAGA  99272

Query  333    ACGCAGCGAAACGCGATAGGTAATGTGAATTGCAGAATTCCGTGAATCATCGAATCTTTG  392
              ||||||||||||||||||||||||||||||||||||||||||||||||||||||||||||
Sbjct  99273  ACGCAGCGAAACGCGATAGGTAATGTGAATTGCAGAATTCCGTGAATCATCGAATCTTTG  99332

Query  393    AACGCACCTTGCGCTCTATGGTATTCCGTAGAGCATGCCTGTTTGAGTGCCGTGAATTCT  452
              |||||||||||||||| |||||||||||| |||||||||||||||||||||| |||||||
Sbjct  99333  AACGCACCTTGCGCTCCATGGTATTCCGTGGAGCATGCCTGTTTGAGTGCCGCGAATTCT  99392

Query  453    CCCATCCC  460
              ||| ||||
Sbjct  99393  CCC-TCCC  99399


 Score = 97.1 bits (52),  Expect = 3e-15
 Identities = 108/132 (82%), Gaps = 16/132 (12%)
 Strand=Plus/Plus

Query  1      CAAGGTTTCTGTAGGTGAACCTGCAGAAGGATCATTAGTGAA-GATTCAAGGGCCAGCCA  59
              |||||||||||||||||||||||||||||||||||||||||| | |||  ||||| ||||
Sbjct  99031  CAAGGTTTCTGTAGGTGAACCTGCAGAAGGATCATTAGTGAAAGTTTC--GGGCCTGCCA  99088

Query  60     TACAGACGTACAATAAGTGTGTCTCTGGCGGCTCGTATCCACTATACATCCATA--AACC  117
              ||| |||| | || | ||    |||||||| | |  ||| ||||||  ||||||  ||||
Sbjct  99089  TACGGACGCA-AACACGT----CTCTGGCGCC-C--ATC-ACTATA--TCCATACCAACC  99137

Query  118    CGTGTGCACTGT  129
              | ||||||||||
Sbjct  99138  CCTGTGCACTGT  99149


>CP046235.1 Malassezia furfur isolate CBS14141 chromosome 2
Length=1862503

 Score = 3400 bits (1841),  Expect = 0.0
 Identities = 2049/2150 (95%), Gaps = 11/2150 (1%)
 Strand=Plus/Minus

Query  730     TTTCATTTCTGGTCTCAAATCAGGTAGGATCACCCGCTGAACTTAAGCATATCAATAAGC  789
               |||||||||||||||||||||||||||||||||||||||||||||||||||||| |||||
Sbjct  648888  TTTCATTTCTGGTCTCAAATCAGGTAGGATCACCCGCTGAACTTAAGCATATCATTAAGC  648829

Query  790     GGAGGAAAAGAAACTAACAAGGATTCCCCTAGTAACGGCGAGCGAAGCGGGAAGAGCTCA  849
               |||||||||||||||||||||||||||||||||||||||||| |||| ||||||||||||
Sbjct  648828  GGAGGAAAAGAAACTAACAAGGATTCCCCTAGTAACGGCGAGTGAAGTGGGAAGAGCTCA  648769

Query  850     AATTTGAAAGCTGGCACCTCCGGTGTCCGCGTTGTAATCTCGAGACGTGTTTTCCGTGCG  909
               |||||||||||||| |||| |||| |||||||||||| ||||||||  ||||||||||||
Sbjct  648768  AATTTGAAAGCTGGTACCTTCGGTATCCGCGTTGTAACCTCGAGACACGTTTTCCGTGCG  648709

Query  910     GCTCTATGGACAAGTCCCTTGGAATAGGGCATCGTAGAGGGTGAGAATCCCGTACTTGCC  969
               || |||||||||||| |||||||| ||| ||||||||||||||| |||||||||||||||
Sbjct  648708  GCGCTATGGACAAGTTCCTTGGAACAGGACATCGTAGAGGGTGAAAATCCCGTACTTGCC  648649

Query  970     ATGGAAGAACCGTGCTTTGCGATACACGCTCTAAGAGTCGAGTTGTTTGGGATTGCAGCT  1029
               ||||| | |||||||||||||||||  |||||||||||||||||||||||||||||||||
Sbjct  648648  ATGGATGTACCGTGCTTTGCGATACGTGCTCTAAGAGTCGAGTTGTTTGGGATTGCAGCT  648589

Query  1030    CAAAATGGGTGGTAGACTCCATCTAAAGCTAAATATCGGGGAGAGACCGATAGCGAACAA  1089
               ||||||||||||||||||||||||||||||||||||||||||||||||||||||||||||
Sbjct  648588  CAAAATGGGTGGTAGACTCCATCTAAAGCTAAATATCGGGGAGAGACCGATAGCGAACAA  648529

Query  1090    GTACCGTGAGGGAAAGATGAAAAGCACTTTGGAAAGAGAGTTAAAAGTACGTGAAATTGT  1149
               ||||||||||||||||||||||||||||||||||||||||||||||||||||||||||||
Sbjct  648528  GTACCGTGAGGGAAAGATGAAAAGCACTTTGGAAAGAGAGTTAAAAGTACGTGAAATTGT  648469

Query  1150    CGAAAGGGAAGCACTTGAAGTCAGCCATGCTGCTTGAGACTCAGCCTGGCCTTTGGGCTT  1209
               |||||||||||| ||||||||||||||||| |||   ||||||||||||| |||  ||||
Sbjct  648468  CGAAAGGGAAGCGCTTGAAGTCAGCCATGCCGCTCAGGACTCAGCCTGGC-TTT-TGCTT  648411

Query  1210    GGTGTATTTC-TCGGTGGCAAGCCAGCATTGGTTTGGGTCGTCGGAGAAGCGCATAG--G  1266
               |||||||||| | ||| ||||| |||||||||||||| |||||||||||||  ||||  |
Sbjct  648410  GGTGTATTTCCTGGGTAGCAAGTCAGCATTGGTTTGGATCGTCGGAGAAGC--ATAGTCG  648353

Query  1267    GAATGTAGCGTCTCCGGACGTGTTATAGCCTTATGCAGGATACGACGACCTGGATCAAGG  1326
               |||||| ||| |  ||| |||||||||||||| |   ||||||||||| || || |||||
Sbjct  648352  GAATGTGGCGCCCTCGGGCGTGTTATAGCCTTCTATTGGATACGACGATCTAGACCAAGG  648293

Query  1327    AACGCAGTGTGCCCTCTGGGCGGGTCTTCGGACACCTTCACACTTAGGATGCTGGCGTAA  1386
               ||||||| | ||| | ||| ||||||||||||||||||| | ||||||||||||||||||
Sbjct  648292  AACGCAGCGCGCCTTATGG-CGGGTCTTCGGACACCTTCGCGCTTAGGATGCTGGCGTAA  648234

Query  1387    TGGCTTTAAGTGGCCCGTCTTGAAACACGGACCAAGGAGTCTAACATGTGTGCGAGTTTT  1446
               ||||||||||||||||||||||||||||||||||||||||||||||| ||||||||||||
Sbjct  648233  TGGCTTTAAGTGGCCCGTCTTGAAACACGGACCAAGGAGTCTAACATATGTGCGAGTTTT  648174

Query  1447    TGGGTGGCAAACCCATGAGCGTAATGAAAGTGAATACAGGTGGGATCCGCAAGGAGCACC  1506
               |||||||||||||||| |||||||||||||||||| ||||||||||||||||||||||||
Sbjct  648173  TGGGTGGCAAACCCATAAGCGTAATGAAAGTGAATGCAGGTGGGATCCGCAAGGAGCACC  648114

Query  1507    ATCGACCGGCCCTGAACTTCTGGGATGGGTCTGAGTAAGAGCATATATGTTGGGACCCGA  1566
               ||||||||||||||| |||||||||||||||||||||||||||||| |||||||||||||
Sbjct  648113  ATCGACCGGCCCTGATCTTCTGGGATGGGTCTGAGTAAGAGCATATCTGTTGGGACCCGA  648054

Query  1567    AAGATGGTGAACTATGCCTGAATAGGGCGAAGCCAGAGGAAACTCTGGTGGAGGCTCGCA  1626
               ||||||||||||||||||||||||||||||||||||||||||||||||||||||||||||
Sbjct  648053  AAGATGGTGAACTATGCCTGAATAGGGCGAAGCCAGAGGAAACTCTGGTGGAGGCTCGCA  647994

Query  1627    GCGGTTCTGACGTGCAAATCGATCGTCAAATTTGGGTATAGGGGCGAAAGACTAATCGAA  1686
               ||||||||||||||||||||||||||| ||||||||||||||||||||||||||||||||
Sbjct  647993  GCGGTTCTGACGTGCAAATCGATCGTCGAATTTGGGTATAGGGGCGAAAGACTAATCGAA  647934

Query  1687    CCATCTAGTAGCTGGTTCCTGCCGAAGTTTCCCTCAGGATAGCAGAAACTCGTATCAGTT  1746
               |||||||||||||||||||||||||||||||||||||||||||||||||||  |||||||
Sbjct  647933  CCATCTAGTAGCTGGTTCCTGCCGAAGTTTCCCTCAGGATAGCAGAAACTCAAATCAGTT  647874

Query  1747    TTATGAGGTAAAGCGAATGATTAGAGGCCTTGGGGATGTAACATCCTTAACCTATTCTCA  1806
               ||||||||||||||||||||||||||||||||||||||||||||||||||||||||||||
Sbjct  647873  TTATGAGGTAAAGCGAATGATTAGAGGCCTTGGGGATGTAACATCCTTAACCTATTCTCA  647814

Query  1807    AACTTTAAATGTGTAAGAAGTCCTTGTTACTTAAGTGAACGTGGACATGCGAATGAGAGT  1866
               ||||||||||||||||||||||||||||||||||||||||||||||||||||||||||||
Sbjct  647813  AACTTTAAATGTGTAAGAAGTCCTTGTTACTTAAGTGAACGTGGACATGCGAATGAGAGT  647754

Query  1867    TTCTAGTGGGCCATTTTTGGTAAGCAGAACTGGCGATGCGGGATGAACCGATCGTGAGGT  1926
               ||||||||||||||||||||||||||||||||||||||||||||||||||||||||||||
Sbjct  647753  TTCTAGTGGGCCATTTTTGGTAAGCAGAACTGGCGATGCGGGATGAACCGATCGTGAGGT  647694

Query  1927    TAAGGTGCCGGAATACACGCTCATCAGACACCACAAAAGGTGTTAGTTCATCTAGACAGC  1986
               ||||||||||||||||||||||||||||||||||||||||||||||||||||||||||||
Sbjct  647693  TAAGGTGCCGGAATACACGCTCATCAGACACCACAAAAGGTGTTAGTTCATCTAGACAGC  647634

Query  1987    AGGACGGTGGCCATGGAAGTTGGAATCCGCTAAGGAGTGTGTAACAACTCACCTGCCGAA  2046
               |||||||||||||||||||| |||| ||||||||||||||||||||||||||||||||||
Sbjct  647633  AGGACGGTGGCCATGGAAGTCGGAACCCGCTAAGGAGTGTGTAACAACTCACCTGCCGAA  647574

Query  2047    TGAACTAGCCCTGAAAATGGATGGCGCTTAAGCGTGTTACCTATACCTCACCGTCAATGT  2106
               ||||||||||||||||||||||||||||||||||||||||||||||||||||||||||||
Sbjct  647573  TGAACTAGCCCTGAAAATGGATGGCGCTTAAGCGTGTTACCTATACCTCACCGTCAATGT  647514

Query  2107    TAGAGCGATGCGTTGACGAGTAGGCAGGCGTGGAGGTT-GTATCGAAGCCTAGGCAGTGA  2165
               ||||||||||||||||||||||||||||||||| |||  || ||||||||||||||||||
Sbjct  647513  TAGAGCGATGCGTTGACGAGTAGGCAGGCGTGGGGGTCAGTGTCGAAGCCTAGGCAGTGA  647454

Query  2166    TGCTGGGTGGAACAGCCTCTAGTGCAGATCTTGGTGGTAGTAGCAAATATTCAAGTGAGA  2225
               ||||||||||||| ||||||||||||||||||||||||||||||||||||||||||||||
Sbjct  647453  TGCTGGGTGGAACGGCCTCTAGTGCAGATCTTGGTGGTAGTAGCAAATATTCAAGTGAGA  647394

Query  2226    ACCTTGAAGACTGAAGTGGAGAAAGGTTCCATGGTAACAGCAGTTGGACATGGGTGAGCC  2285
               ||||||||||||||||||||||||||||||||||||||||||||||||||||||||||||
Sbjct  647393  ACCTTGAAGACTGAAGTGGAGAAAGGTTCCATGGTAACAGCAGTTGGACATGGGTGAGCC  647334

Query  2286    GATCCTAAGAGATAGGGTAGTTCCGTATGAAAGTTGCGCGATTCTTCGCGCCGCCTATCG  2345
               |||||||||||||||||||||||||||||||||| |||||||||||||||||||||||||
Sbjct  647333  GATCCTAAGAGATAGGGTAGTTCCGTATGAAAGT-GCGCGATTCTTCGCGCCGCCTATCG  647275

Query  2346    AAAGGGAAGCCGGTTAAAATTCCGGCGCCAGGATATGGATGTTAGACGGCAACGTAAACG  2405
               |||||||||||||||||||||||||||||||||| |||||||||||||||||||||||||
Sbjct  647274  AAAGGGAAGCCGGTTAAAATTCCGGCGCCAGGATGTGGATGTTAGACGGCAACGTAAACG  647215

Query  2406    AACCAGGAGACGTCGGCGAGGGCCCTGGAAAGAGTTCTCTTTTCTTTCTTACAGTCTACC  2465
               ||||||||||||||||| || ||||||||||||||| ||||||||||||||||||||| |
Sbjct  647214  AACCAGGAGACGTCGGCAAGAGCCCTGGAAAGAGTTATCTTTTCTTTCTTACAGTCTATC  647155

Query  2466    ACCCTGAAATCGATTTATTCGGAGCTAGGGTTCTATGGCTGGTAGAGCTCGGCACTTCTG  2525
               ||||||||||||||||||||||||||||||||||||||||||||||||||||||||||||
Sbjct  647154  ACCCTGAAATCGATTTATTCGGAGCTAGGGTTCTATGGCTGGTAGAGCTCGGCACTTCTG  647095

Query  2526    CCGAGTCCGGTGCGTCCTCGACGGCCCTTGAAAATCCTGGGGAGCATTCCATCTCATGCC  2585
               ||| ||||||||||  || |||||||||||||||||||||||||||||| || ||| |||
Sbjct  647094  CCGGGTCCGGTGCGCTCTTGACGGCCCTTGAAAATCCTGGGGAGCATTC-ATTTCACGCC  647036

Query  2586    TGGTCGTACTGATAACCGCAGCAGGTCTCCTAGGTTAACAGCCTCTAGTTGATAGAATAA  2645
               |||||||||| |||||||||||||||||||||||||||||||||||||||||||||||||
Sbjct  647035  TGGTCGTACTCATAACCGCAGCAGGTCTCCTAGGTTAACAGCCTCTAGTTGATAGAATAA  646976

Query  2646    TGTGGATAAGGGAATTCGGCAAATTGGATCCGTAACTTCGGGATAAGGATTGGCTCTAAG  2705
               |||||||||||||| |||||||||| ||||||||||||||||||||||||||||||||||
Sbjct  646975  TGTGGATAAGGGAAGTCGGCAAATTAGATCCGTAACTTCGGGATAAGGATTGGCTCTAAG  646916

Query  2706    GGTTGGGTACATCGGGCCCTGGTTGGAAGCCGCTGATGCTGGCTTGGACTGCTGCGTGGC  2765
               |||||||||||||||||| |||||||||||||| ||||||||  |||||||||| |||||
Sbjct  646915  GGTTGGGTACATCGGGCCTTGGTTGGAAGCCGCGGATGCTGGACTGGACTGCTGTGTGGC  646856

Query  2766    AACATGCGGTGGACCGAGCCGGCGTCGGCGCGTGGACGGCCAGGGCAGTCCCTCGGGACG  2825
               ||||||||||||||||  |||||| | ||||||||||||||  ||||||||  |||| ||
Sbjct  646855  AACATGCGGTGGACCGGACCGGCGACTGCGCGTGGACGGCCTTGGCAGTCCTCCGGGGCG  646796

Query  2826    GCCGGTGTACGCTTAACAACCAGCTTAGAACTGGTACGGACAAGGGGAAT  2875
               ||||||||||  ||||||||||||||||||||||||||||||||||||||
Sbjct  646795  GCCGGTGTACAATTAACAACCAGCTTAGAACTGGTACGGACAAGGGGAAT  646746


 Score = 3400 bits (1841),  Expect = 0.0
 Identities = 2049/2150 (95%), Gaps = 11/2150 (1%)
 Strand=Plus/Minus

Query  730     TTTCATTTCTGGTCTCAAATCAGGTAGGATCACCCGCTGAACTTAAGCATATCAATAAGC  789
               |||||||||||||||||||||||||||||||||||||||||||||||||||||| |||||
Sbjct  657579  TTTCATTTCTGGTCTCAAATCAGGTAGGATCACCCGCTGAACTTAAGCATATCATTAAGC  657520

Query  790     GGAGGAAAAGAAACTAACAAGGATTCCCCTAGTAACGGCGAGCGAAGCGGGAAGAGCTCA  849
               |||||||||||||||||||||||||||||||||||||||||| |||| ||||||||||||
Sbjct  657519  GGAGGAAAAGAAACTAACAAGGATTCCCCTAGTAACGGCGAGTGAAGTGGGAAGAGCTCA  657460

Query  850     AATTTGAAAGCTGGCACCTCCGGTGTCCGCGTTGTAATCTCGAGACGTGTTTTCCGTGCG  909
               |||||||||||||| |||| |||| |||||||||||| ||||||||  ||||||||||||
Sbjct  657459  AATTTGAAAGCTGGTACCTTCGGTATCCGCGTTGTAACCTCGAGACACGTTTTCCGTGCG  657400

Query  910     GCTCTATGGACAAGTCCCTTGGAATAGGGCATCGTAGAGGGTGAGAATCCCGTACTTGCC  969
               || |||||||||||| |||||||| ||| ||||||||||||||| |||||||||||||||
Sbjct  657399  GCGCTATGGACAAGTTCCTTGGAACAGGACATCGTAGAGGGTGAAAATCCCGTACTTGCC  657340

Query  970     ATGGAAGAACCGTGCTTTGCGATACACGCTCTAAGAGTCGAGTTGTTTGGGATTGCAGCT  1029
               ||||| | |||||||||||||||||  |||||||||||||||||||||||||||||||||
Sbjct  657339  ATGGATGTACCGTGCTTTGCGATACGTGCTCTAAGAGTCGAGTTGTTTGGGATTGCAGCT  657280

Query  1030    CAAAATGGGTGGTAGACTCCATCTAAAGCTAAATATCGGGGAGAGACCGATAGCGAACAA  1089
               ||||||||||||||||||||||||||||||||||||||||||||||||||||||||||||
Sbjct  657279  CAAAATGGGTGGTAGACTCCATCTAAAGCTAAATATCGGGGAGAGACCGATAGCGAACAA  657220

Query  1090    GTACCGTGAGGGAAAGATGAAAAGCACTTTGGAAAGAGAGTTAAAAGTACGTGAAATTGT  1149
               ||||||||||||||||||||||||||||||||||||||||||||||||||||||||||||
Sbjct  657219  GTACCGTGAGGGAAAGATGAAAAGCACTTTGGAAAGAGAGTTAAAAGTACGTGAAATTGT  657160

Query  1150    CGAAAGGGAAGCACTTGAAGTCAGCCATGCTGCTTGAGACTCAGCCTGGCCTTTGGGCTT  1209
               |||||||||||| ||||||||||||||||| |||   ||||||||||||| |||  ||||
Sbjct  657159  CGAAAGGGAAGCGCTTGAAGTCAGCCATGCCGCTCAGGACTCAGCCTGGC-TTT-TGCTT  657102

Query  1210    GGTGTATTTC-TCGGTGGCAAGCCAGCATTGGTTTGGGTCGTCGGAGAAGCGCATAG--G  1266
               |||||||||| | ||| ||||| |||||||||||||| |||||||||||||  ||||  |
Sbjct  657101  GGTGTATTTCCTGGGTAGCAAGTCAGCATTGGTTTGGATCGTCGGAGAAGC--ATAGTCG  657044

Query  1267    GAATGTAGCGTCTCCGGACGTGTTATAGCCTTATGCAGGATACGACGACCTGGATCAAGG  1326
               |||||| ||| |  ||| |||||||||||||| |   ||||||||||| || || |||||
Sbjct  657043  GAATGTGGCGCCCTCGGGCGTGTTATAGCCTTCTATTGGATACGACGATCTAGACCAAGG  656984

Query  1327    AACGCAGTGTGCCCTCTGGGCGGGTCTTCGGACACCTTCACACTTAGGATGCTGGCGTAA  1386
               ||||||| | ||| | ||| ||||||||||||||||||| | ||||||||||||||||||
Sbjct  656983  AACGCAGCGCGCCTTATGG-CGGGTCTTCGGACACCTTCGCGCTTAGGATGCTGGCGTAA  656925

Query  1387    TGGCTTTAAGTGGCCCGTCTTGAAACACGGACCAAGGAGTCTAACATGTGTGCGAGTTTT  1446
               ||||||||||||||||||||||||||||||||||||||||||||||| ||||||||||||
Sbjct  656924  TGGCTTTAAGTGGCCCGTCTTGAAACACGGACCAAGGAGTCTAACATATGTGCGAGTTTT  656865

Query  1447    TGGGTGGCAAACCCATGAGCGTAATGAAAGTGAATACAGGTGGGATCCGCAAGGAGCACC  1506
               |||||||||||||||| |||||||||||||||||| ||||||||||||||||||||||||
Sbjct  656864  TGGGTGGCAAACCCATAAGCGTAATGAAAGTGAATGCAGGTGGGATCCGCAAGGAGCACC  656805

Query  1507    ATCGACCGGCCCTGAACTTCTGGGATGGGTCTGAGTAAGAGCATATATGTTGGGACCCGA  1566
               ||||||||||||||| |||||||||||||||||||||||||||||| |||||||||||||
Sbjct  656804  ATCGACCGGCCCTGATCTTCTGGGATGGGTCTGAGTAAGAGCATATCTGTTGGGACCCGA  656745

Query  1567    AAGATGGTGAACTATGCCTGAATAGGGCGAAGCCAGAGGAAACTCTGGTGGAGGCTCGCA  1626
               ||||||||||||||||||||||||||||||||||||||||||||||||||||||||||||
Sbjct  656744  AAGATGGTGAACTATGCCTGAATAGGGCGAAGCCAGAGGAAACTCTGGTGGAGGCTCGCA  656685

Query  1627    GCGGTTCTGACGTGCAAATCGATCGTCAAATTTGGGTATAGGGGCGAAAGACTAATCGAA  1686
               ||||||||||||||||||||||||||| ||||||||||||||||||||||||||||||||
Sbjct  656684  GCGGTTCTGACGTGCAAATCGATCGTCGAATTTGGGTATAGGGGCGAAAGACTAATCGAA  656625

Query  1687    CCATCTAGTAGCTGGTTCCTGCCGAAGTTTCCCTCAGGATAGCAGAAACTCGTATCAGTT  1746
               |||||||||||||||||||||||||||||||||||||||||||||||||||  |||||||
Sbjct  656624  CCATCTAGTAGCTGGTTCCTGCCGAAGTTTCCCTCAGGATAGCAGAAACTCAAATCAGTT  656565

Query  1747    TTATGAGGTAAAGCGAATGATTAGAGGCCTTGGGGATGTAACATCCTTAACCTATTCTCA  1806
               ||||||||||||||||||||||||||||||||||||||||||||||||||||||||||||
Sbjct  656564  TTATGAGGTAAAGCGAATGATTAGAGGCCTTGGGGATGTAACATCCTTAACCTATTCTCA  656505

Query  1807    AACTTTAAATGTGTAAGAAGTCCTTGTTACTTAAGTGAACGTGGACATGCGAATGAGAGT  1866
               ||||||||||||||||||||||||||||||||||||||||||||||||||||||||||||
Sbjct  656504  AACTTTAAATGTGTAAGAAGTCCTTGTTACTTAAGTGAACGTGGACATGCGAATGAGAGT  656445

Query  1867    TTCTAGTGGGCCATTTTTGGTAAGCAGAACTGGCGATGCGGGATGAACCGATCGTGAGGT  1926
               ||||||||||||||||||||||||||||||||||||||||||||||||||||||||||||
Sbjct  656444  TTCTAGTGGGCCATTTTTGGTAAGCAGAACTGGCGATGCGGGATGAACCGATCGTGAGGT  656385

Query  1927    TAAGGTGCCGGAATACACGCTCATCAGACACCACAAAAGGTGTTAGTTCATCTAGACAGC  1986
               ||||||||||||||||||||||||||||||||||||||||||||||||||||||||||||
Sbjct  656384  TAAGGTGCCGGAATACACGCTCATCAGACACCACAAAAGGTGTTAGTTCATCTAGACAGC  656325

Query  1987    AGGACGGTGGCCATGGAAGTTGGAATCCGCTAAGGAGTGTGTAACAACTCACCTGCCGAA  2046
               |||||||||||||||||||| |||| ||||||||||||||||||||||||||||||||||
Sbjct  656324  AGGACGGTGGCCATGGAAGTCGGAACCCGCTAAGGAGTGTGTAACAACTCACCTGCCGAA  656265

Query  2047    TGAACTAGCCCTGAAAATGGATGGCGCTTAAGCGTGTTACCTATACCTCACCGTCAATGT  2106
               ||||||||||||||||||||||||||||||||||||||||||||||||||||||||||||
Sbjct  656264  TGAACTAGCCCTGAAAATGGATGGCGCTTAAGCGTGTTACCTATACCTCACCGTCAATGT  656205

Query  2107    TAGAGCGATGCGTTGACGAGTAGGCAGGCGTGGAGGTT-GTATCGAAGCCTAGGCAGTGA  2165
               ||||||||||||||||||||||||||||||||| |||  || ||||||||||||||||||
Sbjct  656204  TAGAGCGATGCGTTGACGAGTAGGCAGGCGTGGGGGTCAGTGTCGAAGCCTAGGCAGTGA  656145

Query  2166    TGCTGGGTGGAACAGCCTCTAGTGCAGATCTTGGTGGTAGTAGCAAATATTCAAGTGAGA  2225
               ||||||||||||| ||||||||||||||||||||||||||||||||||||||||||||||
Sbjct  656144  TGCTGGGTGGAACGGCCTCTAGTGCAGATCTTGGTGGTAGTAGCAAATATTCAAGTGAGA  656085

Query  2226    ACCTTGAAGACTGAAGTGGAGAAAGGTTCCATGGTAACAGCAGTTGGACATGGGTGAGCC  2285
               ||||||||||||||||||||||||||||||||||||||||||||||||||||||||||||
Sbjct  656084  ACCTTGAAGACTGAAGTGGAGAAAGGTTCCATGGTAACAGCAGTTGGACATGGGTGAGCC  656025

Query  2286    GATCCTAAGAGATAGGGTAGTTCCGTATGAAAGTTGCGCGATTCTTCGCGCCGCCTATCG  2345
               |||||||||||||||||||||||||||||||||| |||||||||||||||||||||||||
Sbjct  656024  GATCCTAAGAGATAGGGTAGTTCCGTATGAAAGT-GCGCGATTCTTCGCGCCGCCTATCG  655966

Query  2346    AAAGGGAAGCCGGTTAAAATTCCGGCGCCAGGATATGGATGTTAGACGGCAACGTAAACG  2405
               |||||||||||||||||||||||||||||||||| |||||||||||||||||||||||||
Sbjct  655965  AAAGGGAAGCCGGTTAAAATTCCGGCGCCAGGATGTGGATGTTAGACGGCAACGTAAACG  655906

Query  2406    AACCAGGAGACGTCGGCGAGGGCCCTGGAAAGAGTTCTCTTTTCTTTCTTACAGTCTACC  2465
               ||||||||||||||||| || ||||||||||||||| ||||||||||||||||||||| |
Sbjct  655905  AACCAGGAGACGTCGGCAAGAGCCCTGGAAAGAGTTATCTTTTCTTTCTTACAGTCTATC  655846

Query  2466    ACCCTGAAATCGATTTATTCGGAGCTAGGGTTCTATGGCTGGTAGAGCTCGGCACTTCTG  2525
               ||||||||||||||||||||||||||||||||||||||||||||||||||||||||||||
Sbjct  655845  ACCCTGAAATCGATTTATTCGGAGCTAGGGTTCTATGGCTGGTAGAGCTCGGCACTTCTG  655786

Query  2526    CCGAGTCCGGTGCGTCCTCGACGGCCCTTGAAAATCCTGGGGAGCATTCCATCTCATGCC  2585
               ||| ||||||||||  || |||||||||||||||||||||||||||||| || ||| |||
Sbjct  655785  CCGGGTCCGGTGCGCTCTTGACGGCCCTTGAAAATCCTGGGGAGCATTC-ATTTCACGCC  655727

Query  2586    TGGTCGTACTGATAACCGCAGCAGGTCTCCTAGGTTAACAGCCTCTAGTTGATAGAATAA  2645
               |||||||||| |||||||||||||||||||||||||||||||||||||||||||||||||
Sbjct  655726  TGGTCGTACTCATAACCGCAGCAGGTCTCCTAGGTTAACAGCCTCTAGTTGATAGAATAA  655667

Query  2646    TGTGGATAAGGGAATTCGGCAAATTGGATCCGTAACTTCGGGATAAGGATTGGCTCTAAG  2705
               |||||||||||||| |||||||||| ||||||||||||||||||||||||||||||||||
Sbjct  655666  TGTGGATAAGGGAAGTCGGCAAATTAGATCCGTAACTTCGGGATAAGGATTGGCTCTAAG  655607

Query  2706    GGTTGGGTACATCGGGCCCTGGTTGGAAGCCGCTGATGCTGGCTTGGACTGCTGCGTGGC  2765
               |||||||||||||||||| |||||||||||||| ||||||||  |||||||||| |||||
Sbjct  655606  GGTTGGGTACATCGGGCCTTGGTTGGAAGCCGCGGATGCTGGACTGGACTGCTGTGTGGC  655547

Query  2766    AACATGCGGTGGACCGAGCCGGCGTCGGCGCGTGGACGGCCAGGGCAGTCCCTCGGGACG  2825
               ||||||||||||||||  |||||| | ||||||||||||||  ||||||||  |||| ||
Sbjct  655546  AACATGCGGTGGACCGGACCGGCGACTGCGCGTGGACGGCCTTGGCAGTCCTCCGGGGCG  655487

Query  2826    GCCGGTGTACGCTTAACAACCAGCTTAGAACTGGTACGGACAAGGGGAAT  2875
               ||||||||||  ||||||||||||||||||||||||||||||||||||||
Sbjct  655486  GCCGGTGTACAATTAACAACCAGCTTAGAACTGGTACGGACAAGGGGAAT  655437


 Score = 3400 bits (1841),  Expect = 0.0
 Identities = 2049/2150 (95%), Gaps = 11/2150 (1%)
 Strand=Plus/Minus

Query  730     TTTCATTTCTGGTCTCAAATCAGGTAGGATCACCCGCTGAACTTAAGCATATCAATAAGC  789
               |||||||||||||||||||||||||||||||||||||||||||||||||||||| |||||
Sbjct  666270  TTTCATTTCTGGTCTCAAATCAGGTAGGATCACCCGCTGAACTTAAGCATATCATTAAGC  666211

Query  790     GGAGGAAAAGAAACTAACAAGGATTCCCCTAGTAACGGCGAGCGAAGCGGGAAGAGCTCA  849
               |||||||||||||||||||||||||||||||||||||||||| |||| ||||||||||||
Sbjct  666210  GGAGGAAAAGAAACTAACAAGGATTCCCCTAGTAACGGCGAGTGAAGAGGGAAGAGCTCA  666151

Query  850     AATTTGAAAGCTGGCACCTCCGGTGTCCGCGTTGTAATCTCGAGACGTGTTTTCCGTGCG  909
               |||||||||||||| |||| |||| |||||||||||| ||||||||  ||||||||||||
Sbjct  666150  AATTTGAAAGCTGGTACCTTCGGTATCCGCGTTGTAACCTCGAGACACGTTTTCCGTGCG  666091

Query  910     GCTCTATGGACAAGTCCCTTGGAATAGGGCATCGTAGAGGGTGAGAATCCCGTACTTGCC  969
               || |||||||||||| |||||||| ||| ||||||||||||||| |||||||||||||||
Sbjct  666090  GCGCTATGGACAAGTTCCTTGGAACAGGACATCGTAGAGGGTGAAAATCCCGTACTTGCC  666031

Query  970     ATGGAAGAACCGTGCTTTGCGATACACGCTCTAAGAGTCGAGTTGTTTGGGATTGCAGCT  1029
               ||||| | |||||||||||||||||  |||||||||||||||||||||||||||||||||
Sbjct  666030  ATGGATGTACCGTGCTTTGCGATACGTGCTCTAAGAGTCGAGTTGTTTGGGATTGCAGCT  665971

Query  1030    CAAAATGGGTGGTAGACTCCATCTAAAGCTAAATATCGGGGAGAGACCGATAGCGAACAA  1089
               ||||||||||||||||||||||||||||||||||||||||||||||||||||||||||||
Sbjct  665970  CAAAATGGGTGGTAGACTCCATCTAAAGCTAAATATCGGGGAGAGACCGATAGCGAACAA  665911

Query  1090    GTACCGTGAGGGAAAGATGAAAAGCACTTTGGAAAGAGAGTTAAAAGTACGTGAAATTGT  1149
               ||||||||||||||||||||||||||||||||||||||||||||||||||||||||||||
Sbjct  665910  GTACCGTGAGGGAAAGATGAAAAGCACTTTGGAAAGAGAGTTAAAAGTACGTGAAATTGT  665851

Query  1150    CGAAAGGGAAGCACTTGAAGTCAGCCATGCTGCTTGAGACTCAGCCTGGCCTTTGGGCTT  1209
               |||||||||||| ||||||||||||||||| |||   ||||||||||||| |||  ||||
Sbjct  665850  CGAAAGGGAAGCGCTTGAAGTCAGCCATGCCGCTCAGGACTCAGCCTGGC-TTT-TGCTT  665793

Query  1210    GGTGTATTTC-TCGGTGGCAAGCCAGCATTGGTTTGGGTCGTCGGAGAAGCGCATAG--G  1266
               |||||||||| | ||| ||||| |||||||||||||| |||||||||||||  ||||  |
Sbjct  665792  GGTGTATTTCCTGGGTAGCAAGTCAGCATTGGTTTGGATCGTCGGAGAAGC--ATAGTCG  665735

Query  1267    GAATGTAGCGTCTCCGGACGTGTTATAGCCTTATGCAGGATACGACGACCTGGATCAAGG  1326
               |||||| ||| |  ||| |||||||||||||| |   ||||||||||| || || |||||
Sbjct  665734  GAATGTGGCGCCCTCGGGCGTGTTATAGCCTTCTATTGGATACGACGATCTAGACCAAGG  665675

Query  1327    AACGCAGTGTGCCCTCTGGGCGGGTCTTCGGACACCTTCACACTTAGGATGCTGGCGTAA  1386
               ||||||| | ||| | ||| ||||||||||||||||||| | ||||||||||||||||||
Sbjct  665674  AACGCAGCGCGCCTTATGG-CGGGTCTTCGGACACCTTCGCGCTTAGGATGCTGGCGTAA  665616

Query  1387    TGGCTTTAAGTGGCCCGTCTTGAAACACGGACCAAGGAGTCTAACATGTGTGCGAGTTTT  1446
               ||||||||||||||||||||||||||||||||||||||||||||||| ||||||||||||
Sbjct  665615  TGGCTTTAAGTGGCCCGTCTTGAAACACGGACCAAGGAGTCTAACATATGTGCGAGTTTT  665556

Query  1447    TGGGTGGCAAACCCATGAGCGTAATGAAAGTGAATACAGGTGGGATCCGCAAGGAGCACC  1506
               |||||||||||||||| |||||||||||||||||| ||||||||||||||||||||||||
Sbjct  665555  TGGGTGGCAAACCCATAAGCGTAATGAAAGTGAATGCAGGTGGGATCCGCAAGGAGCACC  665496

Query  1507    ATCGACCGGCCCTGAACTTCTGGGATGGGTCTGAGTAAGAGCATATATGTTGGGACCCGA  1566
               ||||||||||||||| |||||||||||||||||||||||||||||| |||||||||||||
Sbjct  665495  ATCGACCGGCCCTGATCTTCTGGGATGGGTCTGAGTAAGAGCATATCTGTTGGGACCCGA  665436

Query  1567    AAGATGGTGAACTATGCCTGAATAGGGCGAAGCCAGAGGAAACTCTGGTGGAGGCTCGCA  1626
               ||||||||||||||||||||||||||||||||||||||||||||||||||||||||||||
Sbjct  665435  AAGATGGTGAACTATGCCTGAATAGGGCGAAGCCAGAGGAAACTCTGGTGGAGGCTCGCA  665376

Query  1627    GCGGTTCTGACGTGCAAATCGATCGTCAAATTTGGGTATAGGGGCGAAAGACTAATCGAA  1686
               ||||||||||||||||||||||||||| ||||||||||||||||||||||||||||||||
Sbjct  665375  GCGGTTCTGACGTGCAAATCGATCGTCGAATTTGGGTATAGGGGCGAAAGACTAATCGAA  665316

Query  1687    CCATCTAGTAGCTGGTTCCTGCCGAAGTTTCCCTCAGGATAGCAGAAACTCGTATCAGTT  1746
               |||||||||||||||||||||||||||||||||||||||||||||||||||  |||||||
Sbjct  665315  CCATCTAGTAGCTGGTTCCTGCCGAAGTTTCCCTCAGGATAGCAGAAACTCAAATCAGTT  665256

Query  1747    TTATGAGGTAAAGCGAATGATTAGAGGCCTTGGGGATGTAACATCCTTAACCTATTCTCA  1806
               ||||||||||||||||||||||||||||||||||||||||||||||||||||||||||||
Sbjct  665255  TTATGAGGTAAAGCGAATGATTAGAGGCCTTGGGGATGTAACATCCTTAACCTATTCTCA  665196

Query  1807    AACTTTAAATGTGTAAGAAGTCCTTGTTACTTAAGTGAACGTGGACATGCGAATGAGAGT  1866
               ||||||||||||||||||||||||||||||||||||||||||||||||||||||||||||
Sbjct  665195  AACTTTAAATGTGTAAGAAGTCCTTGTTACTTAAGTGAACGTGGACATGCGAATGAGAGT  665136

Query  1867    TTCTAGTGGGCCATTTTTGGTAAGCAGAACTGGCGATGCGGGATGAACCGATCGTGAGGT  1926
               ||||||||||||||||||||||||||||||||||||||||||||||||||||||||||||
Sbjct  665135  TTCTAGTGGGCCATTTTTGGTAAGCAGAACTGGCGATGCGGGATGAACCGATCGTGAGGT  665076

Query  1927    TAAGGTGCCGGAATACACGCTCATCAGACACCACAAAAGGTGTTAGTTCATCTAGACAGC  1986
               ||||||||||||||||||||||||||||||||||||||||||||||||||||||||||||
Sbjct  665075  TAAGGTGCCGGAATACACGCTCATCAGACACCACAAAAGGTGTTAGTTCATCTAGACAGC  665016

Query  1987    AGGACGGTGGCCATGGAAGTTGGAATCCGCTAAGGAGTGTGTAACAACTCACCTGCCGAA  2046
               |||||||||||||||||||| |||| ||||||||||||||||||||||||||||||||||
Sbjct  665015  AGGACGGTGGCCATGGAAGTCGGAACCCGCTAAGGAGTGTGTAACAACTCACCTGCCGAA  664956

Query  2047    TGAACTAGCCCTGAAAATGGATGGCGCTTAAGCGTGTTACCTATACCTCACCGTCAATGT  2106
               ||||||||||||||||||||||||||||||||||||||||||||||||||||||||||||
Sbjct  664955  TGAACTAGCCCTGAAAATGGATGGCGCTTAAGCGTGTTACCTATACCTCACCGTCAATGT  664896

Query  2107    TAGAGCGATGCGTTGACGAGTAGGCAGGCGTGGAGGTT-GTATCGAAGCCTAGGCAGTGA  2165
               ||||||||||||||||||||||||||||||||| |||  || ||||||||||||||||||
Sbjct  664895  TAGAGCGATGCGTTGACGAGTAGGCAGGCGTGGGGGTCAGTGTCGAAGCCTAGGCAGTGA  664836

Query  2166    TGCTGGGTGGAACAGCCTCTAGTGCAGATCTTGGTGGTAGTAGCAAATATTCAAGTGAGA  2225
               ||||||||||||| ||||||||||||||||||||||||||||||||||||||||||||||
Sbjct  664835  TGCTGGGTGGAACGGCCTCTAGTGCAGATCTTGGTGGTAGTAGCAAATATTCAAGTGAGA  664776

Query  2226    ACCTTGAAGACTGAAGTGGAGAAAGGTTCCATGGTAACAGCAGTTGGACATGGGTGAGCC  2285
               ||||||||||||||||||||||||||||||||||||||||||||||||||||||||||||
Sbjct  664775  ACCTTGAAGACTGAAGTGGAGAAAGGTTCCATGGTAACAGCAGTTGGACATGGGTGAGCC  664716

Query  2286    GATCCTAAGAGATAGGGTAGTTCCGTATGAAAGTTGCGCGATTCTTCGCGCCGCCTATCG  2345
               |||||||||||||||||||||||||||||||||| |||||||||||||||||||||||||
Sbjct  664715  GATCCTAAGAGATAGGGTAGTTCCGTATGAAAGT-GCGCGATTCTTCGCGCCGCCTATCG  664657

Query  2346    AAAGGGAAGCCGGTTAAAATTCCGGCGCCAGGATATGGATGTTAGACGGCAACGTAAACG  2405
               |||||||||||||||||||||||||||||||||| |||||||||||||||||||||||||
Sbjct  664656  AAAGGGAAGCCGGTTAAAATTCCGGCGCCAGGATGTGGATGTTAGACGGCAACGTAAACG  664597

Query  2406    AACCAGGAGACGTCGGCGAGGGCCCTGGAAAGAGTTCTCTTTTCTTTCTTACAGTCTACC  2465
               ||||||||||||||||| || ||||||||||||||| ||||||||||||||||||||| |
Sbjct  664596  AACCAGGAGACGTCGGCAAGAGCCCTGGAAAGAGTTATCTTTTCTTTCTTACAGTCTATC  664537

Query  2466    ACCCTGAAATCGATTTATTCGGAGCTAGGGTTCTATGGCTGGTAGAGCTCGGCACTTCTG  2525
               ||||||||||||||||||||||||||||||||||||||||||||||||||||||||||||
Sbjct  664536  ACCCTGAAATCGATTTATTCGGAGCTAGGGTTCTATGGCTGGTAGAGCTCGGCACTTCTG  664477

Query  2526    CCGAGTCCGGTGCGTCCTCGACGGCCCTTGAAAATCCTGGGGAGCATTCCATCTCATGCC  2585
               ||| ||||||||||  || |||||||||||||||||||||||||||||| || ||| |||
Sbjct  664476  CCGGGTCCGGTGCGCTCTTGACGGCCCTTGAAAATCCTGGGGAGCATTC-ATTTCACGCC  664418

Query  2586    TGGTCGTACTGATAACCGCAGCAGGTCTCCTAGGTTAACAGCCTCTAGTTGATAGAATAA  2645
               |||||||||| |||||||||||||||||||||||||||||||||||||||||||||||||
Sbjct  664417  TGGTCGTACTCATAACCGCAGCAGGTCTCCTAGGTTAACAGCCTCTAGTTGATAGAATAA  664358

Query  2646    TGTGGATAAGGGAATTCGGCAAATTGGATCCGTAACTTCGGGATAAGGATTGGCTCTAAG  2705
               |||||||||||||| |||||||||| ||||||||||||||||||||||||||||||||||
Sbjct  664357  TGTGGATAAGGGAAGTCGGCAAATTAGATCCGTAACTTCGGGATAAGGATTGGCTCTAAG  664298

Query  2706    GGTTGGGTACATCGGGCCCTGGTTGGAAGCCGCTGATGCTGGCTTGGACTGCTGCGTGGC  2765
               |||||||||||||||||| |||||||||||||| ||||||||  |||||||||| |||||
Sbjct  664297  GGTTGGGTACATCGGGCCTTGGTTGGAAGCCGCGGATGCTGGACTGGACTGCTGTGTGGC  664238

Query  2766    AACATGCGGTGGACCGAGCCGGCGTCGGCGCGTGGACGGCCAGGGCAGTCCCTCGGGACG  2825
               ||||||||||||||||  |||||| | ||||||||||||||  ||||||||  |||| ||
Sbjct  664237  AACATGCGGTGGACCGGACCGGCGACTGCGCGTGGACGGCCTTGGCAGTCCTCCGGGGCG  664178

Query  2826    GCCGGTGTACGCTTAACAACCAGCTTAGAACTGGTACGGACAAGGGGAAT  2875
               ||||||||||  ||||||||||||||||||||||||||||||||||||||
Sbjct  664177  GCCGGTGTACAATTAACAACCAGCTTAGAACTGGTACGGACAAGGGGAAT  664128


 Score = 3400 bits (1841),  Expect = 0.0
 Identities = 2049/2150 (95%), Gaps = 11/2150 (1%)
 Strand=Plus/Minus

Query  730     TTTCATTTCTGGTCTCAAATCAGGTAGGATCACCCGCTGAACTTAAGCATATCAATAAGC  789
               |||||||||||||||||||||||||||||||||||||||||||||||||||||| |||||
Sbjct  683649  TTTCATTTCTGGTCTCAAATCAGGTAGGATCACCCGCTGAACTTAAGCATATCATTAAGC  683590

Query  790     GGAGGAAAAGAAACTAACAAGGATTCCCCTAGTAACGGCGAGCGAAGCGGGAAGAGCTCA  849
               |||||||||||||||||||||||||||||||||||||||||| |||| ||||||||||||
Sbjct  683589  GGAGGAAAAGAAACTAACAAGGATTCCCCTAGTAACGGCGAGTGAAGAGGGAAGAGCTCA  683530

Query  850     AATTTGAAAGCTGGCACCTCCGGTGTCCGCGTTGTAATCTCGAGACGTGTTTTCCGTGCG  909
               |||||||||||||| |||| |||| |||||||||||| ||||||||  ||||||||||||
Sbjct  683529  AATTTGAAAGCTGGTACCTTCGGTATCCGCGTTGTAACCTCGAGACACGTTTTCCGTGCG  683470

Query  910     GCTCTATGGACAAGTCCCTTGGAATAGGGCATCGTAGAGGGTGAGAATCCCGTACTTGCC  969
               || |||||||||||| |||||||| ||| ||||||||||||||| |||||||||||||||
Sbjct  683469  GCGCTATGGACAAGTTCCTTGGAACAGGACATCGTAGAGGGTGAAAATCCCGTACTTGCC  683410

Query  970     ATGGAAGAACCGTGCTTTGCGATACACGCTCTAAGAGTCGAGTTGTTTGGGATTGCAGCT  1029
               ||||| | |||||||||||||||||  |||||||||||||||||||||||||||||||||
Sbjct  683409  ATGGATGTACCGTGCTTTGCGATACGTGCTCTAAGAGTCGAGTTGTTTGGGATTGCAGCT  683350

Query  1030    CAAAATGGGTGGTAGACTCCATCTAAAGCTAAATATCGGGGAGAGACCGATAGCGAACAA  1089
               ||||||||||||||||||||||||||||||||||||||||||||||||||||||||||||
Sbjct  683349  CAAAATGGGTGGTAGACTCCATCTAAAGCTAAATATCGGGGAGAGACCGATAGCGAACAA  683290

Query  1090    GTACCGTGAGGGAAAGATGAAAAGCACTTTGGAAAGAGAGTTAAAAGTACGTGAAATTGT  1149
               ||||||||||||||||||||||||||||||||||||||||||||||||||||||||||||
Sbjct  683289  GTACCGTGAGGGAAAGATGAAAAGCACTTTGGAAAGAGAGTTAAAAGTACGTGAAATTGT  683230

Query  1150    CGAAAGGGAAGCACTTGAAGTCAGCCATGCTGCTTGAGACTCAGCCTGGCCTTTGGGCTT  1209
               |||||||||||| ||||||||||||||||| |||   ||||||||||||| |||  ||||
Sbjct  683229  CGAAAGGGAAGCGCTTGAAGTCAGCCATGCCGCTCAGGACTCAGCCTGGC-TTT-TGCTT  683172

Query  1210    GGTGTATTTC-TCGGTGGCAAGCCAGCATTGGTTTGGGTCGTCGGAGAAGCGCATAG--G  1266
               |||||||||| | ||| ||||| |||||||||||||| |||||||||||||  ||||  |
Sbjct  683171  GGTGTATTTCCTGGGTAGCAAGTCAGCATTGGTTTGGATCGTCGGAGAAGC--ATAGTCG  683114

Query  1267    GAATGTAGCGTCTCCGGACGTGTTATAGCCTTATGCAGGATACGACGACCTGGATCAAGG  1326
               |||||| ||| |  ||| |||||||||||||| |   ||||||||||| || || |||||
Sbjct  683113  GAATGTGGCGCCCTCGGGCGTGTTATAGCCTTCTATTGGATACGACGATCTAGACCAAGG  683054

Query  1327    AACGCAGTGTGCCCTCTGGGCGGGTCTTCGGACACCTTCACACTTAGGATGCTGGCGTAA  1386
               ||||||| | ||| | ||| ||||||||||||||||||| | ||||||||||||||||||
Sbjct  683053  AACGCAGCGCGCCTTATGG-CGGGTCTTCGGACACCTTCGCGCTTAGGATGCTGGCGTAA  682995

Query  1387    TGGCTTTAAGTGGCCCGTCTTGAAACACGGACCAAGGAGTCTAACATGTGTGCGAGTTTT  1446
               ||||||||||||||||||||||||||||||||||||||||||||||| ||||||||||||
Sbjct  682994  TGGCTTTAAGTGGCCCGTCTTGAAACACGGACCAAGGAGTCTAACATATGTGCGAGTTTT  682935

Query  1447    TGGGTGGCAAACCCATGAGCGTAATGAAAGTGAATACAGGTGGGATCCGCAAGGAGCACC  1506
               |||||||||||||||| |||||||||||||||||| ||||||||||||||||||||||||
Sbjct  682934  TGGGTGGCAAACCCATAAGCGTAATGAAAGTGAATGCAGGTGGGATCCGCAAGGAGCACC  682875

Query  1507    ATCGACCGGCCCTGAACTTCTGGGATGGGTCTGAGTAAGAGCATATATGTTGGGACCCGA  1566
               ||||||||||||||| |||||||||||||||||||||||||||||| |||||||||||||
Sbjct  682874  ATCGACCGGCCCTGATCTTCTGGGATGGGTCTGAGTAAGAGCATATCTGTTGGGACCCGA  682815

Query  1567    AAGATGGTGAACTATGCCTGAATAGGGCGAAGCCAGAGGAAACTCTGGTGGAGGCTCGCA  1626
               ||||||||||||||||||||||||||||||||||||||||||||||||||||||||||||
Sbjct  682814  AAGATGGTGAACTATGCCTGAATAGGGCGAAGCCAGAGGAAACTCTGGTGGAGGCTCGCA  682755

Query  1627    GCGGTTCTGACGTGCAAATCGATCGTCAAATTTGGGTATAGGGGCGAAAGACTAATCGAA  1686
               ||||||||||||||||||||||||||| ||||||||||||||||||||||||||||||||
Sbjct  682754  GCGGTTCTGACGTGCAAATCGATCGTCGAATTTGGGTATAGGGGCGAAAGACTAATCGAA  682695

Query  1687    CCATCTAGTAGCTGGTTCCTGCCGAAGTTTCCCTCAGGATAGCAGAAACTCGTATCAGTT  1746
               |||||||||||||||||||||||||||||||||||||||||||||||||||  |||||||
Sbjct  682694  CCATCTAGTAGCTGGTTCCTGCCGAAGTTTCCCTCAGGATAGCAGAAACTCAAATCAGTT  682635

Query  1747    TTATGAGGTAAAGCGAATGATTAGAGGCCTTGGGGATGTAACATCCTTAACCTATTCTCA  1806
               ||||||||||||||||||||||||||||||||||||||||||||||||||||||||||||
Sbjct  682634  TTATGAGGTAAAGCGAATGATTAGAGGCCTTGGGGATGTAACATCCTTAACCTATTCTCA  682575

Query  1807    AACTTTAAATGTGTAAGAAGTCCTTGTTACTTAAGTGAACGTGGACATGCGAATGAGAGT  1866
               ||||||||||||||||||||||||||||||||||||||||||||||||||||||||||||
Sbjct  682574  AACTTTAAATGTGTAAGAAGTCCTTGTTACTTAAGTGAACGTGGACATGCGAATGAGAGT  682515

Query  1867    TTCTAGTGGGCCATTTTTGGTAAGCAGAACTGGCGATGCGGGATGAACCGATCGTGAGGT  1926
               ||||||||||||||||||||||||||||||||||||||||||||||||||||||||||||
Sbjct  682514  TTCTAGTGGGCCATTTTTGGTAAGCAGAACTGGCGATGCGGGATGAACCGATCGTGAGGT  682455

Query  1927    TAAGGTGCCGGAATACACGCTCATCAGACACCACAAAAGGTGTTAGTTCATCTAGACAGC  1986
               ||||||||||||||||||||||||||||||||||||||||||||||||||||||||||||
Sbjct  682454  TAAGGTGCCGGAATACACGCTCATCAGACACCACAAAAGGTGTTAGTTCATCTAGACAGC  682395

Query  1987    AGGACGGTGGCCATGGAAGTTGGAATCCGCTAAGGAGTGTGTAACAACTCACCTGCCGAA  2046
               |||||||||||||||||||| |||| ||||||||||||||||||||||||||||||||||
Sbjct  682394  AGGACGGTGGCCATGGAAGTCGGAACCCGCTAAGGAGTGTGTAACAACTCACCTGCCGAA  682335

Query  2047    TGAACTAGCCCTGAAAATGGATGGCGCTTAAGCGTGTTACCTATACCTCACCGTCAATGT  2106
               ||||||||||||||||||||||||||||||||||||||||||||||||||||||||||||
Sbjct  682334  TGAACTAGCCCTGAAAATGGATGGCGCTTAAGCGTGTTACCTATACCTCACCGTCAATGT  682275

Query  2107    TAGAGCGATGCGTTGACGAGTAGGCAGGCGTGGAGGTT-GTATCGAAGCCTAGGCAGTGA  2165
               ||||||||||||||||||||||||||||||||| |||  || ||||||||||||||||||
Sbjct  682274  TAGAGCGATGCGTTGACGAGTAGGCAGGCGTGGGGGTCAGTGTCGAAGCCTAGGCAGTGA  682215

Query  2166    TGCTGGGTGGAACAGCCTCTAGTGCAGATCTTGGTGGTAGTAGCAAATATTCAAGTGAGA  2225
               ||||||||||||| ||||||||||||||||||||||||||||||||||||||||||||||
Sbjct  682214  TGCTGGGTGGAACGGCCTCTAGTGCAGATCTTGGTGGTAGTAGCAAATATTCAAGTGAGA  682155

Query  2226    ACCTTGAAGACTGAAGTGGAGAAAGGTTCCATGGTAACAGCAGTTGGACATGGGTGAGCC  2285
               ||||||||||||||||||||||||||||||||||||||||||||||||||||||||||||
Sbjct  682154  ACCTTGAAGACTGAAGTGGAGAAAGGTTCCATGGTAACAGCAGTTGGACATGGGTGAGCC  682095

Query  2286    GATCCTAAGAGATAGGGTAGTTCCGTATGAAAGTTGCGCGATTCTTCGCGCCGCCTATCG  2345
               |||||||||||||||||||||||||||||||||| |||||||||||||||||||||||||
Sbjct  682094  GATCCTAAGAGATAGGGTAGTTCCGTATGAAAGT-GCGCGATTCTTCGCGCCGCCTATCG  682036

Query  2346    AAAGGGAAGCCGGTTAAAATTCCGGCGCCAGGATATGGATGTTAGACGGCAACGTAAACG  2405
               |||||||||||||||||||||||||||||||||| |||||||||||||||||||||||||
Sbjct  682035  AAAGGGAAGCCGGTTAAAATTCCGGCGCCAGGATGTGGATGTTAGACGGCAACGTAAACG  681976

Query  2406    AACCAGGAGACGTCGGCGAGGGCCCTGGAAAGAGTTCTCTTTTCTTTCTTACAGTCTACC  2465
               ||||||||||||||||| || ||||||||||||||| ||||||||||||||||||||| |
Sbjct  681975  AACCAGGAGACGTCGGCAAGAGCCCTGGAAAGAGTTATCTTTTCTTTCTTACAGTCTATC  681916

Query  2466    ACCCTGAAATCGATTTATTCGGAGCTAGGGTTCTATGGCTGGTAGAGCTCGGCACTTCTG  2525
               ||||||||||||||||||||||||||||||||||||||||||||||||||||||||||||
Sbjct  681915  ACCCTGAAATCGATTTATTCGGAGCTAGGGTTCTATGGCTGGTAGAGCTCGGCACTTCTG  681856

Query  2526    CCGAGTCCGGTGCGTCCTCGACGGCCCTTGAAAATCCTGGGGAGCATTCCATCTCATGCC  2585
               ||| ||||||||||  || |||||||||||||||||||||||||||||| || ||| |||
Sbjct  681855  CCGGGTCCGGTGCGCTCTTGACGGCCCTTGAAAATCCTGGGGAGCATTC-ATTTCACGCC  681797

Query  2586    TGGTCGTACTGATAACCGCAGCAGGTCTCCTAGGTTAACAGCCTCTAGTTGATAGAATAA  2645
               |||||||||| |||||||||||||||||||||||||||||||||||||||||||||||||
Sbjct  681796  TGGTCGTACTCATAACCGCAGCAGGTCTCCTAGGTTAACAGCCTCTAGTTGATAGAATAA  681737

Query  2646    TGTGGATAAGGGAATTCGGCAAATTGGATCCGTAACTTCGGGATAAGGATTGGCTCTAAG  2705
               |||||||||||||| |||||||||| ||||||||||||||||||||||||||||||||||
Sbjct  681736  TGTGGATAAGGGAAGTCGGCAAATTAGATCCGTAACTTCGGGATAAGGATTGGCTCTAAG  681677

Query  2706    GGTTGGGTACATCGGGCCCTGGTTGGAAGCCGCTGATGCTGGCTTGGACTGCTGCGTGGC  2765
               |||||||||||||||||| |||||||||||||| ||||||||  |||||||||| |||||
Sbjct  681676  GGTTGGGTACATCGGGCCTTGGTTGGAAGCCGCGGATGCTGGACTGGACTGCTGTGTGGC  681617

Query  2766    AACATGCGGTGGACCGAGCCGGCGTCGGCGCGTGGACGGCCAGGGCAGTCCCTCGGGACG  2825
               ||||||||||||||||  |||||| | ||||||||||||||  ||||||||  |||| ||
Sbjct  681616  AACATGCGGTGGACCGGACCGGCGACTGCGCGTGGACGGCCTTGGCAGTCCTCCGGGGCG  681557

Query  2826    GCCGGTGTACGCTTAACAACCAGCTTAGAACTGGTACGGACAAGGGGAAT  2875
               ||||||||||  ||||||||||||||||||||||||||||||||||||||
Sbjct  681556  GCCGGTGTACAATTAACAACCAGCTTAGAACTGGTACGGACAAGGGGAAT  681507


 Score = 3400 bits (1841),  Expect = 0.0
 Identities = 2049/2150 (95%), Gaps = 11/2150 (1%)
 Strand=Plus/Minus

Query  730     TTTCATTTCTGGTCTCAAATCAGGTAGGATCACCCGCTGAACTTAAGCATATCAATAAGC  789
               |||||||||||||||||||||||||||||||||||||||||||||||||||||| |||||
Sbjct  701008  TTTCATTTCTGGTCTCAAATCAGGTAGGATCACCCGCTGAACTTAAGCATATCATTAAGC  700949

Query  790     GGAGGAAAAGAAACTAACAAGGATTCCCCTAGTAACGGCGAGCGAAGCGGGAAGAGCTCA  849
               |||||||||||||||||||||||||||||||||||||||||| |||| ||||||||||||
Sbjct  700948  GGAGGAAAAGAAACTAACAAGGATTCCCCTAGTAACGGCGAGTGAAGAGGGAAGAGCTCA  700889

Query  850     AATTTGAAAGCTGGCACCTCCGGTGTCCGCGTTGTAATCTCGAGACGTGTTTTCCGTGCG  909
               |||||||||||||| |||| |||| |||||||||||| ||||||||  ||||||||||||
Sbjct  700888  AATTTGAAAGCTGGTACCTTCGGTATCCGCGTTGTAACCTCGAGACACGTTTTCCGTGCG  700829

Query  910     GCTCTATGGACAAGTCCCTTGGAATAGGGCATCGTAGAGGGTGAGAATCCCGTACTTGCC  969
               || |||||||||||| |||||||| ||| ||||||||||||||| |||||||||||||||
Sbjct  700828  GCGCTATGGACAAGTTCCTTGGAACAGGACATCGTAGAGGGTGAAAATCCCGTACTTGCC  700769

Query  970     ATGGAAGAACCGTGCTTTGCGATACACGCTCTAAGAGTCGAGTTGTTTGGGATTGCAGCT  1029
               ||||| | |||||||||||||||||  |||||||||||||||||||||||||||||||||
Sbjct  700768  ATGGATGTACCGTGCTTTGCGATACGTGCTCTAAGAGTCGAGTTGTTTGGGATTGCAGCT  700709

Query  1030    CAAAATGGGTGGTAGACTCCATCTAAAGCTAAATATCGGGGAGAGACCGATAGCGAACAA  1089
               ||||||||||||||||||||||||||||||||||||||||||||||||||||||||||||
Sbjct  700708  CAAAATGGGTGGTAGACTCCATCTAAAGCTAAATATCGGGGAGAGACCGATAGCGAACAA  700649

Query  1090    GTACCGTGAGGGAAAGATGAAAAGCACTTTGGAAAGAGAGTTAAAAGTACGTGAAATTGT  1149
               ||||||||||||||||||||||||||||||||||||||||||||||||||||||||||||
Sbjct  700648  GTACCGTGAGGGAAAGATGAAAAGCACTTTGGAAAGAGAGTTAAAAGTACGTGAAATTGT  700589

Query  1150    CGAAAGGGAAGCACTTGAAGTCAGCCATGCTGCTTGAGACTCAGCCTGGCCTTTGGGCTT  1209
               |||||||||||| ||||||||||||||||| |||   ||||||||||||| |||  ||||
Sbjct  700588  CGAAAGGGAAGCGCTTGAAGTCAGCCATGCCGCTCAGGACTCAGCCTGGC-TTT-TGCTT  700531

Query  1210    GGTGTATTTC-TCGGTGGCAAGCCAGCATTGGTTTGGGTCGTCGGAGAAGCGCATAG--G  1266
               |||||||||| | ||| ||||| |||||||||||||| |||||||||||||  ||||  |
Sbjct  700530  GGTGTATTTCCTGGGTAGCAAGTCAGCATTGGTTTGGATCGTCGGAGAAGC--ATAGTCG  700473

Query  1267    GAATGTAGCGTCTCCGGACGTGTTATAGCCTTATGCAGGATACGACGACCTGGATCAAGG  1326
               |||||| ||| |  ||| |||||||||||||| |   ||||||||||| || || |||||
Sbjct  700472  GAATGTGGCGCCCTCGGGCGTGTTATAGCCTTCTATTGGATACGACGATCTAGACCAAGG  700413

Query  1327    AACGCAGTGTGCCCTCTGGGCGGGTCTTCGGACACCTTCACACTTAGGATGCTGGCGTAA  1386
               ||||||| | ||| | ||| ||||||||||||||||||| | ||||||||||||||||||
Sbjct  700412  AACGCAGCGCGCCTTATGG-CGGGTCTTCGGACACCTTCGCGCTTAGGATGCTGGCGTAA  700354

Query  1387    TGGCTTTAAGTGGCCCGTCTTGAAACACGGACCAAGGAGTCTAACATGTGTGCGAGTTTT  1446
               ||||||||||||||||||||||||||||||||||||||||||||||| ||||||||||||
Sbjct  700353  TGGCTTTAAGTGGCCCGTCTTGAAACACGGACCAAGGAGTCTAACATATGTGCGAGTTTT  700294

Query  1447    TGGGTGGCAAACCCATGAGCGTAATGAAAGTGAATACAGGTGGGATCCGCAAGGAGCACC  1506
               |||||||||||||||| |||||||||||||||||| ||||||||||||||||||||||||
Sbjct  700293  TGGGTGGCAAACCCATAAGCGTAATGAAAGTGAATGCAGGTGGGATCCGCAAGGAGCACC  700234

Query  1507    ATCGACCGGCCCTGAACTTCTGGGATGGGTCTGAGTAAGAGCATATATGTTGGGACCCGA  1566
               ||||||||||||||| |||||||||||||||||||||||||||||| |||||||||||||
Sbjct  700233  ATCGACCGGCCCTGATCTTCTGGGATGGGTCTGAGTAAGAGCATATCTGTTGGGACCCGA  700174

Query  1567    AAGATGGTGAACTATGCCTGAATAGGGCGAAGCCAGAGGAAACTCTGGTGGAGGCTCGCA  1626
               ||||||||||||||||||||||||||||||||||||||||||||||||||||||||||||
Sbjct  700173  AAGATGGTGAACTATGCCTGAATAGGGCGAAGCCAGAGGAAACTCTGGTGGAGGCTCGCA  700114

Query  1627    GCGGTTCTGACGTGCAAATCGATCGTCAAATTTGGGTATAGGGGCGAAAGACTAATCGAA  1686
               ||||||||||||||||||||||||||| ||||||||||||||||||||||||||||||||
Sbjct  700113  GCGGTTCTGACGTGCAAATCGATCGTCGAATTTGGGTATAGGGGCGAAAGACTAATCGAA  700054

Query  1687    CCATCTAGTAGCTGGTTCCTGCCGAAGTTTCCCTCAGGATAGCAGAAACTCGTATCAGTT  1746
               |||||||||||||||||||||||||||||||||||||||||||||||||||  |||||||
Sbjct  700053  CCATCTAGTAGCTGGTTCCTGCCGAAGTTTCCCTCAGGATAGCAGAAACTCAAATCAGTT  699994

Query  1747    TTATGAGGTAAAGCGAATGATTAGAGGCCTTGGGGATGTAACATCCTTAACCTATTCTCA  1806
               ||||||||||||||||||||||||||||||||||||||||||||||||||||||||||||
Sbjct  699993  TTATGAGGTAAAGCGAATGATTAGAGGCCTTGGGGATGTAACATCCTTAACCTATTCTCA  699934

Query  1807    AACTTTAAATGTGTAAGAAGTCCTTGTTACTTAAGTGAACGTGGACATGCGAATGAGAGT  1866
               ||||||||||||||||||||||||||||||||||||||||||||||||||||||||||||
Sbjct  699933  AACTTTAAATGTGTAAGAAGTCCTTGTTACTTAAGTGAACGTGGACATGCGAATGAGAGT  699874

Query  1867    TTCTAGTGGGCCATTTTTGGTAAGCAGAACTGGCGATGCGGGATGAACCGATCGTGAGGT  1926
               ||||||||||||||||||||||||||||||||||||||||||||||||||||||||||||
Sbjct  699873  TTCTAGTGGGCCATTTTTGGTAAGCAGAACTGGCGATGCGGGATGAACCGATCGTGAGGT  699814

Query  1927    TAAGGTGCCGGAATACACGCTCATCAGACACCACAAAAGGTGTTAGTTCATCTAGACAGC  1986
               ||||||||||||||||||||||||||||||||||||||||||||||||||||||||||||
Sbjct  699813  TAAGGTGCCGGAATACACGCTCATCAGACACCACAAAAGGTGTTAGTTCATCTAGACAGC  699754

Query  1987    AGGACGGTGGCCATGGAAGTTGGAATCCGCTAAGGAGTGTGTAACAACTCACCTGCCGAA  2046
               |||||||||||||||||||| |||| ||||||||||||||||||||||||||||||||||
Sbjct  699753  AGGACGGTGGCCATGGAAGTCGGAACCCGCTAAGGAGTGTGTAACAACTCACCTGCCGAA  699694

Query  2047    TGAACTAGCCCTGAAAATGGATGGCGCTTAAGCGTGTTACCTATACCTCACCGTCAATGT  2106
               ||||||||||||||||||||||||||||||||||||||||||||||||||||||||||||
Sbjct  699693  TGAACTAGCCCTGAAAATGGATGGCGCTTAAGCGTGTTACCTATACCTCACCGTCAATGT  699634

Query  2107    TAGAGCGATGCGTTGACGAGTAGGCAGGCGTGGAGGTT-GTATCGAAGCCTAGGCAGTGA  2165
               ||||||||||||||||||||||||||||||||| |||  || ||||||||||||||||||
Sbjct  699633  TAGAGCGATGCGTTGACGAGTAGGCAGGCGTGGGGGTCAGTGTCGAAGCCTAGGCAGTGA  699574

Query  2166    TGCTGGGTGGAACAGCCTCTAGTGCAGATCTTGGTGGTAGTAGCAAATATTCAAGTGAGA  2225
               ||||||||||||| ||||||||||||||||||||||||||||||||||||||||||||||
Sbjct  699573  TGCTGGGTGGAACGGCCTCTAGTGCAGATCTTGGTGGTAGTAGCAAATATTCAAGTGAGA  699514

Query  2226    ACCTTGAAGACTGAAGTGGAGAAAGGTTCCATGGTAACAGCAGTTGGACATGGGTGAGCC  2285
               ||||||||||||||||||||||||||||||||||||||||||||||||||||||||||||
Sbjct  699513  ACCTTGAAGACTGAAGTGGAGAAAGGTTCCATGGTAACAGCAGTTGGACATGGGTGAGCC  699454

Query  2286    GATCCTAAGAGATAGGGTAGTTCCGTATGAAAGTTGCGCGATTCTTCGCGCCGCCTATCG  2345
               |||||||||||||||||||||||||||||||||| |||||||||||||||||||||||||
Sbjct  699453  GATCCTAAGAGATAGGGTAGTTCCGTATGAAAGT-GCGCGATTCTTCGCGCCGCCTATCG  699395

Query  2346    AAAGGGAAGCCGGTTAAAATTCCGGCGCCAGGATATGGATGTTAGACGGCAACGTAAACG  2405
               |||||||||||||||||||||||||||||||||| |||||||||||||||||||||||||
Sbjct  699394  AAAGGGAAGCCGGTTAAAATTCCGGCGCCAGGATGTGGATGTTAGACGGCAACGTAAACG  699335

Query  2406    AACCAGGAGACGTCGGCGAGGGCCCTGGAAAGAGTTCTCTTTTCTTTCTTACAGTCTACC  2465
               ||||||||||||||||| || ||||||||||||||| ||||||||||||||||||||| |
Sbjct  699334  AACCAGGAGACGTCGGCAAGAGCCCTGGAAAGAGTTATCTTTTCTTTCTTACAGTCTATC  699275

Query  2466    ACCCTGAAATCGATTTATTCGGAGCTAGGGTTCTATGGCTGGTAGAGCTCGGCACTTCTG  2525
               ||||||||||||||||||||||||||||||||||||||||||||||||||||||||||||
Sbjct  699274  ACCCTGAAATCGATTTATTCGGAGCTAGGGTTCTATGGCTGGTAGAGCTCGGCACTTCTG  699215

Query  2526    CCGAGTCCGGTGCGTCCTCGACGGCCCTTGAAAATCCTGGGGAGCATTCCATCTCATGCC  2585
               ||| ||||||||||  || |||||||||||||||||||||||||||||| || ||| |||
Sbjct  699214  CCGGGTCCGGTGCGCTCTTGACGGCCCTTGAAAATCCTGGGGAGCATTC-ATTTCACGCC  699156

Query  2586    TGGTCGTACTGATAACCGCAGCAGGTCTCCTAGGTTAACAGCCTCTAGTTGATAGAATAA  2645
               |||||||||| |||||||||||||||||||||||||||||||||||||||||||||||||
Sbjct  699155  TGGTCGTACTCATAACCGCAGCAGGTCTCCTAGGTTAACAGCCTCTAGTTGATAGAATAA  699096

Query  2646    TGTGGATAAGGGAATTCGGCAAATTGGATCCGTAACTTCGGGATAAGGATTGGCTCTAAG  2705
               |||||||||||||| |||||||||| ||||||||||||||||||||||||||||||||||
Sbjct  699095  TGTGGATAAGGGAAGTCGGCAAATTAGATCCGTAACTTCGGGATAAGGATTGGCTCTAAG  699036

Query  2706    GGTTGGGTACATCGGGCCCTGGTTGGAAGCCGCTGATGCTGGCTTGGACTGCTGCGTGGC  2765
               |||||||||||||||||| |||||||||||||| ||||||||  |||||||||| |||||
Sbjct  699035  GGTTGGGTACATCGGGCCTTGGTTGGAAGCCGCGGATGCTGGACTGGACTGCTGTGTGGC  698976

Query  2766    AACATGCGGTGGACCGAGCCGGCGTCGGCGCGTGGACGGCCAGGGCAGTCCCTCGGGACG  2825
               ||||||||||||||||  |||||| | ||||||||||||||  ||||||||  |||| ||
Sbjct  698975  AACATGCGGTGGACCGGACCGGCGACTGCGCGTGGACGGCCTTGGCAGTCCTCCGGGGCG  698916

Query  2826    GCCGGTGTACGCTTAACAACCAGCTTAGAACTGGTACGGACAAGGGGAAT  2875
               ||||||||||  ||||||||||||||||||||||||||||||||||||||
Sbjct  698915  GCCGGTGTACAATTAACAACCAGCTTAGAACTGGTACGGACAAGGGGAAT  698866


 Score = 3395 bits (1838),  Expect = 0.0
 Identities = 2048/2150 (95%), Gaps = 12/2150 (1%)
 Strand=Plus/Minus

Query  730     TTTCATTTCTGGTCTCAAATCAGGTAGGATCACCCGCTGAACTTAAGCATATCAATAAGC  789
               |||||||||||||||||| ||||||||||||||||||||||||||||||||||| |||||
Sbjct  674959  TTTCATTTCTGGTCTCAA-TCAGGTAGGATCACCCGCTGAACTTAAGCATATCATTAAGC  674901

Query  790     GGAGGAAAAGAAACTAACAAGGATTCCCCTAGTAACGGCGAGCGAAGCGGGAAGAGCTCA  849
               |||||||||||||||||||||||||||||||||||||||||| |||| ||||||||||||
Sbjct  674900  GGAGGAAAAGAAACTAACAAGGATTCCCCTAGTAACGGCGAGTGAAGAGGGAAGAGCTCA  674841

Query  850     AATTTGAAAGCTGGCACCTCCGGTGTCCGCGTTGTAATCTCGAGACGTGTTTTCCGTGCG  909
               |||||||||||||| |||| |||| |||||||||||| ||||||||  ||||||||||||
Sbjct  674840  AATTTGAAAGCTGGTACCTTCGGTATCCGCGTTGTAACCTCGAGACACGTTTTCCGTGCG  674781

Query  910     GCTCTATGGACAAGTCCCTTGGAATAGGGCATCGTAGAGGGTGAGAATCCCGTACTTGCC  969
               || |||||||||||| |||||||| ||| ||||||||||||||| |||||||||||||||
Sbjct  674780  GCGCTATGGACAAGTTCCTTGGAACAGGACATCGTAGAGGGTGAAAATCCCGTACTTGCC  674721

Query  970     ATGGAAGAACCGTGCTTTGCGATACACGCTCTAAGAGTCGAGTTGTTTGGGATTGCAGCT  1029
               ||||| | |||||||||||||||||  |||||||||||||||||||||||||||||||||
Sbjct  674720  ATGGATGTACCGTGCTTTGCGATACGTGCTCTAAGAGTCGAGTTGTTTGGGATTGCAGCT  674661

Query  1030    CAAAATGGGTGGTAGACTCCATCTAAAGCTAAATATCGGGGAGAGACCGATAGCGAACAA  1089
               ||||||||||||||||||||||||||||||||||||||||||||||||||||||||||||
Sbjct  674660  CAAAATGGGTGGTAGACTCCATCTAAAGCTAAATATCGGGGAGAGACCGATAGCGAACAA  674601

Query  1090    GTACCGTGAGGGAAAGATGAAAAGCACTTTGGAAAGAGAGTTAAAAGTACGTGAAATTGT  1149
               ||||||||||||||||||||||||||||||||||||||||||||||||||||||||||||
Sbjct  674600  GTACCGTGAGGGAAAGATGAAAAGCACTTTGGAAAGAGAGTTAAAAGTACGTGAAATTGT  674541

Query  1150    CGAAAGGGAAGCACTTGAAGTCAGCCATGCTGCTTGAGACTCAGCCTGGCCTTTGGGCTT  1209
               |||||||||||| ||||||||||||||||| |||   ||||||||||||| |||  ||||
Sbjct  674540  CGAAAGGGAAGCGCTTGAAGTCAGCCATGCCGCTCAGGACTCAGCCTGGC-TTT-TGCTT  674483

Query  1210    GGTGTATTTC-TCGGTGGCAAGCCAGCATTGGTTTGGGTCGTCGGAGAAGCGCATAG--G  1266
               |||||||||| | ||| ||||| |||||||||||||| |||||||||||||  ||||  |
Sbjct  674482  GGTGTATTTCCTGGGTAGCAAGTCAGCATTGGTTTGGATCGTCGGAGAAGC--ATAGTCG  674425

Query  1267    GAATGTAGCGTCTCCGGACGTGTTATAGCCTTATGCAGGATACGACGACCTGGATCAAGG  1326
               |||||| ||| |  ||| |||||||||||||| |   ||||||||||| || || |||||
Sbjct  674424  GAATGTGGCGCCCTCGGGCGTGTTATAGCCTTCTATTGGATACGACGATCTAGACCAAGG  674365

Query  1327    AACGCAGTGTGCCCTCTGGGCGGGTCTTCGGACACCTTCACACTTAGGATGCTGGCGTAA  1386
               ||||||| | ||| | ||| ||||||||||||||||||| | ||||||||||||||||||
Sbjct  674364  AACGCAGCGCGCCTTATGG-CGGGTCTTCGGACACCTTCGCGCTTAGGATGCTGGCGTAA  674306

Query  1387    TGGCTTTAAGTGGCCCGTCTTGAAACACGGACCAAGGAGTCTAACATGTGTGCGAGTTTT  1446
               ||||||||||||||||||||||||||||||||||||||||||||||| ||||||||||||
Sbjct  674305  TGGCTTTAAGTGGCCCGTCTTGAAACACGGACCAAGGAGTCTAACATATGTGCGAGTTTT  674246

Query  1447    TGGGTGGCAAACCCATGAGCGTAATGAAAGTGAATACAGGTGGGATCCGCAAGGAGCACC  1506
               |||||||||||||||| |||||||||||||||||| ||||||||||||||||||||||||
Sbjct  674245  TGGGTGGCAAACCCATAAGCGTAATGAAAGTGAATGCAGGTGGGATCCGCAAGGAGCACC  674186

Query  1507    ATCGACCGGCCCTGAACTTCTGGGATGGGTCTGAGTAAGAGCATATATGTTGGGACCCGA  1566
               ||||||||||||||| |||||||||||||||||||||||||||||| |||||||||||||
Sbjct  674185  ATCGACCGGCCCTGATCTTCTGGGATGGGTCTGAGTAAGAGCATATCTGTTGGGACCCGA  674126

Query  1567    AAGATGGTGAACTATGCCTGAATAGGGCGAAGCCAGAGGAAACTCTGGTGGAGGCTCGCA  1626
               ||||||||||||||||||||||||||||||||||||||||||||||||||||||||||||
Sbjct  674125  AAGATGGTGAACTATGCCTGAATAGGGCGAAGCCAGAGGAAACTCTGGTGGAGGCTCGCA  674066

Query  1627    GCGGTTCTGACGTGCAAATCGATCGTCAAATTTGGGTATAGGGGCGAAAGACTAATCGAA  1686
               ||||||||||||||||||||||||||| ||||||||||||||||||||||||||||||||
Sbjct  674065  GCGGTTCTGACGTGCAAATCGATCGTCGAATTTGGGTATAGGGGCGAAAGACTAATCGAA  674006

Query  1687    CCATCTAGTAGCTGGTTCCTGCCGAAGTTTCCCTCAGGATAGCAGAAACTCGTATCAGTT  1746
               |||||||||||||||||||||||||||||||||||||||||||||||||||  |||||||
Sbjct  674005  CCATCTAGTAGCTGGTTCCTGCCGAAGTTTCCCTCAGGATAGCAGAAACTCAAATCAGTT  673946

Query  1747    TTATGAGGTAAAGCGAATGATTAGAGGCCTTGGGGATGTAACATCCTTAACCTATTCTCA  1806
               ||||||||||||||||||||||||||||||||||||||||||||||||||||||||||||
Sbjct  673945  TTATGAGGTAAAGCGAATGATTAGAGGCCTTGGGGATGTAACATCCTTAACCTATTCTCA  673886

Query  1807    AACTTTAAATGTGTAAGAAGTCCTTGTTACTTAAGTGAACGTGGACATGCGAATGAGAGT  1866
               ||||||||||||||||||||||||||||||||||||||||||||||||||||||||||||
Sbjct  673885  AACTTTAAATGTGTAAGAAGTCCTTGTTACTTAAGTGAACGTGGACATGCGAATGAGAGT  673826

Query  1867    TTCTAGTGGGCCATTTTTGGTAAGCAGAACTGGCGATGCGGGATGAACCGATCGTGAGGT  1926
               ||||||||||||||||||||||||||||||||||||||||||||||||||||||||||||
Sbjct  673825  TTCTAGTGGGCCATTTTTGGTAAGCAGAACTGGCGATGCGGGATGAACCGATCGTGAGGT  673766

Query  1927    TAAGGTGCCGGAATACACGCTCATCAGACACCACAAAAGGTGTTAGTTCATCTAGACAGC  1986
               ||||||||||||||||||||||||||||||||||||||||||||||||||||||||||||
Sbjct  673765  TAAGGTGCCGGAATACACGCTCATCAGACACCACAAAAGGTGTTAGTTCATCTAGACAGC  673706

Query  1987    AGGACGGTGGCCATGGAAGTTGGAATCCGCTAAGGAGTGTGTAACAACTCACCTGCCGAA  2046
               |||||||||||||||||||| |||| ||||||||||||||||||||||||||||||||||
Sbjct  673705  AGGACGGTGGCCATGGAAGTCGGAACCCGCTAAGGAGTGTGTAACAACTCACCTGCCGAA  673646

Query  2047    TGAACTAGCCCTGAAAATGGATGGCGCTTAAGCGTGTTACCTATACCTCACCGTCAATGT  2106
               ||||||||||||||||||||||||||||||||||||||||||||||||||||||||||||
Sbjct  673645  TGAACTAGCCCTGAAAATGGATGGCGCTTAAGCGTGTTACCTATACCTCACCGTCAATGT  673586

Query  2107    TAGAGCGATGCGTTGACGAGTAGGCAGGCGTGGAGGTT-GTATCGAAGCCTAGGCAGTGA  2165
               ||||||||||||||||||||||||||||||||| |||  || ||||||||||||||||||
Sbjct  673585  TAGAGCGATGCGTTGACGAGTAGGCAGGCGTGGGGGTCAGTGTCGAAGCCTAGGCAGTGA  673526

Query  2166    TGCTGGGTGGAACAGCCTCTAGTGCAGATCTTGGTGGTAGTAGCAAATATTCAAGTGAGA  2225
               ||||||||||||| ||||||||||||||||||||||||||||||||||||||||||||||
Sbjct  673525  TGCTGGGTGGAACGGCCTCTAGTGCAGATCTTGGTGGTAGTAGCAAATATTCAAGTGAGA  673466

Query  2226    ACCTTGAAGACTGAAGTGGAGAAAGGTTCCATGGTAACAGCAGTTGGACATGGGTGAGCC  2285
               ||||||||||||||||||||||||||||||||||||||||||||||||||||||||||||
Sbjct  673465  ACCTTGAAGACTGAAGTGGAGAAAGGTTCCATGGTAACAGCAGTTGGACATGGGTGAGCC  673406

Query  2286    GATCCTAAGAGATAGGGTAGTTCCGTATGAAAGTTGCGCGATTCTTCGCGCCGCCTATCG  2345
               |||||||||||||||||||||||||||||||||| |||||||||||||||||||||||||
Sbjct  673405  GATCCTAAGAGATAGGGTAGTTCCGTATGAAAGT-GCGCGATTCTTCGCGCCGCCTATCG  673347

Query  2346    AAAGGGAAGCCGGTTAAAATTCCGGCGCCAGGATATGGATGTTAGACGGCAACGTAAACG  2405
               |||||||||||||||||||||||||||||||||| |||||||||||||||||||||||||
Sbjct  673346  AAAGGGAAGCCGGTTAAAATTCCGGCGCCAGGATGTGGATGTTAGACGGCAACGTAAACG  673287

Query  2406    AACCAGGAGACGTCGGCGAGGGCCCTGGAAAGAGTTCTCTTTTCTTTCTTACAGTCTACC  2465
               ||||||||||||||||| || ||||||||||||||| ||||||||||||||||||||| |
Sbjct  673286  AACCAGGAGACGTCGGCAAGAGCCCTGGAAAGAGTTATCTTTTCTTTCTTACAGTCTATC  673227

Query  2466    ACCCTGAAATCGATTTATTCGGAGCTAGGGTTCTATGGCTGGTAGAGCTCGGCACTTCTG  2525
               ||||||||||||||||||||||||||||||||||||||||||||||||||||||||||||
Sbjct  673226  ACCCTGAAATCGATTTATTCGGAGCTAGGGTTCTATGGCTGGTAGAGCTCGGCACTTCTG  673167

Query  2526    CCGAGTCCGGTGCGTCCTCGACGGCCCTTGAAAATCCTGGGGAGCATTCCATCTCATGCC  2585
               ||| ||||||||||  || |||||||||||||||||||||||||||||| || ||| |||
Sbjct  673166  CCGGGTCCGGTGCGCTCTTGACGGCCCTTGAAAATCCTGGGGAGCATTC-ATTTCACGCC  673108

Query  2586    TGGTCGTACTGATAACCGCAGCAGGTCTCCTAGGTTAACAGCCTCTAGTTGATAGAATAA  2645
               |||||||||| |||||||||||||||||||||||||||||||||||||||||||||||||
Sbjct  673107  TGGTCGTACTCATAACCGCAGCAGGTCTCCTAGGTTAACAGCCTCTAGTTGATAGAATAA  673048

Query  2646    TGTGGATAAGGGAATTCGGCAAATTGGATCCGTAACTTCGGGATAAGGATTGGCTCTAAG  2705
               |||||||||||||| |||||||||| ||||||||||||||||||||||||||||||||||
Sbjct  673047  TGTGGATAAGGGAAGTCGGCAAATTAGATCCGTAACTTCGGGATAAGGATTGGCTCTAAG  672988

Query  2706    GGTTGGGTACATCGGGCCCTGGTTGGAAGCCGCTGATGCTGGCTTGGACTGCTGCGTGGC  2765
               |||||||||||||||||| |||||||||||||| ||||||||  |||||||||| |||||
Sbjct  672987  GGTTGGGTACATCGGGCCTTGGTTGGAAGCCGCGGATGCTGGACTGGACTGCTGTGTGGC  672928

Query  2766    AACATGCGGTGGACCGAGCCGGCGTCGGCGCGTGGACGGCCAGGGCAGTCCCTCGGGACG  2825
               ||||||||||||||||  |||||| | ||||||||||||||  ||||||||  |||| ||
Sbjct  672927  AACATGCGGTGGACCGGACCGGCGACTGCGCGTGGACGGCCTTGGCAGTCCTCCGGGGCG  672868

Query  2826    GCCGGTGTACGCTTAACAACCAGCTTAGAACTGGTACGGACAAGGGGAAT  2875
               ||||||||||  ||||||||||||||||||||||||||||||||||||||
Sbjct  672867  GCCGGTGTACAATTAACAACCAGCTTAGAACTGGTACGGACAAGGGGAAT  672818


 Score = 3395 bits (1838),  Expect = 0.0
 Identities = 2048/2150 (95%), Gaps = 12/2150 (1%)
 Strand=Plus/Minus

Query  730     TTTCATTTCTGGTCTCAAATCAGGTAGGATCACCCGCTGAACTTAAGCATATCAATAAGC  789
               |||||||||||||||||||||||||||||||||||||||||||||||||||||| |||||
Sbjct  692323  TTTCATTTCTGGTCTCAAATCAGGTAGGATCACCCGCTGAACTTAAGCATATCATTAAGC  692264

Query  790     GGAGGAAAAGAAACTAACAAGGATTCCCCTAGTAACGGCGAGCGAAGCGGGAAGAGCTCA  849
               |||||||||||||||||||||||||||||||||||||||||| |||| ||||||||||||
Sbjct  692263  GGAGGAAAAGAAACTAACAAGGATTCCCCTAGTAACGGCGAGTGAAGAGGGAAGAGCTCA  692204

Query  850     AATTTGAAAGCTGGCACCTCCGGTGTCCGCGTTGTAATCTCGAGACGTGTTTTCCGTGCG  909
               |||||||||||||| |||| |||| |||||||||||| ||||||||  ||||||||||||
Sbjct  692203  AATTTGAAAGCTGGTACCTTCGGTATCCGCGTTGTAACCTCGAGACACGTTTTCCGTGCG  692144

Query  910     GCTCTATGGACAAGTCCCTTGGAATAGGGCATCGTAGAGGGTGAGAATCCCGTACTTGCC  969
               || |||||||||||| |||||||| ||| ||||||||||||||| |||||||||||||||
Sbjct  692143  GCGCTATGGACAAGTTCCTTGGAACAGGACATCGTAGAGGGTGAAAATCCCGTACTTGCC  692084

Query  970     ATGGAAGAACCGTGCTTTGCGATACACGCTCTAAGAGTCGAGTTGTTTGGGATTGCAGCT  1029
               ||||| | |||||||||||||||||  |||||||||||||||||||||||||||||||||
Sbjct  692083  ATGGATGTACCGTGCTTTGCGATACGTGCTCTAAGAGTCGAGTTGTTTGGGATTGCAGCT  692024

Query  1030    CAAAATGGGTGGTAGACTCCATCTAAAGCTAAATATCGGGGAGAGACCGATAGCGAACAA  1089
               |||||||||||||||||||||||||||||||||||||||| |||||||||||||||||||
Sbjct  692023  CAAAATGGGTGGTAGACTCCATCTAAAGCTAAATATCGGG-AGAGACCGATAGCGAACAA  691965

Query  1090    GTACCGTGAGGGAAAGATGAAAAGCACTTTGGAAAGAGAGTTAAAAGTACGTGAAATTGT  1149
               ||||||||||||||||||||||||||||||||||||||||||||||||||||||||||||
Sbjct  691964  GTACCGTGAGGGAAAGATGAAAAGCACTTTGGAAAGAGAGTTAAAAGTACGTGAAATTGT  691905

Query  1150    CGAAAGGGAAGCACTTGAAGTCAGCCATGCTGCTTGAGACTCAGCCTGGCCTTTGGGCTT  1209
               |||||||||||| ||||||||||||||||| |||   ||||||||||||| |||  ||||
Sbjct  691904  CGAAAGGGAAGCGCTTGAAGTCAGCCATGCCGCTCAGGACTCAGCCTGGC-TTT-TGCTT  691847

Query  1210    GGTGTATTTC-TCGGTGGCAAGCCAGCATTGGTTTGGGTCGTCGGAGAAGCGCATAG--G  1266
               |||||||||| | ||| ||||| |||||||||||||| |||||||||||||  ||||  |
Sbjct  691846  GGTGTATTTCCTGGGTAGCAAGTCAGCATTGGTTTGGATCGTCGGAGAAGC--ATAGTCG  691789

Query  1267    GAATGTAGCGTCTCCGGACGTGTTATAGCCTTATGCAGGATACGACGACCTGGATCAAGG  1326
               |||||| ||| |  ||| |||||||||||||| |   ||||||||||| || || |||||
Sbjct  691788  GAATGTGGCGCCCTCGGGCGTGTTATAGCCTTCTATTGGATACGACGATCTAGACCAAGG  691729

Query  1327    AACGCAGTGTGCCCTCTGGGCGGGTCTTCGGACACCTTCACACTTAGGATGCTGGCGTAA  1386
               ||||||| | ||| | ||| ||||||||||||||||||| | ||||||||||||||||||
Sbjct  691728  AACGCAGCGCGCCTTATGG-CGGGTCTTCGGACACCTTCGCGCTTAGGATGCTGGCGTAA  691670

Query  1387    TGGCTTTAAGTGGCCCGTCTTGAAACACGGACCAAGGAGTCTAACATGTGTGCGAGTTTT  1446
               ||||||||||||||||||||||||||||||||||||||||||||||| ||||||||||||
Sbjct  691669  TGGCTTTAAGTGGCCCGTCTTGAAACACGGACCAAGGAGTCTAACATATGTGCGAGTTTT  691610

Query  1447    TGGGTGGCAAACCCATGAGCGTAATGAAAGTGAATACAGGTGGGATCCGCAAGGAGCACC  1506
               |||||||||||||||| |||||||||||||||||| ||||||||||||||||||||||||
Sbjct  691609  TGGGTGGCAAACCCATAAGCGTAATGAAAGTGAATGCAGGTGGGATCCGCAAGGAGCACC  691550

Query  1507    ATCGACCGGCCCTGAACTTCTGGGATGGGTCTGAGTAAGAGCATATATGTTGGGACCCGA  1566
               ||||||||||||||| |||||||||||||||||||||||||||||| |||||||||||||
Sbjct  691549  ATCGACCGGCCCTGATCTTCTGGGATGGGTCTGAGTAAGAGCATATCTGTTGGGACCCGA  691490

Query  1567    AAGATGGTGAACTATGCCTGAATAGGGCGAAGCCAGAGGAAACTCTGGTGGAGGCTCGCA  1626
               ||||||||||||||||||||||||||||||||||||||||||||||||||||||||||||
Sbjct  691489  AAGATGGTGAACTATGCCTGAATAGGGCGAAGCCAGAGGAAACTCTGGTGGAGGCTCGCA  691430

Query  1627    GCGGTTCTGACGTGCAAATCGATCGTCAAATTTGGGTATAGGGGCGAAAGACTAATCGAA  1686
               ||||||||||||||||||||||||||| ||||||||||||||||||||||||||||||||
Sbjct  691429  GCGGTTCTGACGTGCAAATCGATCGTCGAATTTGGGTATAGGGGCGAAAGACTAATCGAA  691370

Query  1687    CCATCTAGTAGCTGGTTCCTGCCGAAGTTTCCCTCAGGATAGCAGAAACTCGTATCAGTT  1746
               |||||||||||||||||||||||||||||||||||||||||||||||||||  |||||||
Sbjct  691369  CCATCTAGTAGCTGGTTCCTGCCGAAGTTTCCCTCAGGATAGCAGAAACTCAAATCAGTT  691310

Query  1747    TTATGAGGTAAAGCGAATGATTAGAGGCCTTGGGGATGTAACATCCTTAACCTATTCTCA  1806
               ||||||||||||||||||||||||||||||||||||||||||||||||||||||||||||
Sbjct  691309  TTATGAGGTAAAGCGAATGATTAGAGGCCTTGGGGATGTAACATCCTTAACCTATTCTCA  691250

Query  1807    AACTTTAAATGTGTAAGAAGTCCTTGTTACTTAAGTGAACGTGGACATGCGAATGAGAGT  1866
               ||||||||||||||||||||||||||||||||||||||||||||||||||||||||||||
Sbjct  691249  AACTTTAAATGTGTAAGAAGTCCTTGTTACTTAAGTGAACGTGGACATGCGAATGAGAGT  691190

Query  1867    TTCTAGTGGGCCATTTTTGGTAAGCAGAACTGGCGATGCGGGATGAACCGATCGTGAGGT  1926
               ||||||||||||||||||||||||||||||||||||||||||||||||||||||||||||
Sbjct  691189  TTCTAGTGGGCCATTTTTGGTAAGCAGAACTGGCGATGCGGGATGAACCGATCGTGAGGT  691130

Query  1927    TAAGGTGCCGGAATACACGCTCATCAGACACCACAAAAGGTGTTAGTTCATCTAGACAGC  1986
               ||||||||||||||||||||||||||||||||||||||||||||||||||||||||||||
Sbjct  691129  TAAGGTGCCGGAATACACGCTCATCAGACACCACAAAAGGTGTTAGTTCATCTAGACAGC  691070

Query  1987    AGGACGGTGGCCATGGAAGTTGGAATCCGCTAAGGAGTGTGTAACAACTCACCTGCCGAA  2046
               |||||||||||||||||||| |||| ||||||||||||||||||||||||||||||||||
Sbjct  691069  AGGACGGTGGCCATGGAAGTCGGAACCCGCTAAGGAGTGTGTAACAACTCACCTGCCGAA  691010

Query  2047    TGAACTAGCCCTGAAAATGGATGGCGCTTAAGCGTGTTACCTATACCTCACCGTCAATGT  2106
               ||||||||||||||||||||||||||||||||||||||||||||||||||||||||||||
Sbjct  691009  TGAACTAGCCCTGAAAATGGATGGCGCTTAAGCGTGTTACCTATACCTCACCGTCAATGT  690950

Query  2107    TAGAGCGATGCGTTGACGAGTAGGCAGGCGTGGAGGTT-GTATCGAAGCCTAGGCAGTGA  2165
               ||||||||||||||||||||||||||||||||| |||  || ||||||||||||||||||
Sbjct  690949  TAGAGCGATGCGTTGACGAGTAGGCAGGCGTGGGGGTCAGTGTCGAAGCCTAGGCAGTGA  690890

Query  2166    TGCTGGGTGGAACAGCCTCTAGTGCAGATCTTGGTGGTAGTAGCAAATATTCAAGTGAGA  2225
               ||||||||||||| ||||||||||||||||||||||||||||||||||||||||||||||
Sbjct  690889  TGCTGGGTGGAACGGCCTCTAGTGCAGATCTTGGTGGTAGTAGCAAATATTCAAGTGAGA  690830

Query  2226    ACCTTGAAGACTGAAGTGGAGAAAGGTTCCATGGTAACAGCAGTTGGACATGGGTGAGCC  2285
               ||||||||||||||||||||||||||||||||||||||||||||||||||||||||||||
Sbjct  690829  ACCTTGAAGACTGAAGTGGAGAAAGGTTCCATGGTAACAGCAGTTGGACATGGGTGAGCC  690770

Query  2286    GATCCTAAGAGATAGGGTAGTTCCGTATGAAAGTTGCGCGATTCTTCGCGCCGCCTATCG  2345
               |||||||||||||||||||||||||||||||||| |||||||||||||||||||||||||
Sbjct  690769  GATCCTAAGAGATAGGGTAGTTCCGTATGAAAGT-GCGCGATTCTTCGCGCCGCCTATCG  690711

Query  2346    AAAGGGAAGCCGGTTAAAATTCCGGCGCCAGGATATGGATGTTAGACGGCAACGTAAACG  2405
               |||||||||||||||||||||||||||||||||| |||||||||||||||||||||||||
Sbjct  690710  AAAGGGAAGCCGGTTAAAATTCCGGCGCCAGGATGTGGATGTTAGACGGCAACGTAAACG  690651

Query  2406    AACCAGGAGACGTCGGCGAGGGCCCTGGAAAGAGTTCTCTTTTCTTTCTTACAGTCTACC  2465
               ||||||||||||||||| || ||||||||||||||| ||||||||||||||||||||| |
Sbjct  690650  AACCAGGAGACGTCGGCAAGAGCCCTGGAAAGAGTTATCTTTTCTTTCTTACAGTCTATC  690591

Query  2466    ACCCTGAAATCGATTTATTCGGAGCTAGGGTTCTATGGCTGGTAGAGCTCGGCACTTCTG  2525
               ||||||||||||||||||||||||||||||||||||||||||||||||||||||||||||
Sbjct  690590  ACCCTGAAATCGATTTATTCGGAGCTAGGGTTCTATGGCTGGTAGAGCTCGGCACTTCTG  690531

Query  2526    CCGAGTCCGGTGCGTCCTCGACGGCCCTTGAAAATCCTGGGGAGCATTCCATCTCATGCC  2585
               ||| ||||||||||  || |||||||||||||||||||||||||||||| || ||| |||
Sbjct  690530  CCGGGTCCGGTGCGCTCTTGACGGCCCTTGAAAATCCTGGGGAGCATTC-ATTTCACGCC  690472

Query  2586    TGGTCGTACTGATAACCGCAGCAGGTCTCCTAGGTTAACAGCCTCTAGTTGATAGAATAA  2645
               |||||||||| |||||||||||||||||||||||||||||||||||||||||||||||||
Sbjct  690471  TGGTCGTACTCATAACCGCAGCAGGTCTCCTAGGTTAACAGCCTCTAGTTGATAGAATAA  690412

Query  2646    TGTGGATAAGGGAATTCGGCAAATTGGATCCGTAACTTCGGGATAAGGATTGGCTCTAAG  2705
               |||||||||||||| |||||||||| ||||||||||||||||||||||||||||||||||
Sbjct  690411  TGTGGATAAGGGAAGTCGGCAAATTAGATCCGTAACTTCGGGATAAGGATTGGCTCTAAG  690352

Query  2706    GGTTGGGTACATCGGGCCCTGGTTGGAAGCCGCTGATGCTGGCTTGGACTGCTGCGTGGC  2765
               |||||||||||||||||| |||||||||||||| ||||||||  |||||||||| |||||
Sbjct  690351  GGTTGGGTACATCGGGCCTTGGTTGGAAGCCGCGGATGCTGGACTGGACTGCTGTGTGGC  690292

Query  2766    AACATGCGGTGGACCGAGCCGGCGTCGGCGCGTGGACGGCCAGGGCAGTCCCTCGGGACG  2825
               ||||||||||||||||  |||||| | ||||||||||||||  ||||||||  |||| ||
Sbjct  690291  AACATGCGGTGGACCGGACCGGCGACTGCGCGTGGACGGCCTTGGCAGTCCTCCGGGGCG  690232

Query  2826    GCCGGTGTACGCTTAACAACCAGCTTAGAACTGGTACGGACAAGGGGAAT  2875
               ||||||||||  ||||||||||||||||||||||||||||||||||||||
Sbjct  690231  GCCGGTGTACAATTAACAACCAGCTTAGAACTGGTACGGACAAGGGGAAT  690182


 Score = 377 bits (204),  Expect = 9e-100
 Identities = 237/252 (94%), Gaps = 6/252 (2%)
 Strand=Plus/Minus

Query  218     TACACAAACTCGTATGGATTTGTATGAACGTGAGATATATCGTTGGACCGTCACTGGCCA  277
               ||| ||||||||||||| |||||||||||||| || | ||||||||||||| ||||||||
Sbjct  649477  TAC-CAAACTCGTATGG-TTTGTATGAACGTG-GA-A-ATCGTTGGACCGTAACTGGCCA  649423

Query  278     ACAA-ATATAACACAACTTTCGACAACGGATCTCTTGGTTCTCCCATCGATGAAGAACGC  336
               ||||   |||| ||||||||||||||||||||||||||||||||||||||||||||||||
Sbjct  649422  ACAACCAATAATACAACTTTCGACAACGGATCTCTTGGTTCTCCCATCGATGAAGAACGC  649363

Query  337     AGCGAAACGCGATAGGTAATGTGAATTGCAGAATTCCGTGAATCATCGAATCTTTGAACG  396
               ||||||||||||||||||||||||||||||||||||||||||||||||||||||||||||
Sbjct  649362  AGCGAAACGCGATAGGTAATGTGAATTGCAGAATTCCGTGAATCATCGAATCTTTGAACG  649303

Query  397     CACCTTGCGCTCTATGGTATTCCGTAGAGCATGCCTGTTTGAGTGCCGTGAATTCTCCCA  456
               |||||||||||| |||||||||||| ||||||||||||||||||||||||||||||| | 
Sbjct  649302  CACCTTGCGCTCCATGGTATTCCGTGGAGCATGCCTGTTTGAGTGCCGTGAATTCTCTCT  649243

Query  457     TCCCAAGCGGTT  468
                |||||||||||
Sbjct  649242  CCCCAAGCGGTT  649231


 Score = 377 bits (204),  Expect = 9e-100
 Identities = 237/252 (94%), Gaps = 6/252 (2%)
 Strand=Plus/Minus

Query  218     TACACAAACTCGTATGGATTTGTATGAACGTGAGATATATCGTTGGACCGTCACTGGCCA  277
               ||| ||||||||||||| |||||||||||||| || | ||||||||||||| ||||||||
Sbjct  658168  TAC-CAAACTCGTATGG-TTTGTATGAACGTG-GA-A-ATCGTTGGACCGTAACTGGCCA  658114

Query  278     ACAA-ATATAACACAACTTTCGACAACGGATCTCTTGGTTCTCCCATCGATGAAGAACGC  336
               ||||   |||| ||||||||||||||||||||||||||||||||||||||||||||||||
Sbjct  658113  ACAACCAATAATACAACTTTCGACAACGGATCTCTTGGTTCTCCCATCGATGAAGAACGC  658054

Query  337     AGCGAAACGCGATAGGTAATGTGAATTGCAGAATTCCGTGAATCATCGAATCTTTGAACG  396
               ||||||||||||||||||||||||||||||||||||||||||||||||||||||||||||
Sbjct  658053  AGCGAAACGCGATAGGTAATGTGAATTGCAGAATTCCGTGAATCATCGAATCTTTGAACG  657994

Query  397     CACCTTGCGCTCTATGGTATTCCGTAGAGCATGCCTGTTTGAGTGCCGTGAATTCTCCCA  456
               |||||||||||| |||||||||||| ||||||||||||||||||||||||||||||| | 
Sbjct  657993  CACCTTGCGCTCCATGGTATTCCGTGGAGCATGCCTGTTTGAGTGCCGTGAATTCTCTCT  657934

Query  457     TCCCAAGCGGTT  468
                |||||||||||
Sbjct  657933  CCCCAAGCGGTT  657922


 Score = 377 bits (204),  Expect = 9e-100
 Identities = 237/252 (94%), Gaps = 6/252 (2%)
 Strand=Plus/Minus

Query  218     TACACAAACTCGTATGGATTTGTATGAACGTGAGATATATCGTTGGACCGTCACTGGCCA  277
               ||| ||||||||||||| |||||||||||||| || | ||||||||||||| ||||||||
Sbjct  666859  TAC-CAAACTCGTATGG-TTTGTATGAACGTG-GA-A-ATCGTTGGACCGTAACTGGCCA  666805

Query  278     ACAA-ATATAACACAACTTTCGACAACGGATCTCTTGGTTCTCCCATCGATGAAGAACGC  336
               ||||   |||| ||||||||||||||||||||||||||||||||||||||||||||||||
Sbjct  666804  ACAACCAATAATACAACTTTCGACAACGGATCTCTTGGTTCTCCCATCGATGAAGAACGC  666745

Query  337     AGCGAAACGCGATAGGTAATGTGAATTGCAGAATTCCGTGAATCATCGAATCTTTGAACG  396
               ||||||||||||||||||||||||||||||||||||||||||||||||||||||||||||
Sbjct  666744  AGCGAAACGCGATAGGTAATGTGAATTGCAGAATTCCGTGAATCATCGAATCTTTGAACG  666685

Query  397     CACCTTGCGCTCTATGGTATTCCGTAGAGCATGCCTGTTTGAGTGCCGTGAATTCTCCCA  456
               |||||||||||| |||||||||||| ||||||||||||||||||||||||||||||| | 
Sbjct  666684  CACCTTGCGCTCCATGGTATTCCGTGGAGCATGCCTGTTTGAGTGCCGTGAATTCTCTCT  666625

Query  457     TCCCAAGCGGTT  468
                |||||||||||
Sbjct  666624  CCCCAAGCGGTT  666613


 Score = 377 bits (204),  Expect = 9e-100
 Identities = 237/252 (94%), Gaps = 6/252 (2%)
 Strand=Plus/Minus

Query  218     TACACAAACTCGTATGGATTTGTATGAACGTGAGATATATCGTTGGACCGTCACTGGCCA  277
               ||| ||||||||||||| |||||||||||||| || | ||||||||||||| ||||||||
Sbjct  675547  TAC-CAAACTCGTATGG-TTTGTATGAACGTG-GA-A-ATCGTTGGACCGTAACTGGCCA  675493

Query  278     ACAA-ATATAACACAACTTTCGACAACGGATCTCTTGGTTCTCCCATCGATGAAGAACGC  336
               ||||   |||| ||||||||||||||||||||||||||||||||||||||||||||||||
Sbjct  675492  ACAACCAATAATACAACTTTCGACAACGGATCTCTTGGTTCTCCCATCGATGAAGAACGC  675433

Query  337     AGCGAAACGCGATAGGTAATGTGAATTGCAGAATTCCGTGAATCATCGAATCTTTGAACG  396
               ||||||||||||||||||||||||||||||||||||||||||||||||||||||||||||
Sbjct  675432  AGCGAAACGCGATAGGTAATGTGAATTGCAGAATTCCGTGAATCATCGAATCTTTGAACG  675373

Query  397     CACCTTGCGCTCTATGGTATTCCGTAGAGCATGCCTGTTTGAGTGCCGTGAATTCTCCCA  456
               |||||||||||| |||||||||||| ||||||||||||||||||||||||||||||| | 
Sbjct  675372  CACCTTGCGCTCCATGGTATTCCGTGGAGCATGCCTGTTTGAGTGCCGTGAATTCTCTCT  675313

Query  457     TCCCAAGCGGTT  468
                |||||||||||
Sbjct  675312  CCCCAAGCGGTT  675301


 Score = 377 bits (204),  Expect = 9e-100
 Identities = 237/252 (94%), Gaps = 6/252 (2%)
 Strand=Plus/Minus

Query  218     TACACAAACTCGTATGGATTTGTATGAACGTGAGATATATCGTTGGACCGTCACTGGCCA  277
               ||| ||||||||||||| |||||||||||||| || | ||||||||||||| ||||||||
Sbjct  684238  TAC-CAAACTCGTATGG-TTTGTATGAACGTG-GA-A-ATCGTTGGACCGTAACTGGCCA  684184

Query  278     ACAA-ATATAACACAACTTTCGACAACGGATCTCTTGGTTCTCCCATCGATGAAGAACGC  336
               ||||   |||| ||||||||||||||||||||||||||||||||||||||||||||||||
Sbjct  684183  ACAACCAATAATACAACTTTCGACAACGGATCTCTTGGTTCTCCCATCGATGAAGAACGC  684124

Query  337     AGCGAAACGCGATAGGTAATGTGAATTGCAGAATTCCGTGAATCATCGAATCTTTGAACG  396
               ||||||||||||||||||||||||||||||||||||||||||||||||||||||||||||
Sbjct  684123  AGCGAAACGCGATAGGTAATGTGAATTGCAGAATTCCGTGAATCATCGAATCTTTGAACG  684064

Query  397     CACCTTGCGCTCTATGGTATTCCGTAGAGCATGCCTGTTTGAGTGCCGTGAATTCTCCCA  456
               |||||||||||| |||||||||||| ||||||||||||||||||||||||||||||| | 
Sbjct  684063  CACCTTGCGCTCCATGGTATTCCGTGGAGCATGCCTGTTTGAGTGCCGTGAATTCTCTCT  684004

Query  457     TCCCAAGCGGTT  468
                |||||||||||
Sbjct  684003  CCCCAAGCGGTT  683992


 Score = 377 bits (204),  Expect = 9e-100
 Identities = 237/252 (94%), Gaps = 6/252 (2%)
 Strand=Plus/Minus

Query  218     TACACAAACTCGTATGGATTTGTATGAACGTGAGATATATCGTTGGACCGTCACTGGCCA  277
               ||| ||||||||||||| |||||||||||||| || | ||||||||||||| ||||||||
Sbjct  692911  TAC-CAAACTCGTATGG-TTTGTATGAACGTG-GA-A-ATCGTTGGACCGTAACTGGCCA  692857

Query  278     ACAA-ATATAACACAACTTTCGACAACGGATCTCTTGGTTCTCCCATCGATGAAGAACGC  336
               ||||   |||| ||||||||||||||||||||||||||||||||||||||||||||||||
Sbjct  692856  ACAACCAATAATACAACTTTCGACAACGGATCTCTTGGTTCTCCCATCGATGAAGAACGC  692797

Query  337     AGCGAAACGCGATAGGTAATGTGAATTGCAGAATTCCGTGAATCATCGAATCTTTGAACG  396
               ||||||||||||||||||||||||||||||||||||||||||||||||||||||||||||
Sbjct  692796  AGCGAAACGCGATAGGTAATGTGAATTGCAGAATTCCGTGAATCATCGAATCTTTGAACG  692737

Query  397     CACCTTGCGCTCTATGGTATTCCGTAGAGCATGCCTGTTTGAGTGCCGTGAATTCTCCCA  456
               |||||||||||| |||||||||||| ||||||||||||||||||||||||||||||| | 
Sbjct  692736  CACCTTGCGCTCCATGGTATTCCGTGGAGCATGCCTGTTTGAGTGCCGTGAATTCTCTCT  692677

Query  457     TCCCAAGCGGTT  468
                |||||||||||
Sbjct  692676  CCCCAAGCGGTT  692665


 Score = 377 bits (204),  Expect = 9e-100
 Identities = 237/252 (94%), Gaps = 6/252 (2%)
 Strand=Plus/Minus

Query  218     TACACAAACTCGTATGGATTTGTATGAACGTGAGATATATCGTTGGACCGTCACTGGCCA  277
               ||| ||||||||||||| |||||||||||||| || | ||||||||||||| ||||||||
Sbjct  701597  TAC-CAAACTCGTATGG-TTTGTATGAACGTG-GA-A-ATCGTTGGACCGTAACTGGCCA  701543

Query  278     ACAA-ATATAACACAACTTTCGACAACGGATCTCTTGGTTCTCCCATCGATGAAGAACGC  336
               ||||   |||| ||||||||||||||||||||||||||||||||||||||||||||||||
Sbjct  701542  ACAACCAATAATACAACTTTCGACAACGGATCTCTTGGTTCTCCCATCGATGAAGAACGC  701483

Query  337     AGCGAAACGCGATAGGTAATGTGAATTGCAGAATTCCGTGAATCATCGAATCTTTGAACG  396
               ||||||||||||||||||||||||||||||||||||||||||||||||||||||||||||
Sbjct  701482  AGCGAAACGCGATAGGTAATGTGAATTGCAGAATTCCGTGAATCATCGAATCTTTGAACG  701423

Query  397     CACCTTGCGCTCTATGGTATTCCGTAGAGCATGCCTGTTTGAGTGCCGTGAATTCTCCCA  456
               |||||||||||| |||||||||||| ||||||||||||||||||||||||||||||| | 
Sbjct  701422  CACCTTGCGCTCCATGGTATTCCGTGGAGCATGCCTGTTTGAGTGCCGTGAATTCTCTCT  701363

Query  457     TCCCAAGCGGTT  468
                |||||||||||
Sbjct  701362  CCCCAAGCGGTT  701351


 Score = 100 bits (54),  Expect = 2e-16
 Identities = 63/67 (94%), Gaps = 2/67 (3%)
 Strand=Plus/Minus

Query  1       CAAGGTTTCTGTAGGTGAACCTGCAGAAGGATCATTAGTGAAGATTCAAGGGCCAGCCAT  60
               |||||||||||||||||||||||||||||||||||||||||| |  ||||||||||||||
Sbjct  649656  CAAGGTTTCTGTAGGTGAACCTGCAGAAGGATCATTAGTGAA-AG-CAAGGGCCAGCCAT  649599

Query  61      ACAGACG  67
               || ||||
Sbjct  649598  ACGGACG  649592


 Score = 100 bits (54),  Expect = 2e-16
 Identities = 63/67 (94%), Gaps = 2/67 (3%)
 Strand=Plus/Minus

Query  1       CAAGGTTTCTGTAGGTGAACCTGCAGAAGGATCATTAGTGAAGATTCAAGGGCCAGCCAT  60
               |||||||||||||||||||||||||||||||||||||||||| |  ||||||||||||||
Sbjct  658347  CAAGGTTTCTGTAGGTGAACCTGCAGAAGGATCATTAGTGAA-AG-CAAGGGCCAGCCAT  658290

Query  61      ACAGACG  67
               || ||||
Sbjct  658289  ACGGACG  658283


 Score = 100 bits (54),  Expect = 2e-16
 Identities = 63/67 (94%), Gaps = 2/67 (3%)
 Strand=Plus/Minus

Query  1       CAAGGTTTCTGTAGGTGAACCTGCAGAAGGATCATTAGTGAAGATTCAAGGGCCAGCCAT  60
               |||||||||||||||||||||||||||||||||||||||||| |  ||||||||||||||
Sbjct  667038  CAAGGTTTCTGTAGGTGAACCTGCAGAAGGATCATTAGTGAA-AG-CAAGGGCCAGCCAT  666981

Query  61      ACAGACG  67
               || ||||
Sbjct  666980  ACGGACG  666974


 Score = 100 bits (54),  Expect = 2e-16
 Identities = 63/67 (94%), Gaps = 2/67 (3%)
 Strand=Plus/Minus

Query  1       CAAGGTTTCTGTAGGTGAACCTGCAGAAGGATCATTAGTGAAGATTCAAGGGCCAGCCAT  60
               |||||||||||||||||||||||||||||||||||||||||| |  ||||||||||||||
Sbjct  675726  CAAGGTTTCTGTAGGTGAACCTGCAGAAGGATCATTAGTGAA-AG-CAAGGGCCAGCCAT  675669

Query  61      ACAGACG  67
               || ||||
Sbjct  675668  ACGGACG  675662


 Score = 100 bits (54),  Expect = 2e-16
 Identities = 63/67 (94%), Gaps = 2/67 (3%)
 Strand=Plus/Minus

Query  1       CAAGGTTTCTGTAGGTGAACCTGCAGAAGGATCATTAGTGAAGATTCAAGGGCCAGCCAT  60
               |||||||||||||||||||||||||||||||||||||||||| |  ||||||||||||||
Sbjct  684417  CAAGGTTTCTGTAGGTGAACCTGCAGAAGGATCATTAGTGAA-AG-CAAGGGCCAGCCAT  684360

Query  61      ACAGACG  67
               || ||||
Sbjct  684359  ACGGACG  684353


 Score = 100 bits (54),  Expect = 2e-16
 Identities = 63/67 (94%), Gaps = 2/67 (3%)
 Strand=Plus/Minus

Query  1       CAAGGTTTCTGTAGGTGAACCTGCAGAAGGATCATTAGTGAAGATTCAAGGGCCAGCCAT  60
               |||||||||||||||||||||||||||||||||||||||||| |  ||||||||||||||
Sbjct  693090  CAAGGTTTCTGTAGGTGAACCTGCAGAAGGATCATTAGTGAA-AG-CAAGGGCCAGCCAT  693033

Query  61      ACAGACG  67
               || ||||
Sbjct  693032  ACGGACG  693026


 Score = 100 bits (54),  Expect = 2e-16
 Identities = 63/67 (94%), Gaps = 2/67 (3%)
 Strand=Plus/Minus

Query  1       CAAGGTTTCTGTAGGTGAACCTGCAGAAGGATCATTAGTGAAGATTCAAGGGCCAGCCAT  60
               |||||||||||||||||||||||||||||||||||||||||| |  ||||||||||||||
Sbjct  701776  CAAGGTTTCTGTAGGTGAACCTGCAGAAGGATCATTAGTGAA-AG-CAAGGGCCAGCCAT  701719

Query  61      ACAGACG  67
               || ||||
Sbjct  701718  ACGGACG  701712


>LFFY01000031.1 Malassezia equina strain CBS 9969 ME9969_109, whole genome shotgun 
sequence
Length=61810

 Score = 3374 bits (1827),  Expect = 0.0
 Identities = 2047/2154 (95%), Gaps = 11/2154 (1%)
 Strand=Plus/Plus

Query  723    AGCCCCCTTTCATTTCTGGTCTCAAATCAGGTAGGATCACCCGCTGAACTTAAGCATATC  782
              |||||  ||| | |||||||||||||||||||||||||||||||||||||||||||||||
Sbjct  59498  AGCCCTTTTTGA-TTCTGGTCTCAAATCAGGTAGGATCACCCGCTGAACTTAAGCATATC  59556

Query  783    AATAAGCGGAGGAAAAGAAACTAACAAGGATTCCCCTAGTAACGGCGAGCGAAGCGGGAA  842
              ||||||||||||||||||||||||||||||||||||||||||||||||||||||||||||
Sbjct  59557  AATAAGCGGAGGAAAAGAAACTAACAAGGATTCCCCTAGTAACGGCGAGCGAAGCGGGAA  59616

Query  843    GAGCTCAAATTTGAAAGCTGGCACCTCCGGTGTCCGCGTTGTAATCTCGAGACGTGTTTT  902
              ||||||||||||||||||||||||||||||||||||||||||||||||||||||||||||
Sbjct  59617  GAGCTCAAATTTGAAAGCTGGCACCTCCGGTGTCCGCGTTGTAATCTCGAGACGTGTTTT  59676

Query  903    CCGTGCGGCTCTATGGACAAGTCCCTTGGAATAGGGCATCGTAGAGGGTGAGAATCCCGT  962
              ||||||||||||||||||| ||||||||||| ||||||||||||||||||| ||||||||
Sbjct  59677  CCGTGCGGCTCTATGGACAGGTCCCTTGGAACAGGGCATCGTAGAGGGTGAAAATCCCGT  59736

Query  963    ACTTGCCATGGAAGAACCGTGCTTTGCGATACACGCTCTAAGAGTCGAGTTGTTTGGGAT  1022
              |||||||||||| | ||||||||||| |||||||||||||||||||||||||||||||||
Sbjct  59737  ACTTGCCATGGATGTACCGTGCTTTGTGATACACGCTCTAAGAGTCGAGTTGTTTGGGAT  59796

Query  1023   TGCAGCTCAAAATGGGTGGTAGACTCCATCTAAAGCTAAATATCGGGGAGAGACCGATAG  1082
              |||||||| |||||||||||||||||||||||||||||||||||||||||||||||||||
Sbjct  59797  TGCAGCTCCAAATGGGTGGTAGACTCCATCTAAAGCTAAATATCGGGGAGAGACCGATAG  59856

Query  1083   CGAACAAGTACCGTGAGGGAAAGATGAAAAGCACTTTGGAAAGAGAGTTAAAAGTACGTG  1142
              ||||||||||||||||||||||||||||||||||||||||||||||||||||||||||||
Sbjct  59857  CGAACAAGTACCGTGAGGGAAAGATGAAAAGCACTTTGGAAAGAGAGTTAAAAGTACGTG  59916

Query  1143   AAATTGTCGAAAGGGAAGCACTTGAAGTCAGCCATGCTGCTTGAGACTCAGCCTGGCCTT  1202
              ||||||||||||||||||| ||||||||||||||||||||  | ||||||||| |||  |
Sbjct  59917  AAATTGTCGAAAGGGAAGCGCTTGAAGTCAGCCATGCTGCGCG-GACTCAGCCCGGC--T  59973

Query  1203   TGGGCTTGGTGTATTTCTCGGTGGCAAGCCAGCATTGGTTTGGGTCGTCGGAGAAGCGCA  1262
                 || ||||||||||| | |  ||||| |||||| | ||||||||| |||||||| |  
Sbjct  59974  GATGCCTGGTGTATTTCCCAGCAGCAAGTCAGCATGGATTTGGGTCGCCGGAGAAG-GGT  60032

Query  1263   TAG-GGAATGTAGCGTCTCCGGACGTGTTATAGCCTTATGCAGGATACGACGACCTGGAT  1321
                | ||||||||||  |  |||  |||||| |||||  | | ||||||| |||| |||||
Sbjct  60033  GGGAGGAATGTAGCACCCACGGGTGTGTTA-AGCCTCCTACTGGATACGGCGACGTGGAT  60091

Query  1322   CAAGGAACGCAGTGTGCCCTCTGGGCGGGTCTTCGGACACCTTCACACTTAGGATGCTGG  1381
              | |||||||||||||||| ||| |||||||||||||||||||||||||||||||||||||
Sbjct  60092  CCAGGAACGCAGTGTGCC-TCT-GGCGGGTCTTCGGACACCTTCACACTTAGGATGCTGG  60149

Query  1382   CGTAATGGCTTTAAGTGGCCCGTCTTGAAACACGGACCAAGGAGTCTAACATGTGTGCGA  1441
              ||||||||||||||| |||||||||||||||||||||||||||||||||||| |||||||
Sbjct  60150  CGTAATGGCTTTAAGCGGCCCGTCTTGAAACACGGACCAAGGAGTCTAACATATGTGCGA  60209

Query  1442   GTTTTTGGGTGGCAAACCCATGAGCGTAATGAAAGTGAATACAGGTGGGATCCGCAAGGA  1501
              |||||||||||||||||||||||||| ||||||||||||| |||||||||||||||||||
Sbjct  60210  GTTTTTGGGTGGCAAACCCATGAGCGGAATGAAAGTGAATGCAGGTGGGATCCGCAAGGA  60269

Query  1502   GCACCATCGACCGGCCCTGAACTTCTGGGATGGGTCTGAGTAAGAGCATATATGTTGGGA  1561
              |||||||||||||| ||||| |||||||||||| || |||||||||||| ||||||||||
Sbjct  60270  GCACCATCGACCGGTCCTGATCTTCTGGGATGGATCCGAGTAAGAGCATGTATGTTGGGA  60329

Query  1562   CCCGAAAGATGGTGAACTATGCCTGAATAGGGCGAAGCCAGAGGAAACTCTGGTGGAGGC  1621
              ||||||||||||||||||||||||||||||||||||||||||||||||||||||||||||
Sbjct  60330  CCCGAAAGATGGTGAACTATGCCTGAATAGGGCGAAGCCAGAGGAAACTCTGGTGGAGGC  60389

Query  1622   TCGCAGCGGTTCTGACGTGCAAATCGATCGTCAAATTTGGGTATAGGGGCGAAAGACTAA  1681
              ||||||||||||||||||||||||||||||||||||||||||||||||||||||||||||
Sbjct  60390  TCGCAGCGGTTCTGACGTGCAAATCGATCGTCAAATTTGGGTATAGGGGCGAAAGACTAA  60449

Query  1682   TCGAACCATCTAGTAGCTGGTTCCTGCCGAAGTTTCCCTCAGGATAGCAGAAACTCGTAT  1741
              ||||||||||||||||||||||||||||||||||||||||||||||||||||||||||||
Sbjct  60450  TCGAACCATCTAGTAGCTGGTTCCTGCCGAAGTTTCCCTCAGGATAGCAGAAACTCGTAT  60509

Query  1742   CAGTTTTATGAGGTAAAGCGAATGATTAGAGGCCTTGGGGATGTAACATCCTTAACCTAT  1801
              ||||||||||||||||||||||||||||||||| ||||||||||||||||||||||||||
Sbjct  60510  CAGTTTTATGAGGTAAAGCGAATGATTAGAGGCATTGGGGATGTAACATCCTTAACCTAT  60569

Query  1802   TCTCAAACTTTAAATGTGTAAGAAGTCCTTGTTACTTAAGTGAACGTGGACATGCGAATG  1861
              ||||||||||||||||||||||||||||||||||||| ||||||||||||||||||||||
Sbjct  60570  TCTCAAACTTTAAATGTGTAAGAAGTCCTTGTTACTTGAGTGAACGTGGACATGCGAATG  60629

Query  1862   AGAGTTTCTAGTGGGCCATTTTTGGTAAGCAGAACTGGCGATGCGGGATGAACCGATCGT  1921
              ||||||||||||||||||||||||||||||||||||||||||||||||||||||||||||
Sbjct  60630  AGAGTTTCTAGTGGGCCATTTTTGGTAAGCAGAACTGGCGATGCGGGATGAACCGATCGT  60689

Query  1922   GAGGTTAAGGTGCCGGAATACACGCTCATCAGACACCACAAAAGGTGTTAGTTCATCTAG  1981
              |||||||| |||||||||||||||||||||||||||||||||||||||||||||||||||
Sbjct  60690  GAGGTTAAAGTGCCGGAATACACGCTCATCAGACACCACAAAAGGTGTTAGTTCATCTAG  60749

Query  1982   ACAGCAGGACGGTGGCCATGGAAGTTGGAATCCGCTAAGGAGTGTGTAACAACTCACCTG  2041
              ||||||||||||||||||||||||| ||||||||||||||||||||||||||||||||||
Sbjct  60750  ACAGCAGGACGGTGGCCATGGAAGTCGGAATCCGCTAAGGAGTGTGTAACAACTCACCTG  60809

Query  2042   CCGAATGAACTAGCCCTGAAAATGGATGGCGCTTAAGCGTGTTACCTATACCTCACCGTC  2101
              ||||||||||||||||||||||||||||||||||||||||||||| ||| ||||||||||
Sbjct  60810  CCGAATGAACTAGCCCTGAAAATGGATGGCGCTTAAGCGTGTTACTTATCCCTCACCGTC  60869

Query  2102   AATGTTAGAGCGATGCGTTGACGAGTAGGCAGGCGTGGAGGTTGTATCGAAGCCTAGGCA  2161
              |||||||||||||||||||||||||||||||||||||| ||||||  |||||||||||||
Sbjct  60870  AATGTTAGAGCGATGCGTTGACGAGTAGGCAGGCGTGGGGGTTGTGCCGAAGCCTAGGCA  60929

Query  2162   GTGATGCTGGGTGGAACAGCCTCTAGTGCAGATCTTGGTGGTAGTAGCAAATATTCAAGT  2221
              ||||||||||| ||||||||||||||||||||||||||||||||||||||||||||||||
Sbjct  60930  GTGATGCTGGGGGGAACAGCCTCTAGTGCAGATCTTGGTGGTAGTAGCAAATATTCAAGT  60989

Query  2222   GAGAACCTTGAAGACTGAAGTGGAGAAAGGTTCCATGGTAACAGCAGTTGGACATGGGTG  2281
              ||||||||||||||||||||||||||||||||||||||||||||||||||||||||||||
Sbjct  60990  GAGAACCTTGAAGACTGAAGTGGAGAAAGGTTCCATGGTAACAGCAGTTGGACATGGGTG  61049

Query  2282   AGCCGATCCTAAGAGATAGGGTAGTTCCGTATGAAAGTTGCGCGATTCTTCGCGCCGCCT  2341
              ||||||||||||||||||||||||||||||||||||| ||||||||||||||||||||||
Sbjct  61050  AGCCGATCCTAAGAGATAGGGTAGTTCCGTATGAAAG-TGCGCGATTCTTCGCGCCGCCT  61108

Query  2342   ATCGAAAGGGAAGCCGGTTAAAATTCCGGCGCCAGGATATGGATGTTAGACGGCAACGTA  2401
              ||||||||||||||||||||| |||||||||||||||| |||||| ||||||||||||||
Sbjct  61109  ATCGAAAGGGAAGCCGGTTAAGATTCCGGCGCCAGGATGTGGATGATAGACGGCAACGTA  61168

Query  2402   AACGAACCAGGAGACGTCGGCGAGGGCCCTGGAAAGAGTTCTCTTTTCTTTCTTACAGTC  2461
              |||||||||||||||||||||||||||||||||||||||| |||||||||||||||||||
Sbjct  61169  AACGAACCAGGAGACGTCGGCGAGGGCCCTGGAAAGAGTTTTCTTTTCTTTCTTACAGTC  61228

Query  2462   TACCACCCTGAAATCGATTTATTCGGAGCTAGGGTTCTATGGCTGGTAGAGCTCGGCACT  2521
              |  ||||||| ||||||||| ||||||| |||||||| ||||||||||||||||||||||
Sbjct  61229  TGTCACCCTGGAATCGATTTGTTCGGAGATAGGGTTCCATGGCTGGTAGAGCTCGGCACT  61288

Query  2522   TCTGCCGAGTCCGGTGCGTCCTCGACGGCCCTTGAAAATCCTGGGGAGCATTCCATCTCA  2581
              ||||||||||||||||||| ||||||||||||||||||||||||||||||  |  | |||
Sbjct  61289  TCTGCCGAGTCCGGTGCGTTCTCGACGGCCCTTGAAAATCCTGGGGAGCAAGCGTT-TCA  61347

Query  2582   TGCCTGGTCGTACTGATAACCGCAGCAGGTCTCCTAGGTTAACAGCCTCTAGTTGATAGA  2641
               ||||||||||||| |||||||||||||||||||||||||||||||||||||||||||||
Sbjct  61348  CGCCTGGTCGTACTCATAACCGCAGCAGGTCTCCTAGGTTAACAGCCTCTAGTTGATAGA  61407

Query  2642   ATAATGTGGATAAGGGAATTCGGCAAATTGGATCCGTAACTTCGGGATAAGGATTGGCTC  2701
              ||||||||||||||||||||||||||||||||||||||||||||||||||||||||||||
Sbjct  61408  ATAATGTGGATAAGGGAATTCGGCAAATTGGATCCGTAACTTCGGGATAAGGATTGGCTC  61467

Query  2702   TAAGGGTTGGGTACATCGGGCCCTGGTTGGAAGCCGCTGATGCTGGCTTGGACTGCTGCG  2761
              |||||||||||| |||||||||| ||  |||||||||||  |||||  ||||||||||||
Sbjct  61468  TAAGGGTTGGGTGCATCGGGCCCGGGCGGGAAGCCGCTGGAGCTGGACTGGACTGCTGCG  61527

Query  2762   TGGCAACATGCGGTGGACCGAGCCGGCGTCGGCGCGTGGACGGCCAGGGCAGTCCCTCGG  2821
               |||||| ||||||||||||  |||||  |||||||||||||||| ||||||||||||||
Sbjct  61528  AGGCAACTTGCGGTGGACCGGACCGGCACCGGCGCGTGGACGGCCCGGGCAGTCCCTCGG  61587

Query  2822   GACGGCCGGTGTACGCTTAACAACCAGCTTAGAACTGGTACGGACAAGGGGAAT  2875
              | ||||||||| ||||||||||||||||||||||||||||||||||||||||||
Sbjct  61588  GGCGGCCGGTGCACGCTTAACAACCAGCTTAGAACTGGTACGGACAAGGGGAAT  61641


 Score = 302 bits (163),  Expect = 6e-77
 Identities = 186/197 (94%), Gaps = 2/197 (1%)
 Strand=Plus/Plus

Query  272    TGGCCAACAAA-TATAACACAACTTTCGACAACGGATCTCTTGGTTCTCCCATCGATGAA  330
              || || ||||| ||| ||||||||||||||||||||||||||||||||||||||||||||
Sbjct  59104  TGTCCTACAAACTAT-ACACAACTTTCGACAACGGATCTCTTGGTTCTCCCATCGATGAA  59162

Query  331    GAACGCAGCGAAACGCGATAGGTAATGTGAATTGCAGAATTCCGTGAATCATCGAATCTT  390
              ||||||||||||||||||||||||||||||||||||||||||||||||||||||||||||
Sbjct  59163  GAACGCAGCGAAACGCGATAGGTAATGTGAATTGCAGAATTCCGTGAATCATCGAATCTT  59222

Query  391    TGAACGCACCTTGCGCTCTATGGTATTCCGTAGAGCATGCCTGTTTGAGTGCCGTGAATT  450
              |||||||||||||||||| |||||||||||| || ||||||||||||||||||| |||||
Sbjct  59223  TGAACGCACCTTGCGCTCCATGGTATTCCGTGGATCATGCCTGTTTGAGTGCCGCGAATT  59282

Query  451    CTCCCATCCCAAGCGGT  467
              |||||  |||| |||||
Sbjct  59283  CTCCCTCCCCATGCGGT  59299


 Score = 80.5 bits (43),  Expect = 3e-10
 Identities = 43/43 (100%), Gaps = 0/43 (0%)
 Strand=Plus/Plus

Query  1      CAAGGTTTCTGTAGGTGAACCTGCAGAAGGATCATTAGTGAAG  43
              |||||||||||||||||||||||||||||||||||||||||||
Sbjct  58923  CAAGGTTTCTGTAGGTGAACCTGCAGAAGGATCATTAGTGAAG  58965


>BCKY01000012.1 Malassezia japonica DNA, scaffold: scaffold_11, strain: JCM 11963, 
whole genome shotgun sequence
Length=7949

 Score = 3317 bits (1796),  Expect = 0.0
 Identities = 2036/2152 (95%), Gaps = 15/2152 (1%)
 Strand=Plus/Minus

Query  730   TTTCATTTCTGGTCTCAAATCAGGTAGGATCACCCGCTGAACTTAAGCATATCAATAAGC  789
             |||||||||||||||||||||||||||||||||||||||||||||||||||||| |||||
Sbjct  3784  TTTCATTTCTGGTCTCAAATCAGGTAGGATCACCCGCTGAACTTAAGCATATCATTAAGC  3725

Query  790   GGAGGAAAAGAAACTAACAAGGATTCCCCTAGTAACGGCGAGCGAAGCGGGAAGAGCTCA  849
             |||||||||||||||||||||||||||||||||||||||||| |||||||||||||||||
Sbjct  3724  GGAGGAAAAGAAACTAACAAGGATTCCCCTAGTAACGGCGAGTGAAGCGGGAAGAGCTCA  3665

Query  850   AATTTGAAAGCTGGCACCTCCGGTGTCCGCGTTGTAATCTCGAGACGTGTTTTCCGTGCG  909
             |||||||||||||| ||||  |||| ||||||||||||||||||||| |||||||| |||
Sbjct  3664  AATTTGAAAGCTGGTACCTTTGGTGCCCGCGTTGTAATCTCGAGACGCGTTTTCCGCGCG  3605

Query  910   GCTCTATGGACAAGTCCCTTGGAATAGGGCATCGTAGAGGGTGAGAATCCCGTACTTGCC  969
             || |||||||||||| |||||||| ||| ||||||||||||||| |||||||||||||||
Sbjct  3604  GCGCTATGGACAAGTTCCTTGGAACAGGACATCGTAGAGGGTGAAAATCCCGTACTTGCC  3545

Query  970   ATGGAAGAACCGTGCTTTGCGATACACGCTCTAAGAGTCGAGTTGTTTGGGATTGCAGCT  1029
             ||||| | ||||||||||| |||||  |||| ||||||||||||||||||||||||||||
Sbjct  3544  ATGGATGCACCGTGCTTTGTGATACGTGCTCAAAGAGTCGAGTTGTTTGGGATTGCAGCT  3485

Query  1030  CAAAATGGGTGGTAGACTCCATCTAAAGCTAAATATCGGGGAGAGACCGATAGCGAACAA  1089
             ||||||||||||||||||||||||||||||||||||||||||||||||||||||||||||
Sbjct  3484  CAAAATGGGTGGTAGACTCCATCTAAAGCTAAATATCGGGGAGAGACCGATAGCGAACAA  3425

Query  1090  GTACCGTGAGGGAAAGATGAAAAGCACTTTGGAAAGAGAGTTAAAAGTACGTGAAATTGT  1149
             ||||||||||||||||||||||||||||||||||||||||||||||||||||||||||||
Sbjct  3424  GTACCGTGAGGGAAAGATGAAAAGCACTTTGGAAAGAGAGTTAAAAGTACGTGAAATTGT  3365

Query  1150  CGAAAGGGAAGCACTTGAAGTCAGCCATGCTGCTTGAGACTCAGCCTGGCCTTTGGGCTT  1209
             |||||||||||| ||||||||||||||||| |||   ||||||||||||| |||  ||||
Sbjct  3364  CGAAAGGGAAGCGCTTGAAGTCAGCCATGCCGCTCAGGACTCAGCCTGGC-TTT-TGCTT  3307

Query  1210  GGTGTA-TTTCTCGGTGGCAAGCCAGCATTGGTTTGGGTCGTCGGAGAAGCGCATAG--G  1266
             |||||| || || ||| ||||| ||||||||||||||  ||||||||||||  || |  |
Sbjct  3306  GGTGTACTTCCTGGGTAGCAAGTCAGCATTGGTTTGGACCGTCGGAGAAGC--ATGGCAG  3249

Query  1267  GAATGTAGCGTCTCCGGACGTGTTATAGCCTTATGCA--GGATACGACGACCTGGATCAA  1324
             ||||||  || |  ||| |||||||||||||    ||  ||||||| ||  || || |||
Sbjct  3248  GAATGTGACGCCCTCGGGCGTGTTATAGCCT--GCCATTGGATACGCCGGTCTAGACCAA  3191

Query  1325  GGAACGCAGTGTGCCCTCTGGGCGGGTCTTCGGACACCTTCACACTTAGGATGCTGGCGT  1384
             ||||||||||| ||| |   ||||||||||||||||||||| ||||||||||||||||||
Sbjct  3190  GGAACGCAGTGCGCC-TTACGGCGGGTCTTCGGACACCTTCGCACTTAGGATGCTGGCGT  3132

Query  1385  AATGGCTTTAAGTGGCCCGTCTTGAAACACGGACCAAGGAGTCTAACATGTGTGCGAGTT  1444
             |||||||||||| |||||||||||||||||||||||||||||||||||| ||||||||||
Sbjct  3131  AATGGCTTTAAGCGGCCCGTCTTGAAACACGGACCAAGGAGTCTAACATATGTGCGAGTT  3072

Query  1445  TTTGGGTGGCAAACCCATGAGCGTAATGAAAGTGAATACAGGTGGGATCCGCAAGGAGCA  1504
             ||||||||||||||||||||||||||||||||||||| ||||||||||||||||||||||
Sbjct  3071  TTTGGGTGGCAAACCCATGAGCGTAATGAAAGTGAATGCAGGTGGGATCCGCAAGGAGCA  3012

Query  1505  CCATCGACCGGCCCTGAACTTCTGGGATGGGTCTGAGTAAGAGCATATATGTTGGGACCC  1564
             ||||||||||||| ||| |||||||||| ||||||||||||||||| |||||||||||||
Sbjct  3011  CCATCGACCGGCCGTGATCTTCTGGGATCGGTCTGAGTAAGAGCATGTATGTTGGGACCC  2952

Query  1565  GAAAGATGGTGAACTATGCCTGAATAGGGCGAAGCCAGAGGAAACTCTGGTGGAGGCTCG  1624
             ||||||||||||||||||||||||||||||||||||||||||||||||||||||||||||
Sbjct  2951  GAAAGATGGTGAACTATGCCTGAATAGGGCGAAGCCAGAGGAAACTCTGGTGGAGGCTCG  2892

Query  1625  CAGCGGTTCTGACGTGCAAATCGATCGTCAAATTTGGGTATAGGGGCGAAAGACTAATCG  1684
             ||||||||||||||||||||||||||||| ||||||||||||||||||||||||||||||
Sbjct  2891  CAGCGGTTCTGACGTGCAAATCGATCGTCGAATTTGGGTATAGGGGCGAAAGACTAATCG  2832

Query  1685  AACCATCTAGTAGCTGGTTCCTGCCGAAGTTTCCCTCAGGATAGCAGAAACTCGTATCAG  1744
             ||||||||||||||||||||||||||||||||||||||||||||||||||||||||||||
Sbjct  2831  AACCATCTAGTAGCTGGTTCCTGCCGAAGTTTCCCTCAGGATAGCAGAAACTCGTATCAG  2772

Query  1745  TTTTATGAGGTAAAGCGAATGATTAGAGGCCTTGGGGATGTAACATCCTTAACCTATTCT  1804
             ||||||||||||||||||||||||||||||||||||||||||||||||||||||||||||
Sbjct  2771  TTTTATGAGGTAAAGCGAATGATTAGAGGCCTTGGGGATGTAACATCCTTAACCTATTCT  2712

Query  1805  CAAACTTTAAATGTGTAAGAAGTCCTTGTTACTTAAGTGAACGTGGACATGCGAATGAGA  1864
             ||||||||||||||||||||||||||||||||||||||||||||||||||||||||||||
Sbjct  2711  CAAACTTTAAATGTGTAAGAAGTCCTTGTTACTTAAGTGAACGTGGACATGCGAATGAGA  2652

Query  1865  GTTTCTAGTGGGCCATTTTTGGTAAGCAGAACTGGCGATGCGGGATGAACCGATCGTGAG  1924
             ||||||||||||||||||||||||||||||||||||||||||||||||||||||||||||
Sbjct  2651  GTTTCTAGTGGGCCATTTTTGGTAAGCAGAACTGGCGATGCGGGATGAACCGATCGTGAG  2592

Query  1925  GTTAAGGTGCCGGAATACACGCTCATCAGACACCACAAAAGGTGTTAGTTCATCTAGACA  1984
             ||||| ||||||||||||||||||||||||||||||||||||||||||||||||||||||
Sbjct  2591  GTTAAAGTGCCGGAATACACGCTCATCAGACACCACAAAAGGTGTTAGTTCATCTAGACA  2532

Query  1985  GCAGGACGGTGGCCATGGAAGTTGGAATCCGCTAAGGAGTGTGTAACAACTCACCTGCCG  2044
             |||||||||||||||||||||| |||||||||||||||||||||||||||||||||||||
Sbjct  2531  GCAGGACGGTGGCCATGGAAGTCGGAATCCGCTAAGGAGTGTGTAACAACTCACCTGCCG  2472

Query  2045  AATGAACTAGCCCTGAAAATGGATGGCGCTTAAGCGTGTTACCTATACCTCACCGTCAAT  2104
             |||||||||||||||||||||||||||||||||||||||||| |||||||||||||||||
Sbjct  2471  AATGAACTAGCCCTGAAAATGGATGGCGCTTAAGCGTGTTACTTATACCTCACCGTCAAT  2412

Query  2105  GTTAGAGCGATGCGTTGACGAGTAGGCAGGCGTGGAGGTT-GTATCGAAGCCTAGGCAGT  2163
             ||||||||||||||||||||||||||||||||||| |||  || ||||||||||||||||
Sbjct  2411  GTTAGAGCGATGCGTTGACGAGTAGGCAGGCGTGGGGGTCAGTGTCGAAGCCTAGGCAGT  2352

Query  2164  GATGCTGGGTGGAACAGCCTCTAGTGCAGATCTTGGTGGTAGTAGCAAATATTCAAGTGA  2223
             ||||||||||||||| ||||||||||||||||||||||||||||||||||||||||||||
Sbjct  2351  GATGCTGGGTGGAACGGCCTCTAGTGCAGATCTTGGTGGTAGTAGCAAATATTCAAGTGA  2292

Query  2224  GAACCTTGAAGACTGAAGTGGAGAAAGGTTCCATGGTAACAGCAGTTGGACATGGGTGAG  2283
             ||||||||||||||||||||||||||||||||||||||||||||||||||||||||||||
Sbjct  2291  GAACCTTGAAGACTGAAGTGGAGAAAGGTTCCATGGTAACAGCAGTTGGACATGGGTGAG  2232

Query  2284  CCGATCCTAAGAGATAGGGTAGTTCCGTATGAAAGTTGCGCGATTCTTCGCGCCGCCTAT  2343
             |||||||||||||||||||||||||||||||||||| |||||||||||||||||||||||
Sbjct  2231  CCGATCCTAAGAGATAGGGTAGTTCCGTATGAAAGT-GCGCGATTCTTCGCGCCGCCTAT  2173

Query  2344  CGAAAGGGAAGCCGGTTAAAATTCCGGCGCCAGGATATGGATGTTAGACGGCAACGTAAA  2403
             |||||||||||||||||||||||||||||||||||| |||||||||||||||||||||||
Sbjct  2172  CGAAAGGGAAGCCGGTTAAAATTCCGGCGCCAGGATGTGGATGTTAGACGGCAACGTAAA  2113

Query  2404  CGAACCAGGAGACGTCGGCGAGGGCCCTGGAAAGAGTTCTCTTTTCTTTCTTACAGTCTA  2463
             ||||| ||||||||||||| ||  |||||||||||||| |||||||||||||||||||| 
Sbjct  2112  CGAACTAGGAGACGTCGGCAAGAACCCTGGAAAGAGTTATCTTTTCTTTCTTACAGTCTG  2053

Query  2464  CCACCCTGAAATCGATTTATTCGGAGCTAGGGTTCTATGGCTGGTAGAGCTCGGCACTTC  2523
             |||||||||||||||||| ||||||| |||||||| ||||||||||||||||||||||||
Sbjct  2052  CCACCCTGAAATCGATTTGTTCGGAGATAGGGTTCCATGGCTGGTAGAGCTCGGCACTTC  1993

Query  2524  TGCCGAGTCCGGTGCGTCCTCGACGGCCCTTGAAAATCCTGGGGAGCATTCCATCTCATG  2583
             ||||| ||||||||||| || ||||||||||||||||||| |||||||||| || ||| |
Sbjct  1992  TGCCGGGTCCGGTGCGTTCTTGACGGCCCTTGAAAATCCTAGGGAGCATTC-ATTTCACG  1934

Query  2584  CCTGGTCGTACTGATAACCGCAGCAGGTCTCCTAGGTTAACAGCCTCTAGTTGATAGAAT  2643
             |||||||||||| |||||||||||||||||||||||||||||||||||||||||||||||
Sbjct  1933  CCTGGTCGTACTCATAACCGCAGCAGGTCTCCTAGGTTAACAGCCTCTAGTTGATAGAAT  1874

Query  2644  AATGTGGATAAGGGAATTCGGCAAATTGGATCCGTAACTTCGGGATAAGGATTGGCTCTA  2703
             |||||||||||||||| |||||||||| ||||||||||||||||||||||||||||||||
Sbjct  1873  AATGTGGATAAGGGAAGTCGGCAAATTAGATCCGTAACTTCGGGATAAGGATTGGCTCTA  1814

Query  2704  AGGGTTGGGTACATCGGGCCCTGGTTGGAAGCCGCTGATGCTGGCTTGGACTGCTGCGTG  2763
             ||| |||||| ||||||||| |||||||||||||| ||||||||  ||||||||||||||
Sbjct  1813  AGGATTGGGTGCATCGGGCCTTGGTTGGAAGCCGCGGATGCTGGACTGGACTGCTGCGTG  1754

Query  2764  GCAACATGCGGTGGACCGAGCCGGCGTCGGCGCGTGGACGGCCAGGGCAGTCCCTCGGGA  2823
             ||||||||||||||||||  |||||| | ||| ||||||||||  |||||||||||||| 
Sbjct  1753  GCAACATGCGGTGGACCGGACCGGCGACTGCGTGTGGACGGCCTTGGCAGTCCCTCGGGG  1694

Query  2824  CGGCCGGTGTACGCTTAACAACCAGCTTAGAACTGGTACGGACAAGGGGAAT  2875
             ||||||||||||  ||||||| ||||||||||||||||||||||||||||||
Sbjct  1693  CGGCCGGTGTACAATTAACAATCAGCTTAGAACTGGTACGGACAAGGGGAAT  1642


 Score = 353 bits (191),  Expect = 2e-92
 Identities = 231/249 (93%), Gaps = 7/249 (3%)
 Strand=Plus/Minus

Query  222   CAAACTCGTATGGATTTGTATGAACGTGAGATATATCGTTGGACCGTCACTGGCCAACAA  281
             |||||||||||||  |||||||||||||   || ||||||||||||| |||||||| |||
Sbjct  4341  CAAACTCGTATGG--TTGTATGAACGTG---TAAATCGTTGGACCGTAACTGGCCAGCAA  4287

Query  282   A--TATAACACAACTTTCGACAACGGATCTCTTGGTTCTCCCATCGATGAAGAACGCAGC  339
             |   | || |||||||||||||||||||||||||||||||||||||||||||||||||||
Sbjct  4286  ACAAACAATACAACTTTCGACAACGGATCTCTTGGTTCTCCCATCGATGAAGAACGCAGC  4227

Query  340   GAAACGCGATAGGTAATGTGAATTGCAGAATTCCGTGAATCATCGAATCTTTGAACGCAC  399
             ||||||||||||||||||||||||||||||||||||||||||||||||||||||||||||
Sbjct  4226  GAAACGCGATAGGTAATGTGAATTGCAGAATTCCGTGAATCATCGAATCTTTGAACGCAC  4167

Query  400   CTTGCGCTCTATGGTATTCCGTAGAGCATGCCTGTTTGAGTGCCGTGAATTCTCCCATCC  459
             ||||||||| |||||||||||| ||||||||||||||||||||||||||||||| |  ||
Sbjct  4166  CTTGCGCTCCATGGTATTCCGTGGAGCATGCCTGTTTGAGTGCCGTGAATTCTCTCTCCC  4107

Query  460   CAAGCGGTT  468
             |||||||||
Sbjct  4106  CAAGCGGTT  4098


 Score = 91.6 bits (49),  Expect = 1e-13
 Identities = 107/134 (80%), Gaps = 8/134 (6%)
 Strand=Plus/Minus

Query  1     CAAGGTTTCTGTAGGTGAACCTGCAGAAGGATCATTAGTGAAGATTCAAG-GGCCAGCCA  59
             |||||||||||||||||||||||||||||||||||||||||| |  |||| |||| ||||
Sbjct  4521  CAAGGTTTCTGTAGGTGAACCTGCAGAAGGATCATTAGTGAA-AG-CAAGAGGCCTGCCA  4464

Query  60    TACAGACGTACAATAAGTGT-GTCTCTGGCGGCTCGTATCCACTATACATCCAT--AAAC  116
             ||| ||||  | |   | |  |||||||||| |||  | ||  || |||  |||  ||||
Sbjct  4463  TACGGACGCGCTACTCGCGCAGTCTCTGGCGCCTCA-ACCCTTTACACAAACATCCAAAC  4405

Query  117   CCGTGTGCAC-TGT  129
             |||||||||| |||
Sbjct  4404  CCGTGTGCACCTGT  4391


>SBHY01000001.1 Malassezia slooffiae strain CBS 7956 unitig0, whole genome shotgun 
sequence
Length=1428506

 Score = 3188 bits (1726),  Expect = 0.0
 Identities = 2014/2156 (93%), Gaps = 7/2156 (0%)
 Strand=Plus/Minus

Query  723      AGCCCCCT-TTCATTTCTGGTCTCAAATCAGGTAGGATCACCCGCTGAACTTAAGCATAT  781
                ||||| || |||| |||||| |||||||||||||||||||||||||||||||||||||||
Sbjct  1075009  AGCCCTCTCTTCACTTCTGGCCTCAAATCAGGTAGGATCACCCGCTGAACTTAAGCATAT  1074950

Query  782      CAATAAGCGGAGGAAAAGAAACTAACAAGGATTCCCCTAGTAACGGCGAGCGAAGCGGGA  841
                ||||||||||||||||||||||||||||||||||||||||||||||||||||||||||||
Sbjct  1074949  CAATAAGCGGAGGAAAAGAAACTAACAAGGATTCCCCTAGTAACGGCGAGCGAAGCGGGA  1074890

Query  842      AGAGCTCAAATTTGAAAGCTGGCACCTCCGGTGTCCGCGTTGTAATCTCGAGACGTGTTT  901
                |||||||||||||||||||||||||||||||||||||||||||||| |||||||||||||
Sbjct  1074889  AGAGCTCAAATTTGAAAGCTGGCACCTCCGGTGTCCGCGTTGTAATTTCGAGACGTGTTT  1074830

Query  902      TCCGTGCGGCTCTATGGACAAGTCCCTTGGAATAGGGCATCGTAGAGGGTGAGAATCCCG  961
                |||| | ||| | |||||||||| || |||||| || ||||||||||||||| |||||||
Sbjct  1074829  TCCGCGTGGCGCCATGGACAAGTTCCCTGGAATGGGACATCGTAGAGGGTGAAAATCCCG  1074770

Query  962      TACTTGCCATGGAAGAACCGTGCTTTGCGATACACGCTCTAAGAGTCGAGTTGTTTGGGA  1021
                ||||||||||||| | ||| ||||||||||||||||||| ||||||||||| ||||||||
Sbjct  1074769  TACTTGCCATGGACGTACCATGCTTTGCGATACACGCTCCAAGAGTCGAGTAGTTTGGGA  1074710

Query  1022     TTGCAGCTCAAAATGGGTGGTAGACTCCATCTAAAGCTAAATATCGGGGAGAGACCGATA  1081
                |||| |||||||||||||||||||||||||||||||||||||||||||||||||||||||
Sbjct  1074709  TTGCTGCTCAAAATGGGTGGTAGACTCCATCTAAAGCTAAATATCGGGGAGAGACCGATA  1074650

Query  1082     GCGAACAAGTACCGTGAGGGAAAGATGAAAAGCACTTTGGAAAGAGAGTTAAAAGTACGT  1141
                ||||||||||||||||||||||||||||||||||||||||||||||||||||||||||||
Sbjct  1074649  GCGAACAAGTACCGTGAGGGAAAGATGAAAAGCACTTTGGAAAGAGAGTTAAAAGTACGT  1074590

Query  1142     GAAATTGTCGAAAGGGAAGCACTTGAAGTCAGCCATGCTGCTTGAGACTCAGCCTGGCCT  1201
                ||||||||||||| |||||| ||||||||||||||||| ||| | |||||| | |||| |
Sbjct  1074589  GAAATTGTCGAAATGGAAGCGCTTGAAGTCAGCCATGCGGCTGGGGACTCACCTTGGCGT  1074530

Query  1202     TTGGGCTTGGTGTATTTCTCG-GTGGCAAGCCAGCATTGGTTTGGGTCGTCGGAGAAGCG  1260
                 | | ||  | |||||||||  || ||||| ||||||||||||| | || |||||||| |
Sbjct  1074529  CTCG-CTGAGGGTATTTCTCCAGTAGCAAGTCAGCATTGGTTTGCGGCGCCGGAGAAGGG  1074471

Query  1261     CATAGGGAATGTAGCGTCTCCGGACGTGTTATAGCCTTATGCAGGATACGACGACCTGGA  1320
                   |||||| || ||  |  |||  ||||||||||| |   | ||||||| ||    |||
Sbjct  1074470  TCCAGGGAAGGTGGCACCCTCGGGTGTGTTATAGCCCTGGACTGGATACGGCGCGGCGGA  1074411

Query  1321     TCAAGGAACGCAGTGTGCCCTCTGGGCGGGTCTTCGGACACCTTCACACTTAGGATGCTG  1380
                 |||||||||||||||||||||  ||||||||||||||||||||||||||||||||||||
Sbjct  1074410  CCAAGGAACGCAGTGTGCCCTCGTGGCGGGTCTTCGGACACCTTCACACTTAGGATGCTG  1074351

Query  1381     GCGTAATGGCTTTAAGTGGCCCGTCTTGAAACACGGACCAAGGAGTCTAACATGTGTGCG  1440
                |||||||||||||||| |||||||||||||||||||||||||||||||||||| ||||||
Sbjct  1074350  GCGTAATGGCTTTAAGCGGCCCGTCTTGAAACACGGACCAAGGAGTCTAACATATGTGCG  1074291

Query  1441     AGTTTTTGGGTGGCAAACCCATGAGCGTAATGAAAGTGAATACAGGTGGGATCCGCAAGG  1500
                ||||||||||||||||||||||||||||||||||||||||| ||||||||||||||||||
Sbjct  1074290  AGTTTTTGGGTGGCAAACCCATGAGCGTAATGAAAGTGAATGCAGGTGGGATCCGCAAGG  1074231

Query  1501     AGCACCATCGACCGGCCCTGAACTTCTGGGATGGGTCTGAGTAAGAGCATATATGTTGGG  1560
                ||||||||||||||| |  |  |||| |  |  | || ||||||||||||||||||||||
Sbjct  1074230  AGCACCATCGACCGGTCTGGCGCTTCGGCTAAAGATCCGAGTAAGAGCATATATGTTGGG  1074171

Query  1561     ACCCGAAAGATGGTGAACTATGCCTGAATAGGGCGAAGCCAGAGGAAACTCTGGTGGAGG  1620
                ||||||||||||||||||||||||||||||||||||||||||||||||||||||||||||
Sbjct  1074170  ACCCGAAAGATGGTGAACTATGCCTGAATAGGGCGAAGCCAGAGGAAACTCTGGTGGAGG  1074111

Query  1621     CTCGCAGCGGTTCTGACGTGCAAATCGATCGTCAAATTTGGGTATAGGGGCGAAAGACTA  1680
                |||| |||||||||||||||||||||||||||||||||| ||||||||||||||||||||
Sbjct  1074110  CTCGTAGCGGTTCTGACGTGCAAATCGATCGTCAAATTTAGGTATAGGGGCGAAAGACTA  1074051

Query  1681     ATCGAACCATCTAGTAGCTGGTTCCTGCCGAAGTTTCCCTCAGGATAGCAGAAACTCGTA  1740
                ||||||||||||||||||||||||||||||||||||||||||||||||||||||||||||
Sbjct  1074050  ATCGAACCATCTAGTAGCTGGTTCCTGCCGAAGTTTCCCTCAGGATAGCAGAAACTCGTA  1073991

Query  1741     TCAGTTTTATGAGGTAAAGCGAATGATTAGAGGCCTTGGGGATGTAACATCCTTAACCTA  1800
                ||||||||||||||||||||||||||||||||||||||||||||||||||||||||||||
Sbjct  1073990  TCAGTTTTATGAGGTAAAGCGAATGATTAGAGGCCTTGGGGATGTAACATCCTTAACCTA  1073931

Query  1801     TTCTCAAACTTTAAATGTGTAAGAAGTCCTTGTTACTTAAGTGAACGTGGACATGCGAAT  1860
                |||||||||||||||||||||||||| ||||||||||| ||||||||||| |||||||||
Sbjct  1073930  TTCTCAAACTTTAAATGTGTAAGAAGCCCTTGTTACTTGAGTGAACGTGGGCATGCGAAT  1073871

Query  1861     GAGAGTTTCTAGTGGGCCATTTTTGGTAAGCAGAACTGGCGATGCGGGATGAACCGATCG  1920
                ||||||||||||||||||||||||||||||||||||||||||||||||||||||||||||
Sbjct  1073870  GAGAGTTTCTAGTGGGCCATTTTTGGTAAGCAGAACTGGCGATGCGGGATGAACCGATCG  1073811

Query  1921     TGAGGTTAAGGTGCCGGAATACACGCTCATCAGACACCACAAAAGGTGTTAGTTCATCTA  1980
                || |||||||||||||||||||||||||||||||||||||||||||||||||||||||||
Sbjct  1073810  TGGGGTTAAGGTGCCGGAATACACGCTCATCAGACACCACAAAAGGTGTTAGTTCATCTA  1073751

Query  1981     GACAGCAGGACGGTGGCCATGGAAGTTGGAATCCGCTAAGGAGTGTGTAACAACTCACCT  2040
                |||||||||||||||||||||||||| |||||||||||||||||||||||||||||||||
Sbjct  1073750  GACAGCAGGACGGTGGCCATGGAAGTCGGAATCCGCTAAGGAGTGTGTAACAACTCACCT  1073691

Query  2041     GCCGAATGAACTAGCCCTGAAAATGGATGGCGCTTAAGCGTGTTACCTATACCTCACCGT  2100
                ||||||||||||||||||||||||||||||||||||||||||||||||||||| | || |
Sbjct  1073690  GCCGAATGAACTAGCCCTGAAAATGGATGGCGCTTAAGCGTGTTACCTATACCCCGCCAT  1073631

Query  2101     CAATGTTAGAGCGATGCGTTGACGAGTAGGCAGGCGTGGAGGTTG-TATCGAAGCCTAGG  2159
                || ||||||||||| ||| ||| |||||||||||||||| ||| | | ||||||||||||
Sbjct  1073630  CAGTGTTAGAGCGACGCGCTGATGAGTAGGCAGGCGTGGGGGTCGGTGTCGAAGCCTAGG  1073571

Query  2160     CAGTGATGCTGGGTGGAACAGCCTCTAGTGCAGATCTTGGTGGTAGTAGCAAATATTCAA  2219
                ||||||||| ||||||||| ||||||||||||||||||||||||||||||||||||||||
Sbjct  1073570  CAGTGATGCCGGGTGGAACGGCCTCTAGTGCAGATCTTGGTGGTAGTAGCAAATATTCAA  1073511

Query  2220     GTGAGAACCTTGAAGACTGAAGTGGAGAAAGGTTCCATGGTAACAGCAGTTGGACATGGG  2279
                ||||||||||||||||||||||||||||||||||||||||||||||||||||||||||||
Sbjct  1073510  GTGAGAACCTTGAAGACTGAAGTGGAGAAAGGTTCCATGGTAACAGCAGTTGGACATGGG  1073451

Query  2280     TGAGCCGATCCTAAGAGATAGGGTAGTTCCGTATGAAAGTTGCGCGATTCTTCGCGCCGC  2339
                |||||||||||||||||||||||||||||||||| ||||  ||||||||||||| ||| |
Sbjct  1073450  TGAGCCGATCCTAAGAGATAGGGTAGTTCCGTATCAAAGC-GCGCGATTCTTCGTGCCAC  1073392

Query  2340     CTATCGAAAGGGAAGCCGGTTAAAATTCCGGCGCCAGGATATGGATGTTAGACGGCAACG  2399
                |||||||||||||||||||||||||||||||||||||||| |||| ||| ||||||||||
Sbjct  1073391  CTATCGAAAGGGAAGCCGGTTAAAATTCCGGCGCCAGGATGTGGACGTTGGACGGCAACG  1073332

Query  2400     TAAACGAACCAGGAGACGTCGGCGAGGGCCCTGGAAAGAGTTCTCTTTTCTTTCTTACAG  2459
                ||||||||||||||||||||||||||||||| || |||||||||||||||||||||||||
Sbjct  1073331  TAAACGAACCAGGAGACGTCGGCGAGGGCCCCGGGAAGAGTTCTCTTTTCTTTCTTACAG  1073272

Query  2460     TCTACCACCCTGAAATCGATTTATTCGGAGCTAGGGTTCTATGGCTGGTAGAGCTCGGCA  2519
                |||  ||||||||||||||||| |||||||||||||||| ||||||||||||||||||||
Sbjct  1073271  TCTGTCACCCTGAAATCGATTTGTTCGGAGCTAGGGTTCCATGGCTGGTAGAGCTCGGCA  1073212

Query  2520     CTTCTGCCGAGTCCGGTGCGTCCTCGACGGCCCTTGAAAATCCTGGGGAGCATTCCATCT  2579
                ||||||||| ||||||||||| ||||||||||||||||||||||||||||| ||   | |
Sbjct  1073211  CTTCTGCCGGGTCCGGTGCGTTCTCGACGGCCCTTGAAAATCCTGGGGAGC-TTAGTT-T  1073154

Query  2580     CATGCCTGGTCGTACTGATAACCGCAGCAGGTCTCCTAGGTTAACAGCCTCTAGTTGATA  2639
                || ||||||||||||| ||||||||||||||||||| |||| ||||||||||||||||||
Sbjct  1073153  CACGCCTGGTCGTACTCATAACCGCAGCAGGTCTCCAAGGTGAACAGCCTCTAGTTGATA  1073094

Query  2640     GAATAATGTGGATAAGGGAATTCGGCAAATTGGATCCGTAACTTCGGGATAAGGATTGGC  2699
                |||||||||||||||||||| |||||||||||||||||||||||||||||||||||||||
Sbjct  1073093  GAATAATGTGGATAAGGGAAGTCGGCAAATTGGATCCGTAACTTCGGGATAAGGATTGGC  1073034

Query  2700     TCTAAGGGTTGGGTACATCGGGCCCTGGTTGGAAGCCGCTGATGCTGGCTTGGACTGCTG  2759
                ||||||||||||||||||||||||||||| ||||||||| |  ||||| |||||||||||
Sbjct  1073033  TCTAAGGGTTGGGTACATCGGGCCCTGGTCGGAAGCCGCGGCGGCTGGATTGGACTGCTG  1072974

Query  2760     CGTGGCAACATGCGGTGGACCGAGCCGGCGTCGGCGCGTGGACGGCCAGGGCAGTCCCTC  2819
                 |||||||||||||||||||||| |||||  | |||||||||||||| ||||||||| ||
Sbjct  1072973  TGTGGCAACATGCGGTGGACCGAACCGGCTGCTGCGCGTGGACGGCCTGGGCAGTCCTTC  1072914

Query  2820     GGGACGGCCGGTGTACGCTTAACAACCAGCTTAGAACTGGTACGGACAAGGGGAAT  2875
                ||| ||||||||||||||| |||||||| |||||||||||||||||||||||||||
Sbjct  1072913  GGGGCGGCCGGTGTACGCTGAACAACCAACTTAGAACTGGTACGGACAAGGGGAAT  1072858


 Score = 3188 bits (1726),  Expect = 0.0
 Identities = 2014/2156 (93%), Gaps = 7/2156 (0%)
 Strand=Plus/Minus

Query  723      AGCCCCCT-TTCATTTCTGGTCTCAAATCAGGTAGGATCACCCGCTGAACTTAAGCATAT  781
                ||||| || |||| |||||| |||||||||||||||||||||||||||||||||||||||
Sbjct  1088587  AGCCCTCTCTTCACTTCTGGCCTCAAATCAGGTAGGATCACCCGCTGAACTTAAGCATAT  1088528

Query  782      CAATAAGCGGAGGAAAAGAAACTAACAAGGATTCCCCTAGTAACGGCGAGCGAAGCGGGA  841
                ||||||||||||||||||||||||||||||||||||||||||||||||||||||||||||
Sbjct  1088527  CAATAAGCGGAGGAAAAGAAACTAACAAGGATTCCCCTAGTAACGGCGAGCGAAGCGGGA  1088468

Query  842      AGAGCTCAAATTTGAAAGCTGGCACCTCCGGTGTCCGCGTTGTAATCTCGAGACGTGTTT  901
                |||||||||||||||||||||||||||||||||||||||||||||| |||||||||||||
Sbjct  1088467  AGAGCTCAAATTTGAAAGCTGGCACCTCCGGTGTCCGCGTTGTAATTTCGAGACGTGTTT  1088408

Query  902      TCCGTGCGGCTCTATGGACAAGTCCCTTGGAATAGGGCATCGTAGAGGGTGAGAATCCCG  961
                |||| | ||| | |||||||||| || |||||| || ||||||||||||||| |||||||
Sbjct  1088407  TCCGCGTGGCGCCATGGACAAGTTCCCTGGAATGGGACATCGTAGAGGGTGAAAATCCCG  1088348

Query  962      TACTTGCCATGGAAGAACCGTGCTTTGCGATACACGCTCTAAGAGTCGAGTTGTTTGGGA  1021
                ||||||||||||| | ||| ||||||||||||||||||| ||||||||||| ||||||||
Sbjct  1088347  TACTTGCCATGGACGTACCATGCTTTGCGATACACGCTCCAAGAGTCGAGTAGTTTGGGA  1088288

Query  1022     TTGCAGCTCAAAATGGGTGGTAGACTCCATCTAAAGCTAAATATCGGGGAGAGACCGATA  1081
                |||| |||||||||||||||||||||||||||||||||||||||||||||||||||||||
Sbjct  1088287  TTGCTGCTCAAAATGGGTGGTAGACTCCATCTAAAGCTAAATATCGGGGAGAGACCGATA  1088228

Query  1082     GCGAACAAGTACCGTGAGGGAAAGATGAAAAGCACTTTGGAAAGAGAGTTAAAAGTACGT  1141
                ||||||||||||||||||||||||||||||||||||||||||||||||||||||||||||
Sbjct  1088227  GCGAACAAGTACCGTGAGGGAAAGATGAAAAGCACTTTGGAAAGAGAGTTAAAAGTACGT  1088168

Query  1142     GAAATTGTCGAAAGGGAAGCACTTGAAGTCAGCCATGCTGCTTGAGACTCAGCCTGGCCT  1201
                ||||||||||||| |||||| ||||||||||||||||| ||| | |||||| | |||| |
Sbjct  1088167  GAAATTGTCGAAATGGAAGCGCTTGAAGTCAGCCATGCGGCTGGGGACTCACCTTGGCGT  1088108

Query  1202     TTGGGCTTGGTGTATTTCTCG-GTGGCAAGCCAGCATTGGTTTGGGTCGTCGGAGAAGCG  1260
                 | | ||  | |||||||||  || ||||| ||||||||||||| | || |||||||| |
Sbjct  1088107  CTCG-CTGAGGGTATTTCTCCAGTAGCAAGTCAGCATTGGTTTGCGGCGCCGGAGAAGGG  1088049

Query  1261     CATAGGGAATGTAGCGTCTCCGGACGTGTTATAGCCTTATGCAGGATACGACGACCTGGA  1320
                   |||||| || ||  |  |||  ||||||||||| |   | ||||||| ||    |||
Sbjct  1088048  TCCAGGGAAGGTGGCACCCTCGGGTGTGTTATAGCCCTGGACTGGATACGGCGCGGCGGA  1087989

Query  1321     TCAAGGAACGCAGTGTGCCCTCTGGGCGGGTCTTCGGACACCTTCACACTTAGGATGCTG  1380
                 |||||||||||||||||||||  ||||||||||||||||||||||||||||||||||||
Sbjct  1087988  CCAAGGAACGCAGTGTGCCCTCGTGGCGGGTCTTCGGACACCTTCACACTTAGGATGCTG  1087929

Query  1381     GCGTAATGGCTTTAAGTGGCCCGTCTTGAAACACGGACCAAGGAGTCTAACATGTGTGCG  1440
                |||||||||||||||| |||||||||||||||||||||||||||||||||||| ||||||
Sbjct  1087928  GCGTAATGGCTTTAAGCGGCCCGTCTTGAAACACGGACCAAGGAGTCTAACATATGTGCG  1087869

Query  1441     AGTTTTTGGGTGGCAAACCCATGAGCGTAATGAAAGTGAATACAGGTGGGATCCGCAAGG  1500
                ||||||||||||||||||||||||||||||||||||||||| ||||||||||||||||||
Sbjct  1087868  AGTTTTTGGGTGGCAAACCCATGAGCGTAATGAAAGTGAATGCAGGTGGGATCCGCAAGG  1087809
[truncated: 3,739,824 more chars]
