# Supplementary material for: Using nanopore sequencing to identify fungi from clinical samples with high phylogenetic resolution
Source: Sci Rep. 2023 Jun 16;13:9785. doi: 10.1038/s41598-023-37016-0 (PMC10275880; doi:10.1038/s41598-023-37016-0)
Supplement: Supplementary file 1 — Supplementary Information. [file 41598_2023_37016_MOESM1_ESM.zip › Supplementary_Information/Supplementary_Data/Data_S5_Mock_blast/results/Mock_RGN2_7_fmt6.txt]

CM000172.1	100	1079	584	0	0	100.000	0.0
JAGXKD010000017.1	100	1079	584	0	0	100.000	0.0
JAGXKD010000017.1	100	1079	584	0	0	100.000	0.0
JAGXKD010000017.1	100	1079	584	0	0	100.000	0.0
JAGXKD010000017.1	100	1079	584	0	0	100.000	0.0
JAGXKD010000017.1	100	1079	584	0	0	100.000	0.0
JAGXKD010000017.1	100	1079	584	0	0	100.000	0.0
JAGXKD010000017.1	100	1079	584	0	0	100.000	0.0
JAGXKD010000017.1	100	1079	584	0	0	100.000	0.0
JAGXKD010000017.1	100	1072	583	0	1	99.829	0.0
NC_007197.1	100	1079	584	0	0	100.000	0.0
JAAKEQ010000076.1	100	1050	579	3	2	99.144	0.0
BLKH01000198.1	100	1031	576	4	4	98.630	0.0
NW_022984065.1	100	1031	576	4	4	98.630	0.0
MSZS01000005.1	100	1024	575	4	5	98.459	0.0
MSZS01000005.1	100	1018	574	4	6	98.288	0.0
MSZS01000021.1	100	1024	575	4	5	98.459	0.0
MSZS01000021.1	100	998	571	4	9	97.774	0.0
NW_020194278.1	100	1024	575	4	5	98.459	0.0
NW_020194278.1	100	1018	574	4	6	98.288	0.0
NW_020194294.1	100	1024	575	4	5	98.459	0.0
NW_020194294.1	100	998	571	4	9	97.774	0.0
JAAAPX010000306.1	100	1020	574	6	4	98.288	0.0
JAAAPX010000306.1	100	1020	574	6	4	98.288	0.0
BBXM02000016.1	100	1018	575	7	4	98.123	0.0
NW_025091279.1	100	1018	575	7	4	98.123	0.0
MSZS01000019.1	100	1011	573	4	7	98.116	0.0
MSZS01000019.1	100	1003	572	3	9	97.945	0.0
NW_020194292.1	100	1011	573	4	7	98.116	0.0
NW_020194292.1	100	1003	572	3	9	97.945	0.0
JACBAG010001485.1	100	1007	573	9	4	97.782	0.0
MSZS01000020.1	100	1005	572	4	8	97.945	0.0
MSZS01000020.1	100	998	571	4	9	97.774	0.0
MSZS01000020.1	100	704	398	2	5	98.272	0.0
NW_020194293.1	100	1005	572	4	8	97.945	0.0
NW_020194293.1	100	998	571	4	9	97.774	0.0
NW_020194293.1	100	704	398	2	5	98.272	0.0
JACBAD010001631.1	100	1002	576	8	7	97.462	0.0
MSZS01000058.1	100	998	571	4	9	97.774	0.0
MSZS01000050.1	100	998	571	4	9	97.774	0.0
MSZS01000029.1	100	998	571	3	10	97.774	0.0
MSZS01000029.1	100	782	469	3	16	96.107	0.0
NW_020194331.1	100	998	571	4	9	97.774	0.0
NW_020194323.1	100	998	571	4	9	97.774	0.0
NW_020194302.1	100	998	571	3	10	97.774	0.0
NW_020194302.1	100	782	469	3	16	96.107	0.0
NKHV02000463.1	100	990	574	10	7	97.124	0.0
NKHU02000428.1	100	970	567	17	3	96.593	0.0
NKHU02000428.1	100	970	567	17	3	96.593	0.0
NW_020798475.1	100	970	567	17	3	96.593	0.0
NW_020798475.1	100	970	567	17	3	96.593	0.0
JAMYHO010000160.1	100	966	567	8	11	96.758	0.0
MSZS01000011.1	100	965	566	3	15	96.918	0.0
NW_020194284.1	100	965	566	3	15	96.918	0.0
DS027078.1	100	937	563	19	7	95.586	0.0
DS027088.1	100	937	563	19	7	95.586	0.0
NW_001510380.1	100	937	563	19	7	95.586	0.0
NW_001510370.1	100	937	563	19	7	95.586	0.0
DS027112.1	100	933	563	19	8	95.424	0.0
NW_001510346.1	100	933	563	19	8	95.424	0.0
JAKLNT010000355.1	91	896	523	10	7	96.852	0.0
SMSW01000009.1	100	867	547	34	4	93.504	0.0
SMSW01000009.1	100	867	547	34	4	93.504	0.0
SMSW01000009.1	100	854	545	34	6	93.162	0.0
SMSW01000006.1	100	867	547	34	4	93.504	0.0
SMSW01000006.1	100	867	547	34	4	93.504	0.0
SMSW01000006.1	100	859	546	34	5	93.333	0.0
SMSW01000006.1	100	815	539	34	12	92.137	0.0
SMSW01000012.1	100	867	547	34	4	93.504	0.0
SMSW01000012.1	100	867	547	34	4	93.504	0.0
SMSW01000012.1	100	867	547	34	4	93.504	0.0
SMSW01000012.1	100	867	547	34	4	93.504	0.0
SMSW01000012.1	100	867	547	34	4	93.504	0.0
SMSW01000011.1	100	867	547	34	4	93.504	0.0
SMSW01000011.1	100	867	547	34	4	93.504	0.0
SMSW01000011.1	100	867	547	34	4	93.504	0.0
SMSW01000011.1	100	867	547	34	4	93.504	0.0
SMSW01000011.1	100	867	547	34	4	93.504	0.0
SMSW01000011.1	100	867	547	34	4	93.504	0.0
SMSW01000011.1	100	867	547	34	4	93.504	0.0
VCAU01000267.1	100	856	551	30	11	93.074	0.0
PZKB01000354.1	100	848	546	27	13	93.174	0.0
JAFBMR010000004.1	100	843	544	30	11	92.991	0.0
JAFBMR010000004.1	100	843	544	30	11	92.991	0.0
JAFBMR010000004.1	100	839	543	32	10	92.821	0.0
JAFBMR010000004.1	100	835	543	29	13	92.821	0.0
JAFBMR010000004.1	100	104	75	8	1	89.286	3.23e-18
JAMZTW010000110.1	99	832	539	28	13	92.931	0.0
JAMZTW010000110.1	99	785	534	27	22	91.595	0.0
JAMZTW010000107.1	99	832	539	28	13	92.931	0.0
JAMZTW010000106.1	99	832	539	28	13	92.931	0.0
JAMZTW010000103.1	99	832	539	28	13	92.931	0.0
JAMZTW010000103.1	99	776	537	32	21	91.017	0.0
JAMZTW010000102.1	99	832	539	28	13	92.931	0.0
JAMZTW010000102.1	99	832	539	28	13	92.931	0.0
JAMZTW010000101.1	99	832	539	28	13	92.931	0.0
JAMZTW010000101.1	99	577	346	13	3	95.580	1.58e-160
JAMZTW010000100.1	99	832	539	28	13	92.931	0.0
JAMZTW010000100.1	99	832	539	28	13	92.931	0.0
JAMZTW010000099.1	99	832	539	28	13	92.931	0.0
JAMZTW010000099.1	99	761	489	22	13	93.321	0.0
JAMZTW010000098.1	99	832	539	28	13	92.931	0.0
JAMZTW010000098.1	99	832	539	28	13	92.931	0.0
JAMZTW010000097.1	99	832	539	28	13	92.931	0.0
JAMZTW010000096.1	99	832	539	28	13	92.931	0.0
JAMZTW010000096.1	99	828	539	28	14	92.771	0.0
JAMZTW010000094.1	99	832	539	28	13	92.931	0.0
JAMZTW010000094.1	99	832	539	28	13	92.931	0.0
JAMZTW010000093.1	99	832	539	28	13	92.931	0.0
JAMZTW010000093.1	99	832	539	28	13	92.931	0.0
JAMZTW010000091.1	99	832	539	28	13	92.931	0.0
JAMZTW010000091.1	99	736	521	30	25	90.451	0.0
JAMZTW010000091.1	99	226	158	8	8	90.805	6.61e-55
JAMZTW010000090.1	99	832	539	27	14	92.931	0.0
JAMZTW010000089.1	99	832	539	28	13	92.931	0.0
JAMZTW010000089.1	99	821	538	28	15	92.599	0.0
JAMZTW010000089.1	99	804	537	26	20	92.110	0.0
JAMZTW010000088.1	99	832	539	28	13	92.931	0.0
JAMZTW010000088.1	99	832	539	28	13	92.931	0.0
JAMZTW010000087.1	99	832	539	28	13	92.931	0.0
JAMZTW010000087.1	99	821	538	28	15	92.599	0.0
JAMZTW010000087.1	99	821	538	28	15	92.599	0.0
JAMZTW010000086.1	99	832	539	28	13	92.931	0.0
JAMZTW010000086.1	99	832	539	28	13	92.931	0.0
JAMZTW010000086.1	99	832	539	27	14	92.931	0.0
JAMZTW010000086.1	99	828	539	28	14	92.771	0.0
JAMZTW010000085.1	99	832	539	28	13	92.931	0.0
JAMZTW010000078.1	99	832	539	28	13	92.931	0.0
JAMADU010000619.1	100	830	544	26	17	92.675	0.0
JAMZTW010000111.1	99	828	539	28	14	92.771	0.0
JAMZTW010000111.1	99	806	534	30	15	92.228	0.0
CAKMRK010000230.1	100	819	542	27	18	92.334	0.0
JAMZTW010000092.1	99	819	539	28	16	92.453	0.0
MU158090.1	100	817	542	25	20	92.334	0.0
JAGUQL010000038.1	100	817	540	30	15	92.308	0.0
MSFL01000103.1	100	815	541	35	12	92.007	0.0
JALZYL010000072.1	100	815	544	29	18	92.047	0.0
JALZYL010000072.1	100	815	544	29	18	92.047	0.0
BDHI01000026.1	100	815	543	36	12	91.878	0.0
BDHI01000026.1	100	813	543	35	13	91.878	0.0
BDHI01000026.1	100	809	543	35	14	91.723	0.0
BDHI01000026.1	100	806	542	34	15	91.709	0.0
BDHI01000026.1	100	800	539	39	11	91.511	0.0
BDHI01000026.1	100	795	539	37	14	91.356	0.0
BDHI01000026.1	100	795	539	37	14	91.356	0.0
BDHI01000026.1	100	795	539	37	14	91.356	0.0
NW_020290508.1	100	815	541	35	12	92.007	0.0
MSFL01000116.1	100	813	541	33	14	92.007	0.0
JAMAGU010000120.1	100	813	541	33	14	92.007	0.0
MSFU01000098.1	100	813	542	37	11	91.864	0.0
MSFU01000098.1	100	741	510	38	13	90.909	0.0
MSFU01000079.1	100	813	542	37	11	91.864	0.0
MSFU01000079.1	100	808	541	38	11	91.695	0.0
MSFU01000107.1	100	813	541	38	10	91.851	0.0
JAMAGV010000048.1	100	813	541	33	14	92.007	0.0
JAAVMA010000124.1	100	813	540	30	16	92.150	0.0
NW_020290372.1	100	813	542	37	11	91.864	0.0
NW_020290372.1	100	741	510	38	13	90.909	0.0
NW_020290353.1	100	813	542	37	11	91.864	0.0
NW_020290353.1	100	808	541	38	11	91.695	0.0
NW_020290381.1	100	813	541	38	10	91.851	0.0
NW_020290521.1	100	813	541	33	14	92.007	0.0
JACWGB010000032.1	100	811	540	28	18	92.150	0.0
JACWGC010000003.1	100	811	540	28	18	92.150	0.0
MSFL01000182.1	100	809	541	35	13	91.851	0.0
MSFL01000165.1	100	809	541	35	13	91.851	0.0
MSFL01000164.1	100	809	540	36	12	91.837	0.0
MSFL01000150.1	100	809	541	34	14	91.851	0.0
MSFL01000146.1	100	809	541	34	14	91.851	0.0
MSFL01000134.1	100	809	541	35	13	91.851	0.0
MSFL01000102.1	100	809	541	34	14	91.851	0.0
AM270982.1	100	809	543	35	14	91.723	0.0
AM270982.1	100	809	543	35	14	91.723	0.0
AM270982.1	100	809	543	35	14	91.723	0.0
AM270982.1	100	809	543	35	14	91.723	0.0
MSFM01000031.1	100	809	543	30	18	91.878	0.0
MSFM01000031.1	100	789	540	29	22	91.371	0.0
MSFM01000022.1	100	809	543	30	18	91.878	0.0
MSFM01000022.1	100	809	543	30	18	91.878	0.0
MSFM01000022.1	100	809	543	30	18	91.878	0.0
MSFM01000022.1	100	802	541	31	18	91.695	0.0
JACVQR010000012.1	100	809	543	35	14	91.723	0.0
AP024428.1	100	809	542	37	12	91.709	0.0
AP024428.1	100	809	542	37	12	91.709	0.0
AP024428.1	100	809	542	37	12	91.709	0.0
AP024428.1	100	809	542	37	12	91.709	0.0
AP024428.1	100	809	542	37	12	91.709	0.0
JAMALA010000145.1	100	809	543	35	14	91.723	0.0
BLWE01000015.1	100	809	542	37	12	91.709	0.0
BLWE01000015.1	100	809	542	37	12	91.709	0.0
BLWE01000015.1	100	802	541	37	13	91.540	0.0
BDHI01000032.1	100	809	543	35	14	91.723	0.0
BDHI01000032.1	100	809	543	35	14	91.723	0.0
BDHI01000032.1	100	808	543	34	15	91.723	0.0
BDHI01000023.1	100	809	543	35	14	91.723	0.0
BDHI01000023.1	100	809	543	35	14	91.723	0.0
BDHI01000023.1	100	809	543	35	14	91.723	0.0
BDHI01000023.1	100	789	543	34	19	91.107	0.0
BDHI01000023.1	100	773	537	37	18	90.709	0.0
BDHI01000015.1	100	809	543	35	14	91.723	0.0
BDHI01000015.1	100	809	543	35	14	91.723	0.0
BDHI01000015.1	100	809	543	35	14	91.723	0.0
BDHI01000015.1	100	761	534	36	20	90.508	0.0
BDHI01000013.1	100	809	543	35	14	91.723	0.0
BDHI01000013.1	100	808	542	35	14	91.709	0.0
BDHI01000013.1	100	802	542	34	16	91.554	0.0
BDHI01000013.1	100	647	444	27	16	91.170	0.0
BDHI01000009.1	100	809	543	35	14	91.723	0.0
BDHI01000009.1	100	809	543	35	14	91.723	0.0
BDHI01000009.1	100	809	543	35	14	91.723	0.0
BDHI01000009.1	100	808	541	38	11	91.695	0.0
BDHI01000009.1	100	808	541	37	12	91.695	0.0
BDHI01000009.1	100	808	543	34	15	91.723	0.0
MSFU01000081.1	100	809	542	37	12	91.709	0.0
MSFU01000081.1	100	806	540	38	11	91.681	0.0
MSFU01000103.1	100	809	542	37	12	91.709	0.0
NW_020290355.1	100	809	542	37	12	91.709	0.0
NW_020290355.1	100	806	540	38	11	91.681	0.0
NW_020290377.1	100	809	542	37	12	91.709	0.0
NW_023336289.1	100	809	542	37	12	91.709	0.0
NW_023336289.1	100	809	542	37	12	91.709	0.0
NW_023336289.1	100	802	541	37	13	91.540	0.0
NC_054852.1	100	809	542	37	12	91.709	0.0
NC_054852.1	100	809	542	37	12	91.709	0.0
NC_054852.1	100	809	542	37	12	91.709	0.0
NC_054852.1	100	809	542	37	12	91.709	0.0
NC_054852.1	100	809	542	37	12	91.709	0.0
NW_020194366.1	100	809	543	30	18	91.878	0.0
NW_020194366.1	100	789	540	29	22	91.371	0.0
NW_020194357.1	100	809	543	30	18	91.878	0.0
NW_020194357.1	100	809	543	30	18	91.878	0.0
NW_020194357.1	100	809	543	30	18	91.878	0.0
NW_020194357.1	100	802	541	31	18	91.695	0.0
NW_020290587.1	100	809	541	35	13	91.851	0.0
NW_020290570.1	100	809	541	35	13	91.851	0.0
NW_020290569.1	100	809	540	36	12	91.837	0.0
NW_020290555.1	100	809	541	34	14	91.851	0.0
NW_020290551.1	100	809	541	34	14	91.851	0.0
NW_020290539.1	100	809	541	35	13	91.851	0.0
NW_020290507.1	100	809	541	34	14	91.851	0.0
NT_166520.1	100	809	543	35	14	91.723	0.0
NT_166520.1	100	809	543	35	14	91.723	0.0
NT_166520.1	100	809	543	35	14	91.723	0.0
NT_166520.1	100	809	543	35	14	91.723	0.0
MSFL01000184.1	100	808	540	34	14	91.837	0.0
MSFL01000175.1	100	808	540	35	13	91.837	0.0
MSFL01000129.1	100	808	540	34	14	91.837	0.0
MSFL01000126.1	100	808	540	34	14	91.837	0.0
MSFL01000125.1	100	808	540	35	13	91.837	0.0
MSFL01000121.1	100	808	540	34	14	91.837	0.0
MSFL01000100.1	100	808	540	35	13	91.837	0.0
MSFL01000100.1	100	797	539	34	16	91.511	0.0
MNBE01000628.1	100	808	539	31	16	91.980	0.0
MSFM01000006.1	100	808	543	29	19	91.878	0.0
JH993682.1	100	808	541	28	19	92.007	0.0
JAMAGZ010000485.1	99	808	535	30	15	92.241	0.0
MLQL01000163.1	100	808	540	30	17	91.993	0.0
JACSPC010000172.1	100	808	540	29	18	91.993	0.0
MSFU01000113.1	100	808	541	37	12	91.695	0.0
MSFU01000113.1	100	797	540	37	14	91.371	0.0
NW_020290387.1	100	808	541	37	12	91.695	0.0
NW_020290387.1	100	797	540	37	14	91.371	0.0
NW_014574576.1	100	808	541	28	19	92.007	0.0
NW_020194341.1	100	808	543	29	19	91.878	0.0
NW_020290589.1	100	808	540	34	14	91.837	0.0
NW_020290580.1	100	808	540	35	13	91.837	0.0
NW_020290534.1	100	808	540	34	14	91.837	0.0
NW_020290531.1	100	808	540	34	14	91.837	0.0
NW_020290530.1	100	808	540	35	13	91.837	0.0
NW_020290526.1	100	808	540	34	14	91.837	0.0
NW_020290505.1	100	808	540	35	13	91.837	0.0
NW_020290505.1	100	797	539	34	16	91.511	0.0
MSFL01000110.1	100	806	540	33	15	91.837	0.0
CDHK01000043.1	100	806	540	33	15	91.837	0.0
CDHK01000042.1	100	806	540	33	15	91.837	0.0
JAMAHC010000176.1	100	806	540	33	15	91.837	0.0
JAMAHE010000381.1	100	806	540	33	15	91.837	0.0
JAMAHA010000120.1	100	806	540	33	15	91.837	0.0
JAGMTT010000008.1	100	806	541	41	9	91.540	0.0
JAMAHD010000167.1	100	806	540	33	15	91.837	0.0
BDHI01000033.1	100	806	542	34	15	91.709	0.0
BDHI01000033.1	100	774	536	36	18	90.847	0.0
BDHI01000033.1	100	771	536	38	17	90.694	0.0
JRVD02000017.1	100	806	540	33	15	91.837	0.0
JRVD02000017.1	100	806	540	33	15	91.837	0.0
JRVD02000017.1	100	793	538	33	17	91.497	0.0
JRVD02000017.1	100	791	537	33	17	91.482	0.0
JRVD02000016.1	100	806	540	33	15	91.837	0.0
JRVD02000016.1	100	798	539	32	17	91.667	0.0
JAMAHB010000149.1	100	806	540	33	15	91.837	0.0
MSFU01000116.1	100	806	541	36	13	91.695	0.0
MSFU01000105.1	100	806	540	38	11	91.681	0.0
NW_020290390.1	100	806	541	36	13	91.695	0.0
NW_020290379.1	100	806	540	38	11	91.681	0.0
NW_026088304.1	100	806	540	33	15	91.837	0.0
NW_026088304.1	100	806	540	33	15	91.837	0.0
NW_026088304.1	100	793	538	33	17	91.497	0.0
NW_026088304.1	100	791	537	33	17	91.482	0.0
NW_026088303.1	100	806	540	33	15	91.837	0.0
NW_026088303.1	100	798	539	32	17	91.667	0.0
NW_020290515.1	100	806	540	33	15	91.837	0.0
MSFL01000185.1	100	804	540	35	14	91.681	0.0
MSFL01000124.1	100	804	540	35	14	91.681	0.0
MSFL01000120.1	100	804	540	35	14	91.681	0.0
RHLO01001006.1	100	804	544	32	18	91.582	0.0
NW_020290590.1	100	804	540	35	14	91.681	0.0
NW_020290529.1	100	804	540	35	14	91.681	0.0
NW_020290525.1	100	804	540	35	14	91.681	0.0
MSFL01000181.1	100	802	539	36	13	91.667	0.0
MSFL01000179.1	100	802	539	35	14	91.667	0.0
MSFL01000157.1	100	802	539	35	14	91.667	0.0
MSFL01000148.1	100	802	540	34	15	91.681	0.0
MSFL01000135.1	100	802	540	34	15	91.681	0.0
MSFL01000117.1	100	802	540	34	15	91.681	0.0
MSFL01000112.1	100	802	539	35	14	91.667	0.0
SWKV01000528.1	100	802	539	30	18	91.823	0.0
MSFM01000024.1	100	802	542	30	19	91.709	0.0
MSFM01000024.1	100	795	541	29	21	91.540	0.0
MSFM01000024.1	100	776	538	29	24	91.032	0.0
QAGI01000420.1	100	802	539	30	18	91.823	0.0
JACVQR010000011.1	100	802	539	30	18	91.823	0.0
JAMALG010000162.1	100	802	541	27	21	91.851	0.0
SWKU01000089.1	100	802	539	30	18	91.823	0.0
BDHI01000020.1	100	802	540	38	12	91.525	0.0
BDHI01000020.1	100	795	539	38	13	91.356	0.0
BDHI01000020.1	100	791	539	34	17	91.356	0.0
BDHI01000020.1	100	752	534	36	22	90.203	0.0
MSFK01000078.1	100	802	540	39	11	91.525	0.0
MSFK01000078.1	100	802	540	39	11	91.525	0.0
MSFK01000078.1	100	787	538	37	15	91.186	0.0
CM002801.1	100	802	539	30	18	91.823	0.0
CM002801.1	100	802	539	30	18	91.823	0.0
MSFU01000100.1	100	802	541	37	13	91.540	0.0
MSFU01000100.1	100	797	540	37	14	91.371	0.0
NW_020290374.1	100	802	541	37	13	91.540	0.0
NW_020290374.1	100	797	540	37	14	91.371	0.0
NW_020291068.1	100	802	540	39	11	91.525	0.0
NW_020291068.1	100	802	540	39	11	91.525	0.0
NW_020291068.1	100	787	538	37	15	91.186	0.0
NW_020194359.1	100	802	542	30	19	91.709	0.0
NW_020194359.1	100	795	541	29	21	91.540	0.0
NW_020194359.1	100	776	538	29	24	91.032	0.0
NW_020290586.1	100	802	539	36	13	91.667	0.0
NW_020290584.1	100	802	539	35	14	91.667	0.0
NW_020290562.1	100	802	539	35	14	91.667	0.0
NW_020290553.1	100	802	540	34	15	91.681	0.0
NW_020290540.1	100	802	540	34	15	91.681	0.0
NW_020290522.1	100	802	540	34	15	91.681	0.0
NW_020290517.1	100	802	539	35	14	91.667	0.0
MSFL01000186.1	100	800	538	36	13	91.652	0.0
MSFL01000178.1	100	800	539	34	15	91.667	0.0
MSFL01000177.1	100	800	539	33	16	91.667	0.0
MSFL01000161.1	100	800	539	34	15	91.667	0.0
MSFL01000139.1	100	800	539	33	16	91.667	0.0
MSFL01000127.1	100	800	539	33	16	91.667	0.0
LGAV01000027.1	99	800	537	37	12	91.638	0.0
MSFU01000099.1	100	800	540	37	13	91.525	0.0
MSFU01000099.1	100	776	536	38	16	90.847	0.0
NW_020290373.1	100	800	540	37	13	91.525	0.0
NW_020290373.1	100	776	536	38	16	90.847	0.0
NW_017253164.1	99	800	537	37	12	91.638	0.0
NW_020290591.1	100	800	538	36	13	91.652	0.0
NW_020290583.1	100	800	539	34	15	91.667	0.0
NW_020290582.1	100	800	539	33	16	91.667	0.0
NW_020290566.1	100	800	539	34	15	91.667	0.0
NW_020290544.1	100	800	539	33	16	91.667	0.0
NW_020290532.1	100	800	539	33	16	91.667	0.0
MSFL01000140.1	100	798	538	34	15	91.652	0.0
JAFEVA010000190.1	100	798	540	29	20	91.681	0.0
NW_026055304.1	100	798	540	29	20	91.681	0.0
NW_020290545.1	100	798	538	34	15	91.652	0.0
MSFL01000170.1	100	797	538	36	14	91.497	0.0
MSFL01000151.1	100	797	539	35	15	91.511	0.0
MSFL01000136.1	100	797	539	35	15	91.511	0.0
MSFL01000105.1	100	797	539	34	16	91.511	0.0
RFFF01001586.1	100	797	538	31	18	91.652	0.0
MUGH01000060.1	100	797	538	31	18	91.652	0.0
PKQL01000996.1	100	797	538	31	18	91.652	0.0
CAJVRB010000041.1	100	797	538	31	18	91.652	0.0
CAJVRB010000041.1	100	789	537	31	19	91.482	0.0
JNNR01000513.1	100	797	538	31	18	91.652	0.0
JAMAGX010000103.1	100	797	539	34	16	91.511	0.0
SRQG01000754.1	100	797	538	31	18	91.652	0.0
NW_020290575.1	100	797	538	36	14	91.497	0.0
NW_020290556.1	100	797	539	35	15	91.511	0.0
NW_020290541.1	100	797	539	35	15	91.511	0.0
NW_020290510.1	100	797	539	34	16	91.511	0.0
MSFL01000153.1	100	795	538	34	16	91.497	0.0
MSFL01000137.1	100	795	538	35	15	91.497	0.0
MSFL01000113.1	100	795	538	35	15	91.497	0.0
LHQR01000013.1	100	795	538	30	19	91.652	0.0
LHQR01000025.1	100	795	538	30	19	91.652	0.0
LHQR01000026.1	100	795	538	30	19	91.652	0.0
BDHI01000006.1	100	795	540	36	15	91.371	0.0
BDHI01000006.1	100	785	538	34	18	91.186	0.0
BDHI01000006.1	100	754	533	35	22	90.339	0.0
NW_024467419.1	100	795	538	30	19	91.652	0.0
NW_024467431.1	100	795	538	30	19	91.652	0.0
NW_024467432.1	100	795	538	30	19	91.652	0.0
NW_020290558.1	100	795	538	34	16	91.497	0.0
NW_020290542.1	100	795	538	35	15	91.497	0.0
NW_020290518.1	100	795	538	35	15	91.497	0.0
MSFL01000115.1	100	793	537	35	15	91.482	0.0
JAMFOT010000209.1	100	793	537	34	16	91.482	0.0
JAMFOT010000209.1	100	147	81	1	0	98.780	5.30e-31
NW_020290520.1	100	793	537	35	15	91.482	0.0
WBOJ01000006.1	100	791	537	32	18	91.482	0.0
WBOJ01000006.1	100	791	537	32	18	91.482	0.0
WBOJ01000006.1	100	778	535	32	20	91.141	0.0
WBOJ01000005.1	100	791	537	32	18	91.482	0.0
WBOJ01000005.1	100	791	537	32	18	91.482	0.0
WBOJ01000005.1	100	791	537	32	18	91.482	0.0
WBOJ01000005.1	100	268	185	11	7	91.133	1.08e-67
CM024083.1	100	791	537	32	18	91.482	0.0
CM024083.1	100	791	537	32	18	91.482	0.0
PUHX01000265.1	100	791	539	29	21	91.511	0.0
JAKLNB010000448.1	100	791	539	29	21	91.511	0.0
JAHAQQ010000405.1	100	791	539	29	21	91.511	0.0
MUGJ01000069.1	100	791	539	29	21	91.511	0.0
MDDG01000036.1	100	789	537	31	19	91.482	0.0
CM041263.1	100	789	538	33	18	91.341	0.0
NC_064657.1	100	789	538	33	18	91.341	0.0
MSFL01000176.1	100	787	537	33	18	91.327	0.0
MSFL01000123.1	100	787	536	36	15	91.312	0.0
MSFM01000027.1	100	787	540	28	23	91.371	0.0
MSFM01000027.1	100	776	538	30	23	91.032	0.0
JAFCIW010000005.1	100	787	536	35	16	91.312	0.0
JAFCIW010000005.1	100	785	536	34	17	91.312	0.0
JAFCIW010000005.1	100	782	536	34	18	91.156	0.0
JAFCIW010000005.1	100	780	535	34	18	91.141	0.0
JAFCIW010000005.1	100	776	535	35	18	90.986	0.0
JSYV01000010.1	100	787	544	30	23	91.122	0.0
NW_020194362.1	100	787	540	28	23	91.371	0.0
NW_020194362.1	100	776	538	30	23	91.032	0.0
NW_020290581.1	100	787	537	33	18	91.327	0.0
NW_020290528.1	100	787	536	36	15	91.312	0.0
MUGI01000139.1	100	785	537	32	19	91.327	0.0
MSFL01000143.1	100	785	538	35	17	91.186	0.0
MSFL01000114.1	100	785	536	34	17	91.312	0.0
PUXE01000268.1	100	785	537	32	19	91.327	0.0
JAASRZ010000049.1	100	785	537	32	19	91.327	0.0
JAASRZ010000049.1	100	785	537	32	19	91.327	0.0
JAASRZ010000049.1	100	763	537	32	24	90.556	0.0
JAASRZ010000049.1	100	204	134	8	3	92.414	3.10e-48
MDYO01000177.1	100	785	537	32	19	91.327	0.0
JAETFV010000058.1	100	785	537	32	19	91.327	0.0
PELC01000648.1	100	785	542	36	18	90.940	0.0
JACXYV010000047.1	100	785	538	30	21	91.341	0.0
JACXYV010000047.1	100	769	534	34	20	90.816	0.0
JACXYV010000045.1	100	785	538	30	21	91.341	0.0
JACXYV010000045.1	100	773	535	32	21	90.986	0.0
JACXYV010000045.1	100	756	536	31	26	90.388	0.0
JACXYV010000042.1	100	785	538	30	21	91.341	0.0
JACXYV010000042.1	100	780	537	30	22	91.171	0.0
JACXYV010000039.1	100	785	538	30	21	91.341	0.0
JACXYV010000039.1	100	773	536	30	23	91.002	0.0
JACXYV010000039.1	100	773	536	30	23	91.002	0.0
JACXYV010000031.1	100	785	538	30	21	91.341	0.0
JACXYV010000031.1	100	780	537	30	22	91.171	0.0
JACXYV010000031.1	100	774	537	30	23	91.017	0.0
JACXYV010000031.1	100	767	535	30	24	90.832	0.0
JACXYV010000031.1	100	693	527	31	36	88.721	0.0
NW_024469302.1	100	785	537	32	19	91.327	0.0
NW_020290548.1	100	785	538	35	17	91.186	0.0
NW_020290519.1	100	785	536	34	17	91.312	0.0
AOTG01000575.1	100	784	536	32	19	91.312	0.0
MSFL01000174.1	100	782	535	37	15	91.141	0.0
MSFL01000118.1	100	782	536	35	17	91.156	0.0
MSFM01000039.1	100	782	539	29	23	91.201	0.0
JACXYV010000044.1	100	782	538	30	22	91.186	0.0
JACXYV010000044.1	100	780	537	30	22	91.171	0.0
NW_020194374.1	100	782	539	29	23	91.201	0.0
NW_020290579.1	100	782	535	37	15	91.141	0.0
NW_020290523.1	100	782	536	35	17	91.156	0.0
WIWV01000274.1	100	780	537	36	17	91.017	0.0
LLXE01000800.1	100	780	535	34	18	91.141	0.0
JACXYV010000051.1	100	780	537	31	21	91.171	0.0
JACXYV010000051.1	100	708	530	31	34	89.076	0.0
JACXYV010000050.1	100	780	535	30	21	91.297	0.0
JACXYV010000050.1	100	780	535	34	18	91.141	0.0
JACXYV010000043.1	100	780	537	30	22	91.171	0.0
JACXYV010000043.1	100	773	536	30	23	91.002	0.0
JACXYV010000043.1	100	760	534	30	25	90.662	0.0
JACXYV010000040.1	100	780	537	30	22	91.171	0.0
JACXYV010000040.1	100	773	534	34	19	90.971	0.0
JACXYV010000040.1	100	756	531	36	20	90.460	0.0
JACXYV010000030.1	100	780	537	30	22	91.171	0.0
JACXYV010000030.1	100	773	536	30	23	91.002	0.0
JACXYV010000030.1	100	773	536	30	23	91.002	0.0
JACXYV010000030.1	100	769	536	30	24	90.847	0.0
JACXYV010000030.1	100	769	536	30	24	90.847	0.0
JACXYV010000030.1	100	769	534	35	19	90.816	0.0
JACXYV010000030.1	100	767	535	31	23	90.832	0.0
JACXYV010000030.1	100	745	533	30	28	90.186	0.0
JACXYV010000030.1	100	688	525	30	37	88.682	0.0
JACXYV010000030.1	100	488	329	11	17	92.157	7.64e-134
JACXYV010000016.1	100	780	537	30	22	91.171	0.0
JACXYV010000016.1	100	492	384	24	28	88.073	5.91e-135
WBOJ01000007.1	100	778	535	32	20	91.141	0.0
WBOJ01000007.1	100	771	534	31	22	90.971	0.0
WBOJ01000007.1	100	658	517	29	41	88.075	0.0
JAMAFK010000124.1	100	778	535	32	20	91.141	0.0
MSFL01000194.1	100	776	535	36	17	90.986	0.0
NW_020290599.1	100	776	535	36	17	90.986	0.0
CH476599.1	100	774	542	39	18	90.484	0.0
NT_165929.1	100	774	542	39	18	90.484	0.0
JACBKQ010000154.1	100	773	541	40	17	90.468	0.0
JACXYV010000053.1	100	773	536	30	23	91.002	0.0
JACXYV010000053.1	100	713	528	31	32	89.340	0.0
JACXYV010000041.1	100	773	536	30	23	91.002	0.0
JACXYV010000041.1	100	730	530	31	29	89.831	0.0
JACXYV010000041.1	100	676	524	30	39	88.364	0.0
JACXYV010000034.1	100	773	536	30	23	91.002	0.0
JACXYV010000034.1	100	769	534	34	20	90.816	0.0
JACXYV010000034.1	100	760	534	30	25	90.662	0.0
JACXYV010000034.1	100	514	343	10	18	92.453	1.26e-141
JACXYV010000033.1	100	773	535	31	22	90.986	0.0
JACXYV010000033.1	100	767	535	30	24	90.832	0.0
JACXYV010000033.1	100	765	536	32	23	90.694	0.0
JACXYV010000033.1	100	760	534	29	26	90.662	0.0
JACXYV010000033.1	100	503	358	23	16	90.176	2.73e-138
JPLR01000049.1	100	771	533	34	19	90.956	0.0
JACWFS010000065.1	100	767	532	32	21	90.940	0.0
JPLR01000001.1	100	767	533	34	20	90.801	0.0
JPLR01000001.1	100	760	532	34	21	90.630	0.0
JPLR01000001.1	100	754	531	34	22	90.460	0.0
JPLR01000001.1	100	111	62	1	0	98.413	1.93e-20
MDYN01000221.1	100	767	535	31	23	90.832	0.0
JACWFT010000001.1	100	767	532	32	21	90.940	0.0
JAMAGW010000297.1	100	765	531	31	22	90.925	0.0
LXJU01000204.1	100	761	532	35	20	90.630	0.0
QUQM01000005.1	100	761	542	30	28	90.333	0.0
JACXYV010000046.1	100	761	533	34	21	90.646	0.0
JACXYV010000046.1	100	708	524	34	29	89.267	0.0
NW_022984632.1	100	761	542	30	28	90.333	0.0
NW_019173481.1	100	761	532	35	20	90.630	0.0
WXTY01000020.1	100	754	529	43	14	90.273	0.0
WXTY01000020.1	100	669	517	50	22	87.776	0.0
JACXYV010000048.1	100	752	535	30	27	90.372	0.0
JACXYV010000048.1	100	743	534	32	27	90.051	0.0
MSFL01000173.1	97	749	517	37	15	90.861	0.0
NW_020290578.1	97	749	517	37	15	90.861	0.0
CAJVRJ010000003.1	100	743	533	33	26	90.034	0.0
MSFO01000015.1	100	739	536	38	24	89.632	0.0
MSFO01000015.1	100	723	535	38	27	89.167	0.0
MSFO01000015.1	100	717	534	38	28	89.000	0.0
NW_020194412.1	100	739	536	38	24	89.632	0.0
NW_020194412.1	100	723	535	38	27	89.167	0.0
NW_020194412.1	100	717	534	38	28	89.000	0.0
MBFL02000846.1	97	737	524	30	26	90.345	0.0
MSFO01000031.1	100	736	536	39	24	89.482	0.0
MSFO01000016.1	100	736	536	39	24	89.482	0.0
MSFO01000016.1	100	730	536	38	26	89.333	0.0
MSFO01000016.1	100	717	534	38	28	89.000	0.0
MSFO01000014.1	100	736	536	39	24	89.482	0.0
MSFO01000014.1	100	730	536	38	26	89.333	0.0
MSFO01000014.1	100	723	535	38	27	89.167	0.0
NW_020194428.1	100	736	536	39	24	89.482	0.0
NW_020194413.1	100	736	536	39	24	89.482	0.0
NW_020194413.1	100	730	536	38	26	89.333	0.0
NW_020194413.1	100	717	534	38	28	89.000	0.0
NW_020194411.1	100	736	536	39	24	89.482	0.0
NW_020194411.1	100	730	536	38	26	89.333	0.0
NW_020194411.1	100	723	535	38	27	89.167	0.0
CAJVNO010000062.1	100	732	526	40	20	89.761	0.0
JANAXO010000200.1	100	732	532	39	23	89.562	0.0
JANAXO010000200.1	100	287	242	22	17	86.121	2.99e-73
RFFF01000429.1	100	732	527	38	22	89.779	0.0
CACM01000378.1	100	732	526	40	20	89.761	0.0
CACM01000378.1	100	254	151	7	0	95.570	3.03e-63
CACM01000378.1	100	76.8	43	1	0	97.727	7.05e-10
MSFO01000033.1	100	730	536	39	25	89.333	0.0
MSFO01000033.1	100	712	534	38	29	88.852	0.0
MSFO01000027.1	100	730	536	38	26	89.333	0.0
MSFO01000025.1	100	730	536	39	25	89.333	0.0
MSFO01000025.1	100	717	534	39	27	89.000	0.0
MSFO01000023.1	100	730	536	39	25	89.333	0.0
MSFO01000023.1	100	721	533	39	26	89.130	0.0
MSFO01000019.1	100	730	536	38	26	89.333	0.0
MSFO01000019.1	100	721	533	39	26	89.130	0.0
MSFO01000018.1	100	730	536	39	25	89.333	0.0
MSFO01000018.1	100	651	475	35	21	89.454	0.0
MSFO01000018.1	100	625	528	40	44	86.275	5.58e-175
MSFO01000017.1	100	730	536	38	26	89.333	0.0
MSFO01000017.1	100	730	536	39	25	89.333	0.0
MSFO01000017.1	100	730	536	39	25	89.333	0.0
MSFO01000013.1	100	730	536	39	25	89.333	0.0
MSFO01000013.1	100	730	536	39	25	89.333	0.0
MSFO01000013.1	100	730	536	38	26	89.333	0.0
NW_020194430.1	100	730	536	39	25	89.333	0.0
NW_020194430.1	100	712	534	38	29	88.852	0.0
NW_020194424.1	100	730	536	38	26	89.333	0.0
NW_020194422.1	100	730	536	39	25	89.333	0.0
NW_020194422.1	100	717	534	39	27	89.000	0.0
NW_020194420.1	100	730	536	39	25	89.333	0.0
NW_020194420.1	100	721	533	39	26	89.130	0.0
NW_020194416.1	100	730	536	38	26	89.333	0.0
NW_020194416.1	100	721	533	39	26	89.130	0.0
NW_020194415.1	100	730	536	39	25	89.333	0.0
NW_020194415.1	100	651	475	35	21	89.454	0.0
NW_020194415.1	100	625	528	40	44	86.275	5.58e-175
NW_020194414.1	100	730	536	38	26	89.333	0.0
NW_020194414.1	100	730	536	39	25	89.333	0.0
NW_020194414.1	100	730	536	39	25	89.333	0.0
NW_020194410.1	100	730	536	39	25	89.333	0.0
NW_020194410.1	100	730	536	39	25	89.333	0.0
NW_020194410.1	100	730	536	38	26	89.333	0.0
CP059872.1	100	728	531	41	22	89.394	0.0
CP059872.1	100	728	531	41	22	89.394	0.0
CP059872.1	100	728	531	41	22	89.394	0.0
CP059872.1	100	728	531	41	22	89.394	0.0
CP059872.1	100	728	531	41	22	89.394	0.0
CP059872.1	100	728	531	41	22	89.394	0.0
CP059872.1	100	728	531	41	22	89.394	0.0
CP059872.1	100	728	531	41	22	89.394	0.0
CP059872.1	100	728	531	41	22	89.394	0.0
MSFO01000008.1	100	728	535	39	25	89.316	0.0
MSFO01000028.1	100	728	535	39	25	89.316	0.0
MSFO01000028.1	100	728	535	39	25	89.316	0.0
MSFO01000022.1	100	728	535	38	26	89.316	0.0
MSFO01000022.1	100	712	533	39	28	88.833	0.0
QCWU01000014.1	100	728	531	41	22	89.394	0.0
SJFF01000027.1	100	728	531	41	22	89.394	0.0
BA000055.1	100	728	531	41	22	89.394	0.0
BA000055.1	100	728	531	41	22	89.394	0.0
NC_036441.1	100	728	531	41	22	89.394	0.0
NC_036441.1	100	728	531	41	22	89.394	0.0
NW_020194405.1	100	728	535	39	25	89.316	0.0
NW_020194425.1	100	728	535	39	25	89.316	0.0
NW_020194425.1	100	728	535	39	25	89.316	0.0
NW_020194419.1	100	728	535	38	26	89.316	0.0
NW_020194419.1	100	712	533	39	28	88.833	0.0
NC_054697.1	100	728	531	41	22	89.394	0.0
NC_054697.1	100	728	531	41	22	89.394	0.0
NC_054697.1	100	728	531	41	22	89.394	0.0
NC_054697.1	100	728	531	41	22	89.394	0.0
NC_054697.1	100	728	531	41	22	89.394	0.0
NC_054697.1	100	728	531	41	22	89.394	0.0
NC_054697.1	100	728	531	41	22	89.394	0.0
NC_054697.1	100	728	531	41	22	89.394	0.0
NC_054697.1	100	728	531	41	22	89.394	0.0
MSFO01000024.1	100	725	535	39	26	89.167	0.0
MSFO01000024.1	100	721	533	40	25	89.130	0.0
MSFO01000020.1	100	725	535	39	26	89.167	0.0
MSFO01000020.1	100	704	531	40	28	88.648	0.0
CAJVOY010000016.1	100	725	525	40	21	89.590	0.0
NW_020194421.1	100	725	535	39	26	89.167	0.0
NW_020194421.1	100	721	533	40	25	89.130	0.0
NW_020194417.1	100	725	535	39	26	89.167	0.0
NW_020194417.1	100	704	531	40	28	88.648	0.0
MSFO01000026.1	100	723	534	40	25	89.149	0.0
MSFO01000026.1	100	721	534	38	27	89.149	0.0
NW_020194423.1	100	723	534	40	25	89.149	0.0
NW_020194423.1	100	721	534	38	27	89.149	0.0
MSFO01000034.1	100	721	534	38	27	89.149	0.0
DS027007.1	77	721	432	16	4	95.575	0.0
JAGXKE010000002.1	100	721	531	39	25	89.244	0.0
JAGXKE010000002.1	100	717	529	43	22	89.057	0.0
JAGXKE010000002.1	100	717	529	43	22	89.057	0.0
JAGXKE010000002.1	100	715	530	40	25	89.076	0.0
JAGXKE010000002.1	100	715	530	40	25	89.076	0.0
JAGXKE010000002.1	100	715	530	40	25	89.076	0.0
JAGXKE010000002.1	100	715	529	41	24	89.057	0.0
JAGXKE010000002.1	100	708	529	39	27	88.908	0.0
JAGXKE010000002.1	100	697	527	40	28	88.571	0.0
JAGXKE010000002.1	100	538	399	35	15	88.864	7.48e-149
JAGXKE010000002.1	100	135	99	8	4	89.189	1.15e-27
NW_001510434.1	77	721	432	16	4	95.575	0.0
NW_020194431.1	100	721	534	38	27	89.149	0.0
JALZYI010000115.1	100	719	533	38	27	89.130	0.0
LYCR01000272.1	100	717	532	38	27	89.112	0.0
NVQI01000082.1	100	717	531	39	26	89.094	0.0
NW_019170274.1	100	717	532	38	27	89.112	0.0
WOFQ01000267.1	96	713	511	36	21	89.965	0.0
JACXYV010000038.1	100	712	531	33	32	89.094	0.0
JACXYV010000038.1	100	708	529	34	31	89.057	0.0
JACXYV010000038.1	100	702	527	36	30	88.870	0.0
MSFO01000021.1	100	710	533	38	29	88.833	0.0
MSFO01000021.1	100	708	532	38	29	88.815	0.0
NW_020194418.1	100	710	533	38	29	88.833	0.0
NW_020194418.1	100	708	532	38	29	88.815	0.0
QAGG01000433.1	100	708	523	41	23	89.097	0.0
NGZO01000001.1	100	702	536	38	32	88.449	0.0
NGZO01000001.1	100	702	536	38	32	88.449	0.0
NGZO01000001.1	100	702	536	38	32	88.449	0.0
NGZO01000001.1	100	702	536	38	32	88.449	0.0
NGZO01000001.1	100	695	535	37	34	88.284	0.0
NGZO01000001.1	100	560	405	22	23	90.000	1.60e-155
JAMAGY010000223.1	86	702	466	23	16	92.277	0.0
JANFQX010000575.1	100	702	536	38	32	88.449	0.0
JANFQT010000544.1	89	684	473	29	18	90.962	0.0
JAMADR010000049.1	100	682	531	42	31	87.914	0.0
JAMADP010000070.1	100	682	531	42	31	87.914	0.0
RCNU01000051.1	100	676	525	47	26	87.793	0.0
RCNU01000051.1	100	326	265	22	18	86.885	6.34e-85
RCNU01000028.1	100	676	525	47	26	87.793	0.0
NW_021167190.1	100	676	525	47	26	87.793	0.0
NW_021167190.1	100	326	265	22	18	86.885	6.34e-85
NW_021167167.1	100	676	525	47	26	87.793	0.0
KV907928.1	87	673	467	34	14	90.680	0.0
JAGJCD010000014.1	100	671	530	41	34	87.603	0.0
JAMADS010000020.1	100	669	529	42	33	87.583	0.0
QBDR01000027.1	100	669	529	42	33	87.583	0.0
JAMADT010000070.1	100	669	529	42	33	87.583	0.0
JAMADQ010000038.1	100	669	529	42	33	87.583	0.0
JAMAGY010000224.1	86	667	459	30	15	91.071	0.0
JAGXNN020000302.1	92	662	492	42	20	88.809	0.0
PNEM01000003.1	100	652	528	40	38	87.129	0.0
JANFQY010000812.1	100	643	523	36	41	87.167	1.54e-180
JACKQL010001928.1	79	641	427	20	16	92.225	5.54e-180
JAMABY010000049.1	94	632	413	24	9	92.601	3.33e-177
JAMABY010000049.1	94	632	413	24	9	92.601	3.33e-177
JAMABY010000049.1	94	135	96	9	2	89.720	1.15e-27
JAMABY010000049.1	94	135	96	9	2	89.720	1.15e-27
JADDUG010000342.1	94	632	413	24	9	92.601	3.33e-177
JADDUG010000342.1	94	135	96	9	2	89.720	1.15e-27
KV879231.1	100	632	513	43	34	86.949	3.33e-177
WOUI01001235.1	100	632	513	43	34	86.949	3.33e-177
AZHC01000090.1	94	632	413	24	9	92.601	3.33e-177
AZHC01000090.1	94	255	160	11	0	93.567	8.43e-64
AZHC01000090.1	94	135	96	9	2	89.720	1.15e-27
NW_017963237.1	100	632	513	43	34	86.949	3.33e-177
JAMAHN010000030.1	100	628	520	40	40	86.667	4.31e-176
JAMAHO010000109.1	100	628	520	40	40	86.667	4.31e-176
MSFL01000155.1	79	627	425	28	12	91.398	1.55e-175
JAFBMQ010000006.1	100	627	517	44	36	86.600	1.55e-175
JAFBMQ010000006.1	100	627	517	44	36	86.600	1.55e-175
JAFBMQ010000006.1	100	619	516	44	37	86.432	2.60e-173
JAFBMQ010000006.1	100	619	516	44	37	86.432	2.60e-173
JAFBMQ010000006.1	100	614	515	44	38	86.265	1.21e-171
JAFBMQ010000006.1	100	614	515	44	38	86.265	1.21e-171
JAFBMQ010000006.1	100	614	515	44	38	86.265	1.21e-171
NW_020290560.1	79	627	425	28	12	91.398	1.55e-175
JAGIKU010000402.1	71	612	392	18	10	93.333	4.34e-171
KV879183.1	88	590	458	37	26	87.908	2.04e-164
NW_017963189.1	88	590	458	37	26	87.908	2.04e-164
MSFL01000138.1	69	582	377	21	8	92.857	3.41e-162
NW_020290543.1	69	582	377	21	8	92.857	3.41e-162
KV908004.1	66	579	366	20	5	93.606	4.41e-161
QEIL01000545.1	86	577	456	32	32	87.692	1.58e-160
QPHH01000166.1	86	575	378	21	10	92.421	5.70e-160
QPHH01000166.1	86	121	93	9	4	87.736	3.21e-23
LXJU01000076.1	64	575	354	14	6	94.652	5.70e-160
LXJU01000057.1	64	575	354	14	6	94.652	5.70e-160
DS026993.1	60	575	339	10	3	96.307	5.70e-160
NW_001510447.1	60	575	339	10	3	96.307	5.70e-160
NW_019173353.1	64	575	354	14	6	94.652	5.70e-160
NW_019173334.1	64	575	354	14	6	94.652	5.70e-160
QPHH01000167.1	86	568	377	21	11	92.176	9.54e-158
QPHH01000167.1	86	121	93	9	4	87.736	3.21e-23
VCRL01000603.1	86	568	377	21	11	92.176	9.54e-158
VCRL01000603.1	86	121	93	9	4	87.736	3.21e-23
JAAXYA010000249.1	86	562	376	21	12	91.932	4.44e-156
JAAXYA010000249.1	86	121	93	9	4	87.736	3.21e-23
JAMFRD010000212.1	86	562	377	19	14	91.951	4.44e-156
JAMFRD010000212.1	86	121	93	9	4	87.736	3.21e-23
JALZZG010000113.1	86	558	377	20	14	91.727	5.74e-155
JALZZG010000113.1	86	110	91	11	4	85.849	6.95e-20
JALZYW010000096.1	86	558	377	20	14	91.727	5.74e-155
JALZYW010000096.1	86	110	91	11	4	85.849	6.95e-20
JALZZL010000006.1	86	558	377	20	14	91.727	5.74e-155
JALZZL010000006.1	86	110	91	11	4	85.849	6.95e-20
JNOM01000498.1	75	558	404	27	19	89.778	5.74e-155
JALZZO010000056.1	86	558	377	20	14	91.727	5.74e-155
JALZZO010000056.1	86	110	91	11	4	85.849	6.95e-20
JAMAGU010000184.1	86	558	377	20	14	91.727	5.74e-155
JAMAGU010000184.1	86	110	91	11	4	85.849	6.95e-20
JALZYR010000113.1	86	558	377	20	14	91.727	5.74e-155
JALZYR010000113.1	86	110	91	11	4	85.849	6.95e-20
JALZZR010000073.1	86	558	377	20	14	91.727	5.74e-155
JALZZR010000073.1	86	110	91	11	4	85.849	6.95e-20
JAMFMN010000012.1	86	558	377	20	14	91.727	5.74e-155
JAMFMN010000012.1	86	110	91	11	4	85.849	6.95e-20
JALZZC010000012.1	86	558	377	20	14	91.727	5.74e-155
JALZZC010000012.1	86	110	91	11	4	85.849	6.95e-20
NW_015378553.1	75	558	404	27	19	89.778	5.74e-155
JAJAEC010000074.1	86	556	376	20	14	91.707	2.06e-154
JAJAEC010000074.1	86	115	92	10	4	86.792	1.49e-21
JAMAHQ010000420.1	86	556	376	20	14	91.707	2.06e-154
JAMAHQ010000420.1	86	115	92	10	4	86.792	1.49e-21
JAMFNW010000055.1	86	556	376	20	14	91.707	2.06e-154
JAMFNW010000055.1	86	556	376	20	14	91.707	2.06e-154
JAMFNW010000055.1	86	115	92	10	4	86.792	1.49e-21
JAMFNW010000055.1	86	115	92	10	4	86.792	1.49e-21
JAMAHS010000046.1	86	556	376	20	14	91.707	2.06e-154
JAMAHS010000046.1	86	115	92	10	4	86.792	1.49e-21
JNOM01000912.1	67	556	371	21	11	92.060	2.06e-154
JAMABK010000015.1	86	556	376	20	14	91.707	2.06e-154
JAMABK010000015.1	86	115	92	10	4	86.792	1.49e-21
JAMAHT010000021.1	86	556	376	20	14	91.707	2.06e-154
JAMAHT010000021.1	86	115	92	10	4	86.792	1.49e-21
JAMAHR010000016.1	86	556	376	20	14	91.707	2.06e-154
JAMAHR010000016.1	86	115	92	10	4	86.792	1.49e-21
JAMAHU010000063.1	86	556	376	20	14	91.707	2.06e-154
JAMAHU010000063.1	86	115	92	10	4	86.792	1.49e-21
NW_015378967.1	67	556	371	21	11	92.060	2.06e-154
JALZZM010000228.1	86	551	376	20	15	91.484	9.61e-153
JALZZM010000228.1	86	110	91	11	4	85.849	6.95e-20
KI912132.1	75	551	376	20	15	91.484	9.61e-153
KI912132.1	75	69.4	37	0	0	100.000	1.18e-07
JALZYQ010000125.1	86	551	376	20	15	91.484	9.61e-153
JALZYQ010000125.1	86	110	91	11	4	85.849	6.95e-20
JALZYP010000043.1	86	551	376	20	15	91.484	9.61e-153
JALZYP010000043.1	86	110	91	11	4	85.849	6.95e-20
JALZZJ010000047.1	86	551	376	20	15	91.484	9.61e-153
JALZZJ010000047.1	86	110	91	11	4	85.849	6.95e-20
JALZZH010000020.1	86	551	376	20	15	91.484	9.61e-153
JALZZH010000020.1	86	110	91	11	4	85.849	6.95e-20
JALZZB010000016.1	86	551	376	20	15	91.484	9.61e-153
JALZZB010000016.1	86	110	91	11	4	85.849	6.95e-20
JALZZK010000021.1	86	551	376	20	15	91.484	9.61e-153
JALZZK010000021.1	86	110	91	11	4	85.849	6.95e-20
QAGH01001328.1	86	551	375	21	14	91.463	9.61e-153
QAGH01001328.1	86	121	93	9	4	87.736	3.21e-23
AP024448.1	91	551	375	21	14	91.463	9.61e-153
AP024448.1	91	551	375	21	14	91.463	9.61e-153
AP024448.1	91	551	375	21	14	91.463	9.61e-153
AP024448.1	91	551	375	21	14	91.463	9.61e-153
AP024448.1	91	121	114	13	9	83.824	3.21e-23
AP024448.1	91	121	114	13	9	83.824	3.21e-23
AP024448.1	91	121	114	13	9	83.824	3.21e-23
AP024448.1	91	121	114	13	9	83.824	3.21e-23
JALZZA010000047.1	86	551	376	20	15	91.484	9.61e-153
JALZZA010000047.1	86	110	91	11	4	85.849	6.95e-20
JALZZN010000013.1	86	551	376	20	15	91.484	9.61e-153
JALZZN010000013.1	86	110	91	11	4	85.849	6.95e-20
WOYA01000087.1	86	551	375	21	14	91.463	9.61e-153
WOYA01000087.1	86	115	92	10	4	86.792	1.49e-21
JALZZD010000127.1	86	551	376	20	15	91.484	9.61e-153
JALZZD010000127.1	86	110	91	11	4	85.849	6.95e-20
JALZYY010000065.1	86	551	376	20	15	91.484	9.61e-153
JALZYY010000065.1	86	110	91	11	4	85.849	6.95e-20
JALZYV010000007.1	86	551	376	20	15	91.484	9.61e-153
JALZYV010000007.1	86	110	91	11	4	85.849	6.95e-20
JALZZF010000098.1	86	551	376	20	15	91.484	9.61e-153
JALZZF010000098.1	86	110	91	11	4	85.849	6.95e-20
JALZYT010000051.1	86	551	376	20	15	91.484	9.61e-153
JALZYT010000051.1	86	110	91	11	4	85.849	6.95e-20
JALZYO010000011.1	86	551	376	20	15	91.484	9.61e-153
JALZYO010000011.1	86	110	91	11	4	85.849	6.95e-20
JALZYS010000038.1	86	551	376	20	15	91.484	9.61e-153
JALZYS010000038.1	86	110	91	11	4	85.849	6.95e-20
JALZZI010000243.1	86	551	376	20	15	91.484	9.61e-153
JALZZI010000243.1	86	110	91	11	4	85.849	6.95e-20
JALZZI010000243.1	86	65.8	35	0	0	100.000	1.53e-06
JALZYZ010000092.1	86	551	376	20	15	91.484	9.61e-153
JALZYZ010000092.1	86	110	91	11	4	85.849	6.95e-20
JALZZP010000061.1	86	551	376	20	15	91.484	9.61e-153
JALZZP010000061.1	86	110	91	11	4	85.849	6.95e-20
JALZYX010000138.1	86	551	376	20	15	91.484	9.61e-153
JALZYX010000138.1	86	110	91	11	4	85.849	6.95e-20
JALZYU010000016.1	86	551	376	20	15	91.484	9.61e-153
JALZYU010000016.1	86	110	91	11	4	85.849	6.95e-20
NC_054862.1	91	551	375	21	14	91.463	9.61e-153
NC_054862.1	91	551	375	21	14	91.463	9.61e-153
NC_054862.1	91	551	375	21	14	91.463	9.61e-153
NC_054862.1	91	551	375	21	14	91.463	9.61e-153
NC_054862.1	91	121	114	13	9	83.824	3.21e-23
NC_054862.1	91	121	114	13	9	83.824	3.21e-23
NC_054862.1	91	121	114	13	9	83.824	3.21e-23
NC_054862.1	91	121	114	13	9	83.824	3.21e-23
NW_006917114.1	75	551	376	20	15	91.484	9.61e-153
NW_006917114.1	75	69.4	37	0	0	100.000	1.18e-07
BHVY01000008.1	61	549	336	18	1	94.648	3.45e-152
MU006139.1	69	549	346	13	9	94.022	3.45e-152
MU006139.1	69	69.4	37	0	0	100.000	1.18e-07
NW_025091288.1	61	549	336	18	1	94.648	3.45e-152
SPNV01000634.1	72	547	389	20	21	90.465	1.24e-151
SPNV01000634.1	72	547	389	20	21	90.465	1.24e-151
MSFL01000187.1	84	545	434	28	33	87.677	4.47e-151
JAMAAR010000004.1	86	545	374	22	14	91.220	4.47e-151
JAMAAR010000004.1	86	121	93	9	4	87.736	3.21e-23
JAMABB010000099.1	86	545	374	22	14	91.220	4.47e-151
JAMABB010000099.1	86	121	93	9	4	87.736	3.21e-23
JAMAAY010000015.1	86	545	374	22	14	91.220	4.47e-151
JAMAAY010000015.1	86	121	93	9	4	87.736	3.21e-23
JAMAAZ010000099.1	86	545	374	22	14	91.220	4.47e-151
JAMAAZ010000099.1	86	121	93	9	4	87.736	3.21e-23
JAJAED010000080.1	86	545	374	22	14	91.220	4.47e-151
JAJAED010000080.1	86	121	93	9	4	87.736	3.21e-23
JAMAAW010000014.1	86	545	374	22	14	91.220	4.47e-151
JAMAAW010000014.1	86	121	93	9	4	87.736	3.21e-23
