# Supplementary material for: Using nanopore sequencing to identify fungi from clinical samples with high phylogenetic resolution
Source: Sci Rep. 2023 Jun 16;13:9785. doi: 10.1038/s41598-023-37016-0 (PMC10275880; doi:10.1038/s41598-023-37016-0)
Supplement: Supplementary file 1 — Supplementary Information. [file 41598_2023_37016_MOESM1_ESM.zip › Supplementary_Information/Supplementary_Data/Data_S5_Mock_blast/results/Mock_RGN4_2_fmt6.txt]

CM046507.1	100	3555	1932	1	2	99.845	0.0
CM046507.1	100	3546	1932	1	4	99.742	0.0
CM046507.1	100	3518	1929	2	8	99.484	0.0
CM046507.1	100	3513	1932	1	11	99.383	0.0
CM046507.1	100	3509	1929	2	10	99.382	0.0
CM046507.1	100	3264	1822	5	18	98.753	0.0
CM046507.1	100	2052	1328	32	61	93.455	0.0
CM046507.1	100	121	68	0	1	98.551	1.11e-22
JANGXZ010000016.1	100	3546	1932	1	4	99.742	0.0
JANGXZ010000016.1	100	3531	1932	1	7	99.588	0.0
JANGXZ010000016.1	100	3528	1932	1	8	99.536	0.0
JANGXZ010000016.1	100	3528	1930	1	7	99.587	0.0
JANGXZ010000016.1	100	3518	1929	2	8	99.484	0.0
JANGXZ010000016.1	100	3507	1928	2	10	99.381	0.0
JANGXZ010000016.1	100	3507	1931	2	11	99.331	0.0
JANGXZ010000016.1	100	3506	1929	4	9	99.331	0.0
JANGXZ010000016.1	100	3491	1929	3	13	99.177	0.0
JANGXZ010000016.1	100	3489	1931	2	15	99.127	0.0
JANGXZ010000016.1	100	3487	1929	4	13	99.126	0.0
JANGXZ010000016.1	100	3158	1891	14	61	96.185	0.0
JANGXZ010000016.1	100	1810	1705	85	222	84.742	0.0
JANGXZ010000016.1	100	1221	1634	159	262	79.513	0.0
JANGXZ010000016.1	100	859	1336	133	242	78.083	0.0
JAMOFW010000560.1	100	3502	1922	9	3	99.380	0.0
JANGYC010000023.1	100	3489	1919	10	4	99.276	0.0
JANGYC010000023.1	100	3489	1919	10	4	99.276	0.0
JANGYC010000023.1	100	3489	1919	10	4	99.276	0.0
JANGYC010000023.1	100	3489	1919	10	4	99.276	0.0
JANGYC010000023.1	100	3489	1919	10	4	99.276	0.0
JANGYC010000023.1	100	3489	1919	10	4	99.276	0.0
JANGYC010000023.1	100	3489	1919	10	4	99.276	0.0
JANGYC010000023.1	100	3489	1919	10	4	99.276	0.0
JANGYC010000023.1	100	3489	1919	10	4	99.276	0.0
JANGYC010000023.1	100	3482	1918	10	5	99.224	0.0
JANGYC010000023.1	100	3476	1917	10	6	99.172	0.0
JANGYC010000023.1	100	3448	1915	10	11	98.915	0.0
CM046520.1	100	3489	1919	10	4	99.276	0.0
CM046520.1	100	3489	1919	10	4	99.276	0.0
CM046520.1	100	3489	1919	10	4	99.276	0.0
CM046520.1	100	3489	1919	10	4	99.276	0.0
CM046520.1	100	3489	1919	10	4	99.276	0.0
JAGTJS010000006.1	100	3478	1918	11	5	99.173	0.0
NW_025764822.1	100	3478	1918	11	5	99.173	0.0
JABCKC010000044.1	100	3472	1916	14	3	99.121	0.0
JABEEN010000028.1	100	3472	1916	13	4	99.121	0.0
JAALXN010000035.1	100	3472	1916	13	4	99.121	0.0
CP090038.1	100	3469	1916	14	4	99.069	0.0
CP090038.1	100	3469	1916	14	4	99.069	0.0
CP090038.1	100	3469	1916	14	4	99.069	0.0
CP090038.1	100	3463	1915	15	4	99.018	0.0
CP090038.1	100	3458	1914	16	4	98.966	0.0
CP090038.1	100	3458	1914	16	4	98.966	0.0
CP090038.1	100	2760	1512	9	0	99.408	0.0
CP090038.1	100	126	68	0	0	100.000	2.38e-24
NKUJ01000970.1	100	3467	1916	13	5	99.069	0.0
NHTE02000129.1	100	3467	1916	13	5	99.069	0.0
JABCKE020000005.1	100	3456	1913	16	4	98.965	0.0
NKCJ01001051.1	100	3450	1912	17	4	98.914	0.0
CM046478.1	100	3424	1910	18	8	98.657	0.0
CM046478.1	100	3424	1910	18	8	98.657	0.0
CM046478.1	100	3424	1910	18	8	98.657	0.0
CM046478.1	100	3424	1910	18	8	98.657	0.0
CM046478.1	100	3424	1910	18	8	98.657	0.0
CM046478.1	100	3424	1910	18	8	98.657	0.0
SSHR01000396.1	100	3422	1908	20	6	98.656	0.0
JABCKD010000014.1	100	3408	1908	19	10	98.503	0.0
JAANQP010000010.1	100	3247	1879	44	13	97.056	0.0
JAJHJD010000037.1	100	3243	1878	51	8	96.954	0.0
JAJHJD010000037.1	100	3223	1875	51	11	96.799	0.0
JAJHJD010000037.1	100	2920	1706	51	9	96.602	0.0
MAEB01000001.1	100	3241	1877	52	7	96.952	0.0
JAJOOV010000089.1	100	3241	1877	52	7	96.952	0.0
MAEA01000003.1	100	3236	1876	53	7	96.901	0.0
JABFEX010000024.1	100	3188	1868	61	8	96.438	0.0
MAEG01000005.1	100	3175	1851	52	11	96.708	0.0
MAEG01000005.1	100	303	199	11	5	92.558	1.02e-77
JABEYC010000211.1	100	3057	1846	74	17	95.302	0.0
JAJODA010000065.1	100	3057	1845	76	15	95.300	0.0
JAAVUK010000044.1	100	3053	1852	72	22	95.170	0.0
JABCKW010000047.1	100	3051	1851	73	21	95.167	0.0
JABFFA010000104.1	100	3046	1848	72	22	95.160	0.0
JAAQPG010000089.1	100	3022	1840	77	20	94.992	0.0
SRZU01000329.1	100	3018	1840	78	20	94.943	0.0
JAAOAQ010000060.1	100	3011	1838	80	19	94.889	0.0
HF679024.1	100	3005	1837	81	19	94.837	0.0
JAAQPF010000070.1	100	3005	1837	81	19	94.837	0.0
JADAQZ010000048.1	100	3005	1837	81	19	94.837	0.0
JAHAPR010000097.1	100	3005	1837	81	19	94.837	0.0
NC_036623.1	100	3005	1837	81	19	94.837	0.0
JABFFF010000091.1	100	3001	1839	83	19	94.745	0.0
JABSTL010000213.1	100	3000	1838	77	24	94.791	0.0
JABEES010000096.1	100	3000	1836	82	19	94.786	0.0
JACDIX010000202.1	100	3000	1836	82	19	94.786	0.0
JAJJWO010000007.1	100	2998	1841	80	23	94.702	0.0
JABFEP010000142.1	100	2994	1839	79	24	94.696	0.0
JABFAK010000045.1	100	2992	1836	83	20	94.688	0.0
JAAVUC010000042.1	100	2987	1836	83	21	94.639	0.0
JABCKB010000044.1	100	2985	1835	88	17	94.588	0.0
JABEEM010000056.1	100	2983	1833	84	20	94.631	0.0
JAHBOG010000005.1	100	2983	1833	85	19	94.631	0.0
JAHBOG010000005.1	100	2983	1833	85	19	94.631	0.0
JAJTCY010000048.1	100	2983	1833	85	19	94.631	0.0
JAJTCY010000047.1	100	2983	1833	85	19	94.631	0.0
JAJTCY010000047.1	100	2983	1833	85	19	94.631	0.0
JAJTCY010000047.1	100	2983	1833	85	19	94.631	0.0
JAJTCY010000047.1	100	2983	1833	85	19	94.631	0.0
JADBHU010000057.1	100	2977	1843	84	25	94.416	0.0
JAJTCY010000046.1	100	2977	1832	85	20	94.579	0.0
JAJTCY010000046.1	100	2259	1340	47	9	95.989	0.0
JAJTCY010000045.1	100	2976	1832	83	22	94.579	0.0
JAJTCY010000045.1	100	2937	1825	90	22	94.218	0.0
JAJTCY010000044.1	100	2970	1831	85	21	94.528	0.0
JAJTCY010000044.1	100	2311	1354	50	1	96.370	0.0
JAJTCY010000044.1	100	296	232	21	12	87.547	1.71e-75
NJCR01000385.1	100	2968	1830	89	18	94.476	0.0
JABFFL010000030.1	100	2964	1834	87	22	94.390	0.0
JAAVUD010000014.1	100	2964	1834	83	25	94.439	0.0
JACTAS010000038.1	100	2963	1829	90	18	94.424	0.0
JAGMUX010000056.1	100	2963	1829	90	18	94.424	0.0
JAGMUX010000056.1	100	2963	1829	90	18	94.424	0.0
JAGMUX010000056.1	100	2963	1829	90	18	94.424	0.0
JAAIJJ010000313.1	100	2963	1829	90	18	94.424	0.0
NW_025763719.1	100	2963	1829	90	18	94.424	0.0
NW_025763719.1	100	2963	1829	90	18	94.424	0.0
NW_025763719.1	100	2963	1829	90	18	94.424	0.0
JAGFMC010000005.1	100	2950	1833	83	28	94.290	0.0
JAGFMC010000005.1	100	2950	1833	83	28	94.290	0.0
JAGFMC010000005.1	100	2950	1833	83	28	94.290	0.0
JAGFMC010000005.1	100	2950	1833	83	28	94.290	0.0
JAGFMC010000023.1	100	2950	1833	83	28	94.290	0.0
JAGFMC010000023.1	100	2950	1833	83	28	94.290	0.0
JAGFMC010000023.1	100	2529	1526	62	13	95.315	0.0
JAGFMC010000018.1	100	2950	1833	83	28	94.290	0.0
JAGFMC010000018.1	100	2950	1833	83	28	94.290	0.0
JAGFMC010000018.1	100	2950	1833	83	28	94.290	0.0
JAGFMC010000018.1	100	2950	1833	83	28	94.290	0.0
JAGFMC010000018.1	100	2950	1833	83	28	94.290	0.0
JAGFMC010000018.1	100	2950	1833	83	28	94.290	0.0
JAGFMC010000015.1	100	2950	1833	83	28	94.290	0.0
JAGFMC010000015.1	100	2950	1833	83	28	94.290	0.0
JAGFMC010000015.1	100	2950	1833	83	28	94.290	0.0
JAGFMC010000015.1	100	2950	1833	83	28	94.290	0.0
JAGFMC010000015.1	100	2950	1833	83	28	94.290	0.0
JAGFMC010000015.1	100	2950	1833	83	28	94.290	0.0
JAGFMC010000015.1	100	2950	1833	83	28	94.290	0.0
JAGFMC010000015.1	100	2950	1833	83	28	94.290	0.0
JAGFMC010000015.1	100	2950	1833	83	28	94.290	0.0
JAGFMC010000015.1	100	2950	1833	83	28	94.290	0.0
JAGFMC010000015.1	100	2950	1833	83	28	94.290	0.0
JAGFMC010000015.1	100	2950	1833	83	28	94.290	0.0
JAGFMC010000015.1	100	2950	1833	83	28	94.290	0.0
JAGFMC010000015.1	100	2950	1833	83	28	94.290	0.0
JAGFMC010000015.1	100	2950	1833	83	28	94.290	0.0
JAGFMC010000015.1	100	2950	1833	83	28	94.290	0.0
JAGFMC010000015.1	100	2950	1833	83	28	94.290	0.0
JAGFMC010000015.1	100	2950	1833	83	28	94.290	0.0
JABFET010000023.1	100	2948	1833	77	33	94.339	0.0
JABFFG010000089.1	100	2948	1831	80	30	94.333	0.0
JAGPXF010000016.1	100	2944	1832	84	28	94.239	0.0
JABEEU010000010.1	100	2944	1832	84	28	94.239	0.0
JAHMRZ010000026.1	100	2940	1831	83	29	94.236	0.0
JAHMRZ010000026.1	100	2940	1831	83	29	94.236	0.0
JAHMRZ010000026.1	100	2937	1831	83	30	94.187	0.0
JAHMRZ010000026.1	100	2937	1831	83	30	94.187	0.0
JAHMRZ010000026.1	100	2928	1829	83	31	94.133	0.0
JAHMRZ010000026.1	100	2870	1820	84	39	93.670	0.0
JABCJZ010000040.1	100	2939	1825	92	20	94.218	0.0
JAASAY010000001.1	100	2939	1827	89	23	94.224	0.0
JABGLY010000216.1	100	2939	1832	83	30	94.190	0.0
JAALXL010000058.1	100	2939	1825	92	20	94.218	0.0
JAGMVH010000004.1	100	2937	1831	83	30	94.187	0.0
JAGMVH010000004.1	100	2937	1831	83	30	94.187	0.0
JAJJWM010000088.1	100	2933	1828	85	28	94.178	0.0
JAAGWO010000111.1	100	2933	1834	78	36	94.148	0.0
JAHMRZ010000010.1	100	2929	1830	83	31	94.136	0.0
JAALXI010000067.1	100	2928	1828	90	25	94.081	0.0
JABFFC010000021.1	100	2924	1829	84	31	94.084	0.0
JABFEY010000025.1	100	2924	1826	85	29	94.124	0.0
JAGMUU010000097.1	100	2918	1824	77	36	94.166	0.0
JAGMUU010000097.1	100	2918	1824	77	36	94.166	0.0
JABFFI010000124.1	100	2915	1827	92	26	93.933	0.0
WPDH01000015.1	100	2913	1823	83	32	94.066	0.0
JABEEJ010000006.1	100	2911	1824	80	35	94.069	0.0
JAALXM010000119.1	84	2909	1609	12	4	99.015	0.0
JABSTD010000069.1	100	2909	1821	83	32	94.060	0.0
JAGPNQ010000002.1	100	2909	1822	81	34	94.063	0.0
WPDF01000116.1	100	2909	1821	84	31	94.060	0.0
RQWH01000024.1	100	2907	1822	80	35	94.063	0.0
RQWH01000011.1	100	2907	1822	80	35	94.063	0.0
RQWH01000011.1	100	1057	755	50	33	90.095	0.0
JAADYS010000048.1	100	2907	1831	81	38	93.897	0.0
JABFEV010000079.1	100	2907	1822	94	24	93.918	0.0
QGQB01000193.1	100	2905	1825	81	36	93.975	0.0
JAGMUV010000014.1	100	2904	1821	82	34	94.011	0.0
JAAAXZ010000975.1	100	2902	1825	77	40	93.975	0.0
JAAAXZ010000975.1	100	2850	1816	84	42	93.512	0.0
JAAAXZ010000975.1	100	2844	1810	96	31	93.443	0.0
JADANP010000007.1	100	2900	1821	84	33	93.963	0.0
JADANP010000007.1	100	2854	1817	86	40	93.515	0.0
JADANP010000007.1	100	2488	1825	79	128	89.813	0.0
JADANP010000007.1	100	108	66	4	0	94.286	8.62e-19
JADANP010000007.1	100	62.1	33	0	0	100.000	6.81e-05
QGEA01000123.1	100	2900	1823	80	37	93.969	0.0
QHHH01000096.1	100	2900	1823	79	38	93.969	0.0
QGEC01000048.1	100	2900	1823	80	37	93.969	0.0
QHHG01000076.1	100	2900	1823	80	37	93.969	0.0
JABCJV010000024.1	100	2900	1823	80	37	93.969	0.0
JAAOAG010000101.1	100	2900	1820	86	31	93.960	0.0
VYKG01000515.1	100	2898	1820	83	34	93.960	0.0
VYKG01000515.1	100	65.8	35	0	0	100.000	5.26e-06
JAAOAT010000016.1	100	2894	1822	81	37	93.918	0.0
LTDI01000199.1	100	2894	1819	87	31	93.908	0.0
JABKKP010000069.1	100	2894	1822	80	38	93.918	0.0
JABSTN010000015.1	100	2894	1820	85	33	93.911	0.0
QGDY01000031.1	100	2894	1822	81	37	93.918	0.0
QGED01000021.1	100	2894	1822	80	38	93.918	0.0
JAJEQZ010000045.1	100	2894	1820	85	33	93.911	0.0
JAAOAS010000041.1	100	2894	1822	81	37	93.918	0.0
JAAOAM010000103.1	100	2894	1820	85	33	93.911	0.0
JABSTM010000049.1	100	2894	1820	85	33	93.911	0.0
JACWFA010000008.1	100	2894	1820	85	33	93.911	0.0
JACWFA010000008.1	100	108	69	3	2	93.243	8.62e-19
JACWFA010000008.1	100	60.2	32	0	0	100.000	2.45e-04
LJGR01000025.1	100	2894	1820	85	33	93.911	0.0
JAJTIX010000175.1	100	2892	1819	84	34	93.908	0.0
JAJTIX010000175.1	100	2892	1819	84	34	93.908	0.0
NW_025764609.1	100	2892	1819	84	34	93.908	0.0
NW_025764609.1	100	2892	1819	84	34	93.908	0.0
JAHEWK010000019.1	100	2891	1818	85	33	93.905	0.0
QHHJ01000088.1	100	2889	1821	81	38	93.866	0.0
NJCS01000061.1	100	2889	1818	88	31	93.856	0.0
QKXC01000042.1	100	2889	1821	82	37	93.866	0.0
CM043919.1	100	2889	1818	88	31	93.856	0.0
CM043919.1	100	2889	1818	87	32	93.856	0.0
CM043919.1	100	2889	1818	87	32	93.856	0.0
CM043919.1	100	2883	1817	88	32	93.805	0.0
CM043919.1	100	54.7	29	0	0	100.000	0.011
JAAOAU010000166.1	100	2889	1818	88	31	93.856	0.0
QHKN01000102.1	100	2889	1821	81	38	93.866	0.0
JAHKNZ010000034.1	100	2889	1821	81	38	93.866	0.0
JAAOAI010000148.1	100	2889	1818	88	31	93.856	0.0
JAAOAJ010000012.1	100	2889	1821	82	37	93.866	0.0
JAALXH010000042.1	100	2889	1821	82	37	93.866	0.0
NW_022157841.1	100	2889	1821	82	37	93.866	0.0
QGQA01000156.1	100	2887	1817	88	31	93.853	0.0
WPDD01000053.1	100	2887	1817	88	31	93.853	0.0
WOFQ01000223.1	100	2887	1821	95	27	93.721	0.0
JAAGWQ010000076.1	100	2885	1821	92	30	93.721	0.0
JAMAKE010000445.1	100	2883	1822	89	33	93.724	0.0
JABEXW010000036.1	100	2883	1817	99	23	93.708	0.0
JAAQRH010000157.1	100	2883	1820	83	37	93.814	0.0
QGDZ01000070.1	100	2883	1820	82	38	93.814	0.0
JAMFRD010000174.1	100	2883	1820	83	37	93.814	0.0
JAAOAK010000002.1	100	2883	1820	83	37	93.814	0.0
JAHKOA010000011.1	100	2883	1820	82	38	93.814	0.0
JAHBCI010000013.1	100	2883	1820	83	37	93.814	0.0
JAHBCI010000013.1	100	2883	1820	83	37	93.814	0.0
JAHBCI010000013.1	100	2883	1820	83	37	93.814	0.0
JAHBCI010000013.1	100	2883	1820	83	37	93.814	0.0
JAHBCI010000013.1	100	2878	1819	83	38	93.763	0.0
JAHBCI010000013.1	100	2878	1819	84	37	93.763	0.0
JAHBCI010000013.1	100	2872	1818	85	37	93.711	0.0
JAHBCI010000013.1	100	2521	1572	67	29	94.245	0.0
JAHBCI010000013.1	100	156	132	14	8	85.714	3.03e-33
DS022269.1	100	2883	1820	83	37	93.814	0.0
DS022269.1	100	2883	1820	83	37	93.814	0.0
DS022269.1	100	2883	1820	83	37	93.814	0.0
DS022269.1	100	2883	1820	83	37	93.814	0.0
DS022269.1	100	2883	1820	83	37	93.814	0.0
DS022269.1	100	2878	1819	83	38	93.763	0.0
CM000580.1	100	2883	1820	83	37	93.814	0.0
CM000580.1	100	2883	1820	83	37	93.814	0.0
JABEVY010000058.1	100	2883	1817	89	31	93.805	0.0
JAHBOO010000003.1	100	2883	1820	82	38	93.814	0.0
JAHBOO010000003.1	100	2883	1820	82	38	93.814	0.0
JAHBOO010000003.1	100	2883	1820	82	38	93.814	0.0
JAHBOO010000003.1	100	2883	1820	82	38	93.814	0.0
JAHBOO010000003.1	100	2883	1820	82	38	93.814	0.0
JAHBOO010000003.1	100	2883	1820	82	38	93.814	0.0
JAHBOO010000003.1	100	2883	1820	82	38	93.814	0.0
NW_025763505.1	100	2883	1820	82	38	93.814	0.0
NW_025763505.1	100	2883	1820	82	38	93.814	0.0
NW_025763505.1	100	2883	1820	82	38	93.814	0.0
NW_025763505.1	100	2883	1820	82	38	93.814	0.0
NW_025763505.1	100	2883	1820	82	38	93.814	0.0
NW_025763505.1	100	2883	1820	82	38	93.814	0.0
NW_025763505.1	100	2883	1820	82	38	93.814	0.0
NW_017387867.1	100	2883	1820	83	37	93.814	0.0
NW_017387867.1	100	2883	1820	83	37	93.814	0.0
NW_017387867.1	100	2883	1820	83	37	93.814	0.0
NW_017387867.1	100	2883	1820	83	37	93.814	0.0
NW_017387867.1	100	2883	1820	83	37	93.814	0.0
NW_017387867.1	100	2878	1819	83	38	93.763	0.0
NC_031677.1	100	2883	1820	83	37	93.814	0.0
NC_031677.1	100	2883	1820	83	37	93.814	0.0
NW_025408615.1	100	2883	1820	83	37	93.814	0.0
NW_025408615.1	100	2883	1820	83	37	93.814	0.0
NW_025408615.1	100	2883	1820	83	37	93.814	0.0
NW_025408615.1	100	2883	1820	83	37	93.814	0.0
NW_025408615.1	100	2878	1819	83	38	93.763	0.0
NW_025408615.1	100	2878	1819	84	37	93.763	0.0
NW_025408615.1	100	2872	1818	85	37	93.711	0.0
NW_025408615.1	100	2521	1572	67	29	94.245	0.0
NW_025408615.1	100	156	132	14	8	85.714	3.03e-33
JAGQDI010000028.1	100	2881	1819	83	37	93.811	0.0
JAGQDI010000028.1	100	2881	1819	83	37	93.811	0.0
CAKNEU010000599.1	100	2881	1824	87	36	93.683	0.0
JAJFAS010000217.1	100	2878	1818	86	35	93.760	0.0
JAAOAO010000139.1	100	2878	1818	86	35	93.760	0.0
OU830638.1	100	2876	1817	86	35	93.756	0.0
OU830638.1	100	2876	1817	86	35	93.756	0.0
OU830638.1	100	1323	931	66	33	90.388	0.0
PPHJ01000046.1	100	2874	1817	84	37	93.756	0.0
PPHJ01000046.1	100	2859	1815	86	38	93.605	0.0
VYWZ01000226.1	100	2874	1818	86	36	93.711	0.0
JABCQV010000022.1	100	2872	1832	87	41	93.469	0.0
JAANBB010000831.1	100	2872	1816	84	37	93.753	0.0
JABFAI010000051.1	100	2870	1815	89	33	93.702	0.0
JANFOG010000029.1	100	2870	1821	91	34	93.577	0.0
LXHY01000078.1	100	2863	1819	78	45	93.666	0.0
JAGDVF010000026.1	100	2856	1816	85	40	93.560	0.0
JABCJW010000060.1	100	2856	1812	94	31	93.547	0.0
CP088260.1	100	2850	1815	86	40	93.509	0.0
CP088260.1	100	2850	1815	86	40	93.509	0.0
CP088260.1	100	2850	1815	86	40	93.509	0.0
CP088260.1	100	2850	1815	86	40	93.509	0.0
CP088260.1	100	2850	1815	86	40	93.509	0.0
CP088260.1	100	2850	1815	86	40	93.509	0.0
CP088260.1	100	2850	1815	86	40	93.509	0.0
CP088260.1	100	2850	1815	86	40	93.509	0.0
CP088260.1	100	2850	1815	86	40	93.509	0.0
CP088260.1	100	2850	1815	86	40	93.509	0.0
CP088260.1	100	2850	1815	86	40	93.509	0.0
CP088260.1	100	2850	1815	86	40	93.509	0.0
CP088260.1	100	2850	1815	86	40	93.509	0.0
CP088260.1	100	2850	1815	86	40	93.509	0.0
CP088260.1	100	2850	1815	86	40	93.509	0.0
CP088260.1	100	2850	1815	86	40	93.509	0.0
CP088260.1	100	2850	1815	86	40	93.509	0.0
CP088260.1	100	2850	1815	86	40	93.509	0.0
CP088260.1	100	2850	1815	86	40	93.509	0.0
CP088260.1	100	2850	1815	86	40	93.509	0.0
CP088260.1	100	2850	1815	86	40	93.509	0.0
CP088260.1	100	2850	1815	86	40	93.509	0.0
CP088260.1	100	2850	1815	86	40	93.509	0.0
CP088260.1	100	2850	1815	86	40	93.509	0.0
CP088260.1	100	2850	1815	86	40	93.509	0.0
CP088260.1	100	2850	1815	86	40	93.509	0.0
CP088260.1	100	2850	1815	86	40	93.509	0.0
CP088260.1	100	2850	1815	86	40	93.509	0.0
CP088260.1	100	2850	1815	86	40	93.509	0.0
CP088260.1	100	2850	1815	86	40	93.509	0.0
CP088260.1	100	2850	1815	86	40	93.509	0.0
CP088260.1	100	2850	1815	86	40	93.509	0.0
CP088260.1	100	2850	1815	86	40	93.509	0.0
CP088260.1	100	2850	1815	86	40	93.509	0.0
CP088260.1	100	2850	1815	86	40	93.509	0.0
CP088260.1	100	2850	1815	86	40	93.509	0.0
CP088260.1	100	2850	1815	86	40	93.509	0.0
CP088260.1	100	2850	1815	86	40	93.509	0.0
CP088260.1	100	2850	1815	86	40	93.509	0.0
CP088260.1	100	2850	1815	86	40	93.509	0.0
CP088260.1	100	2850	1815	86	40	93.509	0.0
CP088260.1	100	2850	1815	86	40	93.509	0.0
CP088260.1	100	2850	1815	86	40	93.509	0.0
CP088260.1	100	2850	1815	86	40	93.509	0.0
CP088260.1	100	2850	1815	86	40	93.509	0.0
CP088260.1	100	2850	1815	86	40	93.509	0.0
CP088260.1	100	2850	1815	86	40	93.509	0.0
CP088260.1	100	2850	1815	86	40	93.509	0.0
CP088260.1	100	2850	1815	86	40	93.509	0.0
CP088260.1	100	2850	1815	86	40	93.509	0.0
CP088260.1	100	2850	1815	86	40	93.509	0.0
CP088260.1	100	2850	1815	86	40	93.509	0.0
CP088260.1	100	2850	1815	86	40	93.509	0.0
CP088260.1	100	2850	1815	86	40	93.509	0.0
CP088260.1	100	2850	1815	86	40	93.509	0.0
CP088260.1	100	2850	1815	86	40	93.509	0.0
CP088260.1	100	2850	1815	86	40	93.509	0.0
CP088260.1	100	2850	1815	86	40	93.509	0.0
CP088260.1	100	2850	1815	86	40	93.509	0.0
CP088260.1	100	2850	1815	86	40	93.509	0.0
CP088260.1	100	2850	1815	86	40	93.509	0.0
CP088260.1	100	2850	1815	86	40	93.509	0.0
CP088260.1	100	2850	1815	86	40	93.509	0.0
CP088260.1	100	2850	1815	86	40	93.509	0.0
CP088260.1	100	2850	1815	86	40	93.509	0.0
CP088260.1	100	2850	1815	86	40	93.509	0.0
CP088260.1	100	2850	1815	86	40	93.509	0.0
CP088260.1	100	2850	1815	86	40	93.509	0.0
CP088260.1	100	2850	1815	86	40	93.509	0.0
CP088260.1	100	2850	1815	86	40	93.509	0.0
CP088260.1	100	2850	1815	86	40	93.509	0.0
CP088260.1	100	2850	1815	86	40	93.509	0.0
CP088260.1	100	2850	1815	86	40	93.509	0.0
CP088260.1	100	2850	1815	86	40	93.509	0.0
CP088260.1	100	2850	1815	86	40	93.509	0.0
CP088260.1	100	2850	1815	86	40	93.509	0.0
CP088260.1	100	2850	1815	86	40	93.509	0.0
CP088260.1	100	2850	1815	86	40	93.509	0.0
CP088260.1	100	2850	1815	86	40	93.509	0.0
CP088260.1	100	2850	1815	86	40	93.509	0.0
CP088260.1	100	2850	1815	86	40	93.509	0.0
CP088260.1	100	2850	1815	86	40	93.509	0.0
CP088260.1	100	2850	1815	86	40	93.509	0.0
CP088260.1	100	2850	1815	86	40	93.509	0.0
CP088260.1	100	2850	1815	86	40	93.509	0.0
CP088260.1	100	2850	1815	86	40	93.509	0.0
CP088260.1	100	2850	1815	86	40	93.509	0.0
CP088260.1	100	2850	1815	86	40	93.509	0.0
CP088260.1	100	2850	1815	86	40	93.509	0.0
CP088260.1	100	2850	1815	86	40	93.509	0.0
CP088260.1	100	2850	1815	86	40	93.509	0.0
CP088260.1	100	2850	1815	86	40	93.509	0.0
CP088260.1	100	2850	1815	86	40	93.509	0.0
CP088260.1	100	2850	1815	86	40	93.509	0.0
CP088260.1	100	2850	1815	86	40	93.509	0.0
CP088260.1	100	2850	1815	86	40	93.509	0.0
CP088260.1	100	2850	1815	86	40	93.509	0.0
CP088260.1	100	2850	1815	86	40	93.509	0.0
CP088260.1	100	2850	1815	86	40	93.509	0.0
CP088260.1	100	2850	1815	86	40	93.509	0.0
CP088260.1	100	2850	1815	86	40	93.509	0.0
CP088260.1	100	2850	1815	86	40	93.509	0.0
CP088260.1	100	2850	1815	86	40	93.509	0.0
CP088260.1	100	2850	1815	86	40	93.509	0.0
CP088260.1	100	2850	1815	86	40	93.509	0.0
CP088260.1	100	2850	1815	86	40	93.509	0.0
CP088260.1	100	2850	1815	86	40	93.509	0.0
CP088260.1	100	2850	1815	86	40	93.509	0.0
CP088260.1	100	2850	1815	86	40	93.509	0.0
CP088260.1	100	2850	1815	86	40	93.509	0.0
CP088260.1	100	2850	1815	86	40	93.509	0.0
CP088260.1	100	2850	1815	86	40	93.509	0.0
CP088260.1	100	2850	1815	86	40	93.509	0.0
CP088260.1	100	2850	1815	86	40	93.509	0.0
CP088260.1	100	2850	1815	86	40	93.509	0.0
CP088260.1	100	2850	1815	86	40	93.509	0.0
CP088260.1	100	2850	1815	86	40	93.509	0.0
CP088260.1	100	2850	1815	86	40	93.509	0.0
CP088260.1	100	2850	1815	86	40	93.509	0.0
CP088260.1	100	2850	1815	86	40	93.509	0.0
CP088260.1	100	2850	1815	86	40	93.509	0.0
CP088260.1	100	2850	1815	86	40	93.509	0.0
CP088260.1	100	2850	1815	86	40	93.509	0.0
CP088260.1	100	2850	1815	86	40	93.509	0.0
CP088260.1	100	2850	1815	86	40	93.509	0.0
CP088260.1	100	2850	1815	86	40	93.509	0.0
CP088260.1	100	2850	1815	86	40	93.509	0.0
CP088260.1	100	2850	1815	86	40	93.509	0.0
CP088260.1	100	2850	1815	86	40	93.509	0.0
CP088260.1	100	2850	1815	86	40	93.509	0.0
CP088260.1	100	2850	1815	86	40	93.509	0.0
CP088260.1	100	2850	1815	86	40	93.509	0.0
CP088260.1	100	2850	1815	86	40	93.509	0.0
CP088260.1	100	2850	1815	86	40	93.509	0.0
CP088260.1	100	2850	1815	86	40	93.509	0.0
CP088260.1	100	2850	1815	86	40	93.509	0.0
CP088260.1	100	2850	1815	86	40	93.509	0.0
CP088260.1	100	2850	1815	86	40	93.509	0.0
CP088260.1	100	2850	1815	86	40	93.509	0.0
CP088260.1	100	2850	1815	86	40	93.509	0.0
CP088260.1	100	2850	1815	86	40	93.509	0.0
CP088260.1	100	2850	1815	86	40	93.509	0.0
CP088260.1	100	2850	1815	86	40	93.509	0.0
CP088260.1	100	2850	1815	86	40	93.509	0.0
CP088260.1	100	2850	1815	86	40	93.509	0.0
CP088260.1	100	2850	1815	86	40	93.509	0.0
CP088260.1	100	2850	1815	86	40	93.509	0.0
CP088260.1	100	2850	1815	86	40	93.509	0.0
CP088260.1	100	2850	1815	86	40	93.509	0.0
CP088260.1	100	2850	1815	86	40	93.509	0.0
CP088260.1	100	2850	1815	86	40	93.509	0.0
CP088260.1	100	2850	1815	86	40	93.509	0.0
CP088260.1	100	2850	1815	86	40	93.509	0.0
CP088260.1	100	2850	1815	86	40	93.509	0.0
CP088260.1	100	2850	1815	86	40	93.509	0.0
CP088260.1	100	2850	1815	86	40	93.509	0.0
CP088260.1	100	2850	1815	86	40	93.509	0.0
CP088260.1	100	2850	1815	86	40	93.509	0.0
CP088260.1	100	2850	1815	86	40	93.509	0.0
CP088260.1	100	2850	1815	86	40	93.509	0.0
CP088260.1	100	2850	1815	86	40	93.509	0.0
CP088260.1	100	2850	1815	86	40	93.509	0.0
CP088260.1	100	2850	1815	86	40	93.509	0.0
CP088260.1	100	2850	1815	86	40	93.509	0.0
CP088260.1	100	2850	1815	86	40	93.509	0.0
CP088260.1	100	2850	1815	86	40	93.509	0.0
CP088260.1	100	2850	1815	86	40	93.509	0.0
CP088260.1	100	2850	1815	86	40	93.509	0.0
CP088260.1	100	2850	1815	86	40	93.509	0.0
CP088260.1	100	2850	1815	86	40	93.509	0.0
CP088260.1	100	2850	1815	86	40	93.509	0.0
CP088260.1	100	2850	1815	86	40	93.509	0.0
CP088260.1	100	2850	1815	86	40	93.509	0.0
CP088260.1	100	2850	1815	86	40	93.509	0.0
CP088260.1	100	2850	1815	86	40	93.509	0.0
CP088260.1	100	2850	1815	86	40	93.509	0.0
CP088260.1	100	2850	1815	86	40	93.509	0.0
CP088260.1	100	2850	1815	86	40	93.509	0.0
CP088260.1	100	2850	1815	86	40	93.509	0.0
CP088260.1	100	2850	1815	86	40	93.509	0.0
JAGDVJ010000033.1	100	2850	1815	86	40	93.509	0.0
JAGDUS010000087.1	100	2850	1815	86	40	93.509	0.0
CP064749.1	100	2850	1815	86	40	93.509	0.0
CP064749.1	100	2850	1815	86	40	93.509	0.0
CP064749.1	100	128	111	12	7	85.385	6.62e-25
JAGDUV010000066.1	100	2850	1815	86	40	93.509	0.0
JAGDVB010000022.1	100	2850	1815	86	40	93.509	0.0
CM000577.1	100	2850	1815	86	40	93.509	0.0
CM000577.1	100	2850	1815	86	40	93.509	0.0
CM000577.1	100	2850	1815	86	40	93.509	0.0
CM000577.1	100	2850	1815	86	40	93.509	0.0
CM000577.1	100	2844	1814	87	40	93.457	0.0
CM000577.1	100	2793	1787	85	42	93.365	0.0
CM000577.1	100	1897	1300	85	41	91.164	0.0
CM000577.1	100	1249	928	86	32	88.719	0.0
CM000577.1	100	183	176	26	10	83.019	1.39e-41
CM000577.1	100	122	107	13	6	84.921	3.08e-23
NC_026477.1	100	2850	1815	86	40	93.509	0.0
NC_026477.1	100	2850	1815	86	40	93.509	0.0
NC_026477.1	100	2850	1815	86	40	93.509	0.0
NC_026477.1	100	2850	1815	86	40	93.509	0.0
NC_026477.1	100	2844	1814	87	40	93.457	0.0
NC_026477.1	100	2793	1787	85	42	93.365	0.0
NC_026477.1	100	1897	1300	85	41	91.164	0.0
NC_026477.1	100	1249	928	86	32	88.719	0.0
NC_026477.1	100	183	176	26	10	83.019	1.39e-41
NC_026477.1	100	122	107	13	6	84.921	3.08e-23
JAAVUA010000034.1	100	2848	1811	92	34	93.495	0.0
JABFFB010000030.1	100	2848	1811	92	34	93.495	0.0
JABFMM010000004.1	100	2848	1811	93	33	93.495	0.0
JAADJG010000015.1	100	2844	1810	95	32	93.443	0.0
JAHREO010000004.1	100	2843	1810	94	33	93.443	0.0
JAHREO010000004.1	100	2843	1810	94	33	93.443	0.0
JAGXTR010000017.1	100	2841	1814	83	44	93.457	0.0
JAAOAY010000100.1	99	2841	1750	82	19	94.543	0.0
JAAOAY010000100.1	99	119	64	0	0	100.000	3.98e-22
JAHVYB010000441.1	100	2839	1814	91	38	93.361	0.0
JABFFJ010000033.1	100	2839	1813	99	31	93.309	0.0
PYIU01000001.1	100	2830	1810	100	31	93.251	0.0
PYIU01000001.1	100	2820	1810	100	33	93.155	0.0
PYIU01000001.1	100	2820	1810	100	33	93.155	0.0
PYIU01000001.1	100	2820	1810	100	33	93.155	0.0
PYIU01000001.1	100	2820	1810	100	33	93.155	0.0
PYIU01000001.1	100	2820	1809	101	32	93.151	0.0
PYIU01000001.1	100	2784	1807	101	39	92.809	0.0
VTGD01000096.1	100	2830	1812	91	39	93.306	0.0
VTGD01000279.1	100	2830	1812	91	39	93.306	0.0
NAGG01000016.1	100	2830	1814	92	39	93.265	0.0
JAAVUH010000037.1	100	2828	1811	91	39	93.302	0.0
JAACIZ010000019.1	100	2828	1810	92	38	93.299	0.0
JAHKNS010000003.1	100	2828	1813	87	43	93.309	0.0
MAEC01000005.1	85	2828	1613	36	4	97.580	0.0
JAKZGU010000338.1	100	2824	1810	93	38	93.251	0.0
JAAVUE010000028.1	100	2822	1810	92	39	93.251	0.0
JAHVYC010000325.1	100	2822	1811	94	38	93.206	0.0
JAAVUF010000002.1	100	2822	1811	90	41	93.254	0.0
JAFFKB010000121.1	100	2822	1810	92	39	93.251	0.0
JAFFKB010000042.1	100	2822	1810	92	39	93.251	0.0
JAFFKB010000042.1	100	2822	1810	92	39	93.251	0.0
JABCJU010000095.1	100	2820	1809	92	39	93.247	0.0
PYIU01000012.1	100	2820	1810	100	33	93.155	0.0
PYIU01000012.1	100	2820	1810	100	33	93.155	0.0
PYIU01000012.1	100	2473	1615	99	31	92.550	0.0
JALNIO010000759.1	100	2819	1814	89	44	93.169	0.0
JAALXK010000102.1	100	2817	1805	101	31	93.185	0.0
JAANBC010000817.1	100	2817	1821	89	47	93.051	0.0
JAJFPB010000002.1	100	2817	1833	85	55	92.904	0.0
JAJFPB010000002.1	100	2796	1831	87	57	92.709	0.0
JAJFPB010000002.1	100	2623	1822	96	84	91.009	0.0
VTGB01000077.1	100	2811	1807	96	37	93.144	0.0
VTGB01000077.1	100	2811	1807	96	37	93.144	0.0
VTGC01000106.1	100	2811	1807	96	37	93.144	0.0
VTGC01000106.1	100	2811	1807	96	37	93.144	0.0
JALHAH010000005.1	100	2806	1830	88	54	92.799	0.0
JALHAH010000005.1	100	2806	1830	88	54	92.799	0.0
JAATNT010000122.1	100	2806	1808	93	41	93.100	0.0
VTGE01000112.1	100	2806	1806	97	37	93.093	0.0
VTGE01000112.1	100	2806	1806	97	37	93.093	0.0
JABFER010000084.1	100	2806	1807	95	39	93.096	0.0
CP085827.1	100	2806	1812	95	41	93.018	0.0
CP085827.1	100	2745	1672	74	15	94.946	0.0
QUZD01000067.1	100	2802	1815	100	39	92.886	0.0
JAHXZK010000037.1	100	2796	1805	98	38	92.993	0.0
JAACJA010000003.1	100	2796	1808	98	39	92.956	0.0
JALHBW010000173.1	100	2796	1815	103	38	92.791	0.0
VTGA01000089.1	100	2791	1806	100	38	92.901	0.0
CAJVRK010000006.1	100	2789	1825	96	49	92.640	0.0
CM033788.1	100	2782	1802	93	44	92.935	0.0
CM033788.1	100	2780	1799	97	40	92.924	0.0
CM033788.1	100	2780	1801	93	44	92.931	0.0
CM033788.1	100	2771	1801	93	46	92.835	0.0
CM033788.1	100	2767	1798	96	43	92.824	0.0
CM033788.1	100	2610	1774	93	70	91.585	0.0
CM033788.1	100	2338	1749	104	110	89.098	0.0
CM033788.1	100	1543	889	13	11	97.371	0.0
CM033788.1	100	747	708	73	63	83.886	0.0
CM033788.1	100	169	116	11	1	90.625	3.90e-37
CM033788.1	100	119	74	5	0	93.671	3.98e-22
NC_058402.1	100	2782	1802	93	44	92.935	0.0
NC_058402.1	100	2780	1799	97	40	92.924	0.0
NC_058402.1	100	2780	1801	93	44	92.931	0.0
NC_058402.1	100	2771	1801	93	46	92.835	0.0
NC_058402.1	100	2767	1798	96	43	92.824	0.0
NC_058402.1	100	2610	1774	93	70	91.585	0.0
NC_058402.1	100	2338	1749	104	110	89.098	0.0
NC_058402.1	100	1543	889	13	11	97.371	0.0
NC_058402.1	100	747	708	73	63	83.886	0.0
NC_058402.1	100	169	116	11	1	90.625	3.90e-37
NC_058402.1	100	119	74	5	0	93.671	3.98e-22
WOUF01000012.1	100	2780	1801	93	44	92.931	0.0
WOUF01000012.1	100	2776	1802	92	46	92.887	0.0
WOUF01000012.1	100	2772	1800	92	46	92.879	0.0
WOUF01000012.1	100	2763	1800	92	48	92.784	0.0
WOUF01000012.1	100	2760	1798	97	44	92.728	0.0
WOUF01000012.1	100	2758	1799	93	48	92.732	0.0
WOUF01000012.1	100	2756	1798	94	47	92.728	0.0
WOUF01000012.1	100	2756	1796	97	44	92.721	0.0
WOUF01000012.1	100	2754	1796	95	46	92.721	0.0
WOUF01000012.1	100	2752	1794	98	43	92.713	0.0
WOUF01000012.1	100	2743	1796	94	49	92.625	0.0
WOUF01000012.1	100	2736	1793	97	47	92.566	0.0
WOUF01000012.1	100	2732	1793	97	48	92.518	0.0
WOUF01000012.1	100	2719	1791	97	50	92.415	0.0
WOUF01000012.1	100	2163	1500	68	77	91.185	0.0
WOUF01000012.1	100	1386	765	6	1	99.093	0.0
WOUF01000012.1	100	1299	977	88	39	88.496	0.0
WOUF01000012.1	100	115	82	5	4	90.110	5.15e-21
NW_025408665.1	100	2780	1801	93	44	92.931	0.0
NW_025408665.1	100	2776	1802	92	46	92.887	0.0
NW_025408665.1	100	2772	1800	92	46	92.879	0.0
NW_025408665.1	100	2763	1800	92	48	92.784	0.0
NW_025408665.1	100	2760	1798	97	44	92.728	0.0
NW_025408665.1	100	2758	1799	93	48	92.732	0.0
NW_025408665.1	100	2756	1798	94	47	92.728	0.0
NW_025408665.1	100	2756	1796	97	44	92.721	0.0
NW_025408665.1	100	2754	1796	95	46	92.721	0.0
NW_025408665.1	100	2752	1794	98	43	92.713	0.0
NW_025408665.1	100	2743	1796	94	49	92.625	0.0
NW_025408665.1	100	2736	1793	97	47	92.566	0.0
NW_025408665.1	100	2732	1793	97	48	92.518	0.0
NW_025408665.1	100	2719	1791	97	50	92.415	0.0
NW_025408665.1	100	2163	1500	68	77	91.185	0.0
NW_025408665.1	100	1386	765	6	1	99.093	0.0
NW_025408665.1	100	1299	977	88	39	88.496	0.0
NW_025408665.1	100	115	82	5	4	90.110	5.15e-21
JAHREC010000062.1	100	2778	1812	104	40	92.638	0.0
JAHREC010000062.1	100	2778	1813	102	42	92.642	0.0
JAHREC010000062.1	100	2769	1812	104	42	92.543	0.0
JAHREC010000062.1	100	2765	1810	105	41	92.536	0.0
JAHREC010000062.1	100	2765	1811	102	44	92.540	0.0
JAHREC010000062.1	100	2752	1808	105	43	92.434	0.0
JAAQRI010000051.1	99	2774	1728	78	28	94.220	0.0
JAAQRI010000051.1	99	113	83	6	4	89.247	1.85e-20
NW_023501247.1	99	2774	1728	78	28	94.220	0.0
NW_023501247.1	99	113	83	6	4	89.247	1.85e-20
LN649232.1	100	2772	1800	97	42	92.831	0.0
LN649232.1	100	2772	1800	97	42	92.831	0.0
LN649232.1	100	2772	1800	97	42	92.831	0.0
LN649232.1	100	2772	1800	97	42	92.831	0.0
LN649232.1	100	2772	1800	97	42	92.831	0.0
LN649232.1	100	2772	1800	97	42	92.831	0.0
LN649232.1	100	2772	1800	97	42	92.831	0.0
LN649232.1	100	2772	1800	97	42	92.831	0.0
LN649232.1	100	2772	1800	97	42	92.831	0.0
LN649232.1	100	2772	1800	97	42	92.831	0.0
LN649232.1	100	2772	1800	97	42	92.831	0.0
LN649232.1	100	2772	1800	97	42	92.831	0.0
LN649232.1	100	2772	1800	97	42	92.831	0.0
LN649232.1	100	2772	1800	97	42	92.831	0.0
LN649232.1	100	2772	1800	97	42	92.831	0.0
LN649232.1	100	2772	1800	97	42	92.831	0.0
LN649232.1	100	2772	1800	97	42	92.831	0.0
LN649232.1	100	2772	1800	97	42	92.831	0.0
LN649232.1	100	2772	1800	97	42	92.831	0.0
LN649232.1	100	2772	1800	97	42	92.831	0.0
LN649232.1	100	2772	1800	97	42	92.831	0.0
LN649232.1	100	2772	1800	97	42	92.831	0.0
LN649232.1	100	2772	1800	97	42	92.831	0.0
LN649232.1	100	2772	1800	97	42	92.831	0.0
LN649232.1	100	2772	1800	97	42	92.831	0.0
LN649232.1	100	2772	1800	97	42	92.831	0.0
LN649232.1	100	2772	1800	97	42	92.831	0.0
LN649232.1	100	2772	1800	97	42	92.831	0.0
LN649232.1	100	2772	1800	97	42	92.831	0.0
LN649232.1	100	2772	1800	97	42	92.831	0.0
LN649232.1	100	2772	1800	97	42	92.831	0.0
LN649232.1	100	2772	1800	97	42	92.831	0.0
LN649232.1	100	2772	1800	97	42	92.831	0.0
LN649232.1	100	2772	1800	97	42	92.831	0.0
LN649232.1	100	2772	1800	97	42	92.831	0.0
LN649232.1	100	2772	1800	97	42	92.831	0.0
LN649232.1	100	2772	1800	97	42	92.831	0.0
LN649232.1	100	2772	1800	97	42	92.831	0.0
LN649232.1	100	2772	1800	97	42	92.831	0.0
LN649232.1	100	2772	1800	97	42	92.831	0.0
LN649232.1	100	2772	1800	97	42	92.831	0.0
LN649232.1	100	2772	1800	97	42	92.831	0.0
LN649232.1	100	2772	1800	97	42	92.831	0.0
LN649232.1	100	2772	1800	97	42	92.831	0.0
LN649232.1	100	2772	1800	97	42	92.831	0.0
LN649232.1	100	2772	1800	97	42	92.831	0.0
LN649232.1	100	2772	1800	97	42	92.831	0.0
LN649232.1	100	2772	1800	97	42	92.831	0.0
LN649232.1	100	2772	1800	97	42	92.831	0.0
LN649232.1	100	2772	1800	97	42	92.831	0.0
LN649232.1	100	2772	1800	97	42	92.831	0.0
LN649232.1	100	2772	1800	97	42	92.831	0.0
LN649232.1	100	2772	1800	97	42	92.831	0.0
LN649232.1	100	2772	1800	97	42	92.831	0.0
LN649232.1	100	2772	1800	97	42	92.831	0.0
LN649232.1	100	2772	1800	97	42	92.831	0.0
LN649232.1	100	2772	1800	97	42	92.831	0.0
LN649232.1	100	2772	1800	97	42	92.831	0.0
LN649232.1	100	2772	1800	97	42	92.831	0.0
LN649232.1	100	2772	1800	97	42	92.831	0.0
LN649232.1	100	2772	1800	97	42	92.831	0.0
LN649232.1	100	2772	1800	97	42	92.831	0.0
LN649232.1	100	2772	1800	97	42	92.831	0.0
LN649232.1	100	2772	1800	97	42	92.831	0.0
LN649232.1	100	2772	1800	97	42	92.831	0.0
LN649232.1	100	2772	1800	97	42	92.831	0.0
LN649232.1	100	2772	1800	97	42	92.831	0.0
LN649232.1	100	2772	1800	97	42	92.831	0.0
LN649232.1	100	2772	1800	97	42	92.831	0.0
LN649232.1	100	2772	1800	97	42	92.831	0.0
LN649232.1	100	2772	1800	97	42	92.831	0.0
LN649232.1	100	2772	1800	97	42	92.831	0.0
LN649232.1	100	2772	1800	97	42	92.831	0.0
LN649232.1	100	2772	1800	97	42	92.831	0.0
LN649232.1	100	2772	1800	97	42	92.831	0.0
LN649232.1	100	2772	1800	97	42	92.831	0.0
LN649232.1	100	2772	1800	97	42	92.831	0.0
LN649232.1	100	2772	1800	97	42	92.831	0.0
LN649232.1	100	2772	1800	97	42	92.831	0.0
LN649232.1	100	2772	1800	97	42	92.831	0.0
LN649232.1	100	2772	1800	97	42	92.831	0.0
LN649232.1	100	2772	1800	97	42	92.831	0.0
LN649232.1	100	2772	1800	97	42	92.831	0.0
LN649232.1	100	2772	1800	97	42	92.831	0.0
LN649232.1	100	2772	1800	97	42	92.831	0.0
LN649232.1	100	2772	1800	97	42	92.831	0.0
LN649232.1	100	2772	1800	97	42	92.831	0.0
LN649232.1	100	2772	1800	97	42	92.831	0.0
LN649232.1	100	2772	1800	97	42	92.831	0.0
LN649232.1	100	2772	1800	97	42	92.831	0.0
LN649232.1	100	2772	1800	97	42	92.831	0.0
LN649232.1	100	2772	1800	97	42	92.831	0.0
LN649232.1	100	2772	1800	97	42	92.831	0.0
LN649232.1	100	2772	1800	97	42	92.831	0.0
LN649232.1	100	2772	1800	97	42	92.831	0.0
LN649232.1	100	2772	1800	97	42	92.831	0.0
LN649232.1	100	2772	1800	97	42	92.831	0.0
LN649232.1	100	2772	1800	97	42	92.831	0.0
LN649232.1	100	2772	1800	97	42	92.831	0.0
LN649232.1	100	2772	1800	97	42	92.831	0.0
LN649232.1	100	2772	1800	97	42	92.831	0.0
LN649232.1	100	2772	1800	97	42	92.831	0.0
LN649232.1	100	2772	1800	97	42	92.831	0.0
LN649232.1	100	2772	1800	97	42	92.831	0.0
LN649232.1	100	2772	1800	97	42	92.831	0.0
LN649232.1	100	2772	1800	97	42	92.831	0.0
LN649232.1	100	2772	1800	97	42	92.831	0.0
LN649232.1	100	2772	1800	97	42	92.831	0.0
LN649232.1	100	2772	1800	97	42	92.831	0.0
LN649232.1	100	2772	1800	97	42	92.831	0.0
LN649232.1	100	2772	1800	97	42	92.831	0.0
LN649232.1	100	2772	1800	97	42	92.831	0.0
LN649232.1	100	2772	1800	97	42	92.831	0.0
LN649232.1	100	2772	1800	97	42	92.831	0.0
LN649232.1	100	2772	1800	97	42	92.831	0.0
LN649232.1	100	2772	1800	97	42	92.831	0.0
LN649232.1	100	2772	1800	97	42	92.831	0.0
LN649232.1	100	2772	1800	97	42	92.831	0.0
LN649232.1	100	2772	1800	97	42	92.831	0.0
LN649232.1	100	2772	1800	97	42	92.831	0.0
LN649232.1	100	2772	1800	97	42	92.831	0.0
LN649232.1	100	2772	1800	97	42	92.831	0.0
LN649232.1	100	2772	1800	97	42	92.831	0.0
LN649232.1	100	2772	1800	97	42	92.831	0.0
LN649232.1	100	2772	1800	97	42	92.831	0.0
LN649232.1	100	2772	1800	97	42	92.831	0.0
LN649232.1	100	2772	1800	97	42	92.831	0.0
LN649232.1	100	2772	1800	97	42	92.831	0.0
LN649232.1	100	2772	1800	97	42	92.831	0.0
LN649232.1	100	2772	1800	97	42	92.831	0.0
LN649232.1	100	2772	1800	97	42	92.831	0.0
LN649232.1	100	2772	1800	97	42	92.831	0.0
LN649232.1	100	2772	1800	97	42	92.831	0.0
LN649232.1	100	2772	1800	97	42	92.831	0.0
LN649232.1	100	2772	1800	97	42	92.831	0.0
LN649232.1	100	2772	1800	97	42	92.831	0.0
LN649232.1	100	2772	1800	97	42	92.831	0.0
LN649232.1	100	2772	1800	97	42	92.831	0.0
LN649232.1	100	2772	1800	97	42	92.831	0.0
LN649232.1	100	121	89	12	0	88.119	1.11e-22
NC_038015.1	100	2772	1800	97	42	92.831	0.0
NC_038015.1	100	2772	1800	97	42	92.831	0.0
NC_038015.1	100	2772	1800	97	42	92.831	0.0
NC_038015.1	100	2772	1800	97	42	92.831	0.0
NC_038015.1	100	2772	1800	97	42	92.831	0.0
NC_038015.1	100	2772	1800	97	42	92.831	0.0
NC_038015.1	100	2772	1800	97	42	92.831	0.0
NC_038015.1	100	2772	1800	97	42	92.831	0.0
NC_038015.1	100	2772	1800	97	42	92.831	0.0
NC_038015.1	100	2772	1800	97	42	92.831	0.0
NC_038015.1	100	2772	1800	97	42	92.831	0.0
NC_038015.1	100	2772	1800	97	42	92.831	0.0
NC_038015.1	100	2772	1800	97	42	92.831	0.0
NC_038015.1	100	2772	1800	97	42	92.831	0.0
NC_038015.1	100	2772	1800	97	42	92.831	0.0
NC_038015.1	100	2772	1800	97	42	92.831	0.0
NC_038015.1	100	2772	1800	97	42	92.831	0.0
NC_038015.1	100	2772	1800	97	42	92.831	0.0
NC_038015.1	100	2772	1800	97	42	92.831	0.0
NC_038015.1	100	2772	1800	97	42	92.831	0.0
NC_038015.1	100	2772	1800	97	42	92.831	0.0
NC_038015.1	100	2772	1800	97	42	92.831	0.0
NC_038015.1	100	2772	1800	97	42	92.831	0.0
NC_038015.1	100	2772	1800	97	42	92.831	0.0
NC_038015.1	100	2772	1800	97	42	92.831	0.0
NC_038015.1	100	2772	1800	97	42	92.831	0.0
NC_038015.1	100	2772	1800	97	42	92.831	0.0
NC_038015.1	100	2772	1800	97	42	92.831	0.0
NC_038015.1	100	2772	1800	97	42	92.831	0.0
NC_038015.1	100	2772	1800	97	42	92.831	0.0
NC_038015.1	100	2772	1800	97	42	92.831	0.0
NC_038015.1	100	2772	1800	97	42	92.831	0.0
NC_038015.1	100	2772	1800	97	42	92.831	0.0
NC_038015.1	100	2772	1800	97	42	92.831	0.0
NC_038015.1	100	2772	1800	97	42	92.831	0.0
NC_038015.1	100	2772	1800	97	42	92.831	0.0
NC_038015.1	100	2772	1800	97	42	92.831	0.0
NC_038015.1	100	2772	1800	97	42	92.831	0.0
NC_038015.1	100	2772	1800	97	42	92.831	0.0
NC_038015.1	100	2772	1800	97	42	92.831	0.0
NC_038015.1	100	2772	1800	97	42	92.831	0.0
NC_038015.1	100	2772	1800	97	42	92.831	0.0
NC_038015.1	100	2772	1800	97	42	92.831	0.0
NC_038015.1	100	2772	1800	97	42	92.831	0.0
NC_038015.1	100	2772	1800	97	42	92.831	0.0
NC_038015.1	100	2772	1800	97	42	92.831	0.0
NC_038015.1	100	2772	1800	97	42	92.831	0.0
NC_038015.1	100	2772	1800	97	42	92.831	0.0
NC_038015.1	100	2772	1800	97	42	92.831	0.0
NC_038015.1	100	2772	1800	97	42	92.831	0.0
NC_038015.1	100	2772	1800	97	42	92.831	0.0
NC_038015.1	100	2772	1800	97	42	92.831	0.0
NC_038015.1	100	2772	1800	97	42	92.831	0.0
NC_038015.1	100	2772	1800	97	42	92.831	0.0
NC_038015.1	100	2772	1800	97	42	92.831	0.0
NC_038015.1	100	2772	1800	97	42	92.831	0.0
NC_038015.1	100	2772	1800	97	42	92.831	0.0
NC_038015.1	100	2772	1800	97	42	92.831	0.0
NC_038015.1	100	2772	1800	97	42	92.831	0.0
NC_038015.1	100	2772	1800	97	42	92.831	0.0
NC_038015.1	100	2772	1800	97	42	92.831	0.0
NC_038015.1	100	2772	1800	97	42	92.831	0.0
NC_038015.1	100	2772	1800	97	42	92.831	0.0
NC_038015.1	100	2772	1800	97	42	92.831	0.0
NC_038015.1	100	2772	1800	97	42	92.831	0.0
NC_038015.1	100	2772	1800	97	42	92.831	0.0
NC_038015.1	100	2772	1800	97	42	92.831	0.0
NC_038015.1	100	2772	1800	97	42	92.831	0.0
NC_038015.1	100	2772	1800	97	42	92.831	0.0
NC_038015.1	100	2772	1800	97	42	92.831	0.0
NC_038015.1	100	2772	1800	97	42	92.831	0.0
NC_038015.1	100	2772	1800	97	42	92.831	0.0
NC_038015.1	100	2772	1800	97	42	92.831	0.0
NC_038015.1	100	2772	1800	97	42	92.831	0.0
NC_038015.1	100	2772	1800	97	42	92.831	0.0
NC_038015.1	100	2772	1800	97	42	92.831	0.0
NC_038015.1	100	2772	1800	97	42	92.831	0.0
NC_038015.1	100	2772	1800	97	42	92.831	0.0
NC_038015.1	100	2772	1800	97	42	92.831	0.0
NC_038015.1	100	2772	1800	97	42	92.831	0.0
NC_038015.1	100	2772	1800	97	42	92.831	0.0
NC_038015.1	100	2772	1800	97	42	92.831	0.0
NC_038015.1	100	2772	1800	97	42	92.831	0.0
NC_038015.1	100	2772	1800	97	42	92.831	0.0
NC_038015.1	100	2772	1800	97	42	92.831	0.0
NC_038015.1	100	2772	1800	97	42	92.831	0.0
NC_038015.1	100	2772	1800	97	42	92.831	0.0
NC_038015.1	100	2772	1800	97	42	92.831	0.0
NC_038015.1	100	2772	1800	97	42	92.831	0.0
NC_038015.1	100	2772	1800	97	42	92.831	0.0
NC_038015.1	100	2772	1800	97	42	92.831	0.0
NC_038015.1	100	2772	1800	97	42	92.831	0.0
NC_038015.1	100	2772	1800	97	42	92.831	0.0
NC_038015.1	100	2772	1800	97	42	92.831	0.0
NC_038015.1	100	2772	1800	97	42	92.831	0.0
NC_038015.1	100	2772	1800	97	42	92.831	0.0
NC_038015.1	100	2772	1800	97	42	92.831	0.0
NC_038015.1	100	2772	1800	97	42	92.831	0.0
NC_038015.1	100	2772	1800	97	42	92.831	0.0
NC_038015.1	100	2772	1800	97	42	92.831	0.0
NC_038015.1	100	2772	1800	97	42	92.831	0.0
NC_038015.1	100	2772	1800	97	42	92.831	0.0
NC_038015.1	100	2772	1800	97	42	92.831	0.0
NC_038015.1	100	2772	1800	97	42	92.831	0.0
NC_038015.1	100	2772	1800	97	42	92.831	0.0
NC_038015.1	100	2772	1800	97	42	92.831	0.0
NC_038015.1	100	2772	1800	97	42	92.831	0.0
NC_038015.1	100	2772	1800	97	42	92.831	0.0
NC_038015.1	100	2772	1800	97	42	92.831	0.0
NC_038015.1	100	2772	1800	97	42	92.831	0.0
NC_038015.1	100	2772	1800	97	42	92.831	0.0
NC_038015.1	100	2772	1800	97	42	92.831	0.0
NC_038015.1	100	2772	1800	97	42	92.831	0.0
NC_038015.1	100	2772	1800	97	42	92.831	0.0
NC_038015.1	100	2772	1800	97	42	92.831	0.0
NC_038015.1	100	2772	1800	97	42	92.831	0.0
NC_038015.1	100	2772	1800	97	42	92.831	0.0
NC_038015.1	100	2772	1800	97	42	92.831	0.0
NC_038015.1	100	2772	1800	97	42	92.831	0.0
NC_038015.1	100	2772	1800	97	42	92.831	0.0
NC_038015.1	100	2772	1800	97	42	92.831	0.0
NC_038015.1	100	2772	1800	97	42	92.831	0.0
NC_038015.1	100	2772	1800	97	42	92.831	0.0
NC_038015.1	100	2772	1800	97	42	92.831	0.0
NC_038015.1	100	2772	1800	97	42	92.831	0.0
NC_038015.1	100	2772	1800	97	42	92.831	0.0
NC_038015.1	100	2772	1800	97	42	92.831	0.0
NC_038015.1	100	2772	1800	97	42	92.831	0.0
NC_038015.1	100	2772	1800	97	42	92.831	0.0
NC_038015.1	100	2772	1800	97	42	92.831	0.0
NC_038015.1	100	2772	1800	97	42	92.831	0.0
NC_038015.1	100	2772	1800	97	42	92.831	0.0
NC_038015.1	100	2772	1800	97	42	92.831	0.0
NC_038015.1	100	2772	1800	97	42	92.831	0.0
NC_038015.1	100	2772	1800	97	42	92.831	0.0
NC_038015.1	100	2772	1800	97	42	92.831	0.0
NC_038015.1	100	2772	1800	97	42	92.831	0.0
NC_038015.1	100	2772	1800	97	42	92.831	0.0
NC_038015.1	100	2772	1800	97	42	92.831	0.0
NC_038015.1	100	121	89	12	0	88.119	1.11e-22
JALHCB010000118.1	100	2771	1807	97	45	92.714	0.0
JPHH03000067.1	100	2771	1807	97	45	92.714	0.0
JPHH03000067.1	100	2771	1807	97	45	92.714	0.0
JPHH03000067.1	100	2771	1807	97	45	92.714	0.0
JPHH03000067.1	100	2771	1807	97	45	92.714	0.0
WBSA01000020.1	100	2767	1803	111	33	92.604	0.0
JALAIL010000532.1	100	2760	1800	114	31	92.545	0.0
LDPL01000039.1	100	2760	1650	63	12	95.652	0.0
LDPL01000039.1	100	448	342	25	20	88.372	4.47e-121
RZGP01000011.1	100	2756	1824	97	55	92.308	0.0
RZGP01000011.1	100	2756	1823	99	53	92.304	0.0
RZGP01000011.1	100	2745	1823	97	57	92.210	0.0
RZGP01000011.1	100	1116	1587	125	293	79.152	0.0
RZGP01000005.1	100	2756	1824	97	55	92.308	0.0
RZGP01000005.1	100	2752	1823	99	54	92.257	0.0
RZGP01000005.1	100	2039	1622	104	124	87.676	0.0
RZGP01000005.1	100	224	153	2	11	92.169	8.20e-54
RZGP01000012.1	100	2756	1824	97	55	92.308	0.0
RZGP01000012.1	100	2756	1823	99	53	92.304	0.0
RZGP01000012.1	100	2756	1823	99	53	92.304	0.0
RZGP01000012.1	100	2756	1824	97	55	92.308	0.0
RZGP01000012.1	100	2756	1824	97	55	92.308	0.0
RZGP01000012.1	100	2756	1824	97	55	92.308	0.0
RZGP01000012.1	100	2351	1782	117	110	88.701	0.0
WBSA01000029.1	100	2756	1802	111	35	92.505	0.0
WMHX01000045.1	100	2756	1822	101	51	92.300	0.0
JALHBZ010000003.1	100	2754	1810	103	45	92.441	0.0
RZGP01000010.1	100	2748	1823	96	57	92.257	0.0
RZGP01000010.1	100	2741	1822	99	56	92.160	0.0
RZGP01000010.1	100	372	318	12	37	86.649	2.77e-98
WWCI01000003.1	100	2748	1822	98	55	92.253	0.0
WWCI01000003.1	100	2748	1822	98	55	92.253	0.0
WWCI01000003.1	100	2748	1822	98	55	92.253	0.0
WWCI01000003.1	100	2748	1822	98	55	92.253	0.0
WWCI01000003.1	100	2748	1822	98	55	92.253	0.0
WWCI01000003.1	100	2748	1822	98	55	92.253	0.0
RZGP01000015.1	100	2747	1824	97	57	92.214	0.0
RZGP01000015.1	100	2680	1818	97	69	91.633	0.0
RZGP01000015.1	100	2619	1809	98	78	91.134	0.0
RZGP01000015.1	100	291	395	49	56	79.000	7.97e-74
RZGP01000016.1	100	2743	1824	97	58	92.168	0.0
RZGP01000016.1	100	2708	1818	97	63	91.911	0.0
RZGP01000016.1	100	2405	1651	77	78	91.417	0.0
RZGP01000016.1	100	95.3	81	5	8	86.170	6.71e-15
QEPE01000006.1	100	2743	1803	100	47	92.462	0.0
QEPE01000006.1	100	2743	1803	100	47	92.462	0.0
QEPE01000006.1	100	2743	1803	100	47	92.462	0.0
QEPE01000006.1	100	2743	1803	100	47	92.462	0.0
QEPE01000006.1	100	2743	1803	100	47	92.462	0.0
QEPE01000006.1	100	2737	1802	100	48	92.410	0.0
QEPE01000006.1	100	2717	1798	101	50	92.252	0.0
JPIJ02000044.1	100	2743	1803	100	47	92.462	0.0
JPIJ02000044.1	100	2743	1803	100	47	92.462	0.0
JPIJ02000043.1	100	2743	1803	100	47	92.462	0.0
JPIJ02000043.1	100	2743	1803	100	47	92.462	0.0
JPIJ02000043.1	100	2689	1792	103	52	92.039	0.0
JPIJ02000042.1	100	2743	1803	100	47	92.462	0.0
JPIJ02000042.1	100	2743	1803	100	47	92.462	0.0
JPIJ02000041.1	100	2743	1803	100	47	92.462	0.0
JPIJ02000041.1	100	2743	1803	100	47	92.462	0.0
JPIJ02000041.1	100	2743	1803	100	47	92.462	0.0
JAAOAR010000018.1	99	2741	1684	65	28	94.766	0.0
JAAOAR010000018.1	99	159	137	14	9	85.625	2.35e-34
VCCP01000006.1	100	2741	1802	114	36	92.316	0.0
JALHBX010000025.1	100	2736	1802	104	45	92.363	0.0
JALHCC010000088.1	100	2736	1802	104	45	92.363	0.0
JALHCA010000986.1	100	2732	1802	104	46	92.316	0.0
JAGPNK010000007.1	99	2726	1707	84	25	93.998	0.0
JAGPNK010000007.1	99	126	89	4	5	90.816	2.38e-24
JALHBY010000001.1	100	2724	1808	99	54	92.198	0.0
LCTT01000968.1	100	2715	1807	116	42	91.959	0.0
JAGIXG020000195.1	100	2706	1806	104	53	92.002	0.0
JAEMHR010000101.1	100	2700	1805	105	53	91.951	0.0
CP097977.1	100	2700	1807	110	50	91.866	0.0
CP097977.1	100	2663	1804	111	56	91.527	0.0
CP097977.1	100	2660	1803	109	58	91.523	0.0
CP097977.1	100	1506	1591	328	48	80.885	0.0
MU251324.1	100	2700	1805	104	54	91.951	0.0
NW_025764785.1	100	2700	1805	104	54	91.951	0.0
CP064809.1	100	2699	1804	120	41	91.807	0.0
CP064809.1	100	2699	1804	120	41	91.807	0.0
JAMYIC010000017.1	100	2697	1799	113	45	91.926	0.0
PKSG01000010.1	100	2693	1794	113	44	91.953	0.0
CP098270.1	100	2693	1805	117	45	91.764	0.0
CP098270.1	100	2691	1804	117	45	91.760	0.0
CP098270.1	100	2684	1802	118	45	91.705	0.0
CP098270.1	100	344	336	40	28	83.168	6.03e-90
JAFEKR010000121.1	100	2693	1803	121	41	91.756	0.0
JAFEKR010000121.1	100	2693	1803	121	41	91.756	0.0
JAFEKR010000121.1	100	2693	1803	121	41	91.756	0.0
JAFEKR010000121.1	100	2665	1798	126	41	91.501	0.0
SPDT01000017.1	100	2691	1812	106	57	91.747	0.0
SPDT01000017.1	100	2687	1812	106	58	91.700	0.0
SPDT01000017.1	100	2309	1623	94	74	90.620	0.0
RQPE01000018.1	100	2691	1805	109	52	91.811	0.0
RQPE01000018.1	100	2686	1805	109	53	91.764	0.0
RQPE01000018.1	100	2686	1805	109	53	91.764	0.0
RQPE01000018.1	100	2686	1805	109	53	91.764	0.0
RQPE01000018.1	100	2686	1805	109	53	91.764	0.0
RQPE01000018.1	100	2686	1805	109	53	91.764	0.0
RQPE01000018.1	100	2686	1805	109	53	91.764	0.0
RQPE01000018.1	100	2686	1805	109	53	91.764	0.0
LELE01000387.1	100	2691	1801	123	39	91.747	0.0
LDEE01000003.1	100	2689	1802	108	52	91.845	0.0
SPDT01000006.1	100	2687	1807	112	51	91.726	0.0
SPDT01000006.1	100	2639	1806	101	70	91.351	0.0
SPDT01000013.1	100	2687	1812	106	58	91.700	0.0
SPDT01000013.1	100	2687	1812	106	58	91.700	0.0
SPDT01000013.1	100	2687	1812	106	58	91.700	0.0
SPDT01000013.1	100	2687	1812	106	58	91.700	0.0
SPDT01000013.1	100	2687	1812	106	58	91.700	0.0
SPDT01000013.1	100	2687	1812	106	58	91.700	0.0
RQPE01000019.1	100	2686	1805	109	53	91.764	0.0
RQPE01000019.1	100	2686	1805	109	53	91.764	0.0
RQPE01000017.1	100	2686	1805	109	53	91.764	0.0
RQPE01000017.1	100	2686	1805	109	53	91.764	0.0
RQPE01000017.1	100	2597	1800	108	71	90.955	0.0
JAOALB010000451.1	100	2686	1810	109	55	91.692	0.0
JANBXD010000004.1	100	2680	1796	111	49	91.820	0.0
JANBXD010000004.1	100	2663	1798	109	55	91.641	0.0
JANBXD010000004.1	100	2651	1797	111	56	91.497	0.0
JANBXD010000004.1	100	2651	1797	111	56	91.497	0.0
JANBXD010000004.1	100	2647	1796	114	54	91.446	0.0
JANBXD010000004.1	100	2645	1797	111	57	91.450	0.0
CAKNET010000227.1	96	2680	1681	76	31	94.016	0.0
CAKNET010000227.1	96	110	86	7	5	87.755	2.40e-19
SPDT01000018.1	100	2678	1812	107	59	91.608	0.0
SPDT01000018.1	100	2671	1810	107	60	91.553	0.0
SPDT01000023.1	100	2678	1813	105	61	91.612	0.0
SPDT01000023.1	100	2645	1806	112	60	91.304	0.0
SPDT01000023.1	100	2542	1799	109	82	90.402	0.0
ABDG02000018.1	96	2676	1678	82	26	93.953	0.0
ABDG02000018.1	96	111	85	6	5	88.542	6.66e-20
JAFEKR010000115.1	100	2676	1801	122	43	91.607	0.0
JAFEKR010000115.1	100	2676	1801	122	43	91.607	0.0
JAFEKR010000115.1	100	2654	1797	126	43	91.404	0.0
JAFEKR010000115.1	100	2639	1658	93	17	93.778	0.0
NW_014013638.1	96	2676	1678	82	26	93.953	0.0
NW_014013638.1	96	111	85	6	5	88.542	6.66e-20
SPDT01000022.1	100	2673	1812	106	61	91.561	0.0
SPDT01000022.1	100	2645	1808	109	63	91.313	0.0
SPDT01000022.1	100	2030	1605	109	115	87.753	0.0
ANCB02000636.1	100	2673	1813	104	63	91.566	0.0
JFGX01000962.1	100	2667	1802	125	43	91.472	0.0
JAAOZV010000010.1	96	2667	1668	82	24	94.025	0.0
JAAOZV010000010.1	96	2667	1668	82	24	94.025	0.0
JAAOZV010000010.1	96	99.0	84	8	6	85.714	5.19e-16
JAAOZV010000010.1	96	99.0	84	8	6	85.714	5.19e-16
JPKY01000003.1	100	2665	1790	121	42	91.654	0.0
JABSTY010000224.1	96	2665	1676	84	26	93.841	0.0
JABSTY010000224.1	96	111	85	6	5	88.542	6.66e-20
JALAAE010000006.1	100	2663	1802	120	48	91.472	0.0
CP086365.1	96	2662	1661	75	28	94.161	0.0
CP086365.1	96	2656	1660	76	28	94.104	0.0
CP086365.1	96	111	87	6	6	87.879	6.66e-20
CP086365.1	96	111	87	6	6	87.879	6.66e-20
CP086360.1	96	2662	1661	75	28	94.161	0.0
CP086360.1	96	2662	1661	75	28	94.161	0.0
CP086360.1	96	2662	1661	75	28	94.161	0.0
CP086360.1	96	2662	1661	75	28	94.161	0.0
CP086360.1	96	111	87	6	6	87.879	6.66e-20
CP086360.1	96	111	87	6	6	87.879	6.66e-20
CP086360.1	96	111	87	6	6	87.879	6.66e-20
CP086360.1	96	111	87	6	6	87.879	6.66e-20
CP098284.1	100	2662	1802	113	54	91.519	0.0
CP098284.1	100	2656	1802	113	55	91.472	0.0
CP098284.1	100	2652	1802	113	56	91.426	0.0
CP098284.1	100	2641	1798	120	51	91.315	0.0
CP098284.1	100	2634	1798	116	56	91.269	0.0
AFRD01000776.1	96	2662	1664	85	21	94.011	0.0
AFRD01000776.1	96	121	88	4	6	89.796	1.11e-22
NC_063079.1	96	2662	1661	75	28	94.161	0.0
NC_063079.1	96	2656	1660	76	28	94.104	0.0
NC_063079.1	96	111	87	6	6	87.879	6.66e-20
NC_063079.1	96	111	87	6	6	87.879	6.66e-20
NC_063074.1	96	2662	1661	75	28	94.161	0.0
NC_063074.1	96	2662	1661	75	28	94.161	0.0
NC_063074.1	96	2662	1661	75	28	94.161	0.0
NC_063074.1	96	2662	1661	75	28	94.161	0.0
NC_063074.1	96	111	87	6	6	87.879	6.66e-20
NC_063074.1	96	111	87	6	6	87.879	6.66e-20
NC_063074.1	96	111	87	6	6	87.879	6.66e-20
NC_063074.1	96	111	87	6	6	87.879	6.66e-20
CM008060.1	100	2660	1814	107	64	91.385	0.0
CM034697.1	96	2660	1662	81	24	94.058	0.0
CM034697.1	96	2654	1661	82	24	94.001	0.0
CM034697.1	96	2627	1659	82	29	93.729	0.0
CM034697.1	96	108	85	7	5	87.629	8.62e-19
CM034697.1	96	108	85	7	5	87.629	8.62e-19
CM034697.1	96	108	85	7	5	87.629	8.62e-19
CM034697.1	96	54.7	32	0	1	96.970	0.011
NC_035795.1	100	2660	1814	107	64	91.385	0.0
CP083250.1	100	2654	1798	124	45	91.408	0.0
CP083250.1	100	2654	1798	124	45	91.408	0.0
CP083250.1	100	2654	1798	124	45	91.408	0.0
JFHB01000445.1	96	2654	1668	83	26	93.866	0.0
JFHB01000445.1	96	113	87	4	7	88.776	1.85e-20
BCGG01000020.1	96	2652	1676	84	29	93.684	0.0
BCGG01000020.1	96	111	85	6	5	88.542	6.66e-20
CP098279.1	100	2652	1799	125	45	91.366	0.0
CP098275.1	100	2652	1796	126	43	91.399	0.0
CP098275.1	100	2651	1798	124	46	91.362	0.0
SRQK01000774.1	100	2652	1803	121	50	91.337	0.0
QERE01000236.1	100	2652	1803	121	50	91.337	0.0
SRQJ01000755.1	100	2652	1803	121	50	91.337	0.0
SRQI01000525.1	100	2652	1803	121	50	91.337	0.0
SRQI01000525.1	100	2652	1803	121	50	91.337	0.0
CP075868.1	96	2652	1659	84	22	93.994	0.0
CP075868.1	96	2652	1659	84	22	93.994	0.0
CP075868.1	96	2652	1660	83	23	93.998	0.0
CP075868.1	96	2652	1659	84	22	93.994	0.0
CP075868.1	96	2647	1659	84	23	93.941	0.0
CP075868.1	96	2647	1659	84	23	93.941	0.0
CP075868.1	96	2647	1659	84	23	93.941	0.0
CP075868.1	96	108	85	7	5	87.629	8.62e-19
CP075868.1	96	108	85	7	5	87.629	8.62e-19
CP075868.1	96	108	85	7	5	87.629	8.62e-19
CP075868.1	96	108	85	7	5	87.629	8.62e-19
CP075868.1	96	108	85	7	5	87.629	8.62e-19
CP075868.1	96	108	85	7	5	87.629	8.62e-19
CP075868.1	96	108	85	7	5	87.629	8.62e-19
SRQL01000969.1	100	2652	1803	121	50	91.337	0.0
JAJPEM010000006.1	96	2652	1674	85	27	93.729	0.0
JAJPEM010000006.1	96	2652	1673	86	26	93.725	0.0
JAJPEM010000006.1	96	2652	1674	85	27	93.729	0.0
JAJPEM010000006.1	96	111	85	6	5	88.542	6.66e-20
JAJPEM010000006.1	96	111	85	6	5	88.542	6.66e-20
JAJPEM010000006.1	96	111	85	6	5	88.542	6.66e-20
CP098294.1	100	2651	1803	114	56	91.384	0.0
CP098294.1	100	2649	1800	119	51	91.371	0.0
CP098294.1	100	2649	1803	113	57	91.384	0.0
CP098294.1	100	2645	1800	115	55	91.371	0.0
CP098294.1	100	2643	1802	114	57	91.333	0.0
CP098294.1	100	2641	1798	119	52	91.315	0.0
CP098294.1	100	2614	1792	122	53	91.103	0.0
CP098294.1	100	2608	1791	123	53	91.052	0.0
ANBJ01000189.1	96	2651	1663	75	31	94.008	0.0
ANBJ01000189.1	96	99.0	84	8	6	85.714	5.19e-16
ANBJ01000173.1	96	2651	1663	75	31	94.008	0.0
ANBJ01000173.1	96	2651	1663	75	31	94.008	0.0
ANBJ01000173.1	96	99.0	84	8	6	85.714	5.19e-16
ANBJ01000173.1	96	99.0	84	8	6	85.714	5.19e-16
WNLN01000607.1	100	2651	1796	123	46	91.399	0.0
SESN01000780.1	96	2649	1660	83	24	93.945	0.0
SESN01000780.1	96	108	85	7	5	87.629	8.62e-19
MDJU01000880.1	96	2649	1660	83	24	93.945	0.0
MDJU01000880.1	96	108	85	7	5	87.629	8.62e-19
JAJAWF010000181.1	96	2647	1659	84	23	93.941	0.0
JAJAWF010000181.1	96	108	85	7	5	87.629	8.62e-19
SRPZ01000616.1	96	2647	1662	92	18	93.792	0.0
SRPZ01000616.1	96	99.0	84	8	6	85.714	5.19e-16
ANBJ01000187.1	96	2645	1663	74	33	93.955	0.0
ANBJ01000187.1	96	99.0	84	8	6	85.714	5.19e-16
OW971925.1	96	2645	1661	77	30	93.948	0.0
OW971925.1	96	2645	1661	77	30	93.948	0.0
OW971925.1	96	2645	1661	77	30	93.948	0.0
OW971925.1	96	2645	1661	77	30	93.948	0.0
OW971925.1	96	2645	1661	77	30	93.948	0.0
OW971925.1	96	2645	1661	77	30	93.948	0.0
OW971925.1	96	2645	1661	77	30	93.948	0.0
OW971925.1	96	2645	1661	77	30	93.948	0.0
OW971925.1	96	102	84	8	5	86.598	4.01e-17
OW971925.1	96	102	84	8	5	86.598	4.01e-17
OW971925.1	96	102	84	8	5	86.598	4.01e-17
OW971925.1	96	102	84	8	5	86.598	4.01e-17
OW971925.1	96	102	84	8	5	86.598	4.01e-17
OW971925.1	96	102	84	8	5	86.598	4.01e-17
OW971925.1	96	102	84	8	5	86.598	4.01e-17
OW971925.1	96	99.0	84	8	6	85.714	5.19e-16
AZNG01000001.1	100	2643	1791	115	52	91.471	0.0
SRQB01000761.1	100	2643	1803	121	52	91.245	0.0
NW_014574716.1	100	2643	1791	115	52	91.471	0.0
SRQG01000679.1	100	2641	1801	123	50	91.236	0.0
LFMI01000005.1	96	2639	1660	78	30	93.891	0.0
LFMI01000005.1	96	99.0	84	8	6	85.714	5.19e-16
GL985064.1	96	2639	1660	78	30	93.891	0.0
GL985064.1	96	99.0	84	8	6	85.714	5.19e-16
JMNC01001122.1	100	2639	1799	115	56	91.320	0.0
NW_006711156.1	96	2639	1660	78	30	93.891	0.0
NW_006711156.1	96	99.0	84	8	6	85.714	5.19e-16
JABUBV010000006.1	100	2638	1790	116	52	91.420	0.0
JABUBV010000006.1	100	2638	1790	116	52	91.420	0.0
JABUBV010000006.1	100	2638	1790	116	52	91.420	0.0
JABUBV010000006.1	100	2638	1790	116	52	91.420	0.0
JABUBV010000006.1	100	2638	1790	116	52	91.420	0.0
JABUBV010000006.1	100	2638	1790	116	52	91.420	0.0
JABUBV010000006.1	100	2638	1790	116	52	91.420	0.0
JABUBV010000006.1	100	2638	1790	116	52	91.420	0.0
JABUBV010000006.1	100	2632	1790	116	53	91.373	0.0
JABUBV010000006.1	100	2627	1789	116	54	91.322	0.0
JABUBV010000006.1	100	2625	1789	115	55	91.322	0.0
JABUBV010000006.1	100	2623	1791	114	57	91.284	0.0
JABUBV010000006.1	100	2619	1788	115	56	91.271	0.0
JABUBV010000003.1	100	2638	1790	116	52	91.420	0.0
JABUBV010000003.1	100	2638	1790	116	52	91.420	0.0
JABUBV010000003.1	100	2638	1790	116	52	91.420	0.0
JABUBV010000003.1	100	2638	1790	116	52	91.420	0.0
JABUBV010000003.1	100	2638	1790	116	52	91.420	0.0
JABUBV010000003.1	100	2638	1790	116	52	91.420	0.0
JABUBV010000003.1	100	2638	1790	116	52	91.420	0.0
JABUBV010000003.1	100	2608	1786	117	56	91.169	0.0
JABUBV010000018.1	100	2638	1790	116	52	91.420	0.0
JABUBV010000017.1	100	2638	1790	116	52	91.420	0.0
JABUBV010000017.1	100	2638	1790	116	52	91.420	0.0
JABUBV010000017.1	100	2634	1790	117	52	91.373	0.0
JABUBV010000017.1	100	2608	1788	114	59	91.178	0.0
JABUBV010000015.1	100	2638	1790	116	52	91.420	0.0
JABUBV010000015.1	100	2638	1790	116	52	91.420	0.0
JABUBV010000015.1	100	2638	1790	116	52	91.420	0.0
JABUBV010000015.1	100	2638	1790	116	52	91.420	0.0
JABUBV010000015.1	100	2638	1790	116	52	91.420	0.0
JABUBV010000015.1	100	2632	1789	118	51	91.369	0.0
JABUBV010000015.1	100	2503	1784	128	69	90.056	0.0
JABUBV010000014.1	100	2638	1790	116	52	91.420	0.0
JABUBV010000014.1	100	2638	1790	116	52	91.420	0.0
JABUBV010000014.1	100	2638	1790	116	52	91.420	0.0
JABUBV010000014.1	100	2638	1790	116	52	91.420	0.0
JABUBV010000014.1	100	2638	1790	116	52	91.420	0.0
JABUBV010000014.1	100	2638	1790	116	52	91.420	0.0
JABUBV010000014.1	100	2638	1790	116	52	91.420	0.0
JABUBV010000014.1	100	2632	1790	115	54	91.373	0.0
JABUBV010000014.1	100	2540	1785	116	71	90.517	0.0
SRQD01000677.1	100	2638	1803	121	53	91.199	0.0
AZHC01000090.1	96	2638	1665	87	25	93.697	0.0
AZHC01000090.1	96	745	728	130	26	82.353	0.0
AZHC01000090.1	96	248	166	16	0	91.209	4.87e-61
AZHC01000090.1	96	93.5	84	8	7	84.848	2.41e-14
SRQH01000942.1	100	2636	1801	122	52	91.190	0.0
PXOA01000065.1	96	2636	1662	75	34	93.845	0.0
PXOA01000065.1	96	104	85	7	6	86.735	1.11e-17
PXNZ01000067.1	96	2636	1662	75	34	93.845	0.0
PXNZ01000067.1	96	104	85	7	6	86.735	1.11e-17
SRQE01001096.1	100	2636	1801	122	52	91.190	0.0
JAINEY010000007.1	96	2634	1659	79	30	93.835	0.0
JAINEY010000007.1	96	2630	1656	86	24	93.771	0.0
JAINEY010000007.1	96	2614	1658	79	34	93.619	0.0
JAINEY010000007.1	96	2614	1656	79	33	93.665	0.0
JAINEY010000007.1	96	99.0	84	8	6	85.714	5.19e-16
JAINEY010000007.1	96	99.0	84	8	6	85.714	5.19e-16
JAINEY010000007.1	96	99.0	84	8	6	85.714	5.19e-16
JAINEY010000007.1	96	99.0	84	8	6	85.714	5.19e-16
CP031388.1	100	2632	1796	128	46	91.168	0.0
CP031388.1	100	2632	1796	128	46	91.168	0.0
CP031388.1	100	2632	1796	128	46	91.168	0.0
JALHBU010000096.1	89	2630	1633	72	26	94.339	0.0
JFGW01000789.1	91	2630	1658	92	20	93.672	0.0
SRQM01000717.1	100	2630	1800	123	52	91.139	0.0
JACEFI010000005.1	100	2630	1787	119	50	91.360	0.0
CABFOC020000081.1	100	2628	1776	139	30	91.311	0.0
CABFOC020000080.1	100	2628	1776	139	30	91.311	0.0
CABFOC020000080.1	100	558	326	8	3	96.736	1.98e-154
CABFOC020000080.1	100	122	86	5	4	90.526	3.08e-23
CABFOC020000030.1	100	2628	1776	139	30	91.311	0.0
CABFOC020000030.1	100	2290	1604	137	36	90.264	0.0
CABFOC020000028.1	100	2628	1776	139	30	91.311	0.0
CABFOC020000028.1	100	2628	1776	139	30	91.311	0.0
CABFOC020000028.1	100	2628	1776	139	30	91.311	0.0
CABFOC020000028.1	100	2628	1776	139	30	91.311	0.0
CABFOC020000028.1	100	2628	1776	139	30	91.311	0.0
CABFOC020000028.1	100	2628	1776	139	30	91.311	0.0
CABFOC020000028.1	100	2628	1776	139	30	91.311	0.0
CABFOC020000028.1	100	2628	1776	139	30	91.311	0.0
CABFOC020000028.1	100	2628	1776	139	30	91.311	0.0
CABFOC020000026.1	100	2628	1776	139	30	91.311	0.0
CABFOC020000025.1	100	2628	1776	139	30	91.311	0.0
CABFOC020000025.1	100	1345	768	20	0	97.462	0.0
CABFOC020000022.1	100	2628	1776	139	30	91.311	0.0
CABFOC020000022.1	100	2621	1775	139	31	91.260	0.0
NIWZ02000163.1	100	2628	1801	119	56	91.144	0.0
JFZS01000644.1	100	2628	1809	119	59	91.042	0.0
WXUD01000039.1	96	2627	1656	83	27	93.771	0.0
WXUD01000039.1	96	2627	1656	83	27	93.771	0.0
WXUD01000039.1	96	2627	1656	83	27	93.771	0.0
WXUD01000039.1	96	2627	1656	83	27	93.771	0.0
WXUD01000039.1	96	2627	1656	83	27	93.771	0.0
WXUD01000039.1	96	2627	1656	82	28	93.771	0.0
WXUD01000039.1	96	2621	1655	83	28	93.715	0.0
WXUD01000039.1	96	2617	1656	83	29	93.665	0.0
WXUD01000039.1	96	2615	1655	83	29	93.662	0.0
WXUD01000039.1	96	2614	1654	83	29	93.658	0.0
WXUD01000039.1	96	108	85	7	5	87.629	8.62e-19
WXUD01000039.1	96	108	85	7	5	87.629	8.62e-19
WXUD01000039.1	96	108	85	7	5	87.629	8.62e-19
WXUD01000039.1	96	108	85	7	5	87.629	8.62e-19
WXUD01000039.1	96	108	85	7	5	87.629	8.62e-19
WXUD01000039.1	96	108	85	7	5	87.629	8.62e-19
WXUD01000039.1	96	108	85	7	5	87.629	8.62e-19
WXUD01000039.1	96	108	85	7	5	87.629	8.62e-19
WXUD01000039.1	96	108	85	7	5	87.629	8.62e-19
WXUD01000039.1	96	102	84	7	6	86.598	4.01e-17
ML974120.1	96	2627	1656	83	27	93.771	0.0
ML974120.1	96	2320	1614	84	76	90.981	0.0
ML974120.1	96	113	85	7	4	88.542	1.85e-20
ML974120.1	96	97.1	84	6	8	85.714	1.87e-15
JAKLMQ010000130.1	100	2627	1801	118	57	91.144	0.0
JADQAY010000046.1	100	2627	1801	118	57	91.144	0.0
CABFOC020000027.1	100	2627	1776	138	31	91.311	0.0
CABFOC020000027.1	100	2621	1775	139	31	91.260	0.0
JAMAJY010000122.1	100	2623	1803	115	61	91.107	0.0
CP097907.1	100	2623	1795	121	53	91.163	0.0
CP097907.1	100	2621	1796	121	54	91.121	0.0
CP097907.1	100	2617	1794	121	54	91.112	0.0
CP097907.1	100	2615	1794	124	52	91.066	0.0
CP097907.1	100	2606	1794	120	57	91.020	0.0
ABDF02000071.1	96	2623	1658	80	31	93.725	0.0
ABDF02000071.1	96	2623	1658	80	31	93.725	0.0
ABDF02000071.1	96	2623	1658	80	31	93.725	0.0
ABDF02000071.1	96	2623	1658	80	31	93.725	0.0
ABDF02000071.1	96	2623	1658	80	31	93.725	0.0
ABDF02000071.1	96	108	85	7	5	87.629	8.62e-19
ABDF02000071.1	96	108	85	7	5	87.629	8.62e-19
ABDF02000071.1	96	108	85	7	5	87.629	8.62e-19
ABDF02000071.1	96	108	85	7	5	87.629	8.62e-19
ABDF02000071.1	96	108	85	7	5	87.629	8.62e-19
NW_014013678.1	96	2623	1658	80	31	93.725	0.0
NW_014013678.1	96	2623	1658	80	31	93.725	0.0
NW_014013678.1	96	2623	1658	80	31	93.725	0.0
NW_014013678.1	96	2623	1658	80	31	93.725	0.0
NW_014013678.1	96	2623	1658	80	31	93.725	0.0
NW_014013678.1	96	108	85	7	5	87.629	8.62e-19
NW_014013678.1	96	108	85	7	5	87.629	8.62e-19
NW_014013678.1	96	108	85	7	5	87.629	8.62e-19
NW_014013678.1	96	108	85	7	5	87.629	8.62e-19
NW_014013678.1	96	108	85	7	5	87.629	8.62e-19
CABFOC020000033.1	100	2621	1775	139	31	91.260	0.0
CABFOC020000033.1	100	2555	1767	137	44	90.708	0.0
CABFOC020000029.1	100	2621	1775	139	31	91.260	0.0
CABFOC020000023.1	100	2621	1775	138	32	91.260	0.0
CABFOC020000023.1	100	2610	1774	139	33	91.161	0.0
PXYO01000290.1	100	2621	1797	114	60	91.172	0.0
CP099635.1	100	2619	1792	132	44	91.057	0.0
CP099635.1	100	2614	1792	132	45	91.011	0.0
CP099635.1	100	2614	1792	132	45	91.011	0.0
FYEV01001521.1	98	2617	1686	97	30	92.995	0.0
FYEV01001521.1	98	100	82	4	8	87.234	1.44e-16
JABUBV010000016.1	100	2617	1789	116	56	91.229	0.0
JABUBV010000016.1	100	2603	1787	119	56	91.081	0.0
JABUBV010000016.1	100	2519	1784	121	71	90.283	0.0
JABUBV010000016.1	100	2477	1778	116	82	89.980	0.0
JABUBV010000016.1	100	2473	1777	119	80	89.929	0.0
CP072754.1	96	2615	1661	91	25	93.472	0.0
CP072754.1	96	2615	1661	91	25	93.472	0.0
CP072754.1	96	2615	1661	91	25	93.472	0.0
CP072754.1	96	2615	1661	91	25	93.472	0.0
CP072754.1	96	97.1	84	7	7	85.714	1.87e-15
CP072754.1	96	97.1	84	7	7	85.714	1.87e-15
CP072754.1	96	97.1	84	7	7	85.714	1.87e-15
CP072754.1	96	97.1	84	7	7	85.714	1.87e-15
NC_057317.1	96	2615	1661	91	25	93.472	0.0
NC_057317.1	96	2615	1661	91	25	93.472	0.0
NC_057317.1	96	2615	1661	91	25	93.472	0.0
NC_057317.1	96	2615	1661	91	25	93.472	0.0
NC_057317.1	96	97.1	84	7	7	85.714	1.87e-15
NC_057317.1	96	97.1	84	7	7	85.714	1.87e-15
NC_057317.1	96	97.1	84	7	7	85.714	1.87e-15
NC_057317.1	96	97.1	84	7	7	85.714	1.87e-15
JABAEC010000250.1	96	2614	1663	90	27	93.427	0.0
JABAEC010000250.1	96	113	86	5	6	88.660	1.85e-20
JAFEMN010000033.1	100	2612	1801	121	58	90.960	0.0
JAFEMN010000033.1	100	2612	1801	121	58	90.960	0.0
JAFEMN010000033.1	100	2612	1801	121	58	90.960	0.0
JAFEMN010000033.1	100	2612	1798	127	52	90.946	0.0
JAFEMN010000033.1	100	2612	1801	121	58	90.960	0.0
JAFEMN010000028.1	100	2612	1798	127	52	90.946	0.0
JAFEMN010000028.1	100	2612	1798	127	52	90.946	0.0
JAFEMN010000028.1	100	2612	1801	121	58	90.960	0.0
JAFEMN010000028.1	100	2612	1798	127	52	90.946	0.0
JAFEMN010000028.1	100	2612	1798	127	52	90.946	0.0
JAFEMN010000028.1	100	2612	1801	121	58	90.960	0.0
JAFEMN010000028.1	100	2612	1801	121	58	90.960	0.0
JAFEMN010000028.1	100	2612	1801	121	58	90.960	0.0
JAFEMN010000028.1	100	2612	1801	121	58	90.960	0.0
JAFEMN010000028.1	100	2612	1798	127	52	90.946	0.0
JAFEMN010000028.1	100	2612	1798	127	52	90.946	0.0
JAFEMN010000028.1	100	2610	1798	126	53	90.946	0.0
JAFEMN010000028.1	100	2608	1797	121	57	90.987	0.0
JAFEMN010000028.1	100	2604	1797	127	53	90.895	0.0
JAFEMN010000028.1	100	2591	1794	128	54	90.789	0.0
JAFEMN010000028.1	100	2590	1789	122	57	90.904	0.0
JAFEMN010000028.1	100	2543	1784	121	66	90.512	0.0
JAFEMN010000028.1	100	2510	1785	124	71	90.152	0.0
JAFEMN010000028.1	100	2499	1775	122	71	90.193	0.0
JAFEMN010000028.1	100	2457	1763	119	78	89.949	0.0
JAFEMN010000028.1	100	2436	1767	124	80	89.650	0.0
JAFEMN010000028.1	100	2436	1767	124	80	89.650	0.0
JAFEMN010000028.1	100	2422	1771	130	80	89.399	0.0
JAFEMN010000028.1	100	2412	1762	123	84	89.487	0.0
JAFEMN010000028.1	100	2399	1769	130	84	89.208	0.0
JAFEMN010000028.1	100	2394	1765	133	81	89.186	0.0
JAFEMN010000028.1	100	2383	1767	137	81	89.018	0.0
JAFEMN010000028.1	100	2362	1748	122	90	89.184	0.0
JAFEMN010000028.1	100	2362	1748	122	90	89.184	0.0
JAFEMN010000028.1	100	2340	1752	140	82	88.754	0.0
JAFEMN010000028.1	100	2327	1753	134	90	88.670	0.0
JAFEMN010000028.1	100	2290	1746	138	92	88.360	0.0
JAFEMN010000028.1	100	2290	1749	132	98	88.378	0.0
JAFEMN010000028.1	100	2290	1749	132	98	88.378	0.0
JAFEMN010000028.1	100	2206	1731	126	114	87.823	0.0
JAFEMN010000028.1	100	2204	1731	125	115	87.823	0.0
JAFEMN010000028.1	100	2198	1730	125	116	87.773	0.0
JAFEMN010000028.1	100	2198	1730	125	116	87.773	0.0
JAFEMN010000028.1	100	2117	1583	96	98	89.083	0.0
JAFEMN010000028.1	100	2117	1583	96	98	89.083	0.0
JAFEMN010000028.1	100	2117	1583	96	98	89.083	0.0
JAFEMN010000028.1	100	2078	1710	121	137	86.890	0.0
JAFEMN010000028.1	100	86.1	67	4	5	88.158	4.04e-12
JAFEMN010000028.1	100	86.1	67	4	5	88.158	4.04e-12
JAFEMN010000028.1	100	86.1	67	4	5	88.158	4.04e-12
JAFEMN010000159.1	100	2612	1801	121	58	90.960	0.0
JAFEMN010000159.1	100	2612	1801	121	58	90.960	0.0
JAFEMN010000151.1	100	2612	1801	121	58	90.960	0.0
JAFEMN010000151.1	100	2612	1801	121	58	90.960	0.0
JAFEMN010000146.1	100	2612	1801	121	58	90.960	0.0
JAFEMN010000146.1	100	337	339	42	29	82.683	1.01e-87
SRPP01000747.1	96	2612	1661	96	22	93.367	0.0
SRPP01000747.1	96	119	87	5	5	89.691	3.98e-22
JAHRHY010000039.1	100	2612	1654	90	24	93.552	0.0
JAHRHY010000039.1	100	2588	1786	125	54	90.891	0.0
JAHRHY010000039.1	100	2580	1652	91	29	93.228	0.0
JAHRHY010000039.1	100	2547	1641	97	27	92.975	0.0
JAHRHY010000039.1	100	2514	1647	94	39	92.528	0.0
JAHRHY010000039.1	100	2401	1640	100	56	91.314	0.0
JADCTT010000013.1	100	2612	1773	142	30	91.157	0.0
JADCTT010000013.1	100	2612	1773	142	30	91.157	0.0
JADCTT010000013.1	100	2612	1773	142	30	91.157	0.0
JADCTT010000013.1	100	2604	1772	142	31	91.105	0.0
JADCTT010000013.1	100	2604	1772	142	31	91.105	0.0
JADCTT010000013.1	100	2599	1771	142	32	91.054	0.0
JADCTT010000013.1	100	2597	1773	142	33	91.016	0.0
JADCTT010000013.1	100	472	296	18	2	93.671	2.65e-128
JAMAKF010000043.1	100	2612	1794	121	55	91.066	0.0
CABFOC020000024.1	100	2610	1774	138	34	91.161	0.0
CABFOC020000024.1	100	2603	1772	139	34	91.105	0.0
SRPT01001355.1	91	2608	1662	96	23	93.318	0.0
NRQP01000005.1	100	2606	1782	143	34	90.965	0.0
NRQP01000005.1	100	2601	1782	143	35	90.918	0.0
NRQP01000005.1	100	2510	1771	142	51	90.173	0.0
NRQP01000005.1	100	2364	1739	148	65	89.088	0.0
LUFD01000069.1	100	2606	1794	115	61	91.066	0.0
SRPU01002473.1	96	2606	1651	101	15	93.435	0.0
SRPU01002473.1	96	110	86	7	5	87.755	2.40e-19
NRSZ01000054.1	100	2604	1779	122	50	91.184	0.0
JAJTCY010000039.1	100	2604	1651	94	21	93.488	0.0
JAJTCY010000039.1	100	575	321	5	0	98.466	1.97e-159
JAJTCY010000039.1	100	431	237	2	0	99.163	4.50e-116
SRPO01000683.1	96	2603	1653	97	20	93.390	0.0
SRPO01000683.1	96	119	87	5	5	89.691	3.98e-22
NRQP01000009.1	100	2601	1782	143	35	90.918	0.0
NRQP01000009.1	100	2588	1781	141	39	90.821	0.0
CABFOC020000098.1	100	2601	1774	139	35	91.068	0.0
CABFOC020000098.1	100	289	263	32	17	84.295	2.87e-73
PXOC01000182.1	100	2599	1789	131	48	90.904	0.0
SRPN01000647.1	96	2593	1652	99	20	93.281	0.0
SRPN01000647.1	96	119	87	5	5	89.691	3.98e-22
JMNB01000202.1	90	2593	1639	91	21	93.604	0.0
QEQY01001481.1	96	2591	1651	99	20	93.277	0.0
QEQY01001481.1	96	119	87	5	5	89.691	3.98e-22
SRQF01000982.1	96	2591	1656	99	22	93.191	0.0
SRQF01000982.1	96	119	87	5	5	89.691	3.98e-22
SRQA01001794.1	95	2591	1664	78	42	93.274	0.0
SRQA01001794.1	95	82.4	62	4	4	88.571	5.22e-11
PVQA01000083.1	99	2591	1547	62	8	95.671	0.0
PVQA01000083.1	99	357	264	23	10	88.889	7.75e-94
JAIOWQ010000006.1	96	2590	1680	89	40	92.869	0.0
JAIOWQ010000006.1	96	115	86	7	4	88.660	5.15e-21
JAIOWQ010000003.1	96	2590	1680	89	40	92.869	0.0
JAIOWQ010000003.1	96	115	86	7	4	88.660	5.15e-21
SRPQ01000938.1	96	2582	1653	100	22	93.127	0.0
SRPQ01000938.1	96	119	87	5	5	89.691	3.98e-22
JAALXG010000005.1	100	2580	1795	124	60	90.702	0.0
NRQP01000008.1	100	2579	1777	139	41	90.802	0.0
NRQP01000008.1	100	2560	1773	142	41	90.644	0.0
NRQP01000008.1	100	2527	1773	135	54	90.367	0.0
NRQP01000008.1	100	2290	1739	148	81	88.364	0.0
NRQP01000008.1	100	1993	1714	146	137	85.829	0.0
NRQP01000008.1	100	1991	1261	64	22	93.615	0.0
CM036091.1	96	2577	1646	94	25	93.258	0.0
CM036091.1	96	2575	1648	93	27	93.213	0.0
CM036091.1	96	2571	1648	93	28	93.160	0.0
CM036091.1	96	2564	1647	93	29	93.103	0.0
CM036091.1	96	2560	1646	95	28	93.047	0.0
CM036091.1	96	2545	1644	94	31	92.934	0.0
CM036091.1	96	2403	1550	88	29	92.981	0.0
CM036091.1	96	1304	817	34	17	94.124	0.0
CM036091.1	96	111	85	6	5	88.542	6.66e-20
CM036091.1	96	111	85	6	5	88.542	6.66e-20
CM036091.1	96	111	85	6	5	88.542	6.66e-20
CM036091.1	96	111	85	6	5	88.542	6.66e-20
CM036091.1	96	111	85	6	5	88.542	6.66e-20
CM036091.1	96	111	85	6	5	88.542	6.66e-20
CM036091.1	96	111	85	6	5	88.542	6.66e-20
QLOO01004436.1	100	2575	1775	138	42	90.793	0.0
JABNMW010000047.1	96	2575	1659	91	33	93.045	0.0
JABNMW010000047.1	96	2575	1659	91	33	93.045	0.0
JABNMW010000047.1	96	82.4	78	7	8	83.871	5.22e-11
JABNMW010000047.1	96	80.5	77	7	8	83.696	1.88e-10
JABNMW010000046.1	96	2575	1659	91	33	93.045	0.0
JABNMW010000046.1	96	422	240	6	0	97.561	2.71e-113
JABNMW010000046.1	96	82.4	78	7	8	83.871	5.22e-11
JABNMW010000037.1	96	2575	1659	91	33	93.045	0.0
JABNMW010000037.1	96	2523	1655	92	42	92.510	0.0
JABNMW010000037.1	96	2451	1652	95	54	91.727	0.0
JABNMW010000037.1	96	76.8	78	7	9	82.979	2.43e-09
JABNMW010000030.1	96	2575	1659	91	33	93.045	0.0
JABNMW010000030.1	96	2527	1656	89	44	92.566	0.0
JABNMW010000030.1	96	2497	1656	88	51	92.256	0.0
JABNMW010000030.1	96	82.4	78	7	8	83.871	5.22e-11
JABNMW010000030.1	96	82.4	78	7	8	83.871	5.22e-11
JABNMW010000030.1	96	82.4	78	7	8	83.871	5.22e-11
JABNMW010000003.1	96	2575	1659	91	33	93.045	0.0
JABNMW010000003.1	96	2575	1659	91	33	93.045	0.0
JABNMW010000003.1	96	2549	1656	94	35	92.773	0.0
JABNMW010000003.1	96	82.4	78	7	8	83.871	5.22e-11
JABNMW010000003.1	96	82.4	78	7	8	83.871	5.22e-11
JABNMW010000003.1	96	82.4	78	7	8	83.871	5.22e-11
JABNMW010000029.1	96	2575	1659	91	33	93.045	0.0
JABNMW010000029.1	96	2575	1659	91	33	93.045	0.0
JABNMW010000029.1	96	2479	1651	92	50	92.080	0.0
JABNMW010000029.1	96	82.4	78	7	8	83.871	5.22e-11
JABNMW010000029.1	96	82.4	78	7	8	83.871	5.22e-11
JABNMW010000029.1	96	82.4	78	7	8	83.871	5.22e-11
JABNMW010000025.1	96	2575	1659	90	34	93.045	0.0
JABNMW010000025.1	96	2558	1656	93	34	92.877	0.0
JABNMW010000025.1	96	2357	1643	97	69	90.824	0.0
JABNMW010000025.1	96	1160	663	16	1	97.500	0.0
JABNMW010000025.1	96	82.4	78	7	8	83.871	5.22e-11
JABNMW010000025.1	96	82.4	78	7	8	83.871	5.22e-11
JABNMW010000002.1	96	2575	1659	91	33	93.045	0.0
JABNMW010000002.1	96	82.4	78	7	8	83.871	5.22e-11
JABNMW010000018.1	96	2575	1659	91	33	93.045	0.0
JABNMW010000018.1	96	2575	1659	91	33	93.045	0.0
JABNMW010000018.1	96	2575	1659	91	33	93.045	0.0
JABNMW010000018.1	96	2300	1638	89	86	90.347	0.0
JABNMW010000018.1	96	82.4	78	7	8	83.871	5.22e-11
JABNMW010000018.1	96	82.4	78	7	8	83.871	5.22e-11
JABNMW010000018.1	96	82.4	78	7	8	83.871	5.22e-11
JABNMW010000018.1	96	82.4	78	7	8	83.871	5.22e-11
JABNMW010000017.1	96	2575	1659	90	34	93.045	0.0
JABNMW010000017.1	96	2575	1659	91	33	93.045	0.0
JABNMW010000017.1	96	2562	1657	91	35	92.933	0.0
JABNMW010000017.1	96	2549	1659	88	41	92.785	0.0
JABNMW010000017.1	96	82.4	78	7	8	83.871	5.22e-11
JABNMW010000017.1	96	82.4	78	7	8	83.871	5.22e-11
JABNMW010000017.1	96	82.4	78	7	8	83.871	5.22e-11
JABNMW010000017.1	96	82.4	78	7	8	83.871	5.22e-11
JABNMW010000012.1	96	2575	1659	91	33	93.045	0.0
JABNMW010000012.1	96	2575	1659	91	33	93.045	0.0
JABNMW010000012.1	96	2575	1659	91	33	93.045	0.0
JABNMW010000012.1	96	2575	1659	91	33	93.045	0.0
JABNMW010000012.1	96	2566	1659	91	35	92.941	0.0
JABNMW010000012.1	96	2300	1630	101	73	90.355	0.0
JABNMW010000012.1	96	82.4	78	7	8	83.871	5.22e-11
JABNMW010000012.1	96	82.4	65	8	2	86.667	5.22e-11
JABNMW010000012.1	96	82.4	78	7	8	83.871	5.22e-11
JABNMW010000012.1	96	82.4	78	7	8	83.871	5.22e-11
JABNMW010000012.1	96	82.4	78	7	8	83.871	5.22e-11
JABNMW010000012.1	96	82.4	78	7	8	83.871	5.22e-11
CM004176.1	100	2573	1785	122	59	90.793	0.0
CM004176.1	100	2573	1785	122	59	90.793	0.0
NC_054391.1	100	2573	1785	122	59	90.793	0.0
NC_054391.1	100	2573	1785	122	59	90.793	0.0
SRPY01001176.1	96	2571	1658	94	31	92.989	0.0
SRPY01001176.1	96	104	86	6	7	86.869	1.11e-17
JADCQZ010000027.1	100	2569	1770	128	49	90.909	0.0
JABNMW010000031.1	96	2569	1661	90	36	92.949	0.0
JABNMW010000031.1	96	2564	1658	91	35	92.937	0.0
JABNMW010000031.1	96	231	141	3	4	95.270	4.90e-56
JABNMW010000031.1	96	82.4	78	7	8	83.871	5.22e-11
JABNMW010000031.1	96	82.4	78	7	8	83.871	5.22e-11
JABNMW010000031.1	96	82.4	78	7	8	83.871	5.22e-11
JAKLNE010000136.1	100	2569	1770	128	49	90.909	0.0
JABNMW010000027.1	96	2567	1658	90	35	92.989	0.0
JABNMW010000027.1	96	2501	1651	92	45	92.338	0.0
JABNMW010000027.1	96	2416	1652	92	64	91.372	0.0
JABNMW010000027.1	96	82.4	78	7	8	83.871	5.22e-11
JABNMW010000027.1	96	82.4	78	7	8	83.871	5.22e-11
JABNMW010000027.1	96	82.4	78	7	8	83.871	5.22e-11
SRPW01002400.1	96	2567	1651	99	25	93.014	0.0
SRPW01002400.1	96	115	87	6	5	88.776	5.15e-21
SRPV01002220.1	91	2558	1643	110	15	92.930	0.0
CABFOC020000032.1	100	2556	1766	137	43	90.750	0.0
CABFOC020000032.1	100	1144	897	105	27	87.172	0.0
LDPL01000008.1	100	2555	1541	64	12	95.300	0.0
LDPL01000008.1	100	453	374	32	26	86.574	9.61e-123
LDPL01000008.1	100	145	86	4	0	95.556	6.57e-30
FYEU01000250.1	96	2551	1647	94	31	92.946	0.0
FYEU01000250.1	96	1602	938	29	5	96.502	0.0
FYEU01000250.1	96	95.3	81	5	8	86.170	6.71e-15
JAIZPD010000016.1	100	2551	1773	137	47	90.598	0.0
JAIZPD010000016.1	100	2551	1780	133	53	90.539	0.0
JAIZPD010000016.1	100	2540	1772	136	50	90.501	0.0
JAIZPD010000016.1	100	2538	1777	135	53	90.433	0.0
JAIZPD010000016.1	100	2536	1775	132	55	90.469	0.0
JAIZPD010000016.1	100	2527	1772	133	55	90.408	0.0
JAIZPD010000016.1	100	2521	1773	134	56	90.321	0.0
JAIZPD010000016.1	100	2510	1767	139	52	90.245	0.0
JAIZPD010000016.1	100	2508	1769	133	58	90.255	0.0
JAIZPD010000016.1	100	2497	1767	136	57	90.153	0.0
JAIZPD010000016.1	100	2494	1765	135	58	90.143	0.0
JAIZPD010000016.1	100	1967	1447	122	55	89.101	0.0
JAIZPD010000016.1	100	1873	1171	56	18	94.056	0.0
JAIZPD010000016.1	100	568	566	73	45	82.749	3.29e-157
NW_025408682.1	100	2551	1773	137	47	90.598	0.0
NW_025408682.1	100	2551	1780	133	53	90.539	0.0
NW_025408682.1	100	2540	1772	136	50	90.501	0.0
NW_025408682.1	100	2538	1777	135	53	90.433	0.0
NW_025408682.1	100	2536	1775	132	55	90.469	0.0
NW_025408682.1	100	2527	1772	133	55	90.408	0.0
NW_025408682.1	100	2521	1773	134	56	90.321	0.0
NW_025408682.1	100	2510	1767	139	52	90.245	0.0
NW_025408682.1	100	2508	1769	133	58	90.255	0.0
NW_025408682.1	100	2497	1767	136	57	90.153	0.0
NW_025408682.1	100	2494	1765	135	58	90.143	0.0
NW_025408682.1	100	1967	1447	122	55	89.101	0.0
NW_025408682.1	100	1873	1171	56	18	94.056	0.0
NW_025408682.1	100	568	566	73	45	82.749	3.29e-157
RYZW01001856.1	100	2540	1775	130	56	90.515	0.0
RYZW01000175.1	100	2540	1775	130	56	90.515	0.0
RYZW01000175.1	100	2540	1775	130	56	90.515	0.0
QAPG01001088.1	100	2534	1774	131	56	90.464	0.0
JAJIYY010000003.1	96	2532	1647	109	23	92.580	0.0
JAJIYY010000003.1	96	2532	1647	109	23	92.580	0.0
JAJIYY010000003.1	96	104	83	7	5	87.368	1.11e-17
JAJIYY010000003.1	96	104	83	7	5	87.368	1.11e-17
QAPF01001335.1	100	2529	1773	132	56	90.413	0.0
JALLKD010000807.1	75	2527	1424	19	7	98.207	0.0
JAFEME010000726.1	96	2525	1636	102	26	92.744	0.0
JAFEME010000726.1	96	95.3	82	8	6	85.417	6.71e-15
JANZYN010000259.1	96	2519	1634	101	27	92.736	0.0
JANZYN010000259.1	96	104	84	5	7	87.500	1.11e-17
JAHLKD010000206.1	100	2518	1771	130	59	90.357	0.0
KQ030526.1	100	2518	1782	133	61	90.182	0.0
CAGA01000149.1	88	2518	1598	95	18	93.396	0.0
JABSSZ010000023.1	100	2514	1629	95	31	92.821	0.0
JABSSZ010000023.1	100	337	182	0	0	100.000	1.01e-87
RHKH01000374.1	89	2510	1600	104	13	93.186	0.0
MASP02000184.1	100	2508	1767	138	53	90.245	0.0
AMCV02000075.1	100	2507	1771	133	59	90.219	0.0
AMCV02000075.1	100	1796	1099	56	6	94.660	0.0
JAKVPT010000017.1	100	2505	1787	134	65	89.980	0.0
JAKVPT010000017.1	100	2490	1784	134	67	89.874	0.0
JAKVPT010000017.1	100	2484	1784	133	69	89.829	0.0
JAKVPT010000016.1	100	2505	1787	134	65	89.980	0.0
JAKVPT010000016.1	100	2484	1785	135	68	89.789	0.0
JAKVPT010000016.1	100	2479	1786	133	71	89.749	0.0
JAKVPT010000016.1	100	2438	1784	132	80	89.379	0.0
JAKVPT010000014.1	100	2505	1787	134	65	89.980	0.0
JAKVPT010000014.1	100	2505	1787	134	65	89.980	0.0
JAKVPT010000014.1	100	2505	1787	134	65	89.980	0.0
JAKVPT010000014.1	100	2505	1787	134	65	89.980	0.0
JAKVPT010000014.1	100	2486	1787	133	70	89.799	0.0
JAKVPT010000013.1	100	2505	1787	134	65	89.980	0.0
JAKVPT010000013.1	100	2505	1787	134	65	89.980	0.0
JAKVPT010000013.1	100	2505	1787	134	65	89.980	0.0
JAKVPT010000013.1	100	2505	1787	134	65	89.980	0.0
JAKVPT010000013.1	100	2505	1787	134	65	89.980	0.0
JAKVPT010000013.1	100	2449	1779	135	73	89.532	0.0
JAKVPT010000012.1	100	2505	1787	134	65	89.980	0.0
JAKVPT010000012.1	100	2505	1787	134	65	89.980	0.0
JAKVPT010000012.1	100	2505	1787	134	65	89.980	0.0
JAKVPT010000012.1	100	2505	1787	134	65	89.980	0.0
JAKVPT010000012.1	100	2505	1787	134	65	89.980	0.0
JAKVPT010000012.1	100	2505	1787	134	65	89.980	0.0
JAKVPT010000012.1	100	1779	1381	130	63	87.738	0.0
JAKVPT010000012.1	100	1663	1011	43	10	95.019	0.0
JAKVPT010000011.1	100	2505	1787	134	65	89.980	0.0
JAKVPT010000011.1	100	2505	1787	134	65	89.980	0.0
JAKVPT010000011.1	100	2499	1786	134	66	89.930	0.0
JAKVPT010000011.1	100	329	325	31	34	83.333	1.69e-85
CM040342.1	100	2505	1787	134	65	89.980	0.0
CM040342.1	100	2505	1787	134	65	89.980	0.0
CM040342.1	100	2505	1787	134	65	89.980	0.0
CM040342.1	100	2505	1787	134	65	89.980	0.0
CM040342.1	100	1507	1228	126	64	86.601	0.0
CM040341.1	100	2505	1787	134	65	89.980	0.0
JABNMW010000020.1	96	2492	1654	91	49	92.196	0.0
JABNMW010000020.1	96	2468	1645	92	50	92.054	0.0
JABNMW010000020.1	96	2335	1636	102	67	90.637	0.0
JABNMW010000020.1	96	82.4	78	7	8	83.871	5.22e-11
JABNMW010000020.1	96	80.5	65	7	3	86.667	1.88e-10
JABNMW010000020.1	96	75.0	78	5	11	82.979	8.74e-09
NQYQ01000165.1	96	2490	1655	102	41	92.047	0.0
NQYQ01000165.1	96	102	84	7	6	86.598	4.01e-17
NIGC01000016.1	96	2490	1655	102	41	92.047	0.0
NIGC01000016.1	96	102	84	7	6	86.598	4.01e-17
NQYR01000023.1	96	2490	1655	102	41	92.047	0.0
NQYR01000023.1	96	102	84	7	6	86.598	4.01e-17
JAKVPT010000015.1	100	2488	1784	136	66	89.829	0.0
JAKVPT010000015.1	100	2486	1784	134	68	89.829	0.0
JAKVPT010000015.1	100	2394	1632	113	44	91.224	0.0
QCWU01000007.1	100	2488	1762	140	54	90.082	0.0
QCWU01000007.1	100	2488	1762	140	54	90.082	0.0
QCWU01000007.1	100	2483	1762	140	55	90.036	0.0
QCWU01000007.1	100	2483	1763	138	57	90.041	0.0
QCWU01000007.1	100	2479	1761	141	55	89.985	0.0
QCWU01000007.1	100	1679	1040	58	6	94.203	0.0
QCWU01000007.1	100	91.6	55	3	0	94.828	8.68e-14
CP077954.1	100	2488	1762	140	54	90.082	0.0
CP077954.1	100	2483	1762	140	55	90.036	0.0
CP077954.1	100	2483	1762	140	55	90.036	0.0
CP077954.1	100	2483	1763	138	57	90.041	0.0
CP077954.1	100	2442	1757	140	62	89.689	0.0
CP077954.1	100	91.6	55	3	0	94.828	8.68e-14
NIGB01000012.1	96	2477	1650	98	45	92.025	0.0
NIGB01000012.1	96	102	84	7	6	86.598	4.01e-17
NIGB01000012.1	96	84.2	52	1	2	94.545	1.45e-11
JAAVUB010000027.1	96	2477	1465	57	4	96.003	0.0
JAAVUB010000027.1	96	363	265	22	10	89.226	1.67e-95
JAAVUB010000027.1	96	67.6	38	1	0	97.436	1.46e-06
NQYS01000011.1	96	2477	1650	98	45	92.025	0.0
NQYS01000011.1	96	2261	1394	71	11	94.444	0.0
NQYS01000011.1	96	102	84	7	6	86.598	4.01e-17
LSAX01000017.1	100	2471	1756	140	55	90.005	0.0
LSAX01000017.1	100	2471	1756	140	55	90.005	0.0
LSAX01000017.1	100	2464	1755	139	57	89.954	0.0
LSAX01000031.1	100	2471	1756	140	55	90.005	0.0
LSAX01000031.1	100	2471	1756	140	55	90.005	0.0
LSAX01000031.1	100	2453	1752	138	59	89.892	0.0
LSAX01000036.1	100	2471	1756	140	55	90.005	0.0
LSAX01000036.1	100	2471	1756	140	55	90.005	0.0
LSAX01000036.1	100	2464	1756	137	59	89.959	0.0
LSAX01000015.1	100	2471	1756	140	55	90.005	0.0
LSAX01000015.1	100	2471	1756	140	55	90.005	0.0
LSAX01000015.1	100	2471	1756	140	55	90.005	0.0
LSAX01000015.1	100	2466	1755	140	56	89.954	0.0
LSAX01000022.1	100	2471	1756	140	55	90.005	0.0
LSAX01000022.1	100	2471	1756	140	55	90.005	0.0
LSAX01000029.1	100	2471	1756	140	55	90.005	0.0
LSAX01000029.1	100	2471	1756	140	55	90.005	0.0
LSAX01000029.1	100	1917	1463	135	62	88.133	0.0
LSAX01000029.1	100	1177	1001	113	55	85.629	0.0
LSAX01000011.1	100	2471	1756	140	55	90.005	0.0
LSAX01000034.1	100	2470	1756	138	57	90.005	0.0
LSAX01000034.1	100	2438	1752	137	63	89.754	0.0
LSAX01000034.1	100	2285	1730	139	86	88.491	0.0
LSAX01000034.1	100	1834	1157	73	7	93.533	0.0
JABFMN010000028.1	100	2470	1450	45	9	96.410	0.0
JABFMN010000028.1	100	490	386	39	17	87.330	7.32e-134
JAAVMX010000019.1	100	2466	1762	156	46	89.715	0.0
JAAVMX010000019.1	100	2466	1762	156	46	89.715	0.0
JAAVMX010000019.1	100	2213	1748	161	91	87.400	0.0
JAAVMX010000019.1	100	2010	1331	74	38	92.238	0.0
JAAVMX010000019.1	100	303	321	42	29	81.888	1.02e-77
JAAVMX010000018.1	100	2466	1762	156	46	89.715	0.0
JAAVMX010000018.1	100	2466	1762	156	46	89.715	0.0
JAAVMX010000018.1	100	2466	1762	156	46	89.715	0.0
JAAVMX010000018.1	100	2309	1741	158	70	88.421	0.0
JAAVMX010000018.1	100	2265	1741	165	74	87.929	0.0
JAAVMX010000017.1	100	2466	1762	156	46	89.715	0.0
JAAVMX010000017.1	100	2466	1762	156	46	89.715	0.0
JAAVMX010000017.1	100	2466	1762	156	46	89.715	0.0
JAAVMX010000017.1	100	2466	1762	156	46	89.715	0.0
JAAVMX010000008.1	100	2466	1762	156	46	89.715	0.0
JAAVMX010000008.1	100	2399	1752	160	53	89.160	0.0
JAAVMX010000008.1	100	169	107	8	0	93.043	3.90e-37
JAAVMX010000002.1	100	2466	1762	156	46	89.715	0.0
JAAVMX010000002.1	100	2370	1752	162	58	88.844	0.0
JAAVMX010000002.1	100	117	75	6	0	92.593	1.43e-21
LFRF01000005.1	100	2466	1557	82	23	93.682	0.0
LFRF01000005.1	100	387	317	30	19	86.612	9.89e-103
LFRF01000005.1	100	154	108	10	2	90.000	1.09e-32
JADEZT010000010.1	100	2460	1664	126	32	91.328	0.0
JADEZT010000010.1	100	2459	1664	125	33	91.328	0.0
JADEZT010000010.1	100	2453	1663	125	34	91.273	0.0
JADEZT010000010.1	100	2451	1661	128	31	91.264	0.0
JADEZT010000010.1	100	2451	1667	126	35	91.193	0.0
JADEZT010000010.1	100	2449	1664	125	35	91.228	0.0
JADEZT010000010.1	100	2449	1764	135	67	89.725	0.0
JADEZT010000010.1	100	2447	1662	126	34	91.218	0.0
JADEZT010000010.1	100	2447	1765	135	68	89.685	0.0
JADEZT010000010.1	100	2438	1659	127	34	91.154	0.0
JADEZT010000010.1	100	2436	1658	132	30	91.099	0.0
JADEZT010000010.1	100	2429	1764	137	70	89.498	0.0
JADEZT010000010.1	100	2329	1661	125	60	89.978	0.0
JADEZT010000010.1	100	110	85	4	7	88.542	2.40e-19
JADEZT010000010.1	100	110	85	4	7	88.542	2.40e-19
JADEZT010000010.1	100	110	85	4	7	88.542	2.40e-19
JADEZT010000010.1	100	110	85	4	7	88.542	2.40e-19
JADEZT010000010.1	100	110	85	4	7	88.542	2.40e-19
JADEZT010000010.1	100	110	85	4	7	88.542	2.40e-19
JADEZT010000010.1	100	110	85	4	7	88.542	2.40e-19
JADEZT010000010.1	100	110	85	4	7	88.542	2.40e-19
JADEZT010000010.1	100	110	85	4	7	88.542	2.40e-19
JADEZT010000010.1	100	110	85	4	7	88.542	2.40e-19
NJHP01000146.1	99	2460	1664	126	32	91.328	0.0
NJHP01000146.1	99	106	85	5	7	87.629	3.10e-18
LECQ01000016.1	99	2459	1671	126	35	91.212	0.0
LECQ01000016.1	99	104	84	5	7	87.500	1.11e-17
JADEZO010000008.1	99	2449	1668	126	36	91.148	0.0
JADEZO010000008.1	99	2449	1668	126	36	91.148	0.0
JADEZO010000008.1	99	2447	1668	125	37	91.148	0.0
JADEZO010000008.1	99	2442	1667	126	37	91.093	0.0
JADEZO010000008.1	99	2440	1668	126	38	91.048	0.0
JADEZO010000008.1	99	2438	1668	125	39	91.048	0.0
JADEZO010000008.1	99	2435	1668	125	40	90.998	0.0
JADEZO010000008.1	99	2431	1666	126	39	90.989	0.0
JADEZO010000008.1	99	2359	1583	109	35	91.662	0.0
JADEZO010000008.1	99	104	84	5	7	87.500	1.11e-17
JADEZO010000008.1	99	104	84	5	7	87.500	1.11e-17
JADEZO010000008.1	99	104	84	5	7	87.500	1.11e-17
JADEZO010000008.1	99	104	84	5	7	87.500	1.11e-17
JADEZO010000008.1	99	104	84	5	7	87.500	1.11e-17
JADEZO010000008.1	99	104	84	5	7	87.500	1.11e-17
JADEZO010000008.1	99	104	84	5	7	87.500	1.11e-17
JADEZO010000008.1	99	104	84	5	7	87.500	1.11e-17
DS231684.1	77	2442	1441	47	10	96.195	0.0
NW_001837906.1	77	2442	1441	47	10	96.195	0.0
JAAVVH010000110.1	80	2440	1471	60	12	95.334	0.0
JAHSQG010000066.1	99	2438	1659	128	33	91.154	0.0
JAHSQG010000066.1	99	2438	1659	128	33	91.154	0.0
JAHSQG010000066.1	99	2433	1658	128	34	91.099	0.0
JAHSQG010000066.1	99	2372	1653	127	46	90.526	0.0
JAHSQG010000066.1	99	104	84	5	7	87.500	1.11e-17
JAHSQG010000066.1	99	104	84	5	7	87.500	1.11e-17
JAHSQG010000066.1	99	104	84	5	7	87.500	1.11e-17
JAHSQG010000064.1	99	2438	1663	130	33	91.073	0.0
JAHSQG010000064.1	99	2438	1663	130	33	91.073	0.0
JAHSQG010000064.1	99	2435	1663	130	34	91.024	0.0
JAHSQG010000064.1	99	2433	1662	130	34	91.019	0.0
JAHSQG010000064.1	99	2425	1661	130	35	90.964	0.0
JAHSQG010000064.1	99	104	84	5	7	87.500	1.11e-17
JAHSQG010000064.1	99	104	84	5	7	87.500	1.11e-17
JAHSQG010000064.1	99	104	84	5	7	87.500	1.11e-17
JAHSQG010000064.1	99	104	84	5	7	87.500	1.11e-17
JAHSQG010000064.1	99	100	84	5	8	86.598	1.44e-16
JAHSQG010000063.1	99	2438	1663	130	33	91.073	0.0
JAHSQG010000063.1	99	2438	1663	130	33	91.073	0.0
JAHSQG010000063.1	99	2438	1663	130	33	91.073	0.0
JAHSQG010000063.1	99	2322	1602	126	37	90.765	0.0
JAHSQG010000063.1	99	104	84	5	7	87.500	1.11e-17
JAHSQG010000063.1	99	104	84	5	7	87.500	1.11e-17
JAHSQG010000063.1	99	104	84	5	7	87.500	1.11e-17
JAHSQG010000063.1	99	104	84	5	7	87.500	1.11e-17
JAHSQG010000062.1	99	2438	1663	130	33	91.073	0.0
JAHSQG010000062.1	99	2436	1658	128	33	91.149	0.0
JAHSQG010000062.1	99	2435	1663	130	34	91.024	0.0
JAHSQG010000062.1	99	2416	1661	130	37	90.864	0.0
JAHSQG010000062.1	99	104	84	5	7	87.500	1.11e-17
JAHSQG010000062.1	99	104	84	5	7	87.500	1.11e-17
JAHSQG010000062.1	99	104	84	5	7	87.500	1.11e-17
JAHSQG010000062.1	99	104	84	5	7	87.500	1.11e-17
JAHSQG010000060.1	99	2438	1659	128	33	91.154	0.0
JAHSQG010000060.1	99	2433	1658	129	33	91.099	0.0
JAHSQG010000060.1	99	2418	1657	129	36	90.944	0.0
JAHSQG010000060.1	99	2355	1653	129	48	90.328	0.0
JAHSQG010000060.1	99	104	84	5	7	87.500	1.11e-17
JAHSQG010000060.1	99	104	84	5	7	87.500	1.11e-17
JAHSQG010000060.1	99	104	84	5	7	87.500	1.11e-17
JAHSQG010000060.1	99	104	84	5	7	87.500	1.11e-17
JAHSQG010000059.1	99	2438	1663	130	33	91.073	0.0
JAHSQG010000059.1	99	2438	1663	130	33	91.073	0.0
JAHSQG010000059.1	99	2438	1663	130	33	91.073	0.0
JAHSQG010000059.1	99	2438	1663	130	33	91.073	0.0
JAHSQG010000059.1	99	2438	1663	130	33	91.073	0.0
JAHSQG010000059.1	99	2438	1663	130	33	91.073	0.0
JAHSQG010000059.1	99	2438	1663	129	34	91.073	0.0
JAHSQG010000059.1	99	104	84	5	7	87.500	1.11e-17
JAHSQG010000059.1	99	104	84	5	7	87.500	1.11e-17
JAHSQG010000059.1	99	104	84	5	7	87.500	1.11e-17
JAHSQG010000059.1	99	104	84	5	7	87.500	1.11e-17
JAHSQG010000059.1	99	104	84	5	7	87.500	1.11e-17
JAHSQG010000059.1	99	104	84	5	7	87.500	1.11e-17
JAHSQG010000059.1	99	104	84	5	7	87.500	1.11e-17
JAHSQG010000058.1	99	2438	1659	128	33	91.154	0.0
JAHSQG010000058.1	99	2438	1659	128	33	91.154	0.0
JAHSQG010000058.1	99	2435	1659	128	34	91.104	0.0
JAHSQG010000058.1	99	104	84	5	7	87.500	1.11e-17
JAHSQG010000058.1	99	104	84	5	7	87.500	1.11e-17
JAHSQG010000058.1	99	104	84	5	7	87.500	1.11e-17
JAHSQG010000057.1	99	2438	1663	130	33	91.073	0.0
JAHSQG010000057.1	99	2438	1663	130	33	91.073	0.0
JAHSQG010000057.1	99	2438	1663	130	33	91.073	0.0
JAHSQG010000057.1	99	2438	1663	130	33	91.073	0.0
JAHSQG010000057.1	99	2425	1660	131	34	90.959	0.0
JAHSQG010000057.1	99	2416	1661	130	37	90.864	0.0
JAHSQG010000057.1	99	104	84	5	7	87.500	1.11e-17
JAHSQG010000057.1	99	104	84	5	7	87.500	1.11e-17
JAHSQG010000057.1	99	104	84	5	7	87.500	1.11e-17
JAHSQG010000057.1	99	104	84	5	7	87.500	1.11e-17
JAHSQG010000057.1	99	104	84	5	7	87.500	1.11e-17
JAHSQG010000057.1	99	104	84	5	7	87.500	1.11e-17
JAHSQG010000056.1	99	2438	1663	130	33	91.073	0.0
JAHSQG010000056.1	99	2438	1663	130	33	91.073	0.0
JAHSQG010000056.1	99	2438	1663	130	33	91.073	0.0
JAHSQG010000056.1	99	2438	1663	130	33	91.073	0.0
JAHSQG010000056.1	99	2433	1662	130	34	91.019	0.0
JAHSQG010000056.1	99	207	151	18	1	88.824	8.26e-49
JAHSQG010000056.1	99	104	84	5	7	87.500	1.11e-17
JAHSQG010000056.1	99	104	84	5	7	87.500	1.11e-17
JAHSQG010000056.1	99	104	84	5	7	87.500	1.11e-17
JAHSQG010000056.1	99	104	84	5	7	87.500	1.11e-17
JAHSQG010000056.1	99	104	84	5	7	87.500	1.11e-17
JAHSQG010000056.1	99	95.3	83	6	8	85.567	6.71e-15
JAHSQG010000055.1	99	2438	1659	128	33	91.154	0.0
JAHSQG010000055.1	99	2438	1658	129	32	91.149	0.0
JAHSQG010000055.1	99	2435	1659	128	34	91.104	0.0
JAHSQG010000055.1	99	104	84	5	7	87.500	1.11e-17
JAHSQG010000055.1	99	104	84	5	7	87.500	1.11e-17
JAHSQG010000055.1	99	102	83	5	7	87.368	4.01e-17
JAHSQG010000055.1	99	91.6	70	3	6	88.608	8.68e-14
JAHSQG010000054.1	99	2438	1659	128	33	91.154	0.0
JAHSQG010000054.1	99	2438	1659	128	33	91.154	0.0
JAHSQG010000054.1	99	2438	1659	128	33	91.154	0.0
JAHSQG010000054.1	99	2438	1659	128	33	91.154	0.0
JAHSQG010000054.1	99	2433	1658	128	34	91.099	0.0
JAHSQG010000054.1	99	104	84	5	7	87.500	1.11e-17
JAHSQG010000054.1	99	104	84	5	7	87.500	1.11e-17
JAHSQG010000054.1	99	104	84	5	7	87.500	1.11e-17
JAHSQG010000054.1	99	104	84	5	7	87.500	1.11e-17
JAHSQG010000054.1	99	104	84	5	7	87.500	1.11e-17
JAHSQG010000053.1	99	2438	1659	128	33	91.154	0.0
JAHSQG010000053.1	99	2433	1658	128	34	91.099	0.0
JAHSQG010000053.1	99	2100	1324	72	17	93.701	0.0
JAHSQG010000053.1	99	1910	1404	126	47	89.030	0.0
JAHSQG010000053.1	99	104	84	5	7	87.500	1.11e-17
JAHSQG010000053.1	99	104	84	5	7	87.500	1.11e-17
JAHSQG010000053.1	99	100	84	5	8	86.598	1.44e-16
JAHSQG010000051.1	99	2438	1659	128	33	91.154	0.0
JAHSQG010000051.1	99	2435	1659	128	34	91.104	0.0
JAHSQG010000051.1	99	2435	1659	128	34	91.104	0.0
JAHSQG010000051.1	99	2429	1659	128	35	91.054	0.0
JAHSQG010000051.1	99	104	84	5	7	87.500	1.11e-17
JAHSQG010000051.1	99	104	84	5	7	87.500	1.11e-17
JAHSQG010000051.1	99	104	84	5	7	87.500	1.11e-17
JAHSQG010000051.1	99	104	84	5	7	87.500	1.11e-17
JAHSQG010000048.1	99	2438	1659	128	33	91.154	0.0
JAHSQG010000048.1	99	2438	1659	128	33	91.154	0.0
JAHSQG010000048.1	99	2438	1659	128	33	91.154	0.0
JAHSQG010000048.1	99	2438	1659	128	33	91.154	0.0
JAHSQG010000048.1	99	2438	1659	128	33	91.154	0.0
JAHSQG010000048.1	99	2438	1659	128	33	91.154	0.0
JAHSQG010000048.1	99	2405	1655	129	38	90.834	0.0
JAHSQG010000048.1	99	2178	1410	94	17	92.702	0.0
JAHSQG010000048.1	99	104	84	5	7	87.500	1.11e-17
JAHSQG010000048.1	99	104	84	5	7	87.500	1.11e-17
JAHSQG010000048.1	99	104	84	5	7	87.500	1.11e-17
JAHSQG010000048.1	99	104	84	5	7	87.500	1.11e-17
JAHSQG010000048.1	99	104	84	5	7	87.500	1.11e-17
JAHSQG010000048.1	99	104	84	5	7	87.500	1.11e-17
JAHSQG010000048.1	99	104	84	5	7	87.500	1.11e-17
JAHSQG010000046.1	99	2438	1663	130	33	91.073	0.0
JAHSQG010000046.1	99	2438	1663	130	33	91.073	0.0
JAHSQG010000046.1	99	2438	1663	130	33	91.073	0.0
JAHSQG010000046.1	99	2435	1663	130	34	91.024	0.0
JAHSQG010000046.1	99	104	84	5	7	87.500	1.11e-17
JAHSQG010000046.1	99	104	84	5	7	87.500	1.11e-17
JAHSQG010000046.1	99	104	84	5	7	87.500	1.11e-17
JAHSQG010000046.1	99	104	84	5	7	87.500	1.11e-17
JAHSQG010000045.1	99	2438	1659	128	33	91.154	0.0
JAHSQG010000045.1	99	2438	1659	128	33	91.154	0.0
JAHSQG010000045.1	99	2377	1596	113	33	91.619	0.0
JAHSQG010000045.1	99	104	84	5	7	87.500	1.11e-17
JAHSQG010000045.1	99	104	84	5	7	87.500	1.11e-17
JAHSQG010000044.1	99	2438	1659	128	33	91.154	0.0
JAHSQG010000044.1	99	2438	1659	128	33	91.154	0.0
JAHSQG010000044.1	99	2438	1659	128	33	91.154	0.0
JAHSQG010000044.1	99	2438	1659	128	33	91.154	0.0
JAHSQG010000044.1	99	2438	1659	128	33	91.154	0.0
JAHSQG010000044.1	99	2438	1659	128	33	91.154	0.0
JAHSQG010000044.1	99	2427	1658	128	35	91.049	0.0
JAHSQG010000044.1	99	2401	1656	128	40	90.789	0.0
JAHSQG010000044.1	99	104	84	5	7	87.500	1.11e-17
JAHSQG010000044.1	99	104	84	5	7	87.500	1.11e-17
[truncated: 5 more rows]
