# Supplementary material for: Using nanopore sequencing to identify fungi from clinical samples with high phylogenetic resolution
Source: Sci Rep. 2023 Jun 16;13:9785. doi: 10.1038/s41598-023-37016-0 (PMC10275880; doi:10.1038/s41598-023-37016-0)
Supplement: Supplementary file 1 — Supplementary Information. [file 41598_2023_37016_MOESM1_ESM.zip › Supplementary_Information/Supplementary_Data/Data_S5_Mock_blast/results/Mock_RGN4_3_fmt6.txt]

AE017342.1	100	3574	1949	7	0	99.642	0.0
AE017342.1	100	3574	1949	7	0	99.642	0.0
NC_006684.1	100	3574	1949	7	0	99.642	0.0
NC_006684.1	100	3574	1949	7	0	99.642	0.0
CP025762.1	100	3572	1949	6	1	99.642	0.0
CP025762.1	100	3338	1865	9	16	98.677	0.0
CP025762.1	100	1847	1023	4	6	99.032	0.0
CP025762.1	100	1260	685	0	1	99.854	0.0
VHDQ01000015.1	100	3570	1950	6	2	99.591	0.0
VHDQ01000015.1	100	3570	1950	6	2	99.591	0.0
VHDQ01000015.1	100	3565	1949	7	2	99.540	0.0
CP000287.1	100	3563	1948	8	1	99.540	0.0
CP000287.1	100	3563	1948	8	1	99.540	0.0
CP000287.1	100	3563	1948	8	1	99.540	0.0
CP000287.1	100	3563	1948	8	1	99.540	0.0
CP000287.1	100	3563	1948	8	1	99.540	0.0
CP000287.1	100	3563	1948	8	1	99.540	0.0
CP000287.1	100	3563	1948	8	1	99.540	0.0
CP000287.1	100	3563	1948	8	1	99.540	0.0
CP000287.1	100	3563	1948	8	1	99.540	0.0
CP000287.1	100	3563	1948	8	1	99.540	0.0
CP000287.1	100	3563	1948	8	1	99.540	0.0
CP000287.1	100	3563	1948	8	1	99.540	0.0
CP000287.1	100	3563	1948	8	1	99.540	0.0
CP000287.1	100	3563	1948	8	1	99.540	0.0
CP000287.1	100	3563	1948	8	1	99.540	0.0
CP000287.1	100	3563	1948	8	1	99.540	0.0
CP000287.1	100	3563	1948	8	1	99.540	0.0
CP000287.1	100	3563	1948	8	1	99.540	0.0
CP000287.1	100	3563	1948	8	1	99.540	0.0
CP000287.1	100	3563	1948	8	1	99.540	0.0
CP000287.1	100	3563	1948	8	1	99.540	0.0
CP000287.1	100	3563	1948	8	1	99.540	0.0
CP000287.1	100	3563	1948	8	1	99.540	0.0
CP000287.1	100	3563	1948	8	1	99.540	0.0
CP000287.1	100	3563	1948	8	1	99.540	0.0
CP000287.1	100	3563	1948	8	1	99.540	0.0
CP000287.1	100	3563	1948	8	1	99.540	0.0
CP000287.1	100	3563	1948	8	1	99.540	0.0
CP000287.1	100	3563	1948	8	1	99.540	0.0
CP000287.1	100	3563	1948	8	1	99.540	0.0
CP000287.1	100	3563	1948	8	1	99.540	0.0
CP000287.1	100	3563	1948	8	1	99.540	0.0
CP000287.1	100	3563	1948	8	1	99.540	0.0
CP000287.1	100	3563	1948	8	1	99.540	0.0
CP000287.1	100	3563	1948	8	1	99.540	0.0
CP000287.1	100	3563	1948	8	1	99.540	0.0
CP000287.1	100	3563	1948	8	1	99.540	0.0
CP000287.1	100	3563	1948	8	1	99.540	0.0
CP000287.1	100	3563	1948	8	1	99.540	0.0
CP000287.1	100	3563	1948	8	1	99.540	0.0
CP000287.1	100	3563	1948	8	1	99.540	0.0
CP000287.1	100	3563	1948	8	1	99.540	0.0
CP000287.1	100	3563	1948	8	1	99.540	0.0
CP000287.1	100	3563	1948	8	1	99.540	0.0
CP000287.1	100	3563	1948	8	1	99.540	0.0
CP000287.1	100	3563	1948	8	1	99.540	0.0
CP000287.1	100	3563	1948	8	1	99.540	0.0
CP000287.1	100	3552	1946	10	1	99.438	0.0
CP000287.1	100	3550	1944	9	2	99.437	0.0
CP000287.1	100	3535	1947	9	6	99.235	0.0
NC_014939.1	100	3563	1948	8	1	99.540	0.0
NC_014939.1	100	3563	1948	8	1	99.540	0.0
NC_014939.1	100	3563	1948	8	1	99.540	0.0
NC_014939.1	100	3563	1948	8	1	99.540	0.0
NC_014939.1	100	3563	1948	8	1	99.540	0.0
NC_014939.1	100	3563	1948	8	1	99.540	0.0
NC_014939.1	100	3563	1948	8	1	99.540	0.0
NC_014939.1	100	3563	1948	8	1	99.540	0.0
NC_014939.1	100	3563	1948	8	1	99.540	0.0
NC_014939.1	100	3563	1948	8	1	99.540	0.0
NC_014939.1	100	3563	1948	8	1	99.540	0.0
NC_014939.1	100	3563	1948	8	1	99.540	0.0
NC_014939.1	100	3563	1948	8	1	99.540	0.0
NC_014939.1	100	3563	1948	8	1	99.540	0.0
NC_014939.1	100	3563	1948	8	1	99.540	0.0
NC_014939.1	100	3563	1948	8	1	99.540	0.0
NC_014939.1	100	3563	1948	8	1	99.540	0.0
NC_014939.1	100	3563	1948	8	1	99.540	0.0
NC_014939.1	100	3563	1948	8	1	99.540	0.0
NC_014939.1	100	3563	1948	8	1	99.540	0.0
NC_014939.1	100	3563	1948	8	1	99.540	0.0
NC_014939.1	100	3563	1948	8	1	99.540	0.0
NC_014939.1	100	3563	1948	8	1	99.540	0.0
NC_014939.1	100	3563	1948	8	1	99.540	0.0
NC_014939.1	100	3563	1948	8	1	99.540	0.0
NC_014939.1	100	3563	1948	8	1	99.540	0.0
NC_014939.1	100	3563	1948	8	1	99.540	0.0
NC_014939.1	100	3563	1948	8	1	99.540	0.0
NC_014939.1	100	3563	1948	8	1	99.540	0.0
NC_014939.1	100	3563	1948	8	1	99.540	0.0
NC_014939.1	100	3563	1948	8	1	99.540	0.0
NC_014939.1	100	3563	1948	8	1	99.540	0.0
NC_014939.1	100	3563	1948	8	1	99.540	0.0
NC_014939.1	100	3563	1948	8	1	99.540	0.0
NC_014939.1	100	3563	1948	8	1	99.540	0.0
NC_014939.1	100	3563	1948	8	1	99.540	0.0
NC_014939.1	100	3563	1948	8	1	99.540	0.0
NC_014939.1	100	3563	1948	8	1	99.540	0.0
NC_014939.1	100	3563	1948	8	1	99.540	0.0
NC_014939.1	100	3563	1948	8	1	99.540	0.0
NC_014939.1	100	3563	1948	8	1	99.540	0.0
NC_014939.1	100	3563	1948	8	1	99.540	0.0
NC_014939.1	100	3563	1948	8	1	99.540	0.0
NC_014939.1	100	3563	1948	8	1	99.540	0.0
NC_014939.1	100	3563	1948	8	1	99.540	0.0
NC_014939.1	100	3563	1948	8	1	99.540	0.0
NC_014939.1	100	3563	1948	8	1	99.540	0.0
NC_014939.1	100	3552	1946	10	1	99.438	0.0
NC_014939.1	100	3550	1944	9	2	99.437	0.0
NC_014939.1	100	3535	1947	9	6	99.235	0.0
SSXJ01000371.1	100	3561	1947	7	2	99.540	0.0
SSXJ01000371.1	100	3515	1940	7	9	99.182	0.0
SSXJ01000381.1	100	3548	1945	8	3	99.438	0.0
SSXJ01000381.1	100	3541	1944	7	5	99.387	0.0
VHDQ01000014.1	100	3515	1943	10	8	99.082	0.0
VHDQ01000014.1	100	3127	1713	6	3	99.477	0.0
VHDQ01000014.1	100	2835	1554	7	2	99.424	0.0
CM016937.1	100	3382	1915	38	3	97.904	0.0
CM016937.1	100	3382	1915	38	3	97.904	0.0
CM016937.1	100	3382	1915	38	3	97.904	0.0
CM016937.1	100	3382	1915	38	3	97.904	0.0
CM016937.1	100	3382	1915	38	3	97.904	0.0
CM016937.1	100	3382	1915	38	3	97.904	0.0
CM016937.1	100	3382	1915	38	3	97.904	0.0
CM016937.1	100	3382	1915	38	3	97.904	0.0
CM016937.1	100	3382	1915	38	3	97.904	0.0
CM016937.1	100	3297	1904	37	18	97.192	0.0
CM016937.1	100	265	212	12	18	87.603	4.89e-66
JANBXI010000027.1	100	3120	1869	80	8	95.503	0.0
NQVO01000100.1	100	2817	1832	116	30	92.619	0.0
NW_022474172.1	100	2817	1832	116	30	92.619	0.0
PJQL01004345.1	73	2573	1414	9	1	99.298	0.0
BEDY01000008.1	100	2555	1782	127	58	90.595	0.0
NBSH01000033.1	100	2479	1769	152	49	89.797	0.0
NBSH01000033.1	100	2479	1769	152	49	89.797	0.0
NBSH01000033.1	100	1391	798	21	1	97.317	0.0
NBSH01000032.1	100	2479	1769	152	49	89.797	0.0
NBSH01000032.1	100	2479	1769	152	49	89.797	0.0
NBSH01000032.1	100	516	560	78	50	81.395	1.22e-141
NW_019028973.1	100	2479	1769	152	49	89.797	0.0
NW_019028973.1	100	2479	1769	152	49	89.797	0.0
NW_019028973.1	100	1391	798	21	1	97.317	0.0
NW_019028972.1	100	2479	1769	152	49	89.797	0.0
NW_019028972.1	100	2479	1769	152	49	89.797	0.0
NW_019028972.1	100	516	560	78	50	81.395	1.22e-141
QKWK01000021.1	100	2453	1767	148	57	89.604	0.0
JAAAXZ010000726.1	100	2446	1767	144	62	89.559	0.0
JAAAXZ010000726.1	100	2440	1766	145	62	89.508	0.0
JAAAXZ010000726.1	100	2440	1766	145	62	89.508	0.0
JAAAXZ010000726.1	100	2429	1764	147	62	89.407	0.0
JAAAXZ010000726.1	100	2381	1757	150	67	89.007	0.0
JAMYHM010000230.1	100	2444	1766	150	57	89.508	0.0
JAMYHP010000150.1	100	2444	1766	150	57	89.508	0.0
JAMYHS010001152.1	100	2444	1766	150	57	89.508	0.0
JAMYHQ010001361.1	100	2440	1765	152	56	89.458	0.0
JAMYHN010000191.1	100	2440	1765	152	56	89.458	0.0
JAMYHR010000054.1	100	2440	1765	152	56	89.458	0.0
RSCD01000010.1	96	2440	1676	115	50	91.037	0.0
RSCD01000010.1	96	2440	1676	115	50	91.037	0.0
RSCD01000010.1	96	2440	1676	115	50	91.037	0.0
RSCD01000010.1	96	2438	1675	116	49	91.033	0.0
RSCD01000010.1	96	2433	1675	115	51	90.983	0.0
RSCD01000010.1	96	2420	1673	115	53	90.875	0.0
RSCD01000010.1	96	67.6	40	2	0	95.238	1.48e-06
RSCD01000010.1	96	67.6	40	2	0	95.238	1.48e-06
RSCD01000010.1	96	67.6	40	2	0	95.238	1.48e-06
RSCD01000010.1	96	67.6	40	2	0	95.238	1.48e-06
RSCD01000010.1	96	67.6	40	2	0	95.238	1.48e-06
RSCD01000010.1	96	67.6	40	2	0	95.238	1.48e-06
JAMYHO010000241.1	100	2440	1765	152	56	89.458	0.0
RSCD01000041.1	96	2433	1675	115	51	90.983	0.0
RSCD01000041.1	96	2420	1673	115	53	90.875	0.0
RSCD01000041.1	96	2032	1616	108	120	87.636	0.0
RSCD01000041.1	96	67.6	40	2	0	95.238	1.48e-06
RSCD01000041.1	96	63.9	38	2	0	95.000	1.92e-05
JALAIP010002631.1	100	2427	1771	147	65	89.309	0.0
JAMALP010000010.1	100	2412	1765	152	62	89.186	0.0
JAMALO010000017.1	100	2412	1765	152	62	89.186	0.0
JAHXHD010001605.1	96	2412	1669	134	38	90.657	0.0
JAHXHD010001605.1	96	63.9	36	1	0	97.297	1.92e-05
JALJEG010000101.1	100	2401	1757	161	54	89.097	0.0
JAIGNX010000036.1	100	2398	1757	153	61	89.143	0.0
JAIGNX010000036.1	100	2398	1757	153	61	89.143	0.0
JAIGNX010000006.1	100	2398	1757	153	61	89.143	0.0
BEDW01000020.1	100	2392	1762	152	65	89.035	0.0
CP086717.1	96	2383	1661	129	45	90.518	0.0
CP086717.1	96	2383	1661	129	45	90.518	0.0
CP086717.1	96	2383	1661	129	45	90.518	0.0
CP086717.1	96	2383	1661	129	45	90.518	0.0
CP086717.1	96	2379	1662	128	47	90.474	0.0
CP086717.1	96	2364	1658	129	48	90.354	0.0
CP086717.1	96	2344	1658	128	53	90.158	0.0
CP086717.1	96	2342	1655	131	50	90.142	0.0
CP086717.1	96	2305	1656	130	59	89.756	0.0
CP086717.1	96	1938	1346	91	46	90.762	0.0
CP086717.1	96	228	172	13	9	88.660	6.42e-55
CP086717.1	96	65.8	37	1	0	97.368	5.32e-06
CP086717.1	96	65.8	37	1	0	97.368	5.32e-06
CP086717.1	96	65.8	37	1	0	97.368	5.32e-06
CP086717.1	96	65.8	37	1	0	97.368	5.32e-06
CP086717.1	96	65.8	37	1	0	97.368	5.32e-06
CP086717.1	96	65.8	37	1	0	97.368	5.32e-06
CP086717.1	96	65.8	37	1	0	97.368	5.32e-06
CP086717.1	96	65.8	37	1	0	97.368	5.32e-06
CP086717.1	96	60.2	37	1	1	94.872	2.48e-04
CP086717.1	96	58.4	36	1	1	94.737	8.91e-04
JAMALS010000003.1	100	2379	1760	146	72	88.979	0.0
JAMFRD010000198.1	100	2379	1760	146	72	88.979	0.0
JAMALR010000011.1	100	2379	1760	146	72	88.979	0.0
JAMALQ010000137.1	100	2379	1760	146	72	88.979	0.0
JAMFRE010000187.1	100	2379	1760	146	72	88.979	0.0
JAMYHU010000003.1	100	2377	1759	156	64	88.883	0.0
JAMYHV010000178.1	100	2377	1759	156	64	88.883	0.0
JAMYHW010000003.1	100	2377	1759	156	64	88.883	0.0
JAMAMB010000006.1	100	2374	1760	146	73	88.934	0.0
JAMAMA010000005.1	100	2374	1760	146	73	88.934	0.0
BEDX01000012.1	100	2366	1756	151	69	88.866	0.0
JAMALZ010000002.1	100	2366	1757	158	64	88.782	0.0
SSXJ01000404.1	83	2359	1540	20	89	93.390	0.0
QPMP01000167.1	100	2355	1756	158	66	88.687	0.0
JH977602.1	100	2350	1755	159	66	88.636	0.0
JH977602.1	100	377	220	8	0	96.491	6.02e-100
JH977602.1	100	359	204	5	0	97.608	2.18e-94
JH977602.1	100	139	81	3	0	96.429	3.09e-28
NW_014040855.1	100	2350	1755	159	66	88.636	0.0
NW_014040855.1	100	377	220	8	0	96.491	6.02e-100
NW_014040855.1	100	359	204	5	0	97.608	2.18e-94
NW_014040855.1	100	139	81	3	0	96.429	3.09e-28
RSCE01000026.1	100	2314	1746	159	70	88.405	0.0
RSCE01000026.1	100	2314	1746	159	70	88.405	0.0
RSCE01000026.1	100	2314	1746	159	70	88.405	0.0
RSCE01000022.1	100	2314	1746	159	70	88.405	0.0
NW_021167133.1	100	2314	1746	159	70	88.405	0.0
NW_021167133.1	100	2314	1746	159	70	88.405	0.0
NW_021167133.1	100	2314	1746	159	70	88.405	0.0
NW_021167129.1	100	2314	1746	159	70	88.405	0.0
JAMALM010001433.1	100	2265	1733	176	62	87.925	0.0
MCFC01000139.1	86	2252	1375	73	4	94.697	0.0
MCFC01000139.1	86	279	174	9	2	94.054	1.75e-70
MCFC01000139.1	86	65.8	37	1	0	97.368	5.32e-06
JAKFAO010000004.1	86	2230	1371	77	4	94.421	0.0
JAKFAO010000004.1	86	285	180	9	3	93.750	3.75e-72
JAKFAO010000004.1	86	65.8	37	1	0	97.368	5.32e-06
JAMYHL010000155.1	90	2194	1373	81	9	93.848	0.0
JAMYHL010000155.1	90	305	265	31	15	85.209	2.88e-78
PQXP01000239.1	91	2189	1364	82	6	93.939	0.0
PQXP01000239.1	91	291	279	31	24	83.533	8.07e-74
PQXP01001036.1	91	2189	1362	81	6	93.996	0.0
PQXP01001036.1	91	407	279	28	2	90.291	7.68e-109
PQXP01001036.1	91	344	210	12	0	94.595	6.11e-90
PQXP01001036.1	91	291	287	35	24	82.948	8.07e-74
PQXP01001036.1	91	270	275	35	26	81.845	1.05e-67
PQXP01001036.1	91	250	262	38	23	81.115	1.37e-61
PQXP01001036.1	91	243	185	25	2	87.264	2.29e-59
PQXP01001036.1	91	65.8	74	13	5	80.435	5.32e-06
PQXP01001036.1	91	65.8	74	13	5	80.435	5.32e-06
PQXP01001050.1	91	2187	1363	82	6	93.935	0.0
PQXP01001050.1	91	291	279	31	24	83.533	8.07e-74
JALAIM010001695.1	92	2165	1363	83	10	93.613	0.0
JALAIM010001695.1	92	318	298	33	24	83.944	3.70e-82
JAMRJJ010000016.1	86	2143	1357	92	5	93.329	0.0
JAMRJJ010000016.1	86	2130	1357	92	8	93.137	0.0
JAMRJJ010000016.1	86	2113	1353	92	10	92.990	0.0
JAMRJJ010000016.1	86	2084	1349	93	14	92.651	0.0
JAMRJJ010000016.1	86	307	191	10	2	94.089	8.01e-79
JAMRJJ010000016.1	86	307	191	10	2	94.089	8.01e-79
JAMRJJ010000016.1	86	307	191	10	2	94.089	8.01e-79
JAMRJJ010000016.1	86	302	191	10	3	93.627	3.73e-77
JAMRJJ010000016.1	86	63.9	36	1	0	97.297	1.92e-05
JAMRJJ010000016.1	86	63.9	36	1	0	97.297	1.92e-05
JAMRJJ010000016.1	86	63.9	36	1	0	97.297	1.92e-05
PQXP01001035.1	89	2137	1326	79	6	93.976	0.0
PQXP01001035.1	89	291	287	35	24	82.948	8.07e-74
JAMRJJ010000013.1	92	2109	1352	96	7	92.921	0.0
JAMRJJ010000013.1	92	2109	1352	96	7	92.921	0.0
JAMRJJ010000013.1	92	2109	1352	96	7	92.921	0.0
JAMRJJ010000013.1	92	2109	1352	96	7	92.921	0.0
JAMRJJ010000013.1	92	2109	1352	96	7	92.921	0.0
JAMRJJ010000013.1	92	2109	1352	96	7	92.921	0.0
JAMRJJ010000013.1	92	2109	1352	96	7	92.921	0.0
JAMRJJ010000013.1	92	2089	1349	94	12	92.715	0.0
JAMRJJ010000013.1	92	2082	1349	97	11	92.588	0.0
JAMRJJ010000013.1	92	322	298	28	27	84.419	2.86e-83
JAMRJJ010000013.1	92	320	297	28	27	84.375	1.03e-82
JAMRJJ010000013.1	92	320	297	28	27	84.375	1.03e-82
JAMRJJ010000013.1	92	320	297	28	27	84.375	1.03e-82
JAMRJJ010000013.1	92	320	297	28	27	84.375	1.03e-82
JAMRJJ010000013.1	92	320	297	28	27	84.375	1.03e-82
JAMRJJ010000013.1	92	320	297	28	27	84.375	1.03e-82
JAMRJJ010000013.1	92	320	297	28	27	84.375	1.03e-82
JAMRJJ010000013.1	92	320	297	28	27	84.375	1.03e-82
JAMRJJ010000007.1	92	2109	1352	96	7	92.921	0.0
JAMRJJ010000007.1	92	2109	1352	96	7	92.921	0.0
JAMRJJ010000007.1	92	2109	1352	96	7	92.921	0.0
JAMRJJ010000007.1	92	2109	1352	96	7	92.921	0.0
JAMRJJ010000007.1	92	933	546	19	1	96.466	0.0
JAMRJJ010000007.1	92	320	297	28	27	84.375	1.03e-82
JAMRJJ010000007.1	92	320	297	28	27	84.375	1.03e-82
JAMRJJ010000007.1	92	320	297	28	27	84.375	1.03e-82
JAMRJJ010000007.1	92	320	297	28	27	84.375	1.03e-82
JAMRJJ010000023.1	92	2109	1352	96	7	92.921	0.0
JAMRJJ010000023.1	92	2109	1352	96	7	92.921	0.0
JAMRJJ010000023.1	92	2104	1351	96	8	92.852	0.0
JAMRJJ010000023.1	92	2104	1351	96	8	92.852	0.0
JAMRJJ010000023.1	92	2019	1339	93	24	91.964	0.0
JAMRJJ010000023.1	92	320	297	28	27	84.375	1.03e-82
JAMRJJ010000023.1	92	320	297	28	27	84.375	1.03e-82
JAMRJJ010000023.1	92	320	297	28	27	84.375	1.03e-82
JAMRJJ010000023.1	92	320	297	28	27	84.375	1.03e-82
JAMRJJ010000023.1	92	311	294	29	27	84.000	6.19e-80
JAMRJJ010000004.1	92	2109	1352	96	7	92.921	0.0
JAMRJJ010000004.1	92	2063	1347	95	16	92.387	0.0
JAMRJJ010000004.1	92	320	297	28	27	84.375	1.03e-82
JAMRJJ010000004.1	92	246	162	12	2	92.045	1.77e-60
JAMRJJ010000024.1	92	2106	1352	96	8	92.857	0.0
JAMRJJ010000024.1	92	2104	1351	96	8	92.852	0.0
JAMRJJ010000024.1	92	2071	1346	96	13	92.509	0.0
JAMRJJ010000024.1	92	2013	1340	96	23	91.844	0.0
JAMRJJ010000024.1	92	1875	1224	88	13	92.377	0.0
JAMRJJ010000024.1	92	1611	1025	64	10	93.267	0.0
JAMRJJ010000024.1	92	320	297	28	27	84.375	1.03e-82
JAMRJJ010000024.1	92	320	297	27	28	84.375	1.03e-82
JAMRJJ010000024.1	92	320	297	28	27	84.375	1.03e-82
JAMRJJ010000024.1	92	318	273	18	26	86.120	3.70e-82
JAMRJJ010000024.1	92	315	296	28	28	84.091	4.79e-81
JAMRJJ010000020.1	92	2097	1350	96	9	92.784	0.0
JAMRJJ010000020.1	92	2089	1349	95	11	92.715	0.0
JAMRJJ010000020.1	92	2085	1349	96	11	92.651	0.0
JAMRJJ010000020.1	92	2082	1344	97	9	92.690	0.0
JAMRJJ010000020.1	92	2071	1346	96	13	92.509	0.0
JAMRJJ010000020.1	92	320	297	28	27	84.375	1.03e-82
JAMRJJ010000020.1	92	320	297	28	27	84.375	1.03e-82
JAMRJJ010000020.1	92	320	297	28	27	84.375	1.03e-82
JAMRJJ010000020.1	92	315	296	28	28	84.091	4.79e-81
JAMRJJ010000020.1	92	307	295	28	29	83.807	8.01e-79
JAIFAB010000018.1	90	2093	1348	96	9	92.774	0.0
JAIFAB010000018.1	90	2093	1348	96	9	92.774	0.0
JAIFAB010000018.1	90	300	238	23	12	87.179	1.34e-76
JAIFAB010000018.1	90	300	238	23	12	87.179	1.34e-76
JAIFAB010000018.1	90	65.8	41	3	0	93.182	5.32e-06
JAIFAB010000018.1	90	65.8	41	3	0	93.182	5.32e-06
NW_025763639.1	90	2093	1348	96	9	92.774	0.0
NW_025763639.1	90	2093	1348	96	9	92.774	0.0
NW_025763639.1	90	300	238	23	12	87.179	1.34e-76
NW_025763639.1	90	300	238	23	12	87.179	1.34e-76
NW_025763639.1	90	65.8	41	3	0	93.182	5.32e-06
NW_025763639.1	90	65.8	41	3	0	93.182	5.32e-06
SWKT01000207.1	82	2087	1349	97	10	92.651	0.0
SWKT01000207.1	82	224	145	8	3	92.949	8.30e-54
JAMRJJ010000019.1	92	2087	1350	95	12	92.656	0.0
JAMRJJ010000019.1	92	2069	1345	96	13	92.503	0.0
JAMRJJ010000019.1	92	1984	1331	96	26	91.604	0.0
JAMRJJ010000019.1	92	1842	1312	86	57	90.172	0.0
JAMRJJ010000019.1	92	1709	1291	88	76	88.729	0.0
JAMRJJ010000019.1	92	326	297	28	26	84.615	2.21e-84
JAMRJJ010000019.1	92	326	297	28	26	84.615	2.21e-84
JAMRJJ010000019.1	92	305	294	28	29	83.761	2.88e-78
JAMRJJ010000019.1	92	281	291	27	34	82.670	4.86e-71
JAMRJJ010000019.1	92	268	289	27	36	82.102	3.78e-67
PQXP01000592.1	85	2078	1338	108	9	91.959	0.0
PQXP01000592.1	85	682	399	15	0	96.377	0.0
PQXP01000592.1	85	486	297	21	0	93.396	9.59e-133
PQXP01000592.1	85	316	210	17	2	91.703	1.33e-81
PQXP01000592.1	85	263	168	9	3	93.333	1.76e-65
PQXP01000592.1	85	263	189	21	2	89.151	1.76e-65
PQXP01000592.1	85	263	181	17	2	90.500	1.76e-65
JAKLMH010000020.1	90	2078	1344	97	10	92.626	0.0
JAKLMH010000020.1	90	294	277	25	27	84.195	6.24e-75
JH711537.1	84	2026	1335	114	4	91.879	0.0
JH711537.1	84	2026	1335	114	4	91.879	0.0
JH711537.1	84	1522	987	74	6	92.502	0.0
JH711537.1	84	211	143	13	1	91.083	6.46e-50
JH711537.1	84	211	143	13	1	91.083	6.46e-50
JH711537.1	84	65.8	39	2	0	95.122	5.32e-06
JH711537.1	84	65.8	39	2	0	95.122	5.32e-06
NW_006711234.1	84	2026	1335	114	4	91.879	0.0
NW_006711234.1	84	2026	1335	114	4	91.879	0.0
NW_006711234.1	84	1522	987	74	6	92.502	0.0
NW_006711234.1	84	211	143	13	1	91.083	6.46e-50
NW_006711234.1	84	211	143	13	1	91.083	6.46e-50
NW_006711234.1	84	65.8	39	2	0	95.122	5.32e-06
NW_006711234.1	84	65.8	39	2	0	95.122	5.32e-06
JADPYG010000089.1	87	1967	1314	112	10	91.504	0.0
JADPYG010000089.1	87	289	195	13	5	91.549	2.90e-73
JADPYG010000089.1	87	230	136	6	0	95.775	1.78e-55
JADPYG010000089.1	87	63.9	36	1	0	97.297	1.92e-05
JADPYF010000119.1	87	1967	1314	112	10	91.504	0.0
JADPYF010000119.1	87	289	195	13	5	91.549	2.90e-73
JADPYF010000119.1	87	230	138	7	0	95.172	1.78e-55
JADPYF010000119.1	87	63.9	34	0	0	100.000	1.92e-05
BRDD01000307.1	83	1954	1253	91	5	92.884	0.0
BRDD01000307.1	83	267	208	27	4	87.029	1.36e-66
BRDD01000307.1	83	71.3	40	1	0	97.561	1.14e-07
JAAZPX010000111.1	66	1953	1208	73	2	94.154	0.0
JANEWO010000736.1	88	1917	1329	123	18	90.408	0.0
JANEWO010000736.1	88	279	198	16	6	90.000	1.75e-70
JANEWO010000736.1	88	65.8	37	1	0	97.368	5.32e-06
JADCQV010000005.1	87	1917	1320	121	16	90.597	0.0
JADCQV010000005.1	87	279	199	14	8	90.045	1.75e-70
JADCQV010000005.1	87	65.8	41	3	0	93.182	5.32e-06
BRDC01000066.1	85	1914	1249	95	9	92.313	0.0
BRDC01000066.1	85	261	207	28	4	86.611	6.33e-65
BRDC01000066.1	85	69.4	39	1	0	97.500	4.12e-07
BRDC01000066.1	85	60.2	37	1	1	94.872	2.48e-04
LOEC01000834.1	86	1892	1315	128	14	90.254	0.0
LOEC01000834.1	86	263	182	11	7	91.000	1.76e-65
LOEC01000834.1	86	65.8	41	3	0	93.182	5.32e-06
BBPU01000016.1	86	1892	1315	128	14	90.254	0.0
BBPU01000016.1	86	1892	1315	128	14	90.254	0.0
BBPU01000016.1	86	263	182	11	7	91.000	1.76e-65
BBPU01000016.1	86	263	182	11	7	91.000	1.76e-65
BBPU01000016.1	86	65.8	41	3	0	93.182	5.32e-06
BBPU01000016.1	86	65.8	41	3	0	93.182	5.32e-06
BBPU01000017.1	86	1892	1315	128	14	90.254	0.0
BBPU01000017.1	86	263	182	11	7	91.000	1.76e-65
BBPU01000017.1	86	65.8	41	3	0	93.182	5.32e-06
BBPU01000018.1	86	1892	1315	128	14	90.254	0.0
BBPU01000018.1	86	263	182	11	7	91.000	1.76e-65
BBPU01000018.1	86	65.8	41	3	0	93.182	5.32e-06
BBPU01000019.1	86	1892	1315	128	14	90.254	0.0
BBPU01000019.1	86	263	182	11	7	91.000	1.76e-65
BBPU01000019.1	86	65.8	41	3	0	93.182	5.32e-06
BBPU01000022.1	86	1892	1315	128	14	90.254	0.0
BBPU01000022.1	86	263	182	11	7	91.000	1.76e-65
BBPU01000022.1	86	263	182	11	7	91.000	1.76e-65
BBPU01000022.1	86	134	74	1	0	98.667	1.44e-26
BBPU01000022.1	86	65.8	41	3	0	93.182	5.32e-06
BBPU01000024.1	86	1892	1315	128	14	90.254	0.0
BBPU01000024.1	86	1892	1315	128	14	90.254	0.0
BBPU01000024.1	86	263	182	11	7	91.000	1.76e-65
BBPU01000024.1	86	263	182	11	7	91.000	1.76e-65
BBPU01000024.1	86	65.8	41	3	0	93.182	5.32e-06
BBPU01000024.1	86	65.8	41	3	0	93.182	5.32e-06
BBPU01000025.1	86	1892	1315	128	14	90.254	0.0
BBPU01000025.1	86	263	182	11	7	91.000	1.76e-65
BBPU01000025.1	86	65.8	41	3	0	93.182	5.32e-06
BBPU01000026.1	86	1892	1315	128	14	90.254	0.0
BBPU01000026.1	86	263	182	11	7	91.000	1.76e-65
BBPU01000026.1	86	65.8	41	3	0	93.182	5.32e-06
BBPU01000027.1	86	1892	1315	128	14	90.254	0.0
BBPU01000027.1	86	1892	1315	128	14	90.254	0.0
BBPU01000027.1	86	263	182	11	7	91.000	1.76e-65
BBPU01000027.1	86	65.8	41	3	0	93.182	5.32e-06
BBPU01000028.1	86	1892	1315	128	14	90.254	0.0
BBPU01000028.1	86	1884	1314	128	15	90.185	0.0
BBPU01000028.1	86	263	182	11	7	91.000	1.76e-65
BBPU01000028.1	86	248	169	6	9	91.848	4.93e-61
BBPU01000028.1	86	65.8	41	3	0	93.182	5.32e-06
BBPU01000028.1	86	65.8	41	3	0	93.182	5.32e-06
BBPU01000029.1	86	1892	1315	128	14	90.254	0.0
BBPU01000029.1	86	263	182	11	7	91.000	1.76e-65
BBPU01000029.1	86	65.8	41	3	0	93.182	5.32e-06
BBPU01000032.1	86	1892	1315	128	14	90.254	0.0
BBPU01000032.1	86	263	182	11	7	91.000	1.76e-65
BBPU01000032.1	86	65.8	41	3	0	93.182	5.32e-06
BBPU01000033.1	86	1892	1315	128	14	90.254	0.0
BBPU01000033.1	86	263	182	11	7	91.000	1.76e-65
BBPU01000033.1	86	65.8	41	3	0	93.182	5.32e-06
BBPU01000034.1	84	1892	1315	128	14	90.254	0.0
BBPU01000034.1	84	1881	1314	128	16	90.123	0.0
BBPU01000034.1	84	263	182	11	7	91.000	1.76e-65
BBPU01000035.1	86	1892	1315	128	14	90.254	0.0
BBPU01000035.1	86	263	182	11	7	91.000	1.76e-65
BBPU01000035.1	86	65.8	41	3	0	93.182	5.32e-06
BBPU01000037.1	86	1892	1315	128	14	90.254	0.0
BBPU01000037.1	86	263	182	11	7	91.000	1.76e-65
BBPU01000037.1	86	65.8	41	3	0	93.182	5.32e-06
BBPU01000038.1	86	1892	1315	128	14	90.254	0.0
BBPU01000038.1	86	263	182	11	7	91.000	1.76e-65
BBPU01000038.1	86	65.8	41	3	0	93.182	5.32e-06
BBPU01000040.1	86	1892	1315	128	14	90.254	0.0
BBPU01000040.1	86	1884	1314	128	15	90.185	0.0
BBPU01000040.1	86	263	182	11	7	91.000	1.76e-65
BBPU01000040.1	86	263	182	11	7	91.000	1.76e-65
BBPU01000040.1	86	65.8	41	3	0	93.182	5.32e-06
BBPU01000040.1	86	65.8	41	3	0	93.182	5.32e-06
BBPU01000041.1	86	1892	1315	128	14	90.254	0.0
BBPU01000041.1	86	263	182	11	7	91.000	1.76e-65
BBPU01000041.1	86	65.8	41	3	0	93.182	5.32e-06
BBPU01000042.1	86	1892	1315	128	14	90.254	0.0
BBPU01000042.1	86	263	182	11	7	91.000	1.76e-65
BBPU01000042.1	86	65.8	41	3	0	93.182	5.32e-06
BBPU01000048.1	86	1892	1315	128	14	90.254	0.0
BBPU01000048.1	86	1884	1314	127	16	90.185	0.0
BBPU01000048.1	86	263	182	11	7	91.000	1.76e-65
BBPU01000048.1	86	263	182	11	7	91.000	1.76e-65
BBPU01000048.1	86	65.8	41	3	0	93.182	5.32e-06
BBPU01000048.1	86	65.8	41	3	0	93.182	5.32e-06
BBPU01000021.1	86	1890	1315	127	15	90.254	0.0
BBPU01000021.1	86	601	482	67	9	86.380	3.28e-167
BBPU01000021.1	86	263	182	11	7	91.000	1.76e-65
BBPU01000021.1	86	241	165	10	6	91.160	8.24e-59
BBPU01000021.1	86	65.8	41	3	0	93.182	5.32e-06
BBPU01000030.1	86	1890	1315	127	15	90.254	0.0
BBPU01000030.1	86	263	182	11	7	91.000	1.76e-65
BBPU01000030.1	86	65.8	41	3	0	93.182	5.32e-06
JAMALH010000007.1	86	1888	1315	115	25	90.378	0.0
JAMALH010000007.1	86	1888	1315	115	25	90.378	0.0
JAMALH010000007.1	86	274	183	15	2	91.500	8.13e-69
JAMALH010000007.1	86	274	183	15	2	91.500	8.13e-69
JAMALH010000007.1	86	63.9	34	0	0	100.000	1.92e-05
JAMALH010000007.1	86	63.9	34	0	0	100.000	1.92e-05
JAMALI010000176.1	86	1888	1315	115	25	90.378	0.0
JAMALI010000176.1	86	274	183	15	2	91.500	8.13e-69
JAMALI010000176.1	86	104	71	6	1	91.026	1.13e-17
JAMALI010000176.1	86	63.9	34	0	0	100.000	1.92e-05
PQXP01001049.1	74	1886	1200	79	11	93.023	0.0
PQXP01001049.1	74	355	245	24	2	90.406	2.82e-93
BRON01000014.1	86	1886	1314	129	14	90.185	0.0
BRON01000014.1	86	1886	1314	129	14	90.185	0.0
BRON01000014.1	86	1858	1311	131	17	89.856	0.0
BRON01000014.1	86	263	182	11	7	91.000	1.76e-65
BRON01000014.1	86	263	182	11	7	91.000	1.76e-65
BRON01000014.1	86	263	182	11	7	91.000	1.76e-65
BRON01000014.1	86	65.8	41	3	0	93.182	5.32e-06
BRON01000014.1	86	65.8	41	3	0	93.182	5.32e-06
BRON01000014.1	86	65.8	41	3	0	93.182	5.32e-06
BBPU01000049.1	86	1884	1314	128	15	90.185	0.0
BBPU01000049.1	86	263	182	11	7	91.000	1.76e-65
BBPU01000049.1	86	65.8	41	3	0	93.182	5.32e-06
BBPU01000039.1	86	1881	1314	128	16	90.123	0.0
BBPU01000039.1	86	263	182	11	7	91.000	1.76e-65
BBPU01000039.1	86	65.8	41	3	0	93.182	5.32e-06
BBPU01000036.1	86	1879	1313	128	16	90.117	0.0
BBPU01000036.1	86	259	182	11	8	90.547	2.28e-64
BBPU01000036.1	86	65.8	41	3	0	93.182	5.32e-06
JACGZH010000010.1	86	1862	1312	133	15	89.863	0.0
JACGZH010000010.1	86	1858	1312	133	16	89.802	0.0
JACGZH010000010.1	86	1465	1087	123	19	88.446	0.0
JACGZH010000010.1	86	252	169	10	5	91.848	3.81e-62
JACGZH010000010.1	86	252	169	10	5	91.848	3.81e-62
JACGZH010000010.1	86	252	169	10	5	91.848	3.81e-62
JACGZH010000010.1	86	67.6	43	2	1	93.478	1.48e-06
JACGZH010000010.1	86	67.6	43	2	1	93.478	1.48e-06
JACGZH010000007.1	86	1862	1312	133	15	89.863	0.0
JACGZH010000007.1	86	252	169	10	5	91.848	3.81e-62
JACGZH010000007.1	86	67.6	43	2	1	93.478	1.48e-06
JACGZH010000006.1	86	1862	1312	133	15	89.863	0.0
JACGZH010000006.1	86	1862	1312	133	15	89.863	0.0
JACGZH010000006.1	86	1853	1312	133	17	89.740	0.0
JACGZH010000006.1	86	1797	1311	130	31	89.062	0.0
JACGZH010000006.1	86	252	169	10	5	91.848	3.81e-62
JACGZH010000006.1	86	252	169	10	5	91.848	3.81e-62
JACGZH010000006.1	86	252	169	10	5	91.848	3.81e-62
JACGZH010000006.1	86	252	169	10	5	91.848	3.81e-62
JACGZH010000006.1	86	67.6	43	2	1	93.478	1.48e-06
JACGZH010000006.1	86	67.6	43	2	1	93.478	1.48e-06
JACGZH010000006.1	86	67.6	43	2	1	93.478	1.48e-06
JACGZH010000006.1	86	67.6	43	2	1	93.478	1.48e-06
JACGZH010000019.1	86	1862	1312	133	15	89.863	0.0
JACGZH010000019.1	86	1862	1312	133	15	89.863	0.0
JACGZH010000019.1	86	1862	1312	133	15	89.863	0.0
JACGZH010000019.1	86	1476	1037	94	20	90.096	0.0
JACGZH010000019.1	86	252	169	10	5	91.848	3.81e-62
JACGZH010000019.1	86	252	169	10	5	91.848	3.81e-62
JACGZH010000019.1	86	252	169	10	5	91.848	3.81e-62
JACGZH010000019.1	86	67.6	43	2	1	93.478	1.48e-06
JACGZH010000019.1	86	67.6	43	2	1	93.478	1.48e-06
JACGZH010000019.1	86	67.6	43	2	1	93.478	1.48e-06
JACGZH010000018.1	86	1862	1312	133	15	89.863	0.0
JACGZH010000018.1	86	1862	1312	133	15	89.863	0.0
JACGZH010000018.1	86	1862	1312	133	15	89.863	0.0
JACGZH010000018.1	86	252	169	10	5	91.848	3.81e-62
JACGZH010000018.1	86	252	169	10	5	91.848	3.81e-62
JACGZH010000018.1	86	252	169	10	5	91.848	3.81e-62
JACGZH010000018.1	86	67.6	43	2	1	93.478	1.48e-06
JACGZH010000018.1	86	67.6	43	2	1	93.478	1.48e-06
JACGZH010000018.1	86	67.6	43	2	1	93.478	1.48e-06
JACGZH010000015.1	86	1862	1312	133	15	89.863	0.0
JACGZH010000015.1	86	1862	1312	133	15	89.863	0.0
JACGZH010000015.1	86	1862	1312	133	15	89.863	0.0
JACGZH010000015.1	86	1862	1312	133	15	89.863	0.0
JACGZH010000015.1	86	252	169	10	5	91.848	3.81e-62
JACGZH010000015.1	86	252	169	10	5	91.848	3.81e-62
JACGZH010000015.1	86	252	169	10	5	91.848	3.81e-62
JACGZH010000015.1	86	252	169	10	5	91.848	3.81e-62
JACGZH010000015.1	86	252	169	10	5	91.848	3.81e-62
JACGZH010000015.1	86	67.6	43	2	1	93.478	1.48e-06
JACGZH010000015.1	86	67.6	43	2	1	93.478	1.48e-06
JACGZH010000015.1	86	67.6	43	2	1	93.478	1.48e-06
JACGZH010000015.1	86	67.6	43	2	1	93.478	1.48e-06
JACGZH010000015.1	86	67.6	43	2	1	93.478	1.48e-06
JACGZH010000014.1	86	1862	1313	131	17	89.870	0.0
JACGZH010000014.1	86	1862	1312	133	15	89.863	0.0
JACGZH010000014.1	86	1862	1312	133	15	89.863	0.0
JACGZH010000014.1	86	1849	1313	132	19	89.686	0.0
JACGZH010000014.1	86	1840	1313	132	21	89.563	0.0
JACGZH010000014.1	86	252	169	10	5	91.848	3.81e-62
JACGZH010000014.1	86	252	169	10	5	91.848	3.81e-62
JACGZH010000014.1	86	252	169	10	5	91.848	3.81e-62
JACGZH010000014.1	86	252	169	10	5	91.848	3.81e-62
JACGZH010000014.1	86	252	169	10	5	91.848	3.81e-62
JACGZH010000014.1	86	67.6	43	2	1	93.478	1.48e-06
JACGZH010000014.1	86	67.6	43	2	1	93.478	1.48e-06
JACGZH010000014.1	86	67.6	43	2	1	93.478	1.48e-06
JACGZH010000014.1	86	67.6	43	2	1	93.478	1.48e-06
JACGZH010000014.1	86	67.6	43	2	1	93.478	1.48e-06
JACGZH010000013.1	86	1862	1312	133	15	89.863	0.0
JACGZH010000013.1	86	1862	1312	133	15	89.863	0.0
JACGZH010000013.1	86	1862	1312	133	15	89.863	0.0
JACGZH010000013.1	86	1862	1312	133	15	89.863	0.0
JACGZH010000013.1	86	1862	1312	133	15	89.863	0.0
JACGZH010000013.1	86	1857	1311	133	16	89.795	0.0
JACGZH010000013.1	86	252	169	10	5	91.848	3.81e-62
JACGZH010000013.1	86	252	169	10	5	91.848	3.81e-62
JACGZH010000013.1	86	252	169	10	5	91.848	3.81e-62
JACGZH010000013.1	86	252	169	10	5	91.848	3.81e-62
JACGZH010000013.1	86	252	169	10	5	91.848	3.81e-62
JACGZH010000013.1	86	252	169	10	5	91.848	3.81e-62
JACGZH010000013.1	86	67.6	43	2	1	93.478	1.48e-06
JACGZH010000013.1	86	67.6	43	2	1	93.478	1.48e-06
JACGZH010000013.1	86	67.6	43	2	1	93.478	1.48e-06
JACGZH010000013.1	86	67.6	43	2	1	93.478	1.48e-06
JACGZH010000013.1	86	67.6	43	2	1	93.478	1.48e-06
JACGZH010000013.1	86	67.6	43	2	1	93.478	1.48e-06
JACGZH010000001.1	86	1862	1312	133	15	89.863	0.0
JACGZH010000001.1	86	1862	1312	133	15	89.863	0.0
JACGZH010000001.1	86	1857	1310	135	14	89.788	0.0
JACGZH010000001.1	86	1842	1311	133	19	89.610	0.0
JACGZH010000001.1	86	1827	1309	135	20	89.413	0.0
JACGZH010000001.1	86	252	169	10	5	91.848	3.81e-62
JACGZH010000001.1	86	252	169	10	5	91.848	3.81e-62
JACGZH010000001.1	86	252	169	10	5	91.848	3.81e-62
JACGZH010000001.1	86	252	169	10	5	91.848	3.81e-62
JACGZH010000001.1	86	252	169	10	5	91.848	3.81e-62
JACGZH010000001.1	86	67.6	43	2	1	93.478	1.48e-06
JACGZH010000001.1	86	67.6	43	2	1	93.478	1.48e-06
JACGZH010000001.1	86	67.6	43	2	1	93.478	1.48e-06
JACGZH010000001.1	86	65.8	42	2	1	93.333	5.32e-06
BBPU01000045.1	86	1844	1308	126	23	89.774	0.0
BBPU01000045.1	86	263	182	11	7	91.000	1.76e-65
BBPU01000045.1	86	65.8	41	3	0	93.182	5.32e-06
BBPU01000043.1	85	1842	1283	124	15	90.225	0.0
BBPU01000043.1	85	263	182	11	7	91.000	1.76e-65
BBPU01000043.1	85	65.8	41	3	0	93.182	5.32e-06
JTLS01001059.1	86	1790	1298	148	13	88.965	0.0
JTLS01001059.1	86	259	171	14	1	91.935	2.28e-64
JTLS01001059.1	86	63.9	36	1	0	97.297	1.92e-05
RRYC01000010.1	83	1766	1297	143	22	88.714	0.0
RRYC01000010.1	83	224	159	15	3	89.831	8.30e-54
JAAVVI010000020.1	83	1755	1293	149	18	88.562	0.0
JAAVVI010000020.1	83	1755	1293	149	18	88.562	0.0
JAAVVI010000020.1	83	230	155	13	2	91.176	1.78e-55
JAAVVI010000020.1	83	230	155	13	2	91.176	1.78e-55
JAAVVH010000097.1	83	1755	1293	149	18	88.562	0.0
JAAVVH010000097.1	83	230	155	13	2	91.176	1.78e-55
JAAVVG010000034.1	83	1755	1293	149	18	88.562	0.0
JAAVVG010000034.1	83	230	155	13	2	91.176	1.78e-55
JAKRRZ010004275.1	83	1755	1291	148	18	88.607	0.0
JAKRRZ010004275.1	83	230	155	13	2	91.176	1.78e-55
SEOQ01000808.1	90	1748	1293	152	17	88.440	0.0
SEOQ01000808.1	90	257	226	32	9	84.644	8.18e-64
SEOQ01000808.1	90	63.9	43	3	1	91.489	1.92e-05
JAACJP010000158.1	86	1716	1293	148	27	88.079	0.0
JAACJP010000158.1	86	1714	1296	144	32	88.043	0.0
JAACJP010000158.1	86	1591	1288	151	50	86.501	0.0
JAACJP010000158.1	86	246	167	12	4	91.257	1.77e-60
JAACJP010000158.1	86	244	165	15	1	91.160	6.37e-60
JAACJP010000158.1	86	244	165	15	1	91.160	6.37e-60
JAACJP010000158.1	86	67.6	42	3	0	93.333	1.48e-06
JAACJP010000158.1	86	67.6	42	3	0	93.333	1.48e-06
JAACJP010000158.1	86	67.6	42	3	0	93.333	1.48e-06
JAACJK010000118.1	86	1716	1293	147	28	88.079	0.0
JAACJK010000118.1	86	1716	1293	148	27	88.079	0.0
JAACJK010000118.1	86	1701	1293	147	31	87.899	0.0
JAACJK010000118.1	86	244	165	15	1	91.160	6.37e-60
JAACJK010000118.1	86	244	165	15	1	91.160	6.37e-60
JAACJK010000118.1	86	244	165	15	1	91.160	6.37e-60
JAACJK010000118.1	86	67.6	42	3	0	93.333	1.48e-06
JAACJK010000118.1	86	67.6	42	3	0	93.333	1.48e-06
JAACJK010000118.1	86	67.6	42	3	0	93.333	1.48e-06
JAACJK010000156.1	86	1716	1293	148	27	88.079	0.0
JAACJK010000156.1	86	1716	1293	148	27	88.079	0.0
JAACJK010000156.1	86	1681	1287	147	33	87.730	0.0
JAACJK010000156.1	86	244	165	15	1	91.160	6.37e-60
JAACJK010000156.1	86	244	165	15	1	91.160	6.37e-60
JAACJK010000156.1	86	244	165	15	1	91.160	6.37e-60
JAACJK010000156.1	86	67.6	42	3	0	93.333	1.48e-06
JAACJK010000156.1	86	67.6	42	3	0	93.333	1.48e-06
JAACJK010000156.1	86	65.8	42	2	1	93.333	5.32e-06
JAACJK010000269.1	86	1716	1292	149	26	88.071	0.0
JAACJK010000269.1	86	1716	1293	148	27	88.079	0.0
JAACJK010000269.1	86	1716	1293	148	27	88.079	0.0
JAACJK010000269.1	86	1103	931	128	31	85.413	0.0
JAACJK010000269.1	86	244	165	15	1	91.160	6.37e-60
JAACJK010000269.1	86	244	165	15	1	91.160	6.37e-60
JAACJK010000269.1	86	244	165	15	1	91.160	6.37e-60
JAACJK010000269.1	86	239	164	15	2	90.608	2.96e-58
JAACJK010000269.1	86	67.6	42	3	0	93.333	1.48e-06
JAACJK010000269.1	86	67.6	42	3	0	93.333	1.48e-06
JAACJK010000269.1	86	67.6	42	3	0	93.333	1.48e-06
JAACJK010000269.1	86	67.6	42	3	0	93.333	1.48e-06
JAACJK010000215.1	86	1716	1293	148	27	88.079	0.0
JAACJK010000215.1	86	1243	1028	116	49	86.169	0.0
JAACJK010000215.1	86	669	436	28	7	92.569	0.0
JAACJK010000215.1	86	244	165	15	1	91.160	6.37e-60
JAACJK010000215.1	86	67.6	42	3	0	93.333	1.48e-06
JAACJK010000181.1	86	1716	1293	148	27	88.079	0.0
JAACJK010000181.1	86	1716	1293	148	27	88.079	0.0
JAACJK010000181.1	86	1716	1293	148	27	88.079	0.0
JAACJK010000181.1	86	1628	1280	137	50	87.253	0.0
JAACJK010000181.1	86	1260	1026	138	27	86.146	0.0
JAACJK010000181.1	86	244	165	14	2	91.160	6.37e-60
JAACJK010000181.1	86	244	165	15	1	91.160	6.37e-60
JAACJK010000181.1	86	244	165	15	1	91.160	6.37e-60
JAACJK010000181.1	86	244	165	15	1	91.160	6.37e-60
JAACJK010000181.1	86	244	165	15	1	91.160	6.37e-60
JAACJK010000181.1	86	67.6	42	3	0	93.333	1.48e-06
JAACJK010000181.1	86	67.6	42	3	0	93.333	1.48e-06
JAACJK010000181.1	86	67.6	42	3	0	93.333	1.48e-06
JAACJK010000181.1	86	67.6	42	3	0	93.333	1.48e-06
JAACJK010000104.1	86	1716	1293	148	27	88.079	0.0
JAACJK010000104.1	86	1698	1291	146	32	87.883	0.0
JAACJK010000104.1	86	1592	1276	137	56	86.862	0.0
JAACJK010000104.1	86	244	165	15	1	91.160	6.37e-60
JAACJK010000104.1	86	243	165	13	3	91.160	2.29e-59
JAACJK010000104.1	86	219	162	13	7	89.011	3.86e-52
JAACJK010000104.1	86	67.6	42	3	0	93.333	1.48e-06
JAACJK010000104.1	86	67.6	42	3	0	93.333	1.48e-06
JAACJK010000071.1	86	1716	1293	148	27	88.079	0.0
JAACJK010000071.1	86	1707	1292	149	28	87.951	0.0
JAACJK010000071.1	86	1467	1105	119	29	88.188	0.0
JAACJK010000071.1	86	1092	895	122	24	85.975	0.0
JAACJK010000071.1	86	244	165	15	1	91.160	6.37e-60
JAACJK010000071.1	86	244	165	15	1	91.160	6.37e-60
JAACJK010000071.1	86	244	165	15	1	91.160	6.37e-60
JAACJK010000071.1	86	67.6	42	3	0	93.333	1.48e-06
JAACJK010000071.1	86	67.6	42	3	0	93.333	1.48e-06
JAACJK010000071.1	86	67.6	42	3	0	93.333	1.48e-06
JAACJK010000188.1	86	1716	1293	148	27	88.079	0.0
JAACJK010000188.1	86	1716	1293	148	27	88.079	0.0
JAACJK010000188.1	86	1716	1293	148	27	88.079	0.0
JAACJK010000188.1	86	1716	1293	148	27	88.079	0.0
JAACJK010000188.1	86	1703	1290	150	27	87.935	0.0
JAACJK010000188.1	86	767	481	28	4	93.762	0.0
JAACJK010000188.1	86	244	165	15	1	91.160	6.37e-60
JAACJK010000188.1	86	244	165	15	1	91.160	6.37e-60
JAACJK010000188.1	86	244	165	15	1	91.160	6.37e-60
JAACJK010000188.1	86	244	165	15	1	91.160	6.37e-60
JAACJK010000188.1	86	67.6	42	3	0	93.333	1.48e-06
JAACJK010000188.1	86	67.6	42	3	0	93.333	1.48e-06
JAACJK010000188.1	86	67.6	42	3	0	93.333	1.48e-06
JAACJK010000188.1	86	67.6	42	3	0	93.333	1.48e-06
JAACJK010000105.1	86	1716	1293	148	27	88.079	0.0
JAACJK010000105.1	86	1716	1293	148	27	88.079	0.0
JAACJK010000105.1	86	244	165	15	1	91.160	6.37e-60
JAACJK010000105.1	86	244	165	15	1	91.160	6.37e-60
JAACJK010000105.1	86	67.6	42	3	0	93.333	1.48e-06
JAACJK010000105.1	86	67.6	42	3	0	93.333	1.48e-06
JAACJK010000024.1	86	1716	1293	148	27	88.079	0.0
JAACJK010000024.1	86	1709	1292	146	30	88.011	0.0
JAACJK010000024.1	86	267	208	28	3	87.029	1.36e-66
JAACJK010000024.1	86	244	165	15	1	91.160	6.37e-60
JAACJK010000024.1	86	244	165	15	1	91.160	6.37e-60
JAACJK010000024.1	86	244	165	15	1	91.160	6.37e-60
JAACJK010000024.1	86	67.6	42	3	0	93.333	1.48e-06
JAACJK010000024.1	86	67.6	42	3	0	93.333	1.48e-06
JAACJK010000024.1	86	67.6	42	3	0	93.333	1.48e-06
JAACJK010000212.1	86	1716	1293	148	27	88.079	0.0
JAACJK010000212.1	86	1668	1286	144	38	87.602	0.0
JAACJK010000212.1	86	592	526	84	15	84.160	1.98e-164
JAACJK010000212.1	86	244	165	15	1	91.160	6.37e-60
JAACJK010000212.1	86	244	165	15	1	91.160	6.37e-60
JAACJK010000212.1	86	244	165	15	1	91.160	6.37e-60
JAACJK010000212.1	86	67.6	42	3	0	93.333	1.48e-06
JAACJK010000212.1	86	67.6	42	3	0	93.333	1.48e-06
JAACJK010000212.1	86	67.6	42	3	0	93.333	1.48e-06
JAACJK010000218.1	86	1716	1293	148	27	88.079	0.0
JAACJK010000218.1	86	1201	841	74	17	90.236	0.0
JAACJK010000218.1	86	623	547	85	16	84.414	7.01e-174
JAACJK010000218.1	86	457	357	51	3	86.861	7.52e-124
JAACJK010000218.1	86	244	165	15	1	91.160	6.37e-60
JAACJK010000218.1	86	244	165	15	1	91.160	6.37e-60
JAACJK010000218.1	86	213	160	15	6	88.398	1.80e-50
JAACJK010000218.1	86	67.6	42	3	0	93.333	1.48e-06
JAACJK010000218.1	86	67.6	42	3	0	93.333	1.48e-06
JAACJK010000218.1	86	67.6	42	3	0	93.333	1.48e-06
JAACJK010000056.1	86	1716	1293	148	27	88.079	0.0
JAACJK010000056.1	86	1188	839	74	19	90.021	0.0
JAACJK010000056.1	86	457	357	51	3	86.861	7.52e-124
JAACJK010000056.1	86	244	165	15	1	91.160	6.37e-60
JAACJK010000056.1	86	244	165	15	1	91.160	6.37e-60
JAACJK010000056.1	86	161	101	7	0	93.519	6.60e-35
JAACJK010000056.1	86	67.6	42	3	0	93.333	1.48e-06
JAACJK010000056.1	86	67.6	42	3	0	93.333	1.48e-06
JAACJK010000159.1	86	1716	1293	148	27	88.079	0.0
JAACJK010000159.1	86	1716	1293	148	27	88.079	0.0
JAACJK010000159.1	86	1568	1241	136	48	87.088	0.0
JAACJK010000159.1	86	1541	1268	133	67	86.376	0.0
JAACJK010000159.1	86	244	165	15	1	91.160	6.37e-60
JAACJK010000159.1	86	244	165	15	1	91.160	6.37e-60
JAACJK010000159.1	86	244	165	15	1	91.160	6.37e-60
JAACJK010000159.1	86	239	164	15	2	90.608	2.96e-58
JAACJK010000159.1	86	67.6	42	3	0	93.333	1.48e-06
JAACJK010000159.1	86	67.6	42	3	0	93.333	1.48e-06
JAACJK010000159.1	86	67.6	42	3	0	93.333	1.48e-06
JAACJK010000159.1	86	67.6	42	3	0	93.333	1.48e-06
JAACJK010000130.1	86	1716	1293	148	27	88.079	0.0
JAACJK010000130.1	86	1716	1293	148	27	88.079	0.0
JAACJK010000130.1	86	1716	1293	148	27	88.079	0.0
JAACJK010000130.1	86	244	165	15	1	91.160	6.37e-60
JAACJK010000130.1	86	244	165	15	1	91.160	6.37e-60
JAACJK010000130.1	86	244	165	15	1	91.160	6.37e-60
JAACJK010000130.1	86	67.6	42	3	0	93.333	1.48e-06
JAACJK010000130.1	86	67.6	42	3	0	93.333	1.48e-06
JAACJK010000130.1	86	67.6	42	3	0	93.333	1.48e-06
JAACJK010000132.1	86	1716	1293	148	27	88.079	0.0
JAACJK010000132.1	86	1716	1293	148	27	88.079	0.0
JAACJK010000132.1	86	1716	1293	148	27	88.079	0.0
JAACJK010000132.1	86	1716	1293	148	27	88.079	0.0
JAACJK010000132.1	86	244	165	15	1	91.160	6.37e-60
JAACJK010000132.1	86	244	165	15	1	91.160	6.37e-60
JAACJK010000132.1	86	244	165	15	1	91.160	6.37e-60
JAACJK010000132.1	86	244	165	15	1	91.160	6.37e-60
JAACJK010000132.1	86	67.6	42	3	0	93.333	1.48e-06
JAACJK010000132.1	86	67.6	42	3	0	93.333	1.48e-06
JAACJK010000132.1	86	67.6	42	3	0	93.333	1.48e-06
JAACJK010000132.1	86	67.6	42	3	0	93.333	1.48e-06
JAACJK010000239.1	86	1716	1293	148	27	88.079	0.0
JAACJK010000239.1	86	1716	1293	148	27	88.079	0.0
JAACJK010000239.1	86	1716	1293	148	27	88.079	0.0
JAACJK010000239.1	86	1716	1293	148	27	88.079	0.0
JAACJK010000239.1	86	244	165	15	1	91.160	6.37e-60
JAACJK010000239.1	86	244	165	15	1	91.160	6.37e-60
JAACJK010000239.1	86	244	165	15	1	91.160	6.37e-60
JAACJK010000239.1	86	239	164	15	2	90.608	2.96e-58
JAACJK010000239.1	86	67.6	42	3	0	93.333	1.48e-06
JAACJK010000239.1	86	67.6	42	3	0	93.333	1.48e-06
JAACJK010000239.1	86	67.6	42	3	0	93.333	1.48e-06
JAACJK010000239.1	86	67.6	42	3	0	93.333	1.48e-06
JAACJK010000108.1	86	1716	1293	148	27	88.079	0.0
JAACJK010000108.1	86	1703	1291	147	30	87.943	0.0
JAACJK010000108.1	86	1644	1282	146	40	87.330	0.0
JAACJK010000108.1	86	244	165	15	1	91.160	6.37e-60
JAACJK010000108.1	86	244	165	15	1	91.160	6.37e-60
JAACJK010000108.1	86	239	164	15	2	90.608	2.96e-58
JAACJK010000108.1	86	67.6	42	3	0	93.333	1.48e-06
JAACJK010000108.1	86	67.6	42	3	0	93.333	1.48e-06
JAACJK010000108.1	86	67.6	42	3	0	93.333	1.48e-06
JAACJK010000259.1	86	1716	1293	148	27	88.079	0.0
JAACJK010000259.1	86	1716	1293	148	27	88.079	0.0
JAACJK010000259.1	86	1716	1293	148	27	88.079	0.0
JAACJK010000259.1	86	1716	1293	148	27	88.079	0.0
JAACJK010000259.1	86	244	165	15	1	91.160	6.37e-60
JAACJK010000259.1	86	244	165	15	1	91.160	6.37e-60
JAACJK010000259.1	86	244	165	15	1	91.160	6.37e-60
JAACJK010000259.1	86	244	165	15	1	91.160	6.37e-60
JAACJK010000259.1	86	67.6	42	3	0	93.333	1.48e-06
JAACJK010000259.1	86	67.6	42	3	0	93.333	1.48e-06
JAACJK010000259.1	86	67.6	42	3	0	93.333	1.48e-06
JAACJK010000259.1	86	67.6	42	3	0	93.333	1.48e-06
JAACJK010000100.1	86	1711	1292	148	28	88.011	0.0
JAACJK010000100.1	86	1650	1247	143	27	88.003	0.0
JAACJK010000100.1	86	689	439	28	4	93.206	0.0
JAACJK010000100.1	86	244	165	15	1	91.160	6.37e-60
JAACJK010000100.1	86	244	165	15	1	91.160	6.37e-60
JAACJK010000100.1	86	67.6	42	3	0	93.333	1.48e-06
JAACJK010000100.1	86	67.6	42	3	0	93.333	1.48e-06
JAACJK010000271.1	86	1711	1292	148	28	88.011	0.0
JAACJK010000271.1	86	1698	1290	148	30	87.875	0.0
JAACJK010000271.1	86	1642	1282	144	42	87.330	0.0
JAACJK010000271.1	86	244	165	15	1	91.160	6.37e-60
JAACJK010000271.1	86	244	165	15	1	91.160	6.37e-60
JAACJK010000271.1	86	244	165	15	1	91.160	6.37e-60
JAACJK010000271.1	86	67.6	42	3	0	93.333	1.48e-06
JAACJK010000271.1	86	67.6	42	3	0	93.333	1.48e-06
JAACJK010000271.1	86	67.6	42	3	0	93.333	1.48e-06
JAACJK010000042.1	83	1709	1291	148	28	88.003	0.0
JAACJK010000042.1	83	244	165	15	1	91.160	6.37e-60
SAXG01000157.1	85	1709	1288	154	22	87.978	0.0
SAXG01000157.1	85	1709	1288	154	22	87.978	0.0
SAXG01000157.1	85	1201	884	97	16	88.666	0.0
SAXG01000157.1	85	606	393	30	2	92.471	7.05e-169
SAXG01000157.1	85	538	394	49	2	88.539	2.61e-148
SAXG01000157.1	85	246	162	13	1	92.045	1.77e-60
SAXG01000157.1	85	246	162	13	1	92.045	1.77e-60
SAXG01000157.1	85	246	162	13	1	92.045	1.77e-60
SAXG01000157.1	85	63.9	40	3	0	93.023	1.92e-05
SAXG01000157.1	85	63.9	40	3	0	93.023	1.92e-05
SAXG01000157.1	85	63.9	40	3	0	93.023	1.92e-05
CALYLX010000161.1	87	1707	1284	156	19	88.005	0.0
CALYLX010000161.1	87	1707	1283	157	18	87.997	0.0
CALYLX010000161.1	87	1700	1285	155	22	87.893	0.0
CALYLX010000161.1	87	1700	1285	155	22	87.893	0.0
CALYLX010000161.1	87	1698	1285	154	23	87.893	0.0
CALYLX010000161.1	87	1694	1287	150	28	87.850	0.0
CALYLX010000161.1	87	1692	1284	155	23	87.825	0.0
CALYLX010000161.1	87	1687	1286	150	29	87.782	0.0
CALYLX010000161.1	87	257	186	16	6	89.423	8.18e-64
CALYLX010000161.1	87	257	186	16	6	89.423	8.18e-64
CALYLX010000161.1	87	257	186	16	6	89.423	8.18e-64
CALYLX010000161.1	87	257	186	16	6	89.423	8.18e-64
CALYLX010000161.1	87	257	186	16	6	89.423	8.18e-64
CALYLX010000161.1	87	257	186	16	6	89.423	8.18e-64
CALYLX010000161.1	87	257	186	16	6	89.423	8.18e-64
CALYLX010000161.1	87	255	186	14	8	89.423	2.94e-63
CALYLX010000161.1	87	65.8	41	3	0	93.182	5.32e-06
CALYLX010000161.1	87	65.8	41	3	0	93.182	5.32e-06
CALYLX010000161.1	87	65.8	41	3	0	93.182	5.32e-06
CALYLX010000161.1	87	65.8	41	3	0	93.182	5.32e-06
CALYLX010000161.1	87	65.8	41	3	0	93.182	5.32e-06
CALYLX010000161.1	87	65.8	41	3	0	93.182	5.32e-06
JAACJK010000133.1	86	1698	1290	148	30	87.875	0.0
JAACJK010000133.1	86	1679	1290	139	41	87.755	0.0
JAACJK010000133.1	86	244	165	15	1	91.160	6.37e-60
JAACJK010000133.1	86	244	165	15	1	91.160	6.37e-60
JAACJK010000133.1	86	67.6	42	3	0	93.333	1.48e-06
JAACJK010000133.1	86	67.6	42	3	0	93.333	1.48e-06
JAACJK010000194.1	86	1694	1288	149	29	87.858	0.0
JAACJK010000194.1	86	239	164	15	2	90.608	2.96e-58
JAACJK010000194.1	86	67.6	42	3	0	93.333	1.48e-06
CM008257.1	85	1688	1287	159	22	87.670	0.0
CM008257.1	85	1688	1287	159	22	87.670	0.0
CM008257.1	85	1688	1287	159	22	87.670	0.0
CM008257.1	85	1688	1287	159	22	87.670	0.0
CM008257.1	85	1681	1286	159	23	87.602	0.0
CM008257.1	85	239	157	14	0	91.813	2.96e-58
CM008257.1	85	239	157	14	0	91.813	2.96e-58
CM008257.1	85	239	157	14	0	91.813	2.96e-58
CM008257.1	85	239	157	14	0	91.813	2.96e-58
CM008257.1	85	239	157	14	0	91.813	2.96e-58
CM008257.1	85	63.9	36	1	0	97.297	1.92e-05
CM008257.1	85	63.9	36	1	0	97.297	1.92e-05
CM008257.1	85	63.9	36	1	0	97.297	1.92e-05
CM008257.1	85	63.9	36	1	0	97.297	1.92e-05
CM008257.1	85	63.9	36	1	0	97.297	1.92e-05
CP046235.1	74	1676	1279	156	24	87.663	0.0
CP046235.1	74	1676	1279	156	24	87.663	0.0
CP046235.1	74	1676	1279	156	24	87.663	0.0
CP046235.1	74	1676	1279	156	24	87.663	0.0
CP046235.1	74	1676	1279	156	24	87.663	0.0
CP046235.1	74	1668	1278	156	25	87.594	0.0
CP046235.1	74	1668	1278	156	25	87.594	0.0
MAPW01000073.1	83	1668	1285	152	31	87.534	0.0
MAPW01000073.1	83	1428	1127	137	32	86.960	0.0
MAPW01000073.1	83	239	163	12	4	91.061	2.96e-58
MAPW01000073.1	83	239	163	12	4	91.061	2.96e-58
MAPW01000327.1	83	1668	1285	152	31	87.534	0.0
MAPW01000327.1	83	239	163	12	4	91.061	2.96e-58
MAPW01000312.1	83	1668	1285	152	31	87.534	0.0
MAPW01000312.1	83	1655	1283	152	33	87.398	0.0
MAPW01000312.1	83	944	576	31	1	94.737	0.0
MAPW01000312.1	83	239	163	12	4	91.061	2.96e-58
MAPW01000312.1	83	239	163	12	4	91.061	2.96e-58
MAPW01000285.1	83	1668	1285	152	31	87.534	0.0
MAPW01000285.1	83	1646	1283	151	36	87.279	0.0
MAPW01000285.1	83	1238	1018	135	31	85.980	0.0
MAPW01000285.1	83	239	163	12	4	91.061	2.96e-58
MAPW01000285.1	83	239	163	12	4	91.061	2.96e-58
MAPW01000285.1	83	231	148	9	2	93.082	4.96e-56
RDSH01000014.1	83	1668	1285	152	31	87.534	0.0
RDSH01000014.1	83	239	163	12	4	91.061	2.96e-58
HE999567.1	74	1653	1276	154	29	87.457	0.0
BCKY01000012.1	74	1653	1276	158	26	87.397	0.0
NW_017387817.1	74	1653	1276	154	29	87.457	0.0
JAJIRY010000273.1	85	1650	1282	157	30	87.270	0.0
JAJIRY010000273.1	85	1650	1282	158	29	87.270	0.0
JAJIRY010000273.1	85	1650	1282	158	29	87.270	0.0
JAJIRY010000273.1	85	1650	1282	157	30	87.270	0.0
JAJIRY010000273.1	85	1650	1282	157	30	87.270	0.0
JAJIRY010000273.1	85	1650	1282	157	30	87.270	0.0
JAJIRY010000273.1	85	1650	1282	157	30	87.270	0.0
JAJIRY010000273.1	85	1648	1281	157	30	87.262	0.0
JAJIRY010000273.1	85	1646	1280	157	30	87.253	0.0
JAJIRY010000273.1	85	1644	1281	158	30	87.202	0.0
JAJIRY010000273.1	85	1644	1281	158	30	87.202	0.0
JAJIRY010000273.1	85	1642	1278	162	26	87.176	0.0
JAJIRY010000273.1	85	1642	1281	157	31	87.202	0.0
JAJIRY010000273.1	85	1642	1281	157	31	87.202	0.0
JAJIRY010000273.1	85	1642	1281	157	31	87.202	0.0
JAJIRY010000273.1	85	1642	1281	157	31	87.202	0.0
JAJIRY010000273.1	85	1642	1281	157	31	87.202	0.0
JAJIRY010000273.1	85	1642	1281	157	31	87.202	0.0
JAJIRY010000273.1	85	1642	1281	157	31	87.202	0.0
JAJIRY010000273.1	85	1637	1280	157	32	87.134	0.0
JAJIRY010000273.1	85	1616	1272	161	30	86.945	0.0
JAJIRY010000273.1	85	1605	1275	158	36	86.794	0.0
JAJIRY010000273.1	85	1604	1275	157	37	86.794	0.0
JAJIRY010000273.1	85	1594	1273	156	39	86.717	0.0
JAJIRY010000273.1	85	1555	1265	155	45	86.348	0.0
JAJIRY010000273.1	85	1528	1264	156	50	85.986	0.0
JAJIRY010000273.1	85	1498	1256	156	53	85.734	0.0
JAJIRY010000273.1	85	1491	1258	154	57	85.636	0.0
JAJIRY010000273.1	85	1430	1246	152	67	85.051	0.0
JAJIRY010000273.1	85	1419	1245	156	66	84.867	0.0
JAJIRY010000273.1	85	1395	1241	153	72	84.652	0.0
JAJIRY010000273.1	85	1369	1239	154	76	84.343	0.0
JAJIRY010000273.1	85	1323	1235	168	73	83.672	0.0
JAJIRY010000273.1	85	1068	896	130	23	85.415	0.0
JAJIRY010000273.1	85	730	702	121	26	82.686	0.0
JAJIRY010000273.1	85	243	157	13	0	92.353	2.29e-59
JAJIRY010000273.1	85	243	157	13	0	92.353	2.29e-59
JAJIRY010000273.1	85	243	157	13	0	92.353	2.29e-59
JAJIRY010000273.1	85	243	157	13	0	92.353	2.29e-59
JAJIRY010000273.1	85	243	157	13	0	92.353	2.29e-59
JAJIRY010000273.1	85	243	157	13	0	92.353	2.29e-59
JAJIRY010000273.1	85	243	157	13	0	92.353	2.29e-59
JAJIRY010000273.1	85	243	157	13	0	92.353	2.29e-59
JAJIRY010000273.1	85	243	157	13	0	92.353	2.29e-59
JAJIRY010000273.1	85	243	157	13	0	92.353	2.29e-59
JAJIRY010000273.1	85	243	157	13	0	92.353	2.29e-59
JAJIRY010000273.1	85	243	157	13	0	92.353	2.29e-59
JAJIRY010000273.1	85	243	157	13	0	92.353	2.29e-59
JAJIRY010000273.1	85	243	157	13	0	92.353	2.29e-59
JAJIRY010000273.1	85	243	157	13	0	92.353	2.29e-59
JAJIRY010000273.1	85	243	157	13	0	92.353	2.29e-59
JAJIRY010000273.1	85	243	157	13	0	92.353	2.29e-59
JAJIRY010000273.1	85	243	157	13	0	92.353	2.29e-59
JAJIRY010000273.1	85	243	157	13	0	92.353	2.29e-59
JAJIRY010000273.1	85	243	157	13	0	92.353	2.29e-59
JAJIRY010000273.1	85	243	157	13	0	92.353	2.29e-59
JAJIRY010000273.1	85	243	157	13	0	92.353	2.29e-59
JAJIRY010000273.1	85	243	157	13	0	92.353	2.29e-59
JAJIRY010000273.1	85	241	157	11	2	92.353	8.24e-59
JAJIRY010000273.1	85	235	156	13	1	91.765	3.84e-57
JAJIRY010000273.1	85	230	155	13	2	91.176	1.78e-55
JAJIRY010000273.1	85	230	155	13	2	91.176	1.78e-55
JAJIRY010000273.1	85	228	155	11	4	91.176	6.42e-55
JAJIRY010000273.1	85	222	154	13	3	90.588	2.99e-53
JAJIRY010000273.1	85	222	154	13	3	90.588	2.99e-53
JAJIRY010000273.1	85	215	153	11	6	90.000	5.00e-51
JAJIRY010000273.1	85	215	153	11	6	90.000	5.00e-51
JAJIRY010000273.1	85	196	150	13	7	88.235	1.81e-45
JAJIRY010000273.1	85	171	146	13	11	85.882	1.10e-37
JAJIRY010000273.1	85	63.9	40	3	0	93.023	1.92e-05
JAJIRY010000273.1	85	63.9	40	3	0	93.023	1.92e-05
JAJIRY010000273.1	85	63.9	40	3	0	93.023	1.92e-05
JAJIRY010000273.1	85	63.9	40	3	0	93.023	1.92e-05
JAJIRY010000273.1	85	63.9	40	3	0	93.023	1.92e-05
JAJIRY010000273.1	85	63.9	40	3	0	93.023	1.92e-05
JAJIRY010000273.1	85	63.9	40	3	0	93.023	1.92e-05
JAJIRY010000273.1	85	63.9	40	3	0	93.023	1.92e-05
JAJIRY010000273.1	85	63.9	40	3	0	93.023	1.92e-05
JAJIRY010000273.1	85	63.9	40	3	0	93.023	1.92e-05
JAJIRY010000273.1	85	63.9	40	3	0	93.023	1.92e-05
JAJIRY010000273.1	85	63.9	40	3	0	93.023	1.92e-05
JAJIRY010000273.1	85	63.9	40	3	0	93.023	1.92e-05
JAJIRY010000273.1	85	63.9	40	3	0	93.023	1.92e-05
JAJIRY010000273.1	85	63.9	40	3	0	93.023	1.92e-05
JAJIRY010000273.1	85	63.9	40	3	0	93.023	1.92e-05
JAJIRY010000273.1	85	63.9	40	3	0	93.023	1.92e-05
JAJIRY010000273.1	85	63.9	40	3	0	93.023	1.92e-05
JAJIRY010000273.1	85	63.9	40	3	0	93.023	1.92e-05
JAJIRY010000273.1	85	63.9	40	3	0	93.023	1.92e-05
JAJIRY010000273.1	85	63.9	40	3	0	93.023	1.92e-05
JAJIRY010000273.1	85	63.9	40	3	0	93.023	1.92e-05
JAJIRY010000273.1	85	63.9	40	3	0	93.023	1.92e-05
JAJIRY010000273.1	85	63.9	40	3	0	93.023	1.92e-05
JAJIRY010000273.1	85	63.9	40	3	0	93.023	1.92e-05
JAJIRY010000273.1	85	63.9	40	3	0	93.023	1.92e-05
JAJIRY010000273.1	85	63.9	40	3	0	93.023	1.92e-05
JAJIRY010000273.1	85	63.9	40	3	0	93.023	1.92e-05
JAJIRY010000273.1	85	63.9	40	3	0	93.023	1.92e-05
JAJIRY010000273.1	85	63.9	40	3	0	93.023	1.92e-05
JAJIRY010000273.1	85	63.9	40	3	0	93.023	1.92e-05
JAJIRY010000273.1	85	63.9	40	3	0	93.023	1.92e-05
JAJIRY010000273.1	85	63.9	40	3	0	93.023	1.92e-05
JAJIRY010000273.1	85	56.5	39	3	1	90.698	0.003
JAMJXE010000001.1	84	1646	1287	154	35	87.195	0.0
JAMJXE010000001.1	84	1646	1287	154	35	87.195	0.0
JAMJXE010000001.1	84	1646	1287	154	35	87.195	0.0
JAMJXE010000001.1	84	1640	1286	155	35	87.127	0.0
JAMJXE010000001.1	84	1640	1286	155	35	87.127	0.0
JAMJXE010000001.1	84	228	164	14	5	89.617	6.42e-55
JAMJXE010000001.1	84	222	163	15	5	89.071	2.99e-53
JAMJXE010000001.1	84	222	163	15	5	89.071	2.99e-53
JAMJXE010000001.1	84	222	163	15	5	89.071	2.99e-53
JAMJXE010000001.1	84	222	163	15	5	89.071	2.99e-53
CM045718.1	85	1642	1280	169	21	87.075	0.0
CM045718.1	85	1639	1280	169	22	87.016	0.0
CM045718.1	85	1633	1279	170	22	86.948	0.0
CM045718.1	85	1624	1280	169	25	86.839	0.0
CM045718.1	85	246	155	11	0	93.373	1.77e-60
CM045718.1	85	246	155	11	0	93.373	1.77e-60
CM045718.1	85	246	155	11	0	93.373	1.77e-60
CM045718.1	85	246	155	11	0	93.373	1.77e-60
CM045718.1	85	63.9	36	1	0	97.297	1.92e-05
CM045718.1	85	63.9	36	1	0	97.297	1.92e-05
CM045718.1	85	63.9	36	1	0	97.297	1.92e-05
CM045718.1	85	63.9	36	1	0	97.297	1.92e-05
JAACJK010000268.1	86	1637	1245	143	29	87.862	0.0
JAACJK010000268.1	86	1221	1021	135	36	85.654	0.0
JAACJK010000268.1	86	689	439	28	4	93.206	0.0
JAACJK010000268.1	86	239	164	15	2	90.608	2.96e-58
JAACJK010000268.1	86	231	163	15	3	90.055	4.96e-56
JAACJK010000268.1	86	67.6	42	3	0	93.333	1.48e-06
JAIHLT010000016.1	87	1637	1279	170	21	87.007	0.0
JAIHLT010000016.1	87	1637	1279	170	21	87.007	0.0
JAIHLT010000016.1	87	1633	1279	170	22	86.948	0.0
JAIHLT010000016.1	87	1633	1279	170	22	86.948	0.0
JAIHLT010000016.1	87	1633	1279	170	22	86.948	0.0
JAIHLT010000016.1	87	1633	1279	170	22	86.948	0.0
JAIHLT010000016.1	87	1633	1279	170	22	86.948	0.0
JAIHLT010000016.1	87	1633	1279	170	22	86.948	0.0
JAIHLT010000016.1	87	1631	1278	171	21	86.939	0.0
JAIHLT010000016.1	87	1626	1278	170	23	86.880	0.0
JAIHLT010000016.1	87	1624	1279	170	24	86.830	0.0
JAIHLT010000016.1	87	1522	1258	157	48	85.988	0.0
JAIHLT010000016.1	87	1471	1229	155	49	85.764	0.0
JAIHLT010000016.1	87	1371	1091	142	26	86.656	0.0
JAIHLT010000016.1	87	1260	1055	159	22	85.356	0.0
JAIHLT010000016.1	87	259	169	12	2	92.350	2.28e-64
JAIHLT010000016.1	87	259	169	12	2	92.350	2.28e-64
JAIHLT010000016.1	87	259	169	12	2	92.350	2.28e-64
JAIHLT010000016.1	87	259	169	12	2	92.350	2.28e-64
JAIHLT010000016.1	87	259	169	12	2	92.350	2.28e-64
JAIHLT010000016.1	87	259	169	12	2	92.350	2.28e-64
JAIHLT010000016.1	87	259	169	12	2	92.350	2.28e-64
JAIHLT010000016.1	87	259	169	12	2	92.350	2.28e-64
JAIHLT010000016.1	87	259	169	12	2	92.350	2.28e-64
JAIHLT010000016.1	87	259	169	12	2	92.350	2.28e-64
JAIHLT010000016.1	87	259	169	12	2	92.350	2.28e-64
JAIHLT010000016.1	87	259	169	12	2	92.350	2.28e-64
JAIHLT010000016.1	87	246	171	15	3	90.476	1.77e-60
JAIHLT010000016.1	87	89.8	61	5	1	91.045	3.16e-13
JAIHLT010000016.1	87	75.0	44	2	0	95.652	8.85e-09
JAIHLT010000016.1	87	63.9	34	0	0	100.000	1.92e-05
JAIHLT010000016.1	87	63.9	34	0	0	100.000	1.92e-05
JAIHLT010000016.1	87	63.9	34	0	0	100.000	1.92e-05
JAIHLT010000016.1	87	63.9	34	0	0	100.000	1.92e-05
JAIHLT010000016.1	87	63.9	34	0	0	100.000	1.92e-05
JAIHLT010000016.1	87	63.9	34	0	0	100.000	1.92e-05
JAIHLT010000016.1	87	63.9	34	0	0	100.000	1.92e-05
JAIHLT010000016.1	87	63.9	34	0	0	100.000	1.92e-05
JAIHLT010000016.1	87	63.9	34	0	0	100.000	1.92e-05
JAIHLT010000016.1	87	63.9	34	0	0	100.000	1.92e-05
JAIHLT010000016.1	87	63.9	34	0	0	100.000	1.92e-05
JAIHLT010000016.1	87	63.9	34	0	0	100.000	1.92e-05
CAJHJB010000717.1	82	1635	1283	155	35	87.101	0.0
CAJHJB010000717.1	82	235	150	9	2	93.168	3.84e-57
JAIBAA010000019.1	74	1635	1277	152	35	87.227	0.0
CAJHJB010000927.1	83	1631	1289	158	36	86.918	0.0
CAJHJB010000927.1	83	235	150	9	2	93.168	3.84e-57
CAJHJB010000918.1	83	1631	1289	158	36	86.918	0.0
CAJHJB010000918.1	83	235	150	9	2	93.168	3.84e-57
CAJHJB010000914.1	82	1631	1282	157	34	87.033	0.0
CAJHJB010000914.1	82	235	150	9	2	93.168	3.84e-57
CAJHJB010000913.1	82	1631	1282	157	34	87.033	0.0
CAJHJB010000913.1	82	235	150	9	2	93.168	3.84e-57
CAJHJB010000900.1	83	1631	1289	158	36	86.918	0.0
CAJHJB010000900.1	83	235	150	9	2	93.168	3.84e-57
CAJHJB010000897.1	82	1631	1282	157	34	87.033	0.0
CAJHJB010000897.1	82	235	150	9	2	93.168	3.84e-57
CAJHJB010000894.1	83	1631	1289	158	36	86.918	0.0
CAJHJB010000894.1	83	235	150	9	2	93.168	3.84e-57
CAJHJB010000893.1	83	1631	1289	158	36	86.918	0.0
CAJHJB010000893.1	83	235	150	9	2	93.168	3.84e-57
CAJHJB010000892.1	82	1631	1282	157	34	87.033	0.0
CAJHJB010000892.1	82	235	150	9	2	93.168	3.84e-57
CAJHJB010000883.1	83	1631	1282	157	34	87.033	0.0
CAJHJB010000883.1	83	1620	1287	160	36	86.784	0.0
CAJHJB010000883.1	83	235	150	9	2	93.168	3.84e-57
CAJHJB010000883.1	83	235	150	9	2	93.168	3.84e-57
CAJHJB010000873.1	83	1631	1289	158	36	86.918	0.0
CAJHJB010000873.1	83	235	150	9	2	93.168	3.84e-57
CAJHJB010000866.1	83	1631	1289	158	36	86.918	0.0
CAJHJB010000866.1	83	235	150	9	2	93.168	3.84e-57
CAJHJB010000826.1	83	1631	1289	158	36	86.918	0.0
CAJHJB010000826.1	83	1631	1289	158	36	86.918	0.0
CAJHJB010000826.1	83	235	150	9	2	93.168	3.84e-57
CAJHJB010000826.1	83	235	150	9	2	93.168	3.84e-57
CAJHJB010000808.1	82	1631	1282	157	34	87.033	0.0
CAJHJB010000808.1	82	235	150	9	2	93.168	3.84e-57
CAJHJB010000800.1	82	1631	1282	157	34	87.033	0.0
CAJHJB010000800.1	82	235	150	9	2	93.168	3.84e-57
CAJHJB010000774.1	82	1631	1282	157	34	87.033	0.0
CAJHJB010000774.1	82	235	150	9	2	93.168	3.84e-57
CAJHJB010000754.1	82	1631	1282	157	34	87.033	0.0
CAJHJB010000754.1	82	235	150	9	2	93.168	3.84e-57
CAJHJB010000746.1	82	1631	1282	157	34	87.033	0.0
CAJHJB010000746.1	82	235	150	9	2	93.168	3.84e-57
CAJHJB010000744.1	82	1631	1282	157	34	87.033	0.0
CAJHJB010000744.1	82	235	150	9	2	93.168	3.84e-57
CAJHJB010000741.1	82	1631	1282	157	34	87.033	0.0
CAJHJB010000741.1	82	235	150	9	2	93.168	3.84e-57
CAJHJB010000732.1	82	1631	1282	157	34	87.033	0.0
CAJHJB010000732.1	82	235	150	9	2	93.168	3.84e-57
CAJHJB010000722.1	83	1631	1289	158	36	86.918	0.0
CAJHJB010000722.1	83	235	150	9	2	93.168	3.84e-57
CAJHJB010000708.1	83	1631	1289	158	36	86.918	0.0
CAJHJB010000708.1	83	235	150	9	2	93.168	3.84e-57
CAJHJB010000697.1	82	1631	1282	157	34	87.033	0.0
CAJHJB010000697.1	82	235	150	9	2	93.168	3.84e-57
CAJHJB010000687.1	82	1631	1282	157	34	87.033	0.0
CAJHJB010000687.1	82	230	150	9	3	92.593	1.78e-55
CAJHJB010000682.1	82	1631	1282	157	34	87.033	0.0
CAJHJB010000682.1	82	235	150	9	2	93.168	3.84e-57
CAJHJB010000671.1	83	1631	1289	158	36	86.918	0.0
CAJHJB010000671.1	83	235	150	9	2	93.168	3.84e-57
CAJHJB010000671.1	83	219	190	27	7	84.821	3.86e-52
CAJHJB010000663.1	82	1631	1282	157	34	87.033	0.0
CAJHJB010000663.1	82	235	150	9	2	93.168	3.84e-57
CAJHJB010000646.1	83	1631	1282	157	34	87.033	0.0
CAJHJB010000646.1	83	1631	1289	158	36	86.918	0.0
CAJHJB010000646.1	83	1611	1285	160	37	86.707	0.0
CAJHJB010000646.1	83	235	150	9	2	93.168	3.84e-57
CAJHJB010000646.1	83	235	150	9	2	93.168	3.84e-57
CAJHJB010000646.1	83	235	150	9	2	93.168	3.84e-57
CAJHJB010000638.1	82	1631	1282	157	34	87.033	0.0
CAJHJB010000638.1	82	235	150	9	2	93.168	3.84e-57
CAJHJB010000633.1	82	1631	1282	157	34	87.033	0.0
CAJHJB010000633.1	82	235	150	9	2	93.168	3.84e-57
CAJHJB010000622.1	82	1631	1282	157	34	87.033	0.0
CAJHJB010000622.1	82	235	150	9	2	93.168	3.84e-57
CAJHJB010000622.1	82	235	150	9	2	93.168	3.84e-57
CAJHJB010000617.1	83	1631	1289	158	36	86.918	0.0
CAJHJB010000617.1	83	1485	1200	154	35	86.393	0.0
CAJHJB010000617.1	83	235	150	9	2	93.168	3.84e-57
CAJHJB010000617.1	83	235	150	9	2	93.168	3.84e-57
CAJHJB010000602.1	82	1631	1282	157	34	87.033	0.0
CAJHJB010000602.1	82	1620	1280	159	34	86.897	0.0
CAJHJB010000602.1	82	235	150	9	2	93.168	3.84e-57
CAJHJB010000602.1	82	235	150	9	2	93.168	3.84e-57
CAJHJB010000576.1	83	1631	1289	158	36	86.918	0.0
CAJHJB010000576.1	83	1618	1280	158	35	86.897	0.0
CAJHJB010000576.1	83	492	384	49	8	87.075	2.06e-134
CAJHJB010000576.1	83	235	150	9	2	93.168	3.84e-57
CAJHJB010000576.1	83	235	150	9	2	93.168	3.84e-57
CAJHJB010000576.1	83	230	149	10	2	92.547	1.78e-55
CAJHJB010000572.1	82	1631	1282	157	34	87.033	0.0
CAJHJB010000572.1	82	418	332	43	8	86.684	3.55e-112
CAJHJB010000572.1	82	235	150	9	2	93.168	3.84e-57
CAJHJB010000572.1	82	235	150	9	2	93.168	3.84e-57
CAJHJB010000548.1	83	1631	1289	158	36	86.918	0.0
CAJHJB010000548.1	83	235	150	9	2	93.168	3.84e-57
CAJHJB010000542.1	82	1631	1282	157	34	87.033	0.0
CAJHJB010000542.1	82	1607	1279	158	37	86.771	0.0
CAJHJB010000542.1	82	235	150	9	2	93.168	3.84e-57
CAJHJB010000542.1	82	235	150	9	2	93.168	3.84e-57
CAJHJB010000541.1	83	1631	1289	158	36	86.918	0.0
CAJHJB010000541.1	83	235	150	9	2	93.168	3.84e-57
CAJHJB010000538.1	82	1631	1282	157	34	87.033	0.0
CAJHJB010000538.1	82	313	201	16	0	92.627	1.72e-80
CAJHJB010000538.1	82	235	150	9	2	93.168	3.84e-57
CAJHJB010000531.1	82	1631	1282	157	34	87.033	0.0
CAJHJB010000531.1	82	235	150	9	2	93.168	3.84e-57
CAJHJB010000529.1	82	1631	1282	157	34	87.033	0.0
CAJHJB010000529.1	82	1618	1280	157	36	86.897	0.0
CAJHJB010000529.1	82	1589	1275	161	37	86.558	0.0
CAJHJB010000529.1	82	235	150	9	2	93.168	3.84e-57
CAJHJB010000529.1	82	235	150	9	2	93.168	3.84e-57
CAJHJB010000529.1	82	226	146	8	3	92.994	2.31e-54
CAJHJB010000527.1	82	1631	1282	157	34	87.033	0.0
CAJHJB010000527.1	82	1613	1279	159	35	86.830	0.0
CAJHJB010000527.1	82	235	150	9	2	93.168	3.84e-57
CAJHJB010000527.1	82	235	150	9	2	93.168	3.84e-57
CAJHJB010000516.1	82	1631	1282	157	34	87.033	0.0
CAJHJB010000516.1	82	1626	1282	157	35	86.974	0.0
CAJHJB010000516.1	82	235	150	9	2	93.168	3.84e-57
CAJHJB010000511.1	83	1631	1289	158	36	86.918	0.0
CAJHJB010000511.1	83	235	150	9	2	93.168	3.84e-57
CAJHJB010000511.1	83	235	150	9	2	93.168	3.84e-57
CAJHJB010000511.1	83	200	146	14	4	89.024	1.40e-46
CAJHJB010000508.1	83	1631	1289	158	36	86.918	0.0
CAJHJB010000508.1	83	1616	1281	158	36	86.847	0.0
CAJHJB010000508.1	83	235	150	9	2	93.168	3.84e-57
CAJHJB010000508.1	83	235	150	9	2	93.168	3.84e-57
CAJHJB010000505.1	83	1631	1289	158	36	86.918	0.0
CAJHJB010000505.1	83	1615	1280	158	36	86.839	0.0
CAJHJB010000505.1	83	1194	840	82	12	89.936	0.0
CAJHJB010000505.1	83	593	619	115	27	81.340	5.49e-165
CAJHJB010000505.1	83	484	386	48	11	86.742	3.45e-132
CAJHJB010000505.1	83	235	150	9	2	93.168	3.84e-57
CAJHJB010000505.1	83	235	150	9	2	93.168	3.84e-57
CAJHJB010000505.1	83	235	150	9	2	93.168	3.84e-57
CAJHJB010000486.1	83	1631	1282	157	34	87.033	0.0
CAJHJB010000486.1	83	1618	1287	159	37	86.784	0.0
CAJHJB010000486.1	83	1310	1010	114	29	87.598	0.0
CAJHJB010000486.1	83	235	150	9	2	93.168	3.84e-57
CAJHJB010000486.1	83	235	150	9	2	93.168	3.84e-57
CAJHJB010000483.1	83	1631	1289	158	36	86.918	0.0
CAJHJB010000483.1	83	1620	1287	160	36	86.784	0.0
CAJHJB010000483.1	83	235	150	9	2	93.168	3.84e-57
CAJHJB010000481.1	83	1631	1289	158	36	86.918	0.0
CAJHJB010000481.1	83	1626	1288	159	36	86.851	0.0
CAJHJB010000481.1	83	235	150	9	2	93.168	3.84e-57
CAJHJB010000475.1	83	1631	1289	158	36	86.918	0.0
CAJHJB010000475.1	83	1269	1006	118	33	86.949	0.0
CAJHJB010000475.1	83	235	150	9	2	93.168	3.84e-57
CAJHJB010000472.1	83	1631	1282	157	34	87.033	0.0
CAJHJB010000472.1	83	1626	1288	159	36	86.851	0.0
CAJHJB010000472.1	83	1615	1287	160	37	86.725	0.0
CAJHJB010000472.1	83	235	150	9	2	93.168	3.84e-57
CAJHJB010000472.1	83	235	150	9	2	93.168	3.84e-57
CAJHJB010000472.1	83	228	149	9	3	92.547	6.42e-55
CAJHJB010000456.1	82	1631	1282	157	34	87.033	0.0
CAJHJB010000456.1	82	1594	1276	160	37	86.626	0.0
CAJHJB010000456.1	82	235	150	9	2	93.168	3.84e-57
CAJHJB010000456.1	82	235	150	9	2	93.168	3.84e-57
CAJHJB010000447.1	83	1631	1289	158	36	86.918	0.0
CAJHJB010000447.1	83	1631	1289	158	36	86.918	0.0
CAJHJB010000447.1	83	1581	1273	162	37	86.481	0.0
CAJHJB010000447.1	83	235	150	9	2	93.168	3.84e-57
CAJHJB010000447.1	83	235	150	9	2	93.168	3.84e-57
CAJHJB010000447.1	83	235	150	9	2	93.168	3.84e-57
CAJHJB010000442.1	83	1631	1289	158	36	86.918	0.0
CAJHJB010000442.1	83	1598	1284	162	38	86.523	0.0
CAJHJB010000442.1	83	235	150	9	2	93.168	3.84e-57
CAJHJB010000442.1	83	235	150	9	2	93.168	3.84e-57
CAJHJB010000414.1	82	1631	1282	157	34	87.033	0.0
CAJHJB010000414.1	82	235	150	9	2	93.168	3.84e-57
CAJHJB010000414.1	82	235	150	9	2	93.168	3.84e-57
CAJHJB010000414.1	82	215	174	20	7	86.567	5.00e-51
CAJHJB010000398.1	82	1631	1282	157	34	87.033	0.0
CAJHJB010000398.1	82	1594	1277	158	39	86.635	0.0
CAJHJB010000398.1	82	235	150	9	2	93.168	3.84e-57
CAJHJB010000398.1	82	230	149	10	2	92.547	1.78e-55
CAJHJB010000391.1	83	1631	1289	158	36	86.918	0.0
CAJHJB010000391.1	83	1620	1287	160	36	86.784	0.0
CAJHJB010000391.1	83	1620	1288	159	37	86.792	0.0
CAJHJB010000391.1	83	1618	1287	159	37	86.784	0.0
CAJHJB010000391.1	83	235	150	9	2	93.168	3.84e-57
CAJHJB010000391.1	83	235	150	9	2	93.168	3.84e-57
CAJHJB010000391.1	83	235	150	9	2	93.168	3.84e-57
CAJHJB010000391.1	83	235	150	9	2	93.168	3.84e-57
CAJHJB010000387.1	83	1631	1289	158	36	86.918	0.0
CAJHJB010000387.1	83	1631	1282	157	34	87.033	0.0
CAJHJB010000387.1	83	1629	1282	156	35	87.033	0.0
CAJHJB010000387.1	83	1122	742	55	10	91.945	0.0
CAJHJB010000387.1	83	235	150	9	2	93.168	3.84e-57
CAJHJB010000387.1	83	235	150	9	2	93.168	3.84e-57
CAJHJB010000387.1	83	235	150	9	2	93.168	3.84e-57
CAJHJB010000380.1	83	1631	1289	158	36	86.918	0.0
CAJHJB010000380.1	83	1613	1286	160	37	86.716	0.0
CAJHJB010000380.1	83	1602	1278	159	37	86.703	0.0
CAJHJB010000380.1	83	235	150	9	2	93.168	3.84e-57
CAJHJB010000380.1	83	228	149	9	3	92.547	6.42e-55
CAJHJB010000380.1	83	228	149	9	3	92.547	6.42e-55
CAJHJB010000364.1	83	1631	1282	157	34	87.033	0.0
CAJHJB010000364.1	83	1613	1286	160	37	86.716	0.0
CAJHJB010000364.1	83	1604	1277	162	34	86.694	0.0
CAJHJB010000364.1	83	235	150	9	2	93.168	3.84e-57
CAJHJB010000364.1	83	235	150	9	2	93.168	3.84e-57
CAJHJB010000364.1	83	235	150	9	2	93.168	3.84e-57
CAJHJB010000316.1	82	1631	1282	157	34	87.033	0.0
CAJHJB010000316.1	82	1600	1277	158	38	86.694	0.0
CAJHJB010000316.1	82	235	150	9	2	93.168	3.84e-57
CAJHJB010000316.1	82	235	150	9	2	93.168	3.84e-57
CAJHJB010000307.1	83	1631	1289	158	36	86.918	0.0
CAJHJB010000307.1	83	1631	1289	158	36	86.918	0.0
CAJHJB010000307.1	83	235	150	9	2	93.168	3.84e-57
CAJHJB010000307.1	83	235	150	9	2	93.168	3.84e-57
CAJHJB010000275.1	83	1631	1282	157	34	87.033	0.0
CAJHJB010000275.1	83	1631	1282	157	34	87.033	0.0
CAJHJB010000275.1	83	1594	1276	160	37	86.626	0.0
CAJHJB010000275.1	83	1587	1282	164	38	86.388	0.0
CAJHJB010000275.1	83	492	384	49	8	87.075	2.06e-134
CAJHJB010000275.1	83	235	150	9	2	93.168	3.84e-57
CAJHJB010000275.1	83	235	150	9	2	93.168	3.84e-57
CAJHJB010000275.1	83	235	150	9	2	93.168	3.84e-57
CAJHJB010000275.1	83	235	150	9	2	93.168	3.84e-57
CAJHJB010000275.1	83	235	150	9	2	93.168	3.84e-57
CAJHJB010000257.1	82	1631	1282	157	34	87.033	0.0
CAJHJB010000257.1	82	1604	1278	156	39	86.762	0.0
CAJHJB010000257.1	82	235	150	9	2	93.168	3.84e-57
CAJHJB010000257.1	82	235	150	9	2	93.168	3.84e-57
CAJHJB010000225.1	83	1631	1282	157	34	87.033	0.0
CAJHJB010000225.1	83	1609	1279	159	36	86.771	0.0
CAJHJB010000225.1	83	1557	1280	162	45	86.079	0.0
CAJHJB010000225.1	83	235	150	9	2	93.168	3.84e-57
CAJHJB010000225.1	83	235	150	9	2	93.168	3.84e-57
CAJHJB010000221.1	82	1631	1282	157	34	87.033	0.0
CAJHJB010000221.1	82	1055	653	41	0	94.092	0.0
CAJHJB010000221.1	82	235	150	9	2	93.168	3.84e-57
CAJHJB010000162.1	82	1631	1282	157	34	87.033	0.0
CAJHJB010000162.1	82	1053	711	52	15	91.388	0.0
CAJHJB010000162.1	82	235	150	9	2	93.168	3.84e-57
CAJHJB010000060.1	83	1631	1289	158	36	86.918	0.0
CAJHJB010000060.1	83	1605	1284	160	38	86.640	0.0
CAJHJB010000060.1	83	1480	1192	153	34	86.439	0.0
CAJHJB010000060.1	83	235	150	9	2	93.168	3.84e-57
CAJHJB010000060.1	83	235	150	9	2	93.168	3.84e-57
CAJHJB010000060.1	83	217	143	8	4	92.258	1.39e-51
LAXH01000427.1	83	1629	1284	157	35	86.992	0.0
LAXH01000427.1	83	228	159	13	4	90.341	6.42e-55
CAJHJB010000961.1	82	1626	1281	158	34	86.965	0.0
CAJHJB010000961.1	82	235	150	9	2	93.168	3.84e-57
CAJHJB010000908.1	83	1626	1288	159	36	86.851	0.0
CAJHJB010000908.1	83	235	150	9	2	93.168	3.84e-57
CAJHJB010000907.1	82	1626	1281	158	34	86.965	0.0
CAJHJB010000907.1	82	215	147	9	5	91.304	5.00e-51
CAJHJB010000852.1	82	1626	1282	157	35	86.974	0.0
CAJHJB010000852.1	82	230	150	9	3	92.593	1.78e-55
CAJHJB010000799.1	82	1626	1281	158	34	86.965	0.0
CAJHJB010000799.1	82	235	150	9	2	93.168	3.84e-57
CAJHJB010000787.1	82	1626	1282	157	35	86.974	0.0
CAJHJB010000787.1	82	235	150	9	2	93.168	3.84e-57
CAJHJB010000714.1	83	1626	1288	159	36	86.851	0.0
CAJHJB010000714.1	83	235	150	9	2	93.168	3.84e-57
CAJHJB010000692.1	83	1626	1281	158	34	86.965	0.0
CAJHJB010000692.1	83	1618	1287	159	37	86.784	0.0
CAJHJB010000692.1	83	484	386	47	12	86.742	3.45e-132
CAJHJB010000692.1	83	235	150	9	2	93.168	3.84e-57
CAJHJB010000692.1	83	235	150	9	2	93.168	3.84e-57
CAJHJB010000692.1	83	235	150	9	2	93.168	3.84e-57
CAJHJB010000666.1	82	1626	1281	158	34	86.965	0.0
CAJHJB010000666.1	82	235	150	9	2	93.168	3.84e-57
CAJHJB010000621.1	82	1626	1282	156	36	86.974	0.0
CAJHJB010000621.1	82	1472	1174	146	34	86.706	0.0
CAJHJB010000621.1	82	235	150	9	2	93.168	3.84e-57
CAJHJB010000621.1	82	121	75	5	0	93.750	1.12e-22
CAJHJB010000610.1	82	1626	1282	157	35	86.974	0.0
CAJHJB010000610.1	82	235	150	9	2	93.168	3.84e-57
CAJHJB010000605.1	83	1626	1288	159	36	86.851	0.0
CAJHJB010000605.1	83	1605	1285	159	39	86.649	0.0
CAJHJB010000605.1	83	235	150	9	2	93.168	3.84e-57
CAJHJB010000605.1	83	230	149	10	2	92.547	1.78e-55
CAJHJB010000540.1	82	1626	1281	158	34	86.965	0.0
CAJHJB010000540.1	82	1626	1281	158	34	86.965	0.0
CAJHJB010000540.1	82	235	150	9	2	93.168	3.84e-57
CAJHJB010000540.1	82	235	150	9	2	93.168	3.84e-57
CAJHJB010000528.1	82	1626	1281	158	34	86.965	0.0
CAJHJB010000528.1	82	1605	1278	158	37	86.762	0.0
CAJHJB010000528.1	82	235	150	9	2	93.168	3.84e-57
CAJHJB010000528.1	82	235	150	9	2	93.168	3.84e-57
CAJHJB010000462.1	83	1626	1289	158	37	86.860	0.0
CAJHJB010000462.1	83	1620	1281	157	36	86.906	0.0
CAJHJB010000462.1	83	1618	1280	158	35	86.897	0.0
CAJHJB010000462.1	83	1607	1285	160	38	86.649	0.0
CAJHJB010000462.1	83	235	150	9	2	93.168	3.84e-57
CAJHJB010000462.1	83	235	150	9	2	93.168	3.84e-57
CAJHJB010000462.1	83	235	150	9	2	93.168	3.84e-57
CAJHJB010000462.1	83	235	150	9	2	93.168	3.84e-57
CAJHJB010000461.1	83	1626	1288	159	36	86.851	0.0
CAJHJB010000461.1	83	568	360	25	1	93.264	3.33e-157
CAJHJB010000461.1	83	235	150	9	2	93.168	3.84e-57
CAJHJB010000408.1	83	1626	1281	158	34	86.965	0.0
CAJHJB010000408.1	83	1622	1280	157	35	86.957	0.0
CAJHJB010000408.1	83	1620	1287	160	36	86.784	0.0
CAJHJB010000408.1	83	1609	1279	159	36	86.771	0.0
CAJHJB010000408.1	83	492	387	48	10	86.966	2.06e-134
CAJHJB010000408.1	83	235	150	9	2	93.168	3.84e-57
CAJHJB010000408.1	83	235	150	9	2	93.168	3.84e-57
CAJHJB010000408.1	83	235	150	9	2	93.168	3.84e-57
CAJHJB010000408.1	83	235	150	9	2	93.168	3.84e-57
CAJHJB010000408.1	83	230	149	10	2	92.547	1.78e-55
CAJHJB010000407.1	83	1626	1288	159	36	86.851	0.0
CAJHJB010000407.1	83	697	726	127	38	81.481	0.0
CAJHJB010000407.1	83	235	150	9	2	93.168	3.84e-57
CAJHJB010000407.1	83	235	150	9	2	93.168	3.84e-57
CAJHJB010000172.1	83	1626	1289	157	38	86.860	0.0
CAJHJB010000172.1	83	1598	1277	161	36	86.635	0.0
CAJHJB010000172.1	83	235	150	9	2	93.168	3.84e-57
CAJHJB010000172.1	83	235	150	9	2	93.168	3.84e-57
LNQT01003237.1	82	1626	1282	157	35	86.974	0.0
LNQT01003237.1	82	235	150	9	2	93.168	3.84e-57
CAJHJB010000949.1	82	1624	1280	159	33	86.957	0.0
CAJHJB010000949.1	82	230	149	10	2	92.547	1.78e-55
CAJHJB010000919.1	83	1624	1288	158	37	86.851	0.0
CAJHJB010000919.1	83	235	150	9	2	93.168	3.84e-57
CAJHJB010000791.1	83	1624	1287	160	35	86.842	0.0
CAJHJB010000791.1	83	235	150	9	2	93.168	3.84e-57
CAJHJB010000639.1	83	1624	1288	158	37	86.851	0.0
CAJHJB010000639.1	83	1620	1280	159	34	86.897	0.0
CAJHJB010000639.1	83	1182	838	84	12	89.722	0.0
CAJHJB010000639.1	83	235	150	9	2	93.168	3.84e-57
CAJHJB010000639.1	83	228	149	9	3	92.547	6.42e-55
CAJHJB010000367.1	82	1624	1281	157	35	86.965	0.0
CAJHJB010000367.1	82	1620	1280	159	34	86.897	0.0
CAJHJB010000367.1	82	235	150	9	2	93.168	3.84e-57
CAJHJB010000295.1	82	1624	1281	157	35	86.965	0.0
CAJHJB010000295.1	82	1591	1275	162	36	86.558	0.0
CAJHJB010000295.1	82	1099	954	137	34	84.800	0.0
CAJHJB010000295.1	82	235	150	9	2	93.168	3.84e-57
CAJHJB010000295.1	82	235	150	9	2	93.168	3.84e-57
CAJHJB010000295.1	82	228	149	9	3	92.547	6.42e-55
CAJHJB010000191.1	83	1624	1288	158	37	86.851	0.0
CAJHJB010000191.1	83	235	150	9	2	93.168	3.84e-57
CP030254.1	74	1624	1275	154	35	87.090	0.0
CP030254.1	74	1624	1275	154	35	87.090	0.0
CP030254.1	74	1624	1275	154	35	87.090	0.0
CP030254.1	74	1624	1275	154	35	87.090	0.0
CP030254.1	74	1624	1275	154	35	87.090	0.0
CP030254.1	74	1624	1275	154	35	87.090	0.0
CP030254.1	74	1624	1275	154	35	87.090	0.0
NC_040196.1	74	1624	1275	154	35	87.090	0.0
NC_040196.1	74	1624	1275	154	35	87.090	0.0
NC_040196.1	74	1624	1275	154	35	87.090	0.0
NC_040196.1	74	1624	1275	154	35	87.090	0.0
NC_040196.1	74	1624	1275	154	35	87.090	0.0
NC_040196.1	74	1624	1275	154	35	87.090	0.0
NC_040196.1	74	1624	1275	154	35	87.090	0.0
CAJHJB010000618.1	82	1622	1280	157	35	86.957	0.0
CAJHJB010000618.1	82	1615	1280	159	35	86.839	0.0
CAJHJB010000618.1	82	235	150	9	2	93.168	3.84e-57
CAJHJB010000618.1	82	235	150	9	2	93.168	3.84e-57
MAPW01000366.1	83	1622	1280	152	39	87.016	0.0
MAPW01000366.1	83	228	164	14	5	89.617	6.42e-55
LGAV01000016.1	74	1622	1274	153	36	87.081	0.0
NW_017253153.1	74	1622	1274	153	36	87.081	0.0
CAJHJB010000889.1	83	1620	1287	160	36	86.784	0.0
CAJHJB010000889.1	83	1609	1285	162	36	86.649	0.0
CAJHJB010000889.1	83	235	150	9	2	93.168	3.84e-57
CAJHJB010000889.1	83	233	149	9	2	93.125	1.38e-56
CAJHJB010000872.1	75	1620	1287	160	36	86.784	0.0
CAJHJB010000871.1	82	1620	1280	159	34	86.897	0.0
CAJHJB010000871.1	82	438	274	17	1	93.836	2.72e-118
CAJHJB010000871.1	82	235	150	9	2	93.168	3.84e-57
CAJHJB010000868.1	82	1620	1280	159	34	86.897	0.0
CAJHJB010000868.1	82	235	150	9	2	93.168	3.84e-57
CAJHJB010000859.1	82	1620	1280	159	34	86.897	0.0
CAJHJB010000859.1	82	235	150	9	2	93.168	3.84e-57
CAJHJB010000850.1	82	1620	1280	159	34	86.897	0.0
CAJHJB010000850.1	82	235	150	9	2	93.168	3.84e-57
CAJHJB010000831.1	82	1620	1287	160	36	86.784	0.0
CAJHJB010000831.1	82	207	131	7	2	93.571	8.36e-49
CAJHJB010000804.1	82	1620	1280	159	34	86.897	0.0
CAJHJB010000804.1	82	235	150	9	2	93.168	3.84e-57
CAJHJB010000783.1	82	1620	1280	159	34	86.897	0.0
CAJHJB010000783.1	82	235	150	9	2	93.168	3.84e-57
CAJHJB010000726.1	82	1620	1280	159	34	86.897	0.0
CAJHJB010000726.1	82	235	150	9	2	93.168	3.84e-57
CAJHJB010000699.1	82	1620	1280	159	34	86.897	0.0
CAJHJB010000699.1	82	235	150	9	2	93.168	3.84e-57
CAJHJB010000684.1	82	1620	1280	159	34	86.897	0.0
CAJHJB010000684.1	82	235	150	9	2	93.168	3.84e-57
CAJHJB010000655.1	82	1620	1280	159	34	86.897	0.0
CAJHJB010000655.1	82	235	150	9	2	93.168	3.84e-57
CAJHJB010000648.1	82	1620	1280	159	34	86.897	0.0
CAJHJB010000648.1	82	235	150	9	2	93.168	3.84e-57
CAJHJB010000619.1	82	1620	1280	159	34	86.897	0.0
CAJHJB010000619.1	82	235	150	9	2	93.168	3.84e-57
CAJHJB010000596.1	83	1620	1280	159	34	86.897	0.0
CAJHJB010000596.1	83	1615	1287	160	37	86.725	0.0
CAJHJB010000596.1	83	235	150	9	2	93.168	3.84e-57
CAJHJB010000596.1	83	235	150	9	2	93.168	3.84e-57
CAJHJB010000595.1	83	1620	1287	160	36	86.784	0.0
CAJHJB010000595.1	83	1208	1029	141	37	85.253	0.0
CAJHJB010000595.1	83	235	150	9	2	93.168	3.84e-57
CAJHJB010000595.1	83	235	150	9	2	93.168	3.84e-57
CAJHJB010000594.1	83	1620	1287	160	36	86.784	0.0
CAJHJB010000594.1	83	1620	1280	159	34	86.897	0.0
CAJHJB010000594.1	83	1618	1280	158	35	86.897	0.0
CAJHJB010000594.1	83	235	150	9	2	93.168	3.84e-57
CAJHJB010000594.1	83	235	150	9	2	93.168	3.84e-57
CAJHJB010000594.1	83	235	150	9	2	93.168	3.84e-57
CAJHJB010000594.1	83	235	150	9	2	93.168	3.84e-57
CAJHJB010000594.1	83	198	159	21	4	86.413	5.03e-46
CAJHJB010000570.1	82	1620	1280	159	34	86.897	0.0
CAJHJB010000570.1	82	267	220	33	4	85.603	1.36e-66
CAJHJB010000570.1	82	235	150	9	2	93.168	3.84e-57
CAJHJB010000570.1	82	235	150	9	2	93.168	3.84e-57
CAJHJB010000551.1	83	1620	1287	160	36	86.784	0.0
CAJHJB010000551.1	83	235	150	9	2	93.168	3.84e-57
CAJHJB010000539.1	82	1620	1280	159	34	86.897	0.0
CAJHJB010000539.1	82	235	150	9	2	93.168	3.84e-57
CAJHJB010000532.1	83	1620	1280	159	34	86.897	0.0
CAJHJB010000532.1	83	1618	1287	159	37	86.784	0.0
CAJHJB010000532.1	83	1602	1284	162	37	86.581	0.0
CAJHJB010000532.1	83	235	150	9	2	93.168	3.84e-57
CAJHJB010000532.1	83	235	150	9	2	93.168	3.84e-57
CAJHJB010000532.1	83	235	150	9	2	93.168	3.84e-57
CAJHJB010000520.1	83	1620	1280	159	34	86.897	0.0
CAJHJB010000520.1	83	1620	1280	159	34	86.897	0.0
CAJHJB010000520.1	83	1615	1279	160	34	86.830	0.0
CAJHJB010000520.1	83	1565	1236	148	37	86.981	0.0
CAJHJB010000520.1	83	272	179	16	0	91.795	2.92e-68
CAJHJB010000520.1	83	235	150	9	2	93.168	3.84e-57
CAJHJB010000520.1	83	235	150	9	2	93.168	3.84e-57
CAJHJB010000520.1	83	235	150	9	2	93.168	3.84e-57
CAJHJB010000520.1	83	235	150	9	2	93.168	3.84e-57
CAJHJB010000518.1	82	1620	1280	159	34	86.897	0.0
CAJHJB010000518.1	82	1615	1279	160	34	86.830	0.0
CAJHJB010000518.1	82	235	150	9	2	93.168	3.84e-57
CAJHJB010000518.1	82	235	150	9	2	93.168	3.84e-57
CAJHJB010000496.1	82	1620	1280	159	34	86.897	0.0
CAJHJB010000496.1	82	1620	1280	159	34	86.897	0.0
CAJHJB010000496.1	82	235	150	9	2	93.168	3.84e-57
CAJHJB010000496.1	82	235	150	9	2	93.168	3.84e-57
CAJHJB010000458.1	82	1620	1280	159	34	86.897	0.0
CAJHJB010000458.1	82	1594	1277	158	39	86.635	0.0
CAJHJB010000458.1	82	235	150	9	2	93.168	3.84e-57
CAJHJB010000458.1	82	235	150	9	2	93.168	3.84e-57
CAJHJB010000454.1	82	1620	1280	159	34	86.897	0.0
CAJHJB010000454.1	82	1083	939	134	34	84.824	0.0
CAJHJB010000454.1	82	235	150	9	2	93.168	3.84e-57
CAJHJB010000454.1	82	235	150	9	2	93.168	3.84e-57
CAJHJB010000422.1	82	1620	1280	159	34	86.897	0.0
CAJHJB010000422.1	82	965	589	31	2	94.695	0.0
CAJHJB010000422.1	82	235	150	9	2	93.168	3.84e-57
CAJHJB010000404.1	83	1620	1280	159	34	86.897	0.0
CAJHJB010000404.1	83	1611	1286	158	39	86.716	0.0
CAJHJB010000404.1	83	486	387	47	12	86.771	9.59e-133
CAJHJB010000404.1	83	235	150	9	2	93.168	3.84e-57
CAJHJB010000404.1	83	235	150	9	2	93.168	3.84e-57
CAJHJB010000404.1	83	230	150	9	3	92.593	1.78e-55
CAJHJB010000371.1	82	1620	1280	159	34	86.897	0.0
CAJHJB010000371.1	82	1620	1280	159	34	86.897	0.0
CAJHJB010000371.1	82	235	150	9	2	93.168	3.84e-57
CAJHJB010000371.1	82	235	150	9	2	93.168	3.84e-57
CAJHJB010000348.1	83	1620	1280	159	34	86.897	0.0
CAJHJB010000348.1	83	1600	1278	157	39	86.703	0.0
CAJHJB010000348.1	83	1177	864	96	14	88.706	0.0
CAJHJB010000348.1	83	492	387	48	10	86.966	2.06e-134
CAJHJB010000348.1	83	235	150	9	2	93.168	3.84e-57
CAJHJB010000348.1	83	235	150	9	2	93.168	3.84e-57
CAJHJB010000348.1	83	235	150	9	2	93.168	3.84e-57
CAJHJB010000294.1	82	1620	1280	159	34	86.897	0.0
CAJHJB010000294.1	82	1596	1277	159	38	86.635	0.0
CAJHJB010000294.1	82	235	150	9	2	93.168	3.84e-57
CAJHJB010000294.1	82	228	149	9	3	92.547	6.42e-55
CAJHJB010000167.1	83	1620	1287	160	36	86.784	0.0
CAJHJB010000167.1	83	1594	1267	157	36	86.781	0.0
CAJHJB010000167.1	83	1507	1287	158	62	85.401	0.0
CAJHJB010000167.1	83	235	150	9	2	93.168	3.84e-57
CAJHJB010000167.1	83	235	150	9	2	93.168	3.84e-57
CAJHJB010000167.1	83	235	150	9	2	93.168	3.84e-57
CAJHJB010000159.1	82	1620	1280	159	34	86.897	0.0
CAJHJB010000159.1	82	1620	1280	159	34	86.897	0.0
CAJHJB010000159.1	82	235	150	9	2	93.168	3.84e-57
KZ819651.1	74	1620	1271	167	24	86.936	0.0
NW_020290264.1	74	1620	1271	167	24	86.936	0.0
CAJHJB010000921.1	82	1618	1280	157	36	86.897	0.0
CAJHJB010000921.1	82	235	150	9	2	93.168	3.84e-57
CAJHJB010000672.1	82	1618	1279	159	34	86.889	0.0
CAJHJB010000672.1	82	235	150	9	2	93.168	3.84e-57
CAJHJB010000575.1	82	1618	1281	156	37	86.906	0.0
CAJHJB010000575.1	82	826	507	30	0	94.413	0.0
CAJHJB010000575.1	82	235	150	9	2	93.168	3.84e-57
CAJHJB010000420.1	83	1618	1280	158	35	86.897	0.0
CAJHJB010000420.1	83	1607	1286	158	40	86.658	0.0
CAJHJB010000420.1	83	592	624	118	27	81.144	1.98e-164
CAJHJB010000420.1	83	492	384	49	8	87.075	2.06e-134
CAJHJB010000420.1	83	235	150	9	2	93.168	3.84e-57
CAJHJB010000420.1	83	235	150	9	2	93.168	3.84e-57
CAJHJB010000420.1	83	235	150	9	2	93.168	3.84e-57
CAJHJB010000420.1	83	230	149	10	2	92.547	1.78e-55
CAJHJB010000396.1	82	1618	1280	158	35	86.897	0.0
CAJHJB010000396.1	82	1618	1280	157	36	86.897	0.0
CAJHJB010000396.1	82	235	150	9	2	93.168	3.84e-57
CAJHJB010000396.1	82	230	150	9	3	92.593	1.78e-55
BBPU01000050.1	73	1618	1283	121	66	87.279	0.0
CAJHJB010000677.1	82	1615	1279	160	34	86.830	0.0
CAJHJB010000677.1	82	235	150	9	2	93.168	3.84e-57
CAJHJB010000637.1	82	1615	1279	160	34	86.830	0.0
CAJHJB010000637.1	82	235	150	9	2	93.168	3.84e-57
CAJHJB010000464.1	82	1615	1280	159	35	86.839	0.0
CAJHJB010000464.1	82	1602	1278	159	37	86.703	0.0
CAJHJB010000464.1	82	1583	1275	155	43	86.558	0.0
CAJHJB010000464.1	82	235	150	9	2	93.168	3.84e-57
CAJHJB010000464.1	82	230	149	10	2	92.547	1.78e-55
CAJHJB010000464.1	82	230	149	10	2	92.547	1.78e-55
CAJHJB010000460.1	83	1615	1279	160	34	86.830	0.0
CAJHJB010000460.1	83	1596	1283	162	38	86.514	0.0
CAJHJB010000460.1	83	1441	1136	143	28	86.917	0.0
CAJHJB010000460.1	83	235	150	9	2	93.168	3.84e-57
CAJHJB010000460.1	83	235	150	9	2	93.168	3.84e-57
CAJHJB010000460.1	83	213	145	15	0	90.625	1.80e-50
CAJHJB010000453.1	83	1615	1279	160	34	86.830	0.0
CAJHJB010000453.1	83	1613	1286	160	37	86.716	0.0
CAJHJB010000453.1	83	1607	1278	160	35	86.762	0.0
CAJHJB010000453.1	83	235	150	9	2	93.168	3.84e-57
CAJHJB010000453.1	83	235	150	9	2	93.168	3.84e-57
CAJHJB010000453.1	83	235	150	9	2	93.168	3.84e-57
CAJHJB010000274.1	82	1615	1279	160	34	86.830	0.0
CAJHJB010000274.1	82	230	149	10	2	92.547	1.78e-55
CAJHJB010000911.1	82	1613	1279	158	36	86.830	0.0
CAJHJB010000911.1	82	235	150	9	2	93.168	3.84e-57
CAJHJB010000876.1	82	1613	1279	159	35	86.830	0.0
CAJHJB010000876.1	82	235	150	9	2	93.168	3.84e-57
CAJHJB010000843.1	82	1613	1279	158	36	86.830	0.0
CAJHJB010000843.1	82	235	150	9	2	93.168	3.84e-57
CAJHJB010000836.1	83	1613	1285	162	35	86.707	0.0
CAJHJB010000836.1	83	230	149	10	2	92.547	1.78e-55
CAJHJB010000555.1	82	1613	1279	159	35	86.830	0.0
CAJHJB010000555.1	82	235	150	9	2	93.168	3.84e-57
LFFY01000031.1	75	1613	1282	158	37	86.798	0.0
CAJHJB010000858.1	82	1611	1278	159	35	86.821	0.0
CAJHJB010000858.1	82	235	150	9	2	93.168	3.84e-57
CAJHJB010000643.1	82	1611	1279	156	38	86.830	0.0
CAJHJB010000643.1	82	235	150	9	2	93.168	3.84e-57
CAJHJB010000643.1	82	235	150	9	2	93.168	3.84e-57
JAGYHO010000015.1	74	1609	1270	163	29	86.867	0.0
AAYY01000016.1	74	1609	1270	163	29	86.867	0.0
NW_001849859.1	74	1609	1270	163	29	86.867	0.0
CAJHJB010000898.1	82	1607	1278	160	35	86.762	0.0
CAJHJB010000898.1	82	228	149	9	3	92.547	6.42e-55
CAJHJB010000626.1	82	1607	1278	160	35	86.762	0.0
CAJHJB010000626.1	82	407	254	17	0	93.727	7.68e-109
CAJHJB010000626.1	82	235	150	9	2	93.168	3.84e-57
CDLV01000017.1	86	1604	1269	163	30	86.799	0.0
CDLV01000017.1	86	220	163	17	4	88.587	1.07e-52
CDLV01000017.1	86	73.1	43	2	0	95.556	3.18e-08
CAJHJB010000624.1	82	1604	1278	161	35	86.703	0.0
CAJHJB010000624.1	82	1181	838	83	13	89.722	0.0
CAJHJB010000624.1	82	331	283	43	7	84.985	4.75e-86
CAJHJB010000624.1	82	235	150	9	2	93.168	3.84e-57
CAJHJB010000624.1	82	230	149	10	2	92.547	1.78e-55
CAJHJB010000837.1	82	1602	1278	159	37	86.703	0.0
CAJHJB010000837.1	82	492	384	49	8	87.075	2.06e-134
CAJHJB010000837.1	82	235	150	9	2	93.168	3.84e-57
CAJHJB010000837.1	82	228	149	9	3	92.547	6.42e-55
CAJHJB010000935.1	81	1598	1277	157	39	86.694	0.0
CAJHJB010000935.1	81	204	120	5	0	96.000	1.08e-47
CAJHJB010000882.1	74	1594	1275	162	35	86.617	0.0
JACWFO010000095.1	85	1592	1268	163	32	86.671	0.0
JACWFO010000095.1	85	244	157	10	2	92.899	6.37e-60
JACWFO010000095.1	85	75.0	44	2	0	95.652	8.85e-09
JAHWDX010000014.1	86	1589	1264	162	32	86.694	0.0
JAHWDX010000014.1	86	1572	1260	168	29	86.479	0.0
JAHWDX010000014.1	86	1565	1259	166	32	86.410	0.0
JAHWDX010000014.1	86	1528	1256	168	37	85.969	0.0
JAHWDX010000014.1	86	226	164	16	4	89.130	2.31e-54
JAHWDX010000014.1	86	226	164	16	4	89.130	2.31e-54
JAHWDX010000014.1	86	226	164	16	4	89.130	2.31e-54
JAHWDX010000014.1	86	220	165	19	3	88.235	1.07e-52
JAHWDX010000014.1	86	69.4	43	3	0	93.478	4.12e-07
JAHWDX010000014.1	86	69.4	43	3	0	93.478	4.12e-07
JAHWDX010000014.1	86	69.4	43	3	0	93.478	4.12e-07
JAHWDX010000014.1	86	62.1	42	3	1	91.304	6.89e-05
JAHWDV010000018.1	85	1587	1263	172	24	86.566	0.0
JAHWDV010000018.1	85	1587	1263	172	24	86.566	0.0
JAHWDV010000018.1	85	1587	1263	172	24	86.566	0.0
JAHWDV010000018.1	85	1587	1263	172	24	86.566	0.0
JAHWDV010000018.1	85	1587	1263	172	24	86.566	0.0
JAHWDV010000018.1	85	449	391	60	11	84.632	1.26e-121
JAHWDV010000018.1	85	222	151	13	2	90.964	2.99e-53
JAHWDV010000018.1	85	222	151	13	2	90.964	2.99e-53
JAHWDV010000018.1	85	222	151	13	2	90.964	2.99e-53
JAHWDV010000018.1	85	222	151	13	2	90.964	2.99e-53
JAHWDV010000018.1	85	222	151	13	2	90.964	2.99e-53
JAHWDV010000018.1	85	67.6	40	2	0	95.238	1.48e-06
JAHWDV010000018.1	85	67.6	40	2	0	95.238	1.48e-06
JAHWDV010000018.1	85	67.6	40	2	0	95.238	1.48e-06
JAHWDV010000018.1	85	67.6	40	2	0	95.238	1.48e-06
JAHWDV010000018.1	85	67.6	40	2	0	95.238	1.48e-06
JAHWDV010000018.1	85	67.6	40	2	0	95.238	1.48e-06
JAHWDV010000017.1	85	1587	1263	172	24	86.566	0.0
JAHWDV010000017.1	85	222	151	13	2	90.964	2.99e-53
JAHWDV010000017.1	85	67.6	40	2	0	95.238	1.48e-06
JAHWDX010000017.1	86	1587	1262	169	26	86.616	0.0
JAHWDX010000017.1	86	1587	1262	169	26	86.616	0.0
JAHWDX010000017.1	86	1587	1262	169	26	86.616	0.0
JAHWDX010000017.1	86	1500	1253	169	41	85.646	0.0
JAHWDX010000017.1	86	1463	1243	169	45	85.312	0.0
JAHWDX010000017.1	86	226	164	16	4	89.130	2.31e-54
JAHWDX010000017.1	86	226	164	16	4	89.130	2.31e-54
JAHWDX010000017.1	86	226	164	16	4	89.130	2.31e-54
JAHWDX010000017.1	86	226	164	16	4	89.130	2.31e-54
JAHWDX010000017.1	86	222	151	13	2	90.964	2.99e-53
JAHWDX010000017.1	86	69.4	43	3	0	93.478	4.12e-07
JAHWDX010000017.1	86	69.4	43	3	0	93.478	4.12e-07
JAHWDX010000017.1	86	69.4	43	3	0	93.478	4.12e-07
JAHWDX010000017.1	86	69.4	43	3	0	93.478	4.12e-07
JAHWDX010000016.1	86	1587	1262	169	26	86.616	0.0
JAHWDX010000016.1	86	1520	1256	169	38	85.851	0.0
JAHWDX010000016.1	86	1471	1250	162	52	85.383	0.0
JAHWDX010000016.1	86	226	164	16	4	89.130	2.31e-54
JAHWDX010000016.1	86	226	164	16	4	89.130	2.31e-54
JAHWDX010000016.1	86	195	161	19	7	86.096	6.51e-45
JAHWDX010000016.1	86	69.4	43	3	0	93.478	4.12e-07
JAHWDX010000016.1	86	69.4	43	3	0	93.478	4.12e-07
JAHWDX010000016.1	86	69.4	43	3	0	93.478	4.12e-07
JAHWDX010000015.1	86	1587	1262	169	26	86.616	0.0
JAHWDX010000015.1	86	1576	1261	165	31	86.548	0.0
JAHWDX010000015.1	86	226	164	16	4	89.130	2.31e-54
JAHWDX010000015.1	86	226	164	16	4	89.130	2.31e-54
JAHWDX010000015.1	86	69.4	43	3	0	93.478	4.12e-07
JAHWDX010000015.1	86	69.4	43	3	0	93.478	4.12e-07
MWVB01000024.1	85	1581	1264	164	32	86.575	0.0
MWVB01000024.1	85	1581	1264	164	32	86.575	0.0
MWVB01000024.1	85	244	157	10	2	92.899	6.37e-60
MWVB01000024.1	85	244	157	10	2	92.899	6.37e-60
MWVB01000024.1	85	75.0	44	2	0	95.652	8.85e-09
MWVB01000024.1	85	75.0	44	2	0	95.652	8.85e-09
WION01000423.1	85	1581	1269	169	30	86.444	0.0
WION01000423.1	85	1578	1267	174	26	86.367	0.0
WION01000423.1	85	1578	1267	174	26	86.367	0.0
WION01000423.1	85	1578	1267	174	26	86.367	0.0
WION01000423.1	85	1578	1267	174	26	86.367	0.0
WION01000423.1	85	250	160	11	1	93.023	1.37e-61
WION01000423.1	85	250	160	11	1	93.023	1.37e-61
WION01000423.1	85	250	160	11	1	93.023	1.37e-61
WION01000423.1	85	250	160	11	1	93.023	1.37e-61
WION01000423.1	85	250	160	11	1	93.023	1.37e-61
WION01000423.1	85	63.9	34	0	0	100.000	1.92e-05
WION01000423.1	85	63.9	34	0	0	100.000	1.92e-05
WION01000423.1	85	63.9	34	0	0	100.000	1.92e-05
WION01000423.1	85	63.9	34	0	0	100.000	1.92e-05
WION01000423.1	85	63.9	34	0	0	100.000	1.92e-05
SBHY01000001.1	74	1568	1266	166	34	86.357	0.0
SBHY01000001.1	74	1568	1266	166	34	86.357	0.0
SBHY01000001.1	74	1568	1266	166	34	86.357	0.0
SBHY01000001.1	74	1567	1266	165	35	86.357	0.0
SBHY01000001.1	74	1567	1266	165	35	86.357	0.0
SBHY01000001.1	74	1554	1264	165	37	86.221	0.0
SBHY01000001.1	74	645	399	25	0	94.104	1.50e-180
KZ627157.1	85	1559	1270	168	36	86.160	0.0
KZ627157.1	85	217	149	16	0	90.303	1.39e-51
KZ627157.1	85	69.4	41	2	0	95.349	4.12e-07
JAGYWK010000084.1	88	1537	1254	156	44	86.245	0.0
JAGYWK010000084.1	88	255	195	17	9	88.235	2.94e-63
JAGYWK010000084.1	88	76.8	49	4	0	92.453	2.46e-09
JANBVD010000023.1	88	1535	1258	157	45	86.164	0.0
JANBVD010000023.1	88	1535	1258	157	45	86.164	0.0
JANBVD010000023.1	88	1535	1258	157	45	86.164	0.0
JANBVD010000023.1	88	1535	1258	157	45	86.164	0.0
JANBVD010000023.1	88	255	195	17	9	88.235	2.94e-63
JANBVD010000023.1	88	255	195	17	9	88.235	2.94e-63
JANBVD010000023.1	88	255	195	17	9	88.235	2.94e-63
JANBVD010000023.1	88	255	195	17	9	88.235	2.94e-63
JANBVD010000023.1	88	76.8	47	3	0	94.000	2.46e-09
JANBVD010000023.1	88	76.8	47	3	0	94.000	2.46e-09
JANBVD010000023.1	88	76.8	47	3	0	94.000	2.46e-09
JANBVD010000023.1	88	76.8	47	3	0	94.000	2.46e-09
JANBVD010000022.1	88	1535	1254	155	45	86.245	0.0
JANBVD010000022.1	88	1535	1254	155	45	86.245	0.0
JANBVD010000022.1	88	1535	1254	155	45	86.245	0.0
JANBVD010000022.1	88	1535	1254	155	45	86.245	0.0
JANBVD010000022.1	88	1535	1254	155	45	86.245	0.0
JANBVD010000022.1	88	1535	1254	155	45	86.245	0.0
JANBVD010000022.1	88	1535	1254	155	45	86.245	0.0
JANBVD010000022.1	88	1535	1254	155	45	86.245	0.0
JANBVD010000022.1	88	1524	1253	155	47	86.117	0.0
JANBVD010000022.1	88	255	195	17	9	88.235	2.94e-63
JANBVD010000022.1	88	255	195	17	9	88.235	2.94e-63
JANBVD010000022.1	88	255	195	17	9	88.235	2.94e-63
JANBVD010000022.1	88	255	195	17	9	88.235	2.94e-63
JANBVD010000022.1	88	255	195	17	9	88.235	2.94e-63
JANBVD010000022.1	88	255	195	17	9	88.235	2.94e-63
JANBVD010000022.1	88	255	195	17	9	88.235	2.94e-63
JANBVD010000022.1	88	255	195	17	9	88.235	2.94e-63
JANBVD010000022.1	88	76.8	49	4	0	92.453	2.46e-09
JANBVD010000022.1	88	76.8	49	4	0	92.453	2.46e-09
JANBVD010000022.1	88	76.8	49	4	0	92.453	2.46e-09
JANBVD010000022.1	88	76.8	49	4	0	92.453	2.46e-09
JANBVD010000022.1	88	76.8	49	4	0	92.453	2.46e-09
JANBVD010000022.1	88	76.8	49	4	0	92.453	2.46e-09
JANBVD010000022.1	88	76.8	49	4	0	92.453	2.46e-09
JANBVD010000022.1	88	76.8	49	4	0	92.453	2.46e-09
JANBVD010000014.1	88	1535	1258	157	45	86.164	0.0
JANBVD010000014.1	88	1535	1258	157	45	86.164	0.0
JANBVD010000014.1	88	1524	1257	157	47	86.037	0.0
JANBVD010000014.1	88	255	195	17	9	88.235	2.94e-63
JANBVD010000014.1	88	255	195	17	9	88.235	2.94e-63
JANBVD010000014.1	88	237	192	17	12	86.878	1.07e-57
JANBVD010000014.1	88	76.8	47	3	0	94.000	2.46e-09
JANBVD010000014.1	88	76.8	47	3	0	94.000	2.46e-09
JANBVD010000014.1	88	76.8	47	3	0	94.000	2.46e-09
JANBVD010000013.1	88	1535	1254	155	45	86.245	0.0
JANBVD010000013.1	88	1535	1254	155	45	86.245	0.0
JANBVD010000013.1	88	255	195	17	9	88.235	2.94e-63
JANBVD010000013.1	88	255	195	17	9	88.235	2.94e-63
JANBVD010000013.1	88	76.8	49	4	0	92.453	2.46e-09
JANBVD010000013.1	88	76.8	49	4	0	92.453	2.46e-09
JAMALD010000046.1	85	1522	1253	167	38	85.940	0.0
JAMALD010000046.1	85	235	158	13	2	91.329	3.84e-57
JAMALD010000046.1	85	75.0	44	2	0	95.652	8.85e-09
QYSD01000090.1	86	1517	1257	158	48	85.919	0.0
QYSD01000090.1	86	248	172	15	3	90.526	4.93e-61
QYSD01000090.1	86	75.0	44	2	0	95.652	8.85e-09
JANIBP010000022.1	87	1513	1253	163	43	85.881	0.0
JANIBP010000022.1	87	1513	1253	163	43	85.881	0.0
JANIBP010000022.1	87	1513	1253	163	43	85.881	0.0
JANIBP010000022.1	87	1513	1253	163	43	85.881	0.0
JANIBP010000022.1	87	1513	1253	163	43	85.881	0.0
JANIBP010000022.1	87	1513	1253	163	43	85.881	0.0
JANIBP010000022.1	87	1513	1253	163	43	85.881	0.0
JANIBP010000022.1	87	1513	1253	163	43	85.881	0.0
JANIBP010000022.1	87	1513	1253	163	43	85.881	0.0
JANIBP010000022.1	87	1513	1253	163	43	85.881	0.0
JANIBP010000022.1	87	1480	1247	169	43	85.469	0.0
JANIBP010000022.1	87	261	184	14	6	90.196	6.33e-65
JANIBP010000022.1	87	261	183	16	4	90.148	6.33e-65
JANIBP010000022.1	87	261	183	16	4	90.148	6.33e-65
JANIBP010000022.1	87	261	183	16	4	90.148	6.33e-65
JANIBP010000022.1	87	261	183	16	4	90.148	6.33e-65
JANIBP010000022.1	87	261	183	16	4	90.148	6.33e-65
JANIBP010000022.1	87	261	183	16	4	90.148	6.33e-65
JANIBP010000022.1	87	261	183	16	4	90.148	6.33e-65
JANIBP010000022.1	87	261	183	16	4	90.148	6.33e-65
JANIBP010000022.1	87	261	183	16	4	90.148	6.33e-65
JANIBP010000022.1	87	261	183	16	4	90.148	6.33e-65
JANIBP010000022.1	87	75.0	46	3	0	93.878	8.85e-09
JANIBP010000022.1	87	75.0	46	3	0	93.878	8.85e-09
JANIBP010000022.1	87	75.0	46	3	0	93.878	8.85e-09
JANIBP010000022.1	87	75.0	46	3	0	93.878	8.85e-09
JANIBP010000022.1	87	75.0	46	3	0	93.878	8.85e-09
JANIBP010000022.1	87	75.0	46	3	0	93.878	8.85e-09
JANIBP010000022.1	87	75.0	46	3	0	93.878	8.85e-09
JANIBP010000022.1	87	75.0	46	3	0	93.878	8.85e-09
JANIBP010000022.1	87	75.0	46	3	0	93.878	8.85e-09
JANIBP010000022.1	87	75.0	46	3	0	93.878	8.85e-09
JANIBP010000022.1	87	75.0	46	3	0	93.878	8.85e-09
JANIBP010000022.1	87	63.9	34	0	0	100.000	1.92e-05
JANIBP010000011.1	87	1513	1249	161	43	85.960	0.0
JANIBP010000011.1	87	1467	1241	167	45	85.409	0.0
JANIBP010000011.1	87	261	183	16	4	90.148	6.33e-65
JANIBP010000011.1	87	261	183	16	4	90.148	6.33e-65
JANIBP010000011.1	87	75.0	46	3	0	93.878	8.85e-09
JANIBP010000011.1	87	75.0	46	3	0	93.878	8.85e-09
JANIBP010000032.1	87	1506	1248	160	45	85.891	0.0
JANIBP010000032.1	87	1472	1243	163	48	85.488	0.0
JANIBP010000032.1	87	261	184	14	6	90.196	6.33e-65
JANIBP010000032.1	87	255	171	14	2	91.444	2.94e-63
JANIBP010000032.1	87	75.0	46	3	0	93.878	8.85e-09
JANIBP010000032.1	87	69.4	45	4	0	91.837	4.12e-07
PQXP01000879.1	47	1500	889	36	2	95.901	0.0
PQXP01000879.1	47	219	141	10	1	92.763	3.86e-52
JALAIK010002142.1	63	1496	1107	101	38	88.844	0.0
KQ474094.1	88	1495	1252	175	37	85.519	0.0
KQ474094.1	88	1491	1252	175	38	85.461	0.0
KQ474094.1	88	1491	1252	175	38	85.461	0.0
KQ474094.1	88	1491	1253	174	39	85.471	0.0
KQ474094.1	88	1491	1252	175	38	85.461	0.0
KQ474094.1	88	1491	1252	175	38	85.461	0.0
KQ474094.1	88	1491	1252	175	38	85.461	0.0
KQ474094.1	88	1483	1251	175	39	85.392	0.0
KQ474094.1	88	1478	1253	174	42	85.296	0.0
KQ474094.1	88	1275	1219	187	62	83.038	0.0
KQ474094.1	88	257	182	15	5	90.099	8.18e-64
KQ474094.1	88	257	182	15	5	90.099	8.18e-64
KQ474094.1	88	257	182	15	5	90.099	8.18e-64
KQ474094.1	88	257	182	15	5	90.099	8.18e-64
KQ474094.1	88	257	182	15	5	90.099	8.18e-64
KQ474094.1	88	257	182	15	5	90.099	8.18e-64
KQ474094.1	88	257	182	15	5	90.099	8.18e-64
KQ474094.1	88	257	182	15	5	90.099	8.18e-64
KQ474094.1	88	257	182	15	5	90.099	8.18e-64
KQ474094.1	88	252	181	15	6	89.604	3.81e-62
KQ474094.1	88	71.3	46	4	0	92.000	1.14e-07
KQ474094.1	88	71.3	46	4	0	92.000	1.14e-07
KQ474094.1	88	71.3	46	4	0	92.000	1.14e-07
KQ474094.1	88	71.3	46	4	0	92.000	1.14e-07
KQ474094.1	88	71.3	46	4	0	92.000	1.14e-07
KQ474094.1	88	71.3	46	4	0	92.000	1.14e-07
KQ474094.1	88	71.3	46	4	0	92.000	1.14e-07
NW_017264949.1	88	1495	1252	175	37	85.519	0.0
NW_017264949.1	88	1491	1252	175	38	85.461	0.0
NW_017264949.1	88	1491	1252	175	38	85.461	0.0
NW_017264949.1	88	1491	1253	174	39	85.471	0.0
NW_017264949.1	88	1491	1252	175	38	85.461	0.0
NW_017264949.1	88	1491	1252	175	38	85.461	0.0
NW_017264949.1	88	1491	1252	175	38	85.461	0.0
NW_017264949.1	88	1483	1251	175	39	85.392	0.0
NW_017264949.1	88	1478	1253	174	42	85.296	0.0
NW_017264949.1	88	1275	1219	187	62	83.038	0.0
NW_017264949.1	88	257	182	15	5	90.099	8.18e-64
NW_017264949.1	88	257	182	15	5	90.099	8.18e-64
NW_017264949.1	88	257	182	15	5	90.099	8.18e-64
NW_017264949.1	88	257	182	15	5	90.099	8.18e-64
NW_017264949.1	88	257	182	15	5	90.099	8.18e-64
NW_017264949.1	88	257	182	15	5	90.099	8.18e-64
NW_017264949.1	88	257	182	15	5	90.099	8.18e-64
NW_017264949.1	88	257	182	15	5	90.099	8.18e-64
NW_017264949.1	88	257	182	15	5	90.099	8.18e-64
NW_017264949.1	88	252	181	15	6	89.604	3.81e-62
NW_017264949.1	88	71.3	46	4	0	92.000	1.14e-07
NW_017264949.1	88	71.3	46	4	0	92.000	1.14e-07
NW_017264949.1	88	71.3	46	4	0	92.000	1.14e-07
NW_017264949.1	88	71.3	46	4	0	92.000	1.14e-07
NW_017264949.1	88	71.3	46	4	0	92.000	1.14e-07
NW_017264949.1	88	71.3	46	4	0	92.000	1.14e-07
NW_017264949.1	88	71.3	46	4	0	92.000	1.14e-07
JANIBP010000029.1	87	1491	1249	167	43	85.607	0.0
JANIBP010000029.1	87	1485	1248	168	43	85.538	0.0
JANIBP010000029.1	87	1480	1247	169	43	85.469	0.0
JANIBP010000029.1	87	1445	1244	172	47	85.031	0.0
JANIBP010000029.1	87	267	184	15	4	90.640	1.36e-66
JANIBP010000029.1	87	261	183	16	4	90.148	6.33e-65
JANIBP010000029.1	87	255	183	15	6	89.706	2.94e-63
JANIBP010000029.1	87	250	181	18	4	89.163	1.37e-61
JANIBP010000029.1	87	75.0	46	3	0	93.878	8.85e-09
JANIBP010000029.1	87	75.0	46	3	0	93.878	8.85e-09
JANIBP010000029.1	87	75.0	46	3	0	93.878	8.85e-09
JANIBP010000029.1	87	73.1	45	3	0	93.750	3.18e-08
JAACJK010000167.1	65	1489	1127	129	25	87.978	0.0
CAKKSX020000011.1	88	1485	1251	176	38	85.392	0.0
CAKKSX020000011.1	88	1485	1251	176	38	85.392	0.0
CAKKSX020000011.1	88	1485	1251	176	38	85.392	0.0
CAKKSX020000011.1	88	1485	1251	176	38	85.392	0.0
CAKKSX020000011.1	88	257	182	15	5	90.099	8.18e-64
CAKKSX020000011.1	88	257	182	15	5	90.099	8.18e-64
CAKKSX020000011.1	88	257	182	15	5	90.099	8.18e-64
CAKKSX020000011.1	88	257	182	15	5	90.099	8.18e-64
CAKKSX020000011.1	88	76.8	49	4	0	92.453	2.46e-09
CAKKSX020000011.1	88	76.8	49	4	0	92.453	2.46e-09
CAKKSX020000011.1	88	76.8	49	4	0	92.453	2.46e-09
CAKKSX020000011.1	88	76.8	49	4	0	92.453	2.46e-09
JAJONI010001993.1	85	1485	1251	172	41	85.451	0.0
JAJONI010001993.1	85	228	154	14	1	91.124	6.42e-55
JAJONI010001993.1	85	69.4	41	2	0	95.349	4.12e-07
JANIBP010000028.1	87	1480	1243	167	43	85.547	0.0
JANIBP010000028.1	87	1474	1243	165	46	85.488	0.0
JANIBP010000028.1	87	1474	1242	168	43	85.478	0.0
JANIBP010000028.1	87	1175	1212	158	104	82.225	0.0
JANIBP010000028.1	87	255	182	17	4	89.655	2.94e-63
JANIBP010000028.1	87	250	181	18	4	89.163	1.37e-61
JANIBP010000028.1	87	202	160	13	10	87.432	3.89e-47
JANIBP010000028.1	87	75.0	46	3	0	93.878	8.85e-09
JANIBP010000028.1	87	75.0	46	3	0	93.878	8.85e-09
JANIBP010000028.1	87	75.0	46	3	0	93.878	8.85e-09
JANIBP010000028.1	87	75.0	46	3	0	93.878	8.85e-09
BEDZ01000084.1	45	1472	856	27	2	96.723	0.0
PJQD01000066.1	88	1471	1244	174	40	85.322	0.0
PJQD01000066.1	88	255	195	17	9	88.235	2.94e-63
PJQD01000066.1	88	71.3	46	4	0	92.000	1.14e-07
CCYA01000252.1	81	1465	1261	160	59	85.203	0.0
CCYA01000252.1	81	183	129	11	3	90.210	1.41e-41
[truncated: 478 more rows]
