# Supplementary material for: Using nanopore sequencing to identify fungi from clinical samples with high phylogenetic resolution
Source: Sci Rep. 2023 Jun 16;13:9785. doi: 10.1038/s41598-023-37016-0 (PMC10275880; doi:10.1038/s41598-023-37016-0)
Supplement: Supplementary file 1 — Supplementary Information. [file 41598_2023_37016_MOESM1_ESM.zip › Supplementary_Information/Supplementary_Data/Data_S5_Mock_blast/results/Mock_RGN1_9_fmt0.txt]

BLASTN 2.13.0+


Reference: Zheng Zhang, Scott Schwartz, Lukas Wagner, and Webb
Miller (2000), "A greedy algorithm for aligning DNA sequences", J
Comput Biol 2000; 7(1-2):203-14.


Database: all.fna
           16,976,359 sequences; 173,045,930,078 total letters


Query= ITS2_9

Length=327
                                                                      Score     E
Sequences producing significant alignments:                          (Bits)  Value

QQSR01000402.1 Trichophyton mentagrophytes strain D15P127 NODE_40...  593     8e-166
JAJVHL010000002.1 Trichophyton indotineae strain TIMM20114 ctg.00...  588     4e-164
JAADCK010000556.1 Trichophyton interdigitale strain UCMS-IGIB-CI1...  588     4e-164
WOFF01000004.1 Trichophyton schoenleinii strain CMCC(F)T2s Scaffo...  566     2e-157
DS995812.1 Trichophyton equinum CBS 127.97 supercont1.95 genomic ...  558     3e-155
DS995827.1 Trichophyton equinum CBS 127.97 supercont1.110 genomic...  558     3e-155
DS995840.1 Trichophyton equinum CBS 127.97 supercont1.123 genomic...  558     3e-155
GG698504.1 Trichophyton tonsurans CBS 112818 genomic scaffold sup...  553     1e-153
ABSU01000048.1 Trichophyton benhamiae CBS 112371 Abenha-G-c-336b0...  431     7e-117
NW_003315066.1 Trichophyton benhamiae CBS 112371 chromosome Unkno...  431     7e-117
ACYE01000405.1 Trichophyton verrucosum HKI 0517 contig00658_1.f1....  425     3e-115
NW_003315232.1 Trichophyton verrucosum HKI 0517 contig00658_1.f1....  425     3e-115
CAJUYU010000019.1 Trichophyton violaceum genome assembly, contig:...  381     7e-102
CAJUYO010000017.1 Trichophyton yaoundei genome assembly, contig: ...  250     2e-62 
CAJUXW010000018.1 Trichophyton kuryangei genome assembly, contig:...  248     8e-62 
CAJUYN010000019.1 Trichophyton soudanense genome assembly, contig...  158     1e-34 
DS989826.1 Arthroderma gypseum CBS 118893 supercont1.5 genomic sc...  145     1e-30 
NW_003345197.1 Nannizzia gypsea CBS 118893 supercont1.5 genomic s...  145     1e-30 
JWPT01000147.1 Onygena corvina strain CBS 281.48 contig147, whole...  93.5    4e-15 
DS995704.1 Microsporum canis CBS 113480 supercont1.4 genomic scaf...  89.8    5e-14 
JAMAGU010000120.1 Talaromyces sp. PF30-5 strain S1602 ctg_121, wh...  89.8    5e-14 
JAMAGV010000048.1 Talaromyces sp. PT3601 strain M1327 ctg_48, who...  89.8    5e-14 
MU277664.1 Microsporum audouinii strain IHEM 2214 unplaced genomi...  89.8    5e-14 
NW_003299166.1 Microsporum canis CBS 113480 supercont1.4 genomic ...  89.8    5e-14 
JAMAHC010000176.1 Penicillium sp. R1202D strain S1126A ctg_176, w...  86.1    6e-13 
JAMAHE010000381.1 Penicillium sp. PH3801 strain S1316 ctg_381, wh...  86.1    6e-13 
JAMAHA010000120.1 Penicillium sp. PF2412A strain R1202D ctg_120, ...  86.1    6e-13 
JAMAHD010000167.1 Penicillium sp. S1126A strain PH3801 ctg_167, w...  86.1    6e-13 
JRVD02000017.1 Penicillium oxalicum strain HP7-1 unanchor18, whol...  86.1    6e-13 
JRVD02000016.1 Penicillium oxalicum strain HP7-1 unanchor17, whol...  86.1    6e-13 
JAMAHB010000149.1 Penicillium sp. PT4103 strain D2Mb ctg_149, who...  86.1    6e-13 
PTJQ01453438.1 Uromyces transversalis strain FL11_1 FL11-1_453438...  86.1    6e-13 
NW_026088304.1 Penicillium oxalicum strain HP7-1 chromosome Unkno...  86.1    6e-13 
NW_026088303.1 Penicillium oxalicum strain HP7-1 chromosome Unkno...  86.1    6e-13 
WIWV01000274.1 Penicillium ucsense strain S1M29 PECM_scaffold_274...  84.2    2e-12 
MNBE01000628.1 Penicillium subrubescens strain CBS 132785 PENSUBs...  84.2    2e-12 
CDHK01000043.1 Penicillium brasilianum genome assembly Pbras_Allp...  84.2    2e-12 
CDHK01000042.1 Penicillium brasilianum genome assembly Pbras_Allp...  84.2    2e-12 
JAMADU010000619.1 Penicillium janthinellum strain PG2902 ctg_619,...  84.2    2e-12 
JNOM01000498.1 Aspergillus nomiae NRRL 13137 contig00498, whole g...  84.2    2e-12 
JAMAGZ010000485.1 Aspergillaceae sp. PF1803 strain PT4103 ctg_485...  84.2    2e-12 
ACFW01000019.1 Coccidioides posadasii C735 delta SOWgp gcontig_11...  84.2    2e-12 
ACFW01000043.1 Coccidioides posadasii C735 delta SOWgp gcontig_11...  84.2    2e-12 
ACFW01000053.1 Coccidioides posadasii C735 delta SOWgp gcontig_11...  84.2    2e-12 
JACKQL010001928.1 Termitomyces sp. T153 contig_29496, whole genom...  84.2    2e-12 
JAMFOT010000209.1 Penicillium sp. D2Mb strain R2202 ctg_209, whol...  84.2    2e-12 
JAACJD010000002.1 Arthroderma uncinatum strain CBS 119779 scaffol...  84.2    2e-12 
PZKB01000354.1 Penicillium sp. MT2 MMC-2018 NODE_354, whole genom...  84.2    2e-12 
JAAVMA010000124.1 Penicillium ochrochloron strain RLS11 NODE_124_...  84.2    2e-12 
NW_022983864.1 Arthroderma uncinatum strain CBS 119779 chromosome...  84.2    2e-12 
NW_015378553.1 Aspergillus nomiae NRRL 13137 chromosome Unknown c...  84.2    2e-12 
NW_003316009.1 Coccidioides posadasii C735 delta SOWgp chromosome...  84.2    2e-12 
NW_003315985.1 Coccidioides posadasii C735 delta SOWgp chromosome...  84.2    2e-12 
NW_003315975.1 Coccidioides posadasii C735 delta SOWgp chromosome...  84.2    2e-12 
PQME02000349.1 Eurotiomycetes sp. MA 6038 contig00349, whole geno...  82.4    8e-12 
MSZS01000058.1 Aspergillus novofumigatus IBT 16806 P174scaffold_5...  82.4    8e-12 
MSZS01000050.1 Aspergillus novofumigatus IBT 16806 P174scaffold_5...  82.4    8e-12 
MSZS01000005.1 Aspergillus novofumigatus IBT 16806 P174scaffold_5...  82.4    8e-12 
MSZS01000029.1 Aspergillus novofumigatus IBT 16806 P174scaffold_2...  82.4    8e-12 
MSZS01000021.1 Aspergillus novofumigatus IBT 16806 P174scaffold_2...  82.4    8e-12 
MSZS01000020.1 Aspergillus novofumigatus IBT 16806 P174scaffold_2...  82.4    8e-12 
MSZS01000019.1 Aspergillus novofumigatus IBT 16806 P174scaffold_1...  82.4    8e-12 
MSZS01000011.1 Aspergillus novofumigatus IBT 16806 P174scaffold_1...  82.4    8e-12 
BHVY01000008.1 Aspergillus pseudoviridinutans IFM 55266 DNA, scaf...  82.4    8e-12 
JAKLNT010000355.1 Aspergillus quadricinctus strain FKII-L3-BK-DRA...  82.4    8e-12 
JAAKEQ010000076.1 Aspergillus oerlinghausenensis strain CBS 13918...  82.4    8e-12 
JAAAPX010000306.1 Aspergillus fumigatiaffinis strain CNM-CM6805 N...  82.4    8e-12 
BBXM02000016.1 Aspergillus udagawae IFM 46973 DNA, scaffold_16, w...  82.4    8e-12 
JACBAG010001485.1 Aspergillus felis isolate CNM-CM7691 NODE_443_l...  82.4    8e-12 
DS026993.1 Aspergillus clavatus NRRL 1 1099423829739 genomic scaf...  82.4    8e-12 
DS027007.1 Aspergillus clavatus NRRL 1 1099423829753 genomic scaf...  82.4    8e-12 
DS027078.1 Aspergillus clavatus NRRL 1 1099423829824 genomic scaf...  82.4    8e-12 
DS027088.1 Aspergillus clavatus NRRL 1 1099423829834 genomic scaf...  82.4    8e-12 
DS027112.1 Aspergillus clavatus NRRL 1 1099423829858 genomic scaf...  82.4    8e-12 
JANFQY010000812.1 Aspergillus ostianus strain IFST Aos1 NODE_812_...  82.4    8e-12 
JACBAD010001631.1 Aspergillus hiratsukae isolate CNM-CM5793 NODE_...  82.4    8e-12 
CM000172.1 Aspergillus fumigatus Af293 chromosome 4, whole genome...  82.4    8e-12 
WXTY01000020.1 Spiromastix sp. SCSIO F190 Contig20, whole genome ...  82.4    8e-12 
NKHU02000428.1 Aspergillus thermomutatus strain HMR AF 39 NODE_42...  82.4    8e-12 
NKHV02000463.1 Aspergillus turcosus strain HMR AF 23 NODE_461, wh...  82.4    8e-12 
JAGXKD010000017.1 Aspergillus sp. GbtcF1 F1_0083, whole genome sh...  82.4    8e-12 
SMSW01000009.1 Aspergillus cejpii strain FS110 scaffold9, whole g...  82.4    8e-12 
SMSW01000006.1 Aspergillus cejpii strain FS110 scaffold6, whole g...  82.4    8e-12 
SMSW01000012.1 Aspergillus cejpii strain FS110 scaffold12, whole ...  82.4    8e-12 
SMSW01000011.1 Aspergillus cejpii strain FS110 scaffold11, whole ...  82.4    8e-12 
CAJVRJ010000003.1 Penicillium sclerotiorum genome assembly, conti...  82.4    8e-12 
PTJQ01387942.1 Uromyces transversalis strain FL11_1 FL11-1_387942...  82.4    8e-12 
BLKH01000198.1 Aspergillus lentulus IFM 58399 DNA, scaffold_198, ...  82.4    8e-12 
JAMYHO010000160.1 Apiotrichum sp. PL3306B ctg_160, whole genome s...  82.4    8e-12 
NW_001510447.1 Aspergillus clavatus NRRL 1 1099423829739 genomic ...  82.4    8e-12 
NW_001510434.1 Aspergillus clavatus NRRL 1 1099423829753 genomic ...  82.4    8e-12 
NW_001510380.1 Aspergillus clavatus NRRL 1 1099423829824 genomic ...  82.4    8e-12 
NW_001510370.1 Aspergillus clavatus NRRL 1 1099423829834 genomic ...  82.4    8e-12 
NW_001510346.1 Aspergillus clavatus NRRL 1 1099423829858 genomic ...  82.4    8e-12 
NW_022984065.1 Aspergillus lentulus IFM 58399 DNA, scaffold_198, ...  82.4    8e-12 
NW_025091279.1 Aspergillus udagawae IFM 46973 DNA, scaffold_16, w...  82.4    8e-12 
NC_007197.1 Aspergillus fumigatus Af293 chromosome 4, whole genom...  82.4    8e-12 
NW_025091288.1 Aspergillus pseudoviridinutans IFM 55266 DNA, scaf...  82.4    8e-12 
NW_020194331.1 Aspergillus novofumigatus IBT 16806 chromosome Unk...  82.4    8e-12 
NW_020194323.1 Aspergillus novofumigatus IBT 16806 chromosome Unk...  82.4    8e-12 
NW_020194278.1 Aspergillus novofumigatus IBT 16806 chromosome Unk...  82.4    8e-12 
NW_020194302.1 Aspergillus novofumigatus IBT 16806 chromosome Unk...  82.4    8e-12 
NW_020194294.1 Aspergillus novofumigatus IBT 16806 chromosome Unk...  82.4    8e-12 
NW_020194293.1 Aspergillus novofumigatus IBT 16806 chromosome Unk...  82.4    8e-12 
NW_020194292.1 Aspergillus novofumigatus IBT 16806 chromosome Unk...  82.4    8e-12 
NW_020194284.1 Aspergillus novofumigatus IBT 16806 chromosome Unk...  82.4    8e-12 
NW_020798475.1 Aspergillus thermomutatus strain HMR AF 39 chromos...  82.4    8e-12 
JAMFRD010000212.1 Pascua sp. PH4015B ctg_213, whole genome shotgu...  80.5    3e-11 
LJPK01003030.1 Amauroascus niger isolate UAMH 3544 scaffold3216, ...  80.5    3e-11 
CADCXD010000008.1 Jackrogersella multiformis strain CBS 119016 ge...  80.5    3e-11 
CADCXC010000028.1 Pyrenopolyporus hunteri strain MUCL 49339 genom...  80.5    3e-11 
CADCXC010000021.1 Pyrenopolyporus hunteri strain MUCL 49339 genom...  80.5    3e-11 
GG704915.1 Coccidioides immitis RS genomic scaffold supercont3.5,...  80.5    3e-11 
NW_004504307.1 Coccidioides immitis RS genomic scaffold supercont...  80.5    3e-11 
JAGIKU010000402.1 Penicillium sumatraense strain AQ67100 scaffold...  78.7    1e-10 
JAMABY010000049.1 Penicillium citrinum strain PH4033 ctg_49, whol...  78.7    1e-10 
JAOYMO010420514.1 Iodosphaeria phyllophila voucher IRGN:GE5HT45T1...  78.7    1e-10 
JACWFS010000065.1 Penicillium sp. VS I D KN 3 VS-I-D-KN-3_contig_...  78.7    1e-10 
JAMAGY010000223.1 Aspergillaceae sp. S1701 strain PF2412A ctg_223...  78.7    1e-10 
JACWGB010000032.1 Penicillium sp. VS AB III KN VS-AB-III-KN_conti...  78.7    1e-10 
MU392667.1 Nemania abortiva strain FL1152 unplaced genomic scaffo...  78.7    1e-10 
WXEU01000010.1 Monascus purpureus strain YJX-8 Scaffold7_2, whole...  78.7    1e-10 
WXEU01000009.1 Monascus purpureus strain YJX-8 Scaffold7_1, whole...  78.7    1e-10 
MDYL01000085.1 Penicillium decumbens strain IBT 11843 PENDEC_cont...  78.7    1e-10 
HG983381.1 Xeromyces bisporus genome assembly Xbisp_v1.0, scaffol...  78.7    1e-10 
JAMAGW010000297.1 Aspergillaceae sp. S1602 strain S1701 ctg_297, ...  78.7    1e-10 
JALDZT010000247.1 Trapelia coarctata isolate P141 tra_coa_247, wh...  78.7    1e-10 
AOTG01000575.1 Penicillium paxilli ATCC 26601 contig431_0, whole ...  78.7    1e-10 
SSCS01000017.1 Xylaria sp. BCC 1067 unitig_162, whole genome shot...  78.7    1e-10 
SSCS01000016.1 Xylaria sp. BCC 1067 unitig_156, whole genome shot...  78.7    1e-10 
SSCS01000021.1 Xylaria sp. BCC 1067 unitig_155, whole genome shot...  78.7    1e-10 
SSCS01000006.1 Xylaria sp. BCC 1067 unitig_153, whole genome shot...  78.7    1e-10 
JADDUG010000342.1 Penicillium steckii strain P2648 Scaffold346, w...  78.7    1e-10 
JACWGC010000003.1 Penicillium sp. VS AB III KN 1 VS-AB-III-KN-1_c...  78.7    1e-10 
JAGUQL010000038.1 Penicillium corylophilum strain F5_1S_1A_F NODE...  78.7    1e-10 
JACWFT010000001.1 Penicillium sp. VS I D KN VS-I-D-KN_contig_1, w...  78.7    1e-10 
JAJKLF010000097.1 Hypomontagnella submonticulosa strain NC0708 GG...  78.7    1e-10 
JAJKLF010000096.1 Hypomontagnella submonticulosa strain NC0708 GG...  78.7    1e-10 
JAJKLF010000095.1 Hypomontagnella submonticulosa strain NC0708 GG...  78.7    1e-10 
JAJKLF010000094.1 Hypomontagnella submonticulosa strain NC0708 GG...  78.7    1e-10 
JAJKLF010000093.1 Hypomontagnella submonticulosa strain NC0708 GG...  78.7    1e-10 
JAJKLF010000091.1 Hypomontagnella submonticulosa strain NC0708 GG...  78.7    1e-10 
JAJKLF010000090.1 Hypomontagnella submonticulosa strain NC0708 GG...  78.7    1e-10 
JAJKLF010000089.1 Hypomontagnella submonticulosa strain NC0708 GG...  78.7    1e-10 
JAJKLF010000086.1 Hypomontagnella submonticulosa strain NC0708 GG...  78.7    1e-10 
JAJKLF010000085.1 Hypomontagnella submonticulosa strain NC0708 GG...  78.7    1e-10 
JAJKLF010000084.1 Hypomontagnella submonticulosa strain NC0708 GG...  78.7    1e-10 
JAJKLF010000083.1 Hypomontagnella submonticulosa strain NC0708 GG...  78.7    1e-10 
JAJKLF010000078.1 Hypomontagnella submonticulosa strain NC0708 GG...  78.7    1e-10 
JAJKLF010000072.1 Hypomontagnella submonticulosa strain NC0708 GG...  78.7    1e-10 
JAJKLF010000070.1 Hypomontagnella submonticulosa strain NC0708 GG...  78.7    1e-10 
JAJKLF010000035.1 Hypomontagnella submonticulosa strain NC0708 GG...  78.7    1e-10 
JAJKLF010000108.1 Hypomontagnella submonticulosa strain NC0708 GG...  78.7    1e-10 
JAJKLF010000104.1 Hypomontagnella submonticulosa strain NC0708 GG...  78.7    1e-10 
JAGHLQ010000003.1 Monascus pilosus strain MS-1 Contig3, whole gen...  78.7    1e-10 
JAGHLQ010000011.1 Monascus pilosus strain MS-1 Contig11, whole ge...  78.7    1e-10 
GG669493.1 Uncinocarpus reesii 1704 scaffold_27 genomic scaffold,...  78.7    1e-10 
GG669490.1 Uncinocarpus reesii 1704 scaffold_24 genomic scaffold,...  78.7    1e-10 
GG669487.1 Uncinocarpus reesii 1704 scaffold_21 genomic scaffold,...  78.7    1e-10 
GG669474.1 Uncinocarpus reesii 1704 scaffold_8 genomic scaffold, ...  78.7    1e-10 
CH476617.1 Uncinocarpus reesii 1704 scaffold_3 genomic scaffold, ...  78.7    1e-10 
CM041263.1 Penicillium oxalicum strain HP7-1 chromosome VIII, who...  78.7    1e-10 
PSNO01000024.1 Monascus ruber strain FWB13 Scaffold24, whole geno...  78.7    1e-10 
PSNO01000002.1 Monascus ruber strain FWB13 Scaffold2, whole genom...  78.7    1e-10 
PSNO01000019.1 Monascus ruber strain FWB13 Scaffold19, whole geno...  78.7    1e-10 
PSNO01000017.1 Monascus ruber strain FWB13 Scaffold17, whole geno...  78.7    1e-10 
PSNO01000016.1 Monascus ruber strain FWB13 Scaffold16, whole geno...  78.7    1e-10 
PSNO01000015.1 Monascus ruber strain FWB13 Scaffold15, whole geno...  78.7    1e-10 
PSNO01000014.1 Monascus ruber strain FWB13 Scaffold14, whole geno...  78.7    1e-10 
PTJQ01416442.1 Uromyces transversalis strain FL11_1 FL11-1_416442...  78.7    1e-10 
MU392466.1 Nemania sp. NC0429 unplaced genomic scaffold F5Y14scaf...  78.7    1e-10 
AZHC01000090.1 Metarhizium rileyi RCEF 4871 scaffold_90, whole ge...  78.7    1e-10 
JAMZTW010000111.1 Penicillium simplicissimum strain A4 tig0000017...  78.7    1e-10 
JAMZTW010000110.1 Penicillium simplicissimum strain A4 tig0000017...  78.7    1e-10 
JAMZTW010000107.1 Penicillium simplicissimum strain A4 tig0000017...  78.7    1e-10 
JAMZTW010000106.1 Penicillium simplicissimum strain A4 tig0000016...  78.7    1e-10 
JAMZTW010000103.1 Penicillium simplicissimum strain A4 tig0000016...  78.7    1e-10 
JAMZTW010000102.1 Penicillium simplicissimum strain A4 tig0000016...  78.7    1e-10 
JAMZTW010000101.1 Penicillium simplicissimum strain A4 tig0000016...  78.7    1e-10 
JAMZTW010000100.1 Penicillium simplicissimum strain A4 tig0000015...  78.7    1e-10 
JAMZTW010000099.1 Penicillium simplicissimum strain A4 tig0000015...  78.7    1e-10 
JAMZTW010000098.1 Penicillium simplicissimum strain A4 tig0000015...  78.7    1e-10 
JAMZTW010000097.1 Penicillium simplicissimum strain A4 tig0000015...  78.7    1e-10 
JAMZTW010000096.1 Penicillium simplicissimum strain A4 tig0000015...  78.7    1e-10 
JAMZTW010000094.1 Penicillium simplicissimum strain A4 tig0000015...  78.7    1e-10 
JAMZTW010000093.1 Penicillium simplicissimum strain A4 tig0000015...  78.7    1e-10 
JAMZTW010000092.1 Penicillium simplicissimum strain A4 tig0000015...  78.7    1e-10 
JAMZTW010000091.1 Penicillium simplicissimum strain A4 tig0000015...  78.7    1e-10 
JAMZTW010000090.1 Penicillium simplicissimum strain A4 tig0000014...  78.7    1e-10 
JAMZTW010000089.1 Penicillium simplicissimum strain A4 tig0000014...  78.7    1e-10 
JAMZTW010000088.1 Penicillium simplicissimum strain A4 tig0000014...  78.7    1e-10 
JAMZTW010000087.1 Penicillium simplicissimum strain A4 tig0000014...  78.7    1e-10 
JAMZTW010000086.1 Penicillium simplicissimum strain A4 tig0000014...  78.7    1e-10 
JAMZTW010000085.1 Penicillium simplicissimum strain A4 tig0000014...  78.7    1e-10 
JAMZTW010000078.1 Penicillium simplicissimum strain A4 tig0000012...  78.7    1e-10 
NC_064657.1 Penicillium oxalicum strain HP7-1 chromosome VIII, wh...  78.7    1e-10 
NW_003052474.1 Uncinocarpus reesii 1704 scaffold_27 genomic scaff...  78.7    1e-10 
NW_003052477.1 Uncinocarpus reesii 1704 scaffold_24 genomic scaff...  78.7    1e-10 
NW_003052480.1 Uncinocarpus reesii 1704 scaffold_21 genomic scaff...  78.7    1e-10 
NW_003052493.1 Uncinocarpus reesii 1704 scaffold_8 genomic scaffo...  78.7    1e-10 
NW_003052498.1 Uncinocarpus reesii 1704 scaffold_3 genomic scaffo...  78.7    1e-10 
MU405550.1 Annulohypoxylon bovei var. microspora strain CBS 12403...  76.8    4e-10 
MU376713.1 Hypoxylon sp. FL1150 unplaced genomic scaffold GGR53sc...  76.8    4e-10 
GG657454.1 Blastomyces gilchristii SLH14081 genomic scaffold supe...  76.8    4e-10 
EQ999989.1 Blastomyces dermatitidis ER-3 genomic scaffold superco...  76.8    4e-10 
EQ999981.1 Blastomyces dermatitidis ER-3 genomic scaffold superco...  76.8    4e-10 
LDEV01002229.1 Blastomyces silverae strain UAMH 139 supercont1.30...  76.8    4e-10 
JPLR01000001.1 Penicillium capsulatum strain LiaoWQ-2011 unitig_1...  76.8    4e-10 
JALAIC010001226.1 Caloplaca aetnensis isolate LIQ82CAATT scaffold...  76.8    4e-10 
JAMAHH010000222.1 Aspergillus sp. S1107B strain PYS4201 ctg_222, ...  76.8    4e-10 
JAMAGF010000115.1 Talaromyces sp. PF2101 strain X2403 ctg_115, wh...  76.8    4e-10 
JAMAGI010000135.1 Talaromyces sp. R2405 strain R2412 ctg_135, who...  76.8    4e-10 
JAMAHK010000215.1 Aspergillus sp. S1801 strain PYS4241 ctg_215, w...  76.8    4e-10 
QGQJ01000009.1 Blastomyces emzantsi strain MRL_BACNE1992 CNE-1-9-...  76.8    4e-10 
JAMAGJ010000117.1 Talaromyces sp. PX2406 strain PL2406 ctg_117, w...  76.8    4e-10 
JAMAHL010000227.1 Aspergillus sp. PYS4241 strain PYS4240 ctg_227,...  76.8    4e-10 
MAQV01000001.1 Aspergillus cristatus strain YKY807 scaffold1, who...  76.8    4e-10 
MU377176.1 Xylaria digitata strain CBS 161.22 unplaced genomic sc...  76.8    4e-10 
NIXA01000127.1 Byssochlamys sp. BYSS01 NODE_127_length_7579_cov_2...  76.8    4e-10 
JAMAGX010000103.1 Aspergillaceae sp. M1327 strain PF1803 ctg_103,...  76.8    4e-10 
JAMAHI010000081.1 Aspergillus sp. PYS4201 strain S3505 ctg_81, wh...  76.8    4e-10 
AP024422.1 Aspergillus chevalieri M1 DNA, chromosome 7, nearly co...  76.8    4e-10 
JALDZS010000055.1 Toensbergia leucococca isolate T1904 toe_leu_55...  76.8    4e-10 
MOWL01000077.1 Emergomyces orientalis strain 5z489 scaffold77, wh...  76.8    4e-10 
MOWL01000058.1 Emergomyces orientalis strain 5z489 scaffold58, wh...  76.8    4e-10 
MOWL01000055.1 Emergomyces orientalis strain 5z489 scaffold55, wh...  76.8    4e-10 
MOWL01000052.1 Emergomyces orientalis strain 5z489 scaffold52, wh...  76.8    4e-10 
JAMAHJ010000127.1 Aspergillus sp. S3505 strain S1801 ctg_127, who...  76.8    4e-10 
JAMAGG010000200.1 Talaromyces sp. PM2405 strain R2405 ctg_200, wh...  76.8    4e-10 
RCNU01000051.1 Paecilomyces variotii strain CBS 101075 C8Q69scaff...  76.8    4e-10 
RCNU01000028.1 Paecilomyces variotii strain CBS 101075 C8Q69scaff...  76.8    4e-10 
JSYV01000010.1 Evansstolkia leycettana strain CBS 398.68 contig01...  76.8    4e-10 
JAMAHG010000262.1 Aspergillus sp. R2504 strain S1107B ctg_262, wh...  76.8    4e-10 
JAMAGE010000108.1 Talaromyces sp. PF3502 strain PM2405 ctg_108, w...  76.8    4e-10 
JAACLJ010000010.1 Ophiocordyceps camponoti-floridani strain EC05 ...  76.8    4e-10 
JAACLJ010000009.1 Ophiocordyceps camponoti-floridani strain EC05 ...  76.8    4e-10 
JAACLJ010000005.1 Ophiocordyceps camponoti-floridani strain EC05 ...  76.8    4e-10 
JAMAHM010000141.1 Aspergillus sp. PYS4240 strain S1802E ctg_141, ...  76.8    4e-10 
JAMAGH010000082.1 Talaromyces sp. X2403 strain PX2406 ctg_82, who...  76.8    4e-10 
JAJFZZ010000005.1 Aspergillus montevidensis strain ZYD4 Contig5, ...  76.8    4e-10 
CP055901.1 Talaromyces rugulosus strain W13939 chromosome IV          76.8    4e-10 
NC_049564.1 Talaromyces rugulosus chromosome IV, complete sequence    76.8    4e-10 
NW_021167190.1 Paecilomyces variotii strain CBS 101075 chromosome...  76.8    4e-10 
NW_021167167.1 Paecilomyces variotii strain CBS 101075 chromosome...  76.8    4e-10 
NW_025544790.1 Blastomyces dermatitidis ER-3 genomic scaffold sup...  76.8    4e-10 
NW_025544782.1 Blastomyces dermatitidis ER-3 genomic scaffold sup...  76.8    4e-10 
NC_057368.1 Aspergillus chevalieri M1 DNA, chromosome 7, nearly c...  76.8    4e-10 
NW_003101676.1 Blastomyces gilchristii SLH14081 genomic scaffold ...  76.8    4e-10 
KN275988.1 Paracoccidioides brasiliensis Pb18 unplaced genomic sc...  75.0    1e-09 
KN275964.1 Paracoccidioides brasiliensis Pb18 unplaced genomic sc...  75.0    1e-09 
CVMT01000004.1 Talaromyces islandicus genome assembly PIS, scaffo...  75.0    1e-09 
JAMADR010000049.1 Thermoascaceae sp. PL2402 ctg_49, whole genome ...  75.0    1e-09 
JAMADS010000020.1 Thermoascaceae sp. M2901 strain PK2413 ctg_20, ...  75.0    1e-09 
JAGJCD010000014.1 Aspergillus sp. MCCF 102 NODE_42_length_3736_co...  75.0    1e-09 
JAFBMR010000004.1 Aspergillus sp. 'subgen. Cremei' strain IBT 356...  75.0    1e-09 
MJVA01000145.1 Talaromyces wortmannii strain LMB-HP14 scaffold183...  75.0    1e-09 
JAMAKT010000220.1 Hypoxylon sp. PDH2405 ctg_220, whole genome sho...  75.0    1e-09 
QBDR01000027.1 Thermoascaceae sp. COH1141 Aspergillus_niger_strai...  75.0    1e-09 
JAJTJA010000007.1 Talaromyces proteolyticus strain PMI_201 BGW36s...  75.0    1e-09 
JAMADT010000070.1 Thermoascaceae sp. PL2405 strain M2902 ctg_70, ...  75.0    1e-09 
JAMADP010000070.1 Thermoascaceae sp. M2902 strain PL2405 ctg_70, ...  75.0    1e-09 
KZ111350.1 Hypoxylon sp. EC38 unplaced genomic scaffold K449scaff...  75.0    1e-09 
JAFEJD010002224.1 Blastomyces percursus strain IHEM 26956 2224, w...  75.0    1e-09 
QEIL01000545.1 Paecilomyces niveus strain Cornell orchards no. 7 ...  75.0    1e-09 
JAMADQ010000038.1 Thermoascaceae sp. PK2413 strain M2901 ctg_38, ...  75.0    1e-09 
JANFAI010000144.1 Pisolithus microcarpus strain 441 BKA83scaffold...  75.0    1e-09 
JANFAI010000141.1 Pisolithus microcarpus strain 441 BKA83scaffold...  75.0    1e-09 
JANFAI010000140.1 Pisolithus microcarpus strain 441 BKA83scaffold...  75.0    1e-09 
JANFAI010000137.1 Pisolithus microcarpus strain 441 BKA83scaffold...  75.0    1e-09 
JANFAI010000134.1 Pisolithus microcarpus strain 441 BKA83scaffold...  75.0    1e-09 
JANFAI010000132.1 Pisolithus microcarpus strain 441 BKA83scaffold...  75.0    1e-09 
JANFAI010000131.1 Pisolithus microcarpus strain 441 BKA83scaffold...  75.0    1e-09 
JANFAI010000123.1 Pisolithus microcarpus strain 441 BKA83scaffold...  75.0    1e-09 
JANFAI010000118.1 Pisolithus microcarpus strain 441 BKA83scaffold...  75.0    1e-09 
JANFAI010000117.1 Pisolithus microcarpus strain 441 BKA83scaffold...  75.0    1e-09 
JANFAI010000105.1 Pisolithus microcarpus strain 441 BKA83scaffold...  75.0    1e-09 
JANFAI010000100.1 Pisolithus microcarpus strain 441 BKA83scaffold...  75.0    1e-09 
JANFAI010000099.1 Pisolithus microcarpus strain 441 BKA83scaffold...  75.0    1e-09 
JANFAI010000092.1 Pisolithus microcarpus strain 441 BKA83scaffold...  75.0    1e-09 
JANFAI010000089.1 Pisolithus microcarpus strain 441 BKA83scaffold...  75.0    1e-09 
JANFAI010000027.1 Pisolithus microcarpus strain 441 BKA83scaffold...  75.0    1e-09 
JANFAI010000013.1 Pisolithus microcarpus strain 441 BKA83scaffold...  75.0    1e-09 
JAMAGK010000163.1 Talaromyces sp. R2412 strain PX1902 ctg_163, wh...  75.0    1e-09 
MU399538.1 Hypoxylon cercidicola strain CBS 119009 unplaced genom...  75.0    1e-09 
UWZB01000485.1 Peniophora sp. CBMAI 1063 genome assembly, contig:...  75.0    1e-09 
MU388581.1 Annulohypoxylon minutellum strain CBS 135445 unplaced ...  75.0    1e-09 
PNEM01000003.1 Byssochlamys sp. AF001 NODE_3_length_4651098_cov_4...  75.0    1e-09 
JNNX01000010.1 Talaromyces piceae strain 9-3 scaffold8, whole gen...  75.0    1e-09 
MU271288.1 Atractiella rhizophila strain PMI 95 unplaced genomic ...  75.0    1e-09 
MU271204.1 Atractiella rhizophila strain PMI 95 unplaced genomic ...  75.0    1e-09 
KN294063.1 Paracoccidioides sp. 'lutzii' Pb01 unplaced genomic sc...  75.0    1e-09 
KN293998.1 Paracoccidioides sp. 'lutzii' Pb01 unplaced genomic sc...  75.0    1e-09 
NW_015441018.1 Paracoccidioides lutzii Pb01 unplaced genomic scaf...  75.0    1e-09 
NW_015440953.1 Paracoccidioides lutzii Pb01 unplaced genomic scaf...  75.0    1e-09 
NW_025764283.1 Talaromyces proteolyticus strain PMI_201 chromosom...  75.0    1e-09 
NW_011371389.1 Paracoccidioides brasiliensis Pb18 unplaced genomi...  75.0    1e-09 
NW_011371365.1 Paracoccidioides brasiliensis Pb18 unplaced genomi...  75.0    1e-09 
WBOJ01000007.1 Penicillium polonicum strain F7 contig.7, whole ge...  73.1    5e-09 
WBOJ01000006.1 Penicillium polonicum strain F7 contig.6, whole ge...  73.1    5e-09 
WBOJ01000005.1 Penicillium polonicum strain F7 contig.5, whole ge...  73.1    5e-09 
CM024083.1 Penicillium polonicum strain F7 chromosome IV, whole g...  73.1    5e-09 
MUGI01000139.1 Penicillium sp. BW_12 number12_ATCACG.R1_(paired)_...  73.1    5e-09 
LXJU01000204.1 Penicillium arizonense strain CBS 141311 PENARI_co...  73.1    5e-09 
LXJU01000076.1 Penicillium arizonense strain CBS 141311 PENARI_co...  73.1    5e-09 
LXJU01000057.1 Penicillium arizonense strain CBS 141311 PENARI_co...  73.1    5e-09 
JAJNOH010000101.1 Xylariomycetidae sp. FL2044 F4778scaffold_101, ...  73.1    5e-09 
MU382833.1 Xylaria castorea strain CBS 124033 unplaced genomic sc...  73.1    5e-09 
SWKV01000528.1 Didymella heteroderae strain 28M1 scaffold_529, wh...  73.1    5e-09 
JALIDW010000008.1 Xylaria sp. L1 SY-2022 Contig8, whole genome sh...  73.1    5e-09 
BDMC01000020.1 Fungal sp. No.14919 DNA, contig: Contig0020, whole...  73.1    5e-09 
QZWU01000269.1 Acaulopage tetraceros isolate T-All NODE_365_lengt...  73.1    5e-09 
PUXE01000268.1 Penicillium sp. SPG-F1 NODE_268_length_7477_cov_11...  73.1    5e-09 
SMZM01001016.1 Coniochaeta sp. YLH0009 sequence1018, whole genome...  73.1    5e-09 
CAJVNO010000062.1 Penicillium olsonii genome assembly, contig: NO...  73.1    5e-09 
MU377838.1 Xylaria bambusicola strain CBS 139988 unplaced genomic...  73.1    5e-09 
PUHX01000265.1 Penicillium sp. SPG-F15 NODE_265_length_4793_cov_1...  73.1    5e-09 
SMZN01000661.1 Coniochaeta sp. NC1642 sequence662, whole genome s...  73.1    5e-09 
SMZN01000656.1 Coniochaeta sp. NC1642 sequence657, whole genome s...  73.1    5e-09 
SMZN01001435.1 Coniochaeta sp. NC1642 sequence1436, whole genome ...  73.1    5e-09 
NXFW01000715.1 Coniochaeta hoffmannii strain CBS 245.38 Contig_71...  73.1    5e-09 
MU279394.1 Xylaria arbuscula strain CBS 124340 unplaced genomic s...  73.1    5e-09 
JOWA01000106.1 Scedosporium apiospermum strain IHEM 14462 SEQ_SAP...  73.1    5e-09 
RFFF01001586.1 Penicillium sp. CF01 contig_1588, whole genome sho...  73.1    5e-09 
RFFF01000429.1 Penicillium sp. CF01 contig_429, whole genome shot...  73.1    5e-09 
MUGH01000060.1 Penicillium sp. BW_MB Marcia_B_CGATGT.R1_(paired)_...  73.1    5e-09 
VSMA01000079.1 Coniochaeta sp. 2T2.1 GE09scaffold_79, whole genom...  73.1    5e-09 
VSMA01000006.1 Coniochaeta sp. 2T2.1 GE09scaffold_6, whole genome...  73.1    5e-09 
VSMA01000020.1 Coniochaeta sp. 2T2.1 GE09scaffold_20, whole genom...  73.1    5e-09 
VFLP01000023.1 Xylaria flabelliformis strain G536 Scaffold_23, wh...  73.1    5e-09 
NQIM01000722.1 Xylaria polymorpha strain DSM 105756 Contig_722, w...  73.1    5e-09 
QGMG01002191.1 Lachnellula cervina strain CBS 625.97 contig02191,...  73.1    5e-09 
MU281467.1 Xylaria palmicola strain CBS 124036 unplaced genomic s...  73.1    5e-09 
JAJKLE010000077.1 Xylaria sp. FL0064 GGR55scaffold_77, whole geno...  73.1    5e-09 
JAJKLE010000027.1 Xylaria sp. FL0064 GGR55scaffold_27, whole geno...  73.1    5e-09 
NJFT01000469.1 Scedosporium boydii strain IHEM 23826 ScedBo_IHEM2...  73.1    5e-09 
NJFT01000314.1 Scedosporium boydii strain IHEM 23826 ScedBo_IHEM2...  73.1    5e-09 
SCHM01000008.1 Amphirosellinia nigrospora strain JS-1675 Scaffold...  73.1    5e-09 
JAJKLI010000006.1 Xylariaceae sp. AK1471 HD806scaffold_6, whole g...  73.1    5e-09 
PKQL01000996.1 Penicillium sp. CF05 scaffold_995, whole genome sh...  73.1    5e-09 
MU620229.1 Xylaria longipes strain CBS 148.73 unplaced genomic sc...  73.1    5e-09 
NGZP02000006.1 Xylaria grammica strain EL000614 Contig6, whole ge...  73.1    5e-09 
LHQR01000013.1 Penicillium griseofulvum strain PG3 contig_6, whol...  73.1    5e-09 
LHQR01000025.1 Penicillium griseofulvum strain PG3 contig_18, who...  73.1    5e-09 
LHQR01000026.1 Penicillium griseofulvum strain PG3 contig_11, who...  73.1    5e-09 
JAMAGY010000224.1 Aspergillaceae sp. S1701 strain PF2412A ctg_224...  73.1    5e-09 
JH993682.1 Penicillium digitatum Pd1 unplaced genomic scaffold Sc...  73.1    5e-09 
MU402249.1 Poronia punctata strain CBS 180.79 unplaced genomic sc...  73.1    5e-09 
CAJVRB010000041.1 Penicillium nalgiovense genome assembly, contig...  73.1    5e-09 
QVQW01000175.1 Coniochaeta pulveracea strain CAB683 scaffold_175,...  73.1    5e-09 
MDDG01000036.1 Penicillium coprophilum strain IBT 31321 PENCOP_co...  73.1    5e-09 
JPLR01000049.1 Penicillium capsulatum strain LiaoWQ-2011 unitig_2...  73.1    5e-09 
MDYP01000171.1 Penicillium vulpinum strain IBT 29486 PENVUL_conti...  73.1    5e-09 
JAGTJQ010000026.1 Microdochium trichocladiopsis strain MPI-CAGE-C...  73.1    5e-09 
JAGTJQ010000024.1 Microdochium trichocladiopsis strain MPI-CAGE-C...  73.1    5e-09 
JAGTJQ010000002.1 Microdochium trichocladiopsis strain MPI-CAGE-C...  73.1    5e-09 
JAASRZ010000049.1 Penicillium sp. str. #12 tig00000030_pilon, who...  73.1    5e-09 
JAJNNV010000016.1 Biscogniauxia sp. FL1348 F4775scaffold_16, whol...  73.1    5e-09 
JAJJXE010000013.1 Hypoxylon sp. FL1284 GGR52scaffold_13, whole ge...  73.1    5e-09 
SNVC01000921.1 Coniochaeta sp. AEA 9055 sequence923, whole genome...  73.1    5e-09 
JACSOR010000209.1 Penicillium dipodomyicola strain IIF7SW-F2 NODE...  73.1    5e-09 
CAJVRC010000795.1 Penicillium egyptiacum genome assembly, contig:...  73.1    5e-09 
CAJVRC010000506.1 Penicillium egyptiacum genome assembly, contig:...  73.1    5e-09 
CAJVRC010000275.1 Penicillium egyptiacum genome assembly, contig:...  73.1    5e-09 
CAJVRC010000095.1 Penicillium egyptiacum genome assembly, contig:...  73.1    5e-09 
JAKLNB010000448.1 Penicillium caseifulvum strain FKI-L3-CM-P1 NOD...  73.1    5e-09 
JANFQT010000544.1 Penicillium glycyrrhizacola strain CGMCC 3.1527...  73.1    5e-09 
MDYN01000221.1 Penicillium antarcticum strain IBT 31811 PENANT_co...  73.1    5e-09 
QAGI01000420.1 Penicillium sp. MA 6040 contig00420, whole genome ...  73.1    5e-09 
MU280352.1 Xylaria scruposa strain CBS 123580 unplaced genomic sc...  73.1    5e-09 
JAJKKK010000175.1 Nemania sp. FL0031 GGR51scaffold_175, whole gen...  73.1    5e-09 
JAJKKK010000166.1 Nemania sp. FL0031 GGR51scaffold_166, whole gen...  73.1    5e-09 
JAJKKK010000156.1 Nemania sp. FL0031 GGR51scaffold_156, whole gen...  73.1    5e-09 
JAJKKK010000151.1 Nemania sp. FL0031 GGR51scaffold_151, whole gen...  73.1    5e-09 
JAJKKK010000150.1 Nemania sp. FL0031 GGR51scaffold_150, whole gen...  73.1    5e-09 
JAJKKK010000147.1 Nemania sp. FL0031 GGR51scaffold_147, whole gen...  73.1    5e-09 
JAJKKK010000144.1 Nemania sp. FL0031 GGR51scaffold_144, whole gen...  73.1    5e-09 
JAJKKK010000107.1 Nemania sp. FL0031 GGR51scaffold_107, whole gen...  73.1    5e-09 
JACVQR010000011.1 Penicillium fimorum strain S/N-308-OC-P1 S_N-30...  73.1    5e-09 
JANFQS010000991.1 Penicillium verrucosum strain IFST Pver1 NODE_9...  73.1    5e-09 
CADEBF010000002.1 Hypomontagnella monticulosa isolate CLL 205 gen...  73.1    5e-09 
NCSK02000120.1 Chlorociboria aeruginascens strain IHIA39 Contig_1...  73.1    5e-09 
JAGYVD010000008.1 Rosellinia necatrix strain R18_UHMW+HMW Segkk6,...  73.1    5e-09 
MU158090.1 Crepidotus variabilis strain CBS 506.95 unplaced genom...  73.1    5e-09 
JAJKLA010000095.1 Hypoxylon sp. NC0597 F4776scaffold_95, whole ge...  73.1    5e-09 
JAJKLA010000093.1 Hypoxylon sp. NC0597 F4776scaffold_93, whole ge...  73.1    5e-09 
JAJKLA010000091.1 Hypoxylon sp. NC0597 F4776scaffold_91, whole ge...  73.1    5e-09 
JAJKLA010000089.1 Hypoxylon sp. NC0597 F4776scaffold_89, whole ge...  73.1    5e-09 
JAJKLA010000086.1 Hypoxylon sp. NC0597 F4776scaffold_86, whole ge...  73.1    5e-09 
MU395579.1 Nemania diffusa strain NC0034 unplaced genomic scaffol...  73.1    5e-09 
JNNR01000513.1 Penicillium nordicum strain UASWS BFE487 Contig513...  73.1    5e-09 
JAJNNY010000099.1 Astrocystis sublimbata strain CBS 130006 F4808s...  73.1    5e-09 
JAJNNY010000196.1 Astrocystis sublimbata strain CBS 130006 F4808s...  73.1    5e-09 
JAJNNY010000162.1 Astrocystis sublimbata strain CBS 130006 F4808s...  73.1    5e-09 
JAJNNY010000156.1 Astrocystis sublimbata strain CBS 130006 F4808s...  73.1    5e-09 
JAJNNY010000153.1 Astrocystis sublimbata strain CBS 130006 F4808s...  73.1    5e-09 
JAJNNY010000128.1 Astrocystis sublimbata strain CBS 130006 F4808s...  73.1    5e-09 
JAJNNY010000121.1 Astrocystis sublimbata strain CBS 130006 F4808s...  73.1    5e-09 
MDYO01000177.1 Penicillium solitum strain IBT 29525 PENSOL_contig...  73.1    5e-09 
JAJKLH010000023.1 Xylaria cf. heliscus strain FL0509 F4859scaffol...  73.1    5e-09 
JADCQY010000035.1 Xylonomycetes sp. FKI-L1-BK-DR1 FKI-L1-BK-DR1_c...  73.1    5e-09 
CAJVOY010000016.1 Penicillium salamii genome assembly, contig: NO...  73.1    5e-09 
JAMAFK010000124.1 Penicillium paneum strain M1707 ctg_124, whole ...  73.1    5e-09 
RAQS01003577.1 Aspergillus sp. HF37 contig03584, whole genome sho...  73.1    5e-09 
JAHAQQ010000405.1 Penicillium palitans strain F6_7S_1C_F NODE_405...  73.1    5e-09 
JAMALG010000162.1 Filobasidiaceae sp. PT2105A-2 ctg_162, whole ge...  73.1    5e-09 
SWKU01000089.1 Curvularia kusanoi strain 30M1 scaffold_89, whole ...  73.1    5e-09 
JAETFV010000058.1 Penicillium robsamsonii strain VS III D KN3.2 V...  73.1    5e-09 
JALAZP010000080.1 Ophidiomyces ophidiicola strain CBS 122913 scaf...  73.1    5e-09 
JAFCIW010000005.1 Penicillium aurantiogriseum strain IBT 35659 ut...  73.1    5e-09 
JAJKLG010000009.1 Xylariaceae sp. FL0804 GGR56scaffold_9, whole g...  73.1    5e-09 
JAJKLG010000012.1 Xylariaceae sp. FL0804 GGR56scaffold_12, whole ...  73.1    5e-09 
NPFG01002701.1 Xylaria sp. MSU_SB201401 scaffold2701, whole genom...  73.1    5e-09 
QAGG01000433.1 Penicillium sp. MA 6036 contig00433, whole genome ...  73.1    5e-09 
MU394014.1 Hypoxylon sp. FL0543 unplaced genomic scaffold F5Y05sc...  73.1    5e-09 
MU394003.1 Hypoxylon sp. FL0543 unplaced genomic scaffold F5Y05sc...  73.1    5e-09 
JABFFI010000124.1 Fusarium robinianum strain NRRL 25729 NRRL25729...  73.1    5e-09 
MU279192.1 Xylaria cubensis strain CBS 116.85 unplaced genomic sc...  73.1    5e-09 
MLQL01000163.1 Penicillium flavigenum strain IBT 14082 PENFLA_con...  73.1    5e-09 
CADCWX010000011.1 Hypoxylon pulicicidum strain ATCC 74245 genome ...  73.1    5e-09 
JAFEVA010000190.1 Neoarthrinium moseri strain CBS 164.80 scaffold...  73.1    5e-09 
JAJKLF010000105.1 Hypomontagnella submonticulosa strain NC0708 GG...  73.1    5e-09 
MUGJ01000069.1 Penicillium sp. BW_162_3FA 162_FA_TTAGGC.R1_(paire...  73.1    5e-09 
LLXE01000800.1 Penicillium freii strain DAOM 242723 scaffold_800,...  73.1    5e-09 
MU378713.1 Hypoxylon argillaceum strain CBS 527.63 unplaced genom...  73.1    5e-09 
CACM01000378.1 Erysiphe pisi, MIRA assembly whole genome shotgun ...  73.1    5e-09 
SMOB01001983.1 Coniochaeta prunicola strain STE-U 6107 sequence19...  73.1    5e-09 
SMOB01001644.1 Coniochaeta prunicola strain STE-U 6107 sequence16...  73.1    5e-09 
SMOB01001422.1 Coniochaeta prunicola strain STE-U 6107 sequence14...  73.1    5e-09 
MU376066.1 Xylaria curta strain CBS 114988 unplaced genomic scaff...  73.1    5e-09 
JACSPC010000172.1 Penicillium griseoroseum strain IF3SW-F1 NODE_1...  73.1    5e-09 
CM002801.1 Penicillium chrysogenum strain P2niaD18 chromosome IV,...  73.1    5e-09 
MU624358.1 Xylariaceae sp. FL1651 unplaced genomic scaffold F5Y19...  73.1    5e-09 
QJOB01000465.1 Monosporascus sp. 5C6A NODE_544, whole genome shot...  73.1    5e-09 
PQMF01000356.1 Eurotiomycetes sp. MA 6039 contig00356, whole geno...  73.1    5e-09 
SNVB01001274.1 Coniochaeta sp. AEA 9094 sequence1274, whole genom...  73.1    5e-09 
SNVB01001265.1 Coniochaeta sp. AEA 9094 sequence1265, whole genom...  73.1    5e-09 
SNVB01001173.1 Coniochaeta sp. AEA 9094 sequence1173, whole genom...  73.1    5e-09 
SNVB01001088.1 Coniochaeta sp. AEA 9094 sequence1088, whole genom...  73.1    5e-09 
JACXYV010000053.1 Penicillium camemberti strain FM013=LCP06093 Pc...  73.1    5e-09 
JACXYV010000051.1 Penicillium camemberti strain FM013=LCP06093 Pc...  73.1    5e-09 
JACXYV010000050.1 Penicillium camemberti strain FM013=LCP06093 Pc...  73.1    5e-09 
JACXYV010000048.1 Penicillium camemberti strain FM013=LCP06093 Pc...  73.1    5e-09 
JACXYV010000047.1 Penicillium camemberti strain FM013=LCP06093 Pc...  73.1    5e-09 
JACXYV010000046.1 Penicillium camemberti strain FM013=LCP06093 Pc...  73.1    5e-09 
JACXYV010000045.1 Penicillium camemberti strain FM013=LCP06093 Pc...  73.1    5e-09 
JACXYV010000044.1 Penicillium camemberti strain FM013=LCP06093 Pc...  73.1    5e-09 
JACXYV010000043.1 Penicillium camemberti strain FM013=LCP06093 Pc...  73.1    5e-09 
JACXYV010000042.1 Penicillium camemberti strain FM013=LCP06093 Pc...  73.1    5e-09 
JACXYV010000041.1 Penicillium camemberti strain FM013=LCP06093 Pc...  73.1    5e-09 
JACXYV010000040.1 Penicillium camemberti strain FM013=LCP06093 Pc...  73.1    5e-09 
JACXYV010000039.1 Penicillium camemberti strain FM013=LCP06093 Pc...  73.1    5e-09 
JACXYV010000038.1 Penicillium camemberti strain FM013=LCP06093 Pc...  73.1    5e-09 
JACXYV010000034.1 Penicillium camemberti strain FM013=LCP06093 Pc...  73.1    5e-09 
JACXYV010000033.1 Penicillium camemberti strain FM013=LCP06093 Pc...  73.1    5e-09 
JACXYV010000031.1 Penicillium camemberti strain FM013=LCP06093 Pc...  73.1    5e-09 
JACXYV010000030.1 Penicillium camemberti strain FM013=LCP06093 Pc...  73.1    5e-09 
JACXYV010000016.1 Penicillium camemberti strain FM013=LCP06093 Pc...  73.1    5e-09 
JABCSE010000029.1 Penicillium roqueforti strain LCP96 04111 scaff...  73.1    5e-09 
SRQG01000754.1 Claviceps aff. humidiphila group G2b strain LM81 c...  73.1    5e-09 
MU388921.1 Xylariaceae sp. FL0255 unplaced genomic scaffold F5Y16...  73.1    5e-09 
JADKYC010000407.1 Xylaria sp. 218_066 NODE_410_length_10307_cov_2...  73.1    5e-09 
MU383305.1 Xylaria acuta strain CBS 122032 unplaced genomic scaff...  73.1    5e-09 
PTJQ01379983.1 Uromyces transversalis strain FL11_1 FL11-1_379983...  73.1    5e-09 
PTJQ01002843.1 Uromyces transversalis strain FL11_1 FL11-1_002843...  73.1    5e-09 
CP064815.1 Brettanomyces nanus strain CBS 1945 chromosome 4           73.1    5e-09 
CP064813.1 Brettanomyces nanus strain CBS 1945 chromosome 2           73.1    5e-09 
CP064812.1 Brettanomyces nanus strain CBS 1945 chromosome 1           73.1    5e-09 
JAJLYQ010000099.1 Hypoxylon sp. NC1633 GGR54scaffold_99, whole ge...  73.1    5e-09 
JAJLYQ010000054.1 Hypoxylon sp. NC1633 GGR54scaffold_54, whole ge...  73.1    5e-09 
JAJLYQ010000025.1 Hypoxylon sp. NC1633 GGR54scaffold_25, whole ge...  73.1    5e-09 
JAJLYQ010000113.1 Hypoxylon sp. NC1633 GGR54scaffold_113, whole g...  73.1    5e-09 
JAJLYQ010000104.1 Hypoxylon sp. NC1633 GGR54scaffold_104, whole g...  73.1    5e-09 
JAJKLD010000007.1 Hypoxylon fragiforme strain CBS 206.31 GGS25sca...  73.1    5e-09 
SMZL01001048.1 Coniochaeta sp. IL0111 sequence1049, whole genome ...  73.1    5e-09 
CAKMRK010000230.1 Penicillium sclerotigenum genome assembly, cont...  73.1    5e-09 
CADCXB010000086.1 Xylaria hypoxylon strain CBS 122620 genome asse...  73.1    5e-09 
CADCXB010000085.1 Xylaria hypoxylon strain CBS 122620 genome asse...  73.1    5e-09 
CADCXB010000030.1 Xylaria hypoxylon strain CBS 122620 genome asse...  73.1    5e-09 
CADCXB010000017.1 Xylaria hypoxylon strain CBS 122620 genome asse...  73.1    5e-09 
QGMK01001175.1 Lachnellula suecica strain CBS 268.59 contig01175,...  73.1    5e-09 
NW_026054762.1 Hypoxylon fragiforme strain CBS 206.31 chromosome ...  73.1    5e-09 
NW_024067592.1 Penicillium roqueforti strain LCP96 04111 chromoso...  73.1    5e-09 
NW_014574576.1 Penicillium digitatum Pd1 unplaced genomic scaffol...  73.1    5e-09 
NW_026055304.1 Neoarthrinium moseri strain CBS 164.80 chromosome ...  73.1    5e-09 
NW_026054719.1 Ophidiomyces ophidiicola strain CBS 122913 chromos...  73.1    5e-09 
NW_024469302.1 Penicillium solitum strain IBT 29525 chromosome Un...  73.1    5e-09 
NC_052377.1 Brettanomyces nanus chromosome 4, complete sequence       73.1    5e-09 
NC_052375.1 Brettanomyces nanus chromosome 2, complete sequence       73.1    5e-09 
NC_052374.1 Brettanomyces nanus chromosome 1, complete sequence       73.1    5e-09 
NW_025763569.1 Microdochium trichocladiopsis strain MPI-CAGE-CH-0...  73.1    5e-09 
NW_025763567.1 Microdochium trichocladiopsis strain MPI-CAGE-CH-0...  73.1    5e-09 
NW_025763545.1 Microdochium trichocladiopsis strain MPI-CAGE-CH-0...  73.1    5e-09 
NW_024467419.1 Penicillium griseofulvum strain PG3 chromosome Unk...  73.1    5e-09 
NW_024467431.1 Penicillium griseofulvum strain PG3 chromosome Unk...  73.1    5e-09 
NW_024467432.1 Penicillium griseofulvum strain PG3 chromosome Unk...  73.1    5e-09 
NW_025953564.1 Xylaria bambusicola strain CBS 139988 unplaced gen...  73.1    5e-09 
NW_015971807.1 Scedosporium apiospermum strain IHEM 14462 chromos...  73.1    5e-09 
NW_019173481.1 Penicillium arizonense strain CBS 141311 chromosom...  73.1    5e-09 
NW_019173353.1 Penicillium arizonense strain CBS 141311 chromosom...  73.1    5e-09 
NW_019173334.1 Penicillium arizonense strain CBS 141311 chromosom...  73.1    5e-09 


>QQSR01000402.1 Trichophyton mentagrophytes strain D15P127 NODE_401, whole genome 
shotgun sequence
Length=7643

 Score = 593 bits (321),  Expect = 8e-166
 Identities = 325/327 (99%), Gaps = 0/327 (0%)
 Strand=Plus/Plus

Query  1     CAAGGTTTCCGTAGGTGAACCTGCGGAAGGATCATTAGCGCGCAGGCCGGAGGCTGGCCC  60
             ||||||||||||||||||||||||||||||||||||| ||||||||||||||||||||||
Sbjct  3185  CAAGGTTTCCGTAGGTGAACCTGCGGAAGGATCATTAACGCGCAGGCCGGAGGCTGGCCC  3244

Query  61    CCCACGATAGGGCCAAACGTCCGTCAGGGGTGAGCAGATGTGCGCCGGCCGTACCGCCCC  120
             ||||||||||||||||||||||||||||||||||||||||||||||||||||||||||||
Sbjct  3245  CCCACGATAGGGCCAAACGTCCGTCAGGGGTGAGCAGATGTGCGCCGGCCGTACCGCCCC  3304

Query  121   ATTCTTGTCTACATTACTCGGTTGCCTCGGCGGGCCGCGCTCTCCCAGGAGAGCCGTTCG  180
             |||||||||||| |||||||||||||||||||||||||||||||||||||||||||||||
Sbjct  3305  ATTCTTGTCTACCTTACTCGGTTGCCTCGGCGGGCCGCGCTCTCCCAGGAGAGCCGTTCG  3364

Query  181   GCGAGCCTCTCTTTAGTGGCTAAACGCTGGACCGCGCCCGCCGGAGGACAGACGCaaaaa  240
             ||||||||||||||||||||||||||||||||||||||||||||||||||||||||||||
Sbjct  3365  GCGAGCCTCTCTTTAGTGGCTAAACGCTGGACCGCGCCCGCCGGAGGACAGACGCAAAAA  3424

Query  241   aaTTCTTTCAGAAGAGCTGTCAGTCTGAGCGTTAGCAAGCAAAAATCAGTTAAAACTTTC  300
             ||||||||||||||||||||||||||||||||||||||||||||||||||||||||||||
Sbjct  3425  AATTCTTTCAGAAGAGCTGTCAGTCTGAGCGTTAGCAAGCAAAAATCAGTTAAAACTTTC  3484

Query  301   AACAACGGATCTCTTGGTTCCGGCATC  327
             |||||||||||||||||||||||||||
Sbjct  3485  AACAACGGATCTCTTGGTTCCGGCATC  3511


>JAJVHL010000002.1 Trichophyton indotineae strain TIMM20114 ctg.000001F, whole genome 
shotgun sequence
Length=8011651

 Score = 588 bits (318),  Expect = 4e-164
 Identities = 324/327 (99%), Gaps = 0/327 (0%)
 Strand=Plus/Plus

Query  1     CAAGGTTTCCGTAGGTGAACCTGCGGAAGGATCATTAGCGCGCAGGCCGGAGGCTGGCCC  60
             ||||||||||||||||||||||||||||||||||||| ||||||||||||||||||||||
Sbjct  1299  CAAGGTTTCCGTAGGTGAACCTGCGGAAGGATCATTAACGCGCAGGCCGGAGGCTGGCCC  1358

Query  61    CCCACGATAGGGCCAAACGTCCGTCAGGGGTGAGCAGATGTGCGCCGGCCGTACCGCCCC  120
             ||||||||||||||||||||||||||||||||||||||||||||||||||||||||||||
Sbjct  1359  CCCACGATAGGGCCAAACGTCCGTCAGGGGTGAGCAGATGTGCGCCGGCCGTACCGCCCC  1418

Query  121   ATTCTTGTCTACATTACTCGGTTGCCTCGGCGGGCCGCGCTCTCCCAGGAGAGCCGTTCG  180
             |||||||||||| |||||||||||||||||||||||||||||| ||||||||||||||||
Sbjct  1419  ATTCTTGTCTACCTTACTCGGTTGCCTCGGCGGGCCGCGCTCTTCCAGGAGAGCCGTTCG  1478

Query  181   GCGAGCCTCTCTTTAGTGGCTAAACGCTGGACCGCGCCCGCCGGAGGACAGACGCaaaaa  240
             ||||||||||||||||||||||||||||||||||||||||||||||||||||||||||||
Sbjct  1479  GCGAGCCTCTCTTTAGTGGCTAAACGCTGGACCGCGCCCGCCGGAGGACAGACGCAAAAA  1538

Query  241   aaTTCTTTCAGAAGAGCTGTCAGTCTGAGCGTTAGCAAGCAAAAATCAGTTAAAACTTTC  300
             ||||||||||||||||||||||||||||||||||||||||||||||||||||||||||||
Sbjct  1539  AATTCTTTCAGAAGAGCTGTCAGTCTGAGCGTTAGCAAGCAAAAATCAGTTAAAACTTTC  1598

Query  301   AACAACGGATCTCTTGGTTCCGGCATC  327
             |||||||||||||||||||||||||||
Sbjct  1599  AACAACGGATCTCTTGGTTCCGGCATC  1625


 Score = 588 bits (318),  Expect = 4e-164
 Identities = 324/327 (99%), Gaps = 0/327 (0%)
 Strand=Plus/Plus

Query  1      CAAGGTTTCCGTAGGTGAACCTGCGGAAGGATCATTAGCGCGCAGGCCGGAGGCTGGCCC  60
              ||||||||||||||||||||||||||||||||||||| ||||||||||||||||||||||
Sbjct  10131  CAAGGTTTCCGTAGGTGAACCTGCGGAAGGATCATTAACGCGCAGGCCGGAGGCTGGCCC  10190

Query  61     CCCACGATAGGGCCAAACGTCCGTCAGGGGTGAGCAGATGTGCGCCGGCCGTACCGCCCC  120
              ||||||||||||||||||||||||||||||||||||||||||||||||||||||||||||
Sbjct  10191  CCCACGATAGGGCCAAACGTCCGTCAGGGGTGAGCAGATGTGCGCCGGCCGTACCGCCCC  10250

Query  121    ATTCTTGTCTACATTACTCGGTTGCCTCGGCGGGCCGCGCTCTCCCAGGAGAGCCGTTCG  180
              |||||||||||| |||||||||||||||||||||||||||||| ||||||||||||||||
Sbjct  10251  ATTCTTGTCTACCTTACTCGGTTGCCTCGGCGGGCCGCGCTCTTCCAGGAGAGCCGTTCG  10310

Query  181    GCGAGCCTCTCTTTAGTGGCTAAACGCTGGACCGCGCCCGCCGGAGGACAGACGCaaaaa  240
              ||||||||||||||||||||||||||||||||||||||||||||||||||||||||||||
Sbjct  10311  GCGAGCCTCTCTTTAGTGGCTAAACGCTGGACCGCGCCCGCCGGAGGACAGACGCAAAAA  10370

Query  241    aaTTCTTTCAGAAGAGCTGTCAGTCTGAGCGTTAGCAAGCAAAAATCAGTTAAAACTTTC  300
              ||||||||||||||||||||||||||||||||||||||||||||||||||||||||||||
Sbjct  10371  AATTCTTTCAGAAGAGCTGTCAGTCTGAGCGTTAGCAAGCAAAAATCAGTTAAAACTTTC  10430

Query  301    AACAACGGATCTCTTGGTTCCGGCATC  327
              |||||||||||||||||||||||||||
Sbjct  10431  AACAACGGATCTCTTGGTTCCGGCATC  10457


>JAADCK010000556.1 Trichophyton interdigitale strain UCMS-IGIB-CI11 CI11_contig556, 
whole genome shotgun sequence
Length=4458

 Score = 588 bits (318),  Expect = 4e-164
 Identities = 324/327 (99%), Gaps = 0/327 (0%)
 Strand=Plus/Plus

Query  1     CAAGGTTTCCGTAGGTGAACCTGCGGAAGGATCATTAGCGCGCAGGCCGGAGGCTGGCCC  60
             ||||||||||||||||||||||||||||||||||||| ||||||||||||||||||||||
Sbjct  4086  CAAGGTTTCCGTAGGTGAACCTGCGGAAGGATCATTAACGCGCAGGCCGGAGGCTGGCCC  4145

Query  61    CCCACGATAGGGCCAAACGTCCGTCAGGGGTGAGCAGATGTGCGCCGGCCGTACCGCCCC  120
             ||||||||||||||||||||||||||||||||||||||||||||||||||||||||||||
Sbjct  4146  CCCACGATAGGGCCAAACGTCCGTCAGGGGTGAGCAGATGTGCGCCGGCCGTACCGCCCC  4205

Query  121   ATTCTTGTCTACATTACTCGGTTGCCTCGGCGGGCCGCGCTCTCCCAGGAGAGCCGTTCG  180
             |||||||||||| |||||||||||||||||||||||||||||| ||||||||||||||||
Sbjct  4206  ATTCTTGTCTACCTTACTCGGTTGCCTCGGCGGGCCGCGCTCTTCCAGGAGAGCCGTTCG  4265

Query  181   GCGAGCCTCTCTTTAGTGGCTAAACGCTGGACCGCGCCCGCCGGAGGACAGACGCaaaaa  240
             ||||||||||||||||||||||||||||||||||||||||||||||||||||||||||||
Sbjct  4266  GCGAGCCTCTCTTTAGTGGCTAAACGCTGGACCGCGCCCGCCGGAGGACAGACGCAAAAA  4325

Query  241   aaTTCTTTCAGAAGAGCTGTCAGTCTGAGCGTTAGCAAGCAAAAATCAGTTAAAACTTTC  300
             ||||||||||||||||||||||||||||||||||||||||||||||||||||||||||||
Sbjct  4326  AATTCTTTCAGAAGAGCTGTCAGTCTGAGCGTTAGCAAGCAAAAATCAGTTAAAACTTTC  4385

Query  301   AACAACGGATCTCTTGGTTCCGGCATC  327
             |||||||||||||||||||||||||||
Sbjct  4386  AACAACGGATCTCTTGGTTCCGGCATC  4412


>WOFF01000004.1 Trichophyton schoenleinii strain CMCC(F)T2s Scaffold4, whole 
genome shotgun sequence
Length=4656536

 Score = 566 bits (306),  Expect = 2e-157
 Identities = 322/329 (98%), Gaps = 3/329 (1%)
 Strand=Plus/Plus

Query  1      CAAGGTTTCCGTAGGTGAACCTGCGGAAGGATCATTAGCGCGCAGGCCGGAGGCTGGCCC  60
              ||||||||||||||||||||||||||||||||||||| ||||||||||||||||||||||
Sbjct  14179  CAAGGTTTCCGTAGGTGAACCTGCGGAAGGATCATTAACGCGCAGGCCGGAGGCTGGCCC  14238

Query  61     CCCACGATAGGGCCAAACGTCCGTCAGGGGTGAGCAGATGTGCGCCGGCCGTACCGCCCC  120
              |||||||||||||||||||||| |||||||||||||||||||||||||||||||||||||
Sbjct  14239  CCCACGATAGGGCCAAACGTCCATCAGGGGTGAGCAGATGTGCGCCGGCCGTACCGCCCC  14298

Query  121    ATTCTTGTCTACATTACTCGGTTGCCTCGGCGGGCCGCGCTCTC-C-CAGGAGAGCCGTT  178
              |||||||||||| ||||||||||||||||||||||||||||||| | |||||||||||||
Sbjct  14299  ATTCTTGTCTACCTTACTCGGTTGCCTCGGCGGGCCGCGCTCTCTCTCAGGAGAGCCGTT  14358

Query  179    CGGCGAGCCTCTCTTTAGTGGCTAAACGCTGGACCGCGCCCGCCGGAGGACAGACGCaaa  238
              ||||||||||||||||||||||| ||||||||||||||||||||||||||||||||| ||
Sbjct  14359  CGGCGAGCCTCTCTTTAGTGGCTCAACGCTGGACCGCGCCCGCCGGAGGACAGACGC-AA  14417

Query  239    aaaaTTCTTTCAGAAGAGCTGTCAGTCTGAGCGTTAGCAAGCAAAAATCAGTTAAAACTT  298
              ||||||||||||||||||||||||||||||||||||||||||||||||||||||||||||
Sbjct  14418  AAAATTCTTTCAGAAGAGCTGTCAGTCTGAGCGTTAGCAAGCAAAAATCAGTTAAAACTT  14477

Query  299    TCAACAACGGATCTCTTGGTTCCGGCATC  327
              |||||||||||||||||||||||||||||
Sbjct  14478  TCAACAACGGATCTCTTGGTTCCGGCATC  14506


 Score = 566 bits (306),  Expect = 2e-157
 Identities = 322/329 (98%), Gaps = 3/329 (1%)
 Strand=Plus/Plus

Query  1      CAAGGTTTCCGTAGGTGAACCTGCGGAAGGATCATTAGCGCGCAGGCCGGAGGCTGGCCC  60
              ||||||||||||||||||||||||||||||||||||| ||||||||||||||||||||||
Sbjct  30793  CAAGGTTTCCGTAGGTGAACCTGCGGAAGGATCATTAACGCGCAGGCCGGAGGCTGGCCC  30852

Query  61     CCCACGATAGGGCCAAACGTCCGTCAGGGGTGAGCAGATGTGCGCCGGCCGTACCGCCCC  120
              |||||||||||||||||||||| |||||||||||||||||||||||||||||||||||||
Sbjct  30853  CCCACGATAGGGCCAAACGTCCATCAGGGGTGAGCAGATGTGCGCCGGCCGTACCGCCCC  30912

Query  121    ATTCTTGTCTACATTACTCGGTTGCCTCGGCGGGCCGCGCTCTC-C-CAGGAGAGCCGTT  178
              |||||||||||| ||||||||||||||||||||||||||||||| | |||||||||||||
Sbjct  30913  ATTCTTGTCTACCTTACTCGGTTGCCTCGGCGGGCCGCGCTCTCTCTCAGGAGAGCCGTT  30972

Query  179    CGGCGAGCCTCTCTTTAGTGGCTAAACGCTGGACCGCGCCCGCCGGAGGACAGACGCaaa  238
              ||||||||||||||||||||||| ||||||||||||||||||||||||||||||||| ||
Sbjct  30973  CGGCGAGCCTCTCTTTAGTGGCTCAACGCTGGACCGCGCCCGCCGGAGGACAGACGC-AA  31031

Query  239    aaaaTTCTTTCAGAAGAGCTGTCAGTCTGAGCGTTAGCAAGCAAAAATCAGTTAAAACTT  298
              ||||||||||||||||||||||||||||||||||||||||||||||||||||||||||||
Sbjct  31032  AAAATTCTTTCAGAAGAGCTGTCAGTCTGAGCGTTAGCAAGCAAAAATCAGTTAAAACTT  31091

Query  299    TCAACAACGGATCTCTTGGTTCCGGCATC  327
              |||||||||||||||||||||||||||||
Sbjct  31092  TCAACAACGGATCTCTTGGTTCCGGCATC  31120


 Score = 566 bits (306),  Expect = 2e-157
 Identities = 322/329 (98%), Gaps = 3/329 (1%)
 Strand=Plus/Plus

Query  1      CAAGGTTTCCGTAGGTGAACCTGCGGAAGGATCATTAGCGCGCAGGCCGGAGGCTGGCCC  60
              ||||||||||||||||||||||||||||||||||||| ||||||||||||||||||||||
Sbjct  47400  CAAGGTTTCCGTAGGTGAACCTGCGGAAGGATCATTAACGCGCAGGCCGGAGGCTGGCCC  47459

Query  61     CCCACGATAGGGCCAAACGTCCGTCAGGGGTGAGCAGATGTGCGCCGGCCGTACCGCCCC  120
              |||||||||||||||||||||| |||||||||||||||||||||||||||||||||||||
Sbjct  47460  CCCACGATAGGGCCAAACGTCCATCAGGGGTGAGCAGATGTGCGCCGGCCGTACCGCCCC  47519

Query  121    ATTCTTGTCTACATTACTCGGTTGCCTCGGCGGGCCGCGCTCTC-C-CAGGAGAGCCGTT  178
              |||||||||||| ||||||||||||||||||||||||||||||| | |||||||||||||
Sbjct  47520  ATTCTTGTCTACCTTACTCGGTTGCCTCGGCGGGCCGCGCTCTCTCTCAGGAGAGCCGTT  47579

Query  179    CGGCGAGCCTCTCTTTAGTGGCTAAACGCTGGACCGCGCCCGCCGGAGGACAGACGCaaa  238
              ||||||||||||||||||||||| ||||||||||||||||||||||||||||||||| ||
Sbjct  47580  CGGCGAGCCTCTCTTTAGTGGCTCAACGCTGGACCGCGCCCGCCGGAGGACAGACGC-AA  47638

Query  239    aaaaTTCTTTCAGAAGAGCTGTCAGTCTGAGCGTTAGCAAGCAAAAATCAGTTAAAACTT  298
              ||||||||||||||||||||||||||||||||||||||||||||||||||||||||||||
Sbjct  47639  AAAATTCTTTCAGAAGAGCTGTCAGTCTGAGCGTTAGCAAGCAAAAATCAGTTAAAACTT  47698

Query  299    TCAACAACGGATCTCTTGGTTCCGGCATC  327
              |||||||||||||||||||||||||||||
Sbjct  47699  TCAACAACGGATCTCTTGGTTCCGGCATC  47727


 Score = 566 bits (306),  Expect = 2e-157
 Identities = 322/329 (98%), Gaps = 3/329 (1%)
 Strand=Plus/Plus

Query  1      CAAGGTTTCCGTAGGTGAACCTGCGGAAGGATCATTAGCGCGCAGGCCGGAGGCTGGCCC  60
              ||||||||||||||||||||||||||||||||||||| ||||||||||||||||||||||
Sbjct  55714  CAAGGTTTCCGTAGGTGAACCTGCGGAAGGATCATTAACGCGCAGGCCGGAGGCTGGCCC  55773

Query  61     CCCACGATAGGGCCAAACGTCCGTCAGGGGTGAGCAGATGTGCGCCGGCCGTACCGCCCC  120
              |||||||||||||||||||||| |||||||||||||||||||||||||||||||||||||
Sbjct  55774  CCCACGATAGGGCCAAACGTCCATCAGGGGTGAGCAGATGTGCGCCGGCCGTACCGCCCC  55833

Query  121    ATTCTTGTCTACATTACTCGGTTGCCTCGGCGGGCCGCGCTCTC-C-CAGGAGAGCCGTT  178
              |||||||||||| ||||||||||||||||||||||||||||||| | |||||||||||||
Sbjct  55834  ATTCTTGTCTACCTTACTCGGTTGCCTCGGCGGGCCGCGCTCTCTCTCAGGAGAGCCGTT  55893

Query  179    CGGCGAGCCTCTCTTTAGTGGCTAAACGCTGGACCGCGCCCGCCGGAGGACAGACGCaaa  238
              ||||||||||||||||||||||| ||||||||||||||||||||||||||||||||| ||
Sbjct  55894  CGGCGAGCCTCTCTTTAGTGGCTCAACGCTGGACCGCGCCCGCCGGAGGACAGACGC-AA  55952

Query  239    aaaaTTCTTTCAGAAGAGCTGTCAGTCTGAGCGTTAGCAAGCAAAAATCAGTTAAAACTT  298
              ||||||||||||||||||||||||||||||||||||||||||||||||||||||||||||
Sbjct  55953  AAAATTCTTTCAGAAGAGCTGTCAGTCTGAGCGTTAGCAAGCAAAAATCAGTTAAAACTT  56012

Query  299    TCAACAACGGATCTCTTGGTTCCGGCATC  327
              |||||||||||||||||||||||||||||
Sbjct  56013  TCAACAACGGATCTCTTGGTTCCGGCATC  56041


 Score = 562 bits (304),  Expect = 2e-156
 Identities = 322/330 (98%), Gaps = 4/330 (1%)
 Strand=Plus/Plus

Query  1      CAAGGTTTCCGTAGGTGAACCTGCGGAAGGATCATTAGCGCGCAGGCCGGAGGCTGGCCC  60
              ||||||||||||||||||||||||||||||||||||| ||||||||||||||||||||||
Sbjct  22479  CAAGGTTTCCGTAGGTGAACCTGCGGAAGGATCATTAACGCGCAGGCCGGAGGCTGGCCC  22538

Query  61     CCCACGATAGGGCCAAACGTCCGTCAGGGGTGAGCAGATGTGCGCCGGCCGTACCGCCCC  120
              |||||||||||||||||||||| |||||||||||||||||||||||||||||||||||||
Sbjct  22539  CCCACGATAGGGCCAAACGTCCATCAGGGGTGAGCAGATGTGCGCCGGCCGTACCGCCCC  22598

Query  121    ATTCTTGTCTACATTACTCGGTTGCCTCGGCGGGCCGCGCTCTC-C-CAGGAGAGCCGTT  178
              |||||||||||| ||||||||||||||||||||||||||||||| | |||||||||||||
Sbjct  22599  ATTCTTGTCTACCTTACTCGGTTGCCTCGGCGGGCCGCGCTCTCTCTCAGGAGAGCCGTT  22658

Query  179    CGGCGAGCCTCTCTTTAGTGGCTAAACGCTGGACCGCGCCCGCCGGAGGACAGACGCaaa  238
              ||||||||||||||||||||||| ||||||||||||||||||||||||||||||||| ||
Sbjct  22659  CGGCGAGCCTCTCTTTAGTGGCTCAACGCTGGACCGCGCCCGCCGGAGGACAGACGC-AA  22717

Query  239    aaaaTTCTTTCAGAAGAGCTGTCAGTCTGAGCGTTAGCAAGCAAAAATCAGTTAAAACTT  298
              ||||||||||||||||||||||||||||||||||||||||||||||||||||||||||||
Sbjct  22718  AAAATTCTTTCAGAAGAGCTGTCAGTCTGAGCGTTAGCAAGCAAAAATCAGTTAAAACTT  22777

Query  299    TCAACAACGGATCTCTTGG-TTCCGGCATC  327
              ||||||||||||||||||| ||||||||||
Sbjct  22778  TCAACAACGGATCTCTTGGGTTCCGGCATC  22807


 Score = 560 bits (303),  Expect = 9e-156
 Identities = 321/329 (98%), Gaps = 4/329 (1%)
 Strand=Plus/Plus

Query  1     CAAGGTTTCCGTAGGTGAACCTGCGGAAGGATCATTAGCGCGCAGGCCGGAGGCTGGCCC  60
             ||||||||||||||||||||||||||||||||||||| ||||||||||||||||||||||
Sbjct  5877  CAAGGTTTCCGTAGGTGAACCTGCGGAAGGATCATTAACGCGCAGGCCGGAGGCTGGCCC  5936

Query  61    CCCACGATAGGGCCAAACGTCCGTCAGGGGTGAGCAGATGTGCGCCGGCCGTACCGCCCC  120
             |||||||||||||||||||||| |||||||||||||||||||||||||||||||||||||
Sbjct  5937  CCCACGATAGGGCCAAACGTCCATCAGGGGTGAGCAGATGTGCGCCGGCCGTACCGCCCC  5996

Query  121   ATTCTTGTCTACATTACTCGGTTGCCTCGGCGGGCCGCGCTCTC-C-CAGGAGAGCCGTT  178
             |||||||||||| ||||||||||||||||||||||||||||||| | |||||||||||||
Sbjct  5997  ATTCTTGTCTACCTTACTCGGTTGCCTCGGCGGGCCGCGCTCTCTCTCAGGAGAGCCGTT  6056

Query  179   CGGCGAGCCTCTCTTTAGTGGCTAAACGCTGGACCGCGCCCGCCGGAGGACAGACGCaaa  238
             ||||||||||||||||||||||| ||||||||||||||||||||||||||||||||| ||
Sbjct  6057  CGGCGAGCCTCTCTTTAGTGGCTCAACGCTGGACCGCGCCCGCCGGAGGACAGACGC-AA  6115

Query  239   aaaaTTCTTTCAGAAGAGCTGTCAGTCTGAGCGTTAGCAAGCAAAAATCAGTTAAAACTT  298
             ||||||||||||||||||||||||||||||||||||||||||||||||||||||||||||
Sbjct  6116  AAAATTCTTTCAGAAGAGCTGTCAGTCTGAGCGTTAGCAAGCAAAAATCAGTTAAAACTT  6175

Query  299   TCAACAACGGATCTCTTGGTTCCGGCATC  327
             |||||||||||||||||||||| ||||||
Sbjct  6176  TCAACAACGGATCTCTTGGTTC-GGCATC  6203


 Score = 547 bits (296),  Expect = 7e-152
 Identities = 319/329 (97%), Gaps = 6/329 (2%)
 Strand=Plus/Plus

Query  3      AGGTTTCCGTAGGTGAACCTGCGGAAGGATCATTAGCGCGCAGGCCGGAGGCTGGCCCCC  62
              ||||||||||||||||||||||||||||||||||| ||||||||||||||||||||||||
Sbjct  39090  AGGTTTCCGTAGGTGAACCTGCGGAAGGATCATTAACGCGCAGGCCGGAGGCTGGCCCCC  39149

Query  63     CACGATAGGGCCAAACGTCCGTCAGGGGTGAGCAGATGTGCGCCGGCCGTACCGCCCCAT  122
              |||||||||||||||||||| ||| |||||||||||||||||||||||||||||||||||
Sbjct  39150  CACGATAGGGCCAAACGTCCATCA-GGGTGAGCAGATGTGCGCCGGCCGTACCGCCCCAT  39208

Query  123    TCTTGTCTACATTACTCGGTTGCCTCGGCGGGCCGCGCTCTC-C-CAGGAGAGCCGTTCG  180
              |||||||||| ||||||||||||||||||||||||||||||| | |||||||||||||||
Sbjct  39209  TCTTGTCTACCTTACTCGGTTGCCTCGGCGGGCCGCGCTCTCTCTCAGGAGAGCCGTTCG  39268

Query  181    GCGAGCCTCTCTTTAGTGGCTAAACGCTGGACCGCGCCCGCCGGAGGACAGACGCaaaaa  240
              ||||||||||||||||||||| ||||||||||||||||||||||||||||||||||||||
Sbjct  39269  GCGAGCCTCTCTTTAGTGGCTCAACGCTGGACCGCGCCCGCCGGAGGACAGACGCAAAAA  39328

Query  241    aaTTCTTTCAGAAGAGCTGTCAGTCTGAGCGTTAGCAAGCAAAAA-TCAGTT-AAAACTT  298
              ||||||||||||||||||||||||||||||||||||||||||||| |||||| |||||||
Sbjct  39329  AATTCTTTCAGAAGAGCTGTCAGTCTGAGCGTTAGCAAGCAAAAAATCAGTTAAAAACTT  39388

Query  299    TCAACAACGGATCTCTTGGTTCCGGCATC  327
              |||||||||||||||||||||||| ||||
Sbjct  39389  TCAACAACGGATCTCTTGGTTCCG-CATC  39416


 Score = 534 bits (289),  Expect = 5e-148
 Identities = 319/332 (96%), Gaps = 7/332 (2%)
 Strand=Plus/Plus

Query  1      CAAGG-TTTCCGTAGGTGAACCTGCGGAAGGATCATTAGCGCGCAGGCCGGAGGCTGG-C  58
              ||||| |||||||||||||||||||||||||||||||| ||||||||||||||||||| |
Sbjct  64024  CAAGGTTTTCCGTAGGTGAACCTGCGGAAGGATCATTAACGCGCAGGCCGGAGGCTGGCC  64083

Query  59     CCCCCACGATAGGGCCAAACGTCCGTCAGGGGTGAGCAGATGTGCGCCGGCCGTACCGCC  118
              |||||||||||||||||||||||| |||||||||||||||||||||||||||||||||||
Sbjct  64084  CCCCCACGATAGGGCCAAACGTCCATCAGGGGTGAGCAGATGTGCGCCGGCCGTACCGCC  64143

Query  119    CCATTCTTGTCTACATTACTCGG-TTGCCTCGGCGGGCCGCGCTCTC-C-CAGGAGAGCC  175
              |||||||||||||| |||||||| ||||||||||||||||||||||| | ||||||||||
Sbjct  64144  CCATTCTTGTCTACCTTACTCGGTTTGCCTCGGCGGGCCGCGCTCTCTCTCAGGAGAGCC  64203

Query  176    GTTCGGCGAGCCTCTCTTTAGTGGCTAAACGCTGGACCGCGCCCGCCGGAGGACAGACGC  235
              |||| ||||||||||||||| ||||| |||||||||||||||||||||||||||||||||
Sbjct  64204  GTTC-GCGAGCCTCTCTTTATTGGCTCAACGCTGGACCGCGCCCGCCGGAGGACAGACGC  64262

Query  236    aaaaaaaTTCTTTCAGAAGAGCTGTCAGTCTGAGCGTTAGCAAGCAAAAATCAGTTAAAA  295
               |||||||||||||||||||||||||||||||||||||||||||||||||||| ||||||
Sbjct  64263  -AAAAAATTCTTTCAGAAGAGCTGTCAGTCTGAGCGTTAGCAAGCAAAAATCATTTAAAA  64321

Query  296    CTTTCAACAACGGATCTCTTGGTTCCGGCATC  327
              ||||||||||||||||||||||||||||||||
Sbjct  64322  CTTTCAACAACGGATCTCTTGGTTCCGGCATC  64353


>DS995812.1 Trichophyton equinum CBS 127.97 supercont1.95 genomic scaffold, 
whole genome shotgun sequence
Length=36547

 Score = 558 bits (302),  Expect = 3e-155
 Identities = 322/331 (97%), Gaps = 4/331 (1%)
 Strand=Plus/Plus

Query  1     CAAGGTTTCCGTAGGTGAACCTGCGGAAGGATCATTAGCGCGCAGGCCGGAGGCTGGCCC  60
             ||||||||||||||||||||||||||||||||||||| ||||||||||||||||||||||
Sbjct  781   CAAGGTTTCCGTAGGTGAACCTGCGGAAGGATCATTAACGCGCAGGCCGGAGGCTGGCCC  840

Query  61    CCCACGATAGGGCCAAACGTCCGTCAGGGGTGAGCAGATGTGCGCCGGCCGTACCGCCCC  120
             |||| |||||||||||||||||||||||||||||||||||||||||||||||||||||||
Sbjct  841   CCCAGGATAGGGCCAAACGTCCGTCAGGGGTGAGCAGATGTGCGCCGGCCGTACCGCCCC  900

Query  121   ATTCTTGTCTACATTACTCGGTTGCCTCGGCGGGCCGCGCTCTCCCAGGAGAGCCGTTCG  180
             |||||||||||| |||||||||||||||||||||||||||||||||||||||||||||||
Sbjct  901   ATTCTTGTCTACCTTACTCGGTTGCCTCGGCGGGCCGCGCTCTCCCAGGAGAGCCGTTCG  960

Query  181   GCGAGCCTCTCTT--TAGTGGCTAAACGCTGGACCGCGCCCGCCGGAGGACAGACGC--a  236
             |||||||||||||  ||| |||| |||||||||||||||||||||||||||||||||  |
Sbjct  961   GCGAGCCTCTCTTTATAGCGGCTCAACGCTGGACCGCGCCCGCCGGAGGACAGACGCAAA  1020

Query  237   aaaaaaTTCTTTCAGAAGAGCTGTCAGTCTGAGCGTTAGCAAGCAAAAATCAGTTAAAAC  296
             ||||||||||||||||||||||||||||||||||||||||||||||||||||||||||||
Sbjct  1021  AAAAAATTCTTTCAGAAGAGCTGTCAGTCTGAGCGTTAGCAAGCAAAAATCAGTTAAAAC  1080

Query  297   TTTCAACAACGGATCTCTTGGTTCCGGCATC  327
             |||||||||||||||||||||||||||||||
Sbjct  1081  TTTCAACAACGGATCTCTTGGTTCCGGCATC  1111


 Score = 558 bits (302),  Expect = 3e-155
 Identities = 322/331 (97%), Gaps = 4/331 (1%)
 Strand=Plus/Plus

Query  1     CAAGGTTTCCGTAGGTGAACCTGCGGAAGGATCATTAGCGCGCAGGCCGGAGGCTGGCCC  60
             ||||||||||||||||||||||||||||||||||||| ||||||||||||||||||||||
Sbjct  9493  CAAGGTTTCCGTAGGTGAACCTGCGGAAGGATCATTAACGCGCAGGCCGGAGGCTGGCCC  9552

Query  61    CCCACGATAGGGCCAAACGTCCGTCAGGGGTGAGCAGATGTGCGCCGGCCGTACCGCCCC  120
             |||| |||||||||||||||||||||||||||||||||||||||||||||||||||||||
Sbjct  9553  CCCAGGATAGGGCCAAACGTCCGTCAGGGGTGAGCAGATGTGCGCCGGCCGTACCGCCCC  9612

Query  121   ATTCTTGTCTACATTACTCGGTTGCCTCGGCGGGCCGCGCTCTCCCAGGAGAGCCGTTCG  180
             |||||||||||| |||||||||||||||||||||||||||||||||||||||||||||||
Sbjct  9613  ATTCTTGTCTACCTTACTCGGTTGCCTCGGCGGGCCGCGCTCTCCCAGGAGAGCCGTTCG  9672

Query  181   GCGAGCCTCTCTT--TAGTGGCTAAACGCTGGACCGCGCCCGCCGGAGGACAGACGC--a  236
             |||||||||||||  ||| |||| |||||||||||||||||||||||||||||||||  |
Sbjct  9673  GCGAGCCTCTCTTTATAGCGGCTCAACGCTGGACCGCGCCCGCCGGAGGACAGACGCAAA  9732

Query  237   aaaaaaTTCTTTCAGAAGAGCTGTCAGTCTGAGCGTTAGCAAGCAAAAATCAGTTAAAAC  296
             ||||||||||||||||||||||||||||||||||||||||||||||||||||||||||||
Sbjct  9733  AAAAAATTCTTTCAGAAGAGCTGTCAGTCTGAGCGTTAGCAAGCAAAAATCAGTTAAAAC  9792

Query  297   TTTCAACAACGGATCTCTTGGTTCCGGCATC  327
             |||||||||||||||||||||||||||||||
Sbjct  9793  TTTCAACAACGGATCTCTTGGTTCCGGCATC  9823


 Score = 558 bits (302),  Expect = 3e-155
 Identities = 322/331 (97%), Gaps = 4/331 (1%)
 Strand=Plus/Plus

Query  1      CAAGGTTTCCGTAGGTGAACCTGCGGAAGGATCATTAGCGCGCAGGCCGGAGGCTGGCCC  60
              ||||||||||||||||||||||||||||||||||||| ||||||||||||||||||||||
Sbjct  18213  CAAGGTTTCCGTAGGTGAACCTGCGGAAGGATCATTAACGCGCAGGCCGGAGGCTGGCCC  18272

Query  61     CCCACGATAGGGCCAAACGTCCGTCAGGGGTGAGCAGATGTGCGCCGGCCGTACCGCCCC  120
              |||| |||||||||||||||||||||||||||||||||||||||||||||||||||||||
Sbjct  18273  CCCAGGATAGGGCCAAACGTCCGTCAGGGGTGAGCAGATGTGCGCCGGCCGTACCGCCCC  18332

Query  121    ATTCTTGTCTACATTACTCGGTTGCCTCGGCGGGCCGCGCTCTCCCAGGAGAGCCGTTCG  180
              |||||||||||| |||||||||||||||||||||||||||||||||||||||||||||||
Sbjct  18333  ATTCTTGTCTACCTTACTCGGTTGCCTCGGCGGGCCGCGCTCTCCCAGGAGAGCCGTTCG  18392

Query  181    GCGAGCCTCTCTT--TAGTGGCTAAACGCTGGACCGCGCCCGCCGGAGGACAGACGC--a  236
              |||||||||||||  ||| |||| |||||||||||||||||||||||||||||||||  |
Sbjct  18393  GCGAGCCTCTCTTTATAGCGGCTCAACGCTGGACCGCGCCCGCCGGAGGACAGACGCAAA  18452

Query  237    aaaaaaTTCTTTCAGAAGAGCTGTCAGTCTGAGCGTTAGCAAGCAAAAATCAGTTAAAAC  296
              ||||||||||||||||||||||||||||||||||||||||||||||||||||||||||||
Sbjct  18453  AAAAAATTCTTTCAGAAGAGCTGTCAGTCTGAGCGTTAGCAAGCAAAAATCAGTTAAAAC  18512

Query  297    TTTCAACAACGGATCTCTTGGTTCCGGCATC  327
              |||||||||||||||||||||||||||||||
Sbjct  18513  TTTCAACAACGGATCTCTTGGTTCCGGCATC  18543


>DS995827.1 Trichophyton equinum CBS 127.97 supercont1.110 genomic scaffold, 
whole genome shotgun sequence
Length=12622

 Score = 558 bits (302),  Expect = 3e-155
 Identities = 322/331 (97%), Gaps = 4/331 (1%)
 Strand=Plus/Minus

Query  1     CAAGGTTTCCGTAGGTGAACCTGCGGAAGGATCATTAGCGCGCAGGCCGGAGGCTGGCCC  60
             ||||||||||||||||||||||||||||||||||||| ||||||||||||||||||||||
Sbjct  8357  CAAGGTTTCCGTAGGTGAACCTGCGGAAGGATCATTAACGCGCAGGCCGGAGGCTGGCCC  8298

Query  61    CCCACGATAGGGCCAAACGTCCGTCAGGGGTGAGCAGATGTGCGCCGGCCGTACCGCCCC  120
             |||| |||||||||||||||||||||||||||||||||||||||||||||||||||||||
Sbjct  8297  CCCAGGATAGGGCCAAACGTCCGTCAGGGGTGAGCAGATGTGCGCCGGCCGTACCGCCCC  8238

Query  121   ATTCTTGTCTACATTACTCGGTTGCCTCGGCGGGCCGCGCTCTCCCAGGAGAGCCGTTCG  180
             |||||||||||| |||||||||||||||||||||||||||||||||||||||||||||||
Sbjct  8237  ATTCTTGTCTACCTTACTCGGTTGCCTCGGCGGGCCGCGCTCTCCCAGGAGAGCCGTTCG  8178

Query  181   GCGAGCCTCTCTTTA--GTGGCTAAACGCTGGACCGCGCCCGCCGGAGGACAGACGCaaa  238
             |||||||||||||||  | |||| ||||||||||||||||||||||||||||||||||||
Sbjct  8177  GCGAGCCTCTCTTTATAGCGGCTCAACGCTGGACCGCGCCCGCCGGAGGACAGACGCAAA  8118

Query  239   aaaa--TTCTTTCAGAAGAGCTGTCAGTCTGAGCGTTAGCAAGCAAAAATCAGTTAAAAC  296
             ||||  ||||||||||||||||||||||||||||||||||||||||||||||||||||||
Sbjct  8117  AAAAAATTCTTTCAGAAGAGCTGTCAGTCTGAGCGTTAGCAAGCAAAAATCAGTTAAAAC  8058

Query  297   TTTCAACAACGGATCTCTTGGTTCCGGCATC  327
             |||||||||||||||||||||||||||||||
Sbjct  8057  TTTCAACAACGGATCTCTTGGTTCCGGCATC  8027


>DS995840.1 Trichophyton equinum CBS 127.97 supercont1.123 genomic scaffold, 
whole genome shotgun sequence
Length=4932

 Score = 558 bits (302),  Expect = 3e-155
 Identities = 322/331 (97%), Gaps = 4/331 (1%)
 Strand=Plus/Minus

Query  1    CAAGGTTTCCGTAGGTGAACCTGCGGAAGGATCATTAGCGCGCAGGCCGGAGGCTGGCCC  60
            ||||||||||||||||||||||||||||||||||||| ||||||||||||||||||||||
Sbjct  408  CAAGGTTTCCGTAGGTGAACCTGCGGAAGGATCATTAACGCGCAGGCCGGAGGCTGGCCC  349

Query  61   CCCACGATAGGGCCAAACGTCCGTCAGGGGTGAGCAGATGTGCGCCGGCCGTACCGCCCC  120
            |||| |||||||||||||||||||||||||||||||||||||||||||||||||||||||
Sbjct  348  CCCAGGATAGGGCCAAACGTCCGTCAGGGGTGAGCAGATGTGCGCCGGCCGTACCGCCCC  289

Query  121  ATTCTTGTCTACATTACTCGGTTGCCTCGGCGGGCCGCGCTCTCCCAGGAGAGCCGTTCG  180
            |||||||||||| |||||||||||||||||||||||||||||||||||||||||||||||
Sbjct  288  ATTCTTGTCTACCTTACTCGGTTGCCTCGGCGGGCCGCGCTCTCCCAGGAGAGCCGTTCG  229

Query  181  GCGAGCCTCTCTTTA--GTGGCTAAACGCTGGACCGCGCCCGCCGGAGGACAGACGCaaa  238
            |||||||||||||||  | |||| ||||||||||||||||||||||||||||||||||||
Sbjct  228  GCGAGCCTCTCTTTATAGCGGCTCAACGCTGGACCGCGCCCGCCGGAGGACAGACGCAAA  169

Query  239  aaaa--TTCTTTCAGAAGAGCTGTCAGTCTGAGCGTTAGCAAGCAAAAATCAGTTAAAAC  296
            ||||  ||||||||||||||||||||||||||||||||||||||||||||||||||||||
Sbjct  168  AAAAAATTCTTTCAGAAGAGCTGTCAGTCTGAGCGTTAGCAAGCAAAAATCAGTTAAAAC  109

Query  297  TTTCAACAACGGATCTCTTGGTTCCGGCATC  327
            |||||||||||||||||||||||||||||||
Sbjct  108  TTTCAACAACGGATCTCTTGGTTCCGGCATC  78


>GG698504.1 Trichophyton tonsurans CBS 112818 genomic scaffold supercont1.28, 
whole genome shotgun sequence
Length=305211

 Score = 553 bits (299),  Expect = 1e-153
 Identities = 321/331 (97%), Gaps = 4/331 (1%)
 Strand=Plus/Plus

Query  1     CAAGGTTTCCGTAGGTGAACCTGCGGAAGGATCATTAGCGCGCAGGCCGGAGGCTGGCCC  60
             ||||||||||||||||||||||||||||||||||||| |||||||||||||||| |||||
Sbjct  4693  CAAGGTTTCCGTAGGTGAACCTGCGGAAGGATCATTAACGCGCAGGCCGGAGGCCGGCCC  4752

Query  61    CCCACGATAGGGCCAAACGTCCGTCAGGGGTGAGCAGATGTGCGCCGGCCGTACCGCCCC  120
             |||| |||||||||||||||||||||||||||||||||||||||||||||||||||||||
Sbjct  4753  CCCAGGATAGGGCCAAACGTCCGTCAGGGGTGAGCAGATGTGCGCCGGCCGTACCGCCCC  4812

Query  121   ATTCTTGTCTACATTACTCGGTTGCCTCGGCGGGCCGCGCTCTCCCAGGAGAGCCGTTCG  180
             |||||||||||| |||||||||||||||||||||||||||||||||||||||||||||||
Sbjct  4813  ATTCTTGTCTACCTTACTCGGTTGCCTCGGCGGGCCGCGCTCTCCCAGGAGAGCCGTTCG  4872

Query  181   GCGAGCCTCTCTT--TAGTGGCTAAACGCTGGACCGCGCCCGCCGGAGGACAGACGC--a  236
             |||||||||||||  ||| |||| |||||||||||||||||||||||||||||||||  |
Sbjct  4873  GCGAGCCTCTCTTTATAGCGGCTCAACGCTGGACCGCGCCCGCCGGAGGACAGACGCAAA  4932

Query  237   aaaaaaTTCTTTCAGAAGAGCTGTCAGTCTGAGCGTTAGCAAGCAAAAATCAGTTAAAAC  296
             ||||||||||||||||||||||||||||||||||||||||||||||||||||||||||||
Sbjct  4933  AAAAAATTCTTTCAGAAGAGCTGTCAGTCTGAGCGTTAGCAAGCAAAAATCAGTTAAAAC  4992

Query  297   TTTCAACAACGGATCTCTTGGTTCCGGCATC  327
             |||||||||||||||||||||||||||||||
Sbjct  4993  TTTCAACAACGGATCTCTTGGTTCCGGCATC  5023


 Score = 553 bits (299),  Expect = 1e-153
 Identities = 321/331 (97%), Gaps = 4/331 (1%)
 Strand=Plus/Plus

Query  1      CAAGGTTTCCGTAGGTGAACCTGCGGAAGGATCATTAGCGCGCAGGCCGGAGGCTGGCCC  60
              ||||||||||||||||||||||||||||||||||||| |||||||||||||||| |||||
Sbjct  13535  CAAGGTTTCCGTAGGTGAACCTGCGGAAGGATCATTAACGCGCAGGCCGGAGGCCGGCCC  13594

Query  61     CCCACGATAGGGCCAAACGTCCGTCAGGGGTGAGCAGATGTGCGCCGGCCGTACCGCCCC  120
              |||| |||||||||||||||||||||||||||||||||||||||||||||||||||||||
Sbjct  13595  CCCAGGATAGGGCCAAACGTCCGTCAGGGGTGAGCAGATGTGCGCCGGCCGTACCGCCCC  13654

Query  121    ATTCTTGTCTACATTACTCGGTTGCCTCGGCGGGCCGCGCTCTCCCAGGAGAGCCGTTCG  180
              |||||||||||| |||||||||||||||||||||||||||||||||||||||||||||||
Sbjct  13655  ATTCTTGTCTACCTTACTCGGTTGCCTCGGCGGGCCGCGCTCTCCCAGGAGAGCCGTTCG  13714

Query  181    GCGAGCCTCTCTT--TAGTGGCTAAACGCTGGACCGCGCCCGCCGGAGGACAGACGC--a  236
              |||||||||||||  ||| |||| |||||||||||||||||||||||||||||||||  |
Sbjct  13715  GCGAGCCTCTCTTTATAGCGGCTCAACGCTGGACCGCGCCCGCCGGAGGACAGACGCAAA  13774

Query  237    aaaaaaTTCTTTCAGAAGAGCTGTCAGTCTGAGCGTTAGCAAGCAAAAATCAGTTAAAAC  296
              ||||||||||||||||||||||||||||||||||||||||||||||||||||||||||||
Sbjct  13775  AAAAAATTCTTTCAGAAGAGCTGTCAGTCTGAGCGTTAGCAAGCAAAAATCAGTTAAAAC  13834

Query  297    TTTCAACAACGGATCTCTTGGTTCCGGCATC  327
              |||||||||||||||||||||||||||||||
Sbjct  13835  TTTCAACAACGGATCTCTTGGTTCCGGCATC  13865


>ABSU01000048.1 Trichophyton benhamiae CBS 112371 Abenha-G-c-336b03.f1, whole 
genome shotgun sequence
Length=16775

 Score = 431 bits (233),  Expect = 7e-117
 Identities = 298/328 (91%), Gaps = 10/328 (3%)
 Strand=Plus/Minus

Query  1     CAAGGTTTCCGTAGGTGAACCTGCGGAAGGATCATTAGCGCGCAGGCCGGAGGCTGGCCC  60
             ||||||||||||||||||||||||||||||||||||| ||||||||||||||||||||||
Sbjct  2401  CAAGGTTTCCGTAGGTGAACCTGCGGAAGGATCATTAACGCGCAGGCCGGAGGCTGGCCC  2342

Query  61    CCCACGATAGGGCCAAACG-TCCGTCAGGGGTGAGCAGATGTGCGCCGGCCGTACCGCCC  119
             |||||||||||| | |||| ||||||||||||| ||||||||||||||||| ||| ||||
Sbjct  2341  CCCACGATAGGGACCAACGTTCCGTCAGGGGTGTGCAGATGTGCGCCGGCCTTAC-GCCC  2283

Query  120   CATTCTTGTCTACATTACTCGGTTGCCTCGGCGGGCCGCGCTCTCCCAGGAGAGCCGTTC  179
             ||||||||||||| ||||||||||||||||||||||||||||||||  |||||| ||| |
Sbjct  2282  CATTCTTGTCTACCTTACTCGGTTGCCTCGGCGGGCCGCGCTCTCCTGGGAGAGTCGTCC  2223

Query  180   GGCGAGCCTCTCTTTAGTGGCTAAACGCTGGACCGCGCCCGCCGGAGGACAGACGCaaaa  239
             |||||||||||  || | ||||  | |||||| |||||||||||||||||||||   |||
Sbjct  2222  GGCGAGCCTCT--TTGGGGGCTTTA-GCTGGATCGCGCCCGCCGGAGGACAGACATCAAA  2166

Query  240   aaaTTCTTTCAGAAGAGCTGTCAGTCTGAGCGTTAGCAAGCAAAAATCAGTTAAAACTTT  299
             ||| || ||  ||| |||||||||||||||||||||||||  ||||||||||||||||||
Sbjct  2165  AAA-TC-TT-GGAA-AGCTGTCAGTCTGAGCGTTAGCAAG-TAAAATCAGTTAAAACTTT  2111

Query  300   CAACAACGGATCTCTTGGTTCCGGCATC  327
             ||||||||||||||||||||||||||||
Sbjct  2110  CAACAACGGATCTCTTGGTTCCGGCATC  2083


 Score = 431 bits (233),  Expect = 7e-117
 Identities = 298/328 (91%), Gaps = 10/328 (3%)
 Strand=Plus/Minus

Query  1      CAAGGTTTCCGTAGGTGAACCTGCGGAAGGATCATTAGCGCGCAGGCCGGAGGCTGGCCC  60
              ||||||||||||||||||||||||||||||||||||| ||||||||||||||||||||||
Sbjct  10948  CAAGGTTTCCGTAGGTGAACCTGCGGAAGGATCATTAACGCGCAGGCCGGAGGCTGGCCC  10889

Query  61     CCCACGATAGGGCCAAACG-TCCGTCAGGGGTGAGCAGATGTGCGCCGGCCGTACCGCCC  119
              |||||||||||| | |||| ||||||||||||| ||||||||||||||||| ||| ||||
Sbjct  10888  CCCACGATAGGGACCAACGTTCCGTCAGGGGTGTGCAGATGTGCGCCGGCCTTAC-GCCC  10830

Query  120    CATTCTTGTCTACATTACTCGGTTGCCTCGGCGGGCCGCGCTCTCCCAGGAGAGCCGTTC  179
              ||||||||||||| ||||||||||||||||||||||||||||||||  |||||| ||| |
Sbjct  10829  CATTCTTGTCTACCTTACTCGGTTGCCTCGGCGGGCCGCGCTCTCCTGGGAGAGTCGTCC  10770

Query  180    GGCGAGCCTCTCTTTAGTGGCTAAACGCTGGACCGCGCCCGCCGGAGGACAGACGCaaaa  239
              |||||||||||  || | ||||  | |||||| |||||||||||||||||||||   |||
Sbjct  10769  GGCGAGCCTCT--TTGGGGGCTTTA-GCTGGATCGCGCCCGCCGGAGGACAGACATCAAA  10713

Query  240    aaaTTCTTTCAGAAGAGCTGTCAGTCTGAGCGTTAGCAAGCAAAAATCAGTTAAAACTTT  299
              ||| || ||  ||| |||||||||||||||||||||||||  ||||||||||||||||||
Sbjct  10712  AAA-TC-TT-GGAA-AGCTGTCAGTCTGAGCGTTAGCAAG-TAAAATCAGTTAAAACTTT  10658

Query  300    CAACAACGGATCTCTTGGTTCCGGCATC  327
              ||||||||||||||||||||||||||||
Sbjct  10657  CAACAACGGATCTCTTGGTTCCGGCATC  10630


>NW_003315066.1 Trichophyton benhamiae CBS 112371 chromosome Unknown Abenha-G-c-336b03.f1, 
whole genome shotgun sequence
Length=16775

 Score = 431 bits (233),  Expect = 7e-117
 Identities = 298/328 (91%), Gaps = 10/328 (3%)
 Strand=Plus/Minus

Query  1     CAAGGTTTCCGTAGGTGAACCTGCGGAAGGATCATTAGCGCGCAGGCCGGAGGCTGGCCC  60
             ||||||||||||||||||||||||||||||||||||| ||||||||||||||||||||||
Sbjct  2401  CAAGGTTTCCGTAGGTGAACCTGCGGAAGGATCATTAACGCGCAGGCCGGAGGCTGGCCC  2342

Query  61    CCCACGATAGGGCCAAACG-TCCGTCAGGGGTGAGCAGATGTGCGCCGGCCGTACCGCCC  119
             |||||||||||| | |||| ||||||||||||| ||||||||||||||||| ||| ||||
Sbjct  2341  CCCACGATAGGGACCAACGTTCCGTCAGGGGTGTGCAGATGTGCGCCGGCCTTAC-GCCC  2283

Query  120   CATTCTTGTCTACATTACTCGGTTGCCTCGGCGGGCCGCGCTCTCCCAGGAGAGCCGTTC  179
             ||||||||||||| ||||||||||||||||||||||||||||||||  |||||| ||| |
Sbjct  2282  CATTCTTGTCTACCTTACTCGGTTGCCTCGGCGGGCCGCGCTCTCCTGGGAGAGTCGTCC  2223

Query  180   GGCGAGCCTCTCTTTAGTGGCTAAACGCTGGACCGCGCCCGCCGGAGGACAGACGCaaaa  239
             |||||||||||  || | ||||  | |||||| |||||||||||||||||||||   |||
Sbjct  2222  GGCGAGCCTCT--TTGGGGGCTTTA-GCTGGATCGCGCCCGCCGGAGGACAGACATCAAA  2166

Query  240   aaaTTCTTTCAGAAGAGCTGTCAGTCTGAGCGTTAGCAAGCAAAAATCAGTTAAAACTTT  299
             ||| || ||  ||| |||||||||||||||||||||||||  ||||||||||||||||||
Sbjct  2165  AAA-TC-TT-GGAA-AGCTGTCAGTCTGAGCGTTAGCAAG-TAAAATCAGTTAAAACTTT  2111

Query  300   CAACAACGGATCTCTTGGTTCCGGCATC  327
             ||||||||||||||||||||||||||||
Sbjct  2110  CAACAACGGATCTCTTGGTTCCGGCATC  2083


 Score = 431 bits (233),  Expect = 7e-117
 Identities = 298/328 (91%), Gaps = 10/328 (3%)
 Strand=Plus/Minus

Query  1      CAAGGTTTCCGTAGGTGAACCTGCGGAAGGATCATTAGCGCGCAGGCCGGAGGCTGGCCC  60
              ||||||||||||||||||||||||||||||||||||| ||||||||||||||||||||||
Sbjct  10948  CAAGGTTTCCGTAGGTGAACCTGCGGAAGGATCATTAACGCGCAGGCCGGAGGCTGGCCC  10889

Query  61     CCCACGATAGGGCCAAACG-TCCGTCAGGGGTGAGCAGATGTGCGCCGGCCGTACCGCCC  119
              |||||||||||| | |||| ||||||||||||| ||||||||||||||||| ||| ||||
Sbjct  10888  CCCACGATAGGGACCAACGTTCCGTCAGGGGTGTGCAGATGTGCGCCGGCCTTAC-GCCC  10830

Query  120    CATTCTTGTCTACATTACTCGGTTGCCTCGGCGGGCCGCGCTCTCCCAGGAGAGCCGTTC  179
              ||||||||||||| ||||||||||||||||||||||||||||||||  |||||| ||| |
Sbjct  10829  CATTCTTGTCTACCTTACTCGGTTGCCTCGGCGGGCCGCGCTCTCCTGGGAGAGTCGTCC  10770

Query  180    GGCGAGCCTCTCTTTAGTGGCTAAACGCTGGACCGCGCCCGCCGGAGGACAGACGCaaaa  239
              |||||||||||  || | ||||  | |||||| |||||||||||||||||||||   |||
Sbjct  10769  GGCGAGCCTCT--TTGGGGGCTTTA-GCTGGATCGCGCCCGCCGGAGGACAGACATCAAA  10713

Query  240    aaaTTCTTTCAGAAGAGCTGTCAGTCTGAGCGTTAGCAAGCAAAAATCAGTTAAAACTTT  299
              ||| || ||  ||| |||||||||||||||||||||||||  ||||||||||||||||||
Sbjct  10712  AAA-TC-TT-GGAA-AGCTGTCAGTCTGAGCGTTAGCAAG-TAAAATCAGTTAAAACTTT  10658

Query  300    CAACAACGGATCTCTTGGTTCCGGCATC  327
              ||||||||||||||||||||||||||||
Sbjct  10657  CAACAACGGATCTCTTGGTTCCGGCATC  10630


>ACYE01000405.1 Trichophyton verrucosum HKI 0517 contig00658_1.f1.exp, whole 
genome shotgun sequence
Length=6884

 Score = 425 bits (230),  Expect = 3e-115
 Identities = 297/328 (91%), Gaps = 10/328 (3%)
 Strand=Plus/Minus

Query  1     CAAGGTTTCCGTAGGTGAACCTGCGGAAGGATCATTAGCGCGCAGGCCGGAGGCTGGCCC  60
             ||||||||||||||||||||||||||||||||||||| ||||||||||||||||||||||
Sbjct  4118  CAAGGTTTCCGTAGGTGAACCTGCGGAAGGATCATTAACGCGCAGGCCGGAGGCTGGCCC  4059

Query  61    CCCACGATAGGGCCAAACG-TCCGTCAGGGGTGAGCAGATGTGCGCCGGCCGTACCGCCC  119
             ||||||||||||   | || ||| ||||||||| ||||||||||||||||| ||| ||||
Sbjct  4058  CCCACGATAGGGATCAGCGTTCCATCAGGGGTGTGCAGATGTGCGCCGGCCTTAC-GCCC  4000

Query  120   CATTCTTGTCTACATTACTCGGTTGCCTCGGCGGGCCGCGCTCTCCCAGGAGAGCCGTTC  179
             ||||||||||||| ||||||||||||||||||||||||||||||||| |||||| ||| |
Sbjct  3999  CATTCTTGTCTACCTTACTCGGTTGCCTCGGCGGGCCGCGCTCTCCCCGGAGAGTCGTCC  3940

Query  180   GGCGAGCCTCTCTTTAGTGGCTAAACGCTGGACCGCGCCCGCCGGAGGACAGACGCaaaa  239
             |||||||||||  |  | ||||  | |||||| |||||||||||||||||||||   |||
Sbjct  3939  GGCGAGCCTCT--TCGGGGGCTTTA-GCTGGATCGCGCCCGCCGGAGGACAGACATCAAA  3883

Query  240   aaaTTCTTTCAGAAGAGCTGTCAGTCTGAGCGTTAGCAAGCAAAAATCAGTTAAAACTTT  299
             ||| || ||  |||||||||||||||||||||||||||||||||| ||||||||||||||
Sbjct  3882  AAA-TC-TT--GAAGAGCTGTCAGTCTGAGCGTTAGCAAGCAAAA-TCAGTTAAAACTTT  3828

Query  300   CAACAACGGATCTCTTGGTTCCGGCATC  327
             ||||||||||||||||||||||||||||
Sbjct  3827  CAACAACGGATCTCTTGGTTCCGGCATC  3800


>NW_003315232.1 Trichophyton verrucosum HKI 0517 contig00658_1.f1.exp, whole 
genome shotgun sequence
Length=6884

 Score = 425 bits (230),  Expect = 3e-115
 Identities = 297/328 (91%), Gaps = 10/328 (3%)
 Strand=Plus/Minus

Query  1     CAAGGTTTCCGTAGGTGAACCTGCGGAAGGATCATTAGCGCGCAGGCCGGAGGCTGGCCC  60
             ||||||||||||||||||||||||||||||||||||| ||||||||||||||||||||||
Sbjct  4118  CAAGGTTTCCGTAGGTGAACCTGCGGAAGGATCATTAACGCGCAGGCCGGAGGCTGGCCC  4059

Query  61    CCCACGATAGGGCCAAACG-TCCGTCAGGGGTGAGCAGATGTGCGCCGGCCGTACCGCCC  119
             ||||||||||||   | || ||| ||||||||| ||||||||||||||||| ||| ||||
Sbjct  4058  CCCACGATAGGGATCAGCGTTCCATCAGGGGTGTGCAGATGTGCGCCGGCCTTAC-GCCC  4000

Query  120   CATTCTTGTCTACATTACTCGGTTGCCTCGGCGGGCCGCGCTCTCCCAGGAGAGCCGTTC  179
             ||||||||||||| ||||||||||||||||||||||||||||||||| |||||| ||| |
Sbjct  3999  CATTCTTGTCTACCTTACTCGGTTGCCTCGGCGGGCCGCGCTCTCCCCGGAGAGTCGTCC  3940

Query  180   GGCGAGCCTCTCTTTAGTGGCTAAACGCTGGACCGCGCCCGCCGGAGGACAGACGCaaaa  239
             |||||||||||  |  | ||||  | |||||| |||||||||||||||||||||   |||
Sbjct  3939  GGCGAGCCTCT--TCGGGGGCTTTA-GCTGGATCGCGCCCGCCGGAGGACAGACATCAAA  3883

Query  240   aaaTTCTTTCAGAAGAGCTGTCAGTCTGAGCGTTAGCAAGCAAAAATCAGTTAAAACTTT  299
             ||| || ||  |||||||||||||||||||||||||||||||||| ||||||||||||||
Sbjct  3882  AAA-TC-TT--GAAGAGCTGTCAGTCTGAGCGTTAGCAAGCAAAA-TCAGTTAAAACTTT  3828

Query  300   CAACAACGGATCTCTTGGTTCCGGCATC  327
             ||||||||||||||||||||||||||||
Sbjct  3827  CAACAACGGATCTCTTGGTTCCGGCATC  3800


>CAJUYU010000019.1 Trichophyton violaceum genome assembly, contig: Chr0_RaGOO, whole 
genome shotgun sequence
Length=7880

 Score = 381 bits (206),  Expect = 7e-102
 Identities = 297/338 (88%), Gaps = 17/338 (5%)
 Strand=Plus/Plus

Query  1     CAAGGTTTCCGTAGGTGAACCTGCGGAAGGATCATTAGCGCGCAGGCCGGAGGCTGGCCC  60
             ||||||||||||||||||||||||||||||||||||| ||||||||||||||||||||||
Sbjct  3034  CAAGGTTTCCGTAGGTGAACCTGCGGAAGGATCATTAACGCGCAGGCCGGAGGCTGGCCC  3093

Query  61    CCCACGATAGGGCCAAACG-TCCGTCAGGGGTGAGCAGATGTGCGCCGGCCGTACCGCCC  119
             |||||||||||| |  ||| ||| ||||||||||||||| |||||||||||||||  |||
Sbjct  3094  CCCACGATAGGGACCGACGTTCCATCAGGGGTGAGCAGACGTGCGCCGGCCGTACGCCCC  3153

Query  120   CATTCTTGTCTACATTACTCGGTTGCCTCGGCGGGCCGCGCTC----TCCCA-GGAGAGC  174
             ||||||||||||| | || ||||||||||||||||||||||||    | ||| |||||||
Sbjct  3154  CATTCTTGTCTACCTCACCCGGTTGCCTCGGCGGGCCGCGCTCCCCCTGCCAGGGAGAGC  3213

Query  175   CGTTCGGCGAGCCTCTCTT-TAGTGG-CTAAACGCTGGACCGCGCCCGCCGGAGGACAGA  232
             ||| ||||| ||| | ||| | | || ||  | || ||||||||||||||||||||||||
Sbjct  3214  CGTCCGGCGGGCC-C-CTTCTGGGGGCCTCGA-GCCGGACCGCGCCCGCCGGAGGACAGA  3270

Query  233   C-GCaa-aaaaaTTCTTTCAGAAGAGCTGTCAGTCTGAGCGT-TAGCAAGCAAAAATCAG  289
             |  |||  |||||||  || |||| ||||||||||||||||| |||||||| | ||||||
Sbjct  3271  CACCAAGGAAAATTC--TCTGAAGGGCTGTCAGTCTGAGCGTCTAGCAAGC-ACAATCAG  3327

Query  290   TTAAAACTTTCAACAACGGATCTCTTGGTTCCGGCATC  327
             ||||||||||||||||||||||||||||||||||||||
Sbjct  3328  TTAAAACTTTCAACAACGGATCTCTTGGTTCCGGCATC  3365


>CAJUYO010000017.1 Trichophyton yaoundei genome assembly, contig: Chr0_RaGOO, whole 
genome shotgun sequence
Length=11441

 Score = 250 bits (135),  Expect = 2e-62
 Identities = 226/267 (85%), Gaps = 18/267 (7%)
 Strand=Plus/Plus

Query  39     CGCGCAGGCCGGAGGCTGGCCCCCCACGATAGGGCCAAACG-TCCGTCAGGGGTGAGCAG  97
              |||||||||||||||||||||||||||||||||| |  ||| ||| ||||||||||||||
Sbjct  10890  CGCGCAGGCCGGAGGCTGGCCCCCCACGATAGGGACCGACGTTCCATCAGGGGTGAGCAG  10949

Query  98     ATGTGCGCCGGCCGTACCGCCCCATTCTTGTCTACATTACTCGGTTGCCTCGGCGGGCCG  157
              | |||||||||||||||  |||||||||||||||| | || |||||||||||||||||||
Sbjct  10950  ACGTGCGCCGGCCGTACGCCCCCATTCTTGTCTACCTCACCCGGTTGCCTCGGCGGGCCG  11009

Query  158    CGCTC----TCCCA-GGAGAG-CCGTTCGGCGAGCCTCTCTT-TAGTGG-CTAAACGCTG  209
              |||||    | ||| |||||| |||| ||||| ||| | ||| | | || ||  | || |
Sbjct  11010  CGCTCCCCCTGCCAGGGAGAGCCCGTCCGGCGGGCC-C-CTTCTGGGGGCCTCGA-GCCG  11066

Query  210    GACCGCGCCCGCCGGAGGACAGACGCaaa--aaaaTTCTTTCAGAAGAGCTGTCAGTCTG  267
              |||||||||||||||||||||||| | ||  |||||||| |  |||| ||||||||||||
Sbjct  11067  GACCGCGCCCGCCGGAGGACAGACACCAAGGAAAATTCTCT--GAAGGGCTGTCAGTCTG  11124

Query  268    AGCGTT-AGCAAGCAAAAATCAGTTAA  293
              |||||| |||||||| || ||||||||
Sbjct  11125  AGCGTTTAGCAAGCACAA-TCAGTTAA  11150


 Score = 69.4 bits (37),  Expect = 6e-08
 Identities = 37/37 (100%), Gaps = 0/37 (0%)
 Strand=Plus/Plus

Query  1     CAAGGTTTCCGTAGGTGAACCTGCGGAAGGATCATTA  37
             |||||||||||||||||||||||||||||||||||||
Sbjct  6761  CAAGGTTTCCGTAGGTGAACCTGCGGAAGGATCATTA  6797


 Score = 62.1 bits (33),  Expect = 1e-05
 Identities = 33/33 (100%), Gaps = 0/33 (0%)
 Strand=Plus/Plus

Query  295   ACTTTCAACAACGGATCTCTTGGTTCCGGCATC  327
             |||||||||||||||||||||||||||||||||
Sbjct  6898  ACTTTCAACAACGGATCTCTTGGTTCCGGCATC  6930


>CAJUXW010000018.1 Trichophyton kuryangei genome assembly, contig: Chr0_RaGOO, whole 
genome shotgun sequence
Length=4525

 Score = 248 bits (134),  Expect = 8e-62
 Identities = 225/266 (85%), Gaps = 18/266 (7%)
 Strand=Plus/Plus

Query  39    CGCGCAGGCCGGAGGCTGGCCCCCCACGATAGGGCCAAACG-TCCGTCAGGGGTGAGCAG  97
             |||||||||||||||||||||||||||||||||| |  ||| ||| ||||||||||||||
Sbjct  3985  CGCGCAGGCCGGAGGCTGGCCCCCCACGATAGGGACCGACGTTCCATCAGGGGTGAGCAG  4044

Query  98    ATGTGCGCCGGCCGTACCGCCCCATTCTTGTCTACATTACTCGGTTGCCTCGGCGGGCCG  157
             | |||||||||||||||  |||||||||||||||| | || |||||||||||||||||||
Sbjct  4045  ACGTGCGCCGGCCGTACGCCCCCATTCTTGTCTACCTCACCCGGTTGCCTCGGCGGGCCG  4104

Query  158   CGCTC----TCCCA-GGAGAGCCGTTCGGCGAGCCTCTCTT-TAGTGG-CTAAACGCTGG  210
             |||||    | ||| |||||| ||| ||||| ||| | |||   | || ||  | || ||
Sbjct  4105  CGCTCCCCCTGCCAGGGAGAGTCGTCCGGCGGGCC-C-CTTCCGGGGGCCTCGA-GCCGG  4161

Query  211   ACCGCGCCCGCCGGAGGACAGACGC-aa-aaaaa-TTCTTTCAGAAGAGCTGTCAGTCTG  267
             ||||||||||||||||||||||| | || ||||| |||| |  |||||||||||||||||
Sbjct  4162  ACCGCGCCCGCCGGAGGACAGACACCAAGAAAAAATTCTCT--GAAGAGCTGTCAGTCTG  4219

Query  268   AGCGTT-AGCAAGCAAAAATCAGTTA  292
             |||||| |||||||| || |||||||
Sbjct  4220  AGCGTTTAGCAAGCACAA-TCAGTTA  4244


 Score = 62.1 bits (33),  Expect = 1e-05
 Identities = 33/33 (100%), Gaps = 0/33 (0%)
 Strand=Plus/Plus

Query  295  ACTTTCAACAACGGATCTCTTGGTTCCGGCATC  327
            |||||||||||||||||||||||||||||||||
Sbjct  1    ACTTTCAACAACGGATCTCTTGGTTCCGGCATC  33


>CAJUYN010000019.1 Trichophyton soudanense genome assembly, contig: Chr0_RaGOO, 
whole genome shotgun sequence
Length=6394

 Score = 158 bits (85),  Expect = 1e-34
 Identities = 108/119 (91%), Gaps = 1/119 (1%)
 Strand=Plus/Plus

Query  39    CGCGCAGGCCGGAGGCTGGCCCCCCACGATAGGGCCAAACG-TCCGTCAGGGGTGAGCAG  97
             |||||||||||||||||||||||||||||||||| |  ||| ||| ||||||||||||||
Sbjct  5886  CGCGCAGGCCGGAGGCTGGCCCCCCACGATAGGGACCGACGTTCCATCAGGGGTGAGCAG  5945

Query  98    ATGTGCGCCGGCCGTACCGCCCCATTCTTGTCTACATTACTCGGTTGCCTCGGCGGGCC  156
             | |||||||||||||||  |||||||||||||||| | || ||||||||||||||||||
Sbjct  5946  ACGTGCGCCGGCCGTACGCCCCCATTCTTGTCTACCTCACCCGGTTGCCTCGGCGGGCC  6004


 Score = 69.4 bits (37),  Expect = 6e-08
 Identities = 37/37 (100%), Gaps = 0/37 (0%)
 Strand=Plus/Plus

Query  1     CAAGGTTTCCGTAGGTGAACCTGCGGAAGGATCATTA  37
             |||||||||||||||||||||||||||||||||||||
Sbjct  1763  CAAGGTTTCCGTAGGTGAACCTGCGGAAGGATCATTA  1799


 Score = 62.1 bits (33),  Expect = 1e-05
 Identities = 33/33 (100%), Gaps = 0/33 (0%)
 Strand=Plus/Plus

Query  295   ACTTTCAACAACGGATCTCTTGGTTCCGGCATC  327
             |||||||||||||||||||||||||||||||||
Sbjct  1900  ACTTTCAACAACGGATCTCTTGGTTCCGGCATC  1932


>DS989826.1 Arthroderma gypseum CBS 118893 supercont1.5 genomic scaffold, 
whole genome shotgun sequence
Length=1977277

 Score = 145 bits (78),  Expect = 1e-30
 Identities = 256/334 (77%), Gaps = 43/334 (13%)
 Strand=Plus/Plus

Query  1        CAAGGTTTCCGTAGGTGAACCTGCGGAAGGATCATTAGCGCGCAGGCCGGAGGCTGGCCC  60
                ||||||||||||||||||||||||||||||||||||| ||||||||||| || | ||   
Sbjct  1948249  CAAGGTTTCCGTAGGTGAACCTGCGGAAGGATCATTAACGCGCAGGCCGTAGAC-GG---  1948304

Query  61       CCCACGATAGGGCCAAACGTCCGTCAGGGGTGAGCAGATGTGCGCCGGCCGTAC-CGCCC  119
                 || || |    ||  |  | ||||  ||| | || | ||| ||||||||  || || ||
Sbjct  1948305  -CC-CG-T--CCCCGGA--TGCGTC-CGGG-G-GC-GGTGT-CGCCGGCC--ACACG-CC  1948349

Query  120      CATTCTTGTCTACATTACTCGGTTGCCTCGGCGGGCCGCGCTCTCCCAGGAGAGCCGTTC  179
                ||||||||||||  |||| | |||||||||||||||||||| |||   |  | |||  ||
Sbjct  1948350  CATTCTTGTCTA-TTTACCCAGTTGCCTCGGCGGGCCGCGCACTC-GTGCCGCGCC--TC  1948405

Query  180      GGCGAGCCTCTCTTTAGTGGC--T-AA-ACGCTGGACCGCGCCCGCCGGAGGACAGACGC  235
                |  |||||  ||    | | |  | ||  | ||||| ||||||||||||||||  |  | 
Sbjct  1948406  GAGGAGCC-GTC--CGGGGACAATCAACTCCCTGGATCGCGCCCGCCGGAGGA--G-TG-  1948458

Query  236      aaaaaaaTTCTTTCA-GAAGAGCTG-TCAGTCTGAGCGTTAGCAAGCAAAAATCAGTTAA  293
                |  |||| ||   || ||| | ||| || |||||||||||||||||  ||||||||||||
Sbjct  1948459  ATTAAAA-TC---CATGAATA-CTGTTCCGTCTGAGCGTTAGCAAG-TAAAATCAGTTAA  1948512

Query  294      AACTTTCAACAACGGATCTCTTGGTTCCGGCATC  327
                ||||||||||||||||||||||||||||||||||
Sbjct  1948513  AACTTTCAACAACGGATCTCTTGGTTCCGGCATC  1948546


 Score = 145 bits (78),  Expect = 1e-30
 Identities = 256/334 (77%), Gaps = 43/334 (13%)
 Strand=Plus/Plus

Query  1        CAAGGTTTCCGTAGGTGAACCTGCGGAAGGATCATTAGCGCGCAGGCCGGAGGCTGGCCC  60
                ||||||||||||||||||||||||||||||||||||| ||||||||||| || | ||   
Sbjct  1956555  CAAGGTTTCCGTAGGTGAACCTGCGGAAGGATCATTAACGCGCAGGCCGTAGAC-GG---  1956610

Query  61       CCCACGATAGGGCCAAACGTCCGTCAGGGGTGAGCAGATGTGCGCCGGCCGTAC-CGCCC  119
                 || || |    ||  |  | ||||  ||| | || | ||| ||||||||  || || ||
Sbjct  1956611  -CC-CG-T--CCCCGGA--TGCGTC-CGGG-G-GC-GGTGT-CGCCGGCC--ACACG-CC  1956655

Query  120      CATTCTTGTCTACATTACTCGGTTGCCTCGGCGGGCCGCGCTCTCCCAGGAGAGCCGTTC  179
                ||||||||||||  |||| | |||||||||||||||||||| |||   |  | |||  ||
Sbjct  1956656  CATTCTTGTCTA-TTTACCCAGTTGCCTCGGCGGGCCGCGCACTC-GTGCCGCGCC--TC  1956711

Query  180      GGCGAGCCTCTCTTTAGTGGC--T-AA-ACGCTGGACCGCGCCCGCCGGAGGACAGACGC  235
                |  |||||  ||    | | |  | ||  | ||||| ||||||||||||||||  |  | 
Sbjct  1956712  GAGGAGCC-GTC--CGGGGACAATCAACTCCCTGGATCGCGCCCGCCGGAGGA--G-TG-  1956764

Query  236      aaaaaaaTTCTTTCA-GAAGAGCTG-TCAGTCTGAGCGTTAGCAAGCAAAAATCAGTTAA  293
                |  |||| ||   || ||| | ||| || |||||||||||||||||  ||||||||||||
Sbjct  1956765  ATTAAAA-TC---CATGAATA-CTGTTCCGTCTGAGCGTTAGCAAG-TAAAATCAGTTAA  1956818

Query  294      AACTTTCAACAACGGATCTCTTGGTTCCGGCATC  327
                ||||||||||||||||||||||||||||||||||
Sbjct  1956819  AACTTTCAACAACGGATCTCTTGGTTCCGGCATC  1956852


 Score = 145 bits (78),  Expect = 1e-30
 Identities = 256/334 (77%), Gaps = 43/334 (13%)
 Strand=Plus/Plus

Query  1        CAAGGTTTCCGTAGGTGAACCTGCGGAAGGATCATTAGCGCGCAGGCCGGAGGCTGGCCC  60
                ||||||||||||||||||||||||||||||||||||| ||||||||||| || | ||   
Sbjct  1964416  CAAGGTTTCCGTAGGTGAACCTGCGGAAGGATCATTAACGCGCAGGCCGTAGAC-GG---  1964471

Query  61       CCCACGATAGGGCCAAACGTCCGTCAGGGGTGAGCAGATGTGCGCCGGCCGTAC-CGCCC  119
                 || || |    ||  |  | ||||  ||| | || | ||| ||||||||  || || ||
Sbjct  1964472  -CC-CG-T--CCCCGGA--TGCGTC-CGGG-G-GC-GGTGT-CGCCGGCC--ACACG-CC  1964516

Query  120      CATTCTTGTCTACATTACTCGGTTGCCTCGGCGGGCCGCGCTCTCCCAGGAGAGCCGTTC  179
                ||||||||||||  |||| | |||||||||||||||||||| |||   |  | |||  ||
Sbjct  1964517  CATTCTTGTCTA-TTTACCCAGTTGCCTCGGCGGGCCGCGCACTC-GTGCCGCGCC--TC  1964572

Query  180      GGCGAGCCTCTCTTTAGTGGC--T-AA-ACGCTGGACCGCGCCCGCCGGAGGACAGACGC  235
                |  |||||  ||    | | |  | ||  | ||||| ||||||||||||||||  |  | 
Sbjct  1964573  GAGGAGCC-GTC--CGGGGACAATCAACTCCCTGGATCGCGCCCGCCGGAGGA--G-TG-  1964625

Query  236      aaaaaaaTTCTTTCA-GAAGAGCTG-TCAGTCTGAGCGTTAGCAAGCAAAAATCAGTTAA  293
                |  |||| ||   || ||| | ||| || |||||||||||||||||  ||||||||||||
Sbjct  1964626  ATTAAAA-TC---CATGAATA-CTGTTCCGTCTGAGCGTTAGCAAG-TAAAATCAGTTAA  1964679

Query  294      AACTTTCAACAACGGATCTCTTGGTTCCGGCATC  327
                ||||||||||||||||||||||||||||||||||
Sbjct  1964680  AACTTTCAACAACGGATCTCTTGGTTCCGGCATC  1964713


 Score = 145 bits (78),  Expect = 1e-30
 Identities = 256/334 (77%), Gaps = 43/334 (13%)
 Strand=Plus/Plus

Query  1        CAAGGTTTCCGTAGGTGAACCTGCGGAAGGATCATTAGCGCGCAGGCCGGAGGCTGGCCC  60
                ||||||||||||||||||||||||||||||||||||| ||||||||||| || | ||   
Sbjct  1972279  CAAGGTTTCCGTAGGTGAACCTGCGGAAGGATCATTAACGCGCAGGCCGTAGAC-GG---  1972334

Query  61       CCCACGATAGGGCCAAACGTCCGTCAGGGGTGAGCAGATGTGCGCCGGCCGTAC-CGCCC  119
                 || || |    ||  |  | ||||  ||| | || | ||| ||||||||  || || ||
Sbjct  1972335  -CC-CG-T--CCCCGGA--TGCGTC-CGGG-G-GC-GGTGT-CGCCGGCC--ACACG-CC  1972379

Query  120      CATTCTTGTCTACATTACTCGGTTGCCTCGGCGGGCCGCGCTCTCCCAGGAGAGCCGTTC  179
                ||||||||||||  |||| | |||||||||||||||||||| |||   |  | |||  ||
Sbjct  1972380  CATTCTTGTCTA-TTTACCCAGTTGCCTCGGCGGGCCGCGCACTC-GTGCCGCGCC--TC  1972435

Query  180      GGCGAGCCTCTCTTTAGTGGC--T-AA-ACGCTGGACCGCGCCCGCCGGAGGACAGACGC  235
                |  |||||  ||    | | |  | ||  | ||||| ||||||||||||||||  |  | 
Sbjct  1972436  GAGGAGCC-GTC--CGGGGACAATCAACTCCCTGGATCGCGCCCGCCGGAGGA--G-TG-  1972488

Query  236      aaaaaaaTTCTTTCA-GAAGAGCTG-TCAGTCTGAGCGTTAGCAAGCAAAAATCAGTTAA  293
                |  |||| ||   || ||| | ||| || |||||||||||||||||  ||||||||||||
Sbjct  1972489  ATTAAAA-TC---CATGAATA-CTGTTCCGTCTGAGCGTTAGCAAG-TAAAATCAGTTAA  1972542

Query  294      AACTTTCAACAACGGATCTCTTGGTTCCGGCATC  327
                ||||||||||||||||||||||||||||||||||
Sbjct  1972543  AACTTTCAACAACGGATCTCTTGGTTCCGGCATC  1972576


>NW_003345197.1 Nannizzia gypsea CBS 118893 supercont1.5 genomic scaffold, whole 
genome shotgun sequence
Length=1977277

 Score = 145 bits (78),  Expect = 1e-30
 Identities = 256/334 (77%), Gaps = 43/334 (13%)
 Strand=Plus/Plus

Query  1        CAAGGTTTCCGTAGGTGAACCTGCGGAAGGATCATTAGCGCGCAGGCCGGAGGCTGGCCC  60
                ||||||||||||||||||||||||||||||||||||| ||||||||||| || | ||   
Sbjct  1948249  CAAGGTTTCCGTAGGTGAACCTGCGGAAGGATCATTAACGCGCAGGCCGTAGAC-GG---  1948304

Query  61       CCCACGATAGGGCCAAACGTCCGTCAGGGGTGAGCAGATGTGCGCCGGCCGTAC-CGCCC  119
                 || || |    ||  |  | ||||  ||| | || | ||| ||||||||  || || ||
Sbjct  1948305  -CC-CG-T--CCCCGGA--TGCGTC-CGGG-G-GC-GGTGT-CGCCGGCC--ACACG-CC  1948349

Query  120      CATTCTTGTCTACATTACTCGGTTGCCTCGGCGGGCCGCGCTCTCCCAGGAGAGCCGTTC  179
                ||||||||||||  |||| | |||||||||||||||||||| |||   |  | |||  ||
Sbjct  1948350  CATTCTTGTCTA-TTTACCCAGTTGCCTCGGCGGGCCGCGCACTC-GTGCCGCGCC--TC  1948405

Query  180      GGCGAGCCTCTCTTTAGTGGC--T-AA-ACGCTGGACCGCGCCCGCCGGAGGACAGACGC  235
                |  |||||  ||    | | |  | ||  | ||||| ||||||||||||||||  |  | 
Sbjct  1948406  GAGGAGCC-GTC--CGGGGACAATCAACTCCCTGGATCGCGCCCGCCGGAGGA--G-TG-  1948458

Query  236      aaaaaaaTTCTTTCA-GAAGAGCTG-TCAGTCTGAGCGTTAGCAAGCAAAAATCAGTTAA  293
                |  |||| ||   || ||| | ||| || |||||||||||||||||  ||||||||||||
Sbjct  1948459  ATTAAAA-TC---CATGAATA-CTGTTCCGTCTGAGCGTTAGCAAG-TAAAATCAGTTAA  1948512

Query  294      AACTTTCAACAACGGATCTCTTGGTTCCGGCATC  327
                ||||||||||||||||||||||||||||||||||
Sbjct  1948513  AACTTTCAACAACGGATCTCTTGGTTCCGGCATC  1948546


 Score = 145 bits (78),  Expect = 1e-30
 Identities = 256/334 (77%), Gaps = 43/334 (13%)
 Strand=Plus/Plus

Query  1        CAAGGTTTCCGTAGGTGAACCTGCGGAAGGATCATTAGCGCGCAGGCCGGAGGCTGGCCC  60
                ||||||||||||||||||||||||||||||||||||| ||||||||||| || | ||   
Sbjct  1956555  CAAGGTTTCCGTAGGTGAACCTGCGGAAGGATCATTAACGCGCAGGCCGTAGAC-GG---  1956610

Query  61       CCCACGATAGGGCCAAACGTCCGTCAGGGGTGAGCAGATGTGCGCCGGCCGTAC-CGCCC  119
                 || || |    ||  |  | ||||  ||| | || | ||| ||||||||  || || ||
Sbjct  1956611  -CC-CG-T--CCCCGGA--TGCGTC-CGGG-G-GC-GGTGT-CGCCGGCC--ACACG-CC  1956655

Query  120      CATTCTTGTCTACATTACTCGGTTGCCTCGGCGGGCCGCGCTCTCCCAGGAGAGCCGTTC  179
                ||||||||||||  |||| | |||||||||||||||||||| |||   |  | |||  ||
Sbjct  1956656  CATTCTTGTCTA-TTTACCCAGTTGCCTCGGCGGGCCGCGCACTC-GTGCCGCGCC--TC  1956711

Query  180      GGCGAGCCTCTCTTTAGTGGC--T-AA-ACGCTGGACCGCGCCCGCCGGAGGACAGACGC  235
                |  |||||  ||    | | |  | ||  | ||||| ||||||||||||||||  |  | 
Sbjct  1956712  GAGGAGCC-GTC--CGGGGACAATCAACTCCCTGGATCGCGCCCGCCGGAGGA--G-TG-  1956764

Query  236      aaaaaaaTTCTTTCA-GAAGAGCTG-TCAGTCTGAGCGTTAGCAAGCAAAAATCAGTTAA  293
                |  |||| ||   || ||| | ||| || |||||||||||||||||  ||||||||||||
Sbjct  1956765  ATTAAAA-TC---CATGAATA-CTGTTCCGTCTGAGCGTTAGCAAG-TAAAATCAGTTAA  1956818

Query  294      AACTTTCAACAACGGATCTCTTGGTTCCGGCATC  327
                ||||||||||||||||||||||||||||||||||
Sbjct  1956819  AACTTTCAACAACGGATCTCTTGGTTCCGGCATC  1956852


 Score = 145 bits (78),  Expect = 1e-30
 Identities = 256/334 (77%), Gaps = 43/334 (13%)
 Strand=Plus/Plus

Query  1        CAAGGTTTCCGTAGGTGAACCTGCGGAAGGATCATTAGCGCGCAGGCCGGAGGCTGGCCC  60
                ||||||||||||||||||||||||||||||||||||| ||||||||||| || | ||   
Sbjct  1964416  CAAGGTTTCCGTAGGTGAACCTGCGGAAGGATCATTAACGCGCAGGCCGTAGAC-GG---  1964471

Query  61       CCCACGATAGGGCCAAACGTCCGTCAGGGGTGAGCAGATGTGCGCCGGCCGTAC-CGCCC  119
                 || || |    ||  |  | ||||  ||| | || | ||| ||||||||  || || ||
Sbjct  1964472  -CC-CG-T--CCCCGGA--TGCGTC-CGGG-G-GC-GGTGT-CGCCGGCC--ACACG-CC  1964516

Query  120      CATTCTTGTCTACATTACTCGGTTGCCTCGGCGGGCCGCGCTCTCCCAGGAGAGCCGTTC  179
                ||||||||||||  |||| | |||||||||||||||||||| |||   |  | |||  ||
Sbjct  1964517  CATTCTTGTCTA-TTTACCCAGTTGCCTCGGCGGGCCGCGCACTC-GTGCCGCGCC--TC  1964572

Query  180      GGCGAGCCTCTCTTTAGTGGC--T-AA-ACGCTGGACCGCGCCCGCCGGAGGACAGACGC  235
                |  |||||  ||    | | |  | ||  | ||||| ||||||||||||||||  |  | 
Sbjct  1964573  GAGGAGCC-GTC--CGGGGACAATCAACTCCCTGGATCGCGCCCGCCGGAGGA--G-TG-  1964625

Query  236      aaaaaaaTTCTTTCA-GAAGAGCTG-TCAGTCTGAGCGTTAGCAAGCAAAAATCAGTTAA  293
                |  |||| ||   || ||| | ||| || |||||||||||||||||  ||||||||||||
Sbjct  1964626  ATTAAAA-TC---CATGAATA-CTGTTCCGTCTGAGCGTTAGCAAG-TAAAATCAGTTAA  1964679

Query  294      AACTTTCAACAACGGATCTCTTGGTTCCGGCATC  327
                ||||||||||||||||||||||||||||||||||
Sbjct  1964680  AACTTTCAACAACGGATCTCTTGGTTCCGGCATC  1964713


 Score = 145 bits (78),  Expect = 1e-30
 Identities = 256/334 (77%), Gaps = 43/334 (13%)
 Strand=Plus/Plus

Query  1        CAAGGTTTCCGTAGGTGAACCTGCGGAAGGATCATTAGCGCGCAGGCCGGAGGCTGGCCC  60
                ||||||||||||||||||||||||||||||||||||| ||||||||||| || | ||   
Sbjct  1972279  CAAGGTTTCCGTAGGTGAACCTGCGGAAGGATCATTAACGCGCAGGCCGTAGAC-GG---  1972334

Query  61       CCCACGATAGGGCCAAACGTCCGTCAGGGGTGAGCAGATGTGCGCCGGCCGTAC-CGCCC  119
                 || || |    ||  |  | ||||  ||| | || | ||| ||||||||  || || ||
Sbjct  1972335  -CC-CG-T--CCCCGGA--TGCGTC-CGGG-G-GC-GGTGT-CGCCGGCC--ACACG-CC  1972379

Query  120      CATTCTTGTCTACATTACTCGGTTGCCTCGGCGGGCCGCGCTCTCCCAGGAGAGCCGTTC  179
                ||||||||||||  |||| | |||||||||||||||||||| |||   |  | |||  ||
Sbjct  1972380  CATTCTTGTCTA-TTTACCCAGTTGCCTCGGCGGGCCGCGCACTC-GTGCCGCGCC--TC  1972435

Query  180      GGCGAGCCTCTCTTTAGTGGC--T-AA-ACGCTGGACCGCGCCCGCCGGAGGACAGACGC  235
                |  |||||  ||    | | |  | ||  | ||||| ||||||||||||||||  |  | 
Sbjct  1972436  GAGGAGCC-GTC--CGGGGACAATCAACTCCCTGGATCGCGCCCGCCGGAGGA--G-TG-  1972488

Query  236      aaaaaaaTTCTTTCA-GAAGAGCTG-TCAGTCTGAGCGTTAGCAAGCAAAAATCAGTTAA  293
                |  |||| ||   || ||| | ||| || |||||||||||||||||  ||||||||||||
Sbjct  1972489  ATTAAAA-TC---CATGAATA-CTGTTCCGTCTGAGCGTTAGCAAG-TAAAATCAGTTAA  1972542

Query  294      AACTTTCAACAACGGATCTCTTGGTTCCGGCATC  327
                ||||||||||||||||||||||||||||||||||
Sbjct  1972543  AACTTTCAACAACGGATCTCTTGGTTCCGGCATC  1972576


>JWPT01000147.1 Onygena corvina strain CBS 281.48 contig147, whole genome shotgun 
sequence
Length=10177

 Score = 93.5 bits (50),  Expect = 4e-15
 Identities = 98/119 (82%), Gaps = 12/119 (10%)
 Strand=Plus/Minus

Query  212   CCGCGCCCGCCGGAGGACAGACGCaaaaaaaTTCTTTCAG--AAGAGCTGTCAGTCTGAG  269
             ||||||||||||| ||||||    | ||||| || || ||  || ||  ||  |||||||
Sbjct  6324  CCGCGCCCGCCGGTGGACAG--TTATAAAAA-TCATTTAGTTAAAAG--GT-TGTCTGAG  6271

Query  270   CGT-TAGCAAGCAAAAATCAGTTAAAACTTTCAACAACGGATCTCTTGGTTCCGGCATC  327
             ||| ||  ||||  |||||||||||||||||||||||||||||||||||||||||||||
Sbjct  6270  CGTATA-AAAGC--AAATCAGTTAAAACTTTCAACAACGGATCTCTTGGTTCCGGCATC  6215


 Score = 76.8 bits (41),  Expect = 4e-10
 Identities = 43/44 (98%), Gaps = 0/44 (0%)
 Strand=Plus/Minus

Query  1     CAAGGTTTCCGTAGGTGAACCTGCGGAAGGATCATTAGCGCGCA  44
             ||||||||||||||||||||||||||||||||||||| ||||||
Sbjct  6546  CAAGGTTTCCGTAGGTGAACCTGCGGAAGGATCATTAACGCGCA  6503


>DS995704.1 Microsporum canis CBS 113480 supercont1.4 genomic scaffold, whole 
genome shotgun sequence
Length=2919762

 Score = 89.8 bits (48),  Expect = 5e-14
 Identities = 60/65 (92%), Gaps = 3/65 (5%)
 Strand=Plus/Plus

Query  263   GTCTGAGCGTTAGCAAGCAAAAATCAGTTAAAACTTTCAACAACGGATCTCTTGGTTCCG  322
             |||||||||  ||||| |  ||||||||||||||||||||||||||||||||||||||||
Sbjct  6565  GTCTGAGCG--AGCAA-CGCAAATCAGTTAAAACTTTCAACAACGGATCTCTTGGTTCCG  6621

Query  323   GCATC  327
             |||||
Sbjct  6622  GCATC  6626


 Score = 89.8 bits (48),  Expect = 5e-14
 Identities = 60/65 (92%), Gaps = 3/65 (5%)
 Strand=Plus/Plus

Query  263    GTCTGAGCGTTAGCAAGCAAAAATCAGTTAAAACTTTCAACAACGGATCTCTTGGTTCCG  322
              |||||||||  ||||| |  ||||||||||||||||||||||||||||||||||||||||
Sbjct  15566  GTCTGAGCG--AGCAA-CGCAAATCAGTTAAAACTTTCAACAACGGATCTCTTGGTTCCG  15622

Query  323    GCATC  327
              |||||
Sbjct  15623  GCATC  15627


 Score = 89.8 bits (48),  Expect = 5e-14
 Identities = 60/65 (92%), Gaps = 3/65 (5%)
 Strand=Plus/Plus

Query  263    GTCTGAGCGTTAGCAAGCAAAAATCAGTTAAAACTTTCAACAACGGATCTCTTGGTTCCG  322
              |||||||||  ||||| |  ||||||||||||||||||||||||||||||||||||||||
Sbjct  24565  GTCTGAGCG--AGCAA-CGCAAATCAGTTAAAACTTTCAACAACGGATCTCTTGGTTCCG  24621

Query  323    GCATC  327
              |||||
Sbjct  24622  GCATC  24626


 Score = 89.8 bits (48),  Expect = 5e-14
 Identities = 60/65 (92%), Gaps = 3/65 (5%)
 Strand=Plus/Plus

Query  263    GTCTGAGCGTTAGCAAGCAAAAATCAGTTAAAACTTTCAACAACGGATCTCTTGGTTCCG  322
              |||||||||  ||||| |  ||||||||||||||||||||||||||||||||||||||||
Sbjct  33568  GTCTGAGCG--AGCAA-CGCAAATCAGTTAAAACTTTCAACAACGGATCTCTTGGTTCCG  33624

Query  323    GCATC  327
              |||||
Sbjct  33625  GCATC  33629


 Score = 89.8 bits (48),  Expect = 5e-14
 Identities = 60/65 (92%), Gaps = 3/65 (5%)
 Strand=Plus/Plus

Query  263    GTCTGAGCGTTAGCAAGCAAAAATCAGTTAAAACTTTCAACAACGGATCTCTTGGTTCCG  322
              |||||||||  ||||| |  ||||||||||||||||||||||||||||||||||||||||
Sbjct  42660  GTCTGAGCG--AGCAA-CGCAAATCAGTTAAAACTTTCAACAACGGATCTCTTGGTTCCG  42716

Query  323    GCATC  327
              |||||
Sbjct  42717  GCATC  42721


 Score = 76.8 bits (41),  Expect = 4e-10
 Identities = 43/44 (98%), Gaps = 0/44 (0%)
 Strand=Plus/Plus

Query  1     CAAGGTTTCCGTAGGTGAACCTGCGGAAGGATCATTAGCGCGCA  44
             ||||||||||||||||||||||||||||||||||||| ||||||
Sbjct  6265  CAAGGTTTCCGTAGGTGAACCTGCGGAAGGATCATTAACGCGCA  6308


 Score = 76.8 bits (41),  Expect = 4e-10
 Identities = 43/44 (98%), Gaps = 0/44 (0%)
 Strand=Plus/Plus

Query  1      CAAGGTTTCCGTAGGTGAACCTGCGGAAGGATCATTAGCGCGCA  44
              ||||||||||||||||||||||||||||||||||||| ||||||
Sbjct  15266  CAAGGTTTCCGTAGGTGAACCTGCGGAAGGATCATTAACGCGCA  15309


 Score = 76.8 bits (41),  Expect = 4e-10
 Identities = 43/44 (98%), Gaps = 0/44 (0%)
 Strand=Plus/Plus

Query  1      CAAGGTTTCCGTAGGTGAACCTGCGGAAGGATCATTAGCGCGCA  44
              ||||||||||||||||||||||||||||||||||||| ||||||
Sbjct  24265  CAAGGTTTCCGTAGGTGAACCTGCGGAAGGATCATTAACGCGCA  24308


 Score = 76.8 bits (41),  Expect = 4e-10
 Identities = 43/44 (98%), Gaps = 0/44 (0%)
 Strand=Plus/Plus

Query  1      CAAGGTTTCCGTAGGTGAACCTGCGGAAGGATCATTAGCGCGCA  44
              ||||||||||||||||||||||||||||||||||||| ||||||
Sbjct  33268  CAAGGTTTCCGTAGGTGAACCTGCGGAAGGATCATTAACGCGCA  33311


 Score = 76.8 bits (41),  Expect = 4e-10
 Identities = 43/44 (98%), Gaps = 0/44 (0%)
 Strand=Plus/Plus

Query  1      CAAGGTTTCCGTAGGTGAACCTGCGGAAGGATCATTAGCGCGCA  44
              ||||||||||||||||||||||||||||||||||||| ||||||
Sbjct  42360  CAAGGTTTCCGTAGGTGAACCTGCGGAAGGATCATTAACGCGCA  42403


>JAMAGU010000120.1 Talaromyces sp. PF30-5 strain S1602 ctg_121, whole genome shotgun 
sequence
Length=8348

 Score = 89.8 bits (48),  Expect = 5e-14
 Identities = 73/84 (87%), Gaps = 6/84 (7%)
 Strand=Plus/Plus

Query  245   CTTTCAGAAGAGCTGTCAGTCTGAGCG-TTAGCAAGCAAAAATCAGTTAAAACTTTCAAC  303
             || || |||||  |||| |||||||||  ||||  | |||||| ||||||||||||||||
Sbjct  7830  CTGTCTGAAGA-TTGTC-GTCTGAGCGAATAGC--G-AAAAATAAGTTAAAACTTTCAAC  7884

Query  304   AACGGATCTCTTGGTTCCGGCATC  327
             ||||||||||||||||||||||||
Sbjct  7885  AACGGATCTCTTGGTTCCGGCATC  7908


 Score = 69.4 bits (37),  Expect = 6e-08
 Identities = 37/37 (100%), Gaps = 0/37 (0%)
 Strand=Plus/Plus

Query  1     CAAGGTTTCCGTAGGTGAACCTGCGGAAGGATCATTA  37
             |||||||||||||||||||||||||||||||||||||
Sbjct  7661  CAAGGTTTCCGTAGGTGAACCTGCGGAAGGATCATTA  7697


>JAMAGV010000048.1 Talaromyces sp. PT3601 strain M1327 ctg_48, whole genome shotgun 
sequence
Length=8315

 Score = 89.8 bits (48),  Expect = 5e-14
 Identities = 73/84 (87%), Gaps = 6/84 (7%)
 Strand=Plus/Plus

Query  245   CTTTCAGAAGAGCTGTCAGTCTGAGCG-TTAGCAAGCAAAAATCAGTTAAAACTTTCAAC  303
             || || |||||  |||| |||||||||  ||||  | |||||| ||||||||||||||||
Sbjct  2962  CTGTCTGAAGA-TTGTC-GTCTGAGCGAATAGC--G-AAAAATAAGTTAAAACTTTCAAC  3016

Query  304   AACGGATCTCTTGGTTCCGGCATC  327
             ||||||||||||||||||||||||
Sbjct  3017  AACGGATCTCTTGGTTCCGGCATC  3040


 Score = 69.4 bits (37),  Expect = 6e-08
 Identities = 37/37 (100%), Gaps = 0/37 (0%)
 Strand=Plus/Plus

Query  1     CAAGGTTTCCGTAGGTGAACCTGCGGAAGGATCATTA  37
             |||||||||||||||||||||||||||||||||||||
Sbjct  2793  CAAGGTTTCCGTAGGTGAACCTGCGGAAGGATCATTA  2829


>MU277664.1 Microsporum audouinii strain IHEM 2214 unplaced genomic scaffold 
scaffold01, whole genome shotgun sequence
Length=7976531

 Score = 89.8 bits (48),  Expect = 5e-14
 Identities = 60/65 (92%), Gaps = 3/65 (5%)
 Strand=Plus/Plus

Query  263      GTCTGAGCGTTAGCAAGCAAAAATCAGTTAAAACTTTCAACAACGGATCTCTTGGTTCCG  322
                |||||||||  ||||| |  ||||||||||||||||||||||||||||||||||||||||
Sbjct  6729628  GTCTGAGCG--AGCAA-CGCAAATCAGTTAAAACTTTCAACAACGGATCTCTTGGTTCCG  6729684

Query  323      GCATC  327
                |||||
Sbjct  6729685  GCATC  6729689


 Score = 89.8 bits (48),  Expect = 5e-14
 Identities = 60/65 (92%), Gaps = 3/65 (5%)
 Strand=Plus/Plus

Query  263      GTCTGAGCGTTAGCAAGCAAAAATCAGTTAAAACTTTCAACAACGGATCTCTTGGTTCCG  322
                |||||||||  ||||| |  ||||||||||||||||||||||||||||||||||||||||
Sbjct  6738289  GTCTGAGCG--AGCAA-CGCAAATCAGTTAAAACTTTCAACAACGGATCTCTTGGTTCCG  6738345

Query  323      GCATC  327
                |||||
Sbjct  6738346  GCATC  6738350


 Score = 89.8 bits (48),  Expect = 5e-14
 Identities = 60/65 (92%), Gaps = 3/65 (5%)
 Strand=Plus/Plus

Query  263      GTCTGAGCGTTAGCAAGCAAAAATCAGTTAAAACTTTCAACAACGGATCTCTTGGTTCCG  322
                |||||||||  ||||| |  ||||||||||||||||||||||||||||||||||||||||
Sbjct  6746883  GTCTGAGCG--AGCAA-CGCAAATCAGTTAAAACTTTCAACAACGGATCTCTTGGTTCCG  6746939

Query  323      GCATC  327
                |||||
Sbjct  6746940  GCATC  6746944


 Score = 89.8 bits (48),  Expect = 5e-14
 Identities = 60/65 (92%), Gaps = 3/65 (5%)
 Strand=Plus/Plus

Query  263      GTCTGAGCGTTAGCAAGCAAAAATCAGTTAAAACTTTCAACAACGGATCTCTTGGTTCCG  322
                |||||||||  ||||| |  ||||||||||||||||||||||||||||||||||||||||
Sbjct  6755526  GTCTGAGCG--AGCAA-CGCAAATCAGTTAAAACTTTCAACAACGGATCTCTTGGTTCCG  6755582

Query  323      GCATC  327
                |||||
Sbjct  6755583  GCATC  6755587


 Score = 76.8 bits (41),  Expect = 4e-10
 Identities = 43/44 (98%), Gaps = 0/44 (0%)
 Strand=Plus/Plus

Query  1        CAAGGTTTCCGTAGGTGAACCTGCGGAAGGATCATTAGCGCGCA  44
                ||||||||||||||||||||||||||||||||||||| ||||||
Sbjct  6729328  CAAGGTTTCCGTAGGTGAACCTGCGGAAGGATCATTAACGCGCA  6729371


 Score = 76.8 bits (41),  Expect = 4e-10
 Identities = 43/44 (98%), Gaps = 0/44 (0%)
 Strand=Plus/Plus

Query  1        CAAGGTTTCCGTAGGTGAACCTGCGGAAGGATCATTAGCGCGCA  44
                ||||||||||||||||||||||||||||||||||||| ||||||
Sbjct  6737991  CAAGGTTTCCGTAGGTGAACCTGCGGAAGGATCATTAACGCGCA  6738034


 Score = 76.8 bits (41),  Expect = 4e-10
 Identities = 43/44 (98%), Gaps = 0/44 (0%)
 Strand=Plus/Plus

Query  1        CAAGGTTTCCGTAGGTGAACCTGCGGAAGGATCATTAGCGCGCA  44
                ||||||||||||||||||||||||||||||||||||| ||||||
Sbjct  6746583  CAAGGTTTCCGTAGGTGAACCTGCGGAAGGATCATTAACGCGCA  6746626


 Score = 76.8 bits (41),  Expect = 4e-10
 Identities = 43/44 (98%), Gaps = 0/44 (0%)
 Strand=Plus/Plus

Query  1        CAAGGTTTCCGTAGGTGAACCTGCGGAAGGATCATTAGCGCGCA  44
                ||||||||||||||||||||||||||||||||||||| ||||||
Sbjct  6755227  CAAGGTTTCCGTAGGTGAACCTGCGGAAGGATCATTAACGCGCA  6755270


>NW_003299166.1 Microsporum canis CBS 113480 supercont1.4 genomic scaffold, whole 
genome shotgun sequence
Length=2919762

 Score = 89.8 bits (48),  Expect = 5e-14
 Identities = 60/65 (92%), Gaps = 3/65 (5%)
 Strand=Plus/Plus

Query  263   GTCTGAGCGTTAGCAAGCAAAAATCAGTTAAAACTTTCAACAACGGATCTCTTGGTTCCG  322
             |||||||||  ||||| |  ||||||||||||||||||||||||||||||||||||||||
Sbjct  6565  GTCTGAGCG--AGCAA-CGCAAATCAGTTAAAACTTTCAACAACGGATCTCTTGGTTCCG  6621

Query  323   GCATC  327
             |||||
Sbjct  6622  GCATC  6626


 Score = 89.8 bits (48),  Expect = 5e-14
 Identities = 60/65 (92%), Gaps = 3/65 (5%)
 Strand=Plus/Plus

Query  263    GTCTGAGCGTTAGCAAGCAAAAATCAGTTAAAACTTTCAACAACGGATCTCTTGGTTCCG  322
              |||||||||  ||||| |  ||||||||||||||||||||||||||||||||||||||||
Sbjct  15566  GTCTGAGCG--AGCAA-CGCAAATCAGTTAAAACTTTCAACAACGGATCTCTTGGTTCCG  15622

Query  323    GCATC  327
              |||||
Sbjct  15623  GCATC  15627


 Score = 89.8 bits (48),  Expect = 5e-14
 Identities = 60/65 (92%), Gaps = 3/65 (5%)
 Strand=Plus/Plus

Query  263    GTCTGAGCGTTAGCAAGCAAAAATCAGTTAAAACTTTCAACAACGGATCTCTTGGTTCCG  322
              |||||||||  ||||| |  ||||||||||||||||||||||||||||||||||||||||
Sbjct  24565  GTCTGAGCG--AGCAA-CGCAAATCAGTTAAAACTTTCAACAACGGATCTCTTGGTTCCG  24621

Query  323    GCATC  327
              |||||
Sbjct  24622  GCATC  24626


 Score = 89.8 bits (48),  Expect = 5e-14
 Identities = 60/65 (92%), Gaps = 3/65 (5%)
 Strand=Plus/Plus

Query  263    GTCTGAGCGTTAGCAAGCAAAAATCAGTTAAAACTTTCAACAACGGATCTCTTGGTTCCG  322
              |||||||||  ||||| |  ||||||||||||||||||||||||||||||||||||||||
Sbjct  33568  GTCTGAGCG--AGCAA-CGCAAATCAGTTAAAACTTTCAACAACGGATCTCTTGGTTCCG  33624

Query  323    GCATC  327
              |||||
Sbjct  33625  GCATC  33629


 Score = 89.8 bits (48),  Expect = 5e-14
 Identities = 60/65 (92%), Gaps = 3/65 (5%)
 Strand=Plus/Plus

Query  263    GTCTGAGCGTTAGCAAGCAAAAATCAGTTAAAACTTTCAACAACGGATCTCTTGGTTCCG  322
              |||||||||  ||||| |  ||||||||||||||||||||||||||||||||||||||||
Sbjct  42660  GTCTGAGCG--AGCAA-CGCAAATCAGTTAAAACTTTCAACAACGGATCTCTTGGTTCCG  42716

Query  323    GCATC  327
              |||||
Sbjct  42717  GCATC  42721


 Score = 76.8 bits (41),  Expect = 4e-10
 Identities = 43/44 (98%), Gaps = 0/44 (0%)
 Strand=Plus/Plus

Query  1     CAAGGTTTCCGTAGGTGAACCTGCGGAAGGATCATTAGCGCGCA  44
             ||||||||||||||||||||||||||||||||||||| ||||||
Sbjct  6265  CAAGGTTTCCGTAGGTGAACCTGCGGAAGGATCATTAACGCGCA  6308


 Score = 76.8 bits (41),  Expect = 4e-10
 Identities = 43/44 (98%), Gaps = 0/44 (0%)
 Strand=Plus/Plus

Query  1      CAAGGTTTCCGTAGGTGAACCTGCGGAAGGATCATTAGCGCGCA  44
              ||||||||||||||||||||||||||||||||||||| ||||||
Sbjct  15266  CAAGGTTTCCGTAGGTGAACCTGCGGAAGGATCATTAACGCGCA  15309


 Score = 76.8 bits (41),  Expect = 4e-10
 Identities = 43/44 (98%), Gaps = 0/44 (0%)
 Strand=Plus/Plus

Query  1      CAAGGTTTCCGTAGGTGAACCTGCGGAAGGATCATTAGCGCGCA  44
              ||||||||||||||||||||||||||||||||||||| ||||||
Sbjct  24265  CAAGGTTTCCGTAGGTGAACCTGCGGAAGGATCATTAACGCGCA  24308


 Score = 76.8 bits (41),  Expect = 4e-10
 Identities = 43/44 (98%), Gaps = 0/44 (0%)
 Strand=Plus/Plus

Query  1      CAAGGTTTCCGTAGGTGAACCTGCGGAAGGATCATTAGCGCGCA  44
              ||||||||||||||||||||||||||||||||||||| ||||||
Sbjct  33268  CAAGGTTTCCGTAGGTGAACCTGCGGAAGGATCATTAACGCGCA  33311


 Score = 76.8 bits (41),  Expect = 4e-10
 Identities = 43/44 (98%), Gaps = 0/44 (0%)
 Strand=Plus/Plus

Query  1      CAAGGTTTCCGTAGGTGAACCTGCGGAAGGATCATTAGCGCGCA  44
              ||||||||||||||||||||||||||||||||||||| ||||||
Sbjct  42360  CAAGGTTTCCGTAGGTGAACCTGCGGAAGGATCATTAACGCGCA  42403


>JAMAHC010000176.1 Penicillium sp. R1202D strain S1126A ctg_176, whole genome shotgun 
sequence
Length=7803

 Score = 86.1 bits (46),  Expect = 6e-13
 Identities = 97/120 (81%), Gaps = 10/120 (8%)
 Strand=Plus/Plus

Query  209   GGACCGCGCCCGCCGGAGGACAGACGCaaaaaaaTTCTT-TCAGAAGAGCTGTCAGTCTG  267
             || |||||||||||| | |||  || ||||  || |||| || |||||  || |||||||
Sbjct  2470  GGCCCGCGCCCGCCG-AAGAC--ACACAAACGAACTCTTGTCTGAAGA-TTG-CAGTCTG  2524

Query  268   AGCGTTAGCAAGCAAAAATCAGTTAAAACTTTCAACAACGGATCTCTTGGTTCCGGCATC  327
             |  | || |  |   |||||||||||||||||||||||||||||||||||||||||||||
Sbjct  2525  A--G-TA-CTTGACTAAATCAGTTAAAACTTTCAACAACGGATCTCTTGGTTCCGGCATC  2580


 Score = 69.4 bits (37),  Expect = 6e-08
 Identities = 37/37 (100%), Gaps = 0/37 (0%)
 Strand=Plus/Plus

Query  1     CAAGGTTTCCGTAGGTGAACCTGCGGAAGGATCATTA  37
             |||||||||||||||||||||||||||||||||||||
Sbjct  2333  CAAGGTTTCCGTAGGTGAACCTGCGGAAGGATCATTA  2369


>JAMAHE010000381.1 Penicillium sp. PH3801 strain S1316 ctg_381, whole genome shotgun 
sequence
Length=7376

 Score = 86.1 bits (46),  Expect = 6e-13
 Identities = 95/117 (81%), Gaps = 10/117 (9%)
 Strand=Plus/Minus

Query  212   CCGCGCCCGCCGGAGGACAGACGCaaaaaaaTTCTT-TCAGAAGAGCTGTCAGTCTGAGC  270
             |||||||||||| | |||  || ||||  || |||| || |||||  || ||||||||  
Sbjct  4166  CCGCGCCCGCCG-AAGAC--ACACAAACGAACTCTTGTCTGAAGA-TTG-CAGTCTGA--  4114

Query  271   GTTAGCAAGCAAAAATCAGTTAAAACTTTCAACAACGGATCTCTTGGTTCCGGCATC  327
             | || |  |   |||||||||||||||||||||||||||||||||||||||||||||
Sbjct  4113  G-TA-CTTGACTAAATCAGTTAAAACTTTCAACAACGGATCTCTTGGTTCCGGCATC  4059


 Score = 69.4 bits (37),  Expect = 6e-08
 Identities = 39/40 (98%), Gaps = 0/40 (0%)
 Strand=Plus/Minus

Query  1     CAAGGTTTCCGTAGGTGAACCTGCGGAAGGATCATTAGCG  40
             ||||||||||||||||||||||||||||||||||||| ||
Sbjct  4306  CAAGGTTTCCGTAGGTGAACCTGCGGAAGGATCATTACCG  4267


>JAMAHA010000120.1 Penicillium sp. PF2412A strain R1202D ctg_120, whole genome shotgun 
sequence
Length=40947

 Score = 86.1 bits (46),  Expect = 6e-13
 Identities = 95/117 (81%), Gaps = 10/117 (9%)
 Strand=Plus/Minus

Query  212   CCGCGCCCGCCGGAGGACAGACGCaaaaaaaTTCTT-TCAGAAGAGCTGTCAGTCTGAGC  270
             |||||||||||| | |||  || ||||  || |||| || |||||  || ||||||||  
Sbjct  4131  CCGCGCCCGCCG-AAGAC--ACACAAACGAACTCTTGTCTGAAGA-TTG-CAGTCTGA--  4079

Query  271   GTTAGCAAGCAAAAATCAGTTAAAACTTTCAACAACGGATCTCTTGGTTCCGGCATC  327
             | || |  |   |||||||||||||||||||||||||||||||||||||||||||||
Sbjct  4078  G-TA-CTTGACTAAATCAGTTAAAACTTTCAACAACGGATCTCTTGGTTCCGGCATC  4024


 Score = 69.4 bits (37),  Expect = 6e-08
 Identities = 39/40 (98%), Gaps = 0/40 (0%)
 Strand=Plus/Minus

Query  1     CAAGGTTTCCGTAGGTGAACCTGCGGAAGGATCATTAGCG  40
             ||||||||||||||||||||||||||||||||||||| ||
Sbjct  4271  CAAGGTTTCCGTAGGTGAACCTGCGGAAGGATCATTACCG  4232


>JAMAHD010000167.1 Penicillium sp. S1126A strain PH3801 ctg_167, whole genome shotgun 
sequence
Length=8167

 Score = 86.1 bits (46),  Expect = 6e-13
 Identities = 95/117 (81%), Gaps = 10/117 (9%)
 Strand=Plus/Minus

Query  212   CCGCGCCCGCCGGAGGACAGACGCaaaaaaaTTCTT-TCAGAAGAGCTGTCAGTCTGAGC  270
             |||||||||||| | |||  || ||||  || |||| || |||||  || ||||||||  
Sbjct  4149  CCGCGCCCGCCG-AAGAC--ACACAAACGAACTCTTGTCTGAAGA-TTG-CAGTCTGA--  4097

Query  271   GTTAGCAAGCAAAAATCAGTTAAAACTTTCAACAACGGATCTCTTGGTTCCGGCATC  327
             | || |  |   |||||||||||||||||||||||||||||||||||||||||||||
Sbjct  4096  G-TA-CTTGACTAAATCAGTTAAAACTTTCAACAACGGATCTCTTGGTTCCGGCATC  4042


 Score = 69.4 bits (37),  Expect = 6e-08
 Identities = 39/40 (98%), Gaps = 0/40 (0%)
 Strand=Plus/Minus

Query  1     CAAGGTTTCCGTAGGTGAACCTGCGGAAGGATCATTAGCG  40
             ||||||||||||||||||||||||||||||||||||| ||
Sbjct  4289  CAAGGTTTCCGTAGGTGAACCTGCGGAAGGATCATTACCG  4250


>JRVD02000017.1 Penicillium oxalicum strain HP7-1 unanchor18, whole genome shotgun 
sequence
Length=32716

 Score = 86.1 bits (46),  Expect = 6e-13
 Identities = 95/117 (81%), Gaps = 10/117 (9%)
 Strand=Plus/Minus

Query  212    CCGCGCCCGCCGGAGGACAGACGCaaaaaaaTTCTT-TCAGAAGAGCTGTCAGTCTGAGC  270
              |||||||||||| | |||  || ||||  || |||| || |||||  || ||||||||  
Sbjct  10984  CCGCGCCCGCCG-AAGAC--ACACAAACGAACTCTTGTCTGAAGA-TTG-CAGTCTGA--  10932

Query  271    GTTAGCAAGCAAAAATCAGTTAAAACTTTCAACAACGGATCTCTTGGTTCCGGCATC  327
              | || |  |   |||||||||||||||||||||||||||||||||||||||||||||
Sbjct  10931  G-TA-CTTGACTAAATCAGTTAAAACTTTCAACAACGGATCTCTTGGTTCCGGCATC  10877


 Score = 86.1 bits (46),  Expect = 6e-13
 Identities = 95/117 (81%), Gaps = 10/117 (9%)
 Strand=Plus/Minus

Query  212    CCGCGCCCGCCGGAGGACAGACGCaaaaaaaTTCTT-TCAGAAGAGCTGTCAGTCTGAGC  270
              |||||||||||| | |||  || ||||  || |||| || |||||  || ||||||||  
Sbjct  19712  CCGCGCCCGCCG-AAGAC--ACACAAACGAACTCTTGTCTGAAGA-TTG-CAGTCTGA--  19660

Query  271    GTTAGCAAGCAAAAATCAGTTAAAACTTTCAACAACGGATCTCTTGGTTCCGGCATC  327
              | || |  |   |||||||||||||||||||||||||||||||||||||||||||||
Sbjct  19659  G-TA-CTTGACTAAATCAGTTAAAACTTTCAACAACGGATCTCTTGGTTCCGGCATC  19605


 Score = 86.1 bits (46),  Expect = 6e-13
 Identities = 95/117 (81%), Gaps = 10/117 (9%)
 Strand=Plus/Minus

Query  212    CCGCGCCCGCCGGAGGACAGACGCaaaaaaaTTCTT-TCAGAAGAGCTGTCAGTCTGAGC  270
              |||||||||||| | |||  || ||||  || |||| || |||||  || ||||||||  
Sbjct  28448  CCGCGCCCGCCG-AAGAC--ACACAAACGAACTCTTGTCTGAAGA-TTG-CAGTCTGA--  28396

Query  271    GTTAGCAAGCAAAAATCAGTTAAAACTTTCAACAACGGATCTCTTGGTTCCGGCATC  327
              | || |  |   |||||||||||||||||||||||||||||||||||||||||||||
Sbjct  28395  G-TA-CTTGACTAAATCAGTTAAAACTTTCAACAACGGATCTCTTGGTTCCGGCATC  28341


 Score = 84.2 bits (45),  Expect = 2e-12
 Identities = 45/45 (100%), Gaps = 0/45 (0%)
 Strand=Plus/Minus

Query  283   AAATCAGTTAAAACTTTCAACAACGGATCTCTTGGTTCCGGCATC  327
             |||||||||||||||||||||||||||||||||||||||||||||
Sbjct  2155  AAATCAGTTAAAACTTTCAACAACGGATCTCTTGGTTCCGGCATC  2111


 Score = 69.4 bits (37),  Expect = 6e-08
 Identities = 39/40 (98%), Gaps = 0/40 (0%)
 Strand=Plus/Minus

Query  1     CAAGGTTTCCGTAGGTGAACCTGCGGAAGGATCATTAGCG  40
             ||||||||||||||||||||||||||||||||||||| ||
Sbjct  2355  CAAGGTTTCCGTAGGTGAACCTGCGGAAGGATCATTACCG  2316


 Score = 69.4 bits (37),  Expect = 6e-08
 Identities = 39/40 (98%), Gaps = 0/40 (0%)
 Strand=Plus/Minus

Query  1      CAAGGTTTCCGTAGGTGAACCTGCGGAAGGATCATTAGCG  40
              ||||||||||||||||||||||||||||||||||||| ||
Sbjct  11124  CAAGGTTTCCGTAGGTGAACCTGCGGAAGGATCATTACCG  11085


 Score = 69.4 bits (37),  Expect = 6e-08
 Identities = 39/40 (98%), Gaps = 0/40 (0%)
 Strand=Plus/Minus

Query  1      CAAGGTTTCCGTAGGTGAACCTGCGGAAGGATCATTAGCG  40
              ||||||||||||||||||||||||||||||||||||| ||
Sbjct  19852  CAAGGTTTCCGTAGGTGAACCTGCGGAAGGATCATTACCG  19813


 Score = 69.4 bits (37),  Expect = 6e-08
 Identities = 39/40 (98%), Gaps = 0/40 (0%)
 Strand=Plus/Minus

Query  1      CAAGGTTTCCGTAGGTGAACCTGCGGAAGGATCATTAGCG  40
              ||||||||||||||||||||||||||||||||||||| ||
Sbjct  28588  CAAGGTTTCCGTAGGTGAACCTGCGGAAGGATCATTACCG  28549


>JRVD02000016.1 Penicillium oxalicum strain HP7-1 unanchor17, whole genome shotgun 
sequence
Length=18172

 Score = 86.1 bits (46),  Expect = 6e-13
 Identities = 95/117 (81%), Gaps = 10/117 (9%)
 Strand=Plus/Minus

Query  212   CCGCGCCCGCCGGAGGACAGACGCaaaaaaaTTCTT-TCAGAAGAGCTGTCAGTCTGAGC  270
             |||||||||||| | |||  || ||||  || |||| || |||||  || ||||||||  
Sbjct  6262  CCGCGCCCGCCG-AAGAC--ACACAAACGAACTCTTGTCTGAAGA-TTG-CAGTCTGA--  6210

Query  271   GTTAGCAAGCAAAAATCAGTTAAAACTTTCAACAACGGATCTCTTGGTTCCGGCATC  327
             | || |  |   |||||||||||||||||||||||||||||||||||||||||||||
Sbjct  6209  G-TA-CTTGACTAAATCAGTTAAAACTTTCAACAACGGATCTCTTGGTTCCGGCATC  6155


 Score = 86.1 bits (46),  Expect = 6e-13
 Identities = 95/117 (81%), Gaps = 10/117 (9%)
 Strand=Plus/Minus

Query  212    CCGCGCCCGCCGGAGGACAGACGCaaaaaaaTTCTT-TCAGAAGAGCTGTCAGTCTGAGC  270
              |||||||||||| | |||  || ||||  || |||| || |||||  || ||||||||  
Sbjct  15030  CCGCGCCCGCCG-AAGAC--ACACAAACGAACTCTTGTCTGAAGA-TTG-CAGTCTGA--  14978

Query  271    GTTAGCAAGCAAAAATCAGTTAAAACTTTCAACAACGGATCTCTTGGTTCCGGCATC  327
              | || |  |   |||||||||||||||||||||||||||||||||||||||||||||
Sbjct  14977  G-TA-CTTGACTAAATCAGTTAAAACTTTCAACAACGGATCTCTTGGTTCCGGCATC  14923


 Score = 69.4 bits (37),  Expect = 6e-08
 Identities = 39/40 (98%), Gaps = 0/40 (0%)
 Strand=Plus/Minus

Query  1     CAAGGTTTCCGTAGGTGAACCTGCGGAAGGATCATTAGCG  40
             ||||||||||||||||||||||||||||||||||||| ||
Sbjct  6401  CAAGGTTTCCGTAGGTGAACCTGCGGAAGGATCATTACCG  6362


 Score = 69.4 bits (37),  Expect = 6e-08
 Identities = 39/40 (98%), Gaps = 0/40 (0%)
 Strand=Plus/Minus

Query  1      CAAGGTTTCCGTAGGTGAACCTGCGGAAGGATCATTAGCG  40
              ||||||||||||||||||||||||||||||||||||| ||
Sbjct  15170  CAAGGTTTCCGTAGGTGAACCTGCGGAAGGATCATTACCG  15131


>JAMAHB010000149.1 Penicillium sp. PT4103 strain D2Mb ctg_149, whole genome shotgun 
sequence
Length=6771

 Score = 86.1 bits (46),  Expect = 6e-13
 Identities = 95/117 (81%), Gaps = 10/117 (9%)
 Strand=Plus/Minus

Query  212   CCGCGCCCGCCGGAGGACAGACGCaaaaaaaTTCTT-TCAGAAGAGCTGTCAGTCTGAGC  270
             |||||||||||| | |||  || ||||  || |||| || |||||  || ||||||||  
Sbjct  4166  CCGCGCCCGCCG-AAGAC--ACACAAACGAACTCTTGTCTGAAGA-TTG-CAGTCTGA--  4114

Query  271   GTTAGCAAGCAAAAATCAGTTAAAACTTTCAACAACGGATCTCTTGGTTCCGGCATC  327
             | || |  |   |||||||||||||||||||||||||||||||||||||||||||||
Sbjct  4113  G-TA-CTTGACTAAATCAGTTAAAACTTTCAACAACGGATCTCTTGGTTCCGGCATC  4059


 Score = 69.4 bits (37),  Expect = 6e-08
 Identities = 39/40 (98%), Gaps = 0/40 (0%)
 Strand=Plus/Minus

Query  1     CAAGGTTTCCGTAGGTGAACCTGCGGAAGGATCATTAGCG  40
             ||||||||||||||||||||||||||||||||||||| ||
Sbjct  4306  CAAGGTTTCCGTAGGTGAACCTGCGGAAGGATCATTACCG  4267


>PTJQ01453438.1 Uromyces transversalis strain FL11_1 FL11-1_453438, whole genome 
shotgun sequence
Length=254

 Score = 86.1 bits (46),  Expect = 6e-13
 Identities = 97/120 (81%), Gaps = 10/120 (8%)
 Strand=Plus/Plus

Query  209  GGACCGCGCCCGCCGGAGGACAGACGCaaaaaaaTTCTT-TCAGAAGAGCTGTCAGTCTG  267
            || |||||||||||| | |||  || ||||  || |||| || |||||  || |||||||
Sbjct  121  GGCCCGCGCCCGCCG-AAGAC--ACACAAACGAACTCTTGTCTGAAGA-TTG-CAGTCTG  175

Query  268  AGCGTTAGCAAGCAAAAATCAGTTAAAACTTTCAACAACGGATCTCTTGGTTCCGGCATC  327
            |  | || |  |   |||||||||||||||||||||||||||||||||||||||||||||
Sbjct  176  A--G-TA-CTTGACTAAATCAGTTAAAACTTTCAACAACGGATCTCTTGGTTCCGGCATC  231


>NW_026088304.1 Penicillium oxalicum strain HP7-1 chromosome Unknown unanchor18, 
whole genome shotgun sequence
Length=32716

 Score = 86.1 bits (46),  Expect = 6e-13
 Identities = 95/117 (81%), Gaps = 10/117 (9%)
 Strand=Plus/Minus

Query  212    CCGCGCCCGCCGGAGGACAGACGCaaaaaaaTTCTT-TCAGAAGAGCTGTCAGTCTGAGC  270
              |||||||||||| | |||  || ||||  || |||| || |||||  || ||||||||  
Sbjct  10984  CCGCGCCCGCCG-AAGAC--ACACAAACGAACTCTTGTCTGAAGA-TTG-CAGTCTGA--  10932

Query  271    GTTAGCAAGCAAAAATCAGTTAAAACTTTCAACAACGGATCTCTTGGTTCCGGCATC  327
              | || |  |   |||||||||||||||||||||||||||||||||||||||||||||
Sbjct  10931  G-TA-CTTGACTAAATCAGTTAAAACTTTCAACAACGGATCTCTTGGTTCCGGCATC  10877


 Score = 86.1 bits (46),  Expect = 6e-13
 Identities = 95/117 (81%), Gaps = 10/117 (9%)
 Strand=Plus/Minus

Query  212    CCGCGCCCGCCGGAGGACAGACGCaaaaaaaTTCTT-TCAGAAGAGCTGTCAGTCTGAGC  270
              |||||||||||| | |||  || ||||  || |||| || |||||  || ||||||||  
Sbjct  19712  CCGCGCCCGCCG-AAGAC--ACACAAACGAACTCTTGTCTGAAGA-TTG-CAGTCTGA--  19660

Query  271    GTTAGCAAGCAAAAATCAGTTAAAACTTTCAACAACGGATCTCTTGGTTCCGGCATC  327
              | || |  |   |||||||||||||||||||||||||||||||||||||||||||||
Sbjct  19659  G-TA-CTTGACTAAATCAGTTAAAACTTTCAACAACGGATCTCTTGGTTCCGGCATC  19605


 Score = 86.1 bits (46),  Expect = 6e-13
 Identities = 95/117 (81%), Gaps = 10/117 (9%)
 Strand=Plus/Minus

Query  212    CCGCGCCCGCCGGAGGACAGACGCaaaaaaaTTCTT-TCAGAAGAGCTGTCAGTCTGAGC  270
              |||||||||||| | |||  || ||||  || |||| || |||||  || ||||||||  
Sbjct  28448  CCGCGCCCGCCG-AAGAC--ACACAAACGAACTCTTGTCTGAAGA-TTG-CAGTCTGA--  28396

Query  271    GTTAGCAAGCAAAAATCAGTTAAAACTTTCAACAACGGATCTCTTGGTTCCGGCATC  327
              | || |  |   |||||||||||||||||||||||||||||||||||||||||||||
Sbjct  28395  G-TA-CTTGACTAAATCAGTTAAAACTTTCAACAACGGATCTCTTGGTTCCGGCATC  28341


 Score = 84.2 bits (45),  Expect = 2e-12
 Identities = 45/45 (100%), Gaps = 0/45 (0%)
 Strand=Plus/Minus

Query  283   AAATCAGTTAAAACTTTCAACAACGGATCTCTTGGTTCCGGCATC  327
             |||||||||||||||||||||||||||||||||||||||||||||
Sbjct  2155  AAATCAGTTAAAACTTTCAACAACGGATCTCTTGGTTCCGGCATC  2111


 Score = 69.4 bits (37),  Expect = 6e-08
 Identities = 39/40 (98%), Gaps = 0/40 (0%)
 Strand=Plus/Minus

Query  1     CAAGGTTTCCGTAGGTGAACCTGCGGAAGGATCATTAGCG  40
             ||||||||||||||||||||||||||||||||||||| ||
Sbjct  2355  CAAGGTTTCCGTAGGTGAACCTGCGGAAGGATCATTACCG  2316


 Score = 69.4 bits (37),  Expect = 6e-08
 Identities = 39/40 (98%), Gaps = 0/40 (0%)
 Strand=Plus/Minus

Query  1      CAAGGTTTCCGTAGGTGAACCTGCGGAAGGATCATTAGCG  40
              ||||||||||||||||||||||||||||||||||||| ||
Sbjct  11124  CAAGGTTTCCGTAGGTGAACCTGCGGAAGGATCATTACCG  11085


 Score = 69.4 bits (37),  Expect = 6e-08
 Identities = 39/40 (98%), Gaps = 0/40 (0%)
 Strand=Plus/Minus

Query  1      CAAGGTTTCCGTAGGTGAACCTGCGGAAGGATCATTAGCG  40
              ||||||||||||||||||||||||||||||||||||| ||
Sbjct  19852  CAAGGTTTCCGTAGGTGAACCTGCGGAAGGATCATTACCG  19813


 Score = 69.4 bits (37),  Expect = 6e-08
 Identities = 39/40 (98%), Gaps = 0/40 (0%)
 Strand=Plus/Minus

Query  1      CAAGGTTTCCGTAGGTGAACCTGCGGAAGGATCATTAGCG  40
              ||||||||||||||||||||||||||||||||||||| ||
Sbjct  28588  CAAGGTTTCCGTAGGTGAACCTGCGGAAGGATCATTACCG  28549


>NW_026088303.1 Penicillium oxalicum strain HP7-1 chromosome Unknown unanchor17, 
whole genome shotgun sequence
Length=18172

 Score = 86.1 bits (46),  Expect = 6e-13
 Identities = 95/117 (81%), Gaps = 10/117 (9%)
 Strand=Plus/Minus

Query  212   CCGCGCCCGCCGGAGGACAGACGCaaaaaaaTTCTT-TCAGAAGAGCTGTCAGTCTGAGC  270
             |||||||||||| | |||  || ||||  || |||| || |||||  || ||||||||  
Sbjct  6262  CCGCGCCCGCCG-AAGAC--ACACAAACGAACTCTTGTCTGAAGA-TTG-CAGTCTGA--  6210

Query  271   GTTAGCAAGCAAAAATCAGTTAAAACTTTCAACAACGGATCTCTTGGTTCCGGCATC  327
             | || |  |   |||||||||||||||||||||||||||||||||||||||||||||
Sbjct  6209  G-TA-CTTGACTAAATCAGTTAAAACTTTCAACAACGGATCTCTTGGTTCCGGCATC  6155


 Score = 86.1 bits (46),  Expect = 6e-13
 Identities = 95/117 (81%), Gaps = 10/117 (9%)
 Strand=Plus/Minus

Query  212    CCGCGCCCGCCGGAGGACAGACGCaaaaaaaTTCTT-TCAGAAGAGCTGTCAGTCTGAGC  270
              |||||||||||| | |||  || ||||  || |||| || |||||  || ||||||||  
Sbjct  15030  CCGCGCCCGCCG-AAGAC--ACACAAACGAACTCTTGTCTGAAGA-TTG-CAGTCTGA--  14978

Query  271    GTTAGCAAGCAAAAATCAGTTAAAACTTTCAACAACGGATCTCTTGGTTCCGGCATC  327
              | || |  |   |||||||||||||||||||||||||||||||||||||||||||||
Sbjct  14977  G-TA-CTTGACTAAATCAGTTAAAACTTTCAACAACGGATCTCTTGGTTCCGGCATC  14923


 Score = 69.4 bits (37),  Expect = 6e-08
 Identities = 39/40 (98%), Gaps = 0/40 (0%)
 Strand=Plus/Minus

Query  1     CAAGGTTTCCGTAGGTGAACCTGCGGAAGGATCATTAGCG  40
             ||||||||||||||||||||||||||||||||||||| ||
Sbjct  6401  CAAGGTTTCCGTAGGTGAACCTGCGGAAGGATCATTACCG  6362


 Score = 69.4 bits (37),  Expect = 6e-08
 Identities = 39/40 (98%), Gaps = 0/40 (0%)
 Strand=Plus/Minus

Query  1      CAAGGTTTCCGTAGGTGAACCTGCGGAAGGATCATTAGCG  40
              ||||||||||||||||||||||||||||||||||||| ||
Sbjct  15170  CAAGGTTTCCGTAGGTGAACCTGCGGAAGGATCATTACCG  15131


>WIWV01000274.1 Penicillium ucsense strain S1M29 PECM_scaffold_274, whole genome 
shotgun sequence
Length=8685

 Score = 84.2 bits (45),  Expect = 2e-12
 Identities = 45/45 (100%), Gaps = 0/45 (0%)
 Strand=Plus/Plus

Query  283   AAATCAGTTAAAACTTTCAACAACGGATCTCTTGGTTCCGGCATC  327
             |||||||||||||||||||||||||||||||||||||||||||||
Sbjct  4398  AAATCAGTTAAAACTTTCAACAACGGATCTCTTGGTTCCGGCATC  4442


 Score = 69.4 bits (37),  Expect = 6e-08
 Identities = 37/37 (100%), Gaps = 0/37 (0%)
 Strand=Plus/Plus

Query  1     CAAGGTTTCCGTAGGTGAACCTGCGGAAGGATCATTA  37
             |||||||||||||||||||||||||||||||||||||
Sbjct  4195  CAAGGTTTCCGTAGGTGAACCTGCGGAAGGATCATTA  4231


>MNBE01000628.1 Penicillium subrubescens strain CBS 132785 PENSUBscaffold_628, 
whole genome shotgun sequence
Length=9833

 Score = 84.2 bits (45),  Expect = 2e-12
 Identities = 45/45 (100%), Gaps = 0/45 (0%)
 Strand=Plus/Minus

Query  283   AAATCAGTTAAAACTTTCAACAACGGATCTCTTGGTTCCGGCATC  327
             |||||||||||||||||||||||||||||||||||||||||||||
Sbjct  5635  AAATCAGTTAAAACTTTCAACAACGGATCTCTTGGTTCCGGCATC  5591


 Score = 69.4 bits (37),  Expect = 6e-08
 Identities = 39/40 (98%), Gaps = 0/40 (0%)
 Strand=Plus/Minus

Query  1     CAAGGTTTCCGTAGGTGAACCTGCGGAAGGATCATTAGCG  40
             ||||||||||||||||||||||||||||||||||||| ||
Sbjct  5834  CAAGGTTTCCGTAGGTGAACCTGCGGAAGGATCATTACCG  5795


>CDHK01000043.1 Penicillium brasilianum genome assembly Pbras_Allpaths-LG, scaffold 
SCAF43, whole genome shotgun sequence
Length=4706

 Score = 84.2 bits (45),  Expect = 2e-12
 Identities = 45/45 (100%), Gaps = 0/45 (0%)
 Strand=Plus/Plus

Query  283   AAATCAGTTAAAACTTTCAACAACGGATCTCTTGGTTCCGGCATC  327
             |||||||||||||||||||||||||||||||||||||||||||||
Sbjct  1935  AAATCAGTTAAAACTTTCAACAACGGATCTCTTGGTTCCGGCATC  1979


 Score = 69.4 bits (37),  Expect = 6e-08
 Identities = 37/37 (100%), Gaps = 0/37 (0%)
 Strand=Plus/Plus

Query  1     CAAGGTTTCCGTAGGTGAACCTGCGGAAGGATCATTA  37
             |||||||||||||||||||||||||||||||||||||
Sbjct  1733  CAAGGTTTCCGTAGGTGAACCTGCGGAAGGATCATTA  1769


>CDHK01000042.1 Penicillium brasilianum genome assembly Pbras_Allpaths-LG, scaffold 
SCAF42, whole genome shotgun sequence
Length=5225

 Score = 84.2 bits (45),  Expect = 2e-12
 Identities = 45/45 (100%), Gaps = 0/45 (0%)
 Strand=Plus/Plus

Query  283   AAATCAGTTAAAACTTTCAACAACGGATCTCTTGGTTCCGGCATC  327
             |||||||||||||||||||||||||||||||||||||||||||||
Sbjct  2683  AAATCAGTTAAAACTTTCAACAACGGATCTCTTGGTTCCGGCATC  2727


 Score = 69.4 bits (37),  Expect = 6e-08
 Identities = 37/37 (100%), Gaps = 0/37 (0%)
 Strand=Plus/Plus

Query  1     CAAGGTTTCCGTAGGTGAACCTGCGGAAGGATCATTA  37
             |||||||||||||||||||||||||||||||||||||
Sbjct  2481  CAAGGTTTCCGTAGGTGAACCTGCGGAAGGATCATTA  2517


>JAMADU010000619.1 Penicillium janthinellum strain PG2902 ctg_619, whole genome 
shotgun sequence
Length=8784

 Score = 84.2 bits (45),  Expect = 2e-12
 Identities = 45/45 (100%), Gaps = 0/45 (0%)
 Strand=Plus/Plus

Query  283   AAATCAGTTAAAACTTTCAACAACGGATCTCTTGGTTCCGGCATC  327
             |||||||||||||||||||||||||||||||||||||||||||||
Sbjct  7866  AAATCAGTTAAAACTTTCAACAACGGATCTCTTGGTTCCGGCATC  7910


 Score = 69.4 bits (37),  Expect = 6e-08
 Identities = 37/37 (100%), Gaps = 0/37 (0%)
 Strand=Plus/Plus

Query  1     CAAGGTTTCCGTAGGTGAACCTGCGGAAGGATCATTA  37
             |||||||||||||||||||||||||||||||||||||
Sbjct  7667  CAAGGTTTCCGTAGGTGAACCTGCGGAAGGATCATTA  7703


>JNOM01000498.1 Aspergillus nomiae NRRL 13137 contig00498, whole genome shotgun 
sequence
Length=22681

 Score = 84.2 bits (45),  Expect = 2e-12
 Identities = 99/123 (80%), Gaps = 12/123 (10%)
 Strand=Plus/Plus

Query  206    GCTGGACCGCGCCCGCCGGAGGACAGACGCaaaaaaaTTCTTTCAGAAGAGCTGTCAGTC  265
              || || |||||||||||| | |||  || | ||  || ||| || |||||  || |||||
Sbjct  17927  GCGGGCCCGCGCCCGCCG-AAGAC--AC-C-AATGAACTCTGTCTGAAGA-TTG-CAGTC  17979

Query  266    TGAGCGTTAGCA-AGCAAAAATCAGTTAAAACTTTCAACAACGGATCTCTTGGTTCCGGC  324
              |||||   ||   |||  ||||||||||||||||||||||||||||||||||||||||||
Sbjct  17980  TGAGC---AGATTAGC-TAAATCAGTTAAAACTTTCAACAACGGATCTCTTGGTTCCGGC  18035

Query  325    ATC  327
              |||
Sbjct  18036  ATC  18038


>JAMAGZ010000485.1 Aspergillaceae sp. PF1803 strain PT4103 ctg_485, whole genome 
shotgun sequence
Length=8298

 Score = 84.2 bits (45),  Expect = 2e-12
 Identities = 45/45 (100%), Gaps = 0/45 (0%)
 Strand=Plus/Minus

Query  283   AAATCAGTTAAAACTTTCAACAACGGATCTCTTGGTTCCGGCATC  327
             |||||||||||||||||||||||||||||||||||||||||||||
Sbjct  4199  AAATCAGTTAAAACTTTCAACAACGGATCTCTTGGTTCCGGCATC  4155


 Score = 58.4 bits (31),  Expect = 1e-04
 Identities = 33/34 (97%), Gaps = 0/34 (0%)
 Strand=Plus/Minus

Query  7     TTCCGTAGGTGAACCTGCGGAAGGATCATTAGCG  40
             ||||||||||||||||||||||||||||||| ||
Sbjct  4393  TTCCGTAGGTGAACCTGCGGAAGGATCATTACCG  4360


>ACFW01000019.1 Coccidioides posadasii C735 delta SOWgp gcontig_1105601051721, 
whole genome shotgun sequence
Length=3760

 Score = 84.2 bits (45),  Expect = 2e-12
 Identities = 68/78 (87%), Gaps = 5/78 (6%)
 Strand=Plus/Minus

Query  251  GAAGAGCTGTCAGTCTGAGCGTTAGCA-AGCAAAAATCAGTTAAAACTTTCAACAACGGA  309
            |||||  |||||||||||||   | || |||||||||||   ||||||||||||||||||
Sbjct  550  GAAGA-TTGTCAGTCTGAGC---ATCATAGCAAAAATCAAACAAAACTTTCAACAACGGA  495

Query  310  TCTCTTGGTTCCGGCATC  327
            ||||||||||||||||||
Sbjct  494  TCTCTTGGTTCCGGCATC  477


 Score = 69.4 bits (37),  Expect = 6e-08
 Identities = 37/37 (100%), Gaps = 0/37 (0%)
 Strand=Plus/Minus

Query  1    CAAGGTTTCCGTAGGTGAACCTGCGGAAGGATCATTA  37
            |||||||||||||||||||||||||||||||||||||
Sbjct  766  CAAGGTTTCCGTAGGTGAACCTGCGGAAGGATCATTA  730


>ACFW01000043.1 Coccidioides posadasii C735 delta SOWgp gcontig_1105601051769, 
whole genome shotgun sequence
Length=1907608

 Score = 84.2 bits (45),  Expect = 2e-12
 Identities = 68/78 (87%), Gaps = 5/78 (6%)
 Strand=Plus/Plus

Query  251      GAAGAGCTGTCAGTCTGAGCGTTAGCA-AGCAAAAATCAGTTAAAACTTTCAACAACGGA  309
                |||||  |||||||||||||   | || |||||||||||   ||||||||||||||||||
Sbjct  1902587  GAAGA-TTGTCAGTCTGAGC---ATCATAGCAAAAATCAAACAAAACTTTCAACAACGGA  1902642

Query  310      TCTCTTGGTTCCGGCATC  327
                ||||||||||||||||||
Sbjct  1902643  TCTCTTGGTTCCGGCATC  1902660


 Score = 69.4 bits (37),  Expect = 6e-08
 Identities = 37/37 (100%), Gaps = 0/37 (0%)
 Strand=Plus/Plus

Query  1        CAAGGTTTCCGTAGGTGAACCTGCGGAAGGATCATTA  37
                |||||||||||||||||||||||||||||||||||||
Sbjct  1902371  CAAGGTTTCCGTAGGTGAACCTGCGGAAGGATCATTA  1902407


>ACFW01000053.1 Coccidioides posadasii C735 delta SOWgp gcontig_1105601051789, 
whole genome shotgun sequence
Length=24871

 Score = 84.2 bits (45),  Expect = 2e-12
 Identities = 68/78 (87%), Gaps = 5/78 (6%)
 Strand=Plus/Plus

Query  251   GAAGAGCTGTCAGTCTGAGCGTTAGCA-AGCAAAAATCAGTTAAAACTTTCAACAACGGA  309
             |||||  |||||||||||||   | || |||||||||||   ||||||||||||||||||
Sbjct  4770  GAAGA-TTGTCAGTCTGAGC---ATCATAGCAAAAATCAAACAAAACTTTCAACAACGGA  4825

Query  310   TCTCTTGGTTCCGGCATC  327
             ||||||||||||||||||
Sbjct  4826  TCTCTTGGTTCCGGCATC  4843


 Score = 69.4 bits (37),  Expect = 6e-08
 Identities = 37/37 (100%), Gaps = 0/37 (0%)
 Strand=Plus/Plus

Query  1     CAAGGTTTCCGTAGGTGAACCTGCGGAAGGATCATTA  37
             |||||||||||||||||||||||||||||||||||||
Sbjct  4554  CAAGGTTTCCGTAGGTGAACCTGCGGAAGGATCATTA  4590


>JACKQL010001928.1 Termitomyces sp. T153 contig_29496, whole genome shotgun sequence
Length=451

 Score = 84.2 bits (45),  Expect = 2e-12
 Identities = 45/45 (100%), Gaps = 0/45 (0%)
 Strand=Plus/Plus

Query  283  AAATCAGTTAAAACTTTCAACAACGGATCTCTTGGTTCCGGCATC  327
            |||||||||||||||||||||||||||||||||||||||||||||
Sbjct  145  AAATCAGTTAAAACTTTCAACAACGGATCTCTTGGTTCCGGCATC  189


>JAMFOT010000209.1 Penicillium sp. D2Mb strain R2202 ctg_209, whole genome shotgun 
sequence
Length=8007

 Score = 84.2 bits (45),  Expect = 2e-12
 Identities = 45/45 (100%), Gaps = 0/45 (0%)
 Strand=Plus/Plus

Query  283   AAATCAGTTAAAACTTTCAACAACGGATCTCTTGGTTCCGGCATC  327
             |||||||||||||||||||||||||||||||||||||||||||||
Sbjct  4758  AAATCAGTTAAAACTTTCAACAACGGATCTCTTGGTTCCGGCATC  4802


 Score = 69.4 bits (37),  Expect = 6e-08
 Identities = 37/37 (100%), Gaps = 0/37 (0%)
 Strand=Plus/Plus

Query  1     CAAGGTTTCCGTAGGTGAACCTGCGGAAGGATCATTA  37
             |||||||||||||||||||||||||||||||||||||
Sbjct  4379  CAAGGTTTCCGTAGGTGAACCTGCGGAAGGATCATTA  4415


 Score = 67.6 bits (36),  Expect = 2e-07
 Identities = 36/36 (100%), Gaps = 0/36 (0%)
 Strand=Plus/Plus

Query  2     AAGGTTTCCGTAGGTGAACCTGCGGAAGGATCATTA  37
             ||||||||||||||||||||||||||||||||||||
Sbjct  4557  AAGGTTTCCGTAGGTGAACCTGCGGAAGGATCATTA  4592


>JAACJD010000002.1 Arthroderma uncinatum strain CBS 119779 scaffold2, whole genome 
shotgun sequence
Length=6243361

 Score = 84.2 bits (45),  Expect = 2e-12
 Identities = 59/65 (91%), Gaps = 3/65 (5%)
 Strand=Plus/Minus

Query  263   GTCTGAGCGTTAGCAAGCAAAAATCAGTTAAAACTTTCAACAACGGATCTCTTGGTTCCG  322
             ||||||||| ||  ||||  |||||| |||||||||||||||||||||||||||||||||
Sbjct  7323  GTCTGAGCG-TATAAAGC--AAATCAATTAAAACTTTCAACAACGGATCTCTTGGTTCCG  7267

Query  323   GCATC  327
             |||||
Sbjct  7266  GCATC  7262


 Score = 84.2 bits (45),  Expect = 2e-12
 Identities = 59/65 (91%), Gaps = 3/65 (5%)
 Strand=Plus/Minus

Query  263    GTCTGAGCGTTAGCAAGCAAAAATCAGTTAAAACTTTCAACAACGGATCTCTTGGTTCCG  322
              ||||||||| ||  ||||  |||||| |||||||||||||||||||||||||||||||||
Sbjct  16032  GTCTGAGCG-TATAAAGC--AAATCAATTAAAACTTTCAACAACGGATCTCTTGGTTCCG  15976

Query  323    GCATC  327
              |||||
Sbjct  15975  GCATC  15971


 Score = 84.2 bits (45),  Expect = 2e-12
 Identities = 59/65 (91%), Gaps = 3/65 (5%)
 Strand=Plus/Minus

Query  263    GTCTGAGCGTTAGCAAGCAAAAATCAGTTAAAACTTTCAACAACGGATCTCTTGGTTCCG  322
              ||||||||| ||  ||||  |||||| |||||||||||||||||||||||||||||||||
Sbjct  24741  GTCTGAGCG-TATAAAGC--AAATCAATTAAAACTTTCAACAACGGATCTCTTGGTTCCG  24685

Query  323    GCATC  327
              |||||
Sbjct  24684  GCATC  24680


 Score = 69.4 bits (37),  Expect = 6e-08
 Identities = 41/43 (95%), Gaps = 0/43 (0%)
 Strand=Plus/Minus

Query  1     CAAGGTTTCCGTAGGTGAACCTGCGGAAGGATCATTAGCGCGC  43
             |||||||||||||||||||||||||||||||||||||  ||||
Sbjct  7570  CAAGGTTTCCGTAGGTGAACCTGCGGAAGGATCATTAAAGCGC  7528


 Score = 69.4 bits (37),  Expect = 6e-08
 Identities = 41/43 (95%), Gaps = 0/43 (0%)
 Strand=Plus/Minus

Query  1      CAAGGTTTCCGTAGGTGAACCTGCGGAAGGATCATTAGCGCGC  43
              |||||||||||||||||||||||||||||||||||||  ||||
Sbjct  16279  CAAGGTTTCCGTAGGTGAACCTGCGGAAGGATCATTAAAGCGC  16237


 Score = 69.4 bits (37),  Expect = 6e-08
 Identities = 41/43 (95%), Gaps = 0/43 (0%)
 Strand=Plus/Minus

Query  1      CAAGGTTTCCGTAGGTGAACCTGCGGAAGGATCATTAGCGCGC  43
              |||||||||||||||||||||||||||||||||||||  ||||
Sbjct  24988  CAAGGTTTCCGTAGGTGAACCTGCGGAAGGATCATTAAAGCGC  24946


>PZKB01000354.1 Penicillium sp. MT2 MMC-2018 NODE_354, whole genome shotgun sequence
Length=8172

 Score = 84.2 bits (45),  Expect = 2e-12
 Identities = 45/45 (100%), Gaps = 0/45 (0%)
 Strand=Plus/Minus

Query  283   AAATCAGTTAAAACTTTCAACAACGGATCTCTTGGTTCCGGCATC  327
             |||||||||||||||||||||||||||||||||||||||||||||
Sbjct  4009  AAATCAGTTAAAACTTTCAACAACGGATCTCTTGGTTCCGGCATC  3965


 Score = 69.4 bits (37),  Expect = 6e-08
 Identities = 39/40 (98%), Gaps = 0/40 (0%)
 Strand=Plus/Minus

Query  1     CAAGGTTTCCGTAGGTGAACCTGCGGAAGGATCATTAGCG  40
             ||||||||||||||||||||||||||||||||||||| ||
Sbjct  4209  CAAGGTTTCCGTAGGTGAACCTGCGGAAGGATCATTACCG  4170


>JAAVMA010000124.1 Penicillium ochrochloron strain RLS11 NODE_124_length_5005_cov_1300.47, 
whole genome shotgun sequence
Length=5005

 Score = 84.2 bits (45),  Expect = 2e-12
 Identities = 45/45 (100%), Gaps = 0/45 (0%)
 Strand=Plus/Minus

Query  283   AAATCAGTTAAAACTTTCAACAACGGATCTCTTGGTTCCGGCATC  327
             |||||||||||||||||||||||||||||||||||||||||||||
Sbjct  3683  AAATCAGTTAAAACTTTCAACAACGGATCTCTTGGTTCCGGCATC  3639


 Score = 69.4 bits (37),  Expect = 6e-08
 Identities = 39/40 (98%), Gaps = 0/40 (0%)
 Strand=Plus/Minus

Query  1     CAAGGTTTCCGTAGGTGAACCTGCGGAAGGATCATTAGCG  40
             ||||||||||||||||||||||||||||||||||||| ||
Sbjct  3882  CAAGGTTTCCGTAGGTGAACCTGCGGAAGGATCATTACCG  3843


>NW_022983864.1 Arthroderma uncinatum strain CBS 119779 chromosome Unknown scaffold2, 
whole genome shotgun sequence
Length=6243361

 Score = 84.2 bits (45),  Expect = 2e-12
 Identities = 59/65 (91%), Gaps = 3/65 (5%)
 Strand=Plus/Minus

Query  263   GTCTGAGCGTTAGCAAGCAAAAATCAGTTAAAACTTTCAACAACGGATCTCTTGGTTCCG  322
             ||||||||| ||  ||||  |||||| |||||||||||||||||||||||||||||||||
Sbjct  7323  GTCTGAGCG-TATAAAGC--AAATCAATTAAAACTTTCAACAACGGATCTCTTGGTTCCG  7267

Query  323   GCATC  327
             |||||
Sbjct  7266  GCATC  7262


 Score = 84.2 bits (45),  Expect = 2e-12
 Identities = 59/65 (91%), Gaps = 3/65 (5%)
 Strand=Plus/Minus

Query  263    GTCTGAGCGTTAGCAAGCAAAAATCAGTTAAAACTTTCAACAACGGATCTCTTGGTTCCG  322
              ||||||||| ||  ||||  |||||| |||||||||||||||||||||||||||||||||
Sbjct  16032  GTCTGAGCG-TATAAAGC--AAATCAATTAAAACTTTCAACAACGGATCTCTTGGTTCCG  15976

Query  323    GCATC  327
              |||||
Sbjct  15975  GCATC  15971


 Score = 84.2 bits (45),  Expect = 2e-12
 Identities = 59/65 (91%), Gaps = 3/65 (5%)
 Strand=Plus/Minus

Query  263    GTCTGAGCGTTAGCAAGCAAAAATCAGTTAAAACTTTCAACAACGGATCTCTTGGTTCCG  322
              ||||||||| ||  ||||  |||||| |||||||||||||||||||||||||||||||||
Sbjct  24741  GTCTGAGCG-TATAAAGC--AAATCAATTAAAACTTTCAACAACGGATCTCTTGGTTCCG  24685

Query  323    GCATC  327
              |||||
Sbjct  24684  GCATC  24680


 Score = 69.4 bits (37),  Expect = 6e-08
 Identities = 41/43 (95%), Gaps = 0/43 (0%)
 Strand=Plus/Minus

Query  1     CAAGGTTTCCGTAGGTGAACCTGCGGAAGGATCATTAGCGCGC  43
             |||||||||||||||||||||||||||||||||||||  ||||
Sbjct  7570  CAAGGTTTCCGTAGGTGAACCTGCGGAAGGATCATTAAAGCGC  7528


 Score = 69.4 bits (37),  Expect = 6e-08
 Identities = 41/43 (95%), Gaps = 0/43 (0%)
 Strand=Plus/Minus

Query  1      CAAGGTTTCCGTAGGTGAACCTGCGGAAGGATCATTAGCGCGC  43
              |||||||||||||||||||||||||||||||||||||  ||||
Sbjct  16279  CAAGGTTTCCGTAGGTGAACCTGCGGAAGGATCATTAAAGCGC  16237


 Score = 69.4 bits (37),  Expect = 6e-08
 Identities = 41/43 (95%), Gaps = 0/43 (0%)
 Strand=Plus/Minus

Query  1      CAAGGTTTCCGTAGGTGAACCTGCGGAAGGATCATTAGCGCGC  43
              |||||||||||||||||||||||||||||||||||||  ||||
Sbjct  24988  CAAGGTTTCCGTAGGTGAACCTGCGGAAGGATCATTAAAGCGC  24946


>NW_015378553.1 Aspergillus nomiae NRRL 13137 chromosome Unknown contig00498, 
whole genome shotgun sequence
Length=22681

 Score = 84.2 bits (45),  Expect = 2e-12
 Identities = 99/123 (80%), Gaps = 12/123 (10%)
 Strand=Plus/Plus

Query  206    GCTGGACCGCGCCCGCCGGAGGACAGACGCaaaaaaaTTCTTTCAGAAGAGCTGTCAGTC  265
              || || |||||||||||| | |||  || | ||  || ||| || |||||  || |||||
Sbjct  17927  GCGGGCCCGCGCCCGCCG-AAGAC--AC-C-AATGAACTCTGTCTGAAGA-TTG-CAGTC  17979

Query  266    TGAGCGTTAGCA-AGCAAAAATCAGTTAAAACTTTCAACAACGGATCTCTTGGTTCCGGC  324
              |||||   ||   |||  ||||||||||||||||||||||||||||||||||||||||||
Sbjct  17980  TGAGC---AGATTAGC-TAAATCAGTTAAAACTTTCAACAACGGATCTCTTGGTTCCGGC  18035

Query  325    ATC  327
              |||
Sbjct  18036  ATC  18038


>NW_003316009.1 Coccidioides posadasii C735 delta SOWgp chromosome Unknown gcontig_1105601051721, 
whole genome shotgun sequence
Length=3760

 Score = 84.2 bits (45),  Expect = 2e-12
 Identities = 68/78 (87%), Gaps = 5/78 (6%)
 Strand=Plus/Minus

Query  251  GAAGAGCTGTCAGTCTGAGCGTTAGCA-AGCAAAAATCAGTTAAAACTTTCAACAACGGA  309
            |||||  |||||||||||||   | || |||||||||||   ||||||||||||||||||
Sbjct  550  GAAGA-TTGTCAGTCTGAGC---ATCATAGCAAAAATCAAACAAAACTTTCAACAACGGA  495

Query  310  TCTCTTGGTTCCGGCATC  327
            ||||||||||||||||||
Sbjct  494  TCTCTTGGTTCCGGCATC  477


 Score = 69.4 bits (37),  Expect = 6e-08
 Identities = 37/37 (100%), Gaps = 0/37 (0%)
 Strand=Plus/Minus

Query  1    CAAGGTTTCCGTAGGTGAACCTGCGGAAGGATCATTA  37
            |||||||||||||||||||||||||||||||||||||
Sbjct  766  CAAGGTTTCCGTAGGTGAACCTGCGGAAGGATCATTA  730


>NW_003315985.1 Coccidioides posadasii C735 delta SOWgp chromosome Unknown gcontig_1105601051769, 
whole genome shotgun sequence
Length=1907608

 Score = 84.2 bits (45),  Expect = 2e-12
 Identities = 68/78 (87%), Gaps = 5/78 (6%)
 Strand=Plus/Plus

Query  251      GAAGAGCTGTCAGTCTGAGCGTTAGCA-AGCAAAAATCAGTTAAAACTTTCAACAACGGA  309
                |||||  |||||||||||||   | || |||||||||||   ||||||||||||||||||
Sbjct  1902587  GAAGA-TTGTCAGTCTGAGC---ATCATAGCAAAAATCAAACAAAACTTTCAACAACGGA  1902642

Query  310      TCTCTTGGTTCCGGCATC  327
                ||||||||||||||||||
Sbjct  1902643  TCTCTTGGTTCCGGCATC  1902660


 Score = 69.4 bits (37),  Expect = 6e-08
 Identities = 37/37 (100%), Gaps = 0/37 (0%)
 Strand=Plus/Plus

Query  1        CAAGGTTTCCGTAGGTGAACCTGCGGAAGGATCATTA  37
                |||||||||||||||||||||||||||||||||||||
Sbjct  1902371  CAAGGTTTCCGTAGGTGAACCTGCGGAAGGATCATTA  1902407


>NW_003315975.1 Coccidioides posadasii C735 delta SOWgp chromosome Unknown gcontig_1105601051789, 
whole genome shotgun sequence
Length=24871

 Score = 84.2 bits (45),  Expect = 2e-12
 Identities = 68/78 (87%), Gaps = 5/78 (6%)
 Strand=Plus/Plus

Query  251   GAAGAGCTGTCAGTCTGAGCGTTAGCA-AGCAAAAATCAGTTAAAACTTTCAACAACGGA  309
             |||||  |||||||||||||   | || |||||||||||   ||||||||||||||||||
Sbjct  4770  GAAGA-TTGTCAGTCTGAGC---ATCATAGCAAAAATCAAACAAAACTTTCAACAACGGA  4825

Query  310   TCTCTTGGTTCCGGCATC  327
             ||||||||||||||||||
Sbjct  4826  TCTCTTGGTTCCGGCATC  4843


 Score = 69.4 bits (37),  Expect = 6e-08
 Identities = 37/37 (100%), Gaps = 0/37 (0%)
 Strand=Plus/Plus

Query  1     CAAGGTTTCCGTAGGTGAACCTGCGGAAGGATCATTA  37
             |||||||||||||||||||||||||||||||||||||
Sbjct  4554  CAAGGTTTCCGTAGGTGAACCTGCGGAAGGATCATTA  4590


>PQME02000349.1 Eurotiomycetes sp. MA 6038 contig00349, whole genome shotgun 
sequence
Length=4950

 Score = 82.4 bits (44),  Expect = 8e-12
 Identities = 49/51 (96%), Gaps = 2/51 (4%)
 Strand=Plus/Minus

Query  277   AAGCAAAAATCAGTTAAAACTTTCAACAACGGATCTCTTGGTTCCGGCATC  327
             ||| ||||||| |||||||||||||||||||||||||||||||||||||||
Sbjct  1957  AAG-AAAAATC-GTTAAAACTTTCAACAACGGATCTCTTGGTTCCGGCATC  1909


 Score = 69.4 bits (37),  Expect = 6e-08
 Identities = 39/40 (98%), Gaps = 0/40 (0%)
 Strand=Plus/Minus

Query  1     CAAGGTTTCCGTAGGTGAACCTGCGGAAGGATCATTAGCG  40
             ||||||||||||||||||||||||||||||||||||| ||
Sbjct  2195  CAAGGTTTCCGTAGGTGAACCTGCGGAAGGATCATTACCG  2156


>MSZS01000058.1 Aspergillus novofumigatus IBT 16806 P174scaffold_58, whole genome 
shotgun sequence
Length=5485

 Score = 82.4 bits (44),  Expect = 8e-12
 Identities = 44/44 (100%), Gaps = 0/44 (0%)
 Strand=Plus/Minus

Query  284   AATCAGTTAAAACTTTCAACAACGGATCTCTTGGTTCCGGCATC  327
             ||||||||||||||||||||||||||||||||||||||||||||
Sbjct  1260  AATCAGTTAAAACTTTCAACAACGGATCTCTTGGTTCCGGCATC  1217


 Score = 69.4 bits (37),  Expect = 6e-08
 Identities = 39/40 (98%), Gaps = 0/40 (0%)
 Strand=Plus/Minus

Query  1     CAAGGTTTCCGTAGGTGAACCTGCGGAAGGATCATTAGCG  40
             ||||||||||||||||||||||||||||||||||||| ||
Sbjct  1470  CAAGGTTTCCGTAGGTGAACCTGCGGAAGGATCATTACCG  1431


>MSZS01000050.1 Aspergillus novofumigatus IBT 16806 P174scaffold_50, whole genome 
shotgun sequence
Length=9939

 Score = 82.4 bits (44),  Expect = 8e-12
 Identities = 44/44 (100%), Gaps = 0/44 (0%)
 Strand=Plus/Plus

Query  284   AATCAGTTAAAACTTTCAACAACGGATCTCTTGGTTCCGGCATC  327
             ||||||||||||||||||||||||||||||||||||||||||||
Sbjct  4837  AATCAGTTAAAACTTTCAACAACGGATCTCTTGGTTCCGGCATC  4880


 Score = 69.4 bits (37),  Expect = 6e-08
 Identities = 37/37 (100%), Gaps = 0/37 (0%)
 Strand=Plus/Plus

Query  1     CAAGGTTTCCGTAGGTGAACCTGCGGAAGGATCATTA  37
             |||||||||||||||||||||||||||||||||||||
Sbjct  4627  CAAGGTTTCCGTAGGTGAACCTGCGGAAGGATCATTA  4663


>MSZS01000005.1 Aspergillus novofumigatus IBT 16806 P174scaffold_5, whole genome 
shotgun sequence
Length=3352756

 Score = 82.4 bits (44),  Expect = 8e-12
 Identities = 44/44 (100%), Gaps = 0/44 (0%)
 Strand=Plus/Plus

Query  284      AATCAGTTAAAACTTTCAACAACGGATCTCTTGGTTCCGGCATC  327
                ||||||||||||||||||||||||||||||||||||||||||||
Sbjct  3337899  AATCAGTTAAAACTTTCAACAACGGATCTCTTGGTTCCGGCATC  3337942


 Score = 82.4 bits (44),  Expect = 8e-12
 Identities = 44/44 (100%), Gaps = 0/44 (0%)
 Strand=Plus/Plus

Query  284      AATCAGTTAAAACTTTCAACAACGGATCTCTTGGTTCCGGCATC  327
                ||||||||||||||||||||||||||||||||||||||||||||
Sbjct  3345981  AATCAGTTAAAACTTTCAACAACGGATCTCTTGGTTCCGGCATC  3346024


 Score = 69.4 bits (37),  Expect = 6e-08
 Identities = 37/37 (100%), Gaps = 0/37 (0%)
 Strand=Plus/Plus

Query  1        CAAGGTTTCCGTAGGTGAACCTGCGGAAGGATCATTA  37
                |||||||||||||||||||||||||||||||||||||
Sbjct  3337688  CAAGGTTTCCGTAGGTGAACCTGCGGAAGGATCATTA  3337724


 Score = 69.4 bits (37),  Expect = 6e-08
 Identities = 37/37 (100%), Gaps = 0/37 (0%)
 Strand=Plus/Plus

Query  1        CAAGGTTTCCGTAGGTGAACCTGCGGAAGGATCATTA  37
                |||||||||||||||||||||||||||||||||||||
Sbjct  3345769  CAAGGTTTCCGTAGGTGAACCTGCGGAAGGATCATTA  3345805


>MSZS01000029.1 Aspergillus novofumigatus IBT 16806 P174scaffold_29, whole genome 
shotgun sequence
Length=14739

 Score = 82.4 bits (44),  Expect = 8e-12
 Identities = 44/44 (100%), Gaps = 0/44 (0%)
 Strand=Plus/Minus

Query  284   AATCAGTTAAAACTTTCAACAACGGATCTCTTGGTTCCGGCATC  327
             ||||||||||||||||||||||||||||||||||||||||||||
Sbjct  6652  AATCAGTTAAAACTTTCAACAACGGATCTCTTGGTTCCGGCATC  6609


 Score = 82.4 bits (44),  Expect = 8e-12
 Identities = 44/44 (100%), Gaps = 0/44 (0%)
 Strand=Plus/Minus

Query  284    AATCAGTTAAAACTTTCAACAACGGATCTCTTGGTTCCGGCATC  327
              ||||||||||||||||||||||||||||||||||||||||||||
Sbjct  14626  AATCAGTTAAAACTTTCAACAACGGATCTCTTGGTTCCGGCATC  14583


 Score = 69.4 bits (37),  Expect = 6e-08
 Identities = 39/40 (98%), Gaps = 0/40 (0%)
 Strand=Plus/Minus

Query  1     CAAGGTTTCCGTAGGTGAACCTGCGGAAGGATCATTAGCG  40
             ||||||||||||||||||||||||||||||||||||| ||
Sbjct  6862  CAAGGTTTCCGTAGGTGAACCTGCGGAAGGATCATTACCG  6823


>MSZS01000021.1 Aspergillus novofumigatus IBT 16806 P174scaffold_21, whole genome 
shotgun sequence
Length=17644

 Score = 82.4 bits (44),  Expect = 8e-12
 Identities = 44/44 (100%), Gaps = 0/44 (0%)
 Strand=Plus/Minus

Query  284   AATCAGTTAAAACTTTCAACAACGGATCTCTTGGTTCCGGCATC  327
             ||||||||||||||||||||||||||||||||||||||||||||
Sbjct  4099  AATCAGTTAAAACTTTCAACAACGGATCTCTTGGTTCCGGCATC  4056


 Score = 82.4 bits (44),  Expect = 8e-12
 Identities = 44/44 (100%), Gaps = 0/44 (0%)
 Strand=Plus/Minus

Query  284    AATCAGTTAAAACTTTCAACAACGGATCTCTTGGTTCCGGCATC  327
              ||||||||||||||||||||||||||||||||||||||||||||
Sbjct  12185  AATCAGTTAAAACTTTCAACAACGGATCTCTTGGTTCCGGCATC  12142


 Score = 69.4 bits (37),  Expect = 6e-08
 Identities = 39/40 (98%), Gaps = 0/40 (0%)
 Strand=Plus/Minus

Query  1     CAAGGTTTCCGTAGGTGAACCTGCGGAAGGATCATTAGCG  40
             ||||||||||||||||||||||||||||||||||||| ||
Sbjct  4310  CAAGGTTTCCGTAGGTGAACCTGCGGAAGGATCATTACCG  4271


 Score = 69.4 bits (37),  Expect = 6e-08
 Identities = 39/40 (98%), Gaps = 0/40 (0%)
 Strand=Plus/Minus

Query  1      CAAGGTTTCCGTAGGTGAACCTGCGGAAGGATCATTAGCG  40
              ||||||||||||||||||||||||||||||||||||| ||
Sbjct  12397  CAAGGTTTCCGTAGGTGAACCTGCGGAAGGATCATTACCG  12358


>MSZS01000020.1 Aspergillus novofumigatus IBT 16806 P174scaffold_20, whole genome 
shotgun sequence
Length=19422

 Score = 82.4 bits (44),  Expect = 8e-12
 Identities = 44/44 (100%), Gaps = 0/44 (0%)
 Strand=Plus/Plus

Query  284   AATCAGTTAAAACTTTCAACAACGGATCTCTTGGTTCCGGCATC  327
             ||||||||||||||||||||||||||||||||||||||||||||
Sbjct  3141  AATCAGTTAAAACTTTCAACAACGGATCTCTTGGTTCCGGCATC  3184


 Score = 82.4 bits (44),  Expect = 8e-12
 Identities = 44/44 (100%), Gaps = 0/44 (0%)
 Strand=Plus/Plus

Query  284    AATCAGTTAAAACTTTCAACAACGGATCTCTTGGTTCCGGCATC  327
              ||||||||||||||||||||||||||||||||||||||||||||
Sbjct  11198  AATCAGTTAAAACTTTCAACAACGGATCTCTTGGTTCCGGCATC  11241


 Score = 82.4 bits (44),  Expect = 8e-12
 Identities = 44/44 (100%), Gaps = 0/44 (0%)
 Strand=Plus/Plus

Query  284    AATCAGTTAAAACTTTCAACAACGGATCTCTTGGTTCCGGCATC  327
              ||||||||||||||||||||||||||||||||||||||||||||
Sbjct  19226  AATCAGTTAAAACTTTCAACAACGGATCTCTTGGTTCCGGCATC  19269


 Score = 69.4 bits (37),  Expect = 6e-08
 Identities = 37/37 (100%), Gaps = 0/37 (0%)
 Strand=Plus/Plus

Query  1     CAAGGTTTCCGTAGGTGAACCTGCGGAAGGATCATTA  37
             |||||||||||||||||||||||||||||||||||||
Sbjct  2930  CAAGGTTTCCGTAGGTGAACCTGCGGAAGGATCATTA  2966


 Score = 69.4 bits (37),  Expect = 6e-08
 Identities = 37/37 (100%), Gaps = 0/37 (0%)
 Strand=Plus/Plus

Query  1      CAAGGTTTCCGTAGGTGAACCTGCGGAAGGATCATTA  37
              |||||||||||||||||||||||||||||||||||||
Sbjct  10988  CAAGGTTTCCGTAGGTGAACCTGCGGAAGGATCATTA  11024


 Score = 69.4 bits (37),  Expect = 6e-08
 Identities = 37/37 (100%), Gaps = 0/37 (0%)
 Strand=Plus/Plus

Query  1      CAAGGTTTCCGTAGGTGAACCTGCGGAAGGATCATTA  37
              |||||||||||||||||||||||||||||||||||||
Sbjct  19017  CAAGGTTTCCGTAGGTGAACCTGCGGAAGGATCATTA  19053


>MSZS01000019.1 Aspergillus novofumigatus IBT 16806 P174scaffold_19, whole genome 
shotgun sequence
Length=19468

 Score = 82.4 bits (44),  Expect = 8e-12
 Identities = 44/44 (100%), Gaps = 0/44 (0%)
 Strand=Plus/Plus

Query  284   AATCAGTTAAAACTTTCAACAACGGATCTCTTGGTTCCGGCATC  327
             ||||||||||||||||||||||||||||||||||||||||||||
Sbjct  6196  AATCAGTTAAAACTTTCAACAACGGATCTCTTGGTTCCGGCATC  6239


 Score = 82.4 bits (44),  Expect = 8e-12
 Identities = 44/44 (100%), Gaps = 0/44 (0%)
 Strand=Plus/Plus

Query  284    AATCAGTTAAAACTTTCAACAACGGATCTCTTGGTTCCGGCATC  327
              ||||||||||||||||||||||||||||||||||||||||||||
Sbjct  14261  AATCAGTTAAAACTTTCAACAACGGATCTCTTGGTTCCGGCATC  14304


 Score = 69.4 bits (37),  Expect = 6e-08
 Identities = 37/37 (100%), Gaps = 0/37 (0%)
 Strand=Plus/Plus

Query  1     CAAGGTTTCCGTAGGTGAACCTGCGGAAGGATCATTA  37
             |||||||||||||||||||||||||||||||||||||
Sbjct  5985  CAAGGTTTCCGTAGGTGAACCTGCGGAAGGATCATTA  6021


 Score = 69.4 bits (37),  Expect = 6e-08
 Identities = 37/37 (100%), Gaps = 0/37 (0%)
 Strand=Plus/Plus

Query  1      CAAGGTTTCCGTAGGTGAACCTGCGGAAGGATCATTA  37
              |||||||||||||||||||||||||||||||||||||
Sbjct  14050  CAAGGTTTCCGTAGGTGAACCTGCGGAAGGATCATTA  14086


>MSZS01000011.1 Aspergillus novofumigatus IBT 16806 P174scaffold_11, whole genome 
shotgun sequence
Length=792184

 Score = 82.4 bits (44),  Expect = 8e-12
 Identities = 44/44 (100%), Gaps = 0/44 (0%)
 Strand=Plus/Minus

Query  284     AATCAGTTAAAACTTTCAACAACGGATCTCTTGGTTCCGGCATC  327
               ||||||||||||||||||||||||||||||||||||||||||||
Sbjct  790079  AATCAGTTAAAACTTTCAACAACGGATCTCTTGGTTCCGGCATC  790036


 Score = 69.4 bits (37),  Expect = 6e-08
 Identities = 39/40 (98%), Gaps = 0/40 (0%)
 Strand=Plus/Minus

Query  1       CAAGGTTTCCGTAGGTGAACCTGCGGAAGGATCATTAGCG  40
               ||||||||||||||||||||||||||||||||||||| ||
Sbjct  790288  CAAGGTTTCCGTAGGTGAACCTGCGGAAGGATCATTACCG  790249


>BHVY01000008.1 Aspergillus pseudoviridinutans IFM 55266 DNA, scaffold_8, whole 
genome shotgun sequence
Length=2138359

 Score = 82.4 bits (44),  Expect = 8e-12
 Identities = 44/44 (100%), Gaps = 0/44 (0%)
 Strand=Plus/Plus

Query  284    AATCAGTTAAAACTTTCAACAACGGATCTCTTGGTTCCGGCATC  327
              ||||||||||||||||||||||||||||||||||||||||||||
Sbjct  11036  AATCAGTTAAAACTTTCAACAACGGATCTCTTGGTTCCGGCATC  11079


>JAKLNT010000355.1 Aspergillus quadricinctus strain FKII-L3-BK-DRAB1 NODE_355_length_4472_cov_2547.202730, 
whole genome shotgun sequence
Length=4472

 Score = 82.4 bits (44),  Expect = 8e-12
 Identities = 44/44 (100%), Gaps = 0/44 (0%)
 Strand=Plus/Minus

Query  284  AATCAGTTAAAACTTTCAACAACGGATCTCTTGGTTCCGGCATC  327
            ||||||||||||||||||||||||||||||||||||||||||||
Sbjct  324  AATCAGTTAAAACTTTCAACAACGGATCTCTTGGTTCCGGCATC  281


 Score = 69.4 bits (37),  Expect = 6e-08
 Identities = 39/40 (98%), Gaps = 0/40 (0%)
 Strand=Plus/Minus

Query  1    CAAGGTTTCCGTAGGTGAACCTGCGGAAGGATCATTAGCG  40
            ||||||||||||||||||||||||||||||||||||| ||
Sbjct  540  CAAGGTTTCCGTAGGTGAACCTGCGGAAGGATCATTACCG  501


>JAAKEQ010000076.1 Aspergillus oerlinghausenensis strain CBS 139183 NODE_76_length_72056_cov_1543.617333, 
whole genome shotgun sequence
Length=72056

 Score = 82.4 bits (44),  Expect = 8e-12
 Identities = 44/44 (100%), Gaps = 0/44 (0%)
 Strand=Plus/Plus

Query  284    AATCAGTTAAAACTTTCAACAACGGATCTCTTGGTTCCGGCATC  327
              ||||||||||||||||||||||||||||||||||||||||||||
Sbjct  62657  AATCAGTTAAAACTTTCAACAACGGATCTCTTGGTTCCGGCATC  62700


 Score = 69.4 bits (37),  Expect = 6e-08
 Identities = 37/37 (100%), Gaps = 0/37 (0%)
 Strand=Plus/Plus

Query  1      CAAGGTTTCCGTAGGTGAACCTGCGGAAGGATCATTA  37
              |||||||||||||||||||||||||||||||||||||
Sbjct  62445  CAAGGTTTCCGTAGGTGAACCTGCGGAAGGATCATTA  62481


>JAAAPX010000306.1 Aspergillus fumigatiaffinis strain CNM-CM6805 NODE_306_length_12274_cov_1672.242059_pilon, 
whole genome shotgun sequence
Length=12274

 Score = 82.4 bits (44),  Expect = 8e-12
 Identities = 44/44 (100%), Gaps = 0/44 (0%)
 Strand=Plus/Minus

Query  284   AATCAGTTAAAACTTTCAACAACGGATCTCTTGGTTCCGGCATC  327
             ||||||||||||||||||||||||||||||||||||||||||||
Sbjct  2650  AATCAGTTAAAACTTTCAACAACGGATCTCTTGGTTCCGGCATC  2607


 Score = 82.4 bits (44),  Expect = 8e-12
 Identities = 44/44 (100%), Gaps = 0/44 (0%)
 Strand=Plus/Plus

Query  284   AATCAGTTAAAACTTTCAACAACGGATCTCTTGGTTCCGGCATC  327
             ||||||||||||||||||||||||||||||||||||||||||||
Sbjct  9625  AATCAGTTAAAACTTTCAACAACGGATCTCTTGGTTCCGGCATC  9668


 Score = 69.4 bits (37),  Expect = 6e-08
 Identities = 39/40 (98%), Gaps = 0/40 (0%)
 Strand=Plus/Minus

Query  1     CAAGGTTTCCGTAGGTGAACCTGCGGAAGGATCATTAGCG  40
             ||||||||||||||||||||||||||||||||||||| ||
Sbjct  2862  CAAGGTTTCCGTAGGTGAACCTGCGGAAGGATCATTACCG  2823


 Score = 69.4 bits (37),  Expect = 6e-08
 Identities = 37/37 (100%), Gaps = 0/37 (0%)
 Strand=Plus/Plus

Query  1     CAAGGTTTCCGTAGGTGAACCTGCGGAAGGATCATTA  37
             |||||||||||||||||||||||||||||||||||||
Sbjct  9413  CAAGGTTTCCGTAGGTGAACCTGCGGAAGGATCATTA  9449


>BBXM02000016.1 Aspergillus udagawae IFM 46973 DNA, scaffold_16, whole genome 
shotgun sequence
Length=1346

 Score = 82.4 bits (44),  Expect = 8e-12
 Identities = 44/44 (100%), Gaps = 0/44 (0%)
 Strand=Plus/Plus

Query  284  AATCAGTTAAAACTTTCAACAACGGATCTCTTGGTTCCGGCATC  327
            ||||||||||||||||||||||||||||||||||||||||||||
Sbjct  289  AATCAGTTAAAACTTTCAACAACGGATCTCTTGGTTCCGGCATC  332


 Score = 69.4 bits (37),  Expect = 6e-08
 Identities = 37/37 (100%), Gaps = 0/37 (0%)
 Strand=Plus/Plus

Query  1    CAAGGTTTCCGTAGGTGAACCTGCGGAAGGATCATTA  37
            |||||||||||||||||||||||||||||||||||||
Sbjct  77   CAAGGTTTCCGTAGGTGAACCTGCGGAAGGATCATTA  113


>JACBAG010001485.1 Aspergillus felis isolate CNM-CM7691 NODE_443_length_3137_cov_1356.505253_pilon, 
whole genome shotgun sequence
Length=3137

 Score = 82.4 bits (44),  Expect = 8e-12
 Identities = 44/44 (100%), Gaps = 0/44 (0%)
 Strand=Plus/Plus

Query  284  AATCAGTTAAAACTTTCAACAACGGATCTCTTGGTTCCGGCATC  327
            ||||||||||||||||||||||||||||||||||||||||||||
Sbjct  733  AATCAGTTAAAACTTTCAACAACGGATCTCTTGGTTCCGGCATC  776


 Score = 69.4 bits (37),  Expect = 6e-08
 Identities = 37/37 (100%), Gaps = 0/37 (0%)
 Strand=Plus/Plus

Query  1    CAAGGTTTCCGTAGGTGAACCTGCGGAAGGATCATTA  37
            |||||||||||||||||||||||||||||||||||||
Sbjct  521  CAAGGTTTCCGTAGGTGAACCTGCGGAAGGATCATTA  557


>DS026993.1 Aspergillus clavatus NRRL 1 1099423829739 genomic scaffold, whole 
genome shotgun sequence
Length=1734

 Score = 82.4 bits (44),  Expect = 8e-12
 Identities = 44/44 (100%), Gaps = 0/44 (0%)
 Strand=Plus/Plus

Query  284   AATCAGTTAAAACTTTCAACAACGGATCTCTTGGTTCCGGCATC  327
             ||||||||||||||||||||||||||||||||||||||||||||
Sbjct  1598  AATCAGTTAAAACTTTCAACAACGGATCTCTTGGTTCCGGCATC  1641


 Score = 69.4 bits (37),  Expect = 6e-08
 Identities = 37/37 (100%), Gaps = 0/37 (0%)
 Strand=Plus/Plus

Query  1     CAAGGTTTCCGTAGGTGAACCTGCGGAAGGATCATTA  37
             |||||||||||||||||||||||||||||||||||||
Sbjct  1383  CAAGGTTTCCGTAGGTGAACCTGCGGAAGGATCATTA  1419


>DS027007.1 Aspergillus clavatus NRRL 1 1099423829753 genomic scaffold, whole 
genome shotgun sequence
Length=1353

 Score = 82.4 bits (44),  Expect = 8e-12
 Identities = 44/44 (100%), Gaps = 0/44 (0%)
 Strand=Plus/Plus

Query  284  AATCAGTTAAAACTTTCAACAACGGATCTCTTGGTTCCGGCATC  327
            ||||||||||||||||||||||||||||||||||||||||||||
Sbjct  83   AATCAGTTAAAACTTTCAACAACGGATCTCTTGGTTCCGGCATC  126


>DS027078.1 Aspergillus clavatus NRRL 1 1099423829824 genomic scaffold, whole 
genome shotgun sequence
Length=1149

 Score = 82.4 bits (44),  Expect = 8e-12
 Identities = 44/44 (100%), Gaps = 0/44 (0%)
 Strand=Plus/Plus

Query  284  AATCAGTTAAAACTTTCAACAACGGATCTCTTGGTTCCGGCATC  327
            ||||||||||||||||||||||||||||||||||||||||||||
Sbjct  752  AATCAGTTAAAACTTTCAACAACGGATCTCTTGGTTCCGGCATC  795


 Score = 69.4 bits (37),  Expect = 6e-08
 Identities = 37/37 (100%), Gaps = 0/37 (0%)
 Strand=Plus/Plus

Query  1    CAAGGTTTCCGTAGGTGAACCTGCGGAAGGATCATTA  37
            |||||||||||||||||||||||||||||||||||||
Sbjct  537  CAAGGTTTCCGTAGGTGAACCTGCGGAAGGATCATTA  573


>DS027088.1 Aspergillus clavatus NRRL 1 1099423829834 genomic scaffold, whole 
genome shotgun sequence
Length=1275

 Score = 82.4 bits (44),  Expect = 8e-12
 Identities = 44/44 (100%), Gaps = 0/44 (0%)
 Strand=Plus/Minus

Query  284  AATCAGTTAAAACTTTCAACAACGGATCTCTTGGTTCCGGCATC  327
            ||||||||||||||||||||||||||||||||||||||||||||
Sbjct  374  AATCAGTTAAAACTTTCAACAACGGATCTCTTGGTTCCGGCATC  331


 Score = 69.4 bits (37),  Expect = 6e-08
 Identities = 39/40 (98%), Gaps = 0/40 (0%)
 Strand=Plus/Minus

Query  1    CAAGGTTTCCGTAGGTGAACCTGCGGAAGGATCATTAGCG  40
            ||||||||||||||||||||||||||||||||||||| ||
Sbjct  589  CAAGGTTTCCGTAGGTGAACCTGCGGAAGGATCATTACCG  550


>DS027112.1 Aspergillus clavatus NRRL 1 1099423829858 genomic scaffold, whole 
genome shotgun sequence
Length=1028

 Score = 82.4 bits (44),  Expect = 8e-12
 Identities = 44/44 (100%), Gaps = 0/44 (0%)
 Strand=Plus/Minus

Query  284  AATCAGTTAAAACTTTCAACAACGGATCTCTTGGTTCCGGCATC  327
            ||||||||||||||||||||||||||||||||||||||||||||
Sbjct  493  AATCAGTTAAAACTTTCAACAACGGATCTCTTGGTTCCGGCATC  450


 Score = 69.4 bits (37),  Expect = 6e-08
 Identities = 39/40 (98%), Gaps = 0/40 (0%)
 Strand=Plus/Minus

Query  1    CAAGGTTTCCGTAGGTGAACCTGCGGAAGGATCATTAGCG  40
            ||||||||||||||||||||||||||||||||||||| ||
Sbjct  709  CAAGGTTTCCGTAGGTGAACCTGCGGAAGGATCATTACCG  670


>JANFQY010000812.1 Aspergillus ostianus strain IFST Aos1 NODE_812_length_2601_cov_10123.527259, 
whole genome shotgun sequence
Length=2601

 Score = 82.4 bits (44),  Expect = 8e-12
 Identities = 44/44 (100%), Gaps = 0/44 (0%)
 Strand=Plus/Plus

Query  284   AATCAGTTAAAACTTTCAACAACGGATCTCTTGGTTCCGGCATC  327
             ||||||||||||||||||||||||||||||||||||||||||||
Sbjct  1927  AATCAGTTAAAACTTTCAACAACGGATCTCTTGGTTCCGGCATC  1970


 Score = 69.4 bits (37),  Expect = 6e-08
 Identities = 37/37 (100%), Gaps = 0/37 (0%)
 Strand=Plus/Plus

Query  1     CAAGGTTTCCGTAGGTGAACCTGCGGAAGGATCATTA  37
             |||||||||||||||||||||||||||||||||||||
Sbjct  1730  CAAGGTTTCCGTAGGTGAACCTGCGGAAGGATCATTA  1766


>JACBAD010001631.1 Aspergillus hiratsukae isolate CNM-CM5793 NODE_500_length_6896_cov_985.958119_pilon, 
whole genome shotgun sequence
Length=6896

 Score = 82.4 bits (44),  Expect = 8e-12
 Identities = 44/44 (100%), Gaps = 0/44 (0%)
 Strand=Plus/Minus

Query  284   AATCAGTTAAAACTTTCAACAACGGATCTCTTGGTTCCGGCATC  327
             ||||||||||||||||||||||||||||||||||||||||||||
Sbjct  2490  AATCAGTTAAAACTTTCAACAACGGATCTCTTGGTTCCGGCATC  2447


 Score = 69.4 bits (37),  Expect = 6e-08
 Identities = 39/40 (98%), Gaps = 0/40 (0%)
 Strand=Plus/Minus

Query  1     CAAGGTTTCCGTAGGTGAACCTGCGGAAGGATCATTAGCG  40
             ||||||||||||||||||||||||||||||||||||| ||
Sbjct  2706  CAAGGTTTCCGTAGGTGAACCTGCGGAAGGATCATTACCG  2667


>CM000172.1 Aspergillus fumigatus Af293 chromosome 4, whole genome shotgun 
sequence
Length=3923705

 Score = 82.4 bits (44),  Expect = 8e-12
 Identities = 44/44 (100%), Gaps = 0/44 (0%)
 Strand=Plus/Minus

Query  284     AATCAGTTAAAACTTTCAACAACGGATCTCTTGGTTCCGGCATC  327
               ||||||||||||||||||||||||||||||||||||||||||||
Sbjct  442469  AATCAGTTAAAACTTTCAACAACGGATCTCTTGGTTCCGGCATC  442426


 Score = 69.4 bits (37),  Expect = 6e-08
 Identities = 39/40 (98%), Gaps = 0/40 (0%)
 Strand=Plus/Minus

Query  1       CAAGGTTTCCGTAGGTGAACCTGCGGAAGGATCATTAGCG  40
               ||||||||||||||||||||||||||||||||||||| ||
Sbjct  442681  CAAGGTTTCCGTAGGTGAACCTGCGGAAGGATCATTACCG  442642


>WXTY01000020.1 Spiromastix sp. SCSIO F190 Contig20, whole genome shotgun sequence
Length=13083

 Score = 82.4 bits (44),  Expect = 8e-12
 Identities = 44/44 (100%), Gaps = 0/44 (0%)
 Strand=Plus/Minus

Query  284   AATCAGTTAAAACTTTCAACAACGGATCTCTTGGTTCCGGCATC  327
             ||||||||||||||||||||||||||||||||||||||||||||
Sbjct  8884  AATCAGTTAAAACTTTCAACAACGGATCTCTTGGTTCCGGCATC  8841


 Score = 78.7 bits (42),  Expect = 1e-10
 Identities = 45/46 (98%), Gaps = 1/46 (2%)
 Strand=Plus/Minus

Query  282  AAAATCAGTTAAAACTTTCAACAACGGATCTCTTGGTTCCGGCATC  327
            |||||| |||||||||||||||||||||||||||||||||||||||
Sbjct  735  AAAATC-GTTAAAACTTTCAACAACGGATCTCTTGGTTCCGGCATC  691


 Score = 69.4 bits (37),  Expect = 6e-08
 Identities = 39/40 (98%), Gaps = 0/40 (0%)
 Strand=Plus/Minus

Query  1    CAAGGTTTCCGTAGGTGAACCTGCGGAAGGATCATTAGCG  40
            ||||||||||||||||||||||||||||||||||||| ||
Sbjct  944  CAAGGTTTCCGTAGGTGAACCTGCGGAAGGATCATTACCG  905


 Score = 69.4 bits (37),  Expect = 6e-08
 Identities = 39/40 (98%), Gaps = 0/40 (0%)
 Strand=Plus/Minus

Query  1     CAAGGTTTCCGTAGGTGAACCTGCGGAAGGATCATTAGCG  40
             ||||||||||||||||||||||||||||||||||||| ||
Sbjct  9096  CAAGGTTTCCGTAGGTGAACCTGCGGAAGGATCATTACCG  9057


>NKHU02000428.1 Aspergillus thermomutatus strain HMR AF 39 NODE_425, whole genome 
shotgun sequence
Length=15883

 Score = 82.4 bits (44),  Expect = 8e-12
 Identities = 44/44 (100%), Gaps = 0/44 (0%)
 Strand=Plus/Plus

Query  284   AATCAGTTAAAACTTTCAACAACGGATCTCTTGGTTCCGGCATC  327
             ||||||||||||||||||||||||||||||||||||||||||||
Sbjct  3359  AATCAGTTAAAACTTTCAACAACGGATCTCTTGGTTCCGGCATC  3402


 Score = 82.4 bits (44),  Expect = 8e-12
 Identities = 44/44 (100%), Gaps = 0/44 (0%)
 Strand=Plus/Minus

Query  284    AATCAGTTAAAACTTTCAACAACGGATCTCTTGGTTCCGGCATC  327
              ||||||||||||||||||||||||||||||||||||||||||||
Sbjct  11512  AATCAGTTAAAACTTTCAACAACGGATCTCTTGGTTCCGGCATC  11469


 Score = 69.4 bits (37),  Expect = 6e-08
 Identities = 37/37 (100%), Gaps = 0/37 (0%)
 Strand=Plus/Plus

Query  1     CAAGGTTTCCGTAGGTGAACCTGCGGAAGGATCATTA  37
             |||||||||||||||||||||||||||||||||||||
Sbjct  3147  CAAGGTTTCCGTAGGTGAACCTGCGGAAGGATCATTA  3183


 Score = 69.4 bits (37),  Expect = 6e-08
 Identities = 39/40 (98%), Gaps = 0/40 (0%)
 Strand=Plus/Minus

Query  1      CAAGGTTTCCGTAGGTGAACCTGCGGAAGGATCATTAGCG  40
              ||||||||||||||||||||||||||||||||||||| ||
Sbjct  11724  CAAGGTTTCCGTAGGTGAACCTGCGGAAGGATCATTACCG  11685


>NKHV02000463.1 Aspergillus turcosus strain HMR AF 23 NODE_461, whole genome 
shotgun sequence
Length=7288

 Score = 82.4 bits (44),  Expect = 8e-12
 Identities = 44/44 (100%), Gaps = 0/44 (0%)
 Strand=Plus/Plus

Query  284   AATCAGTTAAAACTTTCAACAACGGATCTCTTGGTTCCGGCATC  327
             ||||||||||||||||||||||||||||||||||||||||||||
Sbjct  2864  AATCAGTTAAAACTTTCAACAACGGATCTCTTGGTTCCGGCATC  2907


 Score = 69.4 bits (37),  Expect = 6e-08
 Identities = 37/37 (100%), Gaps = 0/37 (0%)
 Strand=Plus/Plus

Query  1     CAAGGTTTCCGTAGGTGAACCTGCGGAAGGATCATTA  37
             |||||||||||||||||||||||||||||||||||||
Sbjct  2648  CAAGGTTTCCGTAGGTGAACCTGCGGAAGGATCATTA  2684


>JAGXKD010000017.1 Aspergillus sp. GbtcF1 F1_0083, whole genome shotgun sequence
Length=3663542

 Score = 82.4 bits (44),  Expect = 8e-12
 Identities = 44/44 (100%), Gaps = 0/44 (0%)
 Strand=Plus/Minus

Query  284     AATCAGTTAAAACTTTCAACAACGGATCTCTTGGTTCCGGCATC  327
               ||||||||||||||||||||||||||||||||||||||||||||
Sbjct  432717  AATCAGTTAAAACTTTCAACAACGGATCTCTTGGTTCCGGCATC  432674


 Score = 82.4 bits (44),  Expect = 8e-12
 Identities = 44/44 (100%), Gaps = 0/44 (0%)
 Strand=Plus/Minus

Query  284     AATCAGTTAAAACTTTCAACAACGGATCTCTTGGTTCCGGCATC  327
               ||||||||||||||||||||||||||||||||||||||||||||
Sbjct  440545  AATCAGTTAAAACTTTCAACAACGGATCTCTTGGTTCCGGCATC  440502


 Score = 82.4 bits (44),  Expect = 8e-12
 Identities = 44/44 (100%), Gaps = 0/44 (0%)
 Strand=Plus/Minus

Query  284     AATCAGTTAAAACTTTCAACAACGGATCTCTTGGTTCCGGCATC  327
               ||||||||||||||||||||||||||||||||||||||||||||
Sbjct  448373  AATCAGTTAAAACTTTCAACAACGGATCTCTTGGTTCCGGCATC  448330


 Score = 82.4 bits (44),  Expect = 8e-12
 Identities = 44/44 (100%), Gaps = 0/44 (0%)
 Strand=Plus/Minus

Query  284     AATCAGTTAAAACTTTCAACAACGGATCTCTTGGTTCCGGCATC  327
               ||||||||||||||||||||||||||||||||||||||||||||
Sbjct  456200  AATCAGTTAAAACTTTCAACAACGGATCTCTTGGTTCCGGCATC  456157


 Score = 82.4 bits (44),  Expect = 8e-12
 Identities = 44/44 (100%), Gaps = 0/44 (0%)
 Strand=Plus/Minus

Query  284     AATCAGTTAAAACTTTCAACAACGGATCTCTTGGTTCCGGCATC  327
               ||||||||||||||||||||||||||||||||||||||||||||
Sbjct  464028  AATCAGTTAAAACTTTCAACAACGGATCTCTTGGTTCCGGCATC  463985


 Score = 82.4 bits (44),  Expect = 8e-12
 Identities = 44/44 (100%), Gaps = 0/44 (0%)
 Strand=Plus/Minus

Query  284     AATCAGTTAAAACTTTCAACAACGGATCTCTTGGTTCCGGCATC  327
               ||||||||||||||||||||||||||||||||||||||||||||
Sbjct  471856  AATCAGTTAAAACTTTCAACAACGGATCTCTTGGTTCCGGCATC  471813


 Score = 82.4 bits (44),  Expect = 8e-12
 Identities = 44/44 (100%), Gaps = 0/44 (0%)
 Strand=Plus/Minus

Query  284     AATCAGTTAAAACTTTCAACAACGGATCTCTTGGTTCCGGCATC  327
               ||||||||||||||||||||||||||||||||||||||||||||
Sbjct  479684  AATCAGTTAAAACTTTCAACAACGGATCTCTTGGTTCCGGCATC  479641


 Score = 82.4 bits (44),  Expect = 8e-12
 Identities = 44/44 (100%), Gaps = 0/44 (0%)
 Strand=Plus/Minus

Query  284     AATCAGTTAAAACTTTCAACAACGGATCTCTTGGTTCCGGCATC  327
               ||||||||||||||||||||||||||||||||||||||||||||
Sbjct  487511  AATCAGTTAAAACTTTCAACAACGGATCTCTTGGTTCCGGCATC  487468


 Score = 82.4 bits (44),  Expect = 8e-12
 Identities = 44/44 (100%), Gaps = 0/44 (0%)
 Strand=Plus/Minus

Query  284     AATCAGTTAAAACTTTCAACAACGGATCTCTTGGTTCCGGCATC  327
               ||||||||||||||||||||||||||||||||||||||||||||
Sbjct  495339  AATCAGTTAAAACTTTCAACAACGGATCTCTTGGTTCCGGCATC  495296


 Score = 69.4 bits (37),  Expect = 6e-08
 Identities = 39/40 (98%), Gaps = 0/40 (0%)
 Strand=Plus/Minus

Query  1       CAAGGTTTCCGTAGGTGAACCTGCGGAAGGATCATTAGCG  40
               ||||||||||||||||||||||||||||||||||||| ||
Sbjct  432929  CAAGGTTTCCGTAGGTGAACCTGCGGAAGGATCATTACCG  432890


 Score = 69.4 bits (37),  Expect = 6e-08
 Identities = 39/40 (98%), Gaps = 0/40 (0%)
 Strand=Plus/Minus

Query  1       CAAGGTTTCCGTAGGTGAACCTGCGGAAGGATCATTAGCG  40
               ||||||||||||||||||||||||||||||||||||| ||
Sbjct  440757  CAAGGTTTCCGTAGGTGAACCTGCGGAAGGATCATTACCG  440718


 Score = 69.4 bits (37),  Expect = 6e-08
 Identities = 39/40 (98%), Gaps = 0/40 (0%)
 Strand=Plus/Minus

Query  1       CAAGGTTTCCGTAGGTGAACCTGCGGAAGGATCATTAGCG  40
               ||||||||||||||||||||||||||||||||||||| ||
Sbjct  448585  CAAGGTTTCCGTAGGTGAACCTGCGGAAGGATCATTACCG  448546


 Score = 69.4 bits (37),  Expect = 6e-08
 Identities = 39/40 (98%), Gaps = 0/40 (0%)
 Strand=Plus/Minus

Query  1       CAAGGTTTCCGTAGGTGAACCTGCGGAAGGATCATTAGCG  40
               ||||||||||||||||||||||||||||||||||||| ||
Sbjct  456412  CAAGGTTTCCGTAGGTGAACCTGCGGAAGGATCATTACCG  456373


 Score = 69.4 bits (37),  Expect = 6e-08
 Identities = 39/40 (98%), Gaps = 0/40 (0%)
 Strand=Plus/Minus

Query  1       CAAGGTTTCCGTAGGTGAACCTGCGGAAGGATCATTAGCG  40
               ||||||||||||||||||||||||||||||||||||| ||
Sbjct  464240  CAAGGTTTCCGTAGGTGAACCTGCGGAAGGATCATTACCG  464201


 Score = 69.4 bits (37),  Expect = 6e-08
 Identities = 39/40 (98%), Gaps = 0/40 (0%)
 Strand=Plus/Minus

Query  1       CAAGGTTTCCGTAGGTGAACCTGCGGAAGGATCATTAGCG  40
               ||||||||||||||||||||||||||||||||||||| ||
Sbjct  472068  CAAGGTTTCCGTAGGTGAACCTGCGGAAGGATCATTACCG  472029


 Score = 69.4 bits (37),  Expect = 6e-08
 Identities = 39/40 (98%), Gaps = 0/40 (0%)
 Strand=Plus/Minus

Query  1       CAAGGTTTCCGTAGGTGAACCTGCGGAAGGATCATTAGCG  40
               ||||||||||||||||||||||||||||||||||||| ||
Sbjct  479896  CAAGGTTTCCGTAGGTGAACCTGCGGAAGGATCATTACCG  479857


 Score = 69.4 bits (37),  Expect = 6e-08
 Identities = 39/40 (98%), Gaps = 0/40 (0%)
 Strand=Plus/Minus

Query  1       CAAGGTTTCCGTAGGTGAACCTGCGGAAGGATCATTAGCG  40
               ||||||||||||||||||||||||||||||||||||| ||
Sbjct  487723  CAAGGTTTCCGTAGGTGAACCTGCGGAAGGATCATTACCG  487684


 Score = 69.4 bits (37),  Expect = 6e-08
 Identities = 39/40 (98%), Gaps = 0/40 (0%)
 Strand=Plus/Minus

Query  1       CAAGGTTTCCGTAGGTGAACCTGCGGAAGGATCATTAGCG  40
               ||||||||||||||||||||||||||||||||||||| ||
Sbjct  495551  CAAGGTTTCCGTAGGTGAACCTGCGGAAGGATCATTACCG  495512


>SMSW01000009.1 Aspergillus cejpii strain FS110 scaffold9, whole genome shotgun 
sequence
Length=182389

 Score = 82.4 bits (44),  Expect = 8e-12
 Identities = 44/44 (100%), Gaps = 0/44 (0%)
 Strand=Plus/Minus

Query  284     AATCAGTTAAAACTTTCAACAACGGATCTCTTGGTTCCGGCATC  327
               ||||||||||||||||||||||||||||||||||||||||||||
Sbjct  160057  AATCAGTTAAAACTTTCAACAACGGATCTCTTGGTTCCGGCATC  160014


 Score = 82.4 bits (44),  Expect = 8e-12
 Identities = 44/44 (100%), Gaps = 0/44 (0%)
 Strand=Plus/Minus

Query  284     AATCAGTTAAAACTTTCAACAACGGATCTCTTGGTTCCGGCATC  327
               ||||||||||||||||||||||||||||||||||||||||||||
Sbjct  168074  AATCAGTTAAAACTTTCAACAACGGATCTCTTGGTTCCGGCATC  168031


 Score = 82.4 bits (44),  Expect = 8e-12
 Identities = 44/44 (100%), Gaps = 0/44 (0%)
 Strand=Plus/Minus

Query  284     AATCAGTTAAAACTTTCAACAACGGATCTCTTGGTTCCGGCATC  327
               ||||||||||||||||||||||||||||||||||||||||||||
Sbjct  176089  AATCAGTTAAAACTTTCAACAACGGATCTCTTGGTTCCGGCATC  176046


 Score = 69.4 bits (37),  Expect = 6e-08
 Identities = 39/40 (98%), Gaps = 0/40 (0%)
 Strand=Plus/Minus

Query  1       CAAGGTTTCCGTAGGTGAACCTGCGGAAGGATCATTAGCG  40
               ||||||||||||||||||||||||||||||||||||| ||
Sbjct  160269  CAAGGTTTCCGTAGGTGAACCTGCGGAAGGATCATTACCG  160230


 Score = 69.4 bits (37),  Expect = 6e-08
 Identities = 39/40 (98%), Gaps = 0/40 (0%)
 Strand=Plus/Minus

Query  1       CAAGGTTTCCGTAGGTGAACCTGCGGAAGGATCATTAGCG  40
               ||||||||||||||||||||||||||||||||||||| ||
Sbjct  168286  CAAGGTTTCCGTAGGTGAACCTGCGGAAGGATCATTACCG  168247


 Score = 69.4 bits (37),  Expect = 6e-08
 Identities = 39/40 (98%), Gaps = 0/40 (0%)
 Strand=Plus/Minus

Query  1       CAAGGTTTCCGTAGGTGAACCTGCGGAAGGATCATTAGCG  40
               ||||||||||||||||||||||||||||||||||||| ||
Sbjct  176300  CAAGGTTTCCGTAGGTGAACCTGCGGAAGGATCATTACCG  176261


>SMSW01000006.1 Aspergillus cejpii strain FS110 scaffold6, whole genome shotgun 
sequence
Length=2212655

 Score = 82.4 bits (44),  Expect = 8e-12
 Identities = 44/44 (100%), Gaps = 0/44 (0%)
 Strand=Plus/Minus

Query  284   AATCAGTTAAAACTTTCAACAACGGATCTCTTGGTTCCGGCATC  327
             ||||||||||||||||||||||||||||||||||||||||||||
Sbjct  9012  AATCAGTTAAAACTTTCAACAACGGATCTCTTGGTTCCGGCATC  8969


 Score = 82.4 bits (44),  Expect = 8e-12
 Identities = 44/44 (100%), Gaps = 0/44 (0%)
 Strand=Plus/Minus

Query  284    AATCAGTTAAAACTTTCAACAACGGATCTCTTGGTTCCGGCATC  327
              ||||||||||||||||||||||||||||||||||||||||||||
Sbjct  17020  AATCAGTTAAAACTTTCAACAACGGATCTCTTGGTTCCGGCATC  16977


 Score = 82.4 bits (44),  Expect = 8e-12
 Identities = 44/44 (100%), Gaps = 0/44 (0%)
 Strand=Plus/Minus

Query  284    AATCAGTTAAAACTTTCAACAACGGATCTCTTGGTTCCGGCATC  327
              ||||||||||||||||||||||||||||||||||||||||||||
Sbjct  25037  AATCAGTTAAAACTTTCAACAACGGATCTCTTGGTTCCGGCATC  24994


 Score = 71.3 bits (38),  Expect = 2e-08
 Identities = 38/38 (100%), Gaps = 0/38 (0%)
 Strand=Plus/Minus

Query  290   TTAAAACTTTCAACAACGGATCTCTTGGTTCCGGCATC  327
             ||||||||||||||||||||||||||||||||||||||
Sbjct  1029  TTAAAACTTTCAACAACGGATCTCTTGGTTCCGGCATC  992


 Score = 69.4 bits (37),  Expect = 6e-08
 Identities = 39/40 (98%), Gaps = 0/40 (0%)
 Strand=Plus/Minus

Query  1     CAAGGTTTCCGTAGGTGAACCTGCGGAAGGATCATTAGCG  40
             ||||||||||||||||||||||||||||||||||||| ||
Sbjct  1242  CAAGGTTTCCGTAGGTGAACCTGCGGAAGGATCATTACCG  1203


 Score = 69.4 bits (37),  Expect = 6e-08
 Identities = 39/40 (98%), Gaps = 0/40 (0%)
 Strand=Plus/Minus

Query  1     CAAGGTTTCCGTAGGTGAACCTGCGGAAGGATCATTAGCG  40
             ||||||||||||||||||||||||||||||||||||| ||
Sbjct  9224  CAAGGTTTCCGTAGGTGAACCTGCGGAAGGATCATTACCG  9185


 Score = 69.4 bits (37),  Expect = 6e-08
 Identities = 39/40 (98%), Gaps = 0/40 (0%)
 Strand=Plus/Minus

Query  1      CAAGGTTTCCGTAGGTGAACCTGCGGAAGGATCATTAGCG  40
              ||||||||||||||||||||||||||||||||||||| ||
Sbjct  17232  CAAGGTTTCCGTAGGTGAACCTGCGGAAGGATCATTACCG  17193


 Score = 69.4 bits (37),  Expect = 6e-08
 Identities = 39/40 (98%), Gaps = 0/40 (0%)
 Strand=Plus/Minus

Query  1      CAAGGTTTCCGTAGGTGAACCTGCGGAAGGATCATTAGCG  40
              ||||||||||||||||||||||||||||||||||||| ||
Sbjct  25249  CAAGGTTTCCGTAGGTGAACCTGCGGAAGGATCATTACCG  25210


>SMSW01000012.1 Aspergillus cejpii strain FS110 scaffold12, whole genome shotgun 
sequence
Length=46744

 Score = 82.4 bits (44),  Expect = 8e-12
 Identities = 44/44 (100%), Gaps = 0/44 (0%)
 Strand=Plus/Plus

Query  284   AATCAGTTAAAACTTTCAACAACGGATCTCTTGGTTCCGGCATC  327
             ||||||||||||||||||||||||||||||||||||||||||||
Sbjct  7741  AATCAGTTAAAACTTTCAACAACGGATCTCTTGGTTCCGGCATC  7784


 Score = 82.4 bits (44),  Expect = 8e-12
 Identities = 44/44 (100%), Gaps = 0/44 (0%)
 Strand=Plus/Plus

Query  284    AATCAGTTAAAACTTTCAACAACGGATCTCTTGGTTCCGGCATC  327
              ||||||||||||||||||||||||||||||||||||||||||||
Sbjct  15758  AATCAGTTAAAACTTTCAACAACGGATCTCTTGGTTCCGGCATC  15801


 Score = 82.4 bits (44),  Expect = 8e-12
 Identities = 44/44 (100%), Gaps = 0/44 (0%)
 Strand=Plus/Plus

Query  284    AATCAGTTAAAACTTTCAACAACGGATCTCTTGGTTCCGGCATC  327
              ||||||||||||||||||||||||||||||||||||||||||||
Sbjct  27457  AATCAGTTAAAACTTTCAACAACGGATCTCTTGGTTCCGGCATC  27500


 Score = 82.4 bits (44),  Expect = 8e-12
 Identities = 44/44 (100%), Gaps = 0/44 (0%)
 Strand=Plus/Plus

Query  284    AATCAGTTAAAACTTTCAACAACGGATCTCTTGGTTCCGGCATC  327
              ||||||||||||||||||||||||||||||||||||||||||||
Sbjct  35474  AATCAGTTAAAACTTTCAACAACGGATCTCTTGGTTCCGGCATC  35517


 Score = 82.4 bits (44),  Expect = 8e-12
 Identities = 44/44 (100%), Gaps = 0/44 (0%)
 Strand=Plus/Plus

Query  284    AATCAGTTAAAACTTTCAACAACGGATCTCTTGGTTCCGGCATC  327
              ||||||||||||||||||||||||||||||||||||||||||||
Sbjct  43491  AATCAGTTAAAACTTTCAACAACGGATCTCTTGGTTCCGGCATC  43534


 Score = 69.4 bits (37),  Expect = 6e-08
 Identities = 37/37 (100%), Gaps = 0/37 (0%)
 Strand=Plus/Plus

Query  1     CAAGGTTTCCGTAGGTGAACCTGCGGAAGGATCATTA  37
             |||||||||||||||||||||||||||||||||||||
Sbjct  7529  CAAGGTTTCCGTAGGTGAACCTGCGGAAGGATCATTA  7565


 Score = 69.4 bits (37),  Expect = 6e-08
 Identities = 37/37 (100%), Gaps = 0/37 (0%)
 Strand=Plus/Plus

Query  1      CAAGGTTTCCGTAGGTGAACCTGCGGAAGGATCATTA  37
              |||||||||||||||||||||||||||||||||||||
Sbjct  15546  CAAGGTTTCCGTAGGTGAACCTGCGGAAGGATCATTA  15582


 Score = 69.4 bits (37),  Expect = 6e-08
 Identities = 37/37 (100%), Gaps = 0/37 (0%)
 Strand=Plus/Plus

Query  1      CAAGGTTTCCGTAGGTGAACCTGCGGAAGGATCATTA  37
              |||||||||||||||||||||||||||||||||||||
Sbjct  27245  CAAGGTTTCCGTAGGTGAACCTGCGGAAGGATCATTA  27281


 Score = 69.4 bits (37),  Expect = 6e-08
 Identities = 37/37 (100%), Gaps = 0/37 (0%)
 Strand=Plus/Plus

Query  1      CAAGGTTTCCGTAGGTGAACCTGCGGAAGGATCATTA  37
              |||||||||||||||||||||||||||||||||||||
Sbjct  35262  CAAGGTTTCCGTAGGTGAACCTGCGGAAGGATCATTA  35298


 Score = 69.4 bits (37),  Expect = 6e-08
 Identities = 37/37 (100%), Gaps = 0/37 (0%)
 Strand=Plus/Plus

Query  1      CAAGGTTTCCGTAGGTGAACCTGCGGAAGGATCATTA  37
              |||||||||||||||||||||||||||||||||||||
Sbjct  43279  CAAGGTTTCCGTAGGTGAACCTGCGGAAGGATCATTA  43315


>SMSW01000011.1 Aspergillus cejpii strain FS110 scaffold11, whole genome shotgun 
sequence
Length=60786

 Score = 82.4 bits (44),  Expect = 8e-12
 Identities = 44/44 (100%), Gaps = 0/44 (0%)
 Strand=Plus/Minus

Query  284   AATCAGTTAAAACTTTCAACAACGGATCTCTTGGTTCCGGCATC  327
             ||||||||||||||||||||||||||||||||||||||||||||
Sbjct  5563  AATCAGTTAAAACTTTCAACAACGGATCTCTTGGTTCCGGCATC  5520


 Score = 82.4 bits (44),  Expect = 8e-12
 Identities = 44/44 (100%), Gaps = 0/44 (0%)
 Strand=Plus/Minus

Query  284    AATCAGTTAAAACTTTCAACAACGGATCTCTTGGTTCCGGCATC  327
              ||||||||||||||||||||||||||||||||||||||||||||
Sbjct  13580  AATCAGTTAAAACTTTCAACAACGGATCTCTTGGTTCCGGCATC  13537


 Score = 82.4 bits (44),  Expect = 8e-12
 Identities = 44/44 (100%), Gaps = 0/44 (0%)
 Strand=Plus/Minus

Query  284    AATCAGTTAAAACTTTCAACAACGGATCTCTTGGTTCCGGCATC  327
              ||||||||||||||||||||||||||||||||||||||||||||
Sbjct  21597  AATCAGTTAAAACTTTCAACAACGGATCTCTTGGTTCCGGCATC  21554


 Score = 82.4 bits (44),  Expect = 8e-12
 Identities = 44/44 (100%), Gaps = 0/44 (0%)
 Strand=Plus/Minus

Query  284    AATCAGTTAAAACTTTCAACAACGGATCTCTTGGTTCCGGCATC  327
              ||||||||||||||||||||||||||||||||||||||||||||
Sbjct  29612  AATCAGTTAAAACTTTCAACAACGGATCTCTTGGTTCCGGCATC  29569


 Score = 82.4 bits (44),  Expect = 8e-12
 Identities = 44/44 (100%), Gaps = 0/44 (0%)
 Strand=Plus/Minus

Query  284    AATCAGTTAAAACTTTCAACAACGGATCTCTTGGTTCCGGCATC  327
              ||||||||||||||||||||||||||||||||||||||||||||
Sbjct  37629  AATCAGTTAAAACTTTCAACAACGGATCTCTTGGTTCCGGCATC  37586


 Score = 82.4 bits (44),  Expect = 8e-12
 Identities = 44/44 (100%), Gaps = 0/44 (0%)
 Strand=Plus/Minus

Query  284    AATCAGTTAAAACTTTCAACAACGGATCTCTTGGTTCCGGCATC  327
              ||||||||||||||||||||||||||||||||||||||||||||
Sbjct  45646  AATCAGTTAAAACTTTCAACAACGGATCTCTTGGTTCCGGCATC  45603


 Score = 82.4 bits (44),  Expect = 8e-12
 Identities = 44/44 (100%), Gaps = 0/44 (0%)
 Strand=Plus/Minus

Query  284    AATCAGTTAAAACTTTCAACAACGGATCTCTTGGTTCCGGCATC  327
              ||||||||||||||||||||||||||||||||||||||||||||
Sbjct  53663  AATCAGTTAAAACTTTCAACAACGGATCTCTTGGTTCCGGCATC  53620


 Score = 69.4 bits (37),  Expect = 6e-08
 Identities = 39/40 (98%), Gaps = 0/40 (0%)
 Strand=Plus/Minus

Query  1     CAAGGTTTCCGTAGGTGAACCTGCGGAAGGATCATTAGCG  40
             ||||||||||||||||||||||||||||||||||||| ||
Sbjct  5775  CAAGGTTTCCGTAGGTGAACCTGCGGAAGGATCATTACCG  5736


 Score = 69.4 bits (37),  Expect = 6e-08
 Identities = 39/40 (98%), Gaps = 0/40 (0%)
 Strand=Plus/Minus

Query  1      CAAGGTTTCCGTAGGTGAACCTGCGGAAGGATCATTAGCG  40
              ||||||||||||||||||||||||||||||||||||| ||
Sbjct  13792  CAAGGTTTCCGTAGGTGAACCTGCGGAAGGATCATTACCG  13753


 Score = 69.4 bits (37),  Expect = 6e-08
 Identities = 39/40 (98%), Gaps = 0/40 (0%)
 Strand=Plus/Minus

Query  1      CAAGGTTTCCGTAGGTGAACCTGCGGAAGGATCATTAGCG  40
              ||||||||||||||||||||||||||||||||||||| ||
Sbjct  21809  CAAGGTTTCCGTAGGTGAACCTGCGGAAGGATCATTACCG  21770


 Score = 69.4 bits (37),  Expect = 6e-08
 Identities = 39/40 (98%), Gaps = 0/40 (0%)
 Strand=Plus/Minus

Query  1      CAAGGTTTCCGTAGGTGAACCTGCGGAAGGATCATTAGCG  40
              ||||||||||||||||||||||||||||||||||||| ||
Sbjct  29824  CAAGGTTTCCGTAGGTGAACCTGCGGAAGGATCATTACCG  29785


 Score = 69.4 bits (37),  Expect = 6e-08
 Identities = 39/40 (98%), Gaps = 0/40 (0%)
 Strand=Plus/Minus

Query  1      CAAGGTTTCCGTAGGTGAACCTGCGGAAGGATCATTAGCG  40
              ||||||||||||||||||||||||||||||||||||| ||
Sbjct  37841  CAAGGTTTCCGTAGGTGAACCTGCGGAAGGATCATTACCG  37802


 Score = 69.4 bits (37),  Expect = 6e-08
 Identities = 39/40 (98%), Gaps = 0/40 (0%)
 Strand=Plus/Minus

Query  1      CAAGGTTTCCGTAGGTGAACCTGCGGAAGGATCATTAGCG  40
              ||||||||||||||||||||||||||||||||||||| ||
Sbjct  45858  CAAGGTTTCCGTAGGTGAACCTGCGGAAGGATCATTACCG  45819


 Score = 69.4 bits (37),  Expect = 6e-08
 Identities = 39/40 (98%), Gaps = 0/40 (0%)
 Strand=Plus/Minus

Query  1      CAAGGTTTCCGTAGGTGAACCTGCGGAAGGATCATTAGCG  40
              ||||||||||||||||||||||||||||||||||||| ||
Sbjct  53875  CAAGGTTTCCGTAGGTGAACCTGCGGAAGGATCATTACCG  53836


>CAJVRJ010000003.1 Penicillium sclerotiorum genome assembly, contig: WUC178, whole 
genome shotgun sequence
Length=5170

 Score = 82.4 bits (44),  Expect = 8e-12
 Identities = 60/67 (90%), Gaps = 4/67 (6%)
 Strand=Plus/Minus

Query  261   CAGTCTGAGCGTTAGCAAGCAAAAATCAGTTAAAACTTTCAACAACGGATCTCTTGGTTC  320
             |||||||||||  |   ||| ||||| |||||||||||||||||||||||||||||||||
Sbjct  1182  CAGTCTGAGCG--A-TTAGC-AAAATTAGTTAAAACTTTCAACAACGGATCTCTTGGTTC  1127

Query  321   CGGCATC  327
             |||||||
Sbjct  1126  CGGCATC  1120


 Score = 69.4 bits (37),  Expect = 6e-08
 Identities = 37/37 (100%), Gaps = 0/37 (0%)
 Strand=Plus/Minus

Query  1     CAAGGTTTCCGTAGGTGAACCTGCGGAAGGATCATTA  37
             |||||||||||||||||||||||||||||||||||||
Sbjct  1365  CAAGGTTTCCGTAGGTGAACCTGCGGAAGGATCATTA  1329


>PTJQ01387942.1 Uromyces transversalis strain FL11_1 FL11-1_387942, whole genome 
shotgun sequence
Length=287

 Score = 82.4 bits (44),  Expect = 8e-12
 Identities = 60/67 (90%), Gaps = 4/67 (6%)
 Strand=Plus/Minus

Query  261  CAGTCTGAGCGTTAGCAAGCAAAAATCAGTTAAAACTTTCAACAACGGATCTCTTGGTTC  320
            |||||||||||  |  ||||| |||| | |||||||||||||||||||||||||||||||
Sbjct  88   CAGTCTGAGCG--A-TAAGCATAAATTA-TTAAAACTTTCAACAACGGATCTCTTGGTTC  33

Query  321  CGGCATC  327
            |||||||
Sbjct  32   CGGCATC  26


 Score = 69.4 bits (37),  Expect = 6e-08
 Identities = 37/37 (100%), Gaps = 0/37 (0%)
 Strand=Plus/Minus

Query  1    CAAGGTTTCCGTAGGTGAACCTGCGGAAGGATCATTA  37
            |||||||||||||||||||||||||||||||||||||
Sbjct  268  CAAGGTTTCCGTAGGTGAACCTGCGGAAGGATCATTA  232


>BLKH01000198.1 Aspergillus lentulus IFM 58399 DNA, scaffold_198, whole genome 
shotgun sequence
Length=4491

 Score = 82.4 bits (44),  Expect = 8e-12
 Identities = 44/44 (100%), Gaps = 0/44 (0%)
 Strand=Plus/Plus

Query  284  AATCAGTTAAAACTTTCAACAACGGATCTCTTGGTTCCGGCATC  327
            ||||||||||||||||||||||||||||||||||||||||||||
Sbjct  498  AATCAGTTAAAACTTTCAACAACGGATCTCTTGGTTCCGGCATC  541


 Score = 69.4 bits (37),  Expect = 6e-08
 Identities = 37/37 (100%), Gaps = 0/37 (0%)
 Strand=Plus/Plus

Query  1    CAAGGTTTCCGTAGGTGAACCTGCGGAAGGATCATTA  37
            |||||||||||||||||||||||||||||||||||||
Sbjct  286  CAAGGTTTCCGTAGGTGAACCTGCGGAAGGATCATTA  322


>JAMYHO010000160.1 Apiotrichum sp. PL3306B ctg_160, whole genome shotgun sequence
Length=57361

 Score = 82.4 bits (44),  Expect = 8e-12
 Identities = 44/44 (100%), Gaps = 0/44 (0%)
 Strand=Plus/Plus

Query  284    AATCAGTTAAAACTTTCAACAACGGATCTCTTGGTTCCGGCATC  327
              ||||||||||||||||||||||||||||||||||||||||||||
Sbjct  52834  AATCAGTTAAAACTTTCAACAACGGATCTCTTGGTTCCGGCATC  52877


 Score = 69.4 bits (37),  Expect = 6e-08
 Identities = 37/37 (100%), Gaps = 0/37 (0%)
 Strand=Plus/Plus

Query  1      CAAGGTTTCCGTAGGTGAACCTGCGGAAGGATCATTA  37
              |||||||||||||||||||||||||||||||||||||
Sbjct  52626  CAAGGTTTCCGTAGGTGAACCTGCGGAAGGATCATTA  52662


>NW_001510447.1 Aspergillus clavatus NRRL 1 1099423829739 genomic scaffold, whole 
genome shotgun sequence
Length=1734

 Score = 82.4 bits (44),  Expect = 8e-12
 Identities = 44/44 (100%), Gaps = 0/44 (0%)
 Strand=Plus/Plus

Query  284   AATCAGTTAAAACTTTCAACAACGGATCTCTTGGTTCCGGCATC  327
             ||||||||||||||||||||||||||||||||||||||||||||
Sbjct  1598  AATCAGTTAAAACTTTCAACAACGGATCTCTTGGTTCCGGCATC  1641


 Score = 69.4 bits (37),  Expect = 6e-08
 Identities = 37/37 (100%), Gaps = 0/37 (0%)
 Strand=Plus/Plus

Query  1     CAAGGTTTCCGTAGGTGAACCTGCGGAAGGATCATTA  37
             |||||||||||||||||||||||||||||||||||||
Sbjct  1383  CAAGGTTTCCGTAGGTGAACCTGCGGAAGGATCATTA  1419


>NW_001510434.1 Aspergillus clavatus NRRL 1 1099423829753 genomic scaffold, whole 
genome shotgun sequence
Length=1353

 Score = 82.4 bits (44),  Expect = 8e-12
 Identities = 44/44 (100%), Gaps = 0/44 (0%)
 Strand=Plus/Plus

Query  284  AATCAGTTAAAACTTTCAACAACGGATCTCTTGGTTCCGGCATC  327
            ||||||||||||||||||||||||||||||||||||||||||||
Sbjct  83   AATCAGTTAAAACTTTCAACAACGGATCTCTTGGTTCCGGCATC  126


>NW_001510380.1 Aspergillus clavatus NRRL 1 1099423829824 genomic scaffold, whole 
genome shotgun sequence
Length=1149

 Score = 82.4 bits (44),  Expect = 8e-12
 Identities = 44/44 (100%), Gaps = 0/44 (0%)
 Strand=Plus/Plus

Query  284  AATCAGTTAAAACTTTCAACAACGGATCTCTTGGTTCCGGCATC  327
            ||||||||||||||||||||||||||||||||||||||||||||
Sbjct  752  AATCAGTTAAAACTTTCAACAACGGATCTCTTGGTTCCGGCATC  795


 Score = 69.4 bits (37),  Expect = 6e-08
 Identities = 37/37 (100%), Gaps = 0/37 (0%)
 Strand=Plus/Plus

Query  1    CAAGGTTTCCGTAGGTGAACCTGCGGAAGGATCATTA  37
            |||||||||||||||||||||||||||||||||||||
Sbjct  537  CAAGGTTTCCGTAGGTGAACCTGCGGAAGGATCATTA  573


>NW_001510370.1 Aspergillus clavatus NRRL 1 1099423829834 genomic scaffold, whole 
genome shotgun sequence
Length=1275

 Score = 82.4 bits (44),  Expect = 8e-12
 Identities = 44/44 (100%), Gaps = 0/44 (0%)
 Strand=Plus/Minus

Query  284  AATCAGTTAAAACTTTCAACAACGGATCTCTTGGTTCCGGCATC  327
            ||||||||||||||||||||||||||||||||||||||||||||
Sbjct  374  AATCAGTTAAAACTTTCAACAACGGATCTCTTGGTTCCGGCATC  331


 Score = 69.4 bits (37),  Expect = 6e-08
 Identities = 39/40 (98%), Gaps = 0/40 (0%)
 Strand=Plus/Minus

Query  1    CAAGGTTTCCGTAGGTGAACCTGCGGAAGGATCATTAGCG  40
            ||||||||||||||||||||||||||||||||||||| ||
Sbjct  589  CAAGGTTTCCGTAGGTGAACCTGCGGAAGGATCATTACCG  550


>NW_001510346.1 Aspergillus clavatus NRRL 1 1099423829858 genomic scaffold, whole 
genome shotgun sequence
Length=1028

 Score = 82.4 bits (44),  Expect = 8e-12
 Identities = 44/44 (100%), Gaps = 0/44 (0%)
 Strand=Plus/Minus

Query  284  AATCAGTTAAAACTTTCAACAACGGATCTCTTGGTTCCGGCATC  327
            ||||||||||||||||||||||||||||||||||||||||||||
Sbjct  493  AATCAGTTAAAACTTTCAACAACGGATCTCTTGGTTCCGGCATC  450


 Score = 69.4 bits (37),  Expect = 6e-08
 Identities = 39/40 (98%), Gaps = 0/40 (0%)
 Strand=Plus/Minus

Query  1    CAAGGTTTCCGTAGGTGAACCTGCGGAAGGATCATTAGCG  40
            ||||||||||||||||||||||||||||||||||||| ||
Sbjct  709  CAAGGTTTCCGTAGGTGAACCTGCGGAAGGATCATTACCG  670


>NW_022984065.1 Aspergillus lentulus IFM 58399 DNA, scaffold_198, whole genome 
shotgun sequence
Length=4491

 Score = 82.4 bits (44),  Expect = 8e-12
 Identities = 44/44 (100%), Gaps = 0/44 (0%)
 Strand=Plus/Plus

Query  284  AATCAGTTAAAACTTTCAACAACGGATCTCTTGGTTCCGGCATC  327
            ||||||||||||||||||||||||||||||||||||||||||||
Sbjct  498  AATCAGTTAAAACTTTCAACAACGGATCTCTTGGTTCCGGCATC  541


 Score = 69.4 bits (37),  Expect = 6e-08
 Identities = 37/37 (100%), Gaps = 0/37 (0%)
 Strand=Plus/Plus

Query  1    CAAGGTTTCCGTAGGTGAACCTGCGGAAGGATCATTA  37
            |||||||||||||||||||||||||||||||||||||
Sbjct  286  CAAGGTTTCCGTAGGTGAACCTGCGGAAGGATCATTA  322


>NW_025091279.1 Aspergillus udagawae IFM 46973 DNA, scaffold_16, whole genome 
shotgun sequence
Length=1346

 Score = 82.4 bits (44),  Expect = 8e-12
 Identities = 44/44 (100%), Gaps = 0/44 (0%)
 Strand=Plus/Plus

Query  284  AATCAGTTAAAACTTTCAACAACGGATCTCTTGGTTCCGGCATC  327
            ||||||||||||||||||||||||||||||||||||||||||||
Sbjct  289  AATCAGTTAAAACTTTCAACAACGGATCTCTTGGTTCCGGCATC  332


 Score = 69.4 bits (37),  Expect = 6e-08
 Identities = 37/37 (100%), Gaps = 0/37 (0%)
 Strand=Plus/Plus

Query  1    CAAGGTTTCCGTAGGTGAACCTGCGGAAGGATCATTA  37
            |||||||||||||||||||||||||||||||||||||
Sbjct  77   CAAGGTTTCCGTAGGTGAACCTGCGGAAGGATCATTA  113


>NC_007197.1 Aspergillus fumigatus Af293 chromosome 4, whole genome shotgun 
sequence
Length=3923705

 Score = 82.4 bits (44),  Expect = 8e-12
 Identities = 44/44 (100%), Gaps = 0/44 (0%)
 Strand=Plus/Minus

Query  284     AATCAGTTAAAACTTTCAACAACGGATCTCTTGGTTCCGGCATC  327
               ||||||||||||||||||||||||||||||||||||||||||||
Sbjct  442469  AATCAGTTAAAACTTTCAACAACGGATCTCTTGGTTCCGGCATC  442426


 Score = 69.4 bits (37),  Expect = 6e-08
 Identities = 39/40 (98%), Gaps = 0/40 (0%)
 Strand=Plus/Minus

Query  1       CAAGGTTTCCGTAGGTGAACCTGCGGAAGGATCATTAGCG  40
               ||||||||||||||||||||||||||||||||||||| ||
Sbjct  442681  CAAGGTTTCCGTAGGTGAACCTGCGGAAGGATCATTACCG  442642


>NW_025091288.1 Aspergillus pseudoviridinutans IFM 55266 DNA, scaffold_8, whole 
genome shotgun sequence
Length=2138359

 Score = 82.4 bits (44),  Expect = 8e-12
 Identities = 44/44 (100%), Gaps = 0/44 (0%)
 Strand=Plus/Plus

Query  284    AATCAGTTAAAACTTTCAACAACGGATCTCTTGGTTCCGGCATC  327
              ||||||||||||||||||||||||||||||||||||||||||||
Sbjct  11036  AATCAGTTAAAACTTTCAACAACGGATCTCTTGGTTCCGGCATC  11079


>NW_020194331.1 Aspergillus novofumigatus IBT 16806 chromosome Unknown P174scaffold_58, 
whole genome shotgun sequence
Length=5485

 Score = 82.4 bits (44),  Expect = 8e-12
 Identities = 44/44 (100%), Gaps = 0/44 (0%)
 Strand=Plus/Minus

Query  284   AATCAGTTAAAACTTTCAACAACGGATCTCTTGGTTCCGGCATC  327
             ||||||||||||||||||||||||||||||||||||||||||||
Sbjct  1260  AATCAGTTAAAACTTTCAACAACGGATCTCTTGGTTCCGGCATC  1217


 Score = 69.4 bits (37),  Expect = 6e-08
 Identities = 39/40 (98%), Gaps = 0/40 (0%)
 Strand=Plus/Minus

Query  1     CAAGGTTTCCGTAGGTGAACCTGCGGAAGGATCATTAGCG  40
             ||||||||||||||||||||||||||||||||||||| ||
Sbjct  1470  CAAGGTTTCCGTAGGTGAACCTGCGGAAGGATCATTACCG  1431


>NW_020194323.1 Aspergillus novofumigatus IBT 16806 chromosome Unknown P174scaffold_50, 
whole genome shotgun sequence
Length=9939

 Score = 82.4 bits (44),  Expect = 8e-12
 Identities = 44/44 (100%), Gaps = 0/44 (0%)
 Strand=Plus/Plus

Query  284   AATCAGTTAAAACTTTCAACAACGGATCTCTTGGTTCCGGCATC  327
             ||||||||||||||||||||||||||||||||||||||||||||
Sbjct  4837  AATCAGTTAAAACTTTCAACAACGGATCTCTTGGTTCCGGCATC  4880


 Score = 69.4 bits (37),  Expect = 6e-08
 Identities = 37/37 (100%), Gaps = 0/37 (0%)
 Strand=Plus/Plus

Query  1     CAAGGTTTCCGTAGGTGAACCTGCGGAAGGATCATTA  37
             |||||||||||||||||||||||||||||||||||||
Sbjct  4627  CAAGGTTTCCGTAGGTGAACCTGCGGAAGGATCATTA  4663


>NW_020194278.1 Aspergillus novofumigatus IBT 16806 chromosome Unknown P174scaffold_5, 
whole genome shotgun sequence
Length=3352756

 Score = 82.4 bits (44),  Expect = 8e-12
 Identities = 44/44 (100%), Gaps = 0/44 (0%)
 Strand=Plus/Plus

Query  284      AATCAGTTAAAACTTTCAACAACGGATCTCTTGGTTCCGGCATC  327
                ||||||||||||||||||||||||||||||||||||||||||||
Sbjct  3337899  AATCAGTTAAAACTTTCAACAACGGATCTCTTGGTTCCGGCATC  3337942


 Score = 82.4 bits (44),  Expect = 8e-12
 Identities = 44/44 (100%), Gaps = 0/44 (0%)
 Strand=Plus/Plus

Query  284      AATCAGTTAAAACTTTCAACAACGGATCTCTTGGTTCCGGCATC  327
                ||||||||||||||||||||||||||||||||||||||||||||
Sbjct  3345981  AATCAGTTAAAACTTTCAACAACGGATCTCTTGGTTCCGGCATC  3346024


 Score = 69.4 bits (37),  Expect = 6e-08
 Identities = 37/37 (100%), Gaps = 0/37 (0%)
 Strand=Plus/Plus

Query  1        CAAGGTTTCCGTAGGTGAACCTGCGGAAGGATCATTA  37
                |||||||||||||||||||||||||||||||||||||
Sbjct  3337688  CAAGGTTTCCGTAGGTGAACCTGCGGAAGGATCATTA  3337724


 Score = 69.4 bits (37),  Expect = 6e-08
 Identities = 37/37 (100%), Gaps = 0/37 (0%)
 Strand=Plus/Plus

Query  1        CAAGGTTTCCGTAGGTGAACCTGCGGAAGGATCATTA  37
                |||||||||||||||||||||||||||||||||||||
Sbjct  3345769  CAAGGTTTCCGTAGGTGAACCTGCGGAAGGATCATTA  3345805


>NW_020194302.1 Aspergillus novofumigatus IBT 16806 chromosome Unknown P174scaffold_29, 
whole genome shotgun sequence
Length=14739

 Score = 82.4 bits (44),  Expect = 8e-12
 Identities = 44/44 (100%), Gaps = 0/44 (0%)
 Strand=Plus/Minus

Query  284   AATCAGTTAAAACTTTCAACAACGGATCTCTTGGTTCCGGCATC  327
             ||||||||||||||||||||||||||||||||||||||||||||
Sbjct  6652  AATCAGTTAAAACTTTCAACAACGGATCTCTTGGTTCCGGCATC  6609


 Score = 82.4 bits (44),  Expect = 8e-12
 Identities = 44/44 (100%), Gaps = 0/44 (0%)
 Strand=Plus/Minus

Query  284    AATCAGTTAAAACTTTCAACAACGGATCTCTTGGTTCCGGCATC  327
              ||||||||||||||||||||||||||||||||||||||||||||
Sbjct  14626  AATCAGTTAAAACTTTCAACAACGGATCTCTTGGTTCCGGCATC  14583


 Score = 69.4 bits (37),  Expect = 6e-08
 Identities = 39/40 (98%), Gaps = 0/40 (0%)
 Strand=Plus/Minus

Query  1     CAAGGTTTCCGTAGGTGAACCTGCGGAAGGATCATTAGCG  40
             ||||||||||||||||||||||||||||||||||||| ||
Sbjct  6862  CAAGGTTTCCGTAGGTGAACCTGCGGAAGGATCATTACCG  6823


>NW_020194294.1 Aspergillus novofumigatus IBT 16806 chromosome Unknown P174scaffold_21, 
whole genome shotgun sequence
Length=17644

 Score = 82.4 bits (44),  Expect = 8e-12
 Identities = 44/44 (100%), Gaps = 0/44 (0%)
 Strand=Plus/Minus

Query  284   AATCAGTTAAAACTTTCAACAACGGATCTCTTGGTTCCGGCATC  327
             ||||||||||||||||||||||||||||||||||||||||||||
Sbjct  4099  AATCAGTTAAAACTTTCAACAACGGATCTCTTGGTTCCGGCATC  4056


 Score = 82.4 bits (44),  Expect = 8e-12
 Identities = 44/44 (100%), Gaps = 0/44 (0%)
 Strand=Plus/Minus

Query  284    AATCAGTTAAAACTTTCAACAACGGATCTCTTGGTTCCGGCATC  327
              ||||||||||||||||||||||||||||||||||||||||||||
Sbjct  12185  AATCAGTTAAAACTTTCAACAACGGATCTCTTGGTTCCGGCATC  12142


 Score = 69.4 bits (37),  Expect = 6e-08
 Identities = 39/40 (98%), Gaps = 0/40 (0%)
 Strand=Plus/Minus

Query  1     CAAGGTTTCCGTAGGTGAACCTGCGGAAGGATCATTAGCG  40
             ||||||||||||||||||||||||||||||||||||| ||
Sbjct  4310  CAAGGTTTCCGTAGGTGAACCTGCGGAAGGATCATTACCG  4271


 Score = 69.4 bits (37),  Expect = 6e-08
 Identities = 39/40 (98%), Gaps = 0/40 (0%)
 Strand=Plus/Minus

Query  1      CAAGGTTTCCGTAGGTGAACCTGCGGAAGGATCATTAGCG  40
              ||||||||||||||||||||||||||||||||||||| ||
Sbjct  12397  CAAGGTTTCCGTAGGTGAACCTGCGGAAGGATCATTACCG  12358


>NW_020194293.1 Aspergillus novofumigatus IBT 16806 chromosome Unknown P174scaffold_20, 
whole genome shotgun sequence
Length=19422

 Score = 82.4 bits (44),  Expect = 8e-12
 Identities = 44/44 (100%), Gaps = 0/44 (0%)
 Strand=Plus/Plus

Query  284   AATCAGTTAAAACTTTCAACAACGGATCTCTTGGTTCCGGCATC  327
             ||||||||||||||||||||||||||||||||||||||||||||
Sbjct  3141  AATCAGTTAAAACTTTCAACAACGGATCTCTTGGTTCCGGCATC  3184


 Score = 82.4 bits (44),  Expect = 8e-12
 Identities = 44/44 (100%), Gaps = 0/44 (0%)
 Strand=Plus/Plus

Query  284    AATCAGTTAAAACTTTCAACAACGGATCTCTTGGTTCCGGCATC  327
              ||||||||||||||||||||||||||||||||||||||||||||
Sbjct  11198  AATCAGTTAAAACTTTCAACAACGGATCTCTTGGTTCCGGCATC  11241


 Score = 82.4 bits (44),  Expect = 8e-12
 Identities = 44/44 (100%), Gaps = 0/44 (0%)
 Strand=Plus/Plus

Query  284    AATCAGTTAAAACTTTCAACAACGGATCTCTTGGTTCCGGCATC  327
              ||||||||||||||||||||||||||||||||||||||||||||
Sbjct  19226  AATCAGTTAAAACTTTCAACAACGGATCTCTTGGTTCCGGCATC  19269


 Score = 69.4 bits (37),  Expect = 6e-08
 Identities = 37/37 (100%), Gaps = 0/37 (0%)
 Strand=Plus/Plus

Query  1     CAAGGTTTCCGTAGGTGAACCTGCGGAAGGATCATTA  37
             |||||||||||||||||||||||||||||||||||||
Sbjct  2930  CAAGGTTTCCGTAGGTGAACCTGCGGAAGGATCATTA  2966


 Score = 69.4 bits (37),  Expect = 6e-08
 Identities = 37/37 (100%), Gaps = 0/37 (0%)
 Strand=Plus/Plus

Query  1      CAAGGTTTCCGTAGGTGAACCTGCGGAAGGATCATTA  37
              |||||||||||||||||||||||||||||||||||||
Sbjct  10988  CAAGGTTTCCGTAGGTGAACCTGCGGAAGGATCATTA  11024


 Score = 69.4 bits (37),  Expect = 6e-08
 Identities = 37/37 (100%), Gaps = 0/37 (0%)
 Strand=Plus/Plus

Query  1      CAAGGTTTCCGTAGGTGAACCTGCGGAAGGATCATTA  37
              |||||||||||||||||||||||||||||||||||||
Sbjct  19017  CAAGGTTTCCGTAGGTGAACCTGCGGAAGGATCATTA  19053


>NW_020194292.1 Aspergillus novofumigatus IBT 16806 chromosome Unknown P174scaffold_19, 
whole genome shotgun sequence
Length=19468

 Score = 82.4 bits (44),  Expect = 8e-12
 Identities = 44/44 (100%), Gaps = 0/44 (0%)
 Strand=Plus/Plus

Query  284   AATCAGTTAAAACTTTCAACAACGGATCTCTTGGTTCCGGCATC  327
             ||||||||||||||||||||||||||||||||||||||||||||
Sbjct  6196  AATCAGTTAAAACTTTCAACAACGGATCTCTTGGTTCCGGCATC  6239


 Score = 82.4 bits (44),  Expect = 8e-12
 Identities = 44/44 (100%), Gaps = 0/44 (0%)
 Strand=Plus/Plus

Query  284    AATCAGTTAAAACTTTCAACAACGGATCTCTTGGTTCCGGCATC  327
              ||||||||||||||||||||||||||||||||||||||||||||
Sbjct  14261  AATCAGTTAAAACTTTCAACAACGGATCTCTTGGTTCCGGCATC  14304


 Score = 69.4 bits (37),  Expect = 6e-08
 Identities = 37/37 (100%), Gaps = 0/37 (0%)
 Strand=Plus/Plus

Query  1     CAAGGTTTCCGTAGGTGAACCTGCGGAAGGATCATTA  37
             |||||||||||||||||||||||||||||||||||||
Sbjct  5985  CAAGGTTTCCGTAGGTGAACCTGCGGAAGGATCATTA  6021


 Score = 69.4 bits (37),  Expect = 6e-08
 Identities = 37/37 (100%), Gaps = 0/37 (0%)
 Strand=Plus/Plus

Query  1      CAAGGTTTCCGTAGGTGAACCTGCGGAAGGATCATTA  37
              |||||||||||||||||||||||||||||||||||||
Sbjct  14050  CAAGGTTTCCGTAGGTGAACCTGCGGAAGGATCATTA  14086


>NW_020194284.1 Aspergillus novofumigatus IBT 16806 chromosome Unknown P174scaffold_11, 
whole genome shotgun sequence
Length=792184

 Score = 82.4 bits (44),  Expect = 8e-12
 Identities = 44/44 (100%), Gaps = 0/44 (0%)
 Strand=Plus/Minus

Query  284     AATCAGTTAAAACTTTCAACAACGGATCTCTTGGTTCCGGCATC  327
               ||||||||||||||||||||||||||||||||||||||||||||
Sbjct  790079  AATCAGTTAAAACTTTCAACAACGGATCTCTTGGTTCCGGCATC  790036


 Score = 69.4 bits (37),  Expect = 6e-08
 Identities = 39/40 (98%), Gaps = 0/40 (0%)
 Strand=Plus/Minus

Query  1       CAAGGTTTCCGTAGGTGAACCTGCGGAAGGATCATTAGCG  40
               ||||||||||||||||||||||||||||||||||||| ||
Sbjct  790288  CAAGGTTTCCGTAGGTGAACCTGCGGAAGGATCATTACCG  790249


>NW_020798475.1 Aspergillus thermomutatus strain HMR AF 39 chromosome Unknown 
NODE_425, whole genome shotgun sequence
Length=15883

 Score = 82.4 bits (44),  Expect = 8e-12
 Identities = 44/44 (100%), Gaps = 0/44 (0%)
 Strand=Plus/Plus

Query  284   AATCAGTTAAAACTTTCAACAACGGATCTCTTGGTTCCGGCATC  327
             ||||||||||||||||||||||||||||||||||||||||||||
Sbjct  3359  AATCAGTTAAAACTTTCAACAACGGATCTCTTGGTTCCGGCATC  3402


 Score = 82.4 bits (44),  Expect = 8e-12
 Identities = 44/44 (100%), Gaps = 0/44 (0%)
 Strand=Plus/Minus

Query  284    AATCAGTTAAAACTTTCAACAACGGATCTCTTGGTTCCGGCATC  327
              ||||||||||||||||||||||||||||||||||||||||||||
Sbjct  11512  AATCAGTTAAAACTTTCAACAACGGATCTCTTGGTTCCGGCATC  11469


 Score = 69.4 bits (37),  Expect = 6e-08
 Identities = 37/37 (100%), Gaps = 0/37 (0%)
 Strand=Plus/Plus

Query  1     CAAGGTTTCCGTAGGTGAACCTGCGGAAGGATCATTA  37
             |||||||||||||||||||||||||||||||||||||
Sbjct  3147  CAAGGTTTCCGTAGGTGAACCTGCGGAAGGATCATTA  3183


 Score = 69.4 bits (37),  Expect = 6e-08
 Identities = 39/40 (98%), Gaps = 0/40 (0%)
 Strand=Plus/Minus

Query  1      CAAGGTTTCCGTAGGTGAACCTGCGGAAGGATCATTAGCG  40
              ||||||||||||||||||||||||||||||||||||| ||
Sbjct  11724  CAAGGTTTCCGTAGGTGAACCTGCGGAAGGATCATTACCG  11685


>JAMFRD010000212.1 Pascua sp. PH4015B ctg_213, whole genome shotgun sequence
Length=1749

 Score = 80.5 bits (43),  Expect = 3e-11
 Identities = 45/46 (98%), Gaps = 0/46 (0%)
 Strand=Plus/Minus

Query  282  AAAATCAGTTAAAACTTTCAACAACGGATCTCTTGGTTCCGGCATC  327
            ||||||||| ||||||||||||||||||||||||||||||||||||
Sbjct  970  AAAATCAGTCAAAACTTTCAACAACGGATCTCTTGGTTCCGGCATC  925


 Score = 69.4 bits (37),  Expect = 6e-08
 Identities = 39/40 (98%), Gaps = 0/40 (0%)
 Strand=Plus/Minus

Query  1     CAAGGTTTCCGTAGGTGAACCTGCGGAAGGATCATTAGCG  40
             ||||||||||||||||||||||||||||||||||||| ||
Sbjct  1151  CAAGGTTTCCGTAGGTGAACCTGCGGAAGGATCATTACCG  1112


>LJPK01003030.1 Amauroascus niger isolate UAMH 3544 scaffold3216, whole genome 
shotgun sequence
Length=1386

 Score = 80.5 bits (43),  Expect = 3e-11
 Identities = 73/87 (84%), Gaps = 4/87 (5%)
 Strand=Plus/Plus

Query  241  aaTTCTTTCAGAAGAGCTGTCAGTCTGAGCGTTAGCAAGCAAAAATCAGTTAAAACTTTC  300
            || |||||  ||| | |||||||||||||| ||  | || || |||||   |||||||||
Sbjct  730  AACTCTTT-TGAATA-CTGTCAGTCTGAGCATT--CTAGTAAGAATCAAACAAAACTTTC  785

Query  301  AACAACGGATCTCTTGGTTCCGGCATC  327
            |||||||||||||||||||||||||||
Sbjct  786  AACAACGGATCTCTTGGTTCCGGCATC  812


 Score = 69.4 bits (37),  Expect = 6e-08
 Identities = 37/37 (100%), Gaps = 0/37 (0%)
 Strand=Plus/Plus

Query  1    CAAGGTTTCCGTAGGTGAACCTGCGGAAGGATCATTA  37
            |||||||||||||||||||||||||||||||||||||
Sbjct  92   CAAGGTTTCCGTAGGTGAACCTGCGGAAGGATCATTA  128


 Score = 69.4 bits (37),  Expect = 6e-08
 Identities = 37/37 (100%), Gaps = 0/37 (0%)
 Strand=Plus/Plus

Query  1    CAAGGTTTCCGTAGGTGAACCTGCGGAAGGATCATTA  37
            |||||||||||||||||||||||||||||||||||||
Sbjct  525  CAAGGTTTCCGTAGGTGAACCTGCGGAAGGATCATTA  561


>CADCXD010000008.1 Jackrogersella multiformis strain CBS 119016 genome assembly, 
contig: tig00000024, whole genome shotgun sequence
Length=2982352

 Score = 80.5 bits (43),  Expect = 3e-11
 Identities = 49/52 (94%), Gaps = 0/52 (0%)
 Strand=Plus/Plus

Query  276      CAAGCAAAAATCAGTTAAAACTTTCAACAACGGATCTCTTGGTTCCGGCATC  327
                ||| ||||||| ||||||||||||||||||||||||||||||||| ||||||
Sbjct  2955098  CAAACAAAAATAAGTTAAAACTTTCAACAACGGATCTCTTGGTTCTGGCATC  2955149


 Score = 80.5 bits (43),  Expect = 3e-11
 Identities = 49/52 (94%), Gaps = 0/52 (0%)
 Strand=Plus/Plus

Query  276      CAAGCAAAAATCAGTTAAAACTTTCAACAACGGATCTCTTGGTTCCGGCATC  327
                ||| ||||||| ||||||||||||||||||||||||||||||||| ||||||
Sbjct  2965128  CAAACAAAAATAAGTTAAAACTTTCAACAACGGATCTCTTGGTTCTGGCATC  2965179


 Score = 80.5 bits (43),  Expect = 3e-11
 Identities = 49/52 (94%), Gaps = 0/52 (0%)
 Strand=Plus/Plus

Query  276      CAAGCAAAAATCAGTTAAAACTTTCAACAACGGATCTCTTGGTTCCGGCATC  327
                ||| ||||||| ||||||||||||||||||||||||||||||||| ||||||
Sbjct  2975146  CAAACAAAAATAAGTTAAAACTTTCAACAACGGATCTCTTGGTTCTGGCATC  2975197


>CADCXC010000028.1 Pyrenopolyporus hunteri strain MUCL 49339 genome assembly, contig: 
tig00000424, whole genome shotgun sequence
Length=44368

 Score = 80.5 bits (43),  Expect = 3e-11
 Identities = 45/46 (98%), Gaps = 0/46 (0%)
 Strand=Plus/Plus

Query  282   AAAATCAGTTAAAACTTTCAACAACGGATCTCTTGGTTCCGGCATC  327
             ||||||||||||||||||||||||||||||||||||||| ||||||
Sbjct  9864  AAAATCAGTTAAAACTTTCAACAACGGATCTCTTGGTTCTGGCATC  9909


 Score = 80.5 bits (43),  Expect = 3e-11
 Identities = 45/46 (98%), Gaps = 0/46 (0%)
 Strand=Plus/Plus

Query  282    AAAATCAGTTAAAACTTTCAACAACGGATCTCTTGGTTCCGGCATC  327
              ||||||||||||||||||||||||||||||||||||||| ||||||
Sbjct  19890  AAAATCAGTTAAAACTTTCAACAACGGATCTCTTGGTTCTGGCATC  19935


 Score = 80.5 bits (43),  Expect = 3e-11
 Identities = 45/46 (98%), Gaps = 0/46 (0%)
 Strand=Plus/Plus

Query  282    AAAATCAGTTAAAACTTTCAACAACGGATCTCTTGGTTCCGGCATC  327
              ||||||||||||||||||||||||||||||||||||||| ||||||
Sbjct  29909  AAAATCAGTTAAAACTTTCAACAACGGATCTCTTGGTTCTGGCATC  29954


 Score = 80.5 bits (43),  Expect = 3e-11
 Identities = 45/46 (98%), Gaps = 0/46 (0%)
 Strand=Plus/Plus

Query  282    AAAATCAGTTAAAACTTTCAACAACGGATCTCTTGGTTCCGGCATC  327
              ||||||||||||||||||||||||||||||||||||||| ||||||
Sbjct  39931  AAAATCAGTTAAAACTTTCAACAACGGATCTCTTGGTTCTGGCATC  39976


>CADCXC010000021.1 Pyrenopolyporus hunteri strain MUCL 49339 genome assembly, contig: 
tig00000326, whole genome shotgun sequence
Length=338125

 Score = 80.5 bits (43),  Expect = 3e-11
 Identities = 45/46 (98%), Gaps = 0/46 (0%)
 Strand=Plus/Plus

Query  282     AAAATCAGTTAAAACTTTCAACAACGGATCTCTTGGTTCCGGCATC  327
               ||||||||||||||||||||||||||||||||||||||| ||||||
Sbjct  331110  AAAATCAGTTAAAACTTTCAACAACGGATCTCTTGGTTCTGGCATC  331155


>GG704915.1 Coccidioides immitis RS genomic scaffold supercont3.5, whole 
genome shotgun sequence
Length=3469364

 Score = 80.5 bits (43),  Expect = 3e-11
 Identities = 68/79 (86%), Gaps = 6/79 (8%)
 Strand=Plus/Plus

Query  251      GAAGAGCTGTCAGTCTGAGCGTTAGCA-AGC-AAAAATCAGTTAAAACTTTCAACAACGG  308
                |||||  |||||||||||||   | || ||| ||||||||   |||||||||||||||||
Sbjct  3416681  GAAGA-TTGTCAGTCTGAGC---ATCATAGCAAAAAATCAAACAAAACTTTCAACAACGG  3416736

Query  309      ATCTCTTGGTTCCGGCATC  327
                |||||||||||||||||||
Sbjct  3416737  ATCTCTTGGTTCCGGCATC  3416755


 Score = 80.5 bits (43),  Expect = 3e-11
 Identities = 68/79 (86%), Gaps = 6/79 (8%)
 Strand=Plus/Plus

Query  251      GAAGAGCTGTCAGTCTGAGCGTTAGCA-AGC-AAAAATCAGTTAAAACTTTCAACAACGG  308
                |||||  |||||||||||||   | || ||| ||||||||   |||||||||||||||||
Sbjct  3428125  GAAGA-TTGTCAGTCTGAGC---ATCATAGCAAAAAATCAAACAAAACTTTCAACAACGG  3428180

Query  309      ATCTCTTGGTTCCGGCATC  327
                |||||||||||||||||||
Sbjct  3428181  ATCTCTTGGTTCCGGCATC  3428199


 Score = 80.5 bits (43),  Expect = 3e-11
 Identities = 68/79 (86%), Gaps = 6/79 (8%)
 Strand=Plus/Plus

Query  251      GAAGAGCTGTCAGTCTGAGCGTTAGCA-AGC-AAAAATCAGTTAAAACTTTCAACAACGG  308
                |||||  |||||||||||||   | || ||| ||||||||   |||||||||||||||||
Sbjct  3436095  GAAGA-TTGTCAGTCTGAGC---ATCATAGCAAAAAATCAAACAAAACTTTCAACAACGG  3436150

Query  309      ATCTCTTGGTTCCGGCATC  327
                |||||||||||||||||||
Sbjct  3436151  ATCTCTTGGTTCCGGCATC  3436169


 Score = 75.0 bits (40),  Expect = 1e-09
 Identities = 68/80 (85%), Gaps = 7/80 (9%)
 Strand=Plus/Plus

Query  251      GAAGAGCTGTCAGTCTGAGCGTTAGCA-AGC-AAAAATC-AGTTAAAACTTTCAACAACG  307
                |||||  |||||||||||||   | || ||| ||||||| |   ||||||||||||||||
Sbjct  3444084  GAAGA-TTGTCAGTCTGAGC---ATCATAGCAAAAAATCAAACCAAAACTTTCAACAACG  3444139

Query  308      GATCTCTTGGTTCCGGCATC  327
                ||||||||||||||||||||
Sbjct  3444140  GATCTCTTGGTTCCGGCATC  3444159


 Score = 69.4 bits (37),  Expect = 6e-08
 Identities = 37/37 (100%), Gaps = 0/37 (0%)
 Strand=Plus/Plus

Query  1        CAAGGTTTCCGTAGGTGAACCTGCGGAAGGATCATTA  37
                |||||||||||||||||||||||||||||||||||||
Sbjct  3416466  CAAGGTTTCCGTAGGTGAACCTGCGGAAGGATCATTA  3416502


 Score = 69.4 bits (37),  Expect = 6e-08
 Identities = 37/37 (100%), Gaps = 0/37 (0%)
 Strand=Plus/Plus

Query  1        CAAGGTTTCCGTAGGTGAACCTGCGGAAGGATCATTA  37
                |||||||||||||||||||||||||||||||||||||
Sbjct  3427910  CAAGGTTTCCGTAGGTGAACCTGCGGAAGGATCATTA  3427946


 Score = 69.4 bits (37),  Expect = 6e-08
 Identities = 37/37 (100%), Gaps = 0/37 (0%)
 Strand=Plus/Plus

Query  1        CAAGGTTTCCGTAGGTGAACCTGCGGAAGGATCATTA  37
                |||||||||||||||||||||||||||||||||||||
Sbjct  3435880  CAAGGTTTCCGTAGGTGAACCTGCGGAAGGATCATTA  3435916


 Score = 69.4 bits (37),  Expect = 6e-08
 Identities = 37/37 (100%), Gaps = 0/37 (0%)
 Strand=Plus/Plus

Query  1        CAAGGTTTCCGTAGGTGAACCTGCGGAAGGATCATTA  37
                |||||||||||||||||||||||||||||||||||||
Sbjct  3443869  CAAGGTTTCCGTAGGTGAACCTGCGGAAGGATCATTA  3443905


>NW_004504307.1 Coccidioides immitis RS genomic scaffold supercont3.5, whole 
genome shotgun sequence
Length=3469364

 Score = 80.5 bits (43),  Expect = 3e-11
 Identities = 68/79 (86%), Gaps = 6/79 (8%)
 Strand=Plus/Plus

Query  251      GAAGAGCTGTCAGTCTGAGCGTTAGCA-AGC-AAAAATCAGTTAAAACTTTCAACAACGG  308
                |||||  |||||||||||||   | || ||| ||||||||   |||||||||||||||||
Sbjct  3416681  GAAGA-TTGTCAGTCTGAGC---ATCATAGCAAAAAATCAAACAAAACTTTCAACAACGG  3416736

Query  309      ATCTCTTGGTTCCGGCATC  327
                |||||||||||||||||||
Sbjct  3416737  ATCTCTTGGTTCCGGCATC  3416755


 Score = 80.5 bits (43),  Expect = 3e-11
 Identities = 68/79 (86%), Gaps = 6/79 (8%)
 Strand=Plus/Plus

Query  251      GAAGAGCTGTCAGTCTGAGCGTTAGCA-AGC-AAAAATCAGTTAAAACTTTCAACAACGG  308
                |||||  |||||||||||||   | || ||| ||||||||   |||||||||||||||||
Sbjct  3428125  GAAGA-TTGTCAGTCTGAGC---ATCATAGCAAAAAATCAAACAAAACTTTCAACAACGG  3428180

Query  309      ATCTCTTGGTTCCGGCATC  327
                |||||||||||||||||||
Sbjct  3428181  ATCTCTTGGTTCCGGCATC  3428199


 Score = 80.5 bits (43),  Expect = 3e-11
 Identities = 68/79 (86%), Gaps = 6/79 (8%)
 Strand=Plus/Plus

Query  251      GAAGAGCTGTCAGTCTGAGCGTTAGCA-AGC-AAAAATCAGTTAAAACTTTCAACAACGG  308
                |||||  |||||||||||||   | || ||| ||||||||   |||||||||||||||||
Sbjct  3436095  GAAGA-TTGTCAGTCTGAGC---ATCATAGCAAAAAATCAAACAAAACTTTCAACAACGG  3436150

Query  309      ATCTCTTGGTTCCGGCATC  327
                |||||||||||||||||||
Sbjct  3436151  ATCTCTTGGTTCCGGCATC  3436169


 Score = 75.0 bits (40),  Expect = 1e-09
 Identities = 68/80 (85%), Gaps = 7/80 (9%)
 Strand=Plus/Plus

Query  251      GAAGAGCTGTCAGTCTGAGCGTTAGCA-AGC-AAAAATC-AGTTAAAACTTTCAACAACG  307
                |||||  |||||||||||||   | || ||| ||||||| |   ||||||||||||||||
Sbjct  3444084  GAAGA-TTGTCAGTCTGAGC---ATCATAGCAAAAAATCAAACCAAAACTTTCAACAACG  3444139

Query  308      GATCTCTTGGTTCCGGCATC  327
                ||||||||||||||||||||
Sbjct  3444140  GATCTCTTGGTTCCGGCATC  3444159


 Score = 69.4 bits (37),  Expect = 6e-08
 Identities = 37/37 (100%), Gaps = 0/37 (0%)
 Strand=Plus/Plus

Query  1        CAAGGTTTCCGTAGGTGAACCTGCGGAAGGATCATTA  37
                |||||||||||||||||||||||||||||||||||||
Sbjct  3416466  CAAGGTTTCCGTAGGTGAACCTGCGGAAGGATCATTA  3416502


 Score = 69.4 bits (37),  Expect = 6e-08
 Identities = 37/37 (100%), Gaps = 0/37 (0%)
 Strand=Plus/Plus

Query  1        CAAGGTTTCCGTAGGTGAACCTGCGGAAGGATCATTA  37
                |||||||||||||||||||||||||||||||||||||
Sbjct  3427910  CAAGGTTTCCGTAGGTGAACCTGCGGAAGGATCATTA  3427946


 Score = 69.4 bits (37),  Expect = 6e-08
 Identities = 37/37 (100%), Gaps = 0/37 (0%)
 Strand=Plus/Plus

Query  1        CAAGGTTTCCGTAGGTGAACCTGCGGAAGGATCATTA  37
                |||||||||||||||||||||||||||||||||||||
Sbjct  3435880  CAAGGTTTCCGTAGGTGAACCTGCGGAAGGATCATTA  3435916


 Score = 69.4 bits (37),  Expect = 6e-08
 Identities = 37/37 (100%), Gaps = 0/37 (0%)
 Strand=Plus/Plus

Query  1        CAAGGTTTCCGTAGGTGAACCTGCGGAAGGATCATTA  37
                |||||||||||||||||||||||||||||||||||||
Sbjct  3443869  CAAGGTTTCCGTAGGTGAACCTGCGGAAGGATCATTA  3443905


>JAGIKU010000402.1 Penicillium sumatraense strain AQ67100 scaffold_156, whole genome 
shotgun sequence
Length=739

 Score = 78.7 bits (42),  Expect = 1e-10
 Identities = 44/45 (98%), Gaps = 0/45 (0%)
 Strand=Plus/Plus

Query  283  AAATCAGTTAAAACTTTCAACAACGGATCTCTTGGTTCCGGCATC  327
            |||| ||||||||||||||||||||||||||||||||||||||||
Sbjct  39   AAATTAGTTAAAACTTTCAACAACGGATCTCTTGGTTCCGGCATC  83


>JAMABY010000049.1 Penicillium citrinum strain PH4033 ctg_49, whole genome shotgun 
sequence
Length=16891

 Score = 78.7 bits (42),  Expect = 1e-10
 Identities = 44/45 (98%), Gaps = 0/45 (0%)
 Strand=Plus/Plus

Query  283   AAATCAGTTAAAACTTTCAACAACGGATCTCTTGGTTCCGGCATC  327
             |||| ||||||||||||||||||||||||||||||||||||||||
Sbjct  2752  AAATTAGTTAAAACTTTCAACAACGGATCTCTTGGTTCCGGCATC  2796


 Score = 78.7 bits (42),  Expect = 1e-10
 Identities = 44/45 (98%), Gaps = 0/45 (0%)
 Strand=Plus/Plus

Query  283    AAATCAGTTAAAACTTTCAACAACGGATCTCTTGGTTCCGGCATC  327
              |||| ||||||||||||||||||||||||||||||||||||||||
Sbjct  11477  AAATTAGTTAAAACTTTCAACAACGGATCTCTTGGTTCCGGCATC  11521


 Score = 69.4 bits (37),  Expect = 6e-08
 Identities = 37/37 (100%), Gaps = 0/37 (0%)
 Strand=Plus/Plus

Query  1     CAAGGTTTCCGTAGGTGAACCTGCGGAAGGATCATTA  37
             |||||||||||||||||||||||||||||||||||||
Sbjct  2586  CAAGGTTTCCGTAGGTGAACCTGCGGAAGGATCATTA  2622


 Score = 69.4 bits (37),  Expect = 6e-08
 Identities = 37/37 (100%), Gaps = 0/37 (0%)
 Strand=Plus/Plus

Query  1      CAAGGTTTCCGTAGGTGAACCTGCGGAAGGATCATTA  37
              |||||||||||||||||||||||||||||||||||||
Sbjct  11311  CAAGGTTTCCGTAGGTGAACCTGCGGAAGGATCATTA  11347


>JAOYMO010420514.1 Iodosphaeria phyllophila voucher IRGN:GE5HT45T11 isolate GE5HT45T11 
420514, whole genome shotgun sequence
Length=1505

 Score = 78.7 bits (42),  Expect = 1e-10
 Identities = 60/68 (88%), Gaps = 3/68 (4%)
 Strand=Plus/Minus

Query  261  CAGTCTGAGCGTT-AGCAAGCAAAAATCAGTTAAAACTTTCAACAACGGATCTCTTGGTT  319
            |||||||||  || |  ||| ||||||  |||||||||||||||||||||||||||||||
Sbjct  493  CAGTCTGAGTTTTCATAAAG-AAAAAT-TGTTAAAACTTTCAACAACGGATCTCTTGGTT  436

Query  320  CCGGCATC  327
            ||||||||
Sbjct  435  CCGGCATC  428


 Score = 69.4 bits (37),  Expect = 6e-08
 Identities = 39/40 (98%), Gaps = 0/40 (0%)
 Strand=Plus/Minus

Query  1    CAAGGTTTCCGTAGGTGAACCTGCGGAAGGATCATTAGCG  40
            ||||||||||||||||||||||||||||||||||||| ||
Sbjct  712  CAAGGTTTCCGTAGGTGAACCTGCGGAAGGATCATTACCG  673


>JACWFS010000065.1 Penicillium sp. VS I D KN 3 VS-I-D-KN-3_contig_65, whole genome 
shotgun sequence
Length=7861

 Score = 78.7 bits (42),  Expect = 1e-10
 Identities = 44/45 (98%), Gaps = 0/45 (0%)
 Strand=Plus/Plus

Query  283   AAATCAGTTAAAACTTTCAACAACGGATCTCTTGGTTCCGGCATC  327
             |||| ||||||||||||||||||||||||||||||||||||||||
Sbjct  7025  AAATAAGTTAAAACTTTCAACAACGGATCTCTTGGTTCCGGCATC  7069


 Score = 69.4 bits (37),  Expect = 6e-08
 Identities = 37/37 (100%), Gaps = 0/37 (0%)
 Strand=Plus/Plus

Query  1     CAAGGTTTCCGTAGGTGAACCTGCGGAAGGATCATTA  37
             |||||||||||||||||||||||||||||||||||||
Sbjct  6826  CAAGGTTTCCGTAGGTGAACCTGCGGAAGGATCATTA  6862


>JAMAGY010000223.1 Aspergillaceae sp. S1701 strain PF2412A ctg_223, whole genome 
shotgun sequence
Length=531

 Score = 78.7 bits (42),  Expect = 1e-10
 Identities = 44/45 (98%), Gaps = 0/45 (0%)
 Strand=Plus/Minus

Query  283  AAATCAGTTAAAACTTTCAACAACGGATCTCTTGGTTCCGGCATC  327
            |||| ||||||||||||||||||||||||||||||||||||||||
Sbjct  293  AAATTAGTTAAAACTTTCAACAACGGATCTCTTGGTTCCGGCATC  249


 Score = 69.4 bits (37),  Expect = 6e-08
 Identities = 37/37 (100%), Gaps = 0/37 (0%)
 Strand=Plus/Minus

Query  1    CAAGGTTTCCGTAGGTGAACCTGCGGAAGGATCATTA  37
            |||||||||||||||||||||||||||||||||||||
Sbjct  492  CAAGGTTTCCGTAGGTGAACCTGCGGAAGGATCATTA  456


>JACWGB010000032.1 Penicillium sp. VS AB III KN VS-AB-III-KN_contig_32, whole genome 
shotgun sequence
Length=8627

 Score = 78.7 bits (42),  Expect = 1e-10
 Identities = 44/45 (98%), Gaps = 0/45 (0%)
 Strand=Plus/Plus

Query  283   AAATCAGTTAAAACTTTCAACAACGGATCTCTTGGTTCCGGCATC  327
             |||| ||||||||||||||||||||||||||||||||||||||||
Sbjct  3088  AAATAAGTTAAAACTTTCAACAACGGATCTCTTGGTTCCGGCATC  3132


 Score = 69.4 bits (37),  Expect = 6e-08
 Identities = 37/37 (100%), Gaps = 0/37 (0%)
 Strand=Plus/Plus

Query  1     CAAGGTTTCCGTAGGTGAACCTGCGGAAGGATCATTA  37
             |||||||||||||||||||||||||||||||||||||
Sbjct  2888  CAAGGTTTCCGTAGGTGAACCTGCGGAAGGATCATTA  2924


>MU392667.1 Nemania abortiva strain FL1152 unplaced genomic scaffold F5Y10scaffold_135, 
whole genome shotgun sequence
Length=131425

 Score = 78.7 bits (42),  Expect = 1e-10
 Identities = 44/45 (98%), Gaps = 0/45 (0%)
 Strand=Plus/Plus

Query  283     AAATCAGTTAAAACTTTCAACAACGGATCTCTTGGTTCCGGCATC  327
               |||||||||||||||||||||||||||||||||||||| ||||||
Sbjct  100017  AAATCAGTTAAAACTTTCAACAACGGATCTCTTGGTTCTGGCATC  100061


>WXEU01000010.1 Monascus purpureus strain YJX-8 Scaffold7_2, whole genome shotgun 
sequence
Length=610939

 Score = 78.7 bits (42),  Expect = 1e-10
 Identities = 44/45 (98%), Gaps = 0/45 (0%)
 Strand=Plus/Plus

Query  283   AAATCAGTTAAAACTTTCAACAACGGATCTCTTGGTTCCGGCATC  327
             ||||| |||||||||||||||||||||||||||||||||||||||
Sbjct  3485  AAATCGGTTAAAACTTTCAACAACGGATCTCTTGGTTCCGGCATC  3529


 Score = 69.4 bits (37),  Expect = 6e-08
 Identities = 37/37 (100%), Gaps = 0/37 (0%)
 Strand=Plus/Plus

Query  1     CAAGGTTTCCGTAGGTGAACCTGCGGAAGGATCATTA  37
             |||||||||||||||||||||||||||||||||||||
Sbjct  3303  CAAGGTTTCCGTAGGTGAACCTGCGGAAGGATCATTA  3339


>WXEU01000009.1 Monascus purpureus strain YJX-8 Scaffold7_1, whole genome shotgun 
sequence
Length=42397

 Score = 78.7 bits (42),  Expect = 1e-10
 Identities = 44/45 (98%), Gaps = 0/45 (0%)
 Strand=Plus/Minus

Query  283   AAATCAGTTAAAACTTTCAACAACGGATCTCTTGGTTCCGGCATC  327
             ||||| |||||||||||||||||||||||||||||||||||||||
Sbjct  3348  AAATCGGTTAAAACTTTCAACAACGGATCTCTTGGTTCCGGCATC  3304


 Score = 78.7 bits (42),  Expect = 1e-10
 Identities = 44/45 (98%), Gaps = 0/45 (0%)
 Strand=Plus/Minus

Query  283    AAATCAGTTAAAACTTTCAACAACGGATCTCTTGGTTCCGGCATC  327
              ||||| |||||||||||||||||||||||||||||||||||||||
Sbjct  12014  AAATCGGTTAAAACTTTCAACAACGGATCTCTTGGTTCCGGCATC  11970


 Score = 78.7 bits (42),  Expect = 1e-10
 Identities = 44/45 (98%), Gaps = 0/45 (0%)
 Strand=Plus/Minus

Query  283    AAATCAGTTAAAACTTTCAACAACGGATCTCTTGGTTCCGGCATC  327
              ||||| |||||||||||||||||||||||||||||||||||||||
Sbjct  20757  AAATCGGTTAAAACTTTCAACAACGGATCTCTTGGTTCCGGCATC  20713


 Score = 78.7 bits (42),  Expect = 1e-10
 Identities = 44/45 (98%), Gaps = 0/45 (0%)
 Strand=Plus/Minus

Query  283    AAATCAGTTAAAACTTTCAACAACGGATCTCTTGGTTCCGGCATC  327
              ||||| |||||||||||||||||||||||||||||||||||||||
Sbjct  29503  AAATCGGTTAAAACTTTCAACAACGGATCTCTTGGTTCCGGCATC  29459


 Score = 69.4 bits (37),  Expect = 6e-08
 Identities = 37/37 (100%), Gaps = 0/37 (0%)
 Strand=Plus/Minus

Query  1     CAAGGTTTCCGTAGGTGAACCTGCGGAAGGATCATTA  37
             |||||||||||||||||||||||||||||||||||||
Sbjct  3528  CAAGGTTTCCGTAGGTGAACCTGCGGAAGGATCATTA  3492


 Score = 69.4 bits (37),  Expect = 6e-08
 Identities = 39/40 (98%), Gaps = 0/40 (0%)
 Strand=Plus/Minus

Query  1      CAAGGTTTCCGTAGGTGAACCTGCGGAAGGATCATTAGCG  40
              ||||||||||||||||||||||||||||||||||||| ||
Sbjct  12197  CAAGGTTTCCGTAGGTGAACCTGCGGAAGGATCATTACCG  12158


 Score = 69.4 bits (37),  Expect = 6e-08
 Identities = 39/40 (98%), Gaps = 0/40 (0%)
 Strand=Plus/Minus

Query  1      CAAGGTTTCCGTAGGTGAACCTGCGGAAGGATCATTAGCG  40
              ||||||||||||||||||||||||||||||||||||| ||
Sbjct  20940  CAAGGTTTCCGTAGGTGAACCTGCGGAAGGATCATTACCG  20901


 Score = 69.4 bits (37),  Expect = 6e-08
 Identities = 39/40 (98%), Gaps = 0/40 (0%)
 Strand=Plus/Minus

Query  1      CAAGGTTTCCGTAGGTGAACCTGCGGAAGGATCATTAGCG  40
              ||||||||||||||||||||||||||||||||||||| ||
Sbjct  29686  CAAGGTTTCCGTAGGTGAACCTGCGGAAGGATCATTACCG  29647


>MDYL01000085.1 Penicillium decumbens strain IBT 11843 PENDEC_contig085, whole 
genome shotgun sequence
Length=7519

 Score = 78.7 bits (42),  Expect = 1e-10
 Identities = 44/45 (98%), Gaps = 0/45 (0%)
 Strand=Plus/Plus

Query  283   AAATCAGTTAAAACTTTCAACAACGGATCTCTTGGTTCCGGCATC  327
             |||| ||||||||||||||||||||||||||||||||||||||||
Sbjct  2612  AAATAAGTTAAAACTTTCAACAACGGATCTCTTGGTTCCGGCATC  2656


 Score = 69.4 bits (37),  Expect = 6e-08
 Identities = 37/37 (100%), Gaps = 0/37 (0%)
 Strand=Plus/Plus

Query  1     CAAGGTTTCCGTAGGTGAACCTGCGGAAGGATCATTA  37
             |||||||||||||||||||||||||||||||||||||
Sbjct  2420  CAAGGTTTCCGTAGGTGAACCTGCGGAAGGATCATTA  2456


>HG983381.1 Xeromyces bisporus genome assembly Xbisp_v1.0, scaffold scaffold00045, 
whole genome shotgun sequence
Length=141335

 Score = 78.7 bits (42),  Expect = 1e-10
 Identities = 44/45 (98%), Gaps = 0/45 (0%)
 Strand=Plus/Minus

Query  283     AAATCAGTTAAAACTTTCAACAACGGATCTCTTGGTTCCGGCATC  327
               ||||| |||||||||||||||||||||||||||||||||||||||
Sbjct  135020  AAATCGGTTAAAACTTTCAACAACGGATCTCTTGGTTCCGGCATC  134976


 Score = 69.4 bits (37),  Expect = 6e-08
 Identities = 39/40 (98%), Gaps = 0/40 (0%)
 Strand=Plus/Minus

Query  1       CAAGGTTTCCGTAGGTGAACCTGCGGAAGGATCATTAGCG  40
               ||||||||||||||||||||||||||||||||||||| ||
Sbjct  135222  CAAGGTTTCCGTAGGTGAACCTGCGGAAGGATCATTACCG  135183


>JAMAGW010000297.1 Aspergillaceae sp. S1602 strain S1701 ctg_297, whole genome shotgun 
sequence
Length=7908

 Score = 78.7 bits (42),  Expect = 1e-10
 Identities = 44/45 (98%), Gaps = 0/45 (0%)
 Strand=Plus/Plus

Query  283   AAATCAGTTAAAACTTTCAACAACGGATCTCTTGGTTCCGGCATC  327
             |||| ||||||||||||||||||||||||||||||||||||||||
Sbjct  5647  AAATAAGTTAAAACTTTCAACAACGGATCTCTTGGTTCCGGCATC  5691


 Score = 69.4 bits (37),  Expect = 6e-08
 Identities = 37/37 (100%), Gaps = 0/37 (0%)
 Strand=Plus/Plus

Query  1     CAAGGTTTCCGTAGGTGAACCTGCGGAAGGATCATTA  37
             |||||||||||||||||||||||||||||||||||||
Sbjct  5449  CAAGGTTTCCGTAGGTGAACCTGCGGAAGGATCATTA  5485


>JALDZT010000247.1 MAG: Trapelia coarctata isolate P141 tra_coa_247, whole genome 
shotgun sequence
Length=10521

 Score = 78.7 bits (42),  Expect = 1e-10
 Identities = 50/54 (93%), Gaps = 0/54 (0%)
 Strand=Plus/Plus

Query  274   AGCAAGCAAAAATCAGTTAAAACTTTCAACAACGGATCTCTTGGTTCCGGCATC  327
             |||||  | |||||||||||||||||||||||||||||||||||||| ||||||
Sbjct  6015  AGCAATGACAAATCAGTTAAAACTTTCAACAACGGATCTCTTGGTTCTGGCATC  6068


 Score = 56.5 bits (30),  Expect = 5e-04
 Identities = 30/30 (100%), Gaps = 0/30 (0%)
 Strand=Plus/Plus

Query  8     TCCGTAGGTGAACCTGCGGAAGGATCATTA  37
             ||||||||||||||||||||||||||||||
Sbjct  5833  TCCGTAGGTGAACCTGCGGAAGGATCATTA  5862


>AOTG01000575.1 Penicillium paxilli ATCC 26601 contig431_0, whole genome shotgun 
sequence
Length=6919

 Score = 78.7 bits (42),  Expect = 1e-10
 Identities = 44/45 (98%), Gaps = 0/45 (0%)
 Strand=Plus/Plus

Query  283   AAATCAGTTAAAACTTTCAACAACGGATCTCTTGGTTCCGGCATC  327
             |||| ||||||||||||||||||||||||||||||||||||||||
Sbjct  2874  AAATTAGTTAAAACTTTCAACAACGGATCTCTTGGTTCCGGCATC  2918


 Score = 69.4 bits (37),  Expect = 6e-08
 Identities = 37/37 (100%), Gaps = 0/37 (0%)
 Strand=Plus/Plus

Query  1     CAAGGTTTCCGTAGGTGAACCTGCGGAAGGATCATTA  37
             |||||||||||||||||||||||||||||||||||||
Sbjct  2670  CAAGGTTTCCGTAGGTGAACCTGCGGAAGGATCATTA  2706


>SSCS01000017.1 Xylaria sp. BCC 1067 unitig_162, whole genome shotgun sequence
Length=47174

 Score = 78.7 bits (42),  Expect = 1e-10
 Identities = 44/45 (98%), Gaps = 0/45 (0%)
 Strand=Plus/Plus

Query  283    AAATCAGTTAAAACTTTCAACAACGGATCTCTTGGTTCCGGCATC  327
              |||||||||||||||||||||||||||||||||||||| ||||||
Sbjct  11285  AAATCAGTTAAAACTTTCAACAACGGATCTCTTGGTTCTGGCATC  11329


 Score = 78.7 bits (42),  Expect = 1e-10
 Identities = 44/45 (98%), Gaps = 0/45 (0%)
 Strand=Plus/Plus

Query  283    AAATCAGTTAAAACTTTCAACAACGGATCTCTTGGTTCCGGCATC  327
              |||||||||||||||||||||||||||||||||||||| ||||||
Sbjct  21519  AAATCAGTTAAAACTTTCAACAACGGATCTCTTGGTTCTGGCATC  21563


 Score = 78.7 bits (42),  Expect = 1e-10
 Identities = 44/45 (98%), Gaps = 0/45 (0%)
 Strand=Plus/Plus

Query  283    AAATCAGTTAAAACTTTCAACAACGGATCTCTTGGTTCCGGCATC  327
              |||||||||||||||||||||||||||||||||||||| ||||||
Sbjct  31753  AAATCAGTTAAAACTTTCAACAACGGATCTCTTGGTTCTGGCATC  31797


 Score = 78.7 bits (42),  Expect = 1e-10
 Identities = 44/45 (98%), Gaps = 0/45 (0%)
 Strand=Plus/Plus

Query  283    AAATCAGTTAAAACTTTCAACAACGGATCTCTTGGTTCCGGCATC  327
              |||||||||||||||||||||||||||||||||||||| ||||||
Sbjct  41977  AAATCAGTTAAAACTTTCAACAACGGATCTCTTGGTTCTGGCATC  42021


>SSCS01000016.1 Xylaria sp. BCC 1067 unitig_156, whole genome shotgun sequence
Length=27112

 Score = 78.7 bits (42),  Expect = 1e-10
 Identities = 44/45 (98%), Gaps = 0/45 (0%)
 Strand=Plus/Minus

Query  283   AAATCAGTTAAAACTTTCAACAACGGATCTCTTGGTTCCGGCATC  327
             |||||||||||||||||||||||||||||||||||||| ||||||
Sbjct  4140  AAATCAGTTAAAACTTTCAACAACGGATCTCTTGGTTCTGGCATC  4096


 Score = 78.7 bits (42),  Expect = 1e-10
 Identities = 44/45 (98%), Gaps = 0/45 (0%)
 Strand=Plus/Minus

Query  283    AAATCAGTTAAAACTTTCAACAACGGATCTCTTGGTTCCGGCATC  327
              |||||||||||||||||||||||||||||||||||||| ||||||
Sbjct  14366  AAATCAGTTAAAACTTTCAACAACGGATCTCTTGGTTCTGGCATC  14322


 Score = 78.7 bits (42),  Expect = 1e-10
 Identities = 44/45 (98%), Gaps = 0/45 (0%)
 Strand=Plus/Minus

Query  283    AAATCAGTTAAAACTTTCAACAACGGATCTCTTGGTTCCGGCATC  327
              |||||||||||||||||||||||||||||||||||||| ||||||
Sbjct  24588  AAATCAGTTAAAACTTTCAACAACGGATCTCTTGGTTCTGGCATC  24544


>SSCS01000021.1 Xylaria sp. BCC 1067 unitig_155, whole genome shotgun sequence
Length=33400

 Score = 78.7 bits (42),  Expect = 1e-10
 Identities = 44/45 (98%), Gaps = 0/45 (0%)
 Strand=Plus/Minus

Query  283   AAATCAGTTAAAACTTTCAACAACGGATCTCTTGGTTCCGGCATC  327
             |||||||||||||||||||||||||||||||||||||| ||||||
Sbjct  5237  AAATCAGTTAAAACTTTCAACAACGGATCTCTTGGTTCTGGCATC  5193


 Score = 78.7 bits (42),  Expect = 1e-10
 Identities = 44/45 (98%), Gaps = 0/45 (0%)
 Strand=Plus/Minus

Query  283    AAATCAGTTAAAACTTTCAACAACGGATCTCTTGGTTCCGGCATC  327
              |||||||||||||||||||||||||||||||||||||| ||||||
Sbjct  15471  AAATCAGTTAAAACTTTCAACAACGGATCTCTTGGTTCTGGCATC  15427


 Score = 78.7 bits (42),  Expect = 1e-10
 Identities = 44/45 (98%), Gaps = 0/45 (0%)
 Strand=Plus/Minus

Query  283    AAATCAGTTAAAACTTTCAACAACGGATCTCTTGGTTCCGGCATC  327
              |||||||||||||||||||||||||||||||||||||| ||||||
Sbjct  25702  AAATCAGTTAAAACTTTCAACAACGGATCTCTTGGTTCTGGCATC  25658


>SSCS01000006.1 Xylaria sp. BCC 1067 unitig_153, whole genome shotgun sequence
Length=4970232

 Score = 78.7 bits (42),  Expect = 1e-10
 Identities = 44/45 (98%), Gaps = 0/45 (0%)
 Strand=Plus/Plus

Query  283      AAATCAGTTAAAACTTTCAACAACGGATCTCTTGGTTCCGGCATC  327
                |||||||||||||||||||||||||||||||||||||| ||||||
Sbjct  4965420  AAATCAGTTAAAACTTTCAACAACGGATCTCTTGGTTCTGGCATC  4965464


>JADDUG010000342.1 Penicillium steckii strain P2648 Scaffold346, whole genome shotgun 
sequence
Length=1356

 Score = 78.7 bits (42),  Expect = 1e-10
 Identities = 44/45 (98%), Gaps = 0/45 (0%)
 Strand=Plus/Minus

Query  283   AAATCAGTTAAAACTTTCAACAACGGATCTCTTGGTTCCGGCATC  327
             |||| ||||||||||||||||||||||||||||||||||||||||
Sbjct  1177  AAATTAGTTAAAACTTTCAACAACGGATCTCTTGGTTCCGGCATC  1133


 Score = 69.4 bits (37),  Expect = 6e-08
 Identities = 39/40 (98%), Gaps = 0/40 (0%)
 Strand=Plus/Minus

Query  1     CAAGGTTTCCGTAGGTGAACCTGCGGAAGGATCATTAGCG  40
             ||||||||||||||||||||||||||||||||||||| ||
Sbjct  1343  CAAGGTTTCCGTAGGTGAACCTGCGGAAGGATCATTACCG  1304


>JACWGC010000003.1 Penicillium sp. VS AB III KN 1 VS-AB-III-KN-1_contig_3, whole 
genome shotgun sequence
Length=8627

 Score = 78.7 bits (42),  Expect = 1e-10
 Identities = 44/45 (98%), Gaps = 0/45 (0%)
 Strand=Plus/Plus

Query  283   AAATCAGTTAAAACTTTCAACAACGGATCTCTTGGTTCCGGCATC  327
             |||| ||||||||||||||||||||||||||||||||||||||||
Sbjct  3088  AAATAAGTTAAAACTTTCAACAACGGATCTCTTGGTTCCGGCATC  3132


 Score = 69.4 bits (37),  Expect = 6e-08
 Identities = 37/37 (100%), Gaps = 0/37 (0%)
 Strand=Plus/Plus

Query  1     CAAGGTTTCCGTAGGTGAACCTGCGGAAGGATCATTA  37
             |||||||||||||||||||||||||||||||||||||
Sbjct  2888  CAAGGTTTCCGTAGGTGAACCTGCGGAAGGATCATTA  2924


>JAGUQL010000038.1 Penicillium corylophilum strain F5_1S_1A_F NODE_38_length_5643_cov_7165.382681, 
whole genome shotgun sequence
Length=5643

 Score = 78.7 bits (42),  Expect = 1e-10
 Identities = 44/45 (98%), Gaps = 0/45 (0%)
 Strand=Plus/Plus

Query  283   AAATCAGTTAAAACTTTCAACAACGGATCTCTTGGTTCCGGCATC  327
             |||| ||||||||||||||||||||||||||||||||||||||||
Sbjct  1421  AAATAAGTTAAAACTTTCAACAACGGATCTCTTGGTTCCGGCATC  1465


 Score = 69.4 bits (37),  Expect = 6e-08
 Identities = 37/37 (100%), Gaps = 0/37 (0%)
 Strand=Plus/Plus

Query  1     CAAGGTTTCCGTAGGTGAACCTGCGGAAGGATCATTA  37
             |||||||||||||||||||||||||||||||||||||
Sbjct  1221  CAAGGTTTCCGTAGGTGAACCTGCGGAAGGATCATTA  1257


>JACWFT010000001.1 Penicillium sp. VS I D KN VS-I-D-KN_contig_1, whole genome shotgun 
sequence
Length=7861

 Score = 78.7 bits (42),  Expect = 1e-10
 Identities = 44/45 (98%), Gaps = 0/45 (0%)
 Strand=Plus/Minus

Query  283   AAATCAGTTAAAACTTTCAACAACGGATCTCTTGGTTCCGGCATC  327
             |||| ||||||||||||||||||||||||||||||||||||||||
Sbjct  7390  AAATAAGTTAAAACTTTCAACAACGGATCTCTTGGTTCCGGCATC  7346


 Score = 69.4 bits (37),  Expect = 6e-08
 Identities = 37/37 (100%), Gaps = 0/37 (0%)
 Strand=Plus/Minus

Query  1     CAAGGTTTCCGTAGGTGAACCTGCGGAAGGATCATTA  37
             |||||||||||||||||||||||||||||||||||||
Sbjct  7589  CAAGGTTTCCGTAGGTGAACCTGCGGAAGGATCATTA  7553


>JAJKLF010000097.1 Hypomontagnella submonticulosa strain NC0708 GGS26scaffold_97, 
whole genome shotgun sequence
Length=11813

 Score = 78.7 bits (42),  Expect = 1e-10
 Identities = 44/45 (98%), Gaps = 0/45 (0%)
 Strand=Plus/Minus

Query  283   AAATCAGTTAAAACTTTCAACAACGGATCTCTTGGTTCCGGCATC  327
             |||||||||||||||||||||||||||||||||||||| ||||||
Sbjct  3645  AAATCAGTTAAAACTTTCAACAACGGATCTCTTGGTTCTGGCATC  3601


>JAJKLF010000096.1 Hypomontagnella submonticulosa strain NC0708 GGS26scaffold_96, 
whole genome shotgun sequence
Length=11941

 Score = 78.7 bits (42),  Expect = 1e-10
 Identities = 44/45 (98%), Gaps = 0/45 (0%)
 Strand=Plus/Minus

Query  283   AAATCAGTTAAAACTTTCAACAACGGATCTCTTGGTTCCGGCATC  327
             |||||||||||||||||||||||||||||||||||||| ||||||
Sbjct  5772  AAATCAGTTAAAACTTTCAACAACGGATCTCTTGGTTCTGGCATC  5728


>JAJKLF010000095.1 Hypomontagnella submonticulosa strain NC0708 GGS26scaffold_95, 
whole genome shotgun sequence
Length=12716

 Score = 78.7 bits (42),  Expect = 1e-10
 Identities = 44/45 (98%), Gaps = 0/45 (0%)
 Strand=Plus/Plus

Query  283   AAATCAGTTAAAACTTTCAACAACGGATCTCTTGGTTCCGGCATC  327
             |||||||||||||||||||||||||||||||||||||| ||||||
Sbjct  6580  AAATCAGTTAAAACTTTCAACAACGGATCTCTTGGTTCTGGCATC  6624


>JAJKLF010000094.1 Hypomontagnella submonticulosa strain NC0708 GGS26scaffold_94, 
whole genome shotgun sequence
Length=13006

 Score = 78.7 bits (42),  Expect = 1e-10
 Identities = 44/45 (98%), Gaps = 0/45 (0%)
 Strand=Plus/Minus

Query  283   AAATCAGTTAAAACTTTCAACAACGGATCTCTTGGTTCCGGCATC  327
             |||||||||||||||||||||||||||||||||||||| ||||||
Sbjct  6393  AAATCAGTTAAAACTTTCAACAACGGATCTCTTGGTTCTGGCATC  6349


>JAJKLF010000093.1 Hypomontagnella submonticulosa strain NC0708 GGS26scaffold_93, 
whole genome shotgun sequence
Length=13826

 Score = 78.7 bits (42),  Expect = 1e-10
 Identities = 44/45 (98%), Gaps = 0/45 (0%)
 Strand=Plus/Minus

Query  283   AAATCAGTTAAAACTTTCAACAACGGATCTCTTGGTTCCGGCATC  327
             |||||||||||||||||||||||||||||||||||||| ||||||
Sbjct  5641  AAATCAGTTAAAACTTTCAACAACGGATCTCTTGGTTCTGGCATC  5597


>JAJKLF010000091.1 Hypomontagnella submonticulosa strain NC0708 GGS26scaffold_91, 
whole genome shotgun sequence
Length=14025

 Score = 78.7 bits (42),  Expect = 1e-10
 Identities = 44/45 (98%), Gaps = 0/45 (0%)
 Strand=Plus/Minus

Query  283   AAATCAGTTAAAACTTTCAACAACGGATCTCTTGGTTCCGGCATC  327
             |||||||||||||||||||||||||||||||||||||| ||||||
Sbjct  5419  AAATCAGTTAAAACTTTCAACAACGGATCTCTTGGTTCTGGCATC  5375


>JAJKLF010000090.1 Hypomontagnella submonticulosa strain NC0708 GGS26scaffold_90, 
whole genome shotgun sequence
Length=14538

 Score = 78.7 bits (42),  Expect = 1e-10
 Identities = 44/45 (98%), Gaps = 0/45 (0%)
 Strand=Plus/Plus

Query  283   AAATCAGTTAAAACTTTCAACAACGGATCTCTTGGTTCCGGCATC  327
             |||||||||||||||||||||||||||||||||||||| ||||||
Sbjct  6996  AAATCAGTTAAAACTTTCAACAACGGATCTCTTGGTTCTGGCATC  7040


>JAJKLF010000089.1 Hypomontagnella submonticulosa strain NC0708 GGS26scaffold_89, 
whole genome shotgun sequence
Length=14550

 Score = 78.7 bits (42),  Expect = 1e-10
 Identities = 44/45 (98%), Gaps = 0/45 (0%)
 Strand=Plus/Plus

Query  283   AAATCAGTTAAAACTTTCAACAACGGATCTCTTGGTTCCGGCATC  327
             |||||||||||||||||||||||||||||||||||||| ||||||
Sbjct  2569  AAATCAGTTAAAACTTTCAACAACGGATCTCTTGGTTCTGGCATC  2613


 Score = 78.7 bits (42),  Expect = 1e-10
 Identities = 44/45 (98%), Gaps = 0/45 (0%)
 Strand=Plus/Plus

Query  283    AAATCAGTTAAAACTTTCAACAACGGATCTCTTGGTTCCGGCATC  327
              |||||||||||||||||||||||||||||||||||||| ||||||
Sbjct  11416  AAATCAGTTAAAACTTTCAACAACGGATCTCTTGGTTCTGGCATC  11460


>JAJKLF010000086.1 Hypomontagnella submonticulosa strain NC0708 GGS26scaffold_86, 
whole genome shotgun sequence
Length=15063

 Score = 78.7 bits (42),  Expect = 1e-10
 Identities = 44/45 (98%), Gaps = 0/45 (0%)
 Strand=Plus/Plus

Query  283   AAATCAGTTAAAACTTTCAACAACGGATCTCTTGGTTCCGGCATC  327
             |||||||||||||||||||||||||||||||||||||| ||||||
Sbjct  9254  AAATCAGTTAAAACTTTCAACAACGGATCTCTTGGTTCTGGCATC  9298


>JAJKLF010000085.1 Hypomontagnella submonticulosa strain NC0708 GGS26scaffold_85, 
whole genome shotgun sequence
Length=15193

 Score = 78.7 bits (42),  Expect = 1e-10
 Identities = 44/45 (98%), Gaps = 0/45 (0%)
 Strand=Plus/Minus

Query  283   AAATCAGTTAAAACTTTCAACAACGGATCTCTTGGTTCCGGCATC  327
             |||||||||||||||||||||||||||||||||||||| ||||||
Sbjct  2401  AAATCAGTTAAAACTTTCAACAACGGATCTCTTGGTTCTGGCATC  2357


 Score = 78.7 bits (42),  Expect = 1e-10
 Identities = 44/45 (98%), Gaps = 0/45 (0%)
 Strand=Plus/Minus

Query  283    AAATCAGTTAAAACTTTCAACAACGGATCTCTTGGTTCCGGCATC  327
              |||||||||||||||||||||||||||||||||||||| ||||||
Sbjct  11255  AAATCAGTTAAAACTTTCAACAACGGATCTCTTGGTTCTGGCATC  11211


>JAJKLF010000084.1 Hypomontagnella submonticulosa strain NC0708 GGS26scaffold_84, 
whole genome shotgun sequence
Length=15206

 Score = 78.7 bits (42),  Expect = 1e-10
 Identities = 44/45 (98%), Gaps = 0/45 (0%)
 Strand=Plus/Plus

Query  283   AAATCAGTTAAAACTTTCAACAACGGATCTCTTGGTTCCGGCATC  327
             |||||||||||||||||||||||||||||||||||||| ||||||
Sbjct  4421  AAATCAGTTAAAACTTTCAACAACGGATCTCTTGGTTCTGGCATC  4465


 Score = 78.7 bits (42),  Expect = 1e-10
 Identities = 44/45 (98%), Gaps = 0/45 (0%)
 Strand=Plus/Plus

Query  283    AAATCAGTTAAAACTTTCAACAACGGATCTCTTGGTTCCGGCATC  327
              |||||||||||||||||||||||||||||||||||||| ||||||
Sbjct  13268  AAATCAGTTAAAACTTTCAACAACGGATCTCTTGGTTCTGGCATC  13312


>JAJKLF010000083.1 Hypomontagnella submonticulosa strain NC0708 GGS26scaffold_83, 
whole genome shotgun sequence
Length=15445

 Score = 78.7 bits (42),  Expect = 1e-10
 Identities = 44/45 (98%), Gaps = 0/45 (0%)
 Strand=Plus/Plus

Query  283   AAATCAGTTAAAACTTTCAACAACGGATCTCTTGGTTCCGGCATC  327
             |||||||||||||||||||||||||||||||||||||| ||||||
Sbjct  8217  AAATCAGTTAAAACTTTCAACAACGGATCTCTTGGTTCTGGCATC  8261


>JAJKLF010000078.1 Hypomontagnella submonticulosa strain NC0708 GGS26scaffold_78, 
whole genome shotgun sequence
Length=17986

 Score = 78.7 bits (42),  Expect = 1e-10
 Identities = 44/45 (98%), Gaps = 0/45 (0%)
 Strand=Plus/Minus

Query  283    AAATCAGTTAAAACTTTCAACAACGGATCTCTTGGTTCCGGCATC  327
              |||||||||||||||||||||||||||||||||||||| ||||||
Sbjct  15954  AAATCAGTTAAAACTTTCAACAACGGATCTCTTGGTTCTGGCATC  15910


 Score = 67.6 bits (36),  Expect = 2e-07
 Identities = 43/46 (93%), Gaps = 2/46 (4%)
 Strand=Plus/Minus

Query  283   AAATCAGTTAAAACTTTCAACAACGGATCTCTTGGTTCCGGC-ATC  327
             |||||||||||||||||||||||||||||||| ||||| ||| |||
Sbjct  7106  AAATCAGTTAAAACTTTCAACAACGGATCTCT-GGTTCTGGCCATC  7062


>JAJKLF010000072.1 Hypomontagnella submonticulosa strain NC0708 GGS26scaffold_72, 
whole genome shotgun sequence
Length=23606

 Score = 78.7 bits (42),  Expect = 1e-10
 Identities = 44/45 (98%), Gaps = 0/45 (0%)
 Strand=Plus/Minus

Query  283   AAATCAGTTAAAACTTTCAACAACGGATCTCTTGGTTCCGGCATC  327
             |||||||||||||||||||||||||||||||||||||| ||||||
Sbjct  6648  AAATCAGTTAAAACTTTCAACAACGGATCTCTTGGTTCTGGCATC  6604


 Score = 78.7 bits (42),  Expect = 1e-10
 Identities = 44/45 (98%), Gaps = 0/45 (0%)
 Strand=Plus/Minus

Query  283    AAATCAGTTAAAACTTTCAACAACGGATCTCTTGGTTCCGGCATC  327
              |||||||||||||||||||||||||||||||||||||| ||||||
Sbjct  15567  AAATCAGTTAAAACTTTCAACAACGGATCTCTTGGTTCTGGCATC  15523


>JAJKLF010000070.1 Hypomontagnella submonticulosa strain NC0708 GGS26scaffold_70, 
whole genome shotgun sequence
Length=26694

 Score = 78.7 bits (42),  Expect = 1e-10
 Identities = 44/45 (98%), Gaps = 0/45 (0%)
 Strand=Plus/Plus

Query  283   AAATCAGTTAAAACTTTCAACAACGGATCTCTTGGTTCCGGCATC  327
             |||||||||||||||||||||||||||||||||||||| ||||||
Sbjct  2881  AAATCAGTTAAAACTTTCAACAACGGATCTCTTGGTTCTGGCATC  2925


 Score = 78.7 bits (42),  Expect = 1e-10
 Identities = 44/45 (98%), Gaps = 0/45 (0%)
 Strand=Plus/Plus

Query  283    AAATCAGTTAAAACTTTCAACAACGGATCTCTTGGTTCCGGCATC  327
              |||||||||||||||||||||||||||||||||||||| ||||||
Sbjct  11728  AAATCAGTTAAAACTTTCAACAACGGATCTCTTGGTTCTGGCATC  11772


 Score = 78.7 bits (42),  Expect = 1e-10
 Identities = 44/45 (98%), Gaps = 0/45 (0%)
 Strand=Plus/Plus

Query  283    AAATCAGTTAAAACTTTCAACAACGGATCTCTTGGTTCCGGCATC  327
              |||||||||||||||||||||||||||||||||||||| ||||||
Sbjct  20575  AAATCAGTTAAAACTTTCAACAACGGATCTCTTGGTTCTGGCATC  20619


>JAJKLF010000035.1 Hypomontagnella submonticulosa strain NC0708 GGS26scaffold_35, 
whole genome shotgun sequence
Length=415784

 Score = 78.7 bits (42),  Expect = 1e-10
 Identities = 44/45 (98%), Gaps = 0/45 (0%)
 Strand=Plus/Minus

Query  283   AAATCAGTTAAAACTTTCAACAACGGATCTCTTGGTTCCGGCATC  327
             |||||||||||||||||||||||||||||||||||||| ||||||
Sbjct  2722  AAATCAGTTAAAACTTTCAACAACGGATCTCTTGGTTCTGGCATC  2678


>JAJKLF010000108.1 Hypomontagnella submonticulosa strain NC0708 GGS26scaffold_108, 
whole genome shotgun sequence
Length=8895

 Score = 78.7 bits (42),  Expect = 1e-10
 Identities = 44/45 (98%), Gaps = 0/45 (0%)
 Strand=Plus/Minus

Query  283   AAATCAGTTAAAACTTTCAACAACGGATCTCTTGGTTCCGGCATC  327
             |||||||||||||||||||||||||||||||||||||| ||||||
Sbjct  1772  AAATCAGTTAAAACTTTCAACAACGGATCTCTTGGTTCTGGCATC  1728


>JAJKLF010000104.1 Hypomontagnella submonticulosa strain NC0708 GGS26scaffold_104, 
whole genome shotgun sequence
Length=9398

 Score = 78.7 bits (42),  Expect = 1e-10
 Identities = 44/45 (98%), Gaps = 0/45 (0%)
 Strand=Plus/Minus

Query  283   AAATCAGTTAAAACTTTCAACAACGGATCTCTTGGTTCCGGCATC  327
             |||||||||||||||||||||||||||||||||||||| ||||||
Sbjct  4732  AAATCAGTTAAAACTTTCAACAACGGATCTCTTGGTTCTGGCATC  4688


>JAGHLQ010000003.1 Monascus pilosus strain MS-1 Contig3, whole genome shotgun sequence
Length=3571402

 Score = 78.7 bits (42),  Expect = 1e-10
 Identities = 44/45 (98%), Gaps = 0/45 (0%)
 Strand=Plus/Plus

Query  283   AAATCAGTTAAAACTTTCAACAACGGATCTCTTGGTTCCGGCATC  327
             ||||| |||||||||||||||||||||||||||||||||||||||
Sbjct  1030  AAATCGGTTAAAACTTTCAACAACGGATCTCTTGGTTCCGGCATC  1074


 Score = 69.4 bits (37),  Expect = 6e-08
 Identities = 37/37 (100%), Gaps = 0/37 (0%)
 Strand=Plus/Plus

Query  1    CAAGGTTTCCGTAGGTGAACCTGCGGAAGGATCATTA  37
            |||||||||||||||||||||||||||||||||||||
Sbjct  847  CAAGGTTTCCGTAGGTGAACCTGCGGAAGGATCATTA  883


>JAGHLQ010000011.1 Monascus pilosus strain MS-1 Contig11, whole genome shotgun sequence
Length=12765

 Score = 78.7 bits (42),  Expect = 1e-10
 Identities = 44/45 (98%), Gaps = 0/45 (0%)
 Strand=Plus/Minus

Query  283   AAATCAGTTAAAACTTTCAACAACGGATCTCTTGGTTCCGGCATC  327
             ||||| |||||||||||||||||||||||||||||||||||||||
Sbjct  5442  AAATCGGTTAAAACTTTCAACAACGGATCTCTTGGTTCCGGCATC  5398


 Score = 69.4 bits (37),  Expect = 6e-08
 Identities = 39/40 (98%), Gaps = 0/40 (0%)
 Strand=Plus/Minus

Query  1     CAAGGTTTCCGTAGGTGAACCTGCGGAAGGATCATTAGCG  40
             ||||||||||||||||||||||||||||||||||||| ||
Sbjct  5625  CAAGGTTTCCGTAGGTGAACCTGCGGAAGGATCATTACCG  5586


>GG669493.1 Uncinocarpus reesii 1704 scaffold_27 genomic scaffold, whole 
genome shotgun sequence
Length=1257

 Score = 78.7 bits (42),  Expect = 1e-10
 Identities = 66/77 (86%), Gaps = 3/77 (4%)
 Strand=Plus/Plus

Query  251   GAAGAGCTGTCAGTCTGAGCGTTAGCAAGCAAAAATCAGTTAAAACTTTCAACAACGGAT  310
             |||||  || |||||||||  ||  | ||||| ||| |||||||||||||||||||||||
Sbjct  960   GAAGA-TTGACAGTCTGAGTATT--CTAGCAAGAATAAGTTAAAACTTTCAACAACGGAT  1016

Query  311   CTCTTGGTTCCGGCATC  327
             ||||||||||| |||||
Sbjct  1017  CTCTTGGTTCCAGCATC  1033


 Score = 69.4 bits (37),  Expect = 6e-08
 Identities = 37/37 (100%), Gaps = 0/37 (0%)
 Strand=Plus/Plus

Query  1    CAAGGTTTCCGTAGGTGAACCTGCGGAAGGATCATTA  37
            |||||||||||||||||||||||||||||||||||||
Sbjct  747  CAAGGTTTCCGTAGGTGAACCTGCGGAAGGATCATTA  783


>GG669490.1 Uncinocarpus reesii 1704 scaffold_24 genomic scaffold, whole 
genome shotgun sequence
Length=1273

 Score = 78.7 bits (42),  Expect = 1e-10
 Identities = 66/77 (86%), Gaps = 3/77 (4%)
 Strand=Plus/Minus

Query  251  GAAGAGCTGTCAGTCTGAGCGTTAGCAAGCAAAAATCAGTTAAAACTTTCAACAACGGAT  310
            |||||  || |||||||||  ||  | ||||| ||| |||||||||||||||||||||||
Sbjct  439  GAAGA-TTGACAGTCTGAGTATT--CTAGCAAGAATAAGTTAAAACTTTCAACAACGGAT  383

Query  311  CTCTTGGTTCCGGCATC  327
            ||||||||||| |||||
Sbjct  382  CTCTTGGTTCCAGCATC  366


 Score = 69.4 bits (37),  Expect = 6e-08
 Identities = 37/37 (100%), Gaps = 0/37 (0%)
 Strand=Plus/Minus

Query  1    CAAGGTTTCCGTAGGTGAACCTGCGGAAGGATCATTA  37
            |||||||||||||||||||||||||||||||||||||
Sbjct  652  CAAGGTTTCCGTAGGTGAACCTGCGGAAGGATCATTA  616


>GG669487.1 Uncinocarpus reesii 1704 scaffold_21 genomic scaffold, whole 
genome shotgun sequence
Length=1307

 Score = 78.7 bits (42),  Expect = 1e-10
 Identities = 66/77 (86%), Gaps = 3/77 (4%)
 Strand=Plus/Plus

Query  251  GAAGAGCTGTCAGTCTGAGCGTTAGCAAGCAAAAATCAGTTAAAACTTTCAACAACGGAT  310
            |||||  || |||||||||  ||  | ||||| ||| |||||||||||||||||||||||
Sbjct  789  GAAGA-TTGACAGTCTGAGTATT--CTAGCAAGAATAAGTTAAAACTTTCAACAACGGAT  845

Query  311  CTCTTGGTTCCGGCATC  327
            ||||||||||| |||||
Sbjct  846  CTCTTGGTTCCAGCATC  862


 Score = 69.4 bits (37),  Expect = 6e-08
 Identities = 37/37 (100%), Gaps = 0/37 (0%)
 Strand=Plus/Plus

Query  1    CAAGGTTTCCGTAGGTGAACCTGCGGAAGGATCATTA  37
            |||||||||||||||||||||||||||||||||||||
Sbjct  576  CAAGGTTTCCGTAGGTGAACCTGCGGAAGGATCATTA  612


>GG669474.1 Uncinocarpus reesii 1704 scaffold_8 genomic scaffold, whole genome 
shotgun sequence
Length=1746

 Score = 78.7 bits (42),  Expect = 1e-10
 Identities = 66/77 (86%), Gaps = 3/77 (4%)
 Strand=Plus/Plus

Query  251  GAAGAGCTGTCAGTCTGAGCGTTAGCAAGCAAAAATCAGTTAAAACTTTCAACAACGGAT  310
            |||||  || |||||||||  ||  | ||||| ||| |||||||||||||||||||||||
Sbjct  534  GAAGA-TTGACAGTCTGAGTATT--CTAGCAAGAATAAGTTAAAACTTTCAACAACGGAT  590

Query  311  CTCTTGGTTCCGGCATC  327
            ||||||||||| |||||
Sbjct  591  CTCTTGGTTCCAGCATC  607


 Score = 69.4 bits (37),  Expect = 6e-08
 Identities = 37/37 (100%), Gaps = 0/37 (0%)
 Strand=Plus/Plus

Query  1    CAAGGTTTCCGTAGGTGAACCTGCGGAAGGATCATTA  37
            |||||||||||||||||||||||||||||||||||||
Sbjct  321  CAAGGTTTCCGTAGGTGAACCTGCGGAAGGATCATTA  357


>CH476617.1 Uncinocarpus reesii 1704 scaffold_3 genomic scaffold, whole genome 
shotgun sequence
Length=3923829

 Score = 78.7 bits (42),  Expect = 1e-10
 Identities = 66/77 (86%), Gaps = 3/77 (4%)
 Strand=Plus/Plus

Query  251      GAAGAGCTGTCAGTCTGAGCGTTAGCAAGCAAAAATCAGTTAAAACTTTCAACAACGGAT  310
                |||||  || |||||||||  ||  | ||||| ||| |||||||||||||||||||||||
Sbjct  3863632  GAAGA-TTGACAGTCTGAGTATT--CTAGCAAGAATAAGTTAAAACTTTCAACAACGGAT  3863688

Query  311      CTCTTGGTTCCGGCATC  327
                ||||||||||| |||||
Sbjct  3863689  CTCTTGGTTCCAGCATC  3863705


 Score = 78.7 bits (42),  Expect = 1e-10
 Identities = 66/77 (86%), Gaps = 3/77 (4%)
 Strand=Plus/Plus

Query  251      GAAGAGCTGTCAGTCTGAGCGTTAGCAAGCAAAAATCAGTTAAAACTTTCAACAACGGAT  310
                |||||  || |||||||||  ||  | ||||| ||| |||||||||||||||||||||||
Sbjct  3871293  GAAGA-TTGACAGTCTGAGTATT--CTAGCAAGAATAAGTTAAAACTTTCAACAACGGAT  3871349

Query  311      CTCTTGGTTCCGGCATC  327
                ||||||||||| |||||
Sbjct  3871350  CTCTTGGTTCCAGCATC  3871366


 Score = 78.7 bits (42),  Expect = 1e-10
 Identities = 66/77 (86%), Gaps = 3/77 (4%)
 Strand=Plus/Plus

Query  251      GAAGAGCTGTCAGTCTGAGCGTTAGCAAGCAAAAATCAGTTAAAACTTTCAACAACGGAT  310
                |||||  || |||||||||  ||  | ||||| ||| |||||||||||||||||||||||
Sbjct  3872216  GAAGA-TTGACAGTCTGAGTATT--CTAGCAAGAATAAGTTAAAACTTTCAACAACGGAT  3872272

Query  311      CTCTTGGTTCCGGCATC  327
                ||||||||||| |||||
Sbjct  3872273  CTCTTGGTTCCAGCATC  3872289


 Score = 78.7 bits (42),  Expect = 1e-10
 Identities = 66/77 (86%), Gaps = 3/77 (4%)
 Strand=Plus/Plus

Query  251      GAAGAGCTGTCAGTCTGAGCGTTAGCAAGCAAAAATCAGTTAAAACTTTCAACAACGGAT  310
                |||||  || |||||||||  ||  | ||||| ||| |||||||||||||||||||||||
Sbjct  3884016  GAAGA-TTGACAGTCTGAGTATT--CTAGCAAGAATAAGTTAAAACTTTCAACAACGGAT  3884072

Query  311      CTCTTGGTTCCGGCATC  327
                ||||||||||| |||||
Sbjct  3884073  CTCTTGGTTCCAGCATC  3884089


 Score = 78.7 bits (42),  Expect = 1e-10
 Identities = 66/77 (86%), Gaps = 3/77 (4%)
 Strand=Plus/Plus

Query  251      GAAGAGCTGTCAGTCTGAGCGTTAGCAAGCAAAAATCAGTTAAAACTTTCAACAACGGAT  310
                |||||  || |||||||||  ||  | ||||| ||| |||||||||||||||||||||||
Sbjct  3891678  GAAGA-TTGACAGTCTGAGTATT--CTAGCAAGAATAAGTTAAAACTTTCAACAACGGAT  3891734

Query  311      CTCTTGGTTCCGGCATC  327
                ||||||||||| |||||
Sbjct  3891735  CTCTTGGTTCCAGCATC  3891751


 Score = 78.7 bits (42),  Expect = 1e-10
 Identities = 66/77 (86%), Gaps = 3/77 (4%)
 Strand=Plus/Plus

Query  251      GAAGAGCTGTCAGTCTGAGCGTTAGCAAGCAAAAATCAGTTAAAACTTTCAACAACGGAT  310
                |||||  || |||||||||  ||  | ||||| ||| |||||||||||||||||||||||
Sbjct  3899339  GAAGA-TTGACAGTCTGAGTATT--CTAGCAAGAATAAGTTAAAACTTTCAACAACGGAT  3899395

Query  311      CTCTTGGTTCCGGCATC  327
                ||||||||||| |||||
Sbjct  3899396  CTCTTGGTTCCAGCATC  3899412


 Score = 78.7 bits (42),  Expect = 1e-10
 Identities = 66/77 (86%), Gaps = 3/77 (4%)
 Strand=Plus/Plus

Query  251      GAAGAGCTGTCAGTCTGAGCGTTAGCAAGCAAAAATCAGTTAAAACTTTCAACAACGGAT  310
                |||||  || |||||||||  ||  | ||||| ||| |||||||||||||||||||||||
Sbjct  3907000  GAAGA-TTGACAGTCTGAGTATT--CTAGCAAGAATAAGTTAAAACTTTCAACAACGGAT  3907056

Query  311      CTCTTGGTTCCGGCATC  327
                ||||||||||| |||||
Sbjct  3907057  CTCTTGGTTCCAGCATC  3907073


 Score = 78.7 bits (42),  Expect = 1e-10
 Identities = 66/77 (86%), Gaps = 3/77 (4%)
 Strand=Plus/Plus

Query  251      GAAGAGCTGTCAGTCTGAGCGTTAGCAAGCAAAAATCAGTTAAAACTTTCAACAACGGAT  310
                |||||  || |||||||||  ||  | ||||| ||| |||||||||||||||||||||||
Sbjct  3914661  GAAGA-TTGACAGTCTGAGTATT--CTAGCAAGAATAAGTTAAAACTTTCAACAACGGAT  3914717

Query  311      CTCTTGGTTCCGGCATC  327
                ||||||||||| |||||
Sbjct  3914718  CTCTTGGTTCCAGCATC  3914734


 Score = 78.7 bits (42),  Expect = 1e-10
 Identities = 66/77 (86%), Gaps = 3/77 (4%)
 Strand=Plus/Plus

Query  251      GAAGAGCTGTCAGTCTGAGCGTTAGCAAGCAAAAATCAGTTAAAACTTTCAACAACGGAT  310
                |||||  || |||||||||  ||  | ||||| ||| |||||||||||||||||||||||
Sbjct  3922336  GAAGA-TTGACAGTCTGAGTATT--CTAGCAAGAATAAGTTAAAACTTTCAACAACGGAT  3922392

Query  311      CTCTTGGTTCCGGCATC  327
                ||||||||||| |||||
Sbjct  3922393  CTCTTGGTTCCAGCATC  3922409


 Score = 69.4 bits (37),  Expect = 6e-08
 Identities = 37/37 (100%), Gaps = 0/37 (0%)
 Strand=Plus/Plus

Query  1        CAAGGTTTCCGTAGGTGAACCTGCGGAAGGATCATTA  37
                |||||||||||||||||||||||||||||||||||||
Sbjct  3863419  CAAGGTTTCCGTAGGTGAACCTGCGGAAGGATCATTA  3863455


 Score = 69.4 bits (37),  Expect = 6e-08
 Identities = 37/37 (100%), Gaps = 0/37 (0%)
 Strand=Plus/Plus

Query  1        CAAGGTTTCCGTAGGTGAACCTGCGGAAGGATCATTA  37
                |||||||||||||||||||||||||||||||||||||
Sbjct  3871080  CAAGGTTTCCGTAGGTGAACCTGCGGAAGGATCATTA  3871116


 Score = 69.4 bits (37),  Expect = 6e-08
 Identities = 37/37 (100%), Gaps = 0/37 (0%)
 Strand=Plus/Plus

Query  1        CAAGGTTTCCGTAGGTGAACCTGCGGAAGGATCATTA  37
                |||||||||||||||||||||||||||||||||||||
Sbjct  3872003  CAAGGTTTCCGTAGGTGAACCTGCGGAAGGATCATTA  3872039


 Score = 69.4 bits (37),  Expect = 6e-08
 Identities = 37/37 (100%), Gaps = 0/37 (0%)
 Strand=Plus/Plus

Query  1        CAAGGTTTCCGTAGGTGAACCTGCGGAAGGATCATTA  37
                |||||||||||||||||||||||||||||||||||||
Sbjct  3883803  CAAGGTTTCCGTAGGTGAACCTGCGGAAGGATCATTA  3883839


 Score = 69.4 bits (37),  Expect = 6e-08
 Identities = 37/37 (100%), Gaps = 0/37 (0%)
 Strand=Plus/Plus

Query  1        CAAGGTTTCCGTAGGTGAACCTGCGGAAGGATCATTA  37
                |||||||||||||||||||||||||||||||||||||
Sbjct  3891465  CAAGGTTTCCGTAGGTGAACCTGCGGAAGGATCATTA  3891501


 Score = 69.4 bits (37),  Expect = 6e-08
 Identities = 37/37 (100%), Gaps = 0/37 (0%)
 Strand=Plus/Plus

Query  1        CAAGGTTTCCGTAGGTGAACCTGCGGAAGGATCATTA  37
                |||||||||||||||||||||||||||||||||||||
Sbjct  3899126  CAAGGTTTCCGTAGGTGAACCTGCGGAAGGATCATTA  3899162


 Score = 69.4 bits (37),  Expect = 6e-08
 Identities = 37/37 (100%), Gaps = 0/37 (0%)
 Strand=Plus/Plus

Query  1        CAAGGTTTCCGTAGGTGAACCTGCGGAAGGATCATTA  37
                |||||||||||||||||||||||||||||||||||||
Sbjct  3906787  CAAGGTTTCCGTAGGTGAACCTGCGGAAGGATCATTA  3906823


 Score = 69.4 bits (37),  Expect = 6e-08
 Identities = 37/37 (100%), Gaps = 0/37 (0%)
 Strand=Plus/Plus

Query  1        CAAGGTTTCCGTAGGTGAACCTGCGGAAGGATCATTA  37
                |||||||||||||||||||||||||||||||||||||
Sbjct  3914448  CAAGGTTTCCGTAGGTGAACCTGCGGAAGGATCATTA  3914484


 Score = 69.4 bits (37),  Expect = 6e-08
 Identities = 37/37 (100%), Gaps = 0/37 (0%)
 Strand=Plus/Plus

Query  1        CAAGGTTTCCGTAGGTGAACCTGCGGAAGGATCATTA  37
                |||||||||||||||||||||||||||||||||||||
Sbjct  3922123  CAAGGTTTCCGTAGGTGAACCTGCGGAAGGATCATTA  3922159


>CM041263.1 Penicillium oxalicum strain HP7-1 chromosome VIII, whole genome 
shotgun sequence
Length=1795220

 Score = 78.7 bits (42),  Expect = 1e-10
 Identities = 96/120 (80%), Gaps = 11/120 (9%)
 Strand=Plus/Plus

Query  209      GGACCGCGCCCGCCGGAGGACAGACGCaaaaaaaTTCTT-TCAGAAGAGCTGTCAGTCTG  267
                || |||||||||||| | |||  || ||||  || |||| || |||||  || |||||||
Sbjct  1794172  GGCCCGCGCCCGCCG-AAGAC--ACACAAACGAACTCTTGTCTGAAGA-TTG-CAGTCTG  1794226

Query  268      AGCGTTAGCAAGCAAAAATCAGTTAAAACTTTCAACAACGGATCTCTTGGTTCCGGCATC  327
                |  | || |  |   ||||||||||||||||||||||||||||||| |||||||||||||
Sbjct  1794227  A--G-TA-CTTGACTAAATCAGTTAAAACTTTCAACAACGGATCTC-TGGTTCCGGCATC  1794281


 Score = 69.4 bits (37),  Expect = 6e-08
 Identities = 37/37 (100%), Gaps = 0/37 (0%)
 Strand=Plus/Plus

Query  1        CAAGGTTTCCGTAGGTGAACCTGCGGAAGGATCATTA  37
                |||||||||||||||||||||||||||||||||||||
Sbjct  1794036  CAAGGTTTCCGTAGGTGAACCTGCGGAAGGATCATTA  1794072


>PSNO01000024.1 Monascus ruber strain FWB13 Scaffold24, whole genome shotgun 
sequence
Length=7225

 Score = 78.7 bits (42),  Expect = 1e-10
 Identities = 44/45 (98%), Gaps = 0/45 (0%)
 Strand=Plus/Minus

Query  283   AAATCAGTTAAAACTTTCAACAACGGATCTCTTGGTTCCGGCATC  327
             ||||| |||||||||||||||||||||||||||||||||||||||
Sbjct  3896  AAATCGGTTAAAACTTTCAACAACGGATCTCTTGGTTCCGGCATC  3852


 Score = 69.4 bits (37),  Expect = 6e-08
 Identities = 39/40 (98%), Gaps = 0/40 (0%)
 Strand=Plus/Minus

Query  1     CAAGGTTTCCGTAGGTGAACCTGCGGAAGGATCATTAGCG  40
             ||||||||||||||||||||||||||||||||||||| ||
Sbjct  4079  CAAGGTTTCCGTAGGTGAACCTGCGGAAGGATCATTACCG  4040


>PSNO01000002.1 Monascus ruber strain FWB13 Scaffold2, whole genome shotgun sequence
Length=3579535

 Score = 78.7 bits (42),  Expect = 1e-10
 Identities = 44/45 (98%), Gaps = 0/45 (0%)
 Strand=Plus/Plus

Query  283    AAATCAGTTAAAACTTTCAACAACGGATCTCTTGGTTCCGGCATC  327
              ||||| |||||||||||||||||||||||||||||||||||||||
Sbjct  10698  AAATCGGTTAAAACTTTCAACAACGGATCTCTTGGTTCCGGCATC  10742


 Score = 69.4 bits (37),  Expect = 6e-08
 Identities = 37/37 (100%), Gaps = 0/37 (0%)
 Strand=Plus/Plus

Query  1     CAAGGTTTCCGTAGGTGAACCTGCGGAAGGATCATTA  37
             |||||||||||||||||||||||||||||||||||||
Sbjct  1781  CAAGGTTTCCGTAGGTGAACCTGCGGAAGGATCATTA  1817


 Score = 69.4 bits (37),  Expect = 6e-08
 Identities = 37/37 (100%), Gaps = 0/37 (0%)
 Strand=Plus/Plus

Query  1      CAAGGTTTCCGTAGGTGAACCTGCGGAAGGATCATTA  37
              |||||||||||||||||||||||||||||||||||||
Sbjct  10515  CAAGGTTTCCGTAGGTGAACCTGCGGAAGGATCATTA  10551


>PSNO01000019.1 Monascus ruber strain FWB13 Scaffold19, whole genome shotgun 
sequence
Length=16019

 Score = 78.7 bits (42),  Expect = 1e-10
 Identities = 44/45 (98%), Gaps = 0/45 (0%)
 Strand=Plus/Minus

Query  283  AAATCAGTTAAAACTTTCAACAACGGATCTCTTGGTTCCGGCATC  327
            ||||| |||||||||||||||||||||||||||||||||||||||
Sbjct  783  AAATCGGTTAAAACTTTCAACAACGGATCTCTTGGTTCCGGCATC  739


 Score = 78.7 bits (42),  Expect = 1e-10
 Identities = 44/45 (98%), Gaps = 0/45 (0%)
 Strand=Plus/Minus

Query  283   AAATCAGTTAAAACTTTCAACAACGGATCTCTTGGTTCCGGCATC  327
             ||||| |||||||||||||||||||||||||||||||||||||||
Sbjct  9511  AAATCGGTTAAAACTTTCAACAACGGATCTCTTGGTTCCGGCATC  9467


 Score = 69.4 bits (37),  Expect = 6e-08
 Identities = 39/40 (98%), Gaps = 0/40 (0%)
 Strand=Plus/Minus

Query  1    CAAGGTTTCCGTAGGTGAACCTGCGGAAGGATCATTAGCG  40
            ||||||||||||||||||||||||||||||||||||| ||
Sbjct  951  CAAGGTTTCCGTAGGTGAACCTGCGGAAGGATCATTACCG  912


 Score = 69.4 bits (37),  Expect = 6e-08
 Identities = 39/40 (98%), Gaps = 0/40 (0%)
 Strand=Plus/Minus

Query  1     CAAGGTTTCCGTAGGTGAACCTGCGGAAGGATCATTAGCG  40
             ||||||||||||||||||||||||||||||||||||| ||
Sbjct  9694  CAAGGTTTCCGTAGGTGAACCTGCGGAAGGATCATTACCG  9655


>PSNO01000017.1 Monascus ruber strain FWB13 Scaffold17, whole genome shotgun 
sequence
Length=17110

 Score = 78.7 bits (42),  Expect = 1e-10
 Identities = 44/45 (98%), Gaps = 0/45 (0%)
 Strand=Plus/Minus

Query  283   AAATCAGTTAAAACTTTCAACAACGGATCTCTTGGTTCCGGCATC  327
             ||||| |||||||||||||||||||||||||||||||||||||||
Sbjct  8717  AAATCGGTTAAAACTTTCAACAACGGATCTCTTGGTTCCGGCATC  8673


 Score = 69.4 bits (37),  Expect = 6e-08
 Identities = 39/40 (98%), Gaps = 0/40 (0%)
 Strand=Plus/Minus

Query  1    CAAGGTTTCCGTAGGTGAACCTGCGGAAGGATCATTAGCG  40
            ||||||||||||||||||||||||||||||||||||| ||
Sbjct  156  CAAGGTTTCCGTAGGTGAACCTGCGGAAGGATCATTACCG  117


 Score = 69.4 bits (37),  Expect = 6e-08
 Identities = 39/40 (98%), Gaps = 0/40 (0%)
 Strand=Plus/Minus

Query  1     CAAGGTTTCCGTAGGTGAACCTGCGGAAGGATCATTAGCG  40
             ||||||||||||||||||||||||||||||||||||| ||
Sbjct  8900  CAAGGTTTCCGTAGGTGAACCTGCGGAAGGATCATTACCG  8861


>PSNO01000016.1 Monascus ruber strain FWB13 Scaffold16, whole genome shotgun 
sequence
Length=17591

 Score = 78.7 bits (42),  Expect = 1e-10
 Identities = 44/45 (98%), Gaps = 0/45 (0%)
 Strand=Plus/Minus

Query  283   AAATCAGTTAAAACTTTCAACAACGGATCTCTTGGTTCCGGCATC  327
             ||||| |||||||||||||||||||||||||||||||||||||||
Sbjct  4314  AAATCGGTTAAAACTTTCAACAACGGATCTCTTGGTTCCGGCATC  4270


 Score = 78.7 bits (42),  Expect = 1e-10
 Identities = 44/45 (98%), Gaps = 0/45 (0%)
 Strand=Plus/Minus

Query  283    AAATCAGTTAAAACTTTCAACAACGGATCTCTTGGTTCCGGCATC  327
              ||||| |||||||||||||||||||||||||||||||||||||||
Sbjct  13053  AAATCGGTTAAAACTTTCAACAACGGATCTCTTGGTTCCGGCATC  13009


 Score = 69.4 bits (37),  Expect = 6e-08
 Identities = 39/40 (98%), Gaps = 0/40 (0%)
 Strand=Plus/Minus

Query  1     CAAGGTTTCCGTAGGTGAACCTGCGGAAGGATCATTAGCG  40
             ||||||||||||||||||||||||||||||||||||| ||
Sbjct  4498  CAAGGTTTCCGTAGGTGAACCTGCGGAAGGATCATTACCG  4459


 Score = 69.4 bits (37),  Expect = 6e-08
 Identities = 39/40 (98%), Gaps = 0/40 (0%)
 Strand=Plus/Minus

Query  1      CAAGGTTTCCGTAGGTGAACCTGCGGAAGGATCATTAGCG  40
              ||||||||||||||||||||||||||||||||||||| ||
Sbjct  13235  CAAGGTTTCCGTAGGTGAACCTGCGGAAGGATCATTACCG  13196


>PSNO01000015.1 Monascus ruber strain FWB13 Scaffold15, whole genome shotgun 
sequence
Length=22525

 Score = 78.7 bits (42),  Expect = 1e-10
 Identities = 44/45 (98%), Gaps = 0/45 (0%)
 Strand=Plus/Plus

Query  283   AAATCAGTTAAAACTTTCAACAACGGATCTCTTGGTTCCGGCATC  327
             ||||| |||||||||||||||||||||||||||||||||||||||
Sbjct  2557  AAATCGGTTAAAACTTTCAACAACGGATCTCTTGGTTCCGGCATC  2601


 Score = 78.7 bits (42),  Expect = 1e-10
 Identities = 44/45 (98%), Gaps = 0/45 (0%)
 Strand=Plus/Plus

Query  283    AAATCAGTTAAAACTTTCAACAACGGATCTCTTGGTTCCGGCATC  327
              ||||| |||||||||||||||||||||||||||||||||||||||
Sbjct  11269  AAATCGGTTAAAACTTTCAACAACGGATCTCTTGGTTCCGGCATC  11313


 Score = 78.7 bits (42),  Expect = 1e-10
 Identities = 44/45 (98%), Gaps = 0/45 (0%)
 Strand=Plus/Plus

Query  283    AAATCAGTTAAAACTTTCAACAACGGATCTCTTGGTTCCGGCATC  327
              ||||| |||||||||||||||||||||||||||||||||||||||
Sbjct  20016  AAATCGGTTAAAACTTTCAACAACGGATCTCTTGGTTCCGGCATC  20060


 Score = 69.4 bits (37),  Expect = 6e-08
 Identities = 37/37 (100%), Gaps = 0/37 (0%)
 Strand=Plus/Plus

Query  1     CAAGGTTTCCGTAGGTGAACCTGCGGAAGGATCATTA  37
             |||||||||||||||||||||||||||||||||||||
Sbjct  2375  CAAGGTTTCCGTAGGTGAACCTGCGGAAGGATCATTA  2411


 Score = 69.4 bits (37),  Expect = 6e-08
 Identities = 37/37 (100%), Gaps = 0/37 (0%)
 Strand=Plus/Plus

Query  1      CAAGGTTTCCGTAGGTGAACCTGCGGAAGGATCATTA  37
              |||||||||||||||||||||||||||||||||||||
Sbjct  11086  CAAGGTTTCCGTAGGTGAACCTGCGGAAGGATCATTA  11122


 Score = 69.4 bits (37),  Expect = 6e-08
 Identities = 37/37 (100%), Gaps = 0/37 (0%)
 Strand=Plus/Plus

Query  1      CAAGGTTTCCGTAGGTGAACCTGCGGAAGGATCATTA  37
              |||||||||||||||||||||||||||||||||||||
Sbjct  19834  CAAGGTTTCCGTAGGTGAACCTGCGGAAGGATCATTA  19870


>PSNO01000014.1 Monascus ruber strain FWB13 Scaffold14, whole genome shotgun 
sequence
Length=24465

 Score = 78.7 bits (42),  Expect = 1e-10
 Identities = 44/45 (98%), Gaps = 0/45 (0%)
 Strand=Plus/Plus

Query  283   AAATCAGTTAAAACTTTCAACAACGGATCTCTTGGTTCCGGCATC  327
             ||||| |||||||||||||||||||||||||||||||||||||||
Sbjct  4608  AAATCGGTTAAAACTTTCAACAACGGATCTCTTGGTTCCGGCATC  4652


 Score = 78.7 bits (42),  Expect = 1e-10
 Identities = 44/45 (98%), Gaps = 0/45 (0%)
 Strand=Plus/Plus

Query  283    AAATCAGTTAAAACTTTCAACAACGGATCTCTTGGTTCCGGCATC  327
              ||||| |||||||||||||||||||||||||||||||||||||||
Sbjct  13359  AAATCGGTTAAAACTTTCAACAACGGATCTCTTGGTTCCGGCATC  13403


 Score = 78.7 bits (42),  Expect = 1e-10
 Identities = 44/45 (98%), Gaps = 0/45 (0%)
 Strand=Plus/Plus

Query  283    AAATCAGTTAAAACTTTCAACAACGGATCTCTTGGTTCCGGCATC  327
              ||||| |||||||||||||||||||||||||||||||||||||||
Sbjct  22108  AAATCGGTTAAAACTTTCAACAACGGATCTCTTGGTTCCGGCATC  22152


 Score = 69.4 bits (37),  Expect = 6e-08
 Identities = 37/37 (100%), Gaps = 0/37 (0%)
 Strand=Plus/Plus

Query  1     CAAGGTTTCCGTAGGTGAACCTGCGGAAGGATCATTA  37
             |||||||||||||||||||||||||||||||||||||
Sbjct  4426  CAAGGTTTCCGTAGGTGAACCTGCGGAAGGATCATTA  4462


 Score = 69.4 bits (37),  Expect = 6e-08
 Identities = 37/37 (100%), Gaps = 0/37 (0%)
 Strand=Plus/Plus

Query  1      CAAGGTTTCCGTAGGTGAACCTGCGGAAGGATCATTA  37
              |||||||||||||||||||||||||||||||||||||
Sbjct  13176  CAAGGTTTCCGTAGGTGAACCTGCGGAAGGATCATTA  13212


 Score = 69.4 bits (37),  Expect = 6e-08
 Identities = 37/37 (100%), Gaps = 0/37 (0%)
 Strand=Plus/Plus

Query  1      CAAGGTTTCCGTAGGTGAACCTGCGGAAGGATCATTA  37
              |||||||||||||||||||||||||||||||||||||
Sbjct  21925  CAAGGTTTCCGTAGGTGAACCTGCGGAAGGATCATTA  21961


>PTJQ01416442.1 Uromyces transversalis strain FL11_1 FL11-1_416442, whole genome 
shotgun sequence
Length=235

 Score = 78.7 bits (42),  Expect = 1e-10
 Identities = 44/45 (98%), Gaps = 0/45 (0%)
 Strand=Plus/Plus

Query  283  AAATCAGTTAAAACTTTCAACAACGGATCTCTTGGTTCCGGCATC  327
            |||| ||||||||||||||||||||||||||||||||||||||||
Sbjct  175  AAATTAGTTAAAACTTTCAACAACGGATCTCTTGGTTCCGGCATC  219


 Score = 69.4 bits (37),  Expect = 6e-08
 Identities = 37/37 (100%), Gaps = 0/37 (0%)
 Strand=Plus/Plus

Query  1   CAAGGTTTCCGTAGGTGAACCTGCGGAAGGATCATTA  37
           |||||||||||||||||||||||||||||||||||||
Sbjct  9   CAAGGTTTCCGTAGGTGAACCTGCGGAAGGATCATTA  45


>MU392466.1 Nemania sp. NC0429 unplaced genomic scaffold F5Y14scaffold_313, 
whole genome shotgun sequence
Length=4490

 Score = 78.7 bits (42),  Expect = 1e-10
 Identities = 44/45 (98%), Gaps = 0/45 (0%)
 Strand=Plus/Plus

Query  283   AAATCAGTTAAAACTTTCAACAACGGATCTCTTGGTTCCGGCATC  327
             |||||||||||||||||||||||||||||||||||||| ||||||
Sbjct  4235  AAATCAGTTAAAACTTTCAACAACGGATCTCTTGGTTCTGGCATC  4279


>AZHC01000090.1 Metarhizium rileyi RCEF 4871 scaffold_90, whole genome shotgun 
sequence
Length=12791

 Score = 78.7 bits (42),  Expect = 1e-10
 Identities = 44/45 (98%), Gaps = 0/45 (0%)
 Strand=Plus/Minus

Query  283   AAATCAGTTAAAACTTTCAACAACGGATCTCTTGGTTCCGGCATC  327
             |||| ||||||||||||||||||||||||||||||||||||||||
Sbjct  1212  AAATTAGTTAAAACTTTCAACAACGGATCTCTTGGTTCCGGCATC  1168


 Score = 69.4 bits (37),  Expect = 6e-08
 Identities = 39/40 (98%), Gaps = 0/40 (0%)
 Strand=Plus/Minus

Query  1     CAAGGTTTCCGTAGGTGAACCTGCGGAAGGATCATTAGCG  40
             ||||||||||||||||||||||||||||||||||||| ||
Sbjct  1378  CAAGGTTTCCGTAGGTGAACCTGCGGAAGGATCATTACCG  1339


 Score = 67.6 bits (36),  Expect = 2e-07
 Identities = 44/48 (92%), Gaps = 0/48 (0%)
 Strand=Plus/Minus

Query  280   CAAAAATCAGTTAAAACTTTCAACAACGGATCTCTTGGTTCCGGCATC  327
             ||||||| | | ||||||||||||||||||||||||||||| ||||||
Sbjct  9326  CAAAAATGAATCAAAACTTTCAACAACGGATCTCTTGGTTCTGGCATC  9279


>JAMZTW010000111.1 Penicillium simplicissimum strain A4 tig00000175, whole genome 
shotgun sequence
Length=11520

 Score = 78.7 bits (42),  Expect = 1e-10
 Identities = 44/45 (98%), Gaps = 0/45 (0%)
 Strand=Plus/Minus

Query  283   AAATCAGTTAAAACTTTCAACAACGGATCTCTTGGTTCCGGCATC  327
             |||||||| ||||||||||||||||||||||||||||||||||||
Sbjct  2377  AAATCAGTCAAAACTTTCAACAACGGATCTCTTGGTTCCGGCATC  2333


 Score = 78.7 bits (42),  Expect = 1e-10
 Identities = 44/45 (98%), Gaps = 0/45 (0%)
 Strand=Plus/Minus

Query  283    AAATCAGTTAAAACTTTCAACAACGGATCTCTTGGTTCCGGCATC  327
              |||||||| ||||||||||||||||||||||||||||||||||||
Sbjct  11265  AAATCAGTCAAAACTTTCAACAACGGATCTCTTGGTTCCGGCATC  11221


 Score = 58.4 bits (31),  Expect = 1e-04
 Identities = 33/34 (97%), Gaps = 0/34 (0%)
 Strand=Plus/Minus

Query  7     TTCCGTAGGTGAACCTGCGGAAGGATCATTAGCG  40
             ||||||||||||||||||||||||||||||| ||
Sbjct  2571  TTCCGTAGGTGAACCTGCGGAAGGATCATTACCG  2538


 Score = 58.4 bits (31),  Expect = 1e-04
 Identities = 33/34 (97%), Gaps = 0/34 (0%)
 Strand=Plus/Minus

Query  7      TTCCGTAGGTGAACCTGCGGAAGGATCATTAGCG  40
              ||||||||||||||||||||||||||||||| ||
Sbjct  11457  TTCCGTAGGTGAACCTGCGGAAGGATCATTACCG  11424


>JAMZTW010000110.1 Penicillium simplicissimum strain A4 tig00000174, whole genome 
shotgun sequence
Length=13686

 Score = 78.7 bits (42),  Expect = 1e-10
 Identities = 44/45 (98%), Gaps = 0/45 (0%)
 Strand=Plus/Plus

Query  283   AAATCAGTTAAAACTTTCAACAACGGATCTCTTGGTTCCGGCATC  327
             |||||||| ||||||||||||||||||||||||||||||||||||
Sbjct  2407  AAATCAGTCAAAACTTTCAACAACGGATCTCTTGGTTCCGGCATC  2451


 Score = 78.7 bits (42),  Expect = 1e-10
 Identities = 44/45 (98%), Gaps = 0/45 (0%)
 Strand=Plus/Plus

Query  283    AAATCAGTTAAAACTTTCAACAACGGATCTCTTGGTTCCGGCATC  327
              |||||||| ||||||||||||||||||||||||||||||||||||
Sbjct  11287  AAATCAGTCAAAACTTTCAACAACGGATCTCTTGGTTCCGGCATC  11331


 Score = 58.4 bits (31),  Expect = 1e-04
 Identities = 31/31 (100%), Gaps = 0/31 (0%)
 Strand=Plus/Plus

Query  7     TTCCGTAGGTGAACCTGCGGAAGGATCATTA  37
             |||||||||||||||||||||||||||||||
Sbjct  2211  TTCCGTAGGTGAACCTGCGGAAGGATCATTA  2241


 Score = 58.4 bits (31),  Expect = 1e-04
 Identities = 31/31 (100%), Gaps = 0/31 (0%)
 Strand=Plus/Plus

Query  7      TTCCGTAGGTGAACCTGCGGAAGGATCATTA  37
              |||||||||||||||||||||||||||||||
Sbjct  11093  TTCCGTAGGTGAACCTGCGGAAGGATCATTA  11123


>JAMZTW010000107.1 Penicillium simplicissimum strain A4 tig00000170, whole genome 
shotgun sequence
Length=10830

 Score = 78.7 bits (42),  Expect = 1e-10
 Identities = 44/45 (98%), Gaps = 0/45 (0%)
 Strand=Plus/Minus

Query  283   AAATCAGTTAAAACTTTCAACAACGGATCTCTTGGTTCCGGCATC  327
             |||||||| ||||||||||||||||||||||||||||||||||||
Sbjct  8463  AAATCAGTCAAAACTTTCAACAACGGATCTCTTGGTTCCGGCATC  8419


 Score = 58.4 bits (31),  Expect = 1e-04
 Identities = 33/34 (97%), Gaps = 0/34 (0%)
 Strand=Plus/Minus

Query  7     TTCCGTAGGTGAACCTGCGGAAGGATCATTAGCG  40
             ||||||||||||||||||||||||||||||| ||
Sbjct  8657  TTCCGTAGGTGAACCTGCGGAAGGATCATTACCG  8624


>JAMZTW010000106.1 Penicillium simplicissimum strain A4 tig00000169, whole genome 
shotgun sequence
Length=10362

 Score = 78.7 bits (42),  Expect = 1e-10
 Identities = 44/45 (98%), Gaps = 0/45 (0%)
 Strand=Plus/Minus

Query  283   AAATCAGTTAAAACTTTCAACAACGGATCTCTTGGTTCCGGCATC  327
             |||||||| ||||||||||||||||||||||||||||||||||||
Sbjct  2925  AAATCAGTCAAAACTTTCAACAACGGATCTCTTGGTTCCGGCATC  2881


 Score = 58.4 bits (31),  Expect = 1e-04
 Identities = 33/34 (97%), Gaps = 0/34 (0%)
 Strand=Plus/Minus

Query  7     TTCCGTAGGTGAACCTGCGGAAGGATCATTAGCG  40
             ||||||||||||||||||||||||||||||| ||
Sbjct  3119  TTCCGTAGGTGAACCTGCGGAAGGATCATTACCG  3086


>JAMZTW010000103.1 Penicillium simplicissimum strain A4 tig00000162, whole genome 
shotgun sequence
Length=17376

 Score = 78.7 bits (42),  Expect = 1e-10
 Identities = 44/45 (98%), Gaps = 0/45 (0%)
 Strand=Plus/Minus

Query  283   AAATCAGTTAAAACTTTCAACAACGGATCTCTTGGTTCCGGCATC  327
             |||||||| ||||||||||||||||||||||||||||||||||||
Sbjct  7614  AAATCAGTCAAAACTTTCAACAACGGATCTCTTGGTTCCGGCATC  7570


 Score = 78.7 bits (42),  Expect = 1e-10
 Identities = 44/45 (98%), Gaps = 0/45 (0%)
 Strand=Plus/Minus

Query  283    AAATCAGTTAAAACTTTCAACAACGGATCTCTTGGTTCCGGCATC  327
              |||||||| ||||||||||||||||||||||||||||||||||||
Sbjct  16521  AAATCAGTCAAAACTTTCAACAACGGATCTCTTGGTTCCGGCATC  16477


 Score = 58.4 bits (31),  Expect = 1e-04
 Identities = 33/34 (97%), Gaps = 0/34 (0%)
 Strand=Plus/Minus

Query  7     TTCCGTAGGTGAACCTGCGGAAGGATCATTAGCG  40
             ||||||||||||||||||||||||||||||| ||
Sbjct  7808  TTCCGTAGGTGAACCTGCGGAAGGATCATTACCG  7775


 Score = 58.4 bits (31),  Expect = 1e-04
 Identities = 33/34 (97%), Gaps = 0/34 (0%)
 Strand=Plus/Minus

Query  7      TTCCGTAGGTGAACCTGCGGAAGGATCATTAGCG  40
              ||||||||||||||||||||||||||||||| ||
Sbjct  16719  TTCCGTAGGTGAACCTGCGGAAGGATCATTACCG  16686


>JAMZTW010000102.1 Penicillium simplicissimum strain A4 tig00000161, whole genome 
shotgun sequence
Length=12871

 Score = 78.7 bits (42),  Expect = 1e-10
 Identities = 44/45 (98%), Gaps = 0/45 (0%)
 Strand=Plus/Minus

Query  283   AAATCAGTTAAAACTTTCAACAACGGATCTCTTGGTTCCGGCATC  327
             |||||||| ||||||||||||||||||||||||||||||||||||
Sbjct  3031  AAATCAGTCAAAACTTTCAACAACGGATCTCTTGGTTCCGGCATC  2987


 Score = 78.7 bits (42),  Expect = 1e-10
 Identities = 44/45 (98%), Gaps = 0/45 (0%)
 Strand=Plus/Minus

Query  283    AAATCAGTTAAAACTTTCAACAACGGATCTCTTGGTTCCGGCATC  327
              |||||||| ||||||||||||||||||||||||||||||||||||
Sbjct  11931  AAATCAGTCAAAACTTTCAACAACGGATCTCTTGGTTCCGGCATC  11887


 Score = 58.4 bits (31),  Expect = 1e-04
 Identities = 33/34 (97%), Gaps = 0/34 (0%)
 Strand=Plus/Minus

Query  7     TTCCGTAGGTGAACCTGCGGAAGGATCATTAGCG  40
             ||||||||||||||||||||||||||||||| ||
Sbjct  3225  TTCCGTAGGTGAACCTGCGGAAGGATCATTACCG  3192


 Score = 58.4 bits (31),  Expect = 1e-04
 Identities = 33/34 (97%), Gaps = 0/34 (0%)
 Strand=Plus/Minus

Query  7      TTCCGTAGGTGAACCTGCGGAAGGATCATTAGCG  40
              ||||||||||||||||||||||||||||||| ||
Sbjct  12125  TTCCGTAGGTGAACCTGCGGAAGGATCATTACCG  12092


>JAMZTW010000101.1 Penicillium simplicissimum strain A4 tig00000160, whole genome 
shotgun sequence
Length=12068

 Score = 78.7 bits (42),  Expect = 1e-10
 Identities = 44/45 (98%), Gaps = 0/45 (0%)
 Strand=Plus/Minus

Query  283   AAATCAGTTAAAACTTTCAACAACGGATCTCTTGGTTCCGGCATC  327
             |||||||| ||||||||||||||||||||||||||||||||||||
Sbjct  3186  AAATCAGTCAAAACTTTCAACAACGGATCTCTTGGTTCCGGCATC  3142


 Score = 63.9 bits (34),  Expect = 3e-06
 Identities = 34/34 (100%), Gaps = 0/34 (0%)
 Strand=Plus/Minus

Query  294    AACTTTCAACAACGGATCTCTTGGTTCCGGCATC  327
              ||||||||||||||||||||||||||||||||||
Sbjct  12067  AACTTTCAACAACGGATCTCTTGGTTCCGGCATC  12034


 Score = 58.4 bits (31),  Expect = 1e-04
 Identities = 33/34 (97%), Gaps = 0/34 (0%)
 Strand=Plus/Minus

Query  7     TTCCGTAGGTGAACCTGCGGAAGGATCATTAGCG  40
             ||||||||||||||||||||||||||||||| ||
Sbjct  3380  TTCCGTAGGTGAACCTGCGGAAGGATCATTACCG  3347


>JAMZTW010000100.1 Penicillium simplicissimum strain A4 tig00000159, whole genome 
shotgun sequence
Length=15066

 Score = 78.7 bits (42),  Expect = 1e-10
 Identities = 44/45 (98%), Gaps = 0/45 (0%)
 Strand=Plus/Minus

Query  283   AAATCAGTTAAAACTTTCAACAACGGATCTCTTGGTTCCGGCATC  327
             |||||||| ||||||||||||||||||||||||||||||||||||
Sbjct  3177  AAATCAGTCAAAACTTTCAACAACGGATCTCTTGGTTCCGGCATC  3133


 Score = 78.7 bits (42),  Expect = 1e-10
 Identities = 44/45 (98%), Gaps = 0/45 (0%)
 Strand=Plus/Minus

Query  283    AAATCAGTTAAAACTTTCAACAACGGATCTCTTGGTTCCGGCATC  327
              |||||||| ||||||||||||||||||||||||||||||||||||
Sbjct  12068  AAATCAGTCAAAACTTTCAACAACGGATCTCTTGGTTCCGGCATC  12024


 Score = 58.4 bits (31),  Expect = 1e-04
 Identities = 33/34 (97%), Gaps = 0/34 (0%)
 Strand=Plus/Minus

Query  7     TTCCGTAGGTGAACCTGCGGAAGGATCATTAGCG  40
             ||||||||||||||||||||||||||||||| ||
Sbjct  3371  TTCCGTAGGTGAACCTGCGGAAGGATCATTACCG  3338


 Score = 58.4 bits (31),  Expect = 1e-04
 Identities = 33/34 (97%), Gaps = 0/34 (0%)
 Strand=Plus/Minus

Query  7      TTCCGTAGGTGAACCTGCGGAAGGATCATTAGCG  40
              ||||||||||||||||||||||||||||||| ||
Sbjct  12262  TTCCGTAGGTGAACCTGCGGAAGGATCATTACCG  12229


>JAMZTW010000099.1 Penicillium simplicissimum strain A4 tig00000158, whole genome 
shotgun sequence
Length=14330

 Score = 78.7 bits (42),  Expect = 1e-10
 Identities = 44/45 (98%), Gaps = 0/45 (0%)
 Strand=Plus/Minus

Query  283  AAATCAGTTAAAACTTTCAACAACGGATCTCTTGGTTCCGGCATC  327
            |||||||| ||||||||||||||||||||||||||||||||||||
Sbjct  331  AAATCAGTCAAAACTTTCAACAACGGATCTCTTGGTTCCGGCATC  287


 Score = 78.7 bits (42),  Expect = 1e-10
 Identities = 44/45 (98%), Gaps = 0/45 (0%)
 Strand=Plus/Minus

Query  283   AAATCAGTTAAAACTTTCAACAACGGATCTCTTGGTTCCGGCATC  327
             |||||||| ||||||||||||||||||||||||||||||||||||
Sbjct  9185  AAATCAGTCAAAACTTTCAACAACGGATCTCTTGGTTCCGGCATC  9141


 Score = 58.4 bits (31),  Expect = 1e-04
 Identities = 33/34 (97%), Gaps = 0/34 (0%)
 Strand=Plus/Minus

Query  7    TTCCGTAGGTGAACCTGCGGAAGGATCATTAGCG  40
            ||||||||||||||||||||||||||||||| ||
Sbjct  525  TTCCGTAGGTGAACCTGCGGAAGGATCATTACCG  492


 Score = 58.4 bits (31),  Expect = 1e-04
 Identities = 33/34 (97%), Gaps = 0/34 (0%)
 Strand=Plus/Minus

Query  7     TTCCGTAGGTGAACCTGCGGAAGGATCATTAGCG  40
             ||||||||||||||||||||||||||||||| ||
Sbjct  9379  TTCCGTAGGTGAACCTGCGGAAGGATCATTACCG  9346


>JAMZTW010000098.1 Penicillium simplicissimum strain A4 tig00000157, whole genome 
shotgun sequence
Length=12871

 Score = 78.7 bits (42),  Expect = 1e-10
 Identities = 44/45 (98%), Gaps = 0/45 (0%)
 Strand=Plus/Minus

Query  283   AAATCAGTTAAAACTTTCAACAACGGATCTCTTGGTTCCGGCATC  327
             |||||||| ||||||||||||||||||||||||||||||||||||
Sbjct  3134  AAATCAGTCAAAACTTTCAACAACGGATCTCTTGGTTCCGGCATC  3090


 Score = 78.7 bits (42),  Expect = 1e-10
 Identities = 44/45 (98%), Gaps = 0/45 (0%)
 Strand=Plus/Minus

Query  283    AAATCAGTTAAAACTTTCAACAACGGATCTCTTGGTTCCGGCATC  327
              |||||||| ||||||||||||||||||||||||||||||||||||
Sbjct  12023  AAATCAGTCAAAACTTTCAACAACGGATCTCTTGGTTCCGGCATC  11979


 Score = 58.4 bits (31),  Expect = 1e-04
 Identities = 33/34 (97%), Gaps = 0/34 (0%)
 Strand=Plus/Minus

Query  7     TTCCGTAGGTGAACCTGCGGAAGGATCATTAGCG  40
             ||||||||||||||||||||||||||||||| ||
Sbjct  3328  TTCCGTAGGTGAACCTGCGGAAGGATCATTACCG  3295


 Score = 58.4 bits (31),  Expect = 1e-04
 Identities = 33/34 (97%), Gaps = 0/34 (0%)
 Strand=Plus/Minus

Query  7      TTCCGTAGGTGAACCTGCGGAAGGATCATTAGCG  40
              ||||||||||||||||||||||||||||||| ||
Sbjct  12217  TTCCGTAGGTGAACCTGCGGAAGGATCATTACCG  12184


>JAMZTW010000097.1 Penicillium simplicissimum strain A4 tig00000156, whole genome 
shotgun sequence
Length=9971

 Score = 78.7 bits (42),  Expect = 1e-10
 Identities = 44/45 (98%), Gaps = 0/45 (0%)
 Strand=Plus/Plus

Query  283   AAATCAGTTAAAACTTTCAACAACGGATCTCTTGGTTCCGGCATC  327
             |||||||| ||||||||||||||||||||||||||||||||||||
Sbjct  2392  AAATCAGTCAAAACTTTCAACAACGGATCTCTTGGTTCCGGCATC  2436


 Score = 58.4 bits (31),  Expect = 1e-04
 Identities = 31/31 (100%), Gaps = 0/31 (0%)
 Strand=Plus/Plus

Query  7     TTCCGTAGGTGAACCTGCGGAAGGATCATTA  37
             |||||||||||||||||||||||||||||||
Sbjct  2198  TTCCGTAGGTGAACCTGCGGAAGGATCATTA  2228


>JAMZTW010000096.1 Penicillium simplicissimum strain A4 tig00000155, whole genome 
shotgun sequence
Length=13138

 Score = 78.7 bits (42),  Expect = 1e-10
 Identities = 44/45 (98%), Gaps = 0/45 (0%)
 Strand=Plus/Plus

Query  283   AAATCAGTTAAAACTTTCAACAACGGATCTCTTGGTTCCGGCATC  327
             |||||||| ||||||||||||||||||||||||||||||||||||
Sbjct  3467  AAATCAGTCAAAACTTTCAACAACGGATCTCTTGGTTCCGGCATC  3511


 Score = 78.7 bits (42),  Expect = 1e-10
 Identities = 44/45 (98%), Gaps = 0/45 (0%)
 Strand=Plus/Plus

Query  283    AAATCAGTTAAAACTTTCAACAACGGATCTCTTGGTTCCGGCATC  327
              |||||||| ||||||||||||||||||||||||||||||||||||
Sbjct  12358  AAATCAGTCAAAACTTTCAACAACGGATCTCTTGGTTCCGGCATC  12402


 Score = 58.4 bits (31),  Expect = 1e-04
 Identities = 31/31 (100%), Gaps = 0/31 (0%)
 Strand=Plus/Plus

Query  7     TTCCGTAGGTGAACCTGCGGAAGGATCATTA  37
             |||||||||||||||||||||||||||||||
Sbjct  3273  TTCCGTAGGTGAACCTGCGGAAGGATCATTA  3303


 Score = 58.4 bits (31),  Expect = 1e-04
 Identities = 31/31 (100%), Gaps = 0/31 (0%)
 Strand=Plus/Plus

Query  7      TTCCGTAGGTGAACCTGCGGAAGGATCATTA  37
              |||||||||||||||||||||||||||||||
Sbjct  12164  TTCCGTAGGTGAACCTGCGGAAGGATCATTA  12194


>JAMZTW010000094.1 Penicillium simplicissimum strain A4 tig00000153, whole genome 
shotgun sequence
Length=12468

 Score = 78.7 bits (42),  Expect = 1e-10
 Identities = 44/45 (98%), Gaps = 0/45 (0%)
 Strand=Plus/Plus

Query  283   AAATCAGTTAAAACTTTCAACAACGGATCTCTTGGTTCCGGCATC  327
             |||||||| ||||||||||||||||||||||||||||||||||||
Sbjct  1292  AAATCAGTCAAAACTTTCAACAACGGATCTCTTGGTTCCGGCATC  1336


 Score = 78.7 bits (42),  Expect = 1e-10
 Identities = 44/45 (98%), Gaps = 0/45 (0%)
 Strand=Plus/Plus

Query  283    AAATCAGTTAAAACTTTCAACAACGGATCTCTTGGTTCCGGCATC  327
              |||||||| ||||||||||||||||||||||||||||||||||||
Sbjct  10182  AAATCAGTCAAAACTTTCAACAACGGATCTCTTGGTTCCGGCATC  10226


 Score = 58.4 bits (31),  Expect = 1e-04
 Identities = 31/31 (100%), Gaps = 0/31 (0%)
 Strand=Plus/Plus

Query  7     TTCCGTAGGTGAACCTGCGGAAGGATCATTA  37
             |||||||||||||||||||||||||||||||
Sbjct  1098  TTCCGTAGGTGAACCTGCGGAAGGATCATTA  1128


 Score = 58.4 bits (31),  Expect = 1e-04
 Identities = 31/31 (100%), Gaps = 0/31 (0%)
 Strand=Plus/Plus

Query  7      TTCCGTAGGTGAACCTGCGGAAGGATCATTA  37
              |||||||||||||||||||||||||||||||
Sbjct  9988   TTCCGTAGGTGAACCTGCGGAAGGATCATTA  10018


>JAMZTW010000093.1 Penicillium simplicissimum strain A4 tig00000152, whole genome 
shotgun sequence
Length=12502

 Score = 78.7 bits (42),  Expect = 1e-10
 Identities = 44/45 (98%), Gaps = 0/45 (0%)
 Strand=Plus/Minus

Query  283   AAATCAGTTAAAACTTTCAACAACGGATCTCTTGGTTCCGGCATC  327
             |||||||| ||||||||||||||||||||||||||||||||||||
Sbjct  1296  AAATCAGTCAAAACTTTCAACAACGGATCTCTTGGTTCCGGCATC  1252


 Score = 78.7 bits (42),  Expect = 1e-10
 Identities = 44/45 (98%), Gaps = 0/45 (0%)
 Strand=Plus/Minus

Query  283    AAATCAGTTAAAACTTTCAACAACGGATCTCTTGGTTCCGGCATC  327
              |||||||| ||||||||||||||||||||||||||||||||||||
Sbjct  10189  AAATCAGTCAAAACTTTCAACAACGGATCTCTTGGTTCCGGCATC  10145


 Score = 58.4 bits (31),  Expect = 1e-04
 Identities = 33/34 (97%), Gaps = 0/34 (0%)
 Strand=Plus/Minus

Query  7     TTCCGTAGGTGAACCTGCGGAAGGATCATTAGCG  40
             ||||||||||||||||||||||||||||||| ||
Sbjct  1490  TTCCGTAGGTGAACCTGCGGAAGGATCATTACCG  1457


 Score = 58.4 bits (31),  Expect = 1e-04
 Identities = 33/34 (97%), Gaps = 0/34 (0%)
 Strand=Plus/Minus

Query  7      TTCCGTAGGTGAACCTGCGGAAGGATCATTAGCG  40
              ||||||||||||||||||||||||||||||| ||
Sbjct  10383  TTCCGTAGGTGAACCTGCGGAAGGATCATTACCG  10350


>JAMZTW010000092.1 Penicillium simplicissimum strain A4 tig00000151, whole genome 
shotgun sequence
Length=10450

 Score = 78.7 bits (42),  Expect = 1e-10
 Identities = 44/45 (98%), Gaps = 0/45 (0%)
 Strand=Plus/Plus

Query  283   AAATCAGTTAAAACTTTCAACAACGGATCTCTTGGTTCCGGCATC  327
             |||||||| ||||||||||||||||||||||||||||||||||||
Sbjct  7970  AAATCAGTCAAAACTTTCAACAACGGATCTCTTGGTTCCGGCATC  8014


 Score = 58.4 bits (31),  Expect = 1e-04
 Identities = 31/31 (100%), Gaps = 0/31 (0%)
 Strand=Plus/Plus

Query  7     TTCCGTAGGTGAACCTGCGGAAGGATCATTA  37
             |||||||||||||||||||||||||||||||
Sbjct  7776  TTCCGTAGGTGAACCTGCGGAAGGATCATTA  7806


>JAMZTW010000091.1 Penicillium simplicissimum strain A4 tig00000150, whole genome 
shotgun sequence
Length=17984

 Score = 78.7 bits (42),  Expect = 1e-10
 Identities = 44/45 (98%), Gaps = 0/45 (0%)
 Strand=Plus/Plus

Query  283   AAATCAGTTAAAACTTTCAACAACGGATCTCTTGGTTCCGGCATC  327
             |||||||| ||||||||||||||||||||||||||||||||||||
Sbjct  9105  AAATCAGTCAAAACTTTCAACAACGGATCTCTTGGTTCCGGCATC  9149


 Score = 73.1 bits (39),  Expect = 5e-09
 Identities = 44/46 (96%), Gaps = 1/46 (2%)
 Strand=Plus/Plus

Query  283  AAATCAGTTAAAACTTTCAACAACGGATCTCTTGGTTCCGG-CATC  327
            |||||||| |||||||||||||||||||||||||||||||| ||||
Sbjct  181  AAATCAGTCAAAACTTTCAACAACGGATCTCTTGGTTCCGGGCATC  226


 Score = 58.4 bits (31),  Expect = 1e-04
 Identities = 31/31 (100%), Gaps = 0/31 (0%)
 Strand=Plus/Plus

Query  7     TTCCGTAGGTGAACCTGCGGAAGGATCATTA  37
             |||||||||||||||||||||||||||||||
Sbjct  8911  TTCCGTAGGTGAACCTGCGGAAGGATCATTA  8941


 Score = 58.4 bits (31),  Expect = 1e-04
 Identities = 31/31 (100%), Gaps = 0/31 (0%)
 Strand=Plus/Plus

Query  7      TTCCGTAGGTGAACCTGCGGAAGGATCATTA  37
              |||||||||||||||||||||||||||||||
Sbjct  17819  TTCCGTAGGTGAACCTGCGGAAGGATCATTA  17849


>JAMZTW010000090.1 Penicillium simplicissimum strain A4 tig00000149, whole genome 
shotgun sequence
Length=11798

 Score = 78.7 bits (42),  Expect = 1e-10
 Identities = 44/45 (98%), Gaps = 0/45 (0%)
 Strand=Plus/Minus

Query  283   AAATCAGTTAAAACTTTCAACAACGGATCTCTTGGTTCCGGCATC  327
             |||||||| ||||||||||||||||||||||||||||||||||||
Sbjct  8073  AAATCAGTCAAAACTTTCAACAACGGATCTCTTGGTTCCGGCATC  8029


 Score = 58.4 bits (31),  Expect = 1e-04
 Identities = 33/34 (97%), Gaps = 0/34 (0%)
 Strand=Plus/Minus

Query  7     TTCCGTAGGTGAACCTGCGGAAGGATCATTAGCG  40
             ||||||||||||||||||||||||||||||| ||
Sbjct  8267  TTCCGTAGGTGAACCTGCGGAAGGATCATTACCG  8234


>JAMZTW010000089.1 Penicillium simplicissimum strain A4 tig00000147, whole genome 
shotgun sequence
Length=19016

 Score = 78.7 bits (42),  Expect = 1e-10
 Identities = 44/45 (98%), Gaps = 0/45 (0%)
 Strand=Plus/Minus

Query  283  AAATCAGTTAAAACTTTCAACAACGGATCTCTTGGTTCCGGCATC  327
            |||||||| ||||||||||||||||||||||||||||||||||||
Sbjct  560  AAATCAGTCAAAACTTTCAACAACGGATCTCTTGGTTCCGGCATC  516


 Score = 78.7 bits (42),  Expect = 1e-10
 Identities = 44/45 (98%), Gaps = 0/45 (0%)
 Strand=Plus/Minus

Query  283   AAATCAGTTAAAACTTTCAACAACGGATCTCTTGGTTCCGGCATC  327
             |||||||| ||||||||||||||||||||||||||||||||||||
Sbjct  9453  AAATCAGTCAAAACTTTCAACAACGGATCTCTTGGTTCCGGCATC  9409


 Score = 58.4 bits (31),  Expect = 1e-04
 Identities = 33/34 (97%), Gaps = 0/34 (0%)
 Strand=Plus/Minus

Query  7    TTCCGTAGGTGAACCTGCGGAAGGATCATTAGCG  40
            ||||||||||||||||||||||||||||||| ||
Sbjct  754  TTCCGTAGGTGAACCTGCGGAAGGATCATTACCG  721


 Score = 58.4 bits (31),  Expect = 1e-04
 Identities = 33/34 (97%), Gaps = 0/34 (0%)
 Strand=Plus/Minus

Query  7     TTCCGTAGGTGAACCTGCGGAAGGATCATTAGCG  40
             ||||||||||||||||||||||||||||||| ||
Sbjct  9647  TTCCGTAGGTGAACCTGCGGAAGGATCATTACCG  9614


 Score = 58.4 bits (31),  Expect = 1e-04
 Identities = 33/34 (97%), Gaps = 0/34 (0%)
 Strand=Plus/Minus

Query  7      TTCCGTAGGTGAACCTGCGGAAGGATCATTAGCG  40
              ||||||||||||||||||||||||||||||| ||
Sbjct  18524  TTCCGTAGGTGAACCTGCGGAAGGATCATTACCG  18491


>JAMZTW010000088.1 Penicillium simplicissimum strain A4 tig00000146, whole genome 
shotgun sequence
Length=16016

 Score = 78.7 bits (42),  Expect = 1e-10
 Identities = 44/45 (98%), Gaps = 0/45 (0%)
 Strand=Plus/Minus

Query  283   AAATCAGTTAAAACTTTCAACAACGGATCTCTTGGTTCCGGCATC  327
             |||||||| ||||||||||||||||||||||||||||||||||||
Sbjct  4787  AAATCAGTCAAAACTTTCAACAACGGATCTCTTGGTTCCGGCATC  4743


 Score = 78.7 bits (42),  Expect = 1e-10
 Identities = 44/45 (98%), Gaps = 0/45 (0%)
 Strand=Plus/Minus

Query  283    AAATCAGTTAAAACTTTCAACAACGGATCTCTTGGTTCCGGCATC  327
              |||||||| ||||||||||||||||||||||||||||||||||||
Sbjct  13681  AAATCAGTCAAAACTTTCAACAACGGATCTCTTGGTTCCGGCATC  13637


 Score = 58.4 bits (31),  Expect = 1e-04
 Identities = 33/34 (97%), Gaps = 0/34 (0%)
 Strand=Plus/Minus

Query  7     TTCCGTAGGTGAACCTGCGGAAGGATCATTAGCG  40
             ||||||||||||||||||||||||||||||| ||
Sbjct  4981  TTCCGTAGGTGAACCTGCGGAAGGATCATTACCG  4948


 Score = 58.4 bits (31),  Expect = 1e-04
 Identities = 33/34 (97%), Gaps = 0/34 (0%)
 Strand=Plus/Minus

Query  7      TTCCGTAGGTGAACCTGCGGAAGGATCATTAGCG  40
              ||||||||||||||||||||||||||||||| ||
Sbjct  13875  TTCCGTAGGTGAACCTGCGGAAGGATCATTACCG  13842


>JAMZTW010000087.1 Penicillium simplicissimum strain A4 tig00000144, whole genome 
shotgun sequence
Length=22454

 Score = 78.7 bits (42),  Expect = 1e-10
 Identities = 44/45 (98%), Gaps = 0/45 (0%)
 Strand=Plus/Minus

Query  283    AAATCAGTTAAAACTTTCAACAACGGATCTCTTGGTTCCGGCATC  327
              |||||||| ||||||||||||||||||||||||||||||||||||
Sbjct  11874  AAATCAGTCAAAACTTTCAACAACGGATCTCTTGGTTCCGGCATC  11830


 Score = 73.1 bits (39),  Expect = 5e-09
 Identities = 44/46 (96%), Gaps = 1/46 (2%)
 Strand=Plus/Minus

Query  283    AAATCAGT-TAAAACTTTCAACAACGGATCTCTTGGTTCCGGCATC  327
              ||||||||  ||||||||||||||||||||||||||||||||||||
Sbjct  20769  AAATCAGTCAAAAACTTTCAACAACGGATCTCTTGGTTCCGGCATC  20724


 Score = 71.3 bits (38),  Expect = 2e-08
 Identities = 43/45 (96%), Gaps = 1/45 (2%)
 Strand=Plus/Minus

Query  283   AAATCAGTTAAAACTTTCAACAACGGATCTCTTGGTTCCGGCATC  327
             ||||||| | |||||||||||||||||||||||||||||||||||
Sbjct  2982  AAATCAG-TCAAACTTTCAACAACGGATCTCTTGGTTCCGGCATC  2939


 Score = 58.4 bits (31),  Expect = 1e-04
 Identities = 33/34 (97%), Gaps = 0/34 (0%)
 Strand=Plus/Minus

Query  7     TTCCGTAGGTGAACCTGCGGAAGGATCATTAGCG  40
             ||||||||||||||||||||||||||||||| ||
Sbjct  3176  TTCCGTAGGTGAACCTGCGGAAGGATCATTACCG  3143


 Score = 58.4 bits (31),  Expect = 1e-04
 Identities = 33/34 (97%), Gaps = 0/34 (0%)
 Strand=Plus/Minus

Query  7      TTCCGTAGGTGAACCTGCGGAAGGATCATTAGCG  40
              ||||||||||||||||||||||||||||||| ||
Sbjct  12068  TTCCGTAGGTGAACCTGCGGAAGGATCATTACCG  12035


 Score = 58.4 bits (31),  Expect = 1e-04
 Identities = 33/34 (97%), Gaps = 0/34 (0%)
 Strand=Plus/Minus

Query  7      TTCCGTAGGTGAACCTGCGGAAGGATCATTAGCG  40
              ||||||||||||||||||||||||||||||| ||
Sbjct  20962  TTCCGTAGGTGAACCTGCGGAAGGATCATTACCG  20929


>JAMZTW010000086.1 Penicillium simplicissimum strain A4 tig00000143, whole genome 
shotgun sequence
Length=32119

 Score = 78.7 bits (42),  Expect = 1e-10
 Identities = 44/45 (98%), Gaps = 0/45 (0%)
 Strand=Plus/Plus

Query  283   AAATCAGTTAAAACTTTCAACAACGGATCTCTTGGTTCCGGCATC  327
             |||||||| ||||||||||||||||||||||||||||||||||||
Sbjct  2697  AAATCAGTCAAAACTTTCAACAACGGATCTCTTGGTTCCGGCATC  2741


 Score = 78.7 bits (42),  Expect = 1e-10
 Identities = 44/45 (98%), Gaps = 0/45 (0%)
 Strand=Plus/Plus

Query  283    AAATCAGTTAAAACTTTCAACAACGGATCTCTTGGTTCCGGCATC  327
              |||||||| ||||||||||||||||||||||||||||||||||||
Sbjct  11587  AAATCAGTCAAAACTTTCAACAACGGATCTCTTGGTTCCGGCATC  11631


 Score = 78.7 bits (42),  Expect = 1e-10
 Identities = 44/45 (98%), Gaps = 0/45 (0%)
 Strand=Plus/Plus

Query  283    AAATCAGTTAAAACTTTCAACAACGGATCTCTTGGTTCCGGCATC  327
              |||||||| ||||||||||||||||||||||||||||||||||||
Sbjct  20465  AAATCAGTCAAAACTTTCAACAACGGATCTCTTGGTTCCGGCATC  20509


 Score = 78.7 bits (42),  Expect = 1e-10
 Identities = 44/45 (98%), Gaps = 0/45 (0%)
 Strand=Plus/Plus

Query  283    AAATCAGTTAAAACTTTCAACAACGGATCTCTTGGTTCCGGCATC  327
              |||||||| ||||||||||||||||||||||||||||||||||||
Sbjct  29372  AAATCAGTCAAAACTTTCAACAACGGATCTCTTGGTTCCGGCATC  29416


 Score = 58.4 bits (31),  Expect = 1e-04
 Identities = 31/31 (100%), Gaps = 0/31 (0%)
 Strand=Plus/Plus

Query  7     TTCCGTAGGTGAACCTGCGGAAGGATCATTA  37
             |||||||||||||||||||||||||||||||
Sbjct  2503  TTCCGTAGGTGAACCTGCGGAAGGATCATTA  2533


 Score = 58.4 bits (31),  Expect = 1e-04
 Identities = 31/31 (100%), Gaps = 0/31 (0%)
 Strand=Plus/Plus

Query  7      TTCCGTAGGTGAACCTGCGGAAGGATCATTA  37
              |||||||||||||||||||||||||||||||
Sbjct  11393  TTCCGTAGGTGAACCTGCGGAAGGATCATTA  11423


 Score = 58.4 bits (31),  Expect = 1e-04
 Identities = 31/31 (100%), Gaps = 0/31 (0%)
 Strand=Plus/Plus

Query  7      TTCCGTAGGTGAACCTGCGGAAGGATCATTA  37
              |||||||||||||||||||||||||||||||
Sbjct  20270  TTCCGTAGGTGAACCTGCGGAAGGATCATTA  20300


 Score = 58.4 bits (31),  Expect = 1e-04
 Identities = 31/31 (100%), Gaps = 0/31 (0%)
 Strand=Plus/Plus

Query  7      TTCCGTAGGTGAACCTGCGGAAGGATCATTA  37
              |||||||||||||||||||||||||||||||
Sbjct  29179  TTCCGTAGGTGAACCTGCGGAAGGATCATTA  29209


>JAMZTW010000085.1 Penicillium simplicissimum strain A4 tig00000142, whole genome 
shotgun sequence
Length=17038

 Score = 78.7 bits (42),  Expect = 1e-10
 Identities = 44/45 (98%), Gaps = 0/45 (0%)
 Strand=Plus/Plus

Query  283   AAATCAGTTAAAACTTTCAACAACGGATCTCTTGGTTCCGGCATC  327
             |||||||| ||||||||||||||||||||||||||||||||||||
Sbjct  6576  AAATCAGTCAAAACTTTCAACAACGGATCTCTTGGTTCCGGCATC  6620


 Score = 58.4 bits (31),  Expect = 1e-04
 Identities = 31/31 (100%), Gaps = 0/31 (0%)
 Strand=Plus/Plus

Query  7     TTCCGTAGGTGAACCTGCGGAAGGATCATTA  37
             |||||||||||||||||||||||||||||||
Sbjct  6382  TTCCGTAGGTGAACCTGCGGAAGGATCATTA  6412


>JAMZTW010000078.1 Penicillium simplicissimum strain A4 tig00000123, whole genome 
shotgun sequence
Length=2199892

 Score = 78.7 bits (42),  Expect = 1e-10
 Identities = 44/45 (98%), Gaps = 0/45 (0%)
 Strand=Plus/Minus

Query  283   AAATCAGTTAAAACTTTCAACAACGGATCTCTTGGTTCCGGCATC  327
             |||||||| ||||||||||||||||||||||||||||||||||||
Sbjct  6163  AAATCAGTCAAAACTTTCAACAACGGATCTCTTGGTTCCGGCATC  6119


 Score = 58.4 bits (31),  Expect = 1e-04
 Identities = 33/34 (97%), Gaps = 0/34 (0%)
 Strand=Plus/Minus

Query  7     TTCCGTAGGTGAACCTGCGGAAGGATCATTAGCG  40
             ||||||||||||||||||||||||||||||| ||
Sbjct  6357  TTCCGTAGGTGAACCTGCGGAAGGATCATTACCG  6324


>NC_064657.1 Penicillium oxalicum strain HP7-1 chromosome VIII, whole genome 
shotgun sequence
Length=1795220

 Score = 78.7 bits (42),  Expect = 1e-10
 Identities = 96/120 (80%), Gaps = 11/120 (9%)
 Strand=Plus/Plus

Query  209      GGACCGCGCCCGCCGGAGGACAGACGCaaaaaaaTTCTT-TCAGAAGAGCTGTCAGTCTG  267
                || |||||||||||| | |||  || ||||  || |||| || |||||  || |||||||
Sbjct  1794172  GGCCCGCGCCCGCCG-AAGAC--ACACAAACGAACTCTTGTCTGAAGA-TTG-CAGTCTG  1794226

Query  268      AGCGTTAGCAAGCAAAAATCAGTTAAAACTTTCAACAACGGATCTCTTGGTTCCGGCATC  327
                |  | || |  |   ||||||||||||||||||||||||||||||| |||||||||||||
Sbjct  1794227  A--G-TA-CTTGACTAAATCAGTTAAAACTTTCAACAACGGATCTC-TGGTTCCGGCATC  1794281


 Score = 69.4 bits (37),  Expect = 6e-08
 Identities = 37/37 (100%), Gaps = 0/37 (0%)
 Strand=Plus/Plus

Query  1        CAAGGTTTCCGTAGGTGAACCTGCGGAAGGATCATTA  37
                |||||||||||||||||||||||||||||||||||||
Sbjct  1794036  CAAGGTTTCCGTAGGTGAACCTGCGGAAGGATCATTA  1794072


>NW_003052474.1 Uncinocarpus reesii 1704 scaffold_27 genomic scaffold, whole 
genome shotgun sequence
Length=1257

 Score = 78.7 bits (42),  Expect = 1e-10
 Identities = 66/77 (86%), Gaps = 3/77 (4%)
 Strand=Plus/Plus

Query  251   GAAGAGCTGTCAGTCTGAGCGTTAGCAAGCAAAAATCAGTTAAAACTTTCAACAACGGAT  310
             |||||  || |||||||||  ||  | ||||| ||| |||||||||||||||||||||||
Sbjct  960   GAAGA-TTGACAGTCTGAGTATT--CTAGCAAGAATAAGTTAAAACTTTCAACAACGGAT  1016

Query  311   CTCTTGGTTCCGGCATC  327
             ||||||||||| |||||
Sbjct  1017  CTCTTGGTTCCAGCATC  1033


 Score = 69.4 bits (37),  Expect = 6e-08
 Identities = 37/37 (100%), Gaps = 0/37 (0%)
 Strand=Plus/Plus

Query  1    CAAGGTTTCCGTAGGTGAACCTGCGGAAGGATCATTA  37
            |||||||||||||||||||||||||||||||||||||
Sbjct  747  CAAGGTTTCCGTAGGTGAACCTGCGGAAGGATCATTA  783


>NW_003052477.1 Uncinocarpus reesii 1704 scaffold_24 genomic scaffold, whole 
genome shotgun sequence
Length=1273

 Score = 78.7 bits (42),  Expect = 1e-10
 Identities = 66/77 (86%), Gaps = 3/77 (4%)
 Strand=Plus/Minus

Query  251  GAAGAGCTGTCAGTCTGAGCGTTAGCAAGCAAAAATCAGTTAAAACTTTCAACAACGGAT  310
            |||||  || |||||||||  ||  | ||||| ||| |||||||||||||||||||||||
Sbjct  439  GAAGA-TTGACAGTCTGAGTATT--CTAGCAAGAATAAGTTAAAACTTTCAACAACGGAT  383

Query  311  CTCTTGGTTCCGGCATC  327
            ||||||||||| |||||
Sbjct  382  CTCTTGGTTCCAGCATC  366


 Score = 69.4 bits (37),  Expect = 6e-08
 Identities = 37/37 (100%), Gaps = 0/37 (0%)
 Strand=Plus/Minus

Query  1    CAAGGTTTCCGTAGGTGAACCTGCGGAAGGATCATTA  37
            |||||||||||||||||||||||||||||||||||||
Sbjct  652  CAAGGTTTCCGTAGGTGAACCTGCGGAAGGATCATTA  616


>NW_003052480.1 Uncinocarpus reesii 1704 scaffold_21 genomic scaffold, whole 
genome shotgun sequence
Length=1307

 Score = 78.7 bits (42),  Expect = 1e-10
 Identities = 66/77 (86%), Gaps = 3/77 (4%)
 Strand=Plus/Plus

Query  251  GAAGAGCTGTCAGTCTGAGCGTTAGCAAGCAAAAATCAGTTAAAACTTTCAACAACGGAT  310
            |||||  || |||||||||  ||  | ||||| ||| |||||||||||||||||||||||
Sbjct  789  GAAGA-TTGACAGTCTGAGTATT--CTAGCAAGAATAAGTTAAAACTTTCAACAACGGAT  845

Query  311  CTCTTGGTTCCGGCATC  327
            ||||||||||| |||||
Sbjct  846  CTCTTGGTTCCAGCATC  862


 Score = 69.4 bits (37),  Expect = 6e-08
 Identities = 37/37 (100%), Gaps = 0/37 (0%)
 Strand=Plus/Plus

Query  1    CAAGGTTTCCGTAGGTGAACCTGCGGAAGGATCATTA  37
            |||||||||||||||||||||||||||||||||||||
Sbjct  576  CAAGGTTTCCGTAGGTGAACCTGCGGAAGGATCATTA  612


>NW_003052493.1 Uncinocarpus reesii 1704 scaffold_8 genomic scaffold, whole genome 
shotgun sequence
Length=1746

 Score = 78.7 bits (42),  Expect = 1e-10
 Identities = 66/77 (86%), Gaps = 3/77 (4%)
 Strand=Plus/Plus

Query  251  GAAGAGCTGTCAGTCTGAGCGTTAGCAAGCAAAAATCAGTTAAAACTTTCAACAACGGAT  310
            |||||  || |||||||||  ||  | ||||| ||| |||||||||||||||||||||||
Sbjct  534  GAAGA-TTGACAGTCTGAGTATT--CTAGCAAGAATAAGTTAAAACTTTCAACAACGGAT  590

Query  311  CTCTTGGTTCCGGCATC  327
            ||||||||||| |||||
Sbjct  591  CTCTTGGTTCCAGCATC  607


 Score = 69.4 bits (37),  Expect = 6e-08
 Identities = 37/37 (100%), Gaps = 0/37 (0%)
 Strand=Plus/Plus

Query  1    CAAGGTTTCCGTAGGTGAACCTGCGGAAGGATCATTA  37
            |||||||||||||||||||||||||||||||||||||
Sbjct  321  CAAGGTTTCCGTAGGTGAACCTGCGGAAGGATCATTA  357


>NW_003052498.1 Uncinocarpus reesii 1704 scaffold_3 genomic scaffold, whole genome 
shotgun sequence
Length=3923829

 Score = 78.7 bits (42),  Expect = 1e-10
 Identities = 66/77 (86%), Gaps = 3/77 (4%)
 Strand=Plus/Plus

Query  251      GAAGAGCTGTCAGTCTGAGCGTTAGCAAGCAAAAATCAGTTAAAACTTTCAACAACGGAT  310
                |||||  || |||||||||  ||  | ||||| ||| |||||||||||||||||||||||
Sbjct  3863632  GAAGA-TTGACAGTCTGAGTATT--CTAGCAAGAATAAGTTAAAACTTTCAACAACGGAT  3863688

Query  311      CTCTTGGTTCCGGCATC  327
                ||||||||||| |||||
Sbjct  3863689  CTCTTGGTTCCAGCATC  3863705


 Score = 78.7 bits (42),  Expect = 1e-10
 Identities = 66/77 (86%), Gaps = 3/77 (4%)
 Strand=Plus/Plus

Query  251      GAAGAGCTGTCAGTCTGAGCGTTAGCAAGCAAAAATCAGTTAAAACTTTCAACAACGGAT  310
                |||||  || |||||||||  ||  | ||||| ||| |||||||||||||||||||||||
Sbjct  3871293  GAAGA-TTGACAGTCTGAGTATT--CTAGCAAGAATAAGTTAAAACTTTCAACAACGGAT  3871349

Query  311      CTCTTGGTTCCGGCATC  327
                ||||||||||| |||||
Sbjct  3871350  CTCTTGGTTCCAGCATC  3871366


 Score = 78.7 bits (42),  Expect = 1e-10
 Identities = 66/77 (86%), Gaps = 3/77 (4%)
 Strand=Plus/Plus

Query  251      GAAGAGCTGTCAGTCTGAGCGTTAGCAAGCAAAAATCAGTTAAAACTTTCAACAACGGAT  310
                |||||  || |||||||||  ||  | ||||| ||| |||||||||||||||||||||||
Sbjct  3872216  GAAGA-TTGACAGTCTGAGTATT--CTAGCAAGAATAAGTTAAAACTTTCAACAACGGAT  3872272

Query  311      CTCTTGGTTCCGGCATC  327
                ||||||||||| |||||
Sbjct  3872273  CTCTTGGTTCCAGCATC  3872289


 Score = 78.7 bits (42),  Expect = 1e-10
 Identities = 66/77 (86%), Gaps = 3/77 (4%)
 Strand=Plus/Plus

Query  251      GAAGAGCTGTCAGTCTGAGCGTTAGCAAGCAAAAATCAGTTAAAACTTTCAACAACGGAT  310
                |||||  || |||||||||  ||  | ||||| ||| |||||||||||||||||||||||
Sbjct  3884016  GAAGA-TTGACAGTCTGAGTATT--CTAGCAAGAATAAGTTAAAACTTTCAACAACGGAT  3884072

Query  311      CTCTTGGTTCCGGCATC  327
                ||||||||||| |||||
Sbjct  3884073  CTCTTGGTTCCAGCATC  3884089


 Score = 78.7 bits (42),  Expect = 1e-10
 Identities = 66/77 (86%), Gaps = 3/77 (4%)
 Strand=Plus/Plus

Query  251      GAAGAGCTGTCAGTCTGAGCGTTAGCAAGCAAAAATCAGTTAAAACTTTCAACAACGGAT  310
                |||||  || |||||||||  ||  | ||||| ||| |||||||||||||||||||||||
Sbjct  3891678  GAAGA-TTGACAGTCTGAGTATT--CTAGCAAGAATAAGTTAAAACTTTCAACAACGGAT  3891734

Query  311      CTCTTGGTTCCGGCATC  327
                ||||||||||| |||||
Sbjct  3891735  CTCTTGGTTCCAGCATC  3891751


 Score = 78.7 bits (42),  Expect = 1e-10
 Identities = 66/77 (86%), Gaps = 3/77 (4%)
 Strand=Plus/Plus

Query  251      GAAGAGCTGTCAGTCTGAGCGTTAGCAAGCAAAAATCAGTTAAAACTTTCAACAACGGAT  310
                |||||  || |||||||||  ||  | ||||| ||| |||||||||||||||||||||||
Sbjct  3899339  GAAGA-TTGACAGTCTGAGTATT--CTAGCAAGAATAAGTTAAAACTTTCAACAACGGAT  3899395

Query  311      CTCTTGGTTCCGGCATC  327
                ||||||||||| |||||
Sbjct  3899396  CTCTTGGTTCCAGCATC  3899412


 Score = 78.7 bits (42),  Expect = 1e-10
 Identities = 66/77 (86%), Gaps = 3/77 (4%)
 Strand=Plus/Plus

Query  251      GAAGAGCTGTCAGTCTGAGCGTTAGCAAGCAAAAATCAGTTAAAACTTTCAACAACGGAT  310
                |||||  || |||||||||  ||  | ||||| ||| |||||||||||||||||||||||
Sbjct  3907000  GAAGA-TTGACAGTCTGAGTATT--CTAGCAAGAATAAGTTAAAACTTTCAACAACGGAT  3907056

Query  311      CTCTTGGTTCCGGCATC  327
                ||||||||||| |||||
Sbjct  3907057  CTCTTGGTTCCAGCATC  3907073


 Score = 78.7 bits (42),  Expect = 1e-10
 Identities = 66/77 (86%), Gaps = 3/77 (4%)
 Strand=Plus/Plus

Query  251      GAAGAGCTGTCAGTCTGAGCGTTAGCAAGCAAAAATCAGTTAAAACTTTCAACAACGGAT  310
                |||||  || |||||||||  ||  | ||||| ||| |||||||||||||||||||||||
Sbjct  3914661  GAAGA-TTGACAGTCTGAGTATT--CTAGCAAGAATAAGTTAAAACTTTCAACAACGGAT  3914717

Query  311      CTCTTGGTTCCGGCATC  327
                ||||||||||| |||||
Sbjct  3914718  CTCTTGGTTCCAGCATC  3914734


 Score = 78.7 bits (42),  Expect = 1e-10
 Identities = 66/77 (86%), Gaps = 3/77 (4%)
 Strand=Plus/Plus

Query  251      GAAGAGCTGTCAGTCTGAGCGTTAGCAAGCAAAAATCAGTTAAAACTTTCAACAACGGAT  310
                |||||  || |||||||||  ||  | ||||| ||| |||||||||||||||||||||||
Sbjct  3922336  GAAGA-TTGACAGTCTGAGTATT--CTAGCAAGAATAAGTTAAAACTTTCAACAACGGAT  3922392

Query  311      CTCTTGGTTCCGGCATC  327
                ||||||||||| |||||
Sbjct  3922393  CTCTTGGTTCCAGCATC  3922409


 Score = 69.4 bits (37),  Expect = 6e-08
 Identities = 37/37 (100%), Gaps = 0/37 (0%)
 Strand=Plus/Plus

Query  1        CAAGGTTTCCGTAGGTGAACCTGCGGAAGGATCATTA  37
                |||||||||||||||||||||||||||||||||||||
Sbjct  3863419  CAAGGTTTCCGTAGGTGAACCTGCGGAAGGATCATTA  3863455


 Score = 69.4 bits (37),  Expect = 6e-08
 Identities = 37/37 (100%), Gaps = 0/37 (0%)
 Strand=Plus/Plus

Query  1        CAAGGTTTCCGTAGGTGAACCTGCGGAAGGATCATTA  37
                |||||||||||||||||||||||||||||||||||||
Sbjct  3871080  CAAGGTTTCCGTAGGTGAACCTGCGGAAGGATCATTA  3871116


 Score = 69.4 bits (37),  Expect = 6e-08
 Identities = 37/37 (100%), Gaps = 0/37 (0%)
 Strand=Plus/Plus

Query  1        CAAGGTTTCCGTAGGTGAACCTGCGGAAGGATCATTA  37
                |||||||||||||||||||||||||||||||||||||
Sbjct  3872003  CAAGGTTTCCGTAGGTGAACCTGCGGAAGGATCATTA  3872039


 Score = 69.4 bits (37),  Expect = 6e-08
 Identities = 37/37 (100%), Gaps = 0/37 (0%)
 Strand=Plus/Plus

Query  1        CAAGGTTTCCGTAGGTGAACCTGCGGAAGGATCATTA  37
                |||||||||||||||||||||||||||||||||||||
Sbjct  3883803  CAAGGTTTCCGTAGGTGAACCTGCGGAAGGATCATTA  3883839


 Score = 69.4 bits (37),  Expect = 6e-08
 Identities = 37/37 (100%), Gaps = 0/37 (0%)
 Strand=Plus/Plus

Query  1        CAAGGTTTCCGTAGGTGAACCTGCGGAAGGATCATTA  37
                |||||||||||||||||||||||||||||||||||||
Sbjct  3891465  CAAGGTTTCCGTAGGTGAACCTGCGGAAGGATCATTA  3891501


 Score = 69.4 bits (37),  Expect = 6e-08
 Identities = 37/37 (100%), Gaps = 0/37 (0%)
 Strand=Plus/Plus

Query  1        CAAGGTTTCCGTAGGTGAACCTGCGGAAGGATCATTA  37
                |||||||||||||||||||||||||||||||||||||
Sbjct  3899126  CAAGGTTTCCGTAGGTGAACCTGCGGAAGGATCATTA  3899162


 Score = 69.4 bits (37),  Expect = 6e-08
 Identities = 37/37 (100%), Gaps = 0/37 (0%)
 Strand=Plus/Plus

Query  1        CAAGGTTTCCGTAGGTGAACCTGCGGAAGGATCATTA  37
                |||||||||||||||||||||||||||||||||||||
Sbjct  3906787  CAAGGTTTCCGTAGGTGAACCTGCGGAAGGATCATTA  3906823


 Score = 69.4 bits (37),  Expect = 6e-08
 Identities = 37/37 (100%), Gaps = 0/37 (0%)
 Strand=Plus/Plus

Query  1        CAAGGTTTCCGTAGGTGAACCTGCGGAAGGATCATTA  37
                |||||||||||||||||||||||||||||||||||||
Sbjct  3914448  CAAGGTTTCCGTAGGTGAACCTGCGGAAGGATCATTA  3914484


 Score = 69.4 bits (37),  Expect = 6e-08
 Identities = 37/37 (100%), Gaps = 0/37 (0%)
 Strand=Plus/Plus

Query  1        CAAGGTTTCCGTAGGTGAACCTGCGGAAGGATCATTA  37
                |||||||||||||||||||||||||||||||||||||
Sbjct  3922123  CAAGGTTTCCGTAGGTGAACCTGCGGAAGGATCATTA  3922159


>MU405550.1 Annulohypoxylon bovei var. microspora strain CBS 124037 unplaced 
genomic scaffold F781scaffold_341, whole genome shotgun 
sequence
Length=8968

 Score = 76.8 bits (41),  Expect = 4e-10
 Identities = 45/47 (96%), Gaps = 0/47 (0%)
 Strand=Plus/Minus

Query  281   AAAAATCAGTTAAAACTTTCAACAACGGATCTCTTGGTTCCGGCATC  327
             |||||| ||||||||||||||||||||||||||||||||| ||||||
Sbjct  3707  AAAAATAAGTTAAAACTTTCAACAACGGATCTCTTGGTTCTGGCATC  3661


>MU376713.1 Hypoxylon sp. FL1150 unplaced genomic scaffold GGR53scaffold_552, 
whole genome shotgun sequence
Length=3028

 Score = 76.8 bits (41),  Expect = 4e-10
 Identities = 46/48 (96%), Gaps = 1/48 (2%)
 Strand=Plus/Minus

Query  280   CAAAAATCAGTTAAAACTTTCAACAACGGATCTCTTGGTTCCGGCATC  327
             |||||||| |||||||||||||||||||||||||||||||| ||||||
Sbjct  2216  CAAAAATC-GTTAAAACTTTCAACAACGGATCTCTTGGTTCTGGCATC  2170


>GG657454.1 Blastomyces gilchristii SLH14081 genomic scaffold supercont1.7, 
whole genome shotgun sequence
Length=3179325

 Score = 76.8 bits (41),  Expect = 4e-10
 Identities = 43/44 (98%), Gaps = 0/44 (0%)
 Strand=Plus/Plus

Query  284      AATCAGTTAAAACTTTCAACAACGGATCTCTTGGTTCCGGCATC  327
                ||||||||||||||||||||||||||||||||||||||| ||||
Sbjct  2130271  AATCAGTTAAAACTTTCAACAACGGATCTCTTGGTTCCGACATC  2130314


 Score = 76.8 bits (41),  Expect = 4e-10
 Identities = 43/44 (98%), Gaps = 0/44 (0%)
 Strand=Plus/Plus

Query  284      AATCAGTTAAAACTTTCAACAACGGATCTCTTGGTTCCGGCATC  327
                ||||||||||||||||||||||||||||||||||||||| ||||
Sbjct  2138744  AATCAGTTAAAACTTTCAACAACGGATCTCTTGGTTCCGACATC  2138787


 Score = 76.8 bits (41),  Expect = 4e-10
 Identities = 43/44 (98%), Gaps = 0/44 (0%)
 Strand=Plus/Plus

Query  284      AATCAGTTAAAACTTTCAACAACGGATCTCTTGGTTCCGGCATC  327
                ||||||||||||||||||||||||||||||||||||||| ||||
Sbjct  2147223  AATCAGTTAAAACTTTCAACAACGGATCTCTTGGTTCCGACATC  2147266


 Score = 76.8 bits (41),  Expect = 4e-10
 Identities = 43/44 (98%), Gaps = 0/44 (0%)
 Strand=Plus/Plus

Query  284      AATCAGTTAAAACTTTCAACAACGGATCTCTTGGTTCCGGCATC  327
                ||||||||||||||||||||||||||||||||||||||| ||||
Sbjct  2155705  AATCAGTTAAAACTTTCAACAACGGATCTCTTGGTTCCGACATC  2155748


 Score = 75.0 bits (40),  Expect = 1e-09
 Identities = 42/43 (98%), Gaps = 0/43 (0%)
 Strand=Plus/Plus

Query  1        CAAGGTTTCCGTAGGTGAACCTGCGGAAGGATCATTAGCGCGC  43
                ||||||||||||||||||||||||||||||||||||| |||||
Sbjct  2130037  CAAGGTTTCCGTAGGTGAACCTGCGGAAGGATCATTAACGCGC  2130079


 Score = 75.0 bits (40),  Expect = 1e-09
 Identities = 42/43 (98%), Gaps = 0/43 (0%)
 Strand=Plus/Plus

Query  1        CAAGGTTTCCGTAGGTGAACCTGCGGAAGGATCATTAGCGCGC  43
                ||||||||||||||||||||||||||||||||||||| |||||
Sbjct  2138510  CAAGGTTTCCGTAGGTGAACCTGCGGAAGGATCATTAACGCGC  2138552


 Score = 75.0 bits (40),  Expect = 1e-09
 Identities = 42/43 (98%), Gaps = 0/43 (0%)
 Strand=Plus/Plus

Query  1        CAAGGTTTCCGTAGGTGAACCTGCGGAAGGATCATTAGCGCGC  43
                ||||||||||||||||||||||||||||||||||||| |||||
Sbjct  2146989  CAAGGTTTCCGTAGGTGAACCTGCGGAAGGATCATTAACGCGC  2147031


 Score = 75.0 bits (40),  Expect = 1e-09
 Identities = 42/43 (98%), Gaps = 0/43 (0%)
 Strand=Plus/Plus

Query  1        CAAGGTTTCCGTAGGTGAACCTGCGGAAGGATCATTAGCGCGC  43
                ||||||||||||||||||||||||||||||||||||| |||||
Sbjct  2155471  CAAGGTTTCCGTAGGTGAACCTGCGGAAGGATCATTAACGCGC  2155513


 Score = 75.0 bits (40),  Expect = 1e-09
 Identities = 42/43 (98%), Gaps = 0/43 (0%)
 Strand=Plus/Plus

Query  1        CAAGGTTTCCGTAGGTGAACCTGCGGAAGGATCATTAGCGCGC  43
                ||||||||||||||||||||||||||||||||||||| |||||
Sbjct  2163948  CAAGGTTTCCGTAGGTGAACCTGCGGAAGGATCATTAACGCGC  2163990


>EQ999989.1 Blastomyces dermatitidis ER-3 genomic scaffold supercont1.17, 
whole genome shotgun sequence
Length=80333

 Score = 76.8 bits (41),  Expect = 4e-10
 Identities = 43/44 (98%), Gaps = 0/44 (0%)
 Strand=Plus/Plus

Query  284   AATCAGTTAAAACTTTCAACAACGGATCTCTTGGTTCCGGCATC  327
             ||||||||||||||||||||||||||||||||||||||| ||||
Sbjct  4867  AATCAGTTAAAACTTTCAACAACGGATCTCTTGGTTCCGACATC  4910


 Score = 76.8 bits (41),  Expect = 4e-10
 Identities = 43/44 (98%), Gaps = 0/44 (0%)
 Strand=Plus/Plus

Query  284    AATCAGTTAAAACTTTCAACAACGGATCTCTTGGTTCCGGCATC  327
              ||||||||||||||||||||||||||||||||||||||| ||||
Sbjct  13355  AATCAGTTAAAACTTTCAACAACGGATCTCTTGGTTCCGACATC  13398


 Score = 76.8 bits (41),  Expect = 4e-10
 Identities = 43/44 (98%), Gaps = 0/44 (0%)
 Strand=Plus/Plus

Query  284    AATCAGTTAAAACTTTCAACAACGGATCTCTTGGTTCCGGCATC  327
              ||||||||||||||||||||||||||||||||||||||| ||||
Sbjct  21845  AATCAGTTAAAACTTTCAACAACGGATCTCTTGGTTCCGACATC  21888


 Score = 76.8 bits (41),  Expect = 4e-10
 Identities = 43/44 (98%), Gaps = 0/44 (0%)
 Strand=Plus/Plus

Query  284    AATCAGTTAAAACTTTCAACAACGGATCTCTTGGTTCCGGCATC  327
              ||||||||||||||||||||||||||||||||||||||| ||||
Sbjct  30335  AATCAGTTAAAACTTTCAACAACGGATCTCTTGGTTCCGACATC  30378


 Score = 76.8 bits (41),  Expect = 4e-10
 Identities = 43/44 (98%), Gaps = 0/44 (0%)
 Strand=Plus/Plus

Query  284    AATCAGTTAAAACTTTCAACAACGGATCTCTTGGTTCCGGCATC  327
              ||||||||||||||||||||||||||||||||||||||| ||||
Sbjct  38818  AATCAGTTAAAACTTTCAACAACGGATCTCTTGGTTCCGACATC  38861


 Score = 76.8 bits (41),  Expect = 4e-10
 Identities = 43/44 (98%), Gaps = 0/44 (0%)
 Strand=Plus/Plus

Query  284    AATCAGTTAAAACTTTCAACAACGGATCTCTTGGTTCCGGCATC  327
              ||||||||||||||||||||||||||||||||||||||| ||||
Sbjct  66029  AATCAGTTAAAACTTTCAACAACGGATCTCTTGGTTCCGACATC  66072


 Score = 76.8 bits (41),  Expect = 4e-10
 Identities = 43/44 (98%), Gaps = 0/44 (0%)
 Strand=Plus/Plus

Query  284    AATCAGTTAAAACTTTCAACAACGGATCTCTTGGTTCCGGCATC  327
              ||||||||||||||||||||||||||||||||||||||| ||||
Sbjct  71447  AATCAGTTAAAACTTTCAACAACGGATCTCTTGGTTCCGACATC  71490


 Score = 76.8 bits (41),  Expect = 4e-10
 Identities = 43/44 (98%), Gaps = 0/44 (0%)
 Strand=Plus/Plus

Query  284    AATCAGTTAAAACTTTCAACAACGGATCTCTTGGTTCCGGCATC  327
              ||||||||||||||||||||||||||||||||||||||| ||||
Sbjct  79935  AATCAGTTAAAACTTTCAACAACGGATCTCTTGGTTCCGACATC  79978


 Score = 75.0 bits (40),  Expect = 1e-09
 Identities = 42/43 (98%), Gaps = 0/43 (0%)
 Strand=Plus/Plus

Query  1     CAAGGTTTCCGTAGGTGAACCTGCGGAAGGATCATTAGCGCGC  43
             ||||||||||||||||||||||||||||||||||||| |||||
Sbjct  4634  CAAGGTTTCCGTAGGTGAACCTGCGGAAGGATCATTAACGCGC  4676


 Score = 75.0 bits (40),  Expect = 1e-09
 Identities = 42/43 (98%), Gaps = 0/43 (0%)
 Strand=Plus/Plus

Query  1      CAAGGTTTCCGTAGGTGAACCTGCGGAAGGATCATTAGCGCGC  43
              ||||||||||||||||||||||||||||||||||||| |||||
Sbjct  13121  CAAGGTTTCCGTAGGTGAACCTGCGGAAGGATCATTAACGCGC  13163


 Score = 75.0 bits (40),  Expect = 1e-09
 Identities = 42/43 (98%), Gaps = 0/43 (0%)
 Strand=Plus/Plus

Query  1      CAAGGTTTCCGTAGGTGAACCTGCGGAAGGATCATTAGCGCGC  43
              ||||||||||||||||||||||||||||||||||||| |||||
Sbjct  21611  CAAGGTTTCCGTAGGTGAACCTGCGGAAGGATCATTAACGCGC  21653


 Score = 75.0 bits (40),  Expect = 1e-09
 Identities = 42/43 (98%), Gaps = 0/43 (0%)
 Strand=Plus/Plus

Query  1      CAAGGTTTCCGTAGGTGAACCTGCGGAAGGATCATTAGCGCGC  43
              ||||||||||||||||||||||||||||||||||||| |||||
Sbjct  30101  CAAGGTTTCCGTAGGTGAACCTGCGGAAGGATCATTAACGCGC  30143


 Score = 75.0 bits (40),  Expect = 1e-09
 Identities = 42/43 (98%), Gaps = 0/43 (0%)
 Strand=Plus/Plus

Query  1      CAAGGTTTCCGTAGGTGAACCTGCGGAAGGATCATTAGCGCGC  43
              ||||||||||||||||||||||||||||||||||||| |||||
Sbjct  38584  CAAGGTTTCCGTAGGTGAACCTGCGGAAGGATCATTAACGCGC  38626


 Score = 75.0 bits (40),  Expect = 1e-09
 Identities = 42/43 (98%), Gaps = 0/43 (0%)
 Strand=Plus/Plus

Query  1      CAAGGTTTCCGTAGGTGAACCTGCGGAAGGATCATTAGCGCGC  43
              ||||||||||||||||||||||||||||||||||||| |||||
Sbjct  65795  CAAGGTTTCCGTAGGTGAACCTGCGGAAGGATCATTAACGCGC  65837


 Score = 75.0 bits (40),  Expect = 1e-09
 Identities = 42/43 (98%), Gaps = 0/43 (0%)
 Strand=Plus/Plus

Query  1      CAAGGTTTCCGTAGGTGAACCTGCGGAAGGATCATTAGCGCGC  43
              ||||||||||||||||||||||||||||||||||||| |||||
Sbjct  71213  CAAGGTTTCCGTAGGTGAACCTGCGGAAGGATCATTAACGCGC  71255


 Score = 75.0 bits (40),  Expect = 1e-09
 Identities = 42/43 (98%), Gaps = 0/43 (0%)
 Strand=Plus/Plus

Query  1      CAAGGTTTCCGTAGGTGAACCTGCGGAAGGATCATTAGCGCGC  43
              ||||||||||||||||||||||||||||||||||||| |||||
Sbjct  79701  CAAGGTTTCCGTAGGTGAACCTGCGGAAGGATCATTAACGCGC  79743


>EQ999981.1 Blastomyces dermatitidis ER-3 genomic scaffold supercont1.9, 
whole genome shotgun sequence
Length=3420641

 Score = 76.8 bits (41),  Expect = 4e-10
 Identities = 43/44 (98%), Gaps = 0/44 (0%)
 Strand=Plus/Minus

Query  284      AATCAGTTAAAACTTTCAACAACGGATCTCTTGGTTCCGGCATC  327
                ||||||||||||||||||||||||||||||||||||||| ||||
Sbjct  3400543  AATCAGTTAAAACTTTCAACAACGGATCTCTTGGTTCCGACATC  3400500


 Score = 69.4 bits (37),  Expect = 6e-08
 Identities = 41/43 (95%), Gaps = 0/43 (0%)
 Strand=Plus/Minus

Query  1        CAAGGTTTCCGTAGGTGAACCTGCGGAAGGATCATTAGCGCGC  43
                ||||||||||||||||||||||||||||| ||||||| |||||
Sbjct  3400777  CAAGGTTTCCGTAGGTGAACCTGCGGAAGAATCATTAACGCGC  3400735


>LDEV01002229.1 Blastomyces silverae strain UAMH 139 supercont1.3003, whole genome 
shotgun sequence
Length=884

 Score = 76.8 bits (41),  Expect = 4e-10
 Identities = 43/44 (98%), Gaps = 0/44 (0%)
 Strand=Plus/Plus

Query  284  AATCAGTTAAAACTTTCAACAACGGATCTCTTGGTTCCGGCATC  327
            ||||||||||||||||||||||||||||||||||||||| ||||
Sbjct  153  AATCAGTTAAAACTTTCAACAACGGATCTCTTGGTTCCGACATC  196


>JPLR01000001.1 Penicillium capsulatum strain LiaoWQ-2011 unitig_17, whole genome 
shotgun sequence
Length=3304607

 Score = 76.8 bits (41),  Expect = 4e-10
 Identities = 43/44 (98%), Gaps = 0/44 (0%)
 Strand=Plus/Plus

Query  284      AATCAGTTAAAACTTTCAACAACGGATCTCTTGGTTCCGGCATC  327
                ||||| ||||||||||||||||||||||||||||||||||||||
Sbjct  2509882  AATCATTTAAAACTTTCAACAACGGATCTCTTGGTTCCGGCATC  2509925


 Score = 73.1 bits (39),  Expect = 5e-09
 Identities = 43/45 (96%), Gaps = 0/45 (0%)
 Strand=Plus/Plus

Query  283   AAATCAGTTAAAACTTTCAACAACGGATCTCTTGGTTCCGGCATC  327
             |||| | ||||||||||||||||||||||||||||||||||||||
Sbjct  3335  AAATTATTTAAAACTTTCAACAACGGATCTCTTGGTTCCGGCATC  3379


 Score = 73.1 bits (39),  Expect = 5e-09
 Identities = 43/45 (96%), Gaps = 0/45 (0%)
 Strand=Plus/Plus

Query  283    AAATCAGTTAAAACTTTCAACAACGGATCTCTTGGTTCCGGCATC  327
              |||| | ||||||||||||||||||||||||||||||||||||||
Sbjct  11281  AAATTATTTAAAACTTTCAACAACGGATCTCTTGGTTCCGGCATC  11325


 Score = 73.1 bits (39),  Expect = 5e-09
 Identities = 43/45 (96%), Gaps = 0/45 (0%)
 Strand=Plus/Plus

Query  283    AAATCAGTTAAAACTTTCAACAACGGATCTCTTGGTTCCGGCATC  327
              |||| | ||||||||||||||||||||||||||||||||||||||
Sbjct  19227  AAATTATTTAAAACTTTCAACAACGGATCTCTTGGTTCCGGCATC  19271


 Score = 69.4 bits (37),  Expect = 6e-08
 Identities = 37/37 (100%), Gaps = 0/37 (0%)
 Strand=Plus/Plus

Query  1     CAAGGTTTCCGTAGGTGAACCTGCGGAAGGATCATTA  37
             |||||||||||||||||||||||||||||||||||||
Sbjct  3138  CAAGGTTTCCGTAGGTGAACCTGCGGAAGGATCATTA  3174


 Score = 69.4 bits (37),  Expect = 6e-08
 Identities = 37/37 (100%), Gaps = 0/37 (0%)
 Strand=Plus/Plus

Query  1      CAAGGTTTCCGTAGGTGAACCTGCGGAAGGATCATTA  37
              |||||||||||||||||||||||||||||||||||||
Sbjct  11083  CAAGGTTTCCGTAGGTGAACCTGCGGAAGGATCATTA  11119


 Score = 69.4 bits (37),  Expect = 6e-08
 Identities = 37/37 (100%), Gaps = 0/37 (0%)
 Strand=Plus/Plus

Query  1      CAAGGTTTCCGTAGGTGAACCTGCGGAAGGATCATTA  37
              |||||||||||||||||||||||||||||||||||||
Sbjct  19028  CAAGGTTTCCGTAGGTGAACCTGCGGAAGGATCATTA  19064


>JALAIC010001226.1 MAG: Caloplaca aetnensis isolate LIQ82CAATT scaffold_1226, whole 
genome shotgun sequence
Length=6823

 Score = 76.8 bits (41),  Expect = 4e-10
 Identities = 45/47 (96%), Gaps = 0/47 (0%)
 Strand=Plus/Minus

Query  281  AAAAATCAGTTAAAACTTTCAACAACGGATCTCTTGGTTCCGGCATC  327
            |||||||| ||||||||||||||||||||||||||||||| ||||||
Sbjct  699  AAAAATCAATTAAAACTTTCAACAACGGATCTCTTGGTTCTGGCATC  653


 Score = 58.4 bits (31),  Expect = 1e-04
 Identities = 33/34 (97%), Gaps = 0/34 (0%)
 Strand=Plus/Minus

Query  7    TTCCGTAGGTGAACCTGCGGAAGGATCATTAGCG  40
            ||||||||||||||||||||||||||||||| ||
Sbjct  912  TTCCGTAGGTGAACCTGCGGAAGGATCATTACCG  879


>JAMAHH010000222.1 Aspergillus sp. S1107B strain PYS4201 ctg_222, whole genome shotgun 
sequence
Length=8264

 Score = 76.8 bits (41),  Expect = 4e-10
 Identities = 46/48 (96%), Gaps = 2/48 (4%)
 Strand=Plus/Minus

Query  281   AAA-AATCAGTTAAAACTTTCAACAACGGATCTCTTGGTTCCGGCATC  327
             ||| |||| |||||||||||||||||||||||||||||||||||||||
Sbjct  3266  AAACAATC-GTTAAAACTTTCAACAACGGATCTCTTGGTTCCGGCATC  3220


 Score = 69.4 bits (37),  Expect = 6e-08
 Identities = 39/40 (98%), Gaps = 0/40 (0%)
 Strand=Plus/Minus

Query  1     CAAGGTTTCCGTAGGTGAACCTGCGGAAGGATCATTAGCG  40
             ||||||||||||||||||||||||||||||||||||| ||
Sbjct  3433  CAAGGTTTCCGTAGGTGAACCTGCGGAAGGATCATTACCG  3394


>JAMAGF010000115.1 Talaromyces sp. PF2101 strain X2403 ctg_115, whole genome shotgun 
sequence
Length=8943

 Score = 76.8 bits (41),  Expect = 4e-10
 Identities = 44/45 (98%), Gaps = 1/45 (2%)
 Strand=Plus/Minus

Query  283   AAATCAGTTAAAACTTTCAACAACGGATCTCTTGGTTCCGGCATC  327
             |||||| ||||||||||||||||||||||||||||||||||||||
Sbjct  8444  AAATCA-TTAAAACTTTCAACAACGGATCTCTTGGTTCCGGCATC  8401


 Score = 69.4 bits (37),  Expect = 6e-08
 Identities = 39/40 (98%), Gaps = 0/40 (0%)
 Strand=Plus/Minus

Query  1     CAAGGTTTCCGTAGGTGAACCTGCGGAAGGATCATTAGCG  40
             ||||||||||||||||||||||||||||||||||||| ||
Sbjct  8653  CAAGGTTTCCGTAGGTGAACCTGCGGAAGGATCATTACCG  8614


>JAMAGI010000135.1 Talaromyces sp. R2405 strain R2412 ctg_135, whole genome shotgun 
sequence
Length=8749

 Score = 76.8 bits (41),  Expect = 4e-10
 Identities = 44/45 (98%), Gaps = 1/45 (2%)
 Strand=Plus/Minus

Query  283   AAATCAGTTAAAACTTTCAACAACGGATCTCTTGGTTCCGGCATC  327
             |||||| ||||||||||||||||||||||||||||||||||||||
Sbjct  5051  AAATCA-TTAAAACTTTCAACAACGGATCTCTTGGTTCCGGCATC  5008


 Score = 69.4 bits (37),  Expect = 6e-08
 Identities = 39/40 (98%), Gaps = 0/40 (0%)
 Strand=Plus/Minus

Query  1     CAAGGTTTCCGTAGGTGAACCTGCGGAAGGATCATTAGCG  40
             ||||||||||||||||||||||||||||||||||||| ||
Sbjct  5260  CAAGGTTTCCGTAGGTGAACCTGCGGAAGGATCATTACCG  5221


>JAMAHK010000215.1 Aspergillus sp. S1801 strain PYS4241 ctg_215, whole genome shotgun 
sequence
Length=8264

 Score = 76.8 bits (41),  Expect = 4e-10
 Identities = 46/48 (96%), Gaps = 2/48 (4%)
 Strand=Plus/Minus

Query  281   AAA-AATCAGTTAAAACTTTCAACAACGGATCTCTTGGTTCCGGCATC  327
             ||| |||| |||||||||||||||||||||||||||||||||||||||
Sbjct  3266  AAACAATC-GTTAAAACTTTCAACAACGGATCTCTTGGTTCCGGCATC  3220


 Score = 69.4 bits (37),  Expect = 6e-08
 Identities = 39/40 (98%), Gaps = 0/40 (0%)
 Strand=Plus/Minus

Query  1     CAAGGTTTCCGTAGGTGAACCTGCGGAAGGATCATTAGCG  40
             ||||||||||||||||||||||||||||||||||||| ||
Sbjct  3433  CAAGGTTTCCGTAGGTGAACCTGCGGAAGGATCATTACCG  3394


>QGQJ01000009.1 Blastomyces emzantsi strain MRL_BACNE1992 CNE-1-9-92_contig_9, 
whole genome shotgun sequence
Length=8888

 Score = 76.8 bits (41),  Expect = 4e-10
 Identities = 43/44 (98%), Gaps = 0/44 (0%)
 Strand=Plus/Minus

Query  284   AATCAGTTAAAACTTTCAACAACGGATCTCTTGGTTCCGGCATC  327
             ||||||||||||||||||||||||||||||||||||||| ||||
Sbjct  3909  AATCAGTTAAAACTTTCAACAACGGATCTCTTGGTTCCGACATC  3866


 Score = 75.0 bits (40),  Expect = 1e-09
 Identities = 42/43 (98%), Gaps = 0/43 (0%)
 Strand=Plus/Minus

Query  1     CAAGGTTTCCGTAGGTGAACCTGCGGAAGGATCATTAGCGCGC  43
             ||||||||||||||||||||||||||||||||||||| |||||
Sbjct  4139  CAAGGTTTCCGTAGGTGAACCTGCGGAAGGATCATTAACGCGC  4097


>JAMAGJ010000117.1 Talaromyces sp. PX2406 strain PL2406 ctg_117, whole genome shotgun 
sequence
Length=8555

 Score = 76.8 bits (41),  Expect = 4e-10
 Identities = 44/45 (98%), Gaps = 1/45 (2%)
 Strand=Plus/Plus

Query  283   AAATCAGTTAAAACTTTCAACAACGGATCTCTTGGTTCCGGCATC  327
             |||||| ||||||||||||||||||||||||||||||||||||||
Sbjct  3848  AAATCA-TTAAAACTTTCAACAACGGATCTCTTGGTTCCGGCATC  3891


 Score = 69.4 bits (37),  Expect = 6e-08
 Identities = 37/37 (100%), Gaps = 0/37 (0%)
 Strand=Plus/Plus

Query  1     CAAGGTTTCCGTAGGTGAACCTGCGGAAGGATCATTA  37
             |||||||||||||||||||||||||||||||||||||
Sbjct  3639  CAAGGTTTCCGTAGGTGAACCTGCGGAAGGATCATTA  3675


>JAMAHL010000227.1 Aspergillus sp. PYS4241 strain PYS4240 ctg_227, whole genome 
shotgun sequence
Length=8264

 Score = 76.8 bits (41),  Expect = 4e-10
 Identities = 46/48 (96%), Gaps = 2/48 (4%)
 Strand=Plus/Plus

Query  281   AAA-AATCAGTTAAAACTTTCAACAACGGATCTCTTGGTTCCGGCATC  327
             ||| |||| |||||||||||||||||||||||||||||||||||||||
Sbjct  3515  AAACAATC-GTTAAAACTTTCAACAACGGATCTCTTGGTTCCGGCATC  3561


 Score = 69.4 bits (37),  Expect = 6e-08
 Identities = 37/37 (100%), Gaps = 0/37 (0%)
 Strand=Plus/Plus

Query  1     CAAGGTTTCCGTAGGTGAACCTGCGGAAGGATCATTA  37
             |||||||||||||||||||||||||||||||||||||
Sbjct  3348  CAAGGTTTCCGTAGGTGAACCTGCGGAAGGATCATTA  3384


>MAQV01000001.1 Aspergillus cristatus strain YKY807 scaffold1, whole genome shotgun 
sequence
Length=2378384

 Score = 76.8 bits (41),  Expect = 4e-10
 Identities = 46/48 (96%), Gaps = 2/48 (4%)
 Strand=Plus/Plus

Query  281      AAA-AATCAGTTAAAACTTTCAACAACGGATCTCTTGGTTCCGGCATC  327
                ||| |||| |||||||||||||||||||||||||||||||||||||||
Sbjct  2304960  AAACAATC-GTTAAAACTTTCAACAACGGATCTCTTGGTTCCGGCATC  2305006


 Score = 76.8 bits (41),  Expect = 4e-10
 Identities = 46/48 (96%), Gaps = 2/48 (4%)
 Strand=Plus/Minus

Query  281      AAA-AATCAGTTAAAACTTTCAACAACGGATCTCTTGGTTCCGGCATC  327
                ||| |||| |||||||||||||||||||||||||||||||||||||||
Sbjct  2313796  AAACAATC-GTTAAAACTTTCAACAACGGATCTCTTGGTTCCGGCATC  2313750


 Score = 76.8 bits (41),  Expect = 4e-10
 Identities = 46/48 (96%), Gaps = 2/48 (4%)
 Strand=Plus/Minus

Query  281      AAA-AATCAGTTAAAACTTTCAACAACGGATCTCTTGGTTCCGGCATC  327
                ||| |||| |||||||||||||||||||||||||||||||||||||||
Sbjct  2321855  AAACAATC-GTTAAAACTTTCAACAACGGATCTCTTGGTTCCGGCATC  2321809


 Score = 76.8 bits (41),  Expect = 4e-10
 Identities = 46/48 (96%), Gaps = 2/48 (4%)
 Strand=Plus/Minus

Query  281      AAA-AATCAGTTAAAACTTTCAACAACGGATCTCTTGGTTCCGGCATC  327
                ||| |||| |||||||||||||||||||||||||||||||||||||||
Sbjct  2329906  AAACAATC-GTTAAAACTTTCAACAACGGATCTCTTGGTTCCGGCATC  2329860


 Score = 76.8 bits (41),  Expect = 4e-10
 Identities = 46/48 (96%), Gaps = 2/48 (4%)
 Strand=Plus/Minus

Query  281      AAA-AATCAGTTAAAACTTTCAACAACGGATCTCTTGGTTCCGGCATC  327
                ||| |||| |||||||||||||||||||||||||||||||||||||||
Sbjct  2337985  AAACAATC-GTTAAAACTTTCAACAACGGATCTCTTGGTTCCGGCATC  2337939


 Score = 76.8 bits (41),  Expect = 4e-10
 Identities = 46/48 (96%), Gaps = 2/48 (4%)
 Strand=Plus/Minus

Query  281      AAA-AATCAGTTAAAACTTTCAACAACGGATCTCTTGGTTCCGGCATC  327
                ||| |||| |||||||||||||||||||||||||||||||||||||||
Sbjct  2346064  AAACAATC-GTTAAAACTTTCAACAACGGATCTCTTGGTTCCGGCATC  2346018


 Score = 76.8 bits (41),  Expect = 4e-10
 Identities = 46/48 (96%), Gaps = 2/48 (4%)
 Strand=Plus/Minus

Query  281      AAA-AATCAGTTAAAACTTTCAACAACGGATCTCTTGGTTCCGGCATC  327
                ||| |||| |||||||||||||||||||||||||||||||||||||||
Sbjct  2354142  AAACAATC-GTTAAAACTTTCAACAACGGATCTCTTGGTTCCGGCATC  2354096


 Score = 76.8 bits (41),  Expect = 4e-10
 Identities = 46/48 (96%), Gaps = 2/48 (4%)
 Strand=Plus/Minus

Query  281      AAA-AATCAGTTAAAACTTTCAACAACGGATCTCTTGGTTCCGGCATC  327
                ||| |||| |||||||||||||||||||||||||||||||||||||||
Sbjct  2362207  AAACAATC-GTTAAAACTTTCAACAACGGATCTCTTGGTTCCGGCATC  2362161


 Score = 71.3 bits (38),  Expect = 2e-08
 Identities = 46/49 (94%), Gaps = 3/49 (6%)
 Strand=Plus/Minus

Query  281      AAA-AATCAGTT-AAAACTTTCAACAACGGATCTCTTGGTTCCGGCATC  327
                ||| |||| ||| ||||||||||||||||||||||||||||||||||||
Sbjct  2370227  AAACAATC-GTTAAAAACTTTCAACAACGGATCTCTTGGTTCCGGCATC  2370180


 Score = 69.4 bits (37),  Expect = 6e-08
 Identities = 37/37 (100%), Gaps = 0/37 (0%)
 Strand=Plus/Plus

Query  1        CAAGGTTTCCGTAGGTGAACCTGCGGAAGGATCATTA  37
                |||||||||||||||||||||||||||||||||||||
Sbjct  2304793  CAAGGTTTCCGTAGGTGAACCTGCGGAAGGATCATTA  2304829


 Score = 69.4 bits (37),  Expect = 6e-08
 Identities = 39/40 (98%), Gaps = 0/40 (0%)
 Strand=Plus/Minus

Query  1        CAAGGTTTCCGTAGGTGAACCTGCGGAAGGATCATTAGCG  40
                ||||||||||||||||||||||||||||||||||||| ||
Sbjct  2313963  CAAGGTTTCCGTAGGTGAACCTGCGGAAGGATCATTACCG  2313924


 Score = 69.4 bits (37),  Expect = 6e-08
 Identities = 39/40 (98%), Gaps = 0/40 (0%)
 Strand=Plus/Minus

Query  1        CAAGGTTTCCGTAGGTGAACCTGCGGAAGGATCATTAGCG  40
                ||||||||||||||||||||||||||||||||||||| ||
Sbjct  2322022  CAAGGTTTCCGTAGGTGAACCTGCGGAAGGATCATTACCG  2321983


 Score = 69.4 bits (37),  Expect = 6e-08
 Identities = 39/40 (98%), Gaps = 0/40 (0%)
 Strand=Plus/Minus

Query  1        CAAGGTTTCCGTAGGTGAACCTGCGGAAGGATCATTAGCG  40
                ||||||||||||||||||||||||||||||||||||| ||
Sbjct  2330073  CAAGGTTTCCGTAGGTGAACCTGCGGAAGGATCATTACCG  2330034


 Score = 69.4 bits (37),  Expect = 6e-08
 Identities = 39/40 (98%), Gaps = 0/40 (0%)
 Strand=Plus/Minus

Query  1        CAAGGTTTCCGTAGGTGAACCTGCGGAAGGATCATTAGCG  40
                ||||||||||||||||||||||||||||||||||||| ||
Sbjct  2338152  CAAGGTTTCCGTAGGTGAACCTGCGGAAGGATCATTACCG  2338113


 Score = 69.4 bits (37),  Expect = 6e-08
 Identities = 39/40 (98%), Gaps = 0/40 (0%)
 Strand=Plus/Minus

Query  1        CAAGGTTTCCGTAGGTGAACCTGCGGAAGGATCATTAGCG  40
                ||||||||||||||||||||||||||||||||||||| ||
Sbjct  2346231  CAAGGTTTCCGTAGGTGAACCTGCGGAAGGATCATTACCG  2346192


 Score = 69.4 bits (37),  Expect = 6e-08
 Identities = 39/40 (98%), Gaps = 0/40 (0%)
 Strand=Plus/Minus

Query  1        CAAGGTTTCCGTAGGTGAACCTGCGGAAGGATCATTAGCG  40
                ||||||||||||||||||||||||||||||||||||| ||
Sbjct  2354309  CAAGGTTTCCGTAGGTGAACCTGCGGAAGGATCATTACCG  2354270


 Score = 69.4 bits (37),  Expect = 6e-08
 Identities = 39/40 (98%), Gaps = 0/40 (0%)
 Strand=Plus/Minus

Query  1        CAAGGTTTCCGTAGGTGAACCTGCGGAAGGATCATTAGCG  40
                ||||||||||||||||||||||||||||||||||||| ||
Sbjct  2362374  CAAGGTTTCCGTAGGTGAACCTGCGGAAGGATCATTACCG  2362335


 Score = 69.4 bits (37),  Expect = 6e-08
 Identities = 39/40 (98%), Gaps = 0/40 (0%)
 Strand=Plus/Minus

Query  1        CAAGGTTTCCGTAGGTGAACCTGCGGAAGGATCATTAGCG  40
                ||||||||||||||||||||||||||||||||||||| ||
Sbjct  2370394  CAAGGTTTCCGTAGGTGAACCTGCGGAAGGATCATTACCG  2370355


>MU377176.1 Xylaria digitata strain CBS 161.22 unplaced genomic scaffold 
GGR58scaffold_237, whole genome shotgun sequence
Length=71246

 Score = 76.8 bits (41),  Expect = 4e-10
 Identities = 52/57 (91%), Gaps = 1/57 (2%)
 Strand=Plus/Minus

Query  271    GTTAGCAAGCAAAAATCAGTTAAAACTTTCAACAACGGATCTCTTGGTTCCGGCATC  327
              ||| |||| | ||||| ||||||||||||||||||||||||||||||||| ||||||
Sbjct  68505  GTTGGCAA-CTAAAATAAGTTAAAACTTTCAACAACGGATCTCTTGGTTCTGGCATC  68450


>NIXA01000127.1 Byssochlamys sp. BYSS01 NODE_127_length_7579_cov_2296.4, whole 
genome shotgun sequence
Length=7579

 Score = 76.8 bits (41),  Expect = 4e-10
 Identities = 48/51 (94%), Gaps = 1/51 (2%)
 Strand=Plus/Minus

Query  277   AAGCAAAAATCAGTTAAAACTTTCAACAACGGATCTCTTGGTTCCGGCATC  327
             |||| ||||||  ||||||||||||||||||||||||||||||||||||||
Sbjct  3741  AAGC-AAAATCCATTAAAACTTTCAACAACGGATCTCTTGGTTCCGGCATC  3692


 Score = 58.4 bits (31),  Expect = 1e-04
 Identities = 31/31 (100%), Gaps = 0/31 (0%)
 Strand=Plus/Minus

Query  7     TTCCGTAGGTGAACCTGCGGAAGGATCATTA  37
             |||||||||||||||||||||||||||||||
Sbjct  3944  TTCCGTAGGTGAACCTGCGGAAGGATCATTA  3914


>JAMAGX010000103.1 Aspergillaceae sp. M1327 strain PF1803 ctg_103, whole genome 
shotgun sequence
Length=9339

 Score = 76.8 bits (41),  Expect = 4e-10
 Identities = 59/67 (88%), Gaps = 3/67 (4%)
 Strand=Plus/Minus

Query  261   CAGTCTGAGCGTTAGCAAGCAAAAATCAGTTAAAACTTTCAACAACGGATCTCTTGGTTC  320
             |||||||||||  |  | || | ||||||| |||||||||||||||||||||||||||||
Sbjct  5110  CAGTCTGAGCG--AAAACGC-ACAATCAGTCAAAACTTTCAACAACGGATCTCTTGGTTC  5054

Query  321   CGGCATC  327
             |||||||
Sbjct  5053  CGGCATC  5047


 Score = 69.4 bits (37),  Expect = 6e-08
 Identities = 39/40 (98%), Gaps = 0/40 (0%)
 Strand=Plus/Minus

Query  1     CAAGGTTTCCGTAGGTGAACCTGCGGAAGGATCATTAGCG  40
             ||||||||||||||||||||||||||||||||||||| ||
Sbjct  5294  CAAGGTTTCCGTAGGTGAACCTGCGGAAGGATCATTACCG  5255


>JAMAHI010000081.1 Aspergillus sp. PYS4201 strain S3505 ctg_81, whole genome shotgun 
sequence
Length=108780

 Score = 76.8 bits (41),  Expect = 4e-10
 Identities = 46/48 (96%), Gaps = 2/48 (4%)
 Strand=Plus/Plus

Query  281     AAA-AATCAGTTAAAACTTTCAACAACGGATCTCTTGGTTCCGGCATC  327
               ||| |||| |||||||||||||||||||||||||||||||||||||||
Sbjct  105266  AAACAATC-GTTAAAACTTTCAACAACGGATCTCTTGGTTCCGGCATC  105312


 Score = 69.4 bits (37),  Expect = 6e-08
 Identities = 37/37 (100%), Gaps = 0/37 (0%)
 Strand=Plus/Plus

Query  1       CAAGGTTTCCGTAGGTGAACCTGCGGAAGGATCATTA  37
               |||||||||||||||||||||||||||||||||||||
Sbjct  105099  CAAGGTTTCCGTAGGTGAACCTGCGGAAGGATCATTA  105135


>AP024422.1 Aspergillus chevalieri M1 DNA, chromosome 7, nearly complete 
sequence
Length=2801472

 Score = 76.8 bits (41),  Expect = 4e-10
 Identities = 46/48 (96%), Gaps = 2/48 (4%)
 Strand=Plus/Plus

Query  281      AAA-AATCAGTTAAAACTTTCAACAACGGATCTCTTGGTTCCGGCATC  327
                ||| |||| |||||||||||||||||||||||||||||||||||||||
Sbjct  2720269  AAACAATC-GTTAAAACTTTCAACAACGGATCTCTTGGTTCCGGCATC  2720315


 Score = 76.8 bits (41),  Expect = 4e-10
 Identities = 46/48 (96%), Gaps = 2/48 (4%)
 Strand=Plus/Plus

Query  281      AAA-AATCAGTTAAAACTTTCAACAACGGATCTCTTGGTTCCGGCATC  327
                ||| |||| |||||||||||||||||||||||||||||||||||||||
Sbjct  2728174  AAACAATC-GTTAAAACTTTCAACAACGGATCTCTTGGTTCCGGCATC  2728220


 Score = 76.8 bits (41),  Expect = 4e-10
 Identities = 46/48 (96%), Gaps = 2/48 (4%)
 Strand=Plus/Plus

Query  281      AAA-AATCAGTTAAAACTTTCAACAACGGATCTCTTGGTTCCGGCATC  327
                ||| |||| |||||||||||||||||||||||||||||||||||||||
Sbjct  2736079  AAACAATC-GTTAAAACTTTCAACAACGGATCTCTTGGTTCCGGCATC  2736125


 Score = 76.8 bits (41),  Expect = 4e-10
 Identities = 46/48 (96%), Gaps = 2/48 (4%)
 Strand=Plus/Plus

Query  281      AAA-AATCAGTTAAAACTTTCAACAACGGATCTCTTGGTTCCGGCATC  327
                ||| |||| |||||||||||||||||||||||||||||||||||||||
Sbjct  2743984  AAACAATC-GTTAAAACTTTCAACAACGGATCTCTTGGTTCCGGCATC  2744030


 Score = 76.8 bits (41),  Expect = 4e-10
 Identities = 46/48 (96%), Gaps = 2/48 (4%)
 Strand=Plus/Plus

Query  281      AAA-AATCAGTTAAAACTTTCAACAACGGATCTCTTGGTTCCGGCATC  327
                ||| |||| |||||||||||||||||||||||||||||||||||||||
Sbjct  2751889  AAACAATC-GTTAAAACTTTCAACAACGGATCTCTTGGTTCCGGCATC  2751935


 Score = 76.8 bits (41),  Expect = 4e-10
 Identities = 46/48 (96%), Gaps = 2/48 (4%)
 Strand=Plus/Plus

Query  281      AAA-AATCAGTTAAAACTTTCAACAACGGATCTCTTGGTTCCGGCATC  327
                ||| |||| |||||||||||||||||||||||||||||||||||||||
Sbjct  2759794  AAACAATC-GTTAAAACTTTCAACAACGGATCTCTTGGTTCCGGCATC  2759840


 Score = 76.8 bits (41),  Expect = 4e-10
 Identities = 46/48 (96%), Gaps = 2/48 (4%)
 Strand=Plus/Plus

Query  281      AAA-AATCAGTTAAAACTTTCAACAACGGATCTCTTGGTTCCGGCATC  327
                ||| |||| |||||||||||||||||||||||||||||||||||||||
Sbjct  2767699  AAACAATC-GTTAAAACTTTCAACAACGGATCTCTTGGTTCCGGCATC  2767745


 Score = 76.8 bits (41),  Expect = 4e-10
 Identities = 46/48 (96%), Gaps = 2/48 (4%)
 Strand=Plus/Plus

Query  281      AAA-AATCAGTTAAAACTTTCAACAACGGATCTCTTGGTTCCGGCATC  327
                ||| |||| |||||||||||||||||||||||||||||||||||||||
Sbjct  2775604  AAACAATC-GTTAAAACTTTCAACAACGGATCTCTTGGTTCCGGCATC  2775650


 Score = 76.8 bits (41),  Expect = 4e-10
 Identities = 46/48 (96%), Gaps = 2/48 (4%)
 Strand=Plus/Plus

Query  281      AAA-AATCAGTTAAAACTTTCAACAACGGATCTCTTGGTTCCGGCATC  327
                ||| |||| |||||||||||||||||||||||||||||||||||||||
Sbjct  2783509  AAACAATC-GTTAAAACTTTCAACAACGGATCTCTTGGTTCCGGCATC  2783555


 Score = 69.4 bits (37),  Expect = 6e-08
 Identities = 37/37 (100%), Gaps = 0/37 (0%)
 Strand=Plus/Plus

Query  1        CAAGGTTTCCGTAGGTGAACCTGCGGAAGGATCATTA  37
                |||||||||||||||||||||||||||||||||||||
Sbjct  2720102  CAAGGTTTCCGTAGGTGAACCTGCGGAAGGATCATTA  2720138


 Score = 69.4 bits (37),  Expect = 6e-08
 Identities = 37/37 (100%), Gaps = 0/37 (0%)
 Strand=Plus/Plus

Query  1        CAAGGTTTCCGTAGGTGAACCTGCGGAAGGATCATTA  37
                |||||||||||||||||||||||||||||||||||||
Sbjct  2728007  CAAGGTTTCCGTAGGTGAACCTGCGGAAGGATCATTA  2728043


 Score = 69.4 bits (37),  Expect = 6e-08
 Identities = 37/37 (100%), Gaps = 0/37 (0%)
 Strand=Plus/Plus

Query  1        CAAGGTTTCCGTAGGTGAACCTGCGGAAGGATCATTA  37
                |||||||||||||||||||||||||||||||||||||
Sbjct  2735912  CAAGGTTTCCGTAGGTGAACCTGCGGAAGGATCATTA  2735948


 Score = 69.4 bits (37),  Expect = 6e-08
 Identities = 37/37 (100%), Gaps = 0/37 (0%)
 Strand=Plus/Plus

Query  1        CAAGGTTTCCGTAGGTGAACCTGCGGAAGGATCATTA  37
                |||||||||||||||||||||||||||||||||||||
Sbjct  2743817  CAAGGTTTCCGTAGGTGAACCTGCGGAAGGATCATTA  2743853


 Score = 69.4 bits (37),  Expect = 6e-08
 Identities = 37/37 (100%), Gaps = 0/37 (0%)
 Strand=Plus/Plus

Query  1        CAAGGTTTCCGTAGGTGAACCTGCGGAAGGATCATTA  37
                |||||||||||||||||||||||||||||||||||||
Sbjct  2751722  CAAGGTTTCCGTAGGTGAACCTGCGGAAGGATCATTA  2751758


 Score = 69.4 bits (37),  Expect = 6e-08
 Identities = 37/37 (100%), Gaps = 0/37 (0%)
 Strand=Plus/Plus

Query  1        CAAGGTTTCCGTAGGTGAACCTGCGGAAGGATCATTA  37
                |||||||||||||||||||||||||||||||||||||
Sbjct  2759627  CAAGGTTTCCGTAGGTGAACCTGCGGAAGGATCATTA  2759663


 Score = 69.4 bits (37),  Expect = 6e-08
 Identities = 37/37 (100%), Gaps = 0/37 (0%)
 Strand=Plus/Plus

Query  1        CAAGGTTTCCGTAGGTGAACCTGCGGAAGGATCATTA  37
                |||||||||||||||||||||||||||||||||||||
Sbjct  2767532  CAAGGTTTCCGTAGGTGAACCTGCGGAAGGATCATTA  2767568


 Score = 69.4 bits (37),  Expect = 6e-08
 Identities = 37/37 (100%), Gaps = 0/37 (0%)
 Strand=Plus/Plus

Query  1        CAAGGTTTCCGTAGGTGAACCTGCGGAAGGATCATTA  37
                |||||||||||||||||||||||||||||||||||||
Sbjct  2775437  CAAGGTTTCCGTAGGTGAACCTGCGGAAGGATCATTA  2775473


 Score = 69.4 bits (37),  Expect = 6e-08
 Identities = 37/37 (100%), Gaps = 0/37 (0%)
 Strand=Plus/Plus

Query  1        CAAGGTTTCCGTAGGTGAACCTGCGGAAGGATCATTA  37
                |||||||||||||||||||||||||||||||||||||
Sbjct  2783342  CAAGGTTTCCGTAGGTGAACCTGCGGAAGGATCATTA  2783378


>JALDZS010000055.1 MAG: Toensbergia leucococca isolate T1904 toe_leu_55, whole genome 
shotgun sequence
Length=127271

 Score = 76.8 bits (41),  Expect = 4e-10
 Identities = 54/60 (90%), Gaps = 1/60 (2%)
 Strand=Plus/Minus

Query  1      CAAGGTTTCCGTAGGTGAACCTGCGGAAGGATCATTAGCGCGCAGGCCGGAGGCTGGCCC  60
              ||||||||||||||||||||||||||||||||||||| || | | ||||||| | |||||
Sbjct  88209  CAAGGTTTCCGTAGGTGAACCTGCGGAAGGATCATTACCGAG-ACGCCGGAGCCGGGCCC  88151


 Score = 69.4 bits (37),  Expect = 6e-08
 Identities = 42/44 (95%), Gaps = 1/44 (2%)
 Strand=Plus/Minus

Query  284    AATCAGTTAAAACTTTCAACAACGGATCTCTTGGTTCCGGCATC  327
              ||| ||||||||||||||||||||||||||||||||| ||||||
Sbjct  88024  AAT-AGTTAAAACTTTCAACAACGGATCTCTTGGTTCTGGCATC  87982


>MOWL01000077.1 Emergomyces orientalis strain 5z489 scaffold77, whole genome 
shotgun sequence
Length=29190

 Score = 76.8 bits (41),  Expect = 4e-10
 Identities = 43/44 (98%), Gaps = 0/44 (0%)
 Strand=Plus/Plus

Query  284   AATCAGTTAAAACTTTCAACAACGGATCTCTTGGTTCCGGCATC  327
             ||||||||||||||||||||||||||||||||||||||| ||||
Sbjct  1090  AATCAGTTAAAACTTTCAACAACGGATCTCTTGGTTCCGACATC  1133


 Score = 76.8 bits (41),  Expect = 4e-10
 Identities = 43/44 (98%), Gaps = 0/44 (0%)
 Strand=Plus/Plus

Query  284   AATCAGTTAAAACTTTCAACAACGGATCTCTTGGTTCCGGCATC  327
             ||||||||||||||||||||||||||||||||||||||| ||||
Sbjct  9205  AATCAGTTAAAACTTTCAACAACGGATCTCTTGGTTCCGACATC  9248


 Score = 76.8 bits (41),  Expect = 4e-10
 Identities = 43/44 (98%), Gaps = 0/44 (0%)
 Strand=Plus/Plus

Query  284    AATCAGTTAAAACTTTCAACAACGGATCTCTTGGTTCCGGCATC  327
              ||||||||||||||||||||||||||||||||||||||| ||||
Sbjct  17322  AATCAGTTAAAACTTTCAACAACGGATCTCTTGGTTCCGACATC  17365


 Score = 76.8 bits (41),  Expect = 4e-10
 Identities = 43/44 (98%), Gaps = 0/44 (0%)
 Strand=Plus/Plus

Query  284    AATCAGTTAAAACTTTCAACAACGGATCTCTTGGTTCCGGCATC  327
              ||||||||||||||||||||||||||||||||||||||| ||||
Sbjct  25438  AATCAGTTAAAACTTTCAACAACGGATCTCTTGGTTCCGACATC  25481


 Score = 75.0 bits (40),  Expect = 1e-09
 Identities = 42/43 (98%), Gaps = 0/43 (0%)
 Strand=Plus/Plus

Query  1    CAAGGTTTCCGTAGGTGAACCTGCGGAAGGATCATTAGCGCGC  43
            ||||||||||||||||||||||||||||||||||||| |||||
Sbjct  864  CAAGGTTTCCGTAGGTGAACCTGCGGAAGGATCATTAACGCGC  906


 Score = 75.0 bits (40),  Expect = 1e-09
 Identities = 42/43 (98%), Gaps = 0/43 (0%)
 Strand=Plus/Plus

Query  1     CAAGGTTTCCGTAGGTGAACCTGCGGAAGGATCATTAGCGCGC  43
             ||||||||||||||||||||||||||||||||||||| |||||
Sbjct  8979  CAAGGTTTCCGTAGGTGAACCTGCGGAAGGATCATTAACGCGC  9021


 Score = 75.0 bits (40),  Expect = 1e-09
 Identities = 42/43 (98%), Gaps = 0/43 (0%)
 Strand=Plus/Plus

Query  1      CAAGGTTTCCGTAGGTGAACCTGCGGAAGGATCATTAGCGCGC  43
              ||||||||||||||||||||||||||||||||||||| |||||
Sbjct  17096  CAAGGTTTCCGTAGGTGAACCTGCGGAAGGATCATTAACGCGC  17138


 Score = 75.0 bits (40),  Expect = 1e-09
 Identities = 42/43 (98%), Gaps = 0/43 (0%)
 Strand=Plus/Plus

Query  1      CAAGGTTTCCGTAGGTGAACCTGCGGAAGGATCATTAGCGCGC  43
              ||||||||||||||||||||||||||||||||||||| |||||
Sbjct  25212  CAAGGTTTCCGTAGGTGAACCTGCGGAAGGATCATTAACGCGC  25254


>MOWL01000058.1 Emergomyces orientalis strain 5z489 scaffold58, whole genome 
shotgun sequence
Length=18225

 Score = 76.8 bits (41),  Expect = 4e-10
 Identities = 43/44 (98%), Gaps = 0/44 (0%)
 Strand=Plus/Plus

Query  284   AATCAGTTAAAACTTTCAACAACGGATCTCTTGGTTCCGGCATC  327
             ||||||||||||||||||||||||||||||||||||||| ||||
Sbjct  2510  AATCAGTTAAAACTTTCAACAACGGATCTCTTGGTTCCGACATC  2553


 Score = 76.8 bits (41),  Expect = 4e-10
 Identities = 43/44 (98%), Gaps = 0/44 (0%)
 Strand=Plus/Plus

Query  284    AATCAGTTAAAACTTTCAACAACGGATCTCTTGGTTCCGGCATC  327
              ||||||||||||||||||||||||||||||||||||||| ||||
Sbjct  10624  AATCAGTTAAAACTTTCAACAACGGATCTCTTGGTTCCGACATC  10667


 Score = 75.0 bits (40),  Expect = 1e-09
 Identities = 42/43 (98%), Gaps = 0/43 (0%)
 Strand=Plus/Plus

Query  1     CAAGGTTTCCGTAGGTGAACCTGCGGAAGGATCATTAGCGCGC  43
             ||||||||||||||||||||||||||||||||||||| |||||
Sbjct  2284  CAAGGTTTCCGTAGGTGAACCTGCGGAAGGATCATTAACGCGC  2326


 Score = 75.0 bits (40),  Expect = 1e-09
 Identities = 42/43 (98%), Gaps = 0/43 (0%)
 Strand=Plus/Plus

Query  1      CAAGGTTTCCGTAGGTGAACCTGCGGAAGGATCATTAGCGCGC  43
              ||||||||||||||||||||||||||||||||||||| |||||
Sbjct  10398  CAAGGTTTCCGTAGGTGAACCTGCGGAAGGATCATTAACGCGC  10440


>MOWL01000055.1 Emergomyces orientalis strain 5z489 scaffold55, whole genome 
shotgun sequence
Length=35789

 Score = 76.8 bits (41),  Expect = 4e-10
 Identities = 43/44 (98%), Gaps = 0/44 (0%)
 Strand=Plus/Plus

Query  284   AATCAGTTAAAACTTTCAACAACGGATCTCTTGGTTCCGGCATC  327
             ||||||||||||||||||||||||||||||||||||||| ||||
Sbjct  6351  AATCAGTTAAAACTTTCAACAACGGATCTCTTGGTTCCGACATC  6394


 Score = 75.0 bits (40),  Expect = 1e-09
 Identities = 42/43 (98%), Gaps = 0/43 (0%)
 Strand=Plus/Plus

Query  1     CAAGGTTTCCGTAGGTGAACCTGCGGAAGGATCATTAGCGCGC  43
             ||||||||||||||||||||||||||||||||||||| |||||
Sbjct  6125  CAAGGTTTCCGTAGGTGAACCTGCGGAAGGATCATTAACGCGC  6167


>MOWL01000052.1 Emergomyces orientalis strain 5z489 scaffold52, whole genome 
shotgun sequence
Length=211543

 Score = 76.8 bits (41),  Expect = 4e-10
 Identities = 43/44 (98%), Gaps = 0/44 (0%)
 Strand=Plus/Plus

Query  284     AATCAGTTAAAACTTTCAACAACGGATCTCTTGGTTCCGGCATC  327
               ||||||||||||||||||||||||||||||||||||||| ||||
Sbjct  205523  AATCAGTTAAAACTTTCAACAACGGATCTCTTGGTTCCGACATC  205566


 Score = 75.0 bits (40),  Expect = 1e-09
 Identities = 42/43 (98%), Gaps = 0/43 (0%)
 Strand=Plus/Plus

Query  1       CAAGGTTTCCGTAGGTGAACCTGCGGAAGGATCATTAGCGCGC  43
               ||||||||||||||||||||||||||||||||||||| |||||
Sbjct  205297  CAAGGTTTCCGTAGGTGAACCTGCGGAAGGATCATTAACGCGC  205339


>JAMAHJ010000127.1 Aspergillus sp. S3505 strain S1801 ctg_127, whole genome shotgun 
sequence
Length=8257

 Score = 76.8 bits (41),  Expect = 4e-10
 Identities = 46/48 (96%), Gaps = 2/48 (4%)
 Strand=Plus/Minus

Query  281   AAA-AATCAGTTAAAACTTTCAACAACGGATCTCTTGGTTCCGGCATC  327
             ||| |||| |||||||||||||||||||||||||||||||||||||||
Sbjct  3572  AAACAATC-GTTAAAACTTTCAACAACGGATCTCTTGGTTCCGGCATC  3526


 Score = 69.4 bits (37),  Expect = 6e-08
 Identities = 39/40 (98%), Gaps = 0/40 (0%)
 Strand=Plus/Minus

Query  1     CAAGGTTTCCGTAGGTGAACCTGCGGAAGGATCATTAGCG  40
             ||||||||||||||||||||||||||||||||||||| ||
Sbjct  3739  CAAGGTTTCCGTAGGTGAACCTGCGGAAGGATCATTACCG  3700


>JAMAGG010000200.1 Talaromyces sp. PM2405 strain R2405 ctg_200, whole genome shotgun 
sequence
Length=8724

 Score = 76.8 bits (41),  Expect = 4e-10
 Identities = 44/45 (98%), Gaps = 1/45 (2%)
 Strand=Plus/Minus

Query  283   AAATCAGTTAAAACTTTCAACAACGGATCTCTTGGTTCCGGCATC  327
             |||||| ||||||||||||||||||||||||||||||||||||||
Sbjct  3883  AAATCA-TTAAAACTTTCAACAACGGATCTCTTGGTTCCGGCATC  3840


 Score = 69.4 bits (37),  Expect = 6e-08
 Identities = 39/40 (98%), Gaps = 0/40 (0%)
 Strand=Plus/Minus

Query  1     CAAGGTTTCCGTAGGTGAACCTGCGGAAGGATCATTAGCG  40
             ||||||||||||||||||||||||||||||||||||| ||
Sbjct  4092  CAAGGTTTCCGTAGGTGAACCTGCGGAAGGATCATTACCG  4053


>RCNU01000051.1 Paecilomyces variotii strain CBS 101075 C8Q69scaffold_51, whole 
genome shotgun sequence
Length=15639

 Score = 76.8 bits (41),  Expect = 4e-10
 Identities = 43/44 (98%), Gaps = 0/44 (0%)
 Strand=Plus/Minus

Query  284  AATCAGTTAAAACTTTCAACAACGGATCTCTTGGTTCCGGCATC  327
            ||||| ||||||||||||||||||||||||||||||||||||||
Sbjct  84   AATCAATTAAAACTTTCAACAACGGATCTCTTGGTTCCGGCATC  41


 Score = 76.8 bits (41),  Expect = 4e-10
 Identities = 43/44 (98%), Gaps = 0/44 (0%)
 Strand=Plus/Minus

Query  284   AATCAGTTAAAACTTTCAACAACGGATCTCTTGGTTCCGGCATC  327
             ||||| ||||||||||||||||||||||||||||||||||||||
Sbjct  8819  AATCAATTAAAACTTTCAACAACGGATCTCTTGGTTCCGGCATC  8776


 Score = 69.4 bits (37),  Expect = 6e-08
 Identities = 39/40 (98%), Gaps = 0/40 (0%)
 Strand=Plus/Minus

Query  1    CAAGGTTTCCGTAGGTGAACCTGCGGAAGGATCATTAGCG  40
            ||||||||||||||||||||||||||||||||||||| ||
Sbjct  296  CAAGGTTTCCGTAGGTGAACCTGCGGAAGGATCATTACCG  257


 Score = 69.4 bits (37),  Expect = 6e-08
 Identities = 39/40 (98%), Gaps = 0/40 (0%)
 Strand=Plus/Minus

Query  1     CAAGGTTTCCGTAGGTGAACCTGCGGAAGGATCATTAGCG  40
             ||||||||||||||||||||||||||||||||||||| ||
Sbjct  9031  CAAGGTTTCCGTAGGTGAACCTGCGGAAGGATCATTACCG  8992


>RCNU01000028.1 Paecilomyces variotii strain CBS 101075 C8Q69scaffold_28, whole 
genome shotgun sequence
Length=64260

 Score = 76.8 bits (41),  Expect = 4e-10
 Identities = 43/44 (98%), Gaps = 0/44 (0%)
 Strand=Plus/Plus

Query  284    AATCAGTTAAAACTTTCAACAACGGATCTCTTGGTTCCGGCATC  327
              ||||| ||||||||||||||||||||||||||||||||||||||
Sbjct  61598  AATCAATTAAAACTTTCAACAACGGATCTCTTGGTTCCGGCATC  61641


 Score = 69.4 bits (37),  Expect = 6e-08
 Identities = 37/37 (100%), Gaps = 0/37 (0%)
 Strand=Plus/Plus

Query  1      CAAGGTTTCCGTAGGTGAACCTGCGGAAGGATCATTA  37
              |||||||||||||||||||||||||||||||||||||
Sbjct  61386  CAAGGTTTCCGTAGGTGAACCTGCGGAAGGATCATTA  61422


>JSYV01000010.1 Evansstolkia leycettana strain CBS 398.68 contig010, whole genome 
shotgun sequence
Length=4434

 Score = 76.8 bits (41),  Expect = 4e-10
 Identities = 43/44 (98%), Gaps = 0/44 (0%)
 Strand=Plus/Plus

Query  284  AATCAGTTAAAACTTTCAACAACGGATCTCTTGGTTCCGGCATC  327
            |||| |||||||||||||||||||||||||||||||||||||||
Sbjct  326  AATCGGTTAAAACTTTCAACAACGGATCTCTTGGTTCCGGCATC  369


 Score = 69.4 bits (37),  Expect = 6e-08
 Identities = 37/37 (100%), Gaps = 0/37 (0%)
 Strand=Plus/Plus

Query  1    CAAGGTTTCCGTAGGTGAACCTGCGGAAGGATCATTA  37
            |||||||||||||||||||||||||||||||||||||
Sbjct  119  CAAGGTTTCCGTAGGTGAACCTGCGGAAGGATCATTA  155


>JAMAHG010000262.1 Aspergillus sp. R2504 strain S1107B ctg_262, whole genome shotgun 
sequence
Length=8264

 Score = 76.8 bits (41),  Expect = 4e-10
 Identities = 46/48 (96%), Gaps = 2/48 (4%)
 Strand=Plus/Minus

Query  281   AAA-AATCAGTTAAAACTTTCAACAACGGATCTCTTGGTTCCGGCATC  327
             ||| |||| |||||||||||||||||||||||||||||||||||||||
Sbjct  3266  AAACAATC-GTTAAAACTTTCAACAACGGATCTCTTGGTTCCGGCATC  3220


 Score = 69.4 bits (37),  Expect = 6e-08
 Identities = 39/40 (98%), Gaps = 0/40 (0%)
 Strand=Plus/Minus

Query  1     CAAGGTTTCCGTAGGTGAACCTGCGGAAGGATCATTAGCG  40
             ||||||||||||||||||||||||||||||||||||| ||
Sbjct  3433  CAAGGTTTCCGTAGGTGAACCTGCGGAAGGATCATTACCG  3394


>JAMAGE010000108.1 Talaromyces sp. PF3502 strain PM2405 ctg_108, whole genome shotgun 
sequence
Length=8121

 Score = 76.8 bits (41),  Expect = 4e-10
 Identities = 44/45 (98%), Gaps = 1/45 (2%)
 Strand=Plus/Minus

Query  283   AAATCAGTTAAAACTTTCAACAACGGATCTCTTGGTTCCGGCATC  327
             |||||| ||||||||||||||||||||||||||||||||||||||
Sbjct  4858  AAATCA-TTAAAACTTTCAACAACGGATCTCTTGGTTCCGGCATC  4815


 Score = 69.4 bits (37),  Expect = 6e-08
 Identities = 39/40 (98%), Gaps = 0/40 (0%)
 Strand=Plus/Minus

Query  1     CAAGGTTTCCGTAGGTGAACCTGCGGAAGGATCATTAGCG  40
             ||||||||||||||||||||||||||||||||||||| ||
Sbjct  5067  CAAGGTTTCCGTAGGTGAACCTGCGGAAGGATCATTACCG  5028


>JAACLJ010000010.1 Ophiocordyceps camponoti-floridani strain EC05 scaffold_10, whole 
genome shotgun sequence
Length=180586

 Score = 76.8 bits (41),  Expect = 4e-10
 Identities = 59/67 (88%), Gaps = 4/67 (6%)
 Strand=Plus/Plus

Query  264   TCTGAGCGTTAGC--AAGCAAAAATC-AGTTAAAACTTTCAACAACGGATCTCTTGGTTC  320
             |||||| || |||  ||| | ||||| ||| |||||||||||||||||||||||||||||
Sbjct  8172  TCTGAGTGTGAGCGGAAG-AGAAATCAAGTCAAAACTTTCAACAACGGATCTCTTGGTTC  8230

Query  321   CGGCATC  327
             |||||||
Sbjct  8231  CGGCATC  8237


 Score = 76.8 bits (41),  Expect = 4e-10
 Identities = 59/67 (88%), Gaps = 4/67 (6%)
 Strand=Plus/Plus

Query  264    TCTGAGCGTTAGC--AAGCAAAAATC-AGTTAAAACTTTCAACAACGGATCTCTTGGTTC  320
              |||||| || |||  ||| | ||||| ||| |||||||||||||||||||||||||||||
Sbjct  18006  TCTGAGTGTGAGCGGAAG-AGAAATCAAGTCAAAACTTTCAACAACGGATCTCTTGGTTC  18064

Query  321    CGGCATC  327
              |||||||
Sbjct  18065  CGGCATC  18071


 Score = 76.8 bits (41),  Expect = 4e-10
 Identities = 59/67 (88%), Gaps = 4/67 (6%)
 Strand=Plus/Plus

Query  264    TCTGAGCGTTAGC--AAGCAAAAATC-AGTTAAAACTTTCAACAACGGATCTCTTGGTTC  320
              |||||| || |||  ||| | ||||| ||| |||||||||||||||||||||||||||||
Sbjct  32957  TCTGAGTGTGAGCGGAAG-AGAAATCAAGTCAAAACTTTCAACAACGGATCTCTTGGTTC  33015

Query  321    CGGCATC  327
              |||||||
Sbjct  33016  CGGCATC  33022


 Score = 76.8 bits (41),  Expect = 4e-10
 Identities = 59/67 (88%), Gaps = 4/67 (6%)
 Strand=Plus/Plus

Query  264    TCTGAGCGTTAGC--AAGCAAAAATC-AGTTAAAACTTTCAACAACGGATCTCTTGGTTC  320
              |||||| || |||  ||| | ||||| ||| |||||||||||||||||||||||||||||
Sbjct  41526  TCTGAGTGTGAGCGGAAG-AGAAATCAAGTCAAAACTTTCAACAACGGATCTCTTGGTTC  41584

Query  321    CGGCATC  327
              |||||||
Sbjct  41585  CGGCATC  41591


 Score = 76.8 bits (41),  Expect = 4e-10
 Identities = 59/67 (88%), Gaps = 4/67 (6%)
 Strand=Plus/Plus

Query  264    TCTGAGCGTTAGC--AAGCAAAAATC-AGTTAAAACTTTCAACAACGGATCTCTTGGTTC  320
              |||||| || |||  ||| | ||||| ||| |||||||||||||||||||||||||||||
Sbjct  50077  TCTGAGTGTGAGCGGAAG-AGAAATCAAGTCAAAACTTTCAACAACGGATCTCTTGGTTC  50135

Query  321    CGGCATC  327
              |||||||
Sbjct  50136  CGGCATC  50142


 Score = 76.8 bits (41),  Expect = 4e-10
 Identities = 59/67 (88%), Gaps = 4/67 (6%)
 Strand=Plus/Plus

Query  264    TCTGAGCGTTAGC--AAGCAAAAATC-AGTTAAAACTTTCAACAACGGATCTCTTGGTTC  320
              |||||| || |||  ||| | ||||| ||| |||||||||||||||||||||||||||||
Sbjct  58626  TCTGAGTGTGAGCGGAAG-AGAAATCAAGTCAAAACTTTCAACAACGGATCTCTTGGTTC  58684

Query  321    CGGCATC  327
              |||||||
Sbjct  58685  CGGCATC  58691


 Score = 76.8 bits (41),  Expect = 4e-10
 Identities = 59/67 (88%), Gaps = 4/67 (6%)
 Strand=Plus/Plus

Query  264    TCTGAGCGTTAGC--AAGCAAAAATC-AGTTAAAACTTTCAACAACGGATCTCTTGGTTC  320
              |||||| || |||  ||| | ||||| ||| |||||||||||||||||||||||||||||
Sbjct  67120  TCTGAGTGTGAGCGGAAG-AGAAATCAAGTCAAAACTTTCAACAACGGATCTCTTGGTTC  67178

Query  321    CGGCATC  327
              |||||||
Sbjct  67179  CGGCATC  67185


 Score = 76.8 bits (41),  Expect = 4e-10
 Identities = 59/67 (88%), Gaps = 4/67 (6%)
 Strand=Plus/Plus

Query  264    TCTGAGCGTTAGC--AAGCAAAAATC-AGTTAAAACTTTCAACAACGGATCTCTTGGTTC  320
              |||||| || |||  ||| | ||||| ||| |||||||||||||||||||||||||||||
Sbjct  75580  TCTGAGTGTGAGCGGAAG-AGAAATCAAGTCAAAACTTTCAACAACGGATCTCTTGGTTC  75638

Query  321    CGGCATC  327
              |||||||
Sbjct  75639  CGGCATC  75645


 Score = 76.8 bits (41),  Expect = 4e-10
 Identities = 59/67 (88%), Gaps = 4/67 (6%)
 Strand=Plus/Plus

Query  264    TCTGAGCGTTAGC--AAGCAAAAATC-AGTTAAAACTTTCAACAACGGATCTCTTGGTTC  320
              |||||| || |||  ||| | ||||| ||| |||||||||||||||||||||||||||||
Sbjct  83721  TCTGAGTGTGAGCGGAAG-AGAAATCAAGTCAAAACTTTCAACAACGGATCTCTTGGTTC  83779

Query  321    CGGCATC  327
              |||||||
Sbjct  83780  CGGCATC  83786


 Score = 76.8 bits (41),  Expect = 4e-10
 Identities = 59/67 (88%), Gaps = 4/67 (6%)
 Strand=Plus/Plus

Query  264    TCTGAGCGTTAGC--AAGCAAAAATC-AGTTAAAACTTTCAACAACGGATCTCTTGGTTC  320
              |||||| || |||  ||| | ||||| ||| |||||||||||||||||||||||||||||
Sbjct  92232  TCTGAGTGTGAGCGGAAG-AGAAATCAAGTCAAAACTTTCAACAACGGATCTCTTGGTTC  92290

Query  321    CGGCATC  327
              |||||||
Sbjct  92291  CGGCATC  92297


 Score = 76.8 bits (41),  Expect = 4e-10
 Identities = 59/67 (88%), Gaps = 4/67 (6%)
 Strand=Plus/Plus

Query  264     TCTGAGCGTTAGC--AAGCAAAAATC-AGTTAAAACTTTCAACAACGGATCTCTTGGTTC  320
               |||||| || |||  ||| | ||||| ||| |||||||||||||||||||||||||||||
Sbjct  100730  TCTGAGTGTGAGCGGAAG-AGAAATCAAGTCAAAACTTTCAACAACGGATCTCTTGGTTC  100788

Query  321     CGGCATC  327
               |||||||
Sbjct  100789  CGGCATC  100795


 Score = 76.8 bits (41),  Expect = 4e-10
 Identities = 59/67 (88%), Gaps = 4/67 (6%)
 Strand=Plus/Plus

Query  264     TCTGAGCGTTAGC--AAGCAAAAATC-AGTTAAAACTTTCAACAACGGATCTCTTGGTTC  320
               |||||| || |||  ||| | ||||| ||| |||||||||||||||||||||||||||||
Sbjct  108611  TCTGAGTGTGAGCGGAAG-AGAAATCAAGTCAAAACTTTCAACAACGGATCTCTTGGTTC  108669

Query  321     CGGCATC  327
               |||||||
Sbjct  108670  CGGCATC  108676


 Score = 76.8 bits (41),  Expect = 4e-10
 Identities = 59/67 (88%), Gaps = 4/67 (6%)
 Strand=Plus/Plus

Query  264     TCTGAGCGTTAGC--AAGCAAAAATC-AGTTAAAACTTTCAACAACGGATCTCTTGGTTC  320
               |||||| || |||  ||| | ||||| ||| |||||||||||||||||||||||||||||
Sbjct  141625  TCTGAGTGTGAGCGGAAG-AGAAATCAAGTCAAAACTTTCAACAACGGATCTCTTGGTTC  141683

Query  321     CGGCATC  327
               |||||||
Sbjct  141684  CGGCATC  141690


 Score = 76.8 bits (41),  Expect = 4e-10
 Identities = 59/67 (88%), Gaps = 4/67 (6%)
 Strand=Plus/Plus

Query  264     TCTGAGCGTTAGC--AAGCAAAAATC-AGTTAAAACTTTCAACAACGGATCTCTTGGTTC  320
               |||||| || |||  ||| | ||||| ||| |||||||||||||||||||||||||||||
Sbjct  149914  TCTGAGTGTGAGCGGAAG-AGAAATCAAGTCAAAACTTTCAACAACGGATCTCTTGGTTC  149972

Query  321     CGGCATC  327
               |||||||
Sbjct  149973  CGGCATC  149979


 Score = 76.8 bits (41),  Expect = 4e-10
 Identities = 59/67 (88%), Gaps = 4/67 (6%)
 Strand=Plus/Plus

Query  264     TCTGAGCGTTAGC--AAGCAAAAATC-AGTTAAAACTTTCAACAACGGATCTCTTGGTTC  320
               |||||| || |||  ||| | ||||| ||| |||||||||||||||||||||||||||||
Sbjct  158395  TCTGAGTGTGAGCGGAAG-AGAAATCAAGTCAAAACTTTCAACAACGGATCTCTTGGTTC  158453

Query  321     CGGCATC  327
               |||||||
Sbjct  158454  CGGCATC  158460


 Score = 76.8 bits (41),  Expect = 4e-10
 Identities = 59/67 (88%), Gaps = 4/67 (6%)
 Strand=Plus/Plus

Query  264     TCTGAGCGTTAGC--AAGCAAAAATC-AGTTAAAACTTTCAACAACGGATCTCTTGGTTC  320
               |||||| || |||  ||| | ||||| ||| |||||||||||||||||||||||||||||
Sbjct  173472  TCTGAGTGTGAGCGGAAG-AGAAATCAAGTCAAAACTTTCAACAACGGATCTCTTGGTTC  173530

Query  321     CGGCATC  327
               |||||||
Sbjct  173531  CGGCATC  173537


 Score = 75.0 bits (40),  Expect = 1e-09
 Identities = 57/65 (88%), Gaps = 2/65 (3%)
 Strand=Plus/Plus

Query  264     TCTGAGCGTTAGCAAGCAAAAATC-AGTTAAAACTTTCAACAACGGATCTCTTGGTTCCG  322
               |||||| || |||  | | ||||| ||| |||||||||||||||||||||||||||||||
Sbjct  124876  TCTGAGTGTGAGC-GGAAGAAATCAAGTCAAAACTTTCAACAACGGATCTCTTGGTTCCG  124934

Query  323     GCATC  327
               |||||
Sbjct  124935  GCATC  124939


 Score = 73.1 bits (39),  Expect = 5e-09
 Identities = 44/46 (96%), Gaps = 1/46 (2%)
 Strand=Plus/Plus

Query  283     AAATC-AGTTAAAACTTTCAACAACGGATCTCTTGGTTCCGGCATC  327
               ||||| ||| ||||||||||||||||||||||||||||||||||||
Sbjct  116918  AAATCAAGTCAAAACTTTCAACAACGGATCTCTTGGTTCCGGCATC  116963


 Score = 73.1 bits (39),  Expect = 5e-09
 Identities = 57/65 (88%), Gaps = 3/65 (5%)
 Strand=Plus/Plus

Query  264     TCTGAGCGTTAGCAAGCAAAAATC-AGTTAAAACTTTCAACAACGGATCTCTTGGTTCCG  322
               |||||| || |||  | | ||||| ||| |||||||||||||||||||||||||||||||
Sbjct  133187  TCTGAGTGTGAGC--GGAGAAATCAAGTCAAAACTTTCAACAACGGATCTCTTGGTTCCG  133244

Query  323     GCATC  327
               |||||
Sbjct  133245  GCATC  133249


 Score = 58.4 bits (31),  Expect = 1e-04
 Identities = 34/35 (97%), Gaps = 1/35 (3%)
 Strand=Plus/Plus

Query  293   AAACTTTCAACAACGGATCTCTTGGTTCCGGCATC  327
             |||||||||||||||||||||||||||||| ||||
Sbjct  2633  AAACTTTCAACAACGGATCTCTTGGTTCCG-CATC  2666


>JAACLJ010000009.1 Ophiocordyceps camponoti-floridani strain EC05 scaffold_09, whole 
genome shotgun sequence
Length=1428546

 Score = 76.8 bits (41),  Expect = 4e-10
 Identities = 59/67 (88%), Gaps = 4/67 (6%)
 Strand=Plus/Plus

Query  264      TCTGAGCGTTAGC--AAGCAAAAATC-AGTTAAAACTTTCAACAACGGATCTCTTGGTTC  320
                |||||| || |||  ||| | ||||| ||| |||||||||||||||||||||||||||||
Sbjct  1399582  TCTGAGTGTGAGCGGAAG-AGAAATCAAGTCAAAACTTTCAACAACGGATCTCTTGGTTC  1399640

Query  321      CGGCATC  327
                |||||||
Sbjct  1399641  CGGCATC  1399647


 Score = 76.8 bits (41),  Expect = 4e-10
 Identities = 59/67 (88%), Gaps = 4/67 (6%)
 Strand=Plus/Plus

Query  264      TCTGAGCGTTAGC--AAGCAAAAATC-AGTTAAAACTTTCAACAACGGATCTCTTGGTTC  320
                |||||| || |||  ||| | ||||| ||| |||||||||||||||||||||||||||||
Sbjct  1409446  TCTGAGTGTGAGCGGAAG-AGAAATCAAGTCAAAACTTTCAACAACGGATCTCTTGGTTC  1409504

Query  321      CGGCATC  327
                |||||||
Sbjct  1409505  CGGCATC  1409511


 Score = 76.8 bits (41),  Expect = 4e-10
 Identities = 59/67 (88%), Gaps = 4/67 (6%)
 Strand=Plus/Plus

Query  264      TCTGAGCGTTAGC--AAGCAAAAATC-AGTTAAAACTTTCAACAACGGATCTCTTGGTTC  320
                |||||| || |||  ||| | ||||| ||| |||||||||||||||||||||||||||||
Sbjct  1417911  TCTGAGTGTGAGCGGAAG-AGAAATCAAGTCAAAACTTTCAACAACGGATCTCTTGGTTC  1417969

Query  321      CGGCATC  327
                |||||||
Sbjct  1417970  CGGCATC  1417976


>JAACLJ010000005.1 Ophiocordyceps camponoti-floridani strain EC05 scaffold_05, whole 
genome shotgun sequence
Length=3598630

 Score = 76.8 bits (41),  Expect = 4e-10
 Identities = 59/67 (88%), Gaps = 4/67 (6%)
 Strand=Plus/Plus

Query  264    TCTGAGCGTTAGC--AAGCAAAAATC-AGTTAAAACTTTCAACAACGGATCTCTTGGTTC  320
              |||||| || |||  ||| | ||||| ||| |||||||||||||||||||||||||||||
Sbjct  13552  TCTGAGTGTGAGCGGAAG-AGAAATCAAGTCAAAACTTTCAACAACGGATCTCTTGGTTC  13610

Query  321    CGGCATC  327
              |||||||
Sbjct  13611  CGGCATC  13617


 Score = 76.8 bits (41),  Expect = 4e-10
 Identities = 59/67 (88%), Gaps = 4/67 (6%)
 Strand=Plus/Plus

Query  264    TCTGAGCGTTAGC--AAGCAAAAATC-AGTTAAAACTTTCAACAACGGATCTCTTGGTTC  320
              |||||| || |||  ||| | ||||| ||| |||||||||||||||||||||||||||||
Sbjct  22009  TCTGAGTGTGAGCGGAAG-AGAAATCAAGTCAAAACTTTCAACAACGGATCTCTTGGTTC  22067

Query  321    CGGCATC  327
              |||||||
Sbjct  22068  CGGCATC  22074


>JAMAHM010000141.1 Aspergillus sp. PYS4240 strain S1802E ctg_141, whole genome shotgun 
sequence
Length=8758

 Score = 76.8 bits (41),  Expect = 4e-10
 Identities = 46/48 (96%), Gaps = 2/48 (4%)
 Strand=Plus/Plus

Query  281   AAA-AATCAGTTAAAACTTTCAACAACGGATCTCTTGGTTCCGGCATC  327
             ||| |||| |||||||||||||||||||||||||||||||||||||||
Sbjct  5187  AAACAATC-GTTAAAACTTTCAACAACGGATCTCTTGGTTCCGGCATC  5233


 Score = 69.4 bits (37),  Expect = 6e-08
 Identities = 37/37 (100%), Gaps = 0/37 (0%)
 Strand=Plus/Plus

Query  1     CAAGGTTTCCGTAGGTGAACCTGCGGAAGGATCATTA  37
             |||||||||||||||||||||||||||||||||||||
Sbjct  5020  CAAGGTTTCCGTAGGTGAACCTGCGGAAGGATCATTA  5056


>JAMAGH010000082.1 Talaromyces sp. X2403 strain PX2406 ctg_82, whole genome shotgun 
sequence
Length=8203

 Score = 76.8 bits (41),  Expect = 4e-10
 Identities = 44/45 (98%), Gaps = 1/45 (2%)
 Strand=Plus/Plus

Query  283   AAATCAGTTAAAACTTTCAACAACGGATCTCTTGGTTCCGGCATC  327
             |||||| ||||||||||||||||||||||||||||||||||||||
Sbjct  1720  AAATCA-TTAAAACTTTCAACAACGGATCTCTTGGTTCCGGCATC  1763


 Score = 69.4 bits (37),  Expect = 6e-08
 Identities = 37/37 (100%), Gaps = 0/37 (0%)
 Strand=Plus/Plus

Query  1     CAAGGTTTCCGTAGGTGAACCTGCGGAAGGATCATTA  37
             |||||||||||||||||||||||||||||||||||||
Sbjct  1511  CAAGGTTTCCGTAGGTGAACCTGCGGAAGGATCATTA  1547


>JAJFZZ010000005.1 Aspergillus montevidensis strain ZYD4 Contig5, whole genome shotgun 
sequence
Length=2273330

 Score = 76.8 bits (41),  Expect = 4e-10
 Identities = 46/48 (96%), Gaps = 2/48 (4%)
 Strand=Plus/Minus

Query  281   AAA-AATCAGTTAAAACTTTCAACAACGGATCTCTTGGTTCCGGCATC  327
             ||| |||| |||||||||||||||||||||||||||||||||||||||
Sbjct  1223  AAACAATC-GTTAAAACTTTCAACAACGGATCTCTTGGTTCCGGCATC  1177


 Score = 76.8 bits (41),  Expect = 4e-10
 Identities = 46/48 (96%), Gaps = 2/48 (4%)
 Strand=Plus/Minus

Query  281   AAA-AATCAGTTAAAACTTTCAACAACGGATCTCTTGGTTCCGGCATC  327
             ||| |||| |||||||||||||||||||||||||||||||||||||||
Sbjct  9478  AAACAATC-GTTAAAACTTTCAACAACGGATCTCTTGGTTCCGGCATC  9432


 Score = 76.8 bits (41),  Expect = 4e-10
 Identities = 46/48 (96%), Gaps = 2/48 (4%)
 Strand=Plus/Minus

Query  281    AAA-AATCAGTTAAAACTTTCAACAACGGATCTCTTGGTTCCGGCATC  327
              ||| |||| |||||||||||||||||||||||||||||||||||||||
Sbjct  17724  AAACAATC-GTTAAAACTTTCAACAACGGATCTCTTGGTTCCGGCATC  17678


 Score = 76.8 bits (41),  Expect = 4e-10
 Identities = 46/48 (96%), Gaps = 2/48 (4%)
 Strand=Plus/Minus

Query  281    AAA-AATCAGTTAAAACTTTCAACAACGGATCTCTTGGTTCCGGCATC  327
              ||| |||| |||||||||||||||||||||||||||||||||||||||
Sbjct  25992  AAACAATC-GTTAAAACTTTCAACAACGGATCTCTTGGTTCCGGCATC  25946


 Score = 76.8 bits (41),  Expect = 4e-10
 Identities = 46/48 (96%), Gaps = 2/48 (4%)
 Strand=Plus/Minus

Query  281    AAA-AATCAGTTAAAACTTTCAACAACGGATCTCTTGGTTCCGGCATC  327
              ||| |||| |||||||||||||||||||||||||||||||||||||||
Sbjct  34203  AAACAATC-GTTAAAACTTTCAACAACGGATCTCTTGGTTCCGGCATC  34157


 Score = 69.4 bits (37),  Expect = 6e-08
 Identities = 39/40 (98%), Gaps = 0/40 (0%)
 Strand=Plus/Minus

Query  1     CAAGGTTTCCGTAGGTGAACCTGCGGAAGGATCATTAGCG  40
             ||||||||||||||||||||||||||||||||||||| ||
Sbjct  1389  CAAGGTTTCCGTAGGTGAACCTGCGGAAGGATCATTACCG  1350


 Score = 69.4 bits (37),  Expect = 6e-08
 Identities = 39/40 (98%), Gaps = 0/40 (0%)
 Strand=Plus/Minus

Query  1     CAAGGTTTCCGTAGGTGAACCTGCGGAAGGATCATTAGCG  40
             ||||||||||||||||||||||||||||||||||||| ||
Sbjct  9646  CAAGGTTTCCGTAGGTGAACCTGCGGAAGGATCATTACCG  9607


 Score = 69.4 bits (37),  Expect = 6e-08
 Identities = 39/40 (98%), Gaps = 0/40 (0%)
 Strand=Plus/Minus

Query  1      CAAGGTTTCCGTAGGTGAACCTGCGGAAGGATCATTAGCG  40
              ||||||||||||||||||||||||||||||||||||| ||
Sbjct  17891  CAAGGTTTCCGTAGGTGAACCTGCGGAAGGATCATTACCG  17852


 Score = 69.4 bits (37),  Expect = 6e-08
 Identities = 39/40 (98%), Gaps = 0/40 (0%)
 Strand=Plus/Minus

Query  1      CAAGGTTTCCGTAGGTGAACCTGCGGAAGGATCATTAGCG  40
              ||||||||||||||||||||||||||||||||||||| ||
Sbjct  26159  CAAGGTTTCCGTAGGTGAACCTGCGGAAGGATCATTACCG  26120


 Score = 69.4 bits (37),  Expect = 6e-08
 Identities = 39/40 (98%), Gaps = 0/40 (0%)
 Strand=Plus/Minus

Query  1      CAAGGTTTCCGTAGGTGAACCTGCGGAAGGATCATTAGCG  40
              ||||||||||||||||||||||||||||||||||||| ||
Sbjct  34370  CAAGGTTTCCGTAGGTGAACCTGCGGAAGGATCATTACCG  34331


>CP055901.1 Talaromyces rugulosus strain W13939 chromosome IV
Length=5361510

 Score = 76.8 bits (41),  Expect = 4e-10
 Identities = 44/45 (98%), Gaps = 1/45 (2%)
 Strand=Plus/Plus

Query  283   AAATCAGTTAAAACTTTCAACAACGGATCTCTTGGTTCCGGCATC  327
             |||||| ||||||||||||||||||||||||||||||||||||||
Sbjct  3942  AAATCA-TTAAAACTTTCAACAACGGATCTCTTGGTTCCGGCATC  3985


 Score = 76.8 bits (41),  Expect = 4e-10
 Identities = 44/45 (98%), Gaps = 1/45 (2%)
 Strand=Plus/Plus

Query  283    AAATCAGTTAAAACTTTCAACAACGGATCTCTTGGTTCCGGCATC  327
              |||||| ||||||||||||||||||||||||||||||||||||||
Sbjct  12579  AAATCA-TTAAAACTTTCAACAACGGATCTCTTGGTTCCGGCATC  12622


 Score = 76.8 bits (41),  Expect = 4e-10
 Identities = 44/45 (98%), Gaps = 1/45 (2%)
 Strand=Plus/Plus

Query  283    AAATCAGTTAAAACTTTCAACAACGGATCTCTTGGTTCCGGCATC  327
              |||||| ||||||||||||||||||||||||||||||||||||||
Sbjct  21217  AAATCA-TTAAAACTTTCAACAACGGATCTCTTGGTTCCGGCATC  21260


 Score = 76.8 bits (41),  Expect = 4e-10
 Identities = 44/45 (98%), Gaps = 1/45 (2%)
 Strand=Plus/Plus

Query  283    AAATCAGTTAAAACTTTCAACAACGGATCTCTTGGTTCCGGCATC  327
              |||||| ||||||||||||||||||||||||||||||||||||||
Sbjct  29853  AAATCA-TTAAAACTTTCAACAACGGATCTCTTGGTTCCGGCATC  29896


 Score = 76.8 bits (41),  Expect = 4e-10
 Identities = 44/45 (98%), Gaps = 1/45 (2%)
 Strand=Plus/Plus

Query  283    AAATCAGTTAAAACTTTCAACAACGGATCTCTTGGTTCCGGCATC  327
              |||||| ||||||||||||||||||||||||||||||||||||||
Sbjct  38485  AAATCA-TTAAAACTTTCAACAACGGATCTCTTGGTTCCGGCATC  38528


 Score = 76.8 bits (41),  Expect = 4e-10
 Identities = 44/45 (98%), Gaps = 1/45 (2%)
 Strand=Plus/Plus

Query  283    AAATCAGTTAAAACTTTCAACAACGGATCTCTTGGTTCCGGCATC  327
              |||||| ||||||||||||||||||||||||||||||||||||||
Sbjct  47124  AAATCA-TTAAAACTTTCAACAACGGATCTCTTGGTTCCGGCATC  47167


 Score = 76.8 bits (41),  Expect = 4e-10
 Identities = 44/45 (98%), Gaps = 1/45 (2%)
 Strand=Plus/Plus

Query  283    AAATCAGTTAAAACTTTCAACAACGGATCTCTTGGTTCCGGCATC  327
              |||||| ||||||||||||||||||||||||||||||||||||||
Sbjct  55760  AAATCA-TTAAAACTTTCAACAACGGATCTCTTGGTTCCGGCATC  55803


 Score = 76.8 bits (41),  Expect = 4e-10
 Identities = 44/45 (98%), Gaps = 1/45 (2%)
 Strand=Plus/Plus

Query  283    AAATCAGTTAAAACTTTCAACAACGGATCTCTTGGTTCCGGCATC  327
              |||||| ||||||||||||||||||||||||||||||||||||||
Sbjct  64404  AAATCA-TTAAAACTTTCAACAACGGATCTCTTGGTTCCGGCATC  64447


 Score = 69.4 bits (37),  Expect = 6e-08
 Identities = 37/37 (100%), Gaps = 0/37 (0%)
 Strand=Plus/Plus

Query  1     CAAGGTTTCCGTAGGTGAACCTGCGGAAGGATCATTA  37
             |||||||||||||||||||||||||||||||||||||
Sbjct  3733  CAAGGTTTCCGTAGGTGAACCTGCGGAAGGATCATTA  3769


 Score = 69.4 bits (37),  Expect = 6e-08
 Identities = 37/37 (100%), Gaps = 0/37 (0%)
 Strand=Plus/Plus

Query  1      CAAGGTTTCCGTAGGTGAACCTGCGGAAGGATCATTA  37
              |||||||||||||||||||||||||||||||||||||
Sbjct  12370  CAAGGTTTCCGTAGGTGAACCTGCGGAAGGATCATTA  12406


 Score = 69.4 bits (37),  Expect = 6e-08
 Identities = 37/37 (100%), Gaps = 0/37 (0%)
 Strand=Plus/Plus

Query  1      CAAGGTTTCCGTAGGTGAACCTGCGGAAGGATCATTA  37
              |||||||||||||||||||||||||||||||||||||
Sbjct  21008  CAAGGTTTCCGTAGGTGAACCTGCGGAAGGATCATTA  21044


 Score = 69.4 bits (37),  Expect = 6e-08
 Identities = 37/37 (100%), Gaps = 0/37 (0%)
 Strand=Plus/Plus

Query  1      CAAGGTTTCCGTAGGTGAACCTGCGGAAGGATCATTA  37
              |||||||||||||||||||||||||||||||||||||
Sbjct  29644  CAAGGTTTCCGTAGGTGAACCTGCGGAAGGATCATTA  29680


 Score = 69.4 bits (37),  Expect = 6e-08
 Identities = 37/37 (100%), Gaps = 0/37 (0%)
 Strand=Plus/Plus

Query  1      CAAGGTTTCCGTAGGTGAACCTGCGGAAGGATCATTA  37
              |||||||||||||||||||||||||||||||||||||
Sbjct  38276  CAAGGTTTCCGTAGGTGAACCTGCGGAAGGATCATTA  38312


 Score = 69.4 bits (37),  Expect = 6e-08
 Identities = 37/37 (100%), Gaps = 0/37 (0%)
 Strand=Plus/Plus

Query  1      CAAGGTTTCCGTAGGTGAACCTGCGGAAGGATCATTA  37
              |||||||||||||||||||||||||||||||||||||
Sbjct  46915  CAAGGTTTCCGTAGGTGAACCTGCGGAAGGATCATTA  46951


 Score = 69.4 bits (37),  Expect = 6e-08
 Identities = 37/37 (100%), Gaps = 0/37 (0%)
 Strand=Plus/Plus

Query  1      CAAGGTTTCCGTAGGTGAACCTGCGGAAGGATCATTA  37
              |||||||||||||||||||||||||||||||||||||
Sbjct  55551  CAAGGTTTCCGTAGGTGAACCTGCGGAAGGATCATTA  55587


 Score = 69.4 bits (37),  Expect = 6e-08
 Identities = 37/37 (100%), Gaps = 0/37 (0%)
 Strand=Plus/Plus

Query  1      CAAGGTTTCCGTAGGTGAACCTGCGGAAGGATCATTA  37
              |||||||||||||||||||||||||||||||||||||
Sbjct  64195  CAAGGTTTCCGTAGGTGAACCTGCGGAAGGATCATTA  64231


>NC_049564.1 Talaromyces rugulosus chromosome IV, complete sequence
Length=5361510

 Score = 76.8 bits (41),  Expect = 4e-10
 Identities = 44/45 (98%), Gaps = 1/45 (2%)
 Strand=Plus/Plus

Query  283   AAATCAGTTAAAACTTTCAACAACGGATCTCTTGGTTCCGGCATC  327
             |||||| ||||||||||||||||||||||||||||||||||||||
Sbjct  3942  AAATCA-TTAAAACTTTCAACAACGGATCTCTTGGTTCCGGCATC  3985


 Score = 76.8 bits (41),  Expect = 4e-10
 Identities = 44/45 (98%), Gaps = 1/45 (2%)
 Strand=Plus/Plus

Query  283    AAATCAGTTAAAACTTTCAACAACGGATCTCTTGGTTCCGGCATC  327
              |||||| ||||||||||||||||||||||||||||||||||||||
Sbjct  12579  AAATCA-TTAAAACTTTCAACAACGGATCTCTTGGTTCCGGCATC  12622


 Score = 76.8 bits (41),  Expect = 4e-10
 Identities = 44/45 (98%), Gaps = 1/45 (2%)
 Strand=Plus/Plus

Query  283    AAATCAGTTAAAACTTTCAACAACGGATCTCTTGGTTCCGGCATC  327
              |||||| ||||||||||||||||||||||||||||||||||||||
Sbjct  21217  AAATCA-TTAAAACTTTCAACAACGGATCTCTTGGTTCCGGCATC  21260


 Score = 76.8 bits (41),  Expect = 4e-10
 Identities = 44/45 (98%), Gaps = 1/45 (2%)
 Strand=Plus/Plus

Query  283    AAATCAGTTAAAACTTTCAACAACGGATCTCTTGGTTCCGGCATC  327
              |||||| ||||||||||||||||||||||||||||||||||||||
Sbjct  29853  AAATCA-TTAAAACTTTCAACAACGGATCTCTTGGTTCCGGCATC  29896


 Score = 76.8 bits (41),  Expect = 4e-10
 Identities = 44/45 (98%), Gaps = 1/45 (2%)
 Strand=Plus/Plus

Query  283    AAATCAGTTAAAACTTTCAACAACGGATCTCTTGGTTCCGGCATC  327
              |||||| ||||||||||||||||||||||||||||||||||||||
Sbjct  38485  AAATCA-TTAAAACTTTCAACAACGGATCTCTTGGTTCCGGCATC  38528


 Score = 76.8 bits (41),  Expect = 4e-10
 Identities = 44/45 (98%), Gaps = 1/45 (2%)
 Strand=Plus/Plus

Query  283    AAATCAGTTAAAACTTTCAACAACGGATCTCTTGGTTCCGGCATC  327
              |||||| ||||||||||||||||||||||||||||||||||||||
Sbjct  47124  AAATCA-TTAAAACTTTCAACAACGGATCTCTTGGTTCCGGCATC  47167


 Score = 76.8 bits (41),  Expect = 4e-10
 Identities = 44/45 (98%), Gaps = 1/45 (2%)
 Strand=Plus/Plus

Query  283    AAATCAGTTAAAACTTTCAACAACGGATCTCTTGGTTCCGGCATC  327
              |||||| ||||||||||||||||||||||||||||||||||||||
Sbjct  55760  AAATCA-TTAAAACTTTCAACAACGGATCTCTTGGTTCCGGCATC  55803


 Score = 76.8 bits (41),  Expect = 4e-10
 Identities = 44/45 (98%), Gaps = 1/45 (2%)
 Strand=Plus/Plus

Query  283    AAATCAGTTAAAACTTTCAACAACGGATCTCTTGGTTCCGGCATC  327
              |||||| ||||||||||||||||||||||||||||||||||||||
Sbjct  64404  AAATCA-TTAAAACTTTCAACAACGGATCTCTTGGTTCCGGCATC  64447


 Score = 69.4 bits (37),  Expect = 6e-08
 Identities = 37/37 (100%), Gaps = 0/37 (0%)
 Strand=Plus/Plus

Query  1     CAAGGTTTCCGTAGGTGAACCTGCGGAAGGATCATTA  37
             |||||||||||||||||||||||||||||||||||||
Sbjct  3733  CAAGGTTTCCGTAGGTGAACCTGCGGAAGGATCATTA  3769


 Score = 69.4 bits (37),  Expect = 6e-08
 Identities = 37/37 (100%), Gaps = 0/37 (0%)
 Strand=Plus/Plus

Query  1      CAAGGTTTCCGTAGGTGAACCTGCGGAAGGATCATTA  37
              |||||||||||||||||||||||||||||||||||||
Sbjct  12370  CAAGGTTTCCGTAGGTGAACCTGCGGAAGGATCATTA  12406


 Score = 69.4 bits (37),  Expect = 6e-08
 Identities = 37/37 (100%), Gaps = 0/37 (0%)
 Strand=Plus/Plus

Query  1      CAAGGTTTCCGTAGGTGAACCTGCGGAAGGATCATTA  37
              |||||||||||||||||||||||||||||||||||||
Sbjct  21008  CAAGGTTTCCGTAGGTGAACCTGCGGAAGGATCATTA  21044


 Score = 69.4 bits (37),  Expect = 6e-08
 Identities = 37/37 (100%), Gaps = 0/37 (0%)
 Strand=Plus/Plus

Query  1      CAAGGTTTCCGTAGGTGAACCTGCGGAAGGATCATTA  37
              |||||||||||||||||||||||||||||||||||||
Sbjct  29644  CAAGGTTTCCGTAGGTGAACCTGCGGAAGGATCATTA  29680


 Score = 69.4 bits (37),  Expect = 6e-08
 Identities = 37/37 (100%), Gaps = 0/37 (0%)
 Strand=Plus/Plus

Query  1      CAAGGTTTCCGTAGGTGAACCTGCGGAAGGATCATTA  37
              |||||||||||||||||||||||||||||||||||||
Sbjct  38276  CAAGGTTTCCGTAGGTGAACCTGCGGAAGGATCATTA  38312


 Score = 69.4 bits (37),  Expect = 6e-08
 Identities = 37/37 (100%), Gaps = 0/37 (0%)
 Strand=Plus/Plus

Query  1      CAAGGTTTCCGTAGGTGAACCTGCGGAAGGATCATTA  37
              |||||||||||||||||||||||||||||||||||||
Sbjct  46915  CAAGGTTTCCGTAGGTGAACCTGCGGAAGGATCATTA  46951


 Score = 69.4 bits (37),  Expect = 6e-08
 Identities = 37/37 (100%), Gaps = 0/37 (0%)
 Strand=Plus/Plus

Query  1      CAAGGTTTCCGTAGGTGAACCTGCGGAAGGATCATTA  37
              |||||||||||||||||||||||||||||||||||||
Sbjct  55551  CAAGGTTTCCGTAGGTGAACCTGCGGAAGGATCATTA  55587


 Score = 69.4 bits (37),  Expect = 6e-08
 Identities = 37/37 (100%), Gaps = 0/37 (0%)
 Strand=Plus/Plus

Query  1      CAAGGTTTCCGTAGGTGAACCTGCGGAAGGATCATTA  37
              |||||||||||||||||||||||||||||||||||||
Sbjct  64195  CAAGGTTTCCGTAGGTGAACCTGCGGAAGGATCATTA  64231


>NW_021167190.1 Paecilomyces variotii strain CBS 101075 chromosome Unknown C8Q69scaffold_51, 
whole genome shotgun sequence
Length=15639

 Score = 76.8 bits (41),  Expect = 4e-10
 Identities = 43/44 (98%), Gaps = 0/44 (0%)
 Strand=Plus/Minus

Query  284  AATCAGTTAAAACTTTCAACAACGGATCTCTTGGTTCCGGCATC  327
            ||||| ||||||||||||||||||||||||||||||||||||||
Sbjct  84   AATCAATTAAAACTTTCAACAACGGATCTCTTGGTTCCGGCATC  41


 Score = 76.8 bits (41),  Expect = 4e-10
 Identities = 43/44 (98%), Gaps = 0/44 (0%)
 Strand=Plus/Minus

Query  284   AATCAGTTAAAACTTTCAACAACGGATCTCTTGGTTCCGGCATC  327
             ||||| ||||||||||||||||||||||||||||||||||||||
Sbjct  8819  AATCAATTAAAACTTTCAACAACGGATCTCTTGGTTCCGGCATC  8776


 Score = 69.4 bits (37),  Expect = 6e-08
 Identities = 39/40 (98%), Gaps = 0/40 (0%)
 Strand=Plus/Minus

Query  1    CAAGGTTTCCGTAGGTGAACCTGCGGAAGGATCATTAGCG  40
            ||||||||||||||||||||||||||||||||||||| ||
Sbjct  296  CAAGGTTTCCGTAGGTGAACCTGCGGAAGGATCATTACCG  257


 Score = 69.4 bits (37),  Expect = 6e-08
 Identities = 39/40 (98%), Gaps = 0/40 (0%)
 Strand=Plus/Minus

Query  1     CAAGGTTTCCGTAGGTGAACCTGCGGAAGGATCATTAGCG  40
             ||||||||||||||||||||||||||||||||||||| ||
Sbjct  9031  CAAGGTTTCCGTAGGTGAACCTGCGGAAGGATCATTACCG  8992


>NW_021167167.1 Paecilomyces variotii strain CBS 101075 chromosome Unknown C8Q69scaffold_28, 
whole genome shotgun sequence
Length=64260

 Score = 76.8 bits (41),  Expect = 4e-10
 Identities = 43/44 (98%), Gaps = 0/44 (0%)
 Strand=Plus/Plus

Query  284    AATCAGTTAAAACTTTCAACAACGGATCTCTTGGTTCCGGCATC  327
              ||||| ||||||||||||||||||||||||||||||||||||||
Sbjct  61598  AATCAATTAAAACTTTCAACAACGGATCTCTTGGTTCCGGCATC  61641


 Score = 69.4 bits (37),  Expect = 6e-08
 Identities = 37/37 (100%), Gaps = 0/37 (0%)
 Strand=Plus/Plus

Query  1      CAAGGTTTCCGTAGGTGAACCTGCGGAAGGATCATTA  37
              |||||||||||||||||||||||||||||||||||||
Sbjct  61386  CAAGGTTTCCGTAGGTGAACCTGCGGAAGGATCATTA  61422


>NW_025544790.1 Blastomyces dermatitidis ER-3 genomic scaffold supercont1.17, 
whole genome shotgun sequence
Length=80333

 Score = 76.8 bits (41),  Expect = 4e-10
 Identities = 43/44 (98%), Gaps = 0/44 (0%)
 Strand=Plus/Plus

Query  284   AATCAGTTAAAACTTTCAACAACGGATCTCTTGGTTCCGGCATC  327
             ||||||||||||||||||||||||||||||||||||||| ||||
Sbjct  4867  AATCAGTTAAAACTTTCAACAACGGATCTCTTGGTTCCGACATC  4910


 Score = 76.8 bits (41),  Expect = 4e-10
 Identities = 43/44 (98%), Gaps = 0/44 (0%)
 Strand=Plus/Plus

Query  284    AATCAGTTAAAACTTTCAACAACGGATCTCTTGGTTCCGGCATC  327
              ||||||||||||||||||||||||||||||||||||||| ||||
Sbjct  13355  AATCAGTTAAAACTTTCAACAACGGATCTCTTGGTTCCGACATC  13398


 Score = 76.8 bits (41),  Expect = 4e-10
 Identities = 43/44 (98%), Gaps = 0/44 (0%)
 Strand=Plus/Plus

Query  284    AATCAGTTAAAACTTTCAACAACGGATCTCTTGGTTCCGGCATC  327
              ||||||||||||||||||||||||||||||||||||||| ||||
Sbjct  21845  AATCAGTTAAAACTTTCAACAACGGATCTCTTGGTTCCGACATC  21888


 Score = 76.8 bits (41),  Expect = 4e-10
 Identities = 43/44 (98%), Gaps = 0/44 (0%)
 Strand=Plus/Plus

Query  284    AATCAGTTAAAACTTTCAACAACGGATCTCTTGGTTCCGGCATC  327
              ||||||||||||||||||||||||||||||||||||||| ||||
Sbjct  30335  AATCAGTTAAAACTTTCAACAACGGATCTCTTGGTTCCGACATC  30378


 Score = 76.8 bits (41),  Expect = 4e-10
 Identities = 43/44 (98%), Gaps = 0/44 (0%)
 Strand=Plus/Plus

Query  284    AATCAGTTAAAACTTTCAACAACGGATCTCTTGGTTCCGGCATC  327
              ||||||||||||||||||||||||||||||||||||||| ||||
Sbjct  38818  AATCAGTTAAAACTTTCAACAACGGATCTCTTGGTTCCGACATC  38861


 Score = 76.8 bits (41),  Expect = 4e-10
 Identities = 43/44 (98%), Gaps = 0/44 (0%)
 Strand=Plus/Plus

Query  284    AATCAGTTAAAACTTTCAACAACGGATCTCTTGGTTCCGGCATC  327
              ||||||||||||||||||||||||||||||||||||||| ||||
Sbjct  66029  AATCAGTTAAAACTTTCAACAACGGATCTCTTGGTTCCGACATC  66072


 Score = 76.8 bits (41),  Expect = 4e-10
 Identities = 43/44 (98%), Gaps = 0/44 (0%)
 Strand=Plus/Plus

Query  284    AATCAGTTAAAACTTTCAACAACGGATCTCTTGGTTCCGGCATC  327
              ||||||||||||||||||||||||||||||||||||||| ||||
Sbjct  71447  AATCAGTTAAAACTTTCAACAACGGATCTCTTGGTTCCGACATC  71490


 Score = 76.8 bits (41),  Expect = 4e-10
 Identities = 43/44 (98%), Gaps = 0/44 (0%)
 Strand=Plus/Plus

Query  284    AATCAGTTAAAACTTTCAACAACGGATCTCTTGGTTCCGGCATC  327
              ||||||||||||||||||||||||||||||||||||||| ||||
Sbjct  79935  AATCAGTTAAAACTTTCAACAACGGATCTCTTGGTTCCGACATC  79978


 Score = 75.0 bits (40),  Expect = 1e-09
 Identities = 42/43 (98%), Gaps = 0/43 (0%)
 Strand=Plus/Plus

Query  1     CAAGGTTTCCGTAGGTGAACCTGCGGAAGGATCATTAGCGCGC  43
             ||||||||||||||||||||||||||||||||||||| |||||
Sbjct  4634  CAAGGTTTCCGTAGGTGAACCTGCGGAAGGATCATTAACGCGC  4676


 Score = 75.0 bits (40),  Expect = 1e-09
 Identities = 42/43 (98%), Gaps = 0/43 (0%)
 Strand=Plus/Plus

Query  1      CAAGGTTTCCGTAGGTGAACCTGCGGAAGGATCATTAGCGCGC  43
              ||||||||||||||||||||||||||||||||||||| |||||
Sbjct  13121  CAAGGTTTCCGTAGGTGAACCTGCGGAAGGATCATTAACGCGC  13163


 Score = 75.0 bits (40),  Expect = 1e-09
 Identities = 42/43 (98%), Gaps = 0/43 (0%)
 Strand=Plus/Plus

Query  1      CAAGGTTTCCGTAGGTGAACCTGCGGAAGGATCATTAGCGCGC  43
              ||||||||||||||||||||||||||||||||||||| |||||
Sbjct  21611  CAAGGTTTCCGTAGGTGAACCTGCGGAAGGATCATTAACGCGC  21653


 Score = 75.0 bits (40),  Expect = 1e-09
 Identities = 42/43 (98%), Gaps = 0/43 (0%)
 Strand=Plus/Plus

Query  1      CAAGGTTTCCGTAGGTGAACCTGCGGAAGGATCATTAGCGCGC  43
              ||||||||||||||||||||||||||||||||||||| |||||
Sbjct  30101  CAAGGTTTCCGTAGGTGAACCTGCGGAAGGATCATTAACGCGC  30143


 Score = 75.0 bits (40),  Expect = 1e-09
 Identities = 42/43 (98%), Gaps = 0/43 (0%)
 Strand=Plus/Plus

Query  1      CAAGGTTTCCGTAGGTGAACCTGCGGAAGGATCATTAGCGCGC  43
              ||||||||||||||||||||||||||||||||||||| |||||
Sbjct  38584  CAAGGTTTCCGTAGGTGAACCTGCGGAAGGATCATTAACGCGC  38626


 Score = 75.0 bits (40),  Expect = 1e-09
 Identities = 42/43 (98%), Gaps = 0/43 (0%)
 Strand=Plus/Plus

Query  1      CAAGGTTTCCGTAGGTGAACCTGCGGAAGGATCATTAGCGCGC  43
              ||||||||||||||||||||||||||||||||||||| |||||
Sbjct  65795  CAAGGTTTCCGTAGGTGAACCTGCGGAAGGATCATTAACGCGC  65837


 Score = 75.0 bits (40),  Expect = 1e-09
 Identities = 42/43 (98%), Gaps = 0/43 (0%)
 Strand=Plus/Plus

Query  1      CAAGGTTTCCGTAGGTGAACCTGCGGAAGGATCATTAGCGCGC  43
              ||||||||||||||||||||||||||||||||||||| |||||
Sbjct  71213  CAAGGTTTCCGTAGGTGAACCTGCGGAAGGATCATTAACGCGC  71255


 Score = 75.0 bits (40),  Expect = 1e-09
 Identities = 42/43 (98%), Gaps = 0/43 (0%)
 Strand=Plus/Plus

Query  1      CAAGGTTTCCGTAGGTGAACCTGCGGAAGGATCATTAGCGCGC  43
              ||||||||||||||||||||||||||||||||||||| |||||
Sbjct  79701  CAAGGTTTCCGTAGGTGAACCTGCGGAAGGATCATTAACGCGC  79743


>NW_025544782.1 Blastomyces dermatitidis ER-3 genomic scaffold supercont1.9, 
whole genome shotgun sequence
Length=3420641

 Score = 76.8 bits (41),  Expect = 4e-10
 Identities = 43/44 (98%), Gaps = 0/44 (0%)
 Strand=Plus/Minus

Query  284      AATCAGTTAAAACTTTCAACAACGGATCTCTTGGTTCCGGCATC  327
                ||||||||||||||||||||||||||||||||||||||| ||||
Sbjct  3400543  AATCAGTTAAAACTTTCAACAACGGATCTCTTGGTTCCGACATC  3400500


 Score = 69.4 bits (37),  Expect = 6e-08
 Identities = 41/43 (95%), Gaps = 0/43 (0%)
 Strand=Plus/Minus

Query  1        CAAGGTTTCCGTAGGTGAACCTGCGGAAGGATCATTAGCGCGC  43
                ||||||||||||||||||||||||||||| ||||||| |||||
Sbjct  3400777  CAAGGTTTCCGTAGGTGAACCTGCGGAAGAATCATTAACGCGC  3400735


>NC_057368.1 Aspergillus chevalieri M1 DNA, chromosome 7, nearly complete 
sequence
Length=2801472

 Score = 76.8 bits (41),  Expect = 4e-10
 Identities = 46/48 (96%), Gaps = 2/48 (4%)
 Strand=Plus/Plus

Query  281      AAA-AATCAGTTAAAACTTTCAACAACGGATCTCTTGGTTCCGGCATC  327
                ||| |||| |||||||||||||||||||||||||||||||||||||||
Sbjct  2720269  AAACAATC-GTTAAAACTTTCAACAACGGATCTCTTGGTTCCGGCATC  2720315


 Score = 76.8 bits (41),  Expect = 4e-10
 Identities = 46/48 (96%), Gaps = 2/48 (4%)
 Strand=Plus/Plus

Query  281      AAA-AATCAGTTAAAACTTTCAACAACGGATCTCTTGGTTCCGGCATC  327
                ||| |||| |||||||||||||||||||||||||||||||||||||||
Sbjct  2728174  AAACAATC-GTTAAAACTTTCAACAACGGATCTCTTGGTTCCGGCATC  2728220


 Score = 76.8 bits (41),  Expect = 4e-10
 Identities = 46/48 (96%), Gaps = 2/48 (4%)
 Strand=Plus/Plus

Query  281      AAA-AATCAGTTAAAACTTTCAACAACGGATCTCTTGGTTCCGGCATC  327
                ||| |||| |||||||||||||||||||||||||||||||||||||||
Sbjct  2736079  AAACAATC-GTTAAAACTTTCAACAACGGATCTCTTGGTTCCGGCATC  2736125


 Score = 76.8 bits (41),  Expect = 4e-10
 Identities = 46/48 (96%), Gaps = 2/48 (4%)
 Strand=Plus/Plus

Query  281      AAA-AATCAGTTAAAACTTTCAACAACGGATCTCTTGGTTCCGGCATC  327
                ||| |||| |||||||||||||||||||||||||||||||||||||||
Sbjct  2743984  AAACAATC-GTTAAAACTTTCAACAACGGATCTCTTGGTTCCGGCATC  2744030


 Score = 76.8 bits (41),  Expect = 4e-10
 Identities = 46/48 (96%), Gaps = 2/48 (4%)
 Strand=Plus/Plus

Query  281      AAA-AATCAGTTAAAACTTTCAACAACGGATCTCTTGGTTCCGGCATC  327
                ||| |||| |||||||||||||||||||||||||||||||||||||||
Sbjct  2751889  AAACAATC-GTTAAAACTTTCAACAACGGATCTCTTGGTTCCGGCATC  2751935


 Score = 76.8 bits (41),  Expect = 4e-10
 Identities = 46/48 (96%), Gaps = 2/48 (4%)
 Strand=Plus/Plus

Query  281      AAA-AATCAGTTAAAACTTTCAACAACGGATCTCTTGGTTCCGGCATC  327
                ||| |||| |||||||||||||||||||||||||||||||||||||||
Sbjct  2759794  AAACAATC-GTTAAAACTTTCAACAACGGATCTCTTGGTTCCGGCATC  2759840


 Score = 76.8 bits (41),  Expect = 4e-10
 Identities = 46/48 (96%), Gaps = 2/48 (4%)
 Strand=Plus/Plus

Query  281      AAA-AATCAGTTAAAACTTTCAACAACGGATCTCTTGGTTCCGGCATC  327
                ||| |||| |||||||||||||||||||||||||||||||||||||||
Sbjct  2767699  AAACAATC-GTTAAAACTTTCAACAACGGATCTCTTGGTTCCGGCATC  2767745


 Score = 76.8 bits (41),  Expect = 4e-10
 Identities = 46/48 (96%), Gaps = 2/48 (4%)
 Strand=Plus/Plus

Query  281      AAA-AATCAGTTAAAACTTTCAACAACGGATCTCTTGGTTCCGGCATC  327
                ||| |||| |||||||||||||||||||||||||||||||||||||||
Sbjct  2775604  AAACAATC-GTTAAAACTTTCAACAACGGATCTCTTGGTTCCGGCATC  2775650


 Score = 76.8 bits (41),  Expect = 4e-10
 Identities = 46/48 (96%), Gaps = 2/48 (4%)
 Strand=Plus/Plus

Query  281      AAA-AATCAGTTAAAACTTTCAACAACGGATCTCTTGGTTCCGGCATC  327
                ||| |||| |||||||||||||||||||||||||||||||||||||||
Sbjct  2783509  AAACAATC-GTTAAAACTTTCAACAACGGATCTCTTGGTTCCGGCATC  2783555


 Score = 69.4 bits (37),  Expect = 6e-08
 Identities = 37/37 (100%), Gaps = 0/37 (0%)
 Strand=Plus/Plus

Query  1        CAAGGTTTCCGTAGGTGAACCTGCGGAAGGATCATTA  37
                |||||||||||||||||||||||||||||||||||||
Sbjct  2720102  CAAGGTTTCCGTAGGTGAACCTGCGGAAGGATCATTA  2720138


 Score = 69.4 bits (37),  Expect = 6e-08
 Identities = 37/37 (100%), Gaps = 0/37 (0%)
 Strand=Plus/Plus

Query  1        CAAGGTTTCCGTAGGTGAACCTGCGGAAGGATCATTA  37
                |||||||||||||||||||||||||||||||||||||
Sbjct  2728007  CAAGGTTTCCGTAGGTGAACCTGCGGAAGGATCATTA  2728043


 Score = 69.4 bits (37),  Expect = 6e-08
 Identities = 37/37 (100%), Gaps = 0/37 (0%)
 Strand=Plus/Plus

Query  1        CAAGGTTTCCGTAGGTGAACCTGCGGAAGGATCATTA  37
                |||||||||||||||||||||||||||||||||||||
Sbjct  2735912  CAAGGTTTCCGTAGGTGAACCTGCGGAAGGATCATTA  2735948


 Score = 69.4 bits (37),  Expect = 6e-08
 Identities = 37/37 (100%), Gaps = 0/37 (0%)
 Strand=Plus/Plus

Query  1        CAAGGTTTCCGTAGGTGAACCTGCGGAAGGATCATTA  37
                |||||||||||||||||||||||||||||||||||||
Sbjct  2743817  CAAGGTTTCCGTAGGTGAACCTGCGGAAGGATCATTA  2743853


 Score = 69.4 bits (37),  Expect = 6e-08
 Identities = 37/37 (100%), Gaps = 0/37 (0%)
 Strand=Plus/Plus

Query  1        CAAGGTTTCCGTAGGTGAACCTGCGGAAGGATCATTA  37
                |||||||||||||||||||||||||||||||||||||
Sbjct  2751722  CAAGGTTTCCGTAGGTGAACCTGCGGAAGGATCATTA  2751758


 Score = 69.4 bits (37),  Expect = 6e-08
 Identities = 37/37 (100%), Gaps = 0/37 (0%)
 Strand=Plus/Plus

Query  1        CAAGGTTTCCGTAGGTGAACCTGCGGAAGGATCATTA  37
                |||||||||||||||||||||||||||||||||||||
Sbjct  2759627  CAAGGTTTCCGTAGGTGAACCTGCGGAAGGATCATTA  2759663


 Score = 69.4 bits (37),  Expect = 6e-08
 Identities = 37/37 (100%), Gaps = 0/37 (0%)
 Strand=Plus/Plus

Query  1        CAAGGTTTCCGTAGGTGAACCTGCGGAAGGATCATTA  37
                |||||||||||||||||||||||||||||||||||||
Sbjct  2767532  CAAGGTTTCCGTAGGTGAACCTGCGGAAGGATCATTA  2767568


 Score = 69.4 bits (37),  Expect = 6e-08
 Identities = 37/37 (100%), Gaps = 0/37 (0%)
 Strand=Plus/Plus

Query  1        CAAGGTTTCCGTAGGTGAACCTGCGGAAGGATCATTA  37
                |||||||||||||||||||||||||||||||||||||
Sbjct  2775437  CAAGGTTTCCGTAGGTGAACCTGCGGAAGGATCATTA  2775473


 Score = 69.4 bits (37),  Expect = 6e-08
 Identities = 37/37 (100%), Gaps = 0/37 (0%)
 Strand=Plus/Plus

Query  1        CAAGGTTTCCGTAGGTGAACCTGCGGAAGGATCATTA  37
                |||||||||||||||||||||||||||||||||||||
Sbjct  2783342  CAAGGTTTCCGTAGGTGAACCTGCGGAAGGATCATTA  2783378


>NW_003101676.1 Blastomyces gilchristii SLH14081 genomic scaffold supercont1.7, 
whole genome shotgun sequence
Length=3179325

 Score = 76.8 bits (41),  Expect = 4e-10
 Identities = 43/44 (98%), Gaps = 0/44 (0%)
 Strand=Plus/Plus

Query  284      AATCAGTTAAAACTTTCAACAACGGATCTCTTGGTTCCGGCATC  327
                ||||||||||||||||||||||||||||||||||||||| ||||
Sbjct  2130271  AATCAGTTAAAACTTTCAACAACGGATCTCTTGGTTCCGACATC  2130314


 Score = 76.8 bits (41),  Expect = 4e-10
 Identities = 43/44 (98%), Gaps = 0/44 (0%)
 Strand=Plus/Plus

Query  284      AATCAGTTAAAACTTTCAACAACGGATCTCTTGGTTCCGGCATC  327
                ||||||||||||||||||||||||||||||||||||||| ||||
Sbjct  2138744  AATCAGTTAAAACTTTCAACAACGGATCTCTTGGTTCCGACATC  2138787


 Score = 76.8 bits (41),  Expect = 4e-10
 Identities = 43/44 (98%), Gaps = 0/44 (0%)
 Strand=Plus/Plus

Query  284      AATCAGTTAAAACTTTCAACAACGGATCTCTTGGTTCCGGCATC  327
                ||||||||||||||||||||||||||||||||||||||| ||||
Sbjct  2147223  AATCAGTTAAAACTTTCAACAACGGATCTCTTGGTTCCGACATC  2147266


 Score = 76.8 bits (41),  Expect = 4e-10
 Identities = 43/44 (98%), Gaps = 0/44 (0%)
 Strand=Plus/Plus

Query  284      AATCAGTTAAAACTTTCAACAACGGATCTCTTGGTTCCGGCATC  327
                ||||||||||||||||||||||||||||||||||||||| ||||
Sbjct  2155705  AATCAGTTAAAACTTTCAACAACGGATCTCTTGGTTCCGACATC  2155748


 Score = 75.0 bits (40),  Expect = 1e-09
 Identities = 42/43 (98%), Gaps = 0/43 (0%)
 Strand=Plus/Plus

Query  1        CAAGGTTTCCGTAGGTGAACCTGCGGAAGGATCATTAGCGCGC  43
                ||||||||||||||||||||||||||||||||||||| |||||
Sbjct  2130037  CAAGGTTTCCGTAGGTGAACCTGCGGAAGGATCATTAACGCGC  2130079


 Score = 75.0 bits (40),  Expect = 1e-09
 Identities = 42/43 (98%), Gaps = 0/43 (0%)
 Strand=Plus/Plus

Query  1        CAAGGTTTCCGTAGGTGAACCTGCGGAAGGATCATTAGCGCGC  43
                ||||||||||||||||||||||||||||||||||||| |||||
Sbjct  2138510  CAAGGTTTCCGTAGGTGAACCTGCGGAAGGATCATTAACGCGC  2138552


 Score = 75.0 bits (40),  Expect = 1e-09
 Identities = 42/43 (98%), Gaps = 0/43 (0%)
 Strand=Plus/Plus

Query  1        CAAGGTTTCCGTAGGTGAACCTGCGGAAGGATCATTAGCGCGC  43
                ||||||||||||||||||||||||||||||||||||| |||||
Sbjct  2146989  CAAGGTTTCCGTAGGTGAACCTGCGGAAGGATCATTAACGCGC  2147031


 Score = 75.0 bits (40),  Expect = 1e-09
 Identities = 42/43 (98%), Gaps = 0/43 (0%)
 Strand=Plus/Plus

Query  1        CAAGGTTTCCGTAGGTGAACCTGCGGAAGGATCATTAGCGCGC  43
                ||||||||||||||||||||||||||||||||||||| |||||
Sbjct  2155471  CAAGGTTTCCGTAGGTGAACCTGCGGAAGGATCATTAACGCGC  2155513


 Score = 75.0 bits (40),  Expect = 1e-09
 Identities = 42/43 (98%), Gaps = 0/43 (0%)
 Strand=Plus/Plus

Query  1        CAAGGTTTCCGTAGGTGAACCTGCGGAAGGATCATTAGCGCGC  43
                ||||||||||||||||||||||||||||||||||||| |||||
Sbjct  2163948  CAAGGTTTCCGTAGGTGAACCTGCGGAAGGATCATTAACGCGC  2163990


>KN275988.1 Paracoccidioides brasiliensis Pb18 unplaced genomic scaffold 
supercont2.32, whole genome shotgun sequence
Length=151376

 Score = 75.0 bits (40),  Expect = 1e-09
 Identities = 42/43 (98%), Gaps = 0/43 (0%)
 Strand=Plus/Plus

Query  1      CAAGGTTTCCGTAGGTGAACCTGCGGAAGGATCATTAGCGCGC  43
              ||||||||||||||||||||||||||||||||||||| |||||
Sbjct  37264  CAAGGTTTCCGTAGGTGAACCTGCGGAAGGATCATTAACGCGC  37306


 Score = 75.0 bits (40),  Expect = 1e-09
 Identities = 42/43 (98%), Gaps = 0/43 (0%)
 Strand=Plus/Plus

Query  1      CAAGGTTTCCGTAGGTGAACCTGCGGAAGGATCATTAGCGCGC  43
              ||||||||||||||||||||||||||||||||||||| |||||
Sbjct  45755  CAAGGTTTCCGTAGGTGAACCTGCGGAAGGATCATTAACGCGC  45797


 Score = 75.0 bits (40),  Expect = 1e-09
 Identities = 42/43 (98%), Gaps = 0/43 (0%)
 Strand=Plus/Plus

Query  1      CAAGGTTTCCGTAGGTGAACCTGCGGAAGGATCATTAGCGCGC  43
              ||||||||||||||||||||||||||||||||||||| |||||
Sbjct  48055  CAAGGTTTCCGTAGGTGAACCTGCGGAAGGATCATTAACGCGC  48097


 Score = 75.0 bits (40),  Expect = 1e-09
 Identities = 42/43 (98%), Gaps = 0/43 (0%)
 Strand=Plus/Plus

Query  1      CAAGGTTTCCGTAGGTGAACCTGCGGAAGGATCATTAGCGCGC  43
              ||||||||||||||||||||||||||||||||||||| |||||
Sbjct  56386  CAAGGTTTCCGTAGGTGAACCTGCGGAAGGATCATTAACGCGC  56428


 Score = 75.0 bits (40),  Expect = 1e-09
 Identities = 42/43 (98%), Gaps = 0/43 (0%)
 Strand=Plus/Plus

Query  1       CAAGGTTTCCGTAGGTGAACCTGCGGAAGGATCATTAGCGCGC  43
               ||||||||||||||||||||||||||||||||||||| |||||
Sbjct  105407  CAAGGTTTCCGTAGGTGAACCTGCGGAAGGATCATTAACGCGC  105449


 Score = 75.0 bits (40),  Expect = 1e-09
 Identities = 42/43 (98%), Gaps = 0/43 (0%)
 Strand=Plus/Plus

Query  1       CAAGGTTTCCGTAGGTGAACCTGCGGAAGGATCATTAGCGCGC  43
               ||||||||||||||||||||||||||||||||||||| |||||
Sbjct  113782  CAAGGTTTCCGTAGGTGAACCTGCGGAAGGATCATTAACGCGC  113824


 Score = 73.1 bits (39),  Expect = 5e-09
 Identities = 41/42 (98%), Gaps = 0/42 (0%)
 Strand=Plus/Plus

Query  2      AAGGTTTCCGTAGGTGAACCTGCGGAAGGATCATTAGCGCGC  43
              |||||||||||||||||||||||||||||||||||| |||||
Sbjct  64553  AAGGTTTCCGTAGGTGAACCTGCGGAAGGATCATTAACGCGC  64594


 Score = 71.3 bits (38),  Expect = 2e-08
 Identities = 42/44 (95%), Gaps = 0/44 (0%)
 Strand=Plus/Plus

Query  284    AATCAGTTAAAACTTTCAACAACGGATCTCTTGGTTCCGGCATC  327
              ||||||| ||||||||||||||||||||||||||||||| ||||
Sbjct  37489  AATCAGTAAAAACTTTCAACAACGGATCTCTTGGTTCCGACATC  37532


 Score = 71.3 bits (38),  Expect = 2e-08
 Identities = 42/44 (95%), Gaps = 0/44 (0%)
 Strand=Plus/Plus

Query  284    AATCAGTTAAAACTTTCAACAACGGATCTCTTGGTTCCGGCATC  327
              ||||||| ||||||||||||||||||||||||||||||| ||||
Sbjct  48280  AATCAGTAAAAACTTTCAACAACGGATCTCTTGGTTCCGACATC  48323


 Score = 71.3 bits (38),  Expect = 2e-08
 Identities = 42/44 (95%), Gaps = 0/44 (0%)
 Strand=Plus/Plus

Query  284    AATCAGTTAAAACTTTCAACAACGGATCTCTTGGTTCCGGCATC  327
              ||||||| ||||||||||||||||||||||||||||||| ||||
Sbjct  56611  AATCAGTAAAAACTTTCAACAACGGATCTCTTGGTTCCGACATC  56654


 Score = 71.3 bits (38),  Expect = 2e-08
 Identities = 42/44 (95%), Gaps = 0/44 (0%)
 Strand=Plus/Plus

Query  284    AATCAGTTAAAACTTTCAACAACGGATCTCTTGGTTCCGGCATC  327
              ||||||| ||||||||||||||||||||||||||||||| ||||
Sbjct  64779  AATCAGTAAAAACTTTCAACAACGGATCTCTTGGTTCCGACATC  64822


 Score = 71.3 bits (38),  Expect = 2e-08
 Identities = 42/44 (95%), Gaps = 0/44 (0%)
 Strand=Plus/Plus

Query  284    AATCAGTTAAAACTTTCAACAACGGATCTCTTGGTTCCGGCATC  327
              ||||||| ||||||||||||||||||||||||||||||| ||||
Sbjct  97231  AATCAGTAAAAACTTTCAACAACGGATCTCTTGGTTCCGACATC  97274


 Score = 71.3 bits (38),  Expect = 2e-08
 Identities = 42/44 (95%), Gaps = 0/44 (0%)
 Strand=Plus/Plus

Query  284     AATCAGTTAAAACTTTCAACAACGGATCTCTTGGTTCCGGCATC  327
               ||||||| ||||||||||||||||||||||||||||||| ||||
Sbjct  105632  AATCAGTAAAAACTTTCAACAACGGATCTCTTGGTTCCGACATC  105675


 Score = 71.3 bits (38),  Expect = 2e-08
 Identities = 42/44 (95%), Gaps = 0/44 (0%)
 Strand=Plus/Plus

Query  284     AATCAGTTAAAACTTTCAACAACGGATCTCTTGGTTCCGGCATC  327
               ||||||| ||||||||||||||||||||||||||||||| ||||
Sbjct  114007  AATCAGTAAAAACTTTCAACAACGGATCTCTTGGTTCCGACATC  114050


>KN275964.1 Paracoccidioides brasiliensis Pb18 unplaced genomic scaffold 
supercont2.8, whole genome shotgun sequence
Length=1198676

 Score = 75.0 bits (40),  Expect = 1e-09
 Identities = 42/43 (98%), Gaps = 0/43 (0%)
 Strand=Plus/Minus

Query  1       CAAGGTTTCCGTAGGTGAACCTGCGGAAGGATCATTAGCGCGC  43
               ||||||||||||||||||||||||||||||||||||| |||||
Sbjct  611399  CAAGGTTTCCGTAGGTGAACCTGCGGAAGGATCATTAACGCGC  611357


 Score = 75.0 bits (40),  Expect = 1e-09
 Identities = 42/43 (98%), Gaps = 0/43 (0%)
 Strand=Plus/Minus

Query  1       CAAGGTTTCCGTAGGTGAACCTGCGGAAGGATCATTAGCGCGC  43
               ||||||||||||||||||||||||||||||||||||| |||||
Sbjct  619618  CAAGGTTTCCGTAGGTGAACCTGCGGAAGGATCATTAACGCGC  619576


 Score = 75.0 bits (40),  Expect = 1e-09
 Identities = 42/43 (98%), Gaps = 0/43 (0%)
 Strand=Plus/Minus

Query  1       CAAGGTTTCCGTAGGTGAACCTGCGGAAGGATCATTAGCGCGC  43
               ||||||||||||||||||||||||||||||||||||| |||||
Sbjct  627793  CAAGGTTTCCGTAGGTGAACCTGCGGAAGGATCATTAACGCGC  627751


 Score = 71.3 bits (38),  Expect = 2e-08
 Identities = 42/44 (95%), Gaps = 0/44 (0%)
 Strand=Plus/Minus

Query  284     AATCAGTTAAAACTTTCAACAACGGATCTCTTGGTTCCGGCATC  327
               ||||||| ||||||||||||||||||||||||||||||| ||||
Sbjct  611174  AATCAGTAAAAACTTTCAACAACGGATCTCTTGGTTCCGACATC  611131


 Score = 71.3 bits (38),  Expect = 2e-08
 Identities = 42/44 (95%), Gaps = 0/44 (0%)
 Strand=Plus/Minus

Query  284     AATCAGTTAAAACTTTCAACAACGGATCTCTTGGTTCCGGCATC  327
               ||||||| ||||||||||||||||||||||||||||||| ||||
Sbjct  619393  AATCAGTAAAAACTTTCAACAACGGATCTCTTGGTTCCGACATC  619350


 Score = 71.3 bits (38),  Expect = 2e-08
 Identities = 42/44 (95%), Gaps = 0/44 (0%)
 Strand=Plus/Minus

Query  284     AATCAGTTAAAACTTTCAACAACGGATCTCTTGGTTCCGGCATC  327
               ||||||| ||||||||||||||||||||||||||||||| ||||
Sbjct  627568  AATCAGTAAAAACTTTCAACAACGGATCTCTTGGTTCCGACATC  627525


Lambda      K        H
    1.33    0.621     1.12 

Gapped
Lambda      K        H
    1.28    0.460    0.850 

Effective search space used: 50533339024496


  Database: all.fna
    Posted date:  Nov 15, 2022  3:27 PM
  Number of letters in database: 173,045,930,078
  Number of sequences in database:  16,976,359


Matrix: blastn matrix 1 -2
Gap Penalties: Existence: 0, Extension: 2.5
