# Supplementary material for: Using nanopore sequencing to identify fungi from clinical samples with high phylogenetic resolution
Source: Sci Rep. 2023 Jun 16;13:9785. doi: 10.1038/s41598-023-37016-0 (PMC10275880; doi:10.1038/s41598-023-37016-0)
Supplement: Supplementary file 1 — Supplementary Information. [file 41598_2023_37016_MOESM1_ESM.zip › Supplementary_Information/Supplementary_Data/Data_S5_Mock_blast/results/Mock_RGN1_8_fmt0.txt]

BLASTN 2.13.0+


Reference: Zheng Zhang, Scott Schwartz, Lukas Wagner, and Webb
Miller (2000), "A greedy algorithm for aligning DNA sequences", J
Comput Biol 2000; 7(1-2):203-14.


Database: all.fna
           16,976,359 sequences; 173,045,930,078 total letters


Query= ITS2_8

Length=324
                                                                      Score     E
Sequences producing significant alignments:                          (Bits)  Value

AAYY01000016.1 Malassezia globosa CBS 7966 mgl_sf_11.1, whole gen...  599     2e-167
NW_001849859.1 Malassezia globosa CBS 7966 MGL_SF_11.1, whole gen...  599     2e-167
JAGYHO010000015.1 Malasseziomycetes sp. isolate bin8 NODE_1354_le...  507     1e-139
CP046235.1 Malassezia furfur isolate CBS14141 chromosome 2            139     5e-29 
JAIBAA010000019.1 Malassezia arunalokei strain NCCPF 127130 conti...  134     2e-27 
CP030254.1 Malassezia restricta strain KCTC 27527 chromosome IV, ...  134     2e-27 
NC_040196.1 Malassezia restricta chromosome IV, complete sequence     134     2e-27 
LGAV01000016.1 Malassezia pachydermatis strain CBS 1879 scaffold1...  121     2e-23 
NW_017253153.1 Malassezia pachydermatis strain CBS 1879 chromosom...  121     2e-23 
BCKY01000012.1 Malassezia japonica DNA, scaffold: scaffold_11, st...  115     8e-22 
LFCX01000041.1 Malassezia yamatoensis strain MY9725 MY9725_opera_...  106     5e-19 
JAJMVG010000907.1 Lasiodiplodia sp. KE8409 scaffold_942, whole ge...  106     5e-19 
HE999567.1 Malassezia sympodialis ATCC 42132 genomic scaffold, ms...  97.1    3e-16 
NW_017387817.1 Malassezia sympodialis ATCC 42132 genomic scaffold...  97.1    3e-16 
CAJHJB010000838.1 Tilletia controversa strain OR genome assembly,...  80.5    3e-11 
LFFY01000031.1 Malassezia equina strain CBS 9969 ME9969_109, whol...  80.5    3e-11 
KZ819349.1 Pseudomicrostroma glucosiphilum strain MCA 4718 unplac...  78.7    1e-10 
CAJHJB010000977.1 Tilletia controversa strain OR genome assembly,...  78.7    1e-10 
CAJHJB010000976.1 Tilletia controversa strain OR genome assembly,...  78.7    1e-10 
CAJHJB010000971.1 Tilletia controversa strain OR genome assembly,...  78.7    1e-10 
CAJHJB010000963.1 Tilletia controversa strain OR genome assembly,...  78.7    1e-10 
CAJHJB010000961.1 Tilletia controversa strain OR genome assembly,...  78.7    1e-10 
CAJHJB010000960.1 Tilletia controversa strain OR genome assembly,...  78.7    1e-10 
CAJHJB010000957.1 Tilletia controversa strain OR genome assembly,...  78.7    1e-10 
CAJHJB010000954.1 Tilletia controversa strain OR genome assembly,...  78.7    1e-10 
CAJHJB010000953.1 Tilletia controversa strain OR genome assembly,...  78.7    1e-10 
CAJHJB010000951.1 Tilletia controversa strain OR genome assembly,...  78.7    1e-10 
CAJHJB010000949.1 Tilletia controversa strain OR genome assembly,...  78.7    1e-10 
CAJHJB010000948.1 Tilletia controversa strain OR genome assembly,...  78.7    1e-10 
CAJHJB010000943.1 Tilletia controversa strain OR genome assembly,...  78.7    1e-10 
CAJHJB010000940.1 Tilletia controversa strain OR genome assembly,...  78.7    1e-10 
CAJHJB010000937.1 Tilletia controversa strain OR genome assembly,...  78.7    1e-10 
CAJHJB010000928.1 Tilletia controversa strain OR genome assembly,...  78.7    1e-10 
CAJHJB010000927.1 Tilletia controversa strain OR genome assembly,...  78.7    1e-10 
CAJHJB010000924.1 Tilletia controversa strain OR genome assembly,...  78.7    1e-10 
CAJHJB010000921.1 Tilletia controversa strain OR genome assembly,...  78.7    1e-10 
CAJHJB010000920.1 Tilletia controversa strain OR genome assembly,...  78.7    1e-10 
CAJHJB010000919.1 Tilletia controversa strain OR genome assembly,...  78.7    1e-10 
CAJHJB010000918.1 Tilletia controversa strain OR genome assembly,...  78.7    1e-10 
CAJHJB010000914.1 Tilletia controversa strain OR genome assembly,...  78.7    1e-10 
CAJHJB010000913.1 Tilletia controversa strain OR genome assembly,...  78.7    1e-10 
CAJHJB010000911.1 Tilletia controversa strain OR genome assembly,...  78.7    1e-10 
CAJHJB010000909.1 Tilletia controversa strain OR genome assembly,...  78.7    1e-10 
CAJHJB010000908.1 Tilletia controversa strain OR genome assembly,...  78.7    1e-10 
CAJHJB010000907.1 Tilletia controversa strain OR genome assembly,...  78.7    1e-10 
CAJHJB010000906.1 Tilletia controversa strain OR genome assembly,...  78.7    1e-10 
CAJHJB010000905.1 Tilletia controversa strain OR genome assembly,...  78.7    1e-10 
CAJHJB010000900.1 Tilletia controversa strain OR genome assembly,...  78.7    1e-10 
CAJHJB010000898.1 Tilletia controversa strain OR genome assembly,...  78.7    1e-10 
CAJHJB010000897.1 Tilletia controversa strain OR genome assembly,...  78.7    1e-10 
CAJHJB010000893.1 Tilletia controversa strain OR genome assembly,...  78.7    1e-10 
CAJHJB010000892.1 Tilletia controversa strain OR genome assembly,...  78.7    1e-10 
CAJHJB010000889.1 Tilletia controversa strain OR genome assembly,...  78.7    1e-10 
CAJHJB010000888.1 Tilletia controversa strain OR genome assembly,...  78.7    1e-10 
CAJHJB010000883.1 Tilletia controversa strain OR genome assembly,...  78.7    1e-10 
CAJHJB010000881.1 Tilletia controversa strain OR genome assembly,...  78.7    1e-10 
CAJHJB010000876.1 Tilletia controversa strain OR genome assembly,...  78.7    1e-10 
CAJHJB010000875.1 Tilletia controversa strain OR genome assembly,...  78.7    1e-10 
CAJHJB010000871.1 Tilletia controversa strain OR genome assembly,...  78.7    1e-10 
CAJHJB010000868.1 Tilletia controversa strain OR genome assembly,...  78.7    1e-10 
CAJHJB010000866.1 Tilletia controversa strain OR genome assembly,...  78.7    1e-10 
CAJHJB010000864.1 Tilletia controversa strain OR genome assembly,...  78.7    1e-10 
CAJHJB010000861.1 Tilletia controversa strain OR genome assembly,...  78.7    1e-10 
CAJHJB010000859.1 Tilletia controversa strain OR genome assembly,...  78.7    1e-10 
CAJHJB010000858.1 Tilletia controversa strain OR genome assembly,...  78.7    1e-10 
CAJHJB010000853.1 Tilletia controversa strain OR genome assembly,...  78.7    1e-10 
CAJHJB010000852.1 Tilletia controversa strain OR genome assembly,...  78.7    1e-10 
CAJHJB010000851.1 Tilletia controversa strain OR genome assembly,...  78.7    1e-10 
CAJHJB010000850.1 Tilletia controversa strain OR genome assembly,...  78.7    1e-10 
CAJHJB010000849.1 Tilletia controversa strain OR genome assembly,...  78.7    1e-10 
CAJHJB010000843.1 Tilletia controversa strain OR genome assembly,...  78.7    1e-10 
CAJHJB010000840.1 Tilletia controversa strain OR genome assembly,...  78.7    1e-10 
CAJHJB010000837.1 Tilletia controversa strain OR genome assembly,...  78.7    1e-10 
CAJHJB010000836.1 Tilletia controversa strain OR genome assembly,...  78.7    1e-10 
CAJHJB010000835.1 Tilletia controversa strain OR genome assembly,...  78.7    1e-10 
CAJHJB010000832.1 Tilletia controversa strain OR genome assembly,...  78.7    1e-10 
CAJHJB010000826.1 Tilletia controversa strain OR genome assembly,...  78.7    1e-10 
CAJHJB010000821.1 Tilletia controversa strain OR genome assembly,...  78.7    1e-10 
CAJHJB010000819.1 Tilletia controversa strain OR genome assembly,...  78.7    1e-10 
CAJHJB010000815.1 Tilletia controversa strain OR genome assembly,...  78.7    1e-10 
CAJHJB010000814.1 Tilletia controversa strain OR genome assembly,...  78.7    1e-10 
CAJHJB010000808.1 Tilletia controversa strain OR genome assembly,...  78.7    1e-10 
CAJHJB010000806.1 Tilletia controversa strain OR genome assembly,...  78.7    1e-10 
CAJHJB010000804.1 Tilletia controversa strain OR genome assembly,...  78.7    1e-10 
CAJHJB010000800.1 Tilletia controversa strain OR genome assembly,...  78.7    1e-10 
CAJHJB010000799.1 Tilletia controversa strain OR genome assembly,...  78.7    1e-10 
CAJHJB010000795.1 Tilletia controversa strain OR genome assembly,...  78.7    1e-10 
CAJHJB010000794.1 Tilletia controversa strain OR genome assembly,...  78.7    1e-10 
CAJHJB010000793.1 Tilletia controversa strain OR genome assembly,...  78.7    1e-10 
CAJHJB010000792.1 Tilletia controversa strain OR genome assembly,...  78.7    1e-10 
CAJHJB010000788.1 Tilletia controversa strain OR genome assembly,...  78.7    1e-10 
CAJHJB010000787.1 Tilletia controversa strain OR genome assembly,...  78.7    1e-10 
CAJHJB010000785.1 Tilletia controversa strain OR genome assembly,...  78.7    1e-10 
CAJHJB010000784.1 Tilletia controversa strain OR genome assembly,...  78.7    1e-10 
CAJHJB010000783.1 Tilletia controversa strain OR genome assembly,...  78.7    1e-10 
CAJHJB010000782.1 Tilletia controversa strain OR genome assembly,...  78.7    1e-10 
CAJHJB010000781.1 Tilletia controversa strain OR genome assembly,...  78.7    1e-10 
CAJHJB010000774.1 Tilletia controversa strain OR genome assembly,...  78.7    1e-10 
CAJHJB010000773.1 Tilletia controversa strain OR genome assembly,...  78.7    1e-10 
CAJHJB010000772.1 Tilletia controversa strain OR genome assembly,...  78.7    1e-10 
CAJHJB010000770.1 Tilletia controversa strain OR genome assembly,...  78.7    1e-10 
CAJHJB010000768.1 Tilletia controversa strain OR genome assembly,...  78.7    1e-10 
CAJHJB010000765.1 Tilletia controversa strain OR genome assembly,...  78.7    1e-10 
CAJHJB010000763.1 Tilletia controversa strain OR genome assembly,...  78.7    1e-10 
CAJHJB010000762.1 Tilletia controversa strain OR genome assembly,...  78.7    1e-10 
CAJHJB010000759.1 Tilletia controversa strain OR genome assembly,...  78.7    1e-10 
CAJHJB010000754.1 Tilletia controversa strain OR genome assembly,...  78.7    1e-10 
CAJHJB010000749.1 Tilletia controversa strain OR genome assembly,...  78.7    1e-10 
CAJHJB010000746.1 Tilletia controversa strain OR genome assembly,...  78.7    1e-10 
CAJHJB010000744.1 Tilletia controversa strain OR genome assembly,...  78.7    1e-10 
CAJHJB010000743.1 Tilletia controversa strain OR genome assembly,...  78.7    1e-10 
CAJHJB010000742.1 Tilletia controversa strain OR genome assembly,...  78.7    1e-10 
CAJHJB010000741.1 Tilletia controversa strain OR genome assembly,...  78.7    1e-10 
CAJHJB010000738.1 Tilletia controversa strain OR genome assembly,...  78.7    1e-10 
CAJHJB010000735.1 Tilletia controversa strain OR genome assembly,...  78.7    1e-10 
CAJHJB010000732.1 Tilletia controversa strain OR genome assembly,...  78.7    1e-10 
CAJHJB010000728.1 Tilletia controversa strain OR genome assembly,...  78.7    1e-10 
CAJHJB010000726.1 Tilletia controversa strain OR genome assembly,...  78.7    1e-10 
CAJHJB010000722.1 Tilletia controversa strain OR genome assembly,...  78.7    1e-10 
CAJHJB010000719.1 Tilletia controversa strain OR genome assembly,...  78.7    1e-10 
CAJHJB010000718.1 Tilletia controversa strain OR genome assembly,...  78.7    1e-10 
CAJHJB010000717.1 Tilletia controversa strain OR genome assembly,...  78.7    1e-10 
CAJHJB010000715.1 Tilletia controversa strain OR genome assembly,...  78.7    1e-10 
CAJHJB010000714.1 Tilletia controversa strain OR genome assembly,...  78.7    1e-10 
CAJHJB010000711.1 Tilletia controversa strain OR genome assembly,...  78.7    1e-10 
CAJHJB010000710.1 Tilletia controversa strain OR genome assembly,...  78.7    1e-10 
CAJHJB010000708.1 Tilletia controversa strain OR genome assembly,...  78.7    1e-10 
CAJHJB010000707.1 Tilletia controversa strain OR genome assembly,...  78.7    1e-10 
CAJHJB010000705.1 Tilletia controversa strain OR genome assembly,...  78.7    1e-10 
CAJHJB010000702.1 Tilletia controversa strain OR genome assembly,...  78.7    1e-10 
CAJHJB010000699.1 Tilletia controversa strain OR genome assembly,...  78.7    1e-10 
CAJHJB010000698.1 Tilletia controversa strain OR genome assembly,...  78.7    1e-10 
CAJHJB010000697.1 Tilletia controversa strain OR genome assembly,...  78.7    1e-10 
CAJHJB010000695.1 Tilletia controversa strain OR genome assembly,...  78.7    1e-10 
CAJHJB010000692.1 Tilletia controversa strain OR genome assembly,...  78.7    1e-10 
CAJHJB010000691.1 Tilletia controversa strain OR genome assembly,...  78.7    1e-10 
CAJHJB010000687.1 Tilletia controversa strain OR genome assembly,...  78.7    1e-10 
CAJHJB010000684.1 Tilletia controversa strain OR genome assembly,...  78.7    1e-10 
CAJHJB010000682.1 Tilletia controversa strain OR genome assembly,...  78.7    1e-10 
CAJHJB010000680.1 Tilletia controversa strain OR genome assembly,...  78.7    1e-10 
CAJHJB010000677.1 Tilletia controversa strain OR genome assembly,...  78.7    1e-10 
CAJHJB010000676.1 Tilletia controversa strain OR genome assembly,...  78.7    1e-10 
CAJHJB010000672.1 Tilletia controversa strain OR genome assembly,...  78.7    1e-10 
CAJHJB010000671.1 Tilletia controversa strain OR genome assembly,...  78.7    1e-10 
CAJHJB010000670.1 Tilletia controversa strain OR genome assembly,...  78.7    1e-10 
CAJHJB010000666.1 Tilletia controversa strain OR genome assembly,...  78.7    1e-10 
CAJHJB010000665.1 Tilletia controversa strain OR genome assembly,...  78.7    1e-10 
CAJHJB010000664.1 Tilletia controversa strain OR genome assembly,...  78.7    1e-10 
CAJHJB010000663.1 Tilletia controversa strain OR genome assembly,...  78.7    1e-10 
CAJHJB010000662.1 Tilletia controversa strain OR genome assembly,...  78.7    1e-10 
CAJHJB010000661.1 Tilletia controversa strain OR genome assembly,...  78.7    1e-10 
CAJHJB010000659.1 Tilletia controversa strain OR genome assembly,...  78.7    1e-10 
CAJHJB010000655.1 Tilletia controversa strain OR genome assembly,...  78.7    1e-10 
CAJHJB010000654.1 Tilletia controversa strain OR genome assembly,...  78.7    1e-10 
CAJHJB010000648.1 Tilletia controversa strain OR genome assembly,...  78.7    1e-10 
CAJHJB010000647.1 Tilletia controversa strain OR genome assembly,...  78.7    1e-10 
CAJHJB010000646.1 Tilletia controversa strain OR genome assembly,...  78.7    1e-10 
CAJHJB010000644.1 Tilletia controversa strain OR genome assembly,...  78.7    1e-10 
CAJHJB010000643.1 Tilletia controversa strain OR genome assembly,...  78.7    1e-10 
CAJHJB010000639.1 Tilletia controversa strain OR genome assembly,...  78.7    1e-10 
CAJHJB010000638.1 Tilletia controversa strain OR genome assembly,...  78.7    1e-10 
CAJHJB010000637.1 Tilletia controversa strain OR genome assembly,...  78.7    1e-10 
CAJHJB010000636.1 Tilletia controversa strain OR genome assembly,...  78.7    1e-10 
CAJHJB010000633.1 Tilletia controversa strain OR genome assembly,...  78.7    1e-10 
CAJHJB010000629.1 Tilletia controversa strain OR genome assembly,...  78.7    1e-10 
CAJHJB010000624.1 Tilletia controversa strain OR genome assembly,...  78.7    1e-10 
CAJHJB010000622.1 Tilletia controversa strain OR genome assembly,...  78.7    1e-10 
CAJHJB010000621.1 Tilletia controversa strain OR genome assembly,...  78.7    1e-10 
CAJHJB010000619.1 Tilletia controversa strain OR genome assembly,...  78.7    1e-10 
CAJHJB010000618.1 Tilletia controversa strain OR genome assembly,...  78.7    1e-10 
CAJHJB010000617.1 Tilletia controversa strain OR genome assembly,...  78.7    1e-10 
CAJHJB010000610.1 Tilletia controversa strain OR genome assembly,...  78.7    1e-10 
CAJHJB010000605.1 Tilletia controversa strain OR genome assembly,...  78.7    1e-10 
CAJHJB010000602.1 Tilletia controversa strain OR genome assembly,...  78.7    1e-10 
CAJHJB010000596.1 Tilletia controversa strain OR genome assembly,...  78.7    1e-10 
CAJHJB010000595.1 Tilletia controversa strain OR genome assembly,...  78.7    1e-10 
CAJHJB010000594.1 Tilletia controversa strain OR genome assembly,...  78.7    1e-10 
CAJHJB010000585.1 Tilletia controversa strain OR genome assembly,...  78.7    1e-10 
CAJHJB010000579.1 Tilletia controversa strain OR genome assembly,...  78.7    1e-10 
CAJHJB010000578.1 Tilletia controversa strain OR genome assembly,...  78.7    1e-10 
CAJHJB010000576.1 Tilletia controversa strain OR genome assembly,...  78.7    1e-10 
CAJHJB010000575.1 Tilletia controversa strain OR genome assembly,...  78.7    1e-10 
CAJHJB010000572.1 Tilletia controversa strain OR genome assembly,...  78.7    1e-10 
CAJHJB010000571.1 Tilletia controversa strain OR genome assembly,...  78.7    1e-10 
CAJHJB010000570.1 Tilletia controversa strain OR genome assembly,...  78.7    1e-10 
CAJHJB010000561.1 Tilletia controversa strain OR genome assembly,...  78.7    1e-10 
CAJHJB010000555.1 Tilletia controversa strain OR genome assembly,...  78.7    1e-10 
CAJHJB010000553.1 Tilletia controversa strain OR genome assembly,...  78.7    1e-10 
CAJHJB010000551.1 Tilletia controversa strain OR genome assembly,...  78.7    1e-10 
CAJHJB010000548.1 Tilletia controversa strain OR genome assembly,...  78.7    1e-10 
CAJHJB010000542.1 Tilletia controversa strain OR genome assembly,...  78.7    1e-10 
CAJHJB010000541.1 Tilletia controversa strain OR genome assembly,...  78.7    1e-10 
CAJHJB010000540.1 Tilletia controversa strain OR genome assembly,...  78.7    1e-10 
CAJHJB010000539.1 Tilletia controversa strain OR genome assembly,...  78.7    1e-10 
CAJHJB010000538.1 Tilletia controversa strain OR genome assembly,...  78.7    1e-10 
CAJHJB010000535.1 Tilletia controversa strain OR genome assembly,...  78.7    1e-10 
CAJHJB010000532.1 Tilletia controversa strain OR genome assembly,...  78.7    1e-10 
CAJHJB010000531.1 Tilletia controversa strain OR genome assembly,...  78.7    1e-10 
CAJHJB010000530.1 Tilletia controversa strain OR genome assembly,...  78.7    1e-10 
CAJHJB010000529.1 Tilletia controversa strain OR genome assembly,...  78.7    1e-10 
CAJHJB010000528.1 Tilletia controversa strain OR genome assembly,...  78.7    1e-10 
CAJHJB010000527.1 Tilletia controversa strain OR genome assembly,...  78.7    1e-10 
CAJHJB010000520.1 Tilletia controversa strain OR genome assembly,...  78.7    1e-10 
CAJHJB010000518.1 Tilletia controversa strain OR genome assembly,...  78.7    1e-10 
CAJHJB010000516.1 Tilletia controversa strain OR genome assembly,...  78.7    1e-10 
CAJHJB010000511.1 Tilletia controversa strain OR genome assembly,...  78.7    1e-10 
CAJHJB010000510.1 Tilletia controversa strain OR genome assembly,...  78.7    1e-10 
CAJHJB010000508.1 Tilletia controversa strain OR genome assembly,...  78.7    1e-10 
CAJHJB010000505.1 Tilletia controversa strain OR genome assembly,...  78.7    1e-10 
CAJHJB010000502.1 Tilletia controversa strain OR genome assembly,...  78.7    1e-10 
CAJHJB010000496.1 Tilletia controversa strain OR genome assembly,...  78.7    1e-10 
CAJHJB010000486.1 Tilletia controversa strain OR genome assembly,...  78.7    1e-10 
CAJHJB010000484.1 Tilletia controversa strain OR genome assembly,...  78.7    1e-10 
CAJHJB010000483.1 Tilletia controversa strain OR genome assembly,...  78.7    1e-10 
CAJHJB010000481.1 Tilletia controversa strain OR genome assembly,...  78.7    1e-10 
CAJHJB010000475.1 Tilletia controversa strain OR genome assembly,...  78.7    1e-10 
CAJHJB010000472.1 Tilletia controversa strain OR genome assembly,...  78.7    1e-10 
CAJHJB010000464.1 Tilletia controversa strain OR genome assembly,...  78.7    1e-10 
CAJHJB010000462.1 Tilletia controversa strain OR genome assembly,...  78.7    1e-10 
CAJHJB010000461.1 Tilletia controversa strain OR genome assembly,...  78.7    1e-10 
CAJHJB010000460.1 Tilletia controversa strain OR genome assembly,...  78.7    1e-10 
CAJHJB010000458.1 Tilletia controversa strain OR genome assembly,...  78.7    1e-10 
CAJHJB010000456.1 Tilletia controversa strain OR genome assembly,...  78.7    1e-10 
CAJHJB010000454.1 Tilletia controversa strain OR genome assembly,...  78.7    1e-10 
CAJHJB010000453.1 Tilletia controversa strain OR genome assembly,...  78.7    1e-10 
CAJHJB010000447.1 Tilletia controversa strain OR genome assembly,...  78.7    1e-10 
CAJHJB010000442.1 Tilletia controversa strain OR genome assembly,...  78.7    1e-10 
CAJHJB010000432.1 Tilletia controversa strain OR genome assembly,...  78.7    1e-10 
CAJHJB010000422.1 Tilletia controversa strain OR genome assembly,...  78.7    1e-10 
CAJHJB010000420.1 Tilletia controversa strain OR genome assembly,...  78.7    1e-10 
CAJHJB010000418.1 Tilletia controversa strain OR genome assembly,...  78.7    1e-10 
CAJHJB010000414.1 Tilletia controversa strain OR genome assembly,...  78.7    1e-10 
CAJHJB010000408.1 Tilletia controversa strain OR genome assembly,...  78.7    1e-10 
CAJHJB010000407.1 Tilletia controversa strain OR genome assembly,...  78.7    1e-10 
CAJHJB010000404.1 Tilletia controversa strain OR genome assembly,...  78.7    1e-10 
CAJHJB010000398.1 Tilletia controversa strain OR genome assembly,...  78.7    1e-10 
CAJHJB010000396.1 Tilletia controversa strain OR genome assembly,...  78.7    1e-10 
CAJHJB010000391.1 Tilletia controversa strain OR genome assembly,...  78.7    1e-10 
CAJHJB010000387.1 Tilletia controversa strain OR genome assembly,...  78.7    1e-10 
CAJHJB010000380.1 Tilletia controversa strain OR genome assembly,...  78.7    1e-10 
CAJHJB010000378.1 Tilletia controversa strain OR genome assembly,...  78.7    1e-10 
CAJHJB010000371.1 Tilletia controversa strain OR genome assembly,...  78.7    1e-10 
CAJHJB010000367.1 Tilletia controversa strain OR genome assembly,...  78.7    1e-10 
CAJHJB010000364.1 Tilletia controversa strain OR genome assembly,...  78.7    1e-10 
CAJHJB010000348.1 Tilletia controversa strain OR genome assembly,...  78.7    1e-10 
CAJHJB010000316.1 Tilletia controversa strain OR genome assembly,...  78.7    1e-10 
CAJHJB010000307.1 Tilletia controversa strain OR genome assembly,...  78.7    1e-10 
CAJHJB010000295.1 Tilletia controversa strain OR genome assembly,...  78.7    1e-10 
CAJHJB010000294.1 Tilletia controversa strain OR genome assembly,...  78.7    1e-10 
CAJHJB010000284.1 Tilletia controversa strain OR genome assembly,...  78.7    1e-10 
CAJHJB010000275.1 Tilletia controversa strain OR genome assembly,...  78.7    1e-10 
CAJHJB010000274.1 Tilletia controversa strain OR genome assembly,...  78.7    1e-10 
CAJHJB010000269.1 Tilletia controversa strain OR genome assembly,...  78.7    1e-10 
CAJHJB010000257.1 Tilletia controversa strain OR genome assembly,...  78.7    1e-10 
CAJHJB010000237.1 Tilletia controversa strain OR genome assembly,...  78.7    1e-10 
CAJHJB010000225.1 Tilletia controversa strain OR genome assembly,...  78.7    1e-10 
CAJHJB010000223.1 Tilletia controversa strain OR genome assembly,...  78.7    1e-10 
CAJHJB010000221.1 Tilletia controversa strain OR genome assembly,...  78.7    1e-10 
CAJHJB010000191.1 Tilletia controversa strain OR genome assembly,...  78.7    1e-10 
CAJHJB010000172.1 Tilletia controversa strain OR genome assembly,...  78.7    1e-10 
CAJHJB010000167.1 Tilletia controversa strain OR genome assembly,...  78.7    1e-10 
CAJHJB010000162.1 Tilletia controversa strain OR genome assembly,...  78.7    1e-10 
CAJHJB010000159.1 Tilletia controversa strain OR genome assembly,...  78.7    1e-10 
CAJHJB010000146.1 Tilletia controversa strain OR genome assembly,...  78.7    1e-10 
CAJHJB010000130.1 Tilletia controversa strain OR genome assembly,...  78.7    1e-10 
CAJHJB010000112.1 Tilletia controversa strain OR genome assembly,...  78.7    1e-10 
CAJHJB010000111.1 Tilletia controversa strain OR genome assembly,...  78.7    1e-10 
CAJHJB010000094.1 Tilletia controversa strain OR genome assembly,...  78.7    1e-10 
CAJHJB010000070.1 Tilletia controversa strain OR genome assembly,...  78.7    1e-10 
CAJHJB010000060.1 Tilletia controversa strain OR genome assembly,...  78.7    1e-10 
CAJHJB010000044.1 Tilletia controversa strain OR genome assembly,...  78.7    1e-10 
CAJHJB010000036.1 Tilletia controversa strain OR genome assembly,...  78.7    1e-10 
CAJHJB010000018.1 Tilletia controversa strain OR genome assembly,...  78.7    1e-10 
CAJHJB010000015.1 Tilletia controversa strain OR genome assembly,...  78.7    1e-10 
PHNK01077531.1 Hemileia vastatrix isolate Race XXXIII Contig78125...  78.7    1e-10 
SBHY01000001.1 Malassezia slooffiae strain CBS 7956 unitig0, whol...  78.7    1e-10 
LNQT01003594.1 Tilletia caries strain 517 76649_contig, whole gen...  78.7    1e-10 
LNQT01003237.1 Tilletia caries strain 517 76252_contig, whole gen...  78.7    1e-10 
LNQT01001691.1 Tilletia caries strain 517 74233_contig, whole gen...  78.7    1e-10 
LNQT01001552.1 Tilletia caries strain 517 74037_contig, whole gen...  78.7    1e-10 
LNQT01001470.1 Tilletia caries strain 517 73910_contig, whole gen...  78.7    1e-10 
LNQT01000302.1 Tilletia caries strain 517 32703_contig, whole gen...  78.7    1e-10 
MAPW01000073.1 Tilletia indica strain PSWKBGH_1 scaffold73_size19...  78.7    1e-10 
MAPW01000346.1 Tilletia indica strain PSWKBGH_1 scaffold347_size1...  78.7    1e-10 
MAPW01000327.1 Tilletia indica strain PSWKBGH_1 scaffold328_size1...  78.7    1e-10 
MAPW01000312.1 Tilletia indica strain PSWKBGH_1 scaffold313_size1...  78.7    1e-10 
MAPW01000285.1 Tilletia indica strain PSWKBGH_1 scaffold286_size2...  78.7    1e-10 
RDSH01000014.1 Tilletia walkeri strain DAOMC 238049 scaffold_14, ...  78.7    1e-10 
RRYC01000010.1 Quambalaria eucalypti isolate CMW1101 Contig000001...  78.7    1e-10 
NW_020289941.1 Pseudomicrostroma glucosiphilum strain MCA 4718 un...  78.7    1e-10 
CAJHJB010000196.1 Tilletia controversa strain OR genome assembly,...  75.0    1e-09 
KQ962278.1 Leucoagaricus sp. SymC.cos unplaced genomic scaffold s...  75.0    1e-09 
SJRY01000211.1 Macrocybe gigantea strain wHADPI064398-61 scaffold...  73.1    5e-09 
BCLB01000127.1 Termitomyces sp. JCM 13351 DNA, scaffold: scaffold...  73.1    5e-09 
QLOL01016910.1 Tricholoma bakamatsutake strain MG51 scaffold27657...  73.1    5e-09 
JAAVVI010000020.1 Golubevia sp. BC0902 NODE_20_length_698752_cov_...  73.1    5e-09 
JAAVVH010000097.1 Golubevia sp. BC0812 NODE_97_length_8604_cov_44...  73.1    5e-09 
CP096880.1 Exobasidium cylindrosporum strain YG638 chromosome 3       73.1    5e-09 
JACXWH010000018.1 Macrocybe sp. IBSDJ1 Scaffold_18, whole genome ...  73.1    5e-09 
JACXWH010000005.1 Macrocybe sp. IBSDJ1 Scaffold_5, whole genome s...  73.1    5e-09 
CAJHJB010000869.1 Tilletia controversa strain OR genome assembly,...  73.1    5e-09 
CAJHJB010000725.1 Tilletia controversa strain OR genome assembly,...  73.1    5e-09 
CAJHJB010000650.1 Tilletia controversa strain OR genome assembly,...  73.1    5e-09 
KZ819651.1 Acaromyces ingoldii strain MCA 4198 unplaced genomic s...  73.1    5e-09 
JAJOHK020005935.1 Leucoagaricus gongylophorus strain LEU18496 NOD...  73.1    5e-09 
KZ819622.1 Meira miltonrushii strain MCA 3882 unplaced genomic sc...  73.1    5e-09 
JAAVVG010000034.1 Golubevia sp. BC0850 NODE_34_length_134215_cov_...  73.1    5e-09 
JAKRRZ010004275.1 Podosphaera aphanis isolate DRCT72020 contig_42...  73.1    5e-09 
NW_020289963.1 Meira miltonrushii strain MCA 3882 unplaced genomi...  73.1    5e-09 
NW_020290264.1 Acaromyces ingoldii strain MCA 4198 unplaced genom...  73.1    5e-09 
MOEQ01000281.1 Salmacisia buchloeana strain OK1 contig281, whole ...  71.3    2e-08 
JAOOQA010000009.1 Puccinia polysora strain GD1913 NMDC70042795_9,...  71.3    2e-08 
JAOOQA010000008.1 Puccinia polysora strain GD1913 NMDC70042795_8,...  71.3    2e-08 
JAOOQA010000069.1 Puccinia polysora strain GD1913 NMDC70042795_69...  71.3    2e-08 
JAOOQA010000064.1 Puccinia polysora strain GD1913 NMDC70042795_64...  71.3    2e-08 
JAOOQA010000063.1 Puccinia polysora strain GD1913 NMDC70042795_63...  71.3    2e-08 
JAOOQA010000006.1 Puccinia polysora strain GD1913 NMDC70042795_6,...  71.3    2e-08 
JAOOQA010000051.1 Puccinia polysora strain GD1913 NMDC70042795_51...  71.3    2e-08 
JAOOQA010000050.1 Puccinia polysora strain GD1913 NMDC70042795_50...  71.3    2e-08 
JAOOQA010000005.1 Puccinia polysora strain GD1913 NMDC70042795_5,...  71.3    2e-08 
JAOOQA010000045.1 Puccinia polysora strain GD1913 NMDC70042795_45...  71.3    2e-08 
JAOOQA010000042.1 Puccinia polysora strain GD1913 NMDC70042795_42...  71.3    2e-08 
JAOOQA010000041.1 Puccinia polysora strain GD1913 NMDC70042795_41...  71.3    2e-08 
JAOOQA010000040.1 Puccinia polysora strain GD1913 NMDC70042795_40...  71.3    2e-08 
JAOOQA010000039.1 Puccinia polysora strain GD1913 NMDC70042795_39...  71.3    2e-08 
JAOOQA010000038.1 Puccinia polysora strain GD1913 NMDC70042795_38...  71.3    2e-08 
JAOOQA010000027.1 Puccinia polysora strain GD1913 NMDC70042795_27...  71.3    2e-08 
JAOOQA010000026.1 Puccinia polysora strain GD1913 NMDC70042795_26...  71.3    2e-08 
JAOOQA010000024.1 Puccinia polysora strain GD1913 NMDC70042795_24...  71.3    2e-08 
JAOOQA010000018.1 Puccinia polysora strain GD1913 NMDC70042795_18...  71.3    2e-08 
JAOOQA010000017.1 Puccinia polysora strain GD1913 NMDC70042795_17...  71.3    2e-08 
JAOOQA010000012.1 Puccinia polysora strain GD1913 NMDC70042795_12...  71.3    2e-08 
LFFW01000044.1 Malassezia cuniculi strain CBS 11721 MC11721_57, w...  71.3    2e-08 
JAMJXE010000001.1 Tilletia setariae strain WJ-1 Scaffold1, whole ...  69.4    6e-08 
SATY01008999.1 Ascochyta viciae strain FOR-16-616 ctg.nucl.8987, ...  69.4    6e-08 
SATY01007144.1 Ascochyta viciae strain FOR-16-616 ctg.nucl.7132, ...  69.4    6e-08 
SATY01004455.1 Ascochyta viciae strain FOR-16-616 ctg.nucl.4443, ...  69.4    6e-08 
SATY01003982.1 Ascochyta viciae strain FOR-16-616 ctg.nucl.3970, ...  69.4    6e-08 
SATY01003522.1 Ascochyta viciae strain FOR-16-616 ctg.nucl.3510, ...  69.4    6e-08 
SATY01002627.1 Ascochyta viciae strain FOR-16-616 ctg.nucl.2615, ...  69.4    6e-08 
SATY01002566.1 Ascochyta viciae strain FOR-16-616 ctg.nucl.2554, ...  69.4    6e-08 
LBLN01000600.1 Puccinia arachidis strain MRf11 G_Rust_contig_601,...  69.4    6e-08 
FP929128.1 Leptosphaeria maculans JN3 lm_SuperContig_19_v2 genomi...  69.4    6e-08 
LWDY01000079.1 Puccinia horiana strain SC2014G01 contig8_quiver, ...  69.4    6e-08 
LWDY01000021.1 Puccinia horiana strain SC2014G01 contig21_quiver,...  69.4    6e-08 
PEDP01004021.1 Erysiphe pulchra isolate Cflorida contig_4022, who...  69.4    6e-08 
RWYX01001350.1 Ascochyta koolunga strain PIN-15-415 ctg.nucl.1346...  69.4    6e-08 
RWYX01001325.1 Ascochyta koolunga strain PIN-15-415 ctg.nucl.1321...  69.4    6e-08 
RWYX01000779.1 Ascochyta koolunga strain PIN-15-415 ctg.nucl.0775...  69.4    6e-08 
LAVV01006726.1 Puccinia sorghi strain RO10H11247 Scaffold_18, who...  69.4    6e-08 
JAOOQA010000007.1 Puccinia polysora strain GD1913 NMDC70042795_7,...  69.4    6e-08 
JALILS010000023.1 Lasallia hispanica isolate TBG_2337 Scaffolds_3...  69.4    6e-08 
SMGU01004352.1 Puccinia novopanici isolate Ard-01 contig_4352, wh...  69.4    6e-08 
JNCO01037016.1 Uromyces viciae-fabae strain I2 contig_37014, whol...  69.4    6e-08 
JNCO01018372.1 Uromyces viciae-fabae strain I2 contig_18371, whol...  69.4    6e-08 
KN363162.1 Uromyces viciae-fabae strain I2 unplaced genomic scaff...  69.4    6e-08 
KN361640.1 Uromyces viciae-fabae strain I2 unplaced genomic scaff...  69.4    6e-08 
RDRW01000027.1 Puccinia hordei isolate 560 utg48, whole genome sh...  69.4    6e-08 
RDRW01000672.1 Puccinia hordei isolate 560 utg2969, whole genome ...  69.4    6e-08 
RDRW01000555.1 Puccinia hordei isolate 560 utg1731, whole genome ...  69.4    6e-08 
RDRW01000096.1 Puccinia hordei isolate 560 utg164, whole genome s...  69.4    6e-08 
SATU01012739.1 Ascochyta fabae strain 247/15 ctg.nucl.12732, whol...  69.4    6e-08 
QLOT01015580.1 Russula aff. compacta strain MG44 scaffold22607_co...  69.4    6e-08 
PGCI01000582.1 Puccinia coronata f. sp. avenae isolate 12SD80 000...  69.4    6e-08 
PGCI01000378.1 Puccinia coronata f. sp. avenae isolate 12SD80 000...  69.4    6e-08 
PGCI01000134.1 Puccinia coronata f. sp. avenae isolate 12SD80 000...  69.4    6e-08 
LAXH01000427.1 Tilletia horrida strain QB-1 smut0427, whole genom...  69.4    6e-08 
QFEC01018557.1 Gomphus bonarii strain MG147 scaffold30756_cov46, ...  69.4    6e-08 
MU118006.1 Thelephora ganbajun strain P2 unplaced genomic scaffol...  69.4    6e-08 
NW_003533867.1 Leptosphaeria maculans JN3 lm_SuperContig_19_v2 ge...  69.4    6e-08 
SATY01002484.1 Ascochyta viciae strain FOR-16-616 ctg.nucl.2472, ...  67.6    2e-07 
QLPH01002303.1 Cantharellus lutescens strain MG144 scaffold2988_c...  67.6    2e-07 
KQ962220.1 Leucoagaricus sp. SymC.cos unplaced genomic scaffold s...  67.6    2e-07 
UWYS01000032.1 Thecaphora thlaspeos strain LF1 genome assembly, c...  67.6    2e-07 
UWYS01000028.1 Thecaphora thlaspeos strain LF1 genome assembly, c...  67.6    2e-07 
UWYS01000027.1 Thecaphora thlaspeos strain LF1 genome assembly, c...  67.6    2e-07 
UWYS01000025.1 Thecaphora thlaspeos strain LF1 genome assembly, c...  67.6    2e-07 
RSEE01000195.1 Moniliella sp. 'wahieum' strain ATCC MYA-4962 Cont...  67.6    2e-07 
RSEE01000193.1 Moniliella sp. 'wahieum' strain ATCC MYA-4962 Cont...  67.6    2e-07 
RSEE01000137.1 Moniliella sp. 'wahieum' strain ATCC MYA-4962 Cont...  67.6    2e-07 
RSEE01000126.1 Moniliella sp. 'wahieum' strain ATCC MYA-4962 Cont...  67.6    2e-07 
RSEE01000112.1 Moniliella sp. 'wahieum' strain ATCC MYA-4962 Cont...  67.6    2e-07 
RSEE01000103.1 Moniliella sp. 'wahieum' strain ATCC MYA-4962 Cont...  67.6    2e-07 
RSEE01000098.1 Moniliella sp. 'wahieum' strain ATCC MYA-4962 Cont...  67.6    2e-07 
RSEE01000089.1 Moniliella sp. 'wahieum' strain ATCC MYA-4962 Cont...  67.6    2e-07 
RSEE01000083.1 Moniliella sp. 'wahieum' strain ATCC MYA-4962 Cont...  67.6    2e-07 
RSEE01000073.1 Moniliella sp. 'wahieum' strain ATCC MYA-4962 Cont...  67.6    2e-07 
RSEE01000070.1 Moniliella sp. 'wahieum' strain ATCC MYA-4962 Cont...  67.6    2e-07 
RSEE01000047.1 Moniliella sp. 'wahieum' strain ATCC MYA-4962 Cont...  67.6    2e-07 
RSEE01000041.1 Moniliella sp. 'wahieum' strain ATCC MYA-4962 Cont...  67.6    2e-07 
RSEE01000039.1 Moniliella sp. 'wahieum' strain ATCC MYA-4962 Cont...  67.6    2e-07 
RSEE01000024.1 Moniliella sp. 'wahieum' strain ATCC MYA-4962 Cont...  67.6    2e-07 
RSEE01000021.1 Moniliella sp. 'wahieum' strain ATCC MYA-4962 Cont...  67.6    2e-07 
RSEE01000010.1 Moniliella sp. 'wahieum' strain ATCC MYA-4962 Cont...  67.6    2e-07 
RSEE01000006.1 Moniliella sp. 'wahieum' strain ATCC MYA-4962 Cont...  67.6    2e-07 
JNCO01051188.1 Uromyces viciae-fabae strain I2 contig_51186, whol...  67.6    2e-07 
QFEF01001299.1 Boletus subvelutipes strain MG31 scaffold1454_cov2...  67.6    2e-07 
KE361655.1 Pseudozyma flocculosa PF-1 unplaced genomic scaffold s...  67.6    2e-07 
RRYC01002181.1 Quambalaria eucalypti isolate CMW1101 Contig000222...  67.6    2e-07 
NW_006920901.1 Pseudozyma flocculosa PF-1 unplaced genomic scaffo...  67.6    2e-07 
JAOOQA010000047.1 Puccinia polysora strain GD1913 NMDC70042795_47...  65.8    8e-07 
JAOOQA010000043.1 Puccinia polysora strain GD1913 NMDC70042795_43...  65.8    8e-07 
JAOOQA010000014.1 Puccinia polysora strain GD1913 NMDC70042795_14...  65.8    8e-07 
JAOOQA010000010.1 Puccinia polysora strain GD1913 NMDC70042795_10...  65.8    8e-07 
MU006871.1 Massarina eburnea CBS 473.64 unplaced genomic scaffold...  63.9    3e-06 
SATY01008453.1 Ascochyta viciae strain FOR-16-616 ctg.nucl.8441, ...  63.9    3e-06 
SATY01006598.1 Ascochyta viciae strain FOR-16-616 ctg.nucl.6586, ...  63.9    3e-06 
SATY01006525.1 Ascochyta viciae strain FOR-16-616 ctg.nucl.6513, ...  63.9    3e-06 
SATY01004005.1 Ascochyta viciae strain FOR-16-616 ctg.nucl.3993, ...  63.9    3e-06 
SATY01003902.1 Ascochyta viciae strain FOR-16-616 ctg.nucl.3890, ...  63.9    3e-06 
SATY01003776.1 Ascochyta viciae strain FOR-16-616 ctg.nucl.3764, ...  63.9    3e-06 
SATY01003711.1 Ascochyta viciae strain FOR-16-616 ctg.nucl.3699, ...  63.9    3e-06 
SATY01003463.1 Ascochyta viciae strain FOR-16-616 ctg.nucl.3451, ...  63.9    3e-06 
SATY01003212.1 Ascochyta viciae strain FOR-16-616 ctg.nucl.3200, ...  63.9    3e-06 
SATY01002830.1 Ascochyta viciae strain FOR-16-616 ctg.nucl.2818, ...  63.9    3e-06 
SATY01002644.1 Ascochyta viciae strain FOR-16-616 ctg.nucl.2632, ...  63.9    3e-06 
SATY01002222.1 Ascochyta viciae strain FOR-16-616 ctg.nucl.2210, ...  63.9    3e-06 
SATZ01005713.1 Ascochyta viciae-villosae strain ONG-16-641 ctg.nu...  63.9    3e-06 
SATZ01005430.1 Ascochyta viciae-villosae strain ONG-16-641 ctg.nu...  63.9    3e-06 
SATZ01004769.1 Ascochyta viciae-villosae strain ONG-16-641 ctg.nu...  63.9    3e-06 
SATZ01004551.1 Ascochyta viciae-villosae strain ONG-16-641 ctg.nu...  63.9    3e-06 
SATZ01004550.1 Ascochyta viciae-villosae strain ONG-16-641 ctg.nu...  63.9    3e-06 
SATZ01003836.1 Ascochyta viciae-villosae strain ONG-16-641 ctg.nu...  63.9    3e-06 
SATZ01002246.1 Ascochyta viciae-villosae strain ONG-16-641 ctg.nu...  63.9    3e-06 
SATZ01002082.1 Ascochyta viciae-villosae strain ONG-16-641 ctg.nu...  63.9    3e-06 
SATZ01001933.1 Ascochyta viciae-villosae strain ONG-16-641 ctg.nu...  63.9    3e-06 
SATZ01001417.1 Ascochyta viciae-villosae strain ONG-16-641 ctg.nu...  63.9    3e-06 
SATZ01001361.1 Ascochyta viciae-villosae strain ONG-16-641 ctg.nu...  63.9    3e-06 
SATZ01001225.1 Ascochyta viciae-villosae strain ONG-16-641 ctg.nu...  63.9    3e-06 
FP929127.1 Leptosphaeria maculans JN3 lm_SuperContig_2_v2 genomic...  63.9    3e-06 
FP929119.1 Leptosphaeria maculans JN3 lm_SuperContig_27_v2 genomi...  63.9    3e-06 
FP929118.1 Leptosphaeria maculans JN3 lm_SuperContig_28_v2 genomi...  63.9    3e-06 
FP929112.1 Leptosphaeria maculans JN3 lm_SuperContig_33_v2 genomi...  63.9    3e-06 
FP929110.1 Leptosphaeria maculans JN3 lm_SuperContig_35_v2 genomi...  63.9    3e-06 
FP929108.1 Leptosphaeria maculans JN3 lm_SuperContig_37_v2 genomi...  63.9    3e-06 
QLPN01004029.1 Albatrellus ellisii strain MG60 scaffold10474_cov8...  63.9    3e-06 
JAGKPY010001806.1 Boeremia lycopersici strain CBS 378.67 NODE_180...  63.9    3e-06 
BCHO01000048.1 Tilletiopsis pallescens DNA, scaffold: scaffold_47...  63.9    3e-06 
SATU01001443.1 Ascochyta fabae strain 247/15 ctg.nucl.1436, whole...  63.9    3e-06 
ML977529.1 Dothidotthia symphoricarpi CBS 119687 unplaced genomic...  63.9    3e-06 
CCYA01000252.1 Ceraceosorus bombacis genome assembly, contig: Sca...  63.9    3e-06 
CCYA01000206.1 Ceraceosorus bombacis genome assembly, contig: Sca...  63.9    3e-06 
CCYA01000118.1 Ceraceosorus bombacis genome assembly, contig: Sca...  63.9    3e-06 
CCYA01000051.1 Ceraceosorus bombacis genome assembly, contig: Sca...  63.9    3e-06 
PTJQ01213379.1 Uromyces transversalis strain FL11_1 FL11-1_213379...  63.9    3e-06 
NW_022985040.1 Dothidotthia symphoricarpi CBS 119687 unplaced gen...  63.9    3e-06 
NW_003533866.1 Leptosphaeria maculans JN3 lm_SuperContig_2_v2 gen...  63.9    3e-06 
NW_003533858.1 Leptosphaeria maculans JN3 lm_SuperContig_27_v2 ge...  63.9    3e-06 
NW_003533857.1 Leptosphaeria maculans JN3 lm_SuperContig_28_v2 ge...  63.9    3e-06 
NW_003533831.1 Leptosphaeria maculans JN3 lm_SuperContig_33_v2 ge...  63.9    3e-06 
NW_003533830.1 Leptosphaeria maculans JN3 lm_SuperContig_35_v2 ge...  63.9    3e-06 
NW_003533828.1 Leptosphaeria maculans JN3 lm_SuperContig_37_v2 ge...  63.9    3e-06 
SATY01007295.1 Ascochyta viciae strain FOR-16-616 ctg.nucl.7283, ...  62.1    1e-05 
SATZ01005340.1 Ascochyta viciae-villosae strain ONG-16-641 ctg.nu...  62.1    1e-05 
SATZ01002377.1 Ascochyta viciae-villosae strain ONG-16-641 ctg.nu...  62.1    1e-05 
SATY01005489.1 Ascochyta viciae strain FOR-16-616 ctg.nucl.5477, ...  60.2    4e-05 
SATZ01005630.1 Ascochyta viciae-villosae strain ONG-16-641 ctg.nu...  60.2    4e-05 
RSEE01000037.1 Moniliella sp. 'wahieum' strain ATCC MYA-4962 Cont...  60.2    4e-05 
RSEE01000030.1 Moniliella sp. 'wahieum' strain ATCC MYA-4962 Cont...  60.2    4e-05 
RWYX01001340.1 Ascochyta koolunga strain PIN-15-415 ctg.nucl.1336...  58.4    1e-04 
KZ105037.1 Mycosphaerella sp. Ston1 unplaced genomic scaffold sca...  56.5    5e-04 


>AAYY01000016.1 Malassezia globosa CBS 7966 mgl_sf_11.1, whole genome shotgun 
sequence
Length=194297

 Score = 599 bits (324),  Expect = 2e-167
 Identities = 324/324 (100%), Gaps = 0/324 (0%)
 Strand=Plus/Plus

Query  1       CAAGGTTTCTGTAGGTGAACCTGCAGAAGGATCATTAGTGAAGATTCAAGGGCCAGCCAT  60
               ||||||||||||||||||||||||||||||||||||||||||||||||||||||||||||
Sbjct  138820  CAAGGTTTCTGTAGGTGAACCTGCAGAAGGATCATTAGTGAAGATTCAAGGGCCAGCCAT  138879

Query  61      ACAGACGTACAATAAGTGTGTCTCTGGCGGCTCGTATCCACTATACATCCATAAACCCGT  120
               ||||||||||||||||||||||||||||||||||||||||||||||||||||||||||||
Sbjct  138880  ACAGACGTACAATAAGTGTGTCTCTGGCGGCTCGTATCCACTATACATCCATAAACCCGT  138939

Query  121     GTGCACTGTTAAGGAGTAAGAAAGAAGGGGAGGGAGAGAGTGCATGTGCTTTGCATATAA  180
               ||||||||||||||||||||||||||||||||||||||||||||||||||||||||||||
Sbjct  138940  GTGCACTGTTAAGGAGTAAGAAAGAAGGGGAGGGAGAGAGTGCATGTGCTTTGCATATAA  138999

Query  181     ctctctctctttctcttcctttctctctctGGTTAATTACACAAACTCGTATGGATTTGT  240
               ||||||||||||||||||||||||||||||||||||||||||||||||||||||||||||
Sbjct  139000  CTCTCTCTCTTTCTCTTCCTTTCTCTCTCTGGTTAATTACACAAACTCGTATGGATTTGT  139059

Query  241     ATGAACGTGAGATATATCGTTGGACCGTCACTGGCCAACAAATATAACACAACTTTCGAC  300
               ||||||||||||||||||||||||||||||||||||||||||||||||||||||||||||
Sbjct  139060  ATGAACGTGAGATATATCGTTGGACCGTCACTGGCCAACAAATATAACACAACTTTCGAC  139119

Query  301     AACGGATCTCTTGGTTCTCCCATC  324
               ||||||||||||||||||||||||
Sbjct  139120  AACGGATCTCTTGGTTCTCCCATC  139143


>NW_001849859.1 Malassezia globosa CBS 7966 MGL_SF_11.1, whole genome shotgun 
sequence
Length=194297

 Score = 599 bits (324),  Expect = 2e-167
 Identities = 324/324 (100%), Gaps = 0/324 (0%)
 Strand=Plus/Plus

Query  1       CAAGGTTTCTGTAGGTGAACCTGCAGAAGGATCATTAGTGAAGATTCAAGGGCCAGCCAT  60
               ||||||||||||||||||||||||||||||||||||||||||||||||||||||||||||
Sbjct  138820  CAAGGTTTCTGTAGGTGAACCTGCAGAAGGATCATTAGTGAAGATTCAAGGGCCAGCCAT  138879

Query  61      ACAGACGTACAATAAGTGTGTCTCTGGCGGCTCGTATCCACTATACATCCATAAACCCGT  120
               ||||||||||||||||||||||||||||||||||||||||||||||||||||||||||||
Sbjct  138880  ACAGACGTACAATAAGTGTGTCTCTGGCGGCTCGTATCCACTATACATCCATAAACCCGT  138939

Query  121     GTGCACTGTTAAGGAGTAAGAAAGAAGGGGAGGGAGAGAGTGCATGTGCTTTGCATATAA  180
               ||||||||||||||||||||||||||||||||||||||||||||||||||||||||||||
Sbjct  138940  GTGCACTGTTAAGGAGTAAGAAAGAAGGGGAGGGAGAGAGTGCATGTGCTTTGCATATAA  138999

Query  181     ctctctctctttctcttcctttctctctctGGTTAATTACACAAACTCGTATGGATTTGT  240
               ||||||||||||||||||||||||||||||||||||||||||||||||||||||||||||
Sbjct  139000  CTCTCTCTCTTTCTCTTCCTTTCTCTCTCTGGTTAATTACACAAACTCGTATGGATTTGT  139059

Query  241     ATGAACGTGAGATATATCGTTGGACCGTCACTGGCCAACAAATATAACACAACTTTCGAC  300
               ||||||||||||||||||||||||||||||||||||||||||||||||||||||||||||
Sbjct  139060  ATGAACGTGAGATATATCGTTGGACCGTCACTGGCCAACAAATATAACACAACTTTCGAC  139119

Query  301     AACGGATCTCTTGGTTCTCCCATC  324
               ||||||||||||||||||||||||
Sbjct  139120  AACGGATCTCTTGGTTCTCCCATC  139143


>JAGYHO010000015.1 MAG: Malasseziomycetes sp. isolate bin8 NODE_1354_length_5142_cov_24.049451, 
whole genome shotgun sequence
Length=5142

 Score = 507 bits (274),  Expect = 1e-139
 Identities = 317/335 (95%), Gaps = 13/335 (4%)
 Strand=Plus/Plus

Query  1     CAAGGTTTCTGTAGGTGAACCTGCAGAAGGATCATTAGTGAAGATTCAAGGGCCAGCCAT  60
             ||||||||||||||||||||||||||||||||||||||||||||||||||||||||||||
Sbjct  1891  CAAGGTTTCTGTAGGTGAACCTGCAGAAGGATCATTAGTGAAGATTCAAGGGCCAGCCAT  1950

Query  61    ACAGACGTACAATAAGTGTGTCTCTGGCGGCTCGTATCCACTATACATCCATAAACCCGT  120
             |||||||||||||||||||||||||||||||||| |||||||||||||||||||||||||
Sbjct  1951  ACAGACGTACAATAAGTGTGTCTCTGGCGGCTCGCATCCACTATACATCCATAAACCCGT  2010

Query  121   GTGCACTGTT--AAGGAGTAAG--A-AAGAAGGGGA--GG-GAGAGAGTGCATGTGCTTT  172
             ||||||||||  ||||||||||  | ||||||||||  || |||||||||||||||||||
Sbjct  2011  GTGCACTGTTCTAAGGAGTAAGAAAGAAGAAGGGGAGGGGAGAGAGAGTGCATGTGCTTT  2070

Query  173   GCATATAActctctctctttctc--ttc-ctttctctctctGGTTAATTACACAAACTCG  229
             |||||||||||||||||  ||||   || ||||||||||| ||||||||  |||||||||
Sbjct  2071  GCATATAACTCTCTCTCACTCTCCACTCTCTTTCTCTCTCCGGTTAATT--ACAAACTCG  2128

Query  230   TATGGATTTGTATGAACGTGAGATATATCGTTGGACCGTCACTGGCCAACAAATATAACA  289
             ||||||||||||||||||||||||||||||||||||||||||||||||||||||||||||
Sbjct  2129  TATGGATTTGTATGAACGTGAGATATATCGTTGGACCGTCACTGGCCAACAAATATAACA  2188

Query  290   CAACTTTCGACAACGGATCTCTTGGTTCTCCCATC  324
             |||||||||||||||||||||||||||||||||||
Sbjct  2189  CAACTTTCGACAACGGATCTCTTGGTTCTCCCATC  2223


>CP046235.1 Malassezia furfur isolate CBS14141 chromosome 2
Length=1862503

 Score = 139 bits (75),  Expect = 5e-29
 Identities = 98/108 (91%), Gaps = 6/108 (6%)
 Strand=Plus/Minus

Query  218     TACACAAACTCGTATGGATTTGTATGAACGTGAGATATATCGTTGGACCGTCACTGGCCA  277
               ||| ||||||||||||| |||||||||||||| || | ||||||||||||| ||||||||
Sbjct  649477  TAC-CAAACTCGTATGG-TTTGTATGAACGTG-GA-A-ATCGTTGGACCGTAACTGGCCA  649423

Query  278     ACAA-ATATAACACAACTTTCGACAACGGATCTCTTGGTTCTCCCATC  324
               ||||   |||| ||||||||||||||||||||||||||||||||||||
Sbjct  649422  ACAACCAATAATACAACTTTCGACAACGGATCTCTTGGTTCTCCCATC  649375


 Score = 139 bits (75),  Expect = 5e-29
 Identities = 98/108 (91%), Gaps = 6/108 (6%)
 Strand=Plus/Minus

Query  218     TACACAAACTCGTATGGATTTGTATGAACGTGAGATATATCGTTGGACCGTCACTGGCCA  277
               ||| ||||||||||||| |||||||||||||| || | ||||||||||||| ||||||||
Sbjct  658168  TAC-CAAACTCGTATGG-TTTGTATGAACGTG-GA-A-ATCGTTGGACCGTAACTGGCCA  658114

Query  278     ACAA-ATATAACACAACTTTCGACAACGGATCTCTTGGTTCTCCCATC  324
               ||||   |||| ||||||||||||||||||||||||||||||||||||
Sbjct  658113  ACAACCAATAATACAACTTTCGACAACGGATCTCTTGGTTCTCCCATC  658066


 Score = 139 bits (75),  Expect = 5e-29
 Identities = 98/108 (91%), Gaps = 6/108 (6%)
 Strand=Plus/Minus

Query  218     TACACAAACTCGTATGGATTTGTATGAACGTGAGATATATCGTTGGACCGTCACTGGCCA  277
               ||| ||||||||||||| |||||||||||||| || | ||||||||||||| ||||||||
Sbjct  666859  TAC-CAAACTCGTATGG-TTTGTATGAACGTG-GA-A-ATCGTTGGACCGTAACTGGCCA  666805

Query  278     ACAA-ATATAACACAACTTTCGACAACGGATCTCTTGGTTCTCCCATC  324
               ||||   |||| ||||||||||||||||||||||||||||||||||||
Sbjct  666804  ACAACCAATAATACAACTTTCGACAACGGATCTCTTGGTTCTCCCATC  666757


 Score = 139 bits (75),  Expect = 5e-29
 Identities = 98/108 (91%), Gaps = 6/108 (6%)
 Strand=Plus/Minus

Query  218     TACACAAACTCGTATGGATTTGTATGAACGTGAGATATATCGTTGGACCGTCACTGGCCA  277
               ||| ||||||||||||| |||||||||||||| || | ||||||||||||| ||||||||
Sbjct  675547  TAC-CAAACTCGTATGG-TTTGTATGAACGTG-GA-A-ATCGTTGGACCGTAACTGGCCA  675493

Query  278     ACAA-ATATAACACAACTTTCGACAACGGATCTCTTGGTTCTCCCATC  324
               ||||   |||| ||||||||||||||||||||||||||||||||||||
Sbjct  675492  ACAACCAATAATACAACTTTCGACAACGGATCTCTTGGTTCTCCCATC  675445


 Score = 139 bits (75),  Expect = 5e-29
 Identities = 98/108 (91%), Gaps = 6/108 (6%)
 Strand=Plus/Minus

Query  218     TACACAAACTCGTATGGATTTGTATGAACGTGAGATATATCGTTGGACCGTCACTGGCCA  277
               ||| ||||||||||||| |||||||||||||| || | ||||||||||||| ||||||||
Sbjct  684238  TAC-CAAACTCGTATGG-TTTGTATGAACGTG-GA-A-ATCGTTGGACCGTAACTGGCCA  684184

Query  278     ACAA-ATATAACACAACTTTCGACAACGGATCTCTTGGTTCTCCCATC  324
               ||||   |||| ||||||||||||||||||||||||||||||||||||
Sbjct  684183  ACAACCAATAATACAACTTTCGACAACGGATCTCTTGGTTCTCCCATC  684136


 Score = 139 bits (75),  Expect = 5e-29
 Identities = 98/108 (91%), Gaps = 6/108 (6%)
 Strand=Plus/Minus

Query  218     TACACAAACTCGTATGGATTTGTATGAACGTGAGATATATCGTTGGACCGTCACTGGCCA  277
               ||| ||||||||||||| |||||||||||||| || | ||||||||||||| ||||||||
Sbjct  692911  TAC-CAAACTCGTATGG-TTTGTATGAACGTG-GA-A-ATCGTTGGACCGTAACTGGCCA  692857

Query  278     ACAA-ATATAACACAACTTTCGACAACGGATCTCTTGGTTCTCCCATC  324
               ||||   |||| ||||||||||||||||||||||||||||||||||||
Sbjct  692856  ACAACCAATAATACAACTTTCGACAACGGATCTCTTGGTTCTCCCATC  692809


 Score = 139 bits (75),  Expect = 5e-29
 Identities = 98/108 (91%), Gaps = 6/108 (6%)
 Strand=Plus/Minus

Query  218     TACACAAACTCGTATGGATTTGTATGAACGTGAGATATATCGTTGGACCGTCACTGGCCA  277
               ||| ||||||||||||| |||||||||||||| || | ||||||||||||| ||||||||
Sbjct  701597  TAC-CAAACTCGTATGG-TTTGTATGAACGTG-GA-A-ATCGTTGGACCGTAACTGGCCA  701543

Query  278     ACAA-ATATAACACAACTTTCGACAACGGATCTCTTGGTTCTCCCATC  324
               ||||   |||| ||||||||||||||||||||||||||||||||||||
Sbjct  701542  ACAACCAATAATACAACTTTCGACAACGGATCTCTTGGTTCTCCCATC  701495


 Score = 100 bits (54),  Expect = 2e-17
 Identities = 63/67 (94%), Gaps = 2/67 (3%)
 Strand=Plus/Minus

Query  1       CAAGGTTTCTGTAGGTGAACCTGCAGAAGGATCATTAGTGAAGATTCAAGGGCCAGCCAT  60
               |||||||||||||||||||||||||||||||||||||||||| |  ||||||||||||||
Sbjct  649656  CAAGGTTTCTGTAGGTGAACCTGCAGAAGGATCATTAGTGAA-AG-CAAGGGCCAGCCAT  649599

Query  61      ACAGACG  67
               || ||||
Sbjct  649598  ACGGACG  649592


 Score = 100 bits (54),  Expect = 2e-17
 Identities = 63/67 (94%), Gaps = 2/67 (3%)
 Strand=Plus/Minus

Query  1       CAAGGTTTCTGTAGGTGAACCTGCAGAAGGATCATTAGTGAAGATTCAAGGGCCAGCCAT  60
               |||||||||||||||||||||||||||||||||||||||||| |  ||||||||||||||
Sbjct  658347  CAAGGTTTCTGTAGGTGAACCTGCAGAAGGATCATTAGTGAA-AG-CAAGGGCCAGCCAT  658290

Query  61      ACAGACG  67
               || ||||
Sbjct  658289  ACGGACG  658283


 Score = 100 bits (54),  Expect = 2e-17
 Identities = 63/67 (94%), Gaps = 2/67 (3%)
 Strand=Plus/Minus

Query  1       CAAGGTTTCTGTAGGTGAACCTGCAGAAGGATCATTAGTGAAGATTCAAGGGCCAGCCAT  60
               |||||||||||||||||||||||||||||||||||||||||| |  ||||||||||||||
Sbjct  667038  CAAGGTTTCTGTAGGTGAACCTGCAGAAGGATCATTAGTGAA-AG-CAAGGGCCAGCCAT  666981

Query  61      ACAGACG  67
               || ||||
Sbjct  666980  ACGGACG  666974


 Score = 100 bits (54),  Expect = 2e-17
 Identities = 63/67 (94%), Gaps = 2/67 (3%)
 Strand=Plus/Minus

Query  1       CAAGGTTTCTGTAGGTGAACCTGCAGAAGGATCATTAGTGAAGATTCAAGGGCCAGCCAT  60
               |||||||||||||||||||||||||||||||||||||||||| |  ||||||||||||||
Sbjct  675726  CAAGGTTTCTGTAGGTGAACCTGCAGAAGGATCATTAGTGAA-AG-CAAGGGCCAGCCAT  675669

Query  61      ACAGACG  67
               || ||||
Sbjct  675668  ACGGACG  675662


 Score = 100 bits (54),  Expect = 2e-17
 Identities = 63/67 (94%), Gaps = 2/67 (3%)
 Strand=Plus/Minus

Query  1       CAAGGTTTCTGTAGGTGAACCTGCAGAAGGATCATTAGTGAAGATTCAAGGGCCAGCCAT  60
               |||||||||||||||||||||||||||||||||||||||||| |  ||||||||||||||
Sbjct  684417  CAAGGTTTCTGTAGGTGAACCTGCAGAAGGATCATTAGTGAA-AG-CAAGGGCCAGCCAT  684360

Query  61      ACAGACG  67
               || ||||
Sbjct  684359  ACGGACG  684353


 Score = 100 bits (54),  Expect = 2e-17
 Identities = 63/67 (94%), Gaps = 2/67 (3%)
 Strand=Plus/Minus

Query  1       CAAGGTTTCTGTAGGTGAACCTGCAGAAGGATCATTAGTGAAGATTCAAGGGCCAGCCAT  60
               |||||||||||||||||||||||||||||||||||||||||| |  ||||||||||||||
Sbjct  693090  CAAGGTTTCTGTAGGTGAACCTGCAGAAGGATCATTAGTGAA-AG-CAAGGGCCAGCCAT  693033

Query  61      ACAGACG  67
               || ||||
Sbjct  693032  ACGGACG  693026


 Score = 100 bits (54),  Expect = 2e-17
 Identities = 63/67 (94%), Gaps = 2/67 (3%)
 Strand=Plus/Minus

Query  1       CAAGGTTTCTGTAGGTGAACCTGCAGAAGGATCATTAGTGAAGATTCAAGGGCCAGCCAT  60
               |||||||||||||||||||||||||||||||||||||||||| |  ||||||||||||||
Sbjct  701776  CAAGGTTTCTGTAGGTGAACCTGCAGAAGGATCATTAGTGAA-AG-CAAGGGCCAGCCAT  701719

Query  61      ACAGACG  67
               || ||||
Sbjct  701718  ACGGACG  701712


>JAIBAA010000019.1 Malassezia arunalokei strain NCCPF 127130 contig019, whole genome 
shotgun sequence
Length=7699

 Score = 134 bits (72),  Expect = 2e-27
 Identities = 95/105 (90%), Gaps = 5/105 (5%)
 Strand=Plus/Plus

Query  221  ACAAACTCGTATGGATTTGTATGAACGTGAGATATATCGTTGGACCGTCACTGGCCAACA  280
            ||||||||| |||| || ||||||||||| ||  | | ||||||||||||||||||||||
Sbjct  285  ACAAACTCGAATGG-TTAGTATGAACGTG-GAACT-TGGTTGGACCGTCACTGGCCAACA  341

Query  281  AA-TATAACACAACTTTCGACAACGGATCTCTTGGTTCTCCCATC  324
            || ||| ||||||||||||||||||||||||||||||||||||||
Sbjct  342  AACTAT-ACACAACTTTCGACAACGGATCTCTTGGTTCTCCCATC  385


 Score = 128 bits (69),  Expect = 1e-25
 Identities = 112/131 (85%), Gaps = 9/131 (7%)
 Strand=Plus/Plus

Query  1    CAAGGTTTCTGTAGGTGAACCTGCAGAAGGATCATTAGTGAAGATTCAAGGGCCAGCCAT  60
            ||||||||||||||||||||||||||||||||||||||||||||||   ||||  |||||
Sbjct  105  CAAGGTTTCTGTAGGTGAACCTGCAGAAGGATCATTAGTGAAGATTT--GGGCAGGCCAT  162

Query  61   ACAGACGTACAATAAGTGTGTCTCTGGCGGCTCGTAT--CCACTATACATCCATAAACCC  118
            || ||||  ||| ||||||  | ||||| || | ||   |||||||||||||| ||||||
Sbjct  163  ACGGACGC-CAAAAAGTGTC-C-CTGGCCGC-C-TACACCCACTATACATCCACAAACCC  217

Query  119  GTGTGCACTGT  129
            |||||||||||
Sbjct  218  GTGTGCACTGT  228


>CP030254.1 Malassezia restricta strain KCTC 27527 chromosome IV, complete 
sequence
Length=846651

 Score = 134 bits (72),  Expect = 2e-27
 Identities = 95/105 (90%), Gaps = 5/105 (5%)
 Strand=Plus/Plus

Query  221     ACAAACTCGTATGGATTTGTATGAACGTGAGATATATCGTTGGACCGTCACTGGCCAACA  280
               ||||||||| |||| || ||||||||||| ||  | | ||||||||||||||||||||||
Sbjct  728840  ACAAACTCGAATGG-TTAGTATGAACGTG-GAACT-TGGTTGGACCGTCACTGGCCAACA  728896

Query  281     AA-TATAACACAACTTTCGACAACGGATCTCTTGGTTCTCCCATC  324
               || ||| ||||||||||||||||||||||||||||||||||||||
Sbjct  728897  AACTAT-ACACAACTTTCGACAACGGATCTCTTGGTTCTCCCATC  728940


 Score = 134 bits (72),  Expect = 2e-27
 Identities = 95/105 (90%), Gaps = 5/105 (5%)
 Strand=Plus/Plus

Query  221     ACAAACTCGTATGGATTTGTATGAACGTGAGATATATCGTTGGACCGTCACTGGCCAACA  280
               ||||||||| |||| || ||||||||||| ||  | | ||||||||||||||||||||||
Sbjct  736592  ACAAACTCGAATGG-TTAGTATGAACGTG-GAACT-TGGTTGGACCGTCACTGGCCAACA  736648

Query  281     AA-TATAACACAACTTTCGACAACGGATCTCTTGGTTCTCCCATC  324
               || ||| ||||||||||||||||||||||||||||||||||||||
Sbjct  736649  AACTAT-ACACAACTTTCGACAACGGATCTCTTGGTTCTCCCATC  736692


 Score = 134 bits (72),  Expect = 2e-27
 Identities = 95/105 (90%), Gaps = 5/105 (5%)
 Strand=Plus/Plus

Query  221     ACAAACTCGTATGGATTTGTATGAACGTGAGATATATCGTTGGACCGTCACTGGCCAACA  280
               ||||||||| |||| || ||||||||||| ||  | | ||||||||||||||||||||||
Sbjct  744344  ACAAACTCGAATGG-TTAGTATGAACGTG-GAACT-TGGTTGGACCGTCACTGGCCAACA  744400

Query  281     AA-TATAACACAACTTTCGACAACGGATCTCTTGGTTCTCCCATC  324
               || ||| ||||||||||||||||||||||||||||||||||||||
Sbjct  744401  AACTAT-ACACAACTTTCGACAACGGATCTCTTGGTTCTCCCATC  744444


 Score = 134 bits (72),  Expect = 2e-27
 Identities = 95/105 (90%), Gaps = 5/105 (5%)
 Strand=Plus/Plus

Query  221     ACAAACTCGTATGGATTTGTATGAACGTGAGATATATCGTTGGACCGTCACTGGCCAACA  280
               ||||||||| |||| || ||||||||||| ||  | | ||||||||||||||||||||||
Sbjct  752097  ACAAACTCGAATGG-TTAGTATGAACGTG-GAACT-TGGTTGGACCGTCACTGGCCAACA  752153

Query  281     AA-TATAACACAACTTTCGACAACGGATCTCTTGGTTCTCCCATC  324
               || ||| ||||||||||||||||||||||||||||||||||||||
Sbjct  752154  AACTAT-ACACAACTTTCGACAACGGATCTCTTGGTTCTCCCATC  752197


 Score = 134 bits (72),  Expect = 2e-27
 Identities = 95/105 (90%), Gaps = 5/105 (5%)
 Strand=Plus/Plus

Query  221     ACAAACTCGTATGGATTTGTATGAACGTGAGATATATCGTTGGACCGTCACTGGCCAACA  280
               ||||||||| |||| || ||||||||||| ||  | | ||||||||||||||||||||||
Sbjct  759847  ACAAACTCGAATGG-TTAGTATGAACGTG-GAACT-TGGTTGGACCGTCACTGGCCAACA  759903

Query  281     AA-TATAACACAACTTTCGACAACGGATCTCTTGGTTCTCCCATC  324
               || ||| ||||||||||||||||||||||||||||||||||||||
Sbjct  759904  AACTAT-ACACAACTTTCGACAACGGATCTCTTGGTTCTCCCATC  759947


 Score = 134 bits (72),  Expect = 2e-27
 Identities = 95/105 (90%), Gaps = 5/105 (5%)
 Strand=Plus/Plus

Query  221     ACAAACTCGTATGGATTTGTATGAACGTGAGATATATCGTTGGACCGTCACTGGCCAACA  280
               ||||||||| |||| || ||||||||||| ||  | | ||||||||||||||||||||||
Sbjct  767597  ACAAACTCGAATGG-TTAGTATGAACGTG-GAACT-TGGTTGGACCGTCACTGGCCAACA  767653

Query  281     AA-TATAACACAACTTTCGACAACGGATCTCTTGGTTCTCCCATC  324
               || ||| ||||||||||||||||||||||||||||||||||||||
Sbjct  767654  AACTAT-ACACAACTTTCGACAACGGATCTCTTGGTTCTCCCATC  767697


 Score = 134 bits (72),  Expect = 2e-27
 Identities = 95/105 (90%), Gaps = 5/105 (5%)
 Strand=Plus/Plus

Query  221     ACAAACTCGTATGGATTTGTATGAACGTGAGATATATCGTTGGACCGTCACTGGCCAACA  280
               ||||||||| |||| || ||||||||||| ||  | | ||||||||||||||||||||||
Sbjct  775347  ACAAACTCGAATGG-TTAGTATGAACGTG-GAACT-TGGTTGGACCGTCACTGGCCAACA  775403

Query  281     AA-TATAACACAACTTTCGACAACGGATCTCTTGGTTCTCCCATC  324
               || ||| ||||||||||||||||||||||||||||||||||||||
Sbjct  775404  AACTAT-ACACAACTTTCGACAACGGATCTCTTGGTTCTCCCATC  775447


 Score = 128 bits (69),  Expect = 1e-25
 Identities = 112/131 (85%), Gaps = 9/131 (7%)
 Strand=Plus/Plus

Query  1       CAAGGTTTCTGTAGGTGAACCTGCAGAAGGATCATTAGTGAAGATTCAAGGGCCAGCCAT  60
               ||||||||||||||||||||||||||||||||||||||||||||||   ||||  |||||
Sbjct  728659  CAAGGTTTCTGTAGGTGAACCTGCAGAAGGATCATTAGTGAAGATTT--GGGCAGGCCAT  728716

Query  61      ACAGACGTACAATAAGTGTGTCTCTGGCGGCTCGTAT--CCACTATACATCCATAAACCC  118
               || ||||  ||| ||||||  | ||||| || | ||   |||||||||||||| ||||||
Sbjct  728717  ACGGACGC-CAAAAAGTGTC-C-CTGGCCGC-C-TACACCCACTATACATCCACAAACCC  728771

Query  119     GTGTGCACTGT  129
               |||||||||||
Sbjct  728772  GTGTGCACTGT  728782


 Score = 128 bits (69),  Expect = 1e-25
 Identities = 112/131 (85%), Gaps = 9/131 (7%)
 Strand=Plus/Plus

Query  1       CAAGGTTTCTGTAGGTGAACCTGCAGAAGGATCATTAGTGAAGATTCAAGGGCCAGCCAT  60
               ||||||||||||||||||||||||||||||||||||||||||||||   ||||  |||||
Sbjct  736411  CAAGGTTTCTGTAGGTGAACCTGCAGAAGGATCATTAGTGAAGATTT--GGGCAGGCCAT  736468

Query  61      ACAGACGTACAATAAGTGTGTCTCTGGCGGCTCGTAT--CCACTATACATCCATAAACCC  118
               || ||||  ||| ||||||  | ||||| || | ||   |||||||||||||| ||||||
Sbjct  736469  ACGGACGC-CAAAAAGTGTC-C-CTGGCCGC-C-TACACCCACTATACATCCACAAACCC  736523

Query  119     GTGTGCACTGT  129
               |||||||||||
Sbjct  736524  GTGTGCACTGT  736534


 Score = 128 bits (69),  Expect = 1e-25
 Identities = 112/131 (85%), Gaps = 9/131 (7%)
 Strand=Plus/Plus

Query  1       CAAGGTTTCTGTAGGTGAACCTGCAGAAGGATCATTAGTGAAGATTCAAGGGCCAGCCAT  60
               ||||||||||||||||||||||||||||||||||||||||||||||   ||||  |||||
Sbjct  744163  CAAGGTTTCTGTAGGTGAACCTGCAGAAGGATCATTAGTGAAGATTT--GGGCAGGCCAT  744220

Query  61      ACAGACGTACAATAAGTGTGTCTCTGGCGGCTCGTAT--CCACTATACATCCATAAACCC  118
               || ||||  ||| ||||||  | ||||| || | ||   |||||||||||||| ||||||
Sbjct  744221  ACGGACGC-CAAAAAGTGTC-C-CTGGCCGC-C-TACACCCACTATACATCCACAAACCC  744275

Query  119     GTGTGCACTGT  129
               |||||||||||
Sbjct  744276  GTGTGCACTGT  744286


 Score = 128 bits (69),  Expect = 1e-25
 Identities = 112/131 (85%), Gaps = 9/131 (7%)
 Strand=Plus/Plus

Query  1       CAAGGTTTCTGTAGGTGAACCTGCAGAAGGATCATTAGTGAAGATTCAAGGGCCAGCCAT  60
               ||||||||||||||||||||||||||||||||||||||||||||||   ||||  |||||
Sbjct  751916  CAAGGTTTCTGTAGGTGAACCTGCAGAAGGATCATTAGTGAAGATTT--GGGCAGGCCAT  751973

Query  61      ACAGACGTACAATAAGTGTGTCTCTGGCGGCTCGTAT--CCACTATACATCCATAAACCC  118
               || ||||  ||| ||||||  | ||||| || | ||   |||||||||||||| ||||||
Sbjct  751974  ACGGACGC-CAAAAAGTGTC-C-CTGGCCGC-C-TACACCCACTATACATCCACAAACCC  752028

Query  119     GTGTGCACTGT  129
               |||||||||||
Sbjct  752029  GTGTGCACTGT  752039


 Score = 128 bits (69),  Expect = 1e-25
 Identities = 112/131 (85%), Gaps = 9/131 (7%)
 Strand=Plus/Plus

Query  1       CAAGGTTTCTGTAGGTGAACCTGCAGAAGGATCATTAGTGAAGATTCAAGGGCCAGCCAT  60
               ||||||||||||||||||||||||||||||||||||||||||||||   ||||  |||||
Sbjct  759666  CAAGGTTTCTGTAGGTGAACCTGCAGAAGGATCATTAGTGAAGATTT--GGGCAGGCCAT  759723

Query  61      ACAGACGTACAATAAGTGTGTCTCTGGCGGCTCGTAT--CCACTATACATCCATAAACCC  118
               || ||||  ||| ||||||  | ||||| || | ||   |||||||||||||| ||||||
Sbjct  759724  ACGGACGC-CAAAAAGTGTC-C-CTGGCCGC-C-TACACCCACTATACATCCACAAACCC  759778

Query  119     GTGTGCACTGT  129
               |||||||||||
Sbjct  759779  GTGTGCACTGT  759789


 Score = 128 bits (69),  Expect = 1e-25
 Identities = 112/131 (85%), Gaps = 9/131 (7%)
 Strand=Plus/Plus

Query  1       CAAGGTTTCTGTAGGTGAACCTGCAGAAGGATCATTAGTGAAGATTCAAGGGCCAGCCAT  60
               ||||||||||||||||||||||||||||||||||||||||||||||   ||||  |||||
Sbjct  767416  CAAGGTTTCTGTAGGTGAACCTGCAGAAGGATCATTAGTGAAGATTT--GGGCAGGCCAT  767473

Query  61      ACAGACGTACAATAAGTGTGTCTCTGGCGGCTCGTAT--CCACTATACATCCATAAACCC  118
               || ||||  ||| ||||||  | ||||| || | ||   |||||||||||||| ||||||
Sbjct  767474  ACGGACGC-CAAAAAGTGTC-C-CTGGCCGC-C-TACACCCACTATACATCCACAAACCC  767528

Query  119     GTGTGCACTGT  129
               |||||||||||
Sbjct  767529  GTGTGCACTGT  767539


 Score = 128 bits (69),  Expect = 1e-25
 Identities = 112/131 (85%), Gaps = 9/131 (7%)
 Strand=Plus/Plus

Query  1       CAAGGTTTCTGTAGGTGAACCTGCAGAAGGATCATTAGTGAAGATTCAAGGGCCAGCCAT  60
               ||||||||||||||||||||||||||||||||||||||||||||||   ||||  |||||
Sbjct  775166  CAAGGTTTCTGTAGGTGAACCTGCAGAAGGATCATTAGTGAAGATTT--GGGCAGGCCAT  775223

Query  61      ACAGACGTACAATAAGTGTGTCTCTGGCGGCTCGTAT--CCACTATACATCCATAAACCC  118
               || ||||  ||| ||||||  | ||||| || | ||   |||||||||||||| ||||||
Sbjct  775224  ACGGACGC-CAAAAAGTGTC-C-CTGGCCGC-C-TACACCCACTATACATCCACAAACCC  775278

Query  119     GTGTGCACTGT  129
               |||||||||||
Sbjct  775279  GTGTGCACTGT  775289


>NC_040196.1 Malassezia restricta chromosome IV, complete sequence
Length=846651

 Score = 134 bits (72),  Expect = 2e-27
 Identities = 95/105 (90%), Gaps = 5/105 (5%)
 Strand=Plus/Plus

Query  221     ACAAACTCGTATGGATTTGTATGAACGTGAGATATATCGTTGGACCGTCACTGGCCAACA  280
               ||||||||| |||| || ||||||||||| ||  | | ||||||||||||||||||||||
Sbjct  728840  ACAAACTCGAATGG-TTAGTATGAACGTG-GAACT-TGGTTGGACCGTCACTGGCCAACA  728896

Query  281     AA-TATAACACAACTTTCGACAACGGATCTCTTGGTTCTCCCATC  324
               || ||| ||||||||||||||||||||||||||||||||||||||
Sbjct  728897  AACTAT-ACACAACTTTCGACAACGGATCTCTTGGTTCTCCCATC  728940


 Score = 134 bits (72),  Expect = 2e-27
 Identities = 95/105 (90%), Gaps = 5/105 (5%)
 Strand=Plus/Plus

Query  221     ACAAACTCGTATGGATTTGTATGAACGTGAGATATATCGTTGGACCGTCACTGGCCAACA  280
               ||||||||| |||| || ||||||||||| ||  | | ||||||||||||||||||||||
Sbjct  736592  ACAAACTCGAATGG-TTAGTATGAACGTG-GAACT-TGGTTGGACCGTCACTGGCCAACA  736648

Query  281     AA-TATAACACAACTTTCGACAACGGATCTCTTGGTTCTCCCATC  324
               || ||| ||||||||||||||||||||||||||||||||||||||
Sbjct  736649  AACTAT-ACACAACTTTCGACAACGGATCTCTTGGTTCTCCCATC  736692


 Score = 134 bits (72),  Expect = 2e-27
 Identities = 95/105 (90%), Gaps = 5/105 (5%)
 Strand=Plus/Plus

Query  221     ACAAACTCGTATGGATTTGTATGAACGTGAGATATATCGTTGGACCGTCACTGGCCAACA  280
               ||||||||| |||| || ||||||||||| ||  | | ||||||||||||||||||||||
Sbjct  744344  ACAAACTCGAATGG-TTAGTATGAACGTG-GAACT-TGGTTGGACCGTCACTGGCCAACA  744400

Query  281     AA-TATAACACAACTTTCGACAACGGATCTCTTGGTTCTCCCATC  324
               || ||| ||||||||||||||||||||||||||||||||||||||
Sbjct  744401  AACTAT-ACACAACTTTCGACAACGGATCTCTTGGTTCTCCCATC  744444


 Score = 134 bits (72),  Expect = 2e-27
 Identities = 95/105 (90%), Gaps = 5/105 (5%)
 Strand=Plus/Plus

Query  221     ACAAACTCGTATGGATTTGTATGAACGTGAGATATATCGTTGGACCGTCACTGGCCAACA  280
               ||||||||| |||| || ||||||||||| ||  | | ||||||||||||||||||||||
Sbjct  752097  ACAAACTCGAATGG-TTAGTATGAACGTG-GAACT-TGGTTGGACCGTCACTGGCCAACA  752153

Query  281     AA-TATAACACAACTTTCGACAACGGATCTCTTGGTTCTCCCATC  324
               || ||| ||||||||||||||||||||||||||||||||||||||
Sbjct  752154  AACTAT-ACACAACTTTCGACAACGGATCTCTTGGTTCTCCCATC  752197


 Score = 134 bits (72),  Expect = 2e-27
 Identities = 95/105 (90%), Gaps = 5/105 (5%)
 Strand=Plus/Plus

Query  221     ACAAACTCGTATGGATTTGTATGAACGTGAGATATATCGTTGGACCGTCACTGGCCAACA  280
               ||||||||| |||| || ||||||||||| ||  | | ||||||||||||||||||||||
Sbjct  759847  ACAAACTCGAATGG-TTAGTATGAACGTG-GAACT-TGGTTGGACCGTCACTGGCCAACA  759903

Query  281     AA-TATAACACAACTTTCGACAACGGATCTCTTGGTTCTCCCATC  324
               || ||| ||||||||||||||||||||||||||||||||||||||
Sbjct  759904  AACTAT-ACACAACTTTCGACAACGGATCTCTTGGTTCTCCCATC  759947


 Score = 134 bits (72),  Expect = 2e-27
 Identities = 95/105 (90%), Gaps = 5/105 (5%)
 Strand=Plus/Plus

Query  221     ACAAACTCGTATGGATTTGTATGAACGTGAGATATATCGTTGGACCGTCACTGGCCAACA  280
               ||||||||| |||| || ||||||||||| ||  | | ||||||||||||||||||||||
Sbjct  767597  ACAAACTCGAATGG-TTAGTATGAACGTG-GAACT-TGGTTGGACCGTCACTGGCCAACA  767653

Query  281     AA-TATAACACAACTTTCGACAACGGATCTCTTGGTTCTCCCATC  324
               || ||| ||||||||||||||||||||||||||||||||||||||
Sbjct  767654  AACTAT-ACACAACTTTCGACAACGGATCTCTTGGTTCTCCCATC  767697


 Score = 134 bits (72),  Expect = 2e-27
 Identities = 95/105 (90%), Gaps = 5/105 (5%)
 Strand=Plus/Plus

Query  221     ACAAACTCGTATGGATTTGTATGAACGTGAGATATATCGTTGGACCGTCACTGGCCAACA  280
               ||||||||| |||| || ||||||||||| ||  | | ||||||||||||||||||||||
Sbjct  775347  ACAAACTCGAATGG-TTAGTATGAACGTG-GAACT-TGGTTGGACCGTCACTGGCCAACA  775403

Query  281     AA-TATAACACAACTTTCGACAACGGATCTCTTGGTTCTCCCATC  324
               || ||| ||||||||||||||||||||||||||||||||||||||
Sbjct  775404  AACTAT-ACACAACTTTCGACAACGGATCTCTTGGTTCTCCCATC  775447


 Score = 128 bits (69),  Expect = 1e-25
 Identities = 112/131 (85%), Gaps = 9/131 (7%)
 Strand=Plus/Plus

Query  1       CAAGGTTTCTGTAGGTGAACCTGCAGAAGGATCATTAGTGAAGATTCAAGGGCCAGCCAT  60
               ||||||||||||||||||||||||||||||||||||||||||||||   ||||  |||||
Sbjct  728659  CAAGGTTTCTGTAGGTGAACCTGCAGAAGGATCATTAGTGAAGATTT--GGGCAGGCCAT  728716

Query  61      ACAGACGTACAATAAGTGTGTCTCTGGCGGCTCGTAT--CCACTATACATCCATAAACCC  118
               || ||||  ||| ||||||  | ||||| || | ||   |||||||||||||| ||||||
Sbjct  728717  ACGGACGC-CAAAAAGTGTC-C-CTGGCCGC-C-TACACCCACTATACATCCACAAACCC  728771

Query  119     GTGTGCACTGT  129
               |||||||||||
Sbjct  728772  GTGTGCACTGT  728782


 Score = 128 bits (69),  Expect = 1e-25
 Identities = 112/131 (85%), Gaps = 9/131 (7%)
 Strand=Plus/Plus

Query  1       CAAGGTTTCTGTAGGTGAACCTGCAGAAGGATCATTAGTGAAGATTCAAGGGCCAGCCAT  60
               ||||||||||||||||||||||||||||||||||||||||||||||   ||||  |||||
Sbjct  736411  CAAGGTTTCTGTAGGTGAACCTGCAGAAGGATCATTAGTGAAGATTT--GGGCAGGCCAT  736468

Query  61      ACAGACGTACAATAAGTGTGTCTCTGGCGGCTCGTAT--CCACTATACATCCATAAACCC  118
               || ||||  ||| ||||||  | ||||| || | ||   |||||||||||||| ||||||
Sbjct  736469  ACGGACGC-CAAAAAGTGTC-C-CTGGCCGC-C-TACACCCACTATACATCCACAAACCC  736523

Query  119     GTGTGCACTGT  129
               |||||||||||
Sbjct  736524  GTGTGCACTGT  736534


 Score = 128 bits (69),  Expect = 1e-25
 Identities = 112/131 (85%), Gaps = 9/131 (7%)
 Strand=Plus/Plus

Query  1       CAAGGTTTCTGTAGGTGAACCTGCAGAAGGATCATTAGTGAAGATTCAAGGGCCAGCCAT  60
               ||||||||||||||||||||||||||||||||||||||||||||||   ||||  |||||
Sbjct  744163  CAAGGTTTCTGTAGGTGAACCTGCAGAAGGATCATTAGTGAAGATTT--GGGCAGGCCAT  744220

Query  61      ACAGACGTACAATAAGTGTGTCTCTGGCGGCTCGTAT--CCACTATACATCCATAAACCC  118
               || ||||  ||| ||||||  | ||||| || | ||   |||||||||||||| ||||||
Sbjct  744221  ACGGACGC-CAAAAAGTGTC-C-CTGGCCGC-C-TACACCCACTATACATCCACAAACCC  744275

Query  119     GTGTGCACTGT  129
               |||||||||||
Sbjct  744276  GTGTGCACTGT  744286


 Score = 128 bits (69),  Expect = 1e-25
 Identities = 112/131 (85%), Gaps = 9/131 (7%)
 Strand=Plus/Plus

Query  1       CAAGGTTTCTGTAGGTGAACCTGCAGAAGGATCATTAGTGAAGATTCAAGGGCCAGCCAT  60
               ||||||||||||||||||||||||||||||||||||||||||||||   ||||  |||||
Sbjct  751916  CAAGGTTTCTGTAGGTGAACCTGCAGAAGGATCATTAGTGAAGATTT--GGGCAGGCCAT  751973

Query  61      ACAGACGTACAATAAGTGTGTCTCTGGCGGCTCGTAT--CCACTATACATCCATAAACCC  118
               || ||||  ||| ||||||  | ||||| || | ||   |||||||||||||| ||||||
Sbjct  751974  ACGGACGC-CAAAAAGTGTC-C-CTGGCCGC-C-TACACCCACTATACATCCACAAACCC  752028

Query  119     GTGTGCACTGT  129
               |||||||||||
Sbjct  752029  GTGTGCACTGT  752039


 Score = 128 bits (69),  Expect = 1e-25
 Identities = 112/131 (85%), Gaps = 9/131 (7%)
 Strand=Plus/Plus

Query  1       CAAGGTTTCTGTAGGTGAACCTGCAGAAGGATCATTAGTGAAGATTCAAGGGCCAGCCAT  60
               ||||||||||||||||||||||||||||||||||||||||||||||   ||||  |||||
Sbjct  759666  CAAGGTTTCTGTAGGTGAACCTGCAGAAGGATCATTAGTGAAGATTT--GGGCAGGCCAT  759723

Query  61      ACAGACGTACAATAAGTGTGTCTCTGGCGGCTCGTAT--CCACTATACATCCATAAACCC  118
               || ||||  ||| ||||||  | ||||| || | ||   |||||||||||||| ||||||
Sbjct  759724  ACGGACGC-CAAAAAGTGTC-C-CTGGCCGC-C-TACACCCACTATACATCCACAAACCC  759778

Query  119     GTGTGCACTGT  129
               |||||||||||
Sbjct  759779  GTGTGCACTGT  759789


 Score = 128 bits (69),  Expect = 1e-25
 Identities = 112/131 (85%), Gaps = 9/131 (7%)
 Strand=Plus/Plus

Query  1       CAAGGTTTCTGTAGGTGAACCTGCAGAAGGATCATTAGTGAAGATTCAAGGGCCAGCCAT  60
               ||||||||||||||||||||||||||||||||||||||||||||||   ||||  |||||
Sbjct  767416  CAAGGTTTCTGTAGGTGAACCTGCAGAAGGATCATTAGTGAAGATTT--GGGCAGGCCAT  767473

Query  61      ACAGACGTACAATAAGTGTGTCTCTGGCGGCTCGTAT--CCACTATACATCCATAAACCC  118
               || ||||  ||| ||||||  | ||||| || | ||   |||||||||||||| ||||||
Sbjct  767474  ACGGACGC-CAAAAAGTGTC-C-CTGGCCGC-C-TACACCCACTATACATCCACAAACCC  767528

Query  119     GTGTGCACTGT  129
               |||||||||||
Sbjct  767529  GTGTGCACTGT  767539


 Score = 128 bits (69),  Expect = 1e-25
 Identities = 112/131 (85%), Gaps = 9/131 (7%)
 Strand=Plus/Plus

Query  1       CAAGGTTTCTGTAGGTGAACCTGCAGAAGGATCATTAGTGAAGATTCAAGGGCCAGCCAT  60
               ||||||||||||||||||||||||||||||||||||||||||||||   ||||  |||||
Sbjct  775166  CAAGGTTTCTGTAGGTGAACCTGCAGAAGGATCATTAGTGAAGATTT--GGGCAGGCCAT  775223

Query  61      ACAGACGTACAATAAGTGTGTCTCTGGCGGCTCGTAT--CCACTATACATCCATAAACCC  118
               || ||||  ||| ||||||  | ||||| || | ||   |||||||||||||| ||||||
Sbjct  775224  ACGGACGC-CAAAAAGTGTC-C-CTGGCCGC-C-TACACCCACTATACATCCACAAACCC  775278

Query  119     GTGTGCACTGT  129
               |||||||||||
Sbjct  775279  GTGTGCACTGT  775289


>LGAV01000016.1 Malassezia pachydermatis strain CBS 1879 scaffold16, whole genome 
shotgun sequence
Length=8422

 Score = 121 bits (65),  Expect = 2e-23
 Identities = 92/104 (88%), Gaps = 5/104 (5%)
 Strand=Plus/Minus

Query  221   ACAAACTCGTATGGATTTGTATGAACGTGAGATATATCGTTGGACCGTCACTGGCCAACA  280
             ||||||||||||||  ||||||| ||||  | || | |||||||||||||||||||||||
Sbjct  4481  ACAAACTCGTATGG--TTGTATGTACGT-TG-TA-AACGTTGGACCGTCACTGGCCAACA  4427

Query  281   AATATAACACAACTTTCGACAACGGATCTCTTGGTTCTCCCATC  324
             ||  | | ||||||||||||||||||||||||||||||||||||
Sbjct  4426  AACTTTATACAACTTTCGACAACGGATCTCTTGGTTCTCCCATC  4383


 Score = 111 bits (60),  Expect = 1e-20
 Identities = 106/127 (83%), Gaps = 8/127 (6%)
 Strand=Plus/Minus

Query  1     CAAGGTTTCTGTAGGTGAACCTGCAGAAGGATCATTAGTGAAGATTCAAGGGCCAGCCAT  60
             ||||||||||||||||||||||||||||||||||||||||||  ||  |||||| |||||
Sbjct  4640  CAAGGTTTCTGTAGGTGAACCTGCAGAAGGATCATTAGTGAAT-TTGTAGGGCCTGCCAT  4582

Query  61    ACAGACGTACAATAAGTGTGTCTCTGGCGGCTCGTATCCACTATACATCCATAAACCCGT  120
             || || |  |||   | ||  |||||||| | |  | |||||||||||||| ||||||||
Sbjct  4581  ACGGATGCGCAA---GCGT--CTCTGGCGCC-CA-ACCCACTATACATCCACAAACCCGT  4529

Query  121   GTGCACT  127
             |||||||
Sbjct  4528  GTGCACT  4522


>NW_017253153.1 Malassezia pachydermatis strain CBS 1879 chromosome Unknown scaffold16, 
whole genome shotgun sequence
Length=8422

 Score = 121 bits (65),  Expect = 2e-23
 Identities = 92/104 (88%), Gaps = 5/104 (5%)
 Strand=Plus/Minus

Query  221   ACAAACTCGTATGGATTTGTATGAACGTGAGATATATCGTTGGACCGTCACTGGCCAACA  280
             ||||||||||||||  ||||||| ||||  | || | |||||||||||||||||||||||
Sbjct  4481  ACAAACTCGTATGG--TTGTATGTACGT-TG-TA-AACGTTGGACCGTCACTGGCCAACA  4427

Query  281   AATATAACACAACTTTCGACAACGGATCTCTTGGTTCTCCCATC  324
             ||  | | ||||||||||||||||||||||||||||||||||||
Sbjct  4426  AACTTTATACAACTTTCGACAACGGATCTCTTGGTTCTCCCATC  4383


 Score = 111 bits (60),  Expect = 1e-20
 Identities = 106/127 (83%), Gaps = 8/127 (6%)
 Strand=Plus/Minus

Query  1     CAAGGTTTCTGTAGGTGAACCTGCAGAAGGATCATTAGTGAAGATTCAAGGGCCAGCCAT  60
             ||||||||||||||||||||||||||||||||||||||||||  ||  |||||| |||||
Sbjct  4640  CAAGGTTTCTGTAGGTGAACCTGCAGAAGGATCATTAGTGAAT-TTGTAGGGCCTGCCAT  4582

Query  61    ACAGACGTACAATAAGTGTGTCTCTGGCGGCTCGTATCCACTATACATCCATAAACCCGT  120
             || || |  |||   | ||  |||||||| | |  | |||||||||||||| ||||||||
Sbjct  4581  ACGGATGCGCAA---GCGT--CTCTGGCGCC-CA-ACCCACTATACATCCACAAACCCGT  4529

Query  121   GTGCACT  127
             |||||||
Sbjct  4528  GTGCACT  4522


>BCKY01000012.1 Malassezia japonica DNA, scaffold: scaffold_11, strain: JCM 11963, 
whole genome shotgun sequence
Length=7949

 Score = 115 bits (62),  Expect = 8e-22
 Identities = 92/105 (88%), Gaps = 7/105 (7%)
 Strand=Plus/Minus

Query  222   CAAACTCGTATGGATTTGTATGAACGTGAGATATATCGTTGGACCGTCACTGGCCAACAA  281
             |||||||||||||  |||||||||||||   || ||||||||||||| |||||||| |||
Sbjct  4341  CAAACTCGTATGG--TTGTATGAACGTG---TAAATCGTTGGACCGTAACTGGCCAGCAA  4287

Query  282   A--TATAACACAACTTTCGACAACGGATCTCTTGGTTCTCCCATC  324
             |   | || ||||||||||||||||||||||||||||||||||||
Sbjct  4286  ACAAACAATACAACTTTCGACAACGGATCTCTTGGTTCTCCCATC  4242


 Score = 91.6 bits (49),  Expect = 1e-14
 Identities = 107/134 (80%), Gaps = 8/134 (6%)
 Strand=Plus/Minus

Query  1     CAAGGTTTCTGTAGGTGAACCTGCAGAAGGATCATTAGTGAAGATTCAAG-GGCCAGCCA  59
             |||||||||||||||||||||||||||||||||||||||||| |  |||| |||| ||||
Sbjct  4521  CAAGGTTTCTGTAGGTGAACCTGCAGAAGGATCATTAGTGAA-AG-CAAGAGGCCTGCCA  4464

Query  60    TACAGACGTACAATAAGTGT-GTCTCTGGCGGCTCGTATCCACTATACATCCAT--AAAC  116
             ||| ||||  | |   | |  |||||||||| |||  | ||  || |||  |||  ||||
Sbjct  4463  TACGGACGCGCTACTCGCGCAGTCTCTGGCGCCTCA-ACCCTTTACACAAACATCCAAAC  4405

Query  117   CCGTGTGCAC-TGT  129
             |||||||||| |||
Sbjct  4404  CCGTGTGCACCTGT  4391


>LFCX01000041.1 Malassezia yamatoensis strain MY9725 MY9725_opera_scaffold_3, 
whole genome shotgun sequence
Length=944797

 Score = 106 bits (57),  Expect = 5e-19
 Identities = 87/100 (87%), Gaps = 7/100 (7%)
 Strand=Plus/Minus

Query  225     ACTCGTATGGATTTGTATGAACGTGAGATATATCGTTGGACCGTCACTGGCCAACAAATA  284
               |||||||| |  ||||||| |||||| || | | |||||||||| |||||||||| ||  
Sbjct  355533  ACTCGTAT-G--TTGTATGTACGTGA-AT-T-T-GTTGGACCGTAACTGGCCAACCAACT  355481

Query  285     TAACACAACTTTCGACAACGGATCTCTTGGTTCTCCCATC  324
               | ||||||||||||||||||||||||||||||||||||||
Sbjct  355480  TTACACAACTTTCGACAACGGATCTCTTGGTTCTCCCATC  355441


 Score = 86.1 bits (46),  Expect = 6e-13
 Identities = 59/65 (91%), Gaps = 2/65 (3%)
 Strand=Plus/Minus

Query  1       CAAGGTTTCTGTAGGTGAACCTGCAGAAGGATCATTAGTGAAGATTCAAGGGCCAGCCAT  60
               |||||||||||||||||||||||||||||||||||||||||| |  || ||| |||||||
Sbjct  355689  CAAGGTTTCTGTAGGTGAACCTGCAGAAGGATCATTAGTGAA-AG-CATGGGTCAGCCAT  355632

Query  61      ACAGA  65
               || ||
Sbjct  355631  ACGGA  355627


>JAJMVG010000907.1 Lasiodiplodia sp. KE8409 scaffold_942, whole genome shotgun sequence
Length=309

 Score = 106 bits (57),  Expect = 5e-19
 Identities = 108/131 (82%), Gaps = 9/131 (7%)
 Strand=Plus/Minus

Query  1    CAAGGTTTCTGTAGGTGAACCTGCAGAAGGATCATTAGTGAAGATTCAAGGGCCAGCCAT  60
            ||| || || |||| |||||||||||||||||||||||||||||||   ||||  |||||
Sbjct  262  CAAAGTATCCGTAGCTGAACCTGCAGAAGGATCATTAGTGAAGATTT--GGGCAGGCCAT  205

Query  61   ACAGACGTACAATAAGTGTGTCTCTGGCGGCTCGTAT--CCACTATACATCCATAAACCC  118
            || ||||  ||| ||||||  | ||||| || | ||   |||||||||||||| ||||||
Sbjct  204  ACGGACGC-CAAAAAGTGTC-C-CTGGCCGC-C-TACACCCACTATACATCCACAAACCC  150

Query  119  GTGTGCACTGT  129
            |||||||||||
Sbjct  149  GTGTGCACTGT  139


>HE999567.1 Malassezia sympodialis ATCC 42132 genomic scaffold, msy_sf_19, 
whole genome shotgun sequence
Length=107386

 Score = 97.1 bits (52),  Expect = 3e-16
 Identities = 108/132 (82%), Gaps = 16/132 (12%)
 Strand=Plus/Plus

Query  1      CAAGGTTTCTGTAGGTGAACCTGCAGAAGGATCATTAGTGAA-GATTCAAGGGCCAGCCA  59
              |||||||||||||||||||||||||||||||||||||||||| | |||  ||||| ||||
Sbjct  99031  CAAGGTTTCTGTAGGTGAACCTGCAGAAGGATCATTAGTGAAAGTTTC--GGGCCTGCCA  99088

Query  60     TACAGACGTACAATAAGTGTGTCTCTGGCGGCTCGTATCCACTATACATCCATA--AACC  117
              ||| |||| | || | ||    |||||||| | |  ||| ||||||  ||||||  ||||
Sbjct  99089  TACGGACGCA-AACACGT----CTCTGGCGCC-C--ATC-ACTATA--TCCATACCAACC  99137

Query  118    CGTGTGCACTGT  129
              | ||||||||||
Sbjct  99138  CCTGTGCACTGT  99149


 Score = 73.1 bits (39),  Expect = 5e-09
 Identities = 48/52 (92%), Gaps = 2/52 (4%)
 Strand=Plus/Plus

Query  274    GCCAAC-AAATATAACACAACTTTCGACAACGGATCTCTTGGTTCTCCCATC  324
              ||| || || ||| ||||||||||||||||||||||||||||||||||||||
Sbjct  99214  GCCTACGAACTAT-ACACAACTTTCGACAACGGATCTCTTGGTTCTCCCATC  99264


>NW_017387817.1 Malassezia sympodialis ATCC 42132 genomic scaffold, msy_sf_19, 
whole genome shotgun sequence
Length=107386

 Score = 97.1 bits (52),  Expect = 3e-16
 Identities = 108/132 (82%), Gaps = 16/132 (12%)
 Strand=Plus/Plus

Query  1      CAAGGTTTCTGTAGGTGAACCTGCAGAAGGATCATTAGTGAA-GATTCAAGGGCCAGCCA  59
              |||||||||||||||||||||||||||||||||||||||||| | |||  ||||| ||||
Sbjct  99031  CAAGGTTTCTGTAGGTGAACCTGCAGAAGGATCATTAGTGAAAGTTTC--GGGCCTGCCA  99088

Query  60     TACAGACGTACAATAAGTGTGTCTCTGGCGGCTCGTATCCACTATACATCCATA--AACC  117
              ||| |||| | || | ||    |||||||| | |  ||| ||||||  ||||||  ||||
Sbjct  99089  TACGGACGCA-AACACGT----CTCTGGCGCC-C--ATC-ACTATA--TCCATACCAACC  99137

Query  118    CGTGTGCACTGT  129
              | ||||||||||
Sbjct  99138  CCTGTGCACTGT  99149


 Score = 73.1 bits (39),  Expect = 5e-09
 Identities = 48/52 (92%), Gaps = 2/52 (4%)
 Strand=Plus/Plus

Query  274    GCCAAC-AAATATAACACAACTTTCGACAACGGATCTCTTGGTTCTCCCATC  324
              ||| || || ||| ||||||||||||||||||||||||||||||||||||||
Sbjct  99214  GCCTACGAACTAT-ACACAACTTTCGACAACGGATCTCTTGGTTCTCCCATC  99264


>CAJHJB010000838.1 Tilletia controversa strain OR genome assembly, contig: OR_853, 
whole genome shotgun sequence
Length=6337

 Score = 80.5 bits (43),  Expect = 3e-11
 Identities = 45/46 (98%), Gaps = 0/46 (0%)
 Strand=Plus/Minus

Query  1     CAAGGTTTCTGTAGGTGAACCTGCAGAAGGATCATTAGTGAAGATT  46
             ||||||||||||||||||||||||||||||||||||||||||| ||
Sbjct  6227  CAAGGTTTCTGTAGGTGAACCTGCAGAAGGATCATTAGTGAAGCTT  6182


>LFFY01000031.1 Malassezia equina strain CBS 9969 ME9969_109, whole genome shotgun 
sequence
Length=61810

 Score = 80.5 bits (43),  Expect = 3e-11
 Identities = 43/43 (100%), Gaps = 0/43 (0%)
 Strand=Plus/Plus

Query  1      CAAGGTTTCTGTAGGTGAACCTGCAGAAGGATCATTAGTGAAG  43
              |||||||||||||||||||||||||||||||||||||||||||
Sbjct  58923  CAAGGTTTCTGTAGGTGAACCTGCAGAAGGATCATTAGTGAAG  58965


 Score = 76.8 bits (41),  Expect = 4e-10
 Identities = 50/54 (93%), Gaps = 2/54 (4%)
 Strand=Plus/Plus

Query  272    TGGCCAACAAA-TATAACACAACTTTCGACAACGGATCTCTTGGTTCTCCCATC  324
              || || ||||| ||| ||||||||||||||||||||||||||||||||||||||
Sbjct  59104  TGTCCTACAAACTAT-ACACAACTTTCGACAACGGATCTCTTGGTTCTCCCATC  59156


>KZ819349.1 Pseudomicrostroma glucosiphilum strain MCA 4718 unplaced genomic 
scaffold BCV69scaffold_29, whole genome shotgun sequence
Length=2648

 Score = 78.7 bits (42),  Expect = 1e-10
 Identities = 42/42 (100%), Gaps = 0/42 (0%)
 Strand=Plus/Plus

Query  1     CAAGGTTTCTGTAGGTGAACCTGCAGAAGGATCATTAGTGAA  42
             ||||||||||||||||||||||||||||||||||||||||||
Sbjct  2319  CAAGGTTTCTGTAGGTGAACCTGCAGAAGGATCATTAGTGAA  2360


 Score = 67.6 bits (36),  Expect = 2e-07
 Identities = 43/46 (93%), Gaps = 2/46 (4%)
 Strand=Plus/Plus

Query  280   AAA-TATAACACAACTTTCGACAACGGATCTCTTGGTTCTCCCATC  324
             ||| || || ||||||||||||||||||||||||||||||||||||
Sbjct  2531  AAACTA-AATACAACTTTCGACAACGGATCTCTTGGTTCTCCCATC  2575


>CAJHJB010000977.1 Tilletia controversa strain OR genome assembly, contig: OR_979, 
whole genome shotgun sequence
Length=1984

 Score = 78.7 bits (42),  Expect = 1e-10
 Identities = 42/42 (100%), Gaps = 0/42 (0%)
 Strand=Plus/Minus

Query  1     CAAGGTTTCTGTAGGTGAACCTGCAGAAGGATCATTAGTGAA  42
             ||||||||||||||||||||||||||||||||||||||||||
Sbjct  1802  CAAGGTTTCTGTAGGTGAACCTGCAGAAGGATCATTAGTGAA  1761


>CAJHJB010000976.1 Tilletia controversa strain OR genome assembly, contig: OR_978, 
whole genome shotgun sequence
Length=1990

 Score = 78.7 bits (42),  Expect = 1e-10
 Identities = 42/42 (100%), Gaps = 0/42 (0%)
 Strand=Plus/Plus

Query  1     CAAGGTTTCTGTAGGTGAACCTGCAGAAGGATCATTAGTGAA  42
             ||||||||||||||||||||||||||||||||||||||||||
Sbjct  1856  CAAGGTTTCTGTAGGTGAACCTGCAGAAGGATCATTAGTGAA  1897


>CAJHJB010000971.1 Tilletia controversa strain OR genome assembly, contig: OR_973, 
whole genome shotgun sequence
Length=2214

 Score = 78.7 bits (42),  Expect = 1e-10
 Identities = 42/42 (100%), Gaps = 0/42 (0%)
 Strand=Plus/Minus

Query  1    CAAGGTTTCTGTAGGTGAACCTGCAGAAGGATCATTAGTGAA  42
            ||||||||||||||||||||||||||||||||||||||||||
Sbjct  800  CAAGGTTTCTGTAGGTGAACCTGCAGAAGGATCATTAGTGAA  759


>CAJHJB010000963.1 Tilletia controversa strain OR genome assembly, contig: OR_966, 
whole genome shotgun sequence
Length=2845

 Score = 78.7 bits (42),  Expect = 1e-10
 Identities = 42/42 (100%), Gaps = 0/42 (0%)
 Strand=Plus/Plus

Query  1   CAAGGTTTCTGTAGGTGAACCTGCAGAAGGATCATTAGTGAA  42
           ||||||||||||||||||||||||||||||||||||||||||
Sbjct  3   CAAGGTTTCTGTAGGTGAACCTGCAGAAGGATCATTAGTGAA  44


>CAJHJB010000961.1 Tilletia controversa strain OR genome assembly, contig: OR_964, 
whole genome shotgun sequence
Length=2881

 Score = 78.7 bits (42),  Expect = 1e-10
 Identities = 42/42 (100%), Gaps = 0/42 (0%)
 Strand=Plus/Minus

Query  1     CAAGGTTTCTGTAGGTGAACCTGCAGAAGGATCATTAGTGAA  42
             ||||||||||||||||||||||||||||||||||||||||||
Sbjct  2331  CAAGGTTTCTGTAGGTGAACCTGCAGAAGGATCATTAGTGAA  2290


>CAJHJB010000960.1 Tilletia controversa strain OR genome assembly, contig: OR_963, 
whole genome shotgun sequence
Length=2895

 Score = 78.7 bits (42),  Expect = 1e-10
 Identities = 42/42 (100%), Gaps = 0/42 (0%)
 Strand=Plus/Minus

Query  1     CAAGGTTTCTGTAGGTGAACCTGCAGAAGGATCATTAGTGAA  42
             ||||||||||||||||||||||||||||||||||||||||||
Sbjct  1250  CAAGGTTTCTGTAGGTGAACCTGCAGAAGGATCATTAGTGAA  1209


>CAJHJB010000957.1 Tilletia controversa strain OR genome assembly, contig: OR_960, 
whole genome shotgun sequence
Length=2954

 Score = 78.7 bits (42),  Expect = 1e-10
 Identities = 42/42 (100%), Gaps = 0/42 (0%)
 Strand=Plus/Minus

Query  1     CAAGGTTTCTGTAGGTGAACCTGCAGAAGGATCATTAGTGAA  42
             ||||||||||||||||||||||||||||||||||||||||||
Sbjct  2688  CAAGGTTTCTGTAGGTGAACCTGCAGAAGGATCATTAGTGAA  2647


>CAJHJB010000954.1 Tilletia controversa strain OR genome assembly, contig: OR_958, 
whole genome shotgun sequence
Length=3022

 Score = 78.7 bits (42),  Expect = 1e-10
 Identities = 42/42 (100%), Gaps = 0/42 (0%)
 Strand=Plus/Minus

Query  1    CAAGGTTTCTGTAGGTGAACCTGCAGAAGGATCATTAGTGAA  42
            ||||||||||||||||||||||||||||||||||||||||||
Sbjct  127  CAAGGTTTCTGTAGGTGAACCTGCAGAAGGATCATTAGTGAA  86


>CAJHJB010000953.1 Tilletia controversa strain OR genome assembly, contig: OR_957, 
whole genome shotgun sequence
Length=3056

 Score = 78.7 bits (42),  Expect = 1e-10
 Identities = 42/42 (100%), Gaps = 0/42 (0%)
 Strand=Plus/Minus

Query  1     CAAGGTTTCTGTAGGTGAACCTGCAGAAGGATCATTAGTGAA  42
             ||||||||||||||||||||||||||||||||||||||||||
Sbjct  1566  CAAGGTTTCTGTAGGTGAACCTGCAGAAGGATCATTAGTGAA  1525


>CAJHJB010000951.1 Tilletia controversa strain OR genome assembly, contig: OR_955, 
whole genome shotgun sequence
Length=3081

 Score = 78.7 bits (42),  Expect = 1e-10
 Identities = 42/42 (100%), Gaps = 0/42 (0%)
 Strand=Plus/Minus

Query  1     CAAGGTTTCTGTAGGTGAACCTGCAGAAGGATCATTAGTGAA  42
             ||||||||||||||||||||||||||||||||||||||||||
Sbjct  2249  CAAGGTTTCTGTAGGTGAACCTGCAGAAGGATCATTAGTGAA  2208


>CAJHJB010000949.1 Tilletia controversa strain OR genome assembly, contig: OR_953, 
whole genome shotgun sequence
Length=3267

 Score = 78.7 bits (42),  Expect = 1e-10
 Identities = 42/42 (100%), Gaps = 0/42 (0%)
 Strand=Plus/Minus

Query  1     CAAGGTTTCTGTAGGTGAACCTGCAGAAGGATCATTAGTGAA  42
             ||||||||||||||||||||||||||||||||||||||||||
Sbjct  2314  CAAGGTTTCTGTAGGTGAACCTGCAGAAGGATCATTAGTGAA  2273


>CAJHJB010000948.1 Tilletia controversa strain OR genome assembly, contig: OR_952, 
whole genome shotgun sequence
Length=7659

 Score = 78.7 bits (42),  Expect = 1e-10
 Identities = 42/42 (100%), Gaps = 0/42 (0%)
 Strand=Plus/Minus

Query  1     CAAGGTTTCTGTAGGTGAACCTGCAGAAGGATCATTAGTGAA  42
             ||||||||||||||||||||||||||||||||||||||||||
Sbjct  4932  CAAGGTTTCTGTAGGTGAACCTGCAGAAGGATCATTAGTGAA  4891


>CAJHJB010000943.1 Tilletia controversa strain OR genome assembly, contig: OR_948, 
whole genome shotgun sequence
Length=3493

 Score = 78.7 bits (42),  Expect = 1e-10
 Identities = 42/42 (100%), Gaps = 0/42 (0%)
 Strand=Plus/Plus

Query  1     CAAGGTTTCTGTAGGTGAACCTGCAGAAGGATCATTAGTGAA  42
             ||||||||||||||||||||||||||||||||||||||||||
Sbjct  1383  CAAGGTTTCTGTAGGTGAACCTGCAGAAGGATCATTAGTGAA  1424


>CAJHJB010000940.1 Tilletia controversa strain OR genome assembly, contig: OR_945, 
whole genome shotgun sequence
Length=3663

 Score = 78.7 bits (42),  Expect = 1e-10
 Identities = 42/42 (100%), Gaps = 0/42 (0%)
 Strand=Plus/Minus

Query  1     CAAGGTTTCTGTAGGTGAACCTGCAGAAGGATCATTAGTGAA  42
             ||||||||||||||||||||||||||||||||||||||||||
Sbjct  3007  CAAGGTTTCTGTAGGTGAACCTGCAGAAGGATCATTAGTGAA  2966


>CAJHJB010000937.1 Tilletia controversa strain OR genome assembly, contig: OR_942, 
whole genome shotgun sequence
Length=3775

 Score = 78.7 bits (42),  Expect = 1e-10
 Identities = 42/42 (100%), Gaps = 0/42 (0%)
 Strand=Plus/Minus

Query  1     CAAGGTTTCTGTAGGTGAACCTGCAGAAGGATCATTAGTGAA  42
             ||||||||||||||||||||||||||||||||||||||||||
Sbjct  3653  CAAGGTTTCTGTAGGTGAACCTGCAGAAGGATCATTAGTGAA  3612


>CAJHJB010000928.1 Tilletia controversa strain OR genome assembly, contig: OR_934, 
whole genome shotgun sequence
Length=3911

 Score = 78.7 bits (42),  Expect = 1e-10
 Identities = 42/42 (100%), Gaps = 0/42 (0%)
 Strand=Plus/Minus

Query  1     CAAGGTTTCTGTAGGTGAACCTGCAGAAGGATCATTAGTGAA  42
             ||||||||||||||||||||||||||||||||||||||||||
Sbjct  3213  CAAGGTTTCTGTAGGTGAACCTGCAGAAGGATCATTAGTGAA  3172


>CAJHJB010000927.1 Tilletia controversa strain OR genome assembly, contig: OR_933, 
whole genome shotgun sequence
Length=3934

 Score = 78.7 bits (42),  Expect = 1e-10
 Identities = 42/42 (100%), Gaps = 0/42 (0%)
 Strand=Plus/Plus

Query  1     CAAGGTTTCTGTAGGTGAACCTGCAGAAGGATCATTAGTGAA  42
             ||||||||||||||||||||||||||||||||||||||||||
Sbjct  970   CAAGGTTTCTGTAGGTGAACCTGCAGAAGGATCATTAGTGAA  1011


>CAJHJB010000924.1 Tilletia controversa strain OR genome assembly, contig: OR_930, 
whole genome shotgun sequence
Length=4036

 Score = 78.7 bits (42),  Expect = 1e-10
 Identities = 42/42 (100%), Gaps = 0/42 (0%)
 Strand=Plus/Minus

Query  1     CAAGGTTTCTGTAGGTGAACCTGCAGAAGGATCATTAGTGAA  42
             ||||||||||||||||||||||||||||||||||||||||||
Sbjct  3457  CAAGGTTTCTGTAGGTGAACCTGCAGAAGGATCATTAGTGAA  3416


>CAJHJB010000921.1 Tilletia controversa strain OR genome assembly, contig: OR_928, 
whole genome shotgun sequence
Length=4147

 Score = 78.7 bits (42),  Expect = 1e-10
 Identities = 42/42 (100%), Gaps = 0/42 (0%)
 Strand=Plus/Minus

Query  1     CAAGGTTTCTGTAGGTGAACCTGCAGAAGGATCATTAGTGAA  42
             ||||||||||||||||||||||||||||||||||||||||||
Sbjct  2344  CAAGGTTTCTGTAGGTGAACCTGCAGAAGGATCATTAGTGAA  2303


>CAJHJB010000920.1 Tilletia controversa strain OR genome assembly, contig: OR_927, 
whole genome shotgun sequence
Length=4294

 Score = 78.7 bits (42),  Expect = 1e-10
 Identities = 42/42 (100%), Gaps = 0/42 (0%)
 Strand=Plus/Minus

Query  1     CAAGGTTTCTGTAGGTGAACCTGCAGAAGGATCATTAGTGAA  42
             ||||||||||||||||||||||||||||||||||||||||||
Sbjct  3772  CAAGGTTTCTGTAGGTGAACCTGCAGAAGGATCATTAGTGAA  3731


>CAJHJB010000919.1 Tilletia controversa strain OR genome assembly, contig: OR_926, 
whole genome shotgun sequence
Length=4361

 Score = 78.7 bits (42),  Expect = 1e-10
 Identities = 42/42 (100%), Gaps = 0/42 (0%)
 Strand=Plus/Plus

Query  1     CAAGGTTTCTGTAGGTGAACCTGCAGAAGGATCATTAGTGAA  42
             ||||||||||||||||||||||||||||||||||||||||||
Sbjct  1940  CAAGGTTTCTGTAGGTGAACCTGCAGAAGGATCATTAGTGAA  1981


>CAJHJB010000918.1 Tilletia controversa strain OR genome assembly, contig: OR_925, 
whole genome shotgun sequence
Length=4387

 Score = 78.7 bits (42),  Expect = 1e-10
 Identities = 42/42 (100%), Gaps = 0/42 (0%)
 Strand=Plus/Plus

Query  1    CAAGGTTTCTGTAGGTGAACCTGCAGAAGGATCATTAGTGAA  42
            ||||||||||||||||||||||||||||||||||||||||||
Sbjct  876  CAAGGTTTCTGTAGGTGAACCTGCAGAAGGATCATTAGTGAA  917


>CAJHJB010000914.1 Tilletia controversa strain OR genome assembly, contig: OR_921, 
whole genome shotgun sequence
Length=4469

 Score = 78.7 bits (42),  Expect = 1e-10
 Identities = 42/42 (100%), Gaps = 0/42 (0%)
 Strand=Plus/Minus

Query  1     CAAGGTTTCTGTAGGTGAACCTGCAGAAGGATCATTAGTGAA  42
             ||||||||||||||||||||||||||||||||||||||||||
Sbjct  3319  CAAGGTTTCTGTAGGTGAACCTGCAGAAGGATCATTAGTGAA  3278


>CAJHJB010000913.1 Tilletia controversa strain OR genome assembly, contig: OR_920, 
whole genome shotgun sequence
Length=4521

 Score = 78.7 bits (42),  Expect = 1e-10
 Identities = 42/42 (100%), Gaps = 0/42 (0%)
 Strand=Plus/Minus

Query  1     CAAGGTTTCTGTAGGTGAACCTGCAGAAGGATCATTAGTGAA  42
             ||||||||||||||||||||||||||||||||||||||||||
Sbjct  2171  CAAGGTTTCTGTAGGTGAACCTGCAGAAGGATCATTAGTGAA  2130


>CAJHJB010000911.1 Tilletia controversa strain OR genome assembly, contig: OR_919, 
whole genome shotgun sequence
Length=4522

 Score = 78.7 bits (42),  Expect = 1e-10
 Identities = 42/42 (100%), Gaps = 0/42 (0%)
 Strand=Plus/Minus

Query  1     CAAGGTTTCTGTAGGTGAACCTGCAGAAGGATCATTAGTGAA  42
             ||||||||||||||||||||||||||||||||||||||||||
Sbjct  3621  CAAGGTTTCTGTAGGTGAACCTGCAGAAGGATCATTAGTGAA  3580


>CAJHJB010000909.1 Tilletia controversa strain OR genome assembly, contig: OR_917, 
whole genome shotgun sequence
Length=4648

 Score = 78.7 bits (42),  Expect = 1e-10
 Identities = 42/42 (100%), Gaps = 0/42 (0%)
 Strand=Plus/Plus

Query  1     CAAGGTTTCTGTAGGTGAACCTGCAGAAGGATCATTAGTGAA  42
             ||||||||||||||||||||||||||||||||||||||||||
Sbjct  4103  CAAGGTTTCTGTAGGTGAACCTGCAGAAGGATCATTAGTGAA  4144


>CAJHJB010000908.1 Tilletia controversa strain OR genome assembly, contig: OR_916, 
whole genome shotgun sequence
Length=4693

 Score = 78.7 bits (42),  Expect = 1e-10
 Identities = 42/42 (100%), Gaps = 0/42 (0%)
 Strand=Plus/Plus

Query  1     CAAGGTTTCTGTAGGTGAACCTGCAGAAGGATCATTAGTGAA  42
             ||||||||||||||||||||||||||||||||||||||||||
Sbjct  1456  CAAGGTTTCTGTAGGTGAACCTGCAGAAGGATCATTAGTGAA  1497


>CAJHJB010000907.1 Tilletia controversa strain OR genome assembly, contig: OR_915, 
whole genome shotgun sequence
Length=4720

 Score = 78.7 bits (42),  Expect = 1e-10
 Identities = 42/42 (100%), Gaps = 0/42 (0%)
 Strand=Plus/Minus

Query  1     CAAGGTTTCTGTAGGTGAACCTGCAGAAGGATCATTAGTGAA  42
             ||||||||||||||||||||||||||||||||||||||||||
Sbjct  3420  CAAGGTTTCTGTAGGTGAACCTGCAGAAGGATCATTAGTGAA  3379


>CAJHJB010000906.1 Tilletia controversa strain OR genome assembly, contig: OR_914, 
whole genome shotgun sequence
Length=4797

 Score = 78.7 bits (42),  Expect = 1e-10
 Identities = 42/42 (100%), Gaps = 0/42 (0%)
 Strand=Plus/Minus

Query  1     CAAGGTTTCTGTAGGTGAACCTGCAGAAGGATCATTAGTGAA  42
             ||||||||||||||||||||||||||||||||||||||||||
Sbjct  3447  CAAGGTTTCTGTAGGTGAACCTGCAGAAGGATCATTAGTGAA  3406


>CAJHJB010000905.1 Tilletia controversa strain OR genome assembly, contig: OR_913, 
whole genome shotgun sequence
Length=4800

 Score = 78.7 bits (42),  Expect = 1e-10
 Identities = 42/42 (100%), Gaps = 0/42 (0%)
 Strand=Plus/Minus

Query  1    CAAGGTTTCTGTAGGTGAACCTGCAGAAGGATCATTAGTGAA  42
            ||||||||||||||||||||||||||||||||||||||||||
Sbjct  449  CAAGGTTTCTGTAGGTGAACCTGCAGAAGGATCATTAGTGAA  408


>CAJHJB010000900.1 Tilletia controversa strain OR genome assembly, contig: OR_909, 
whole genome shotgun sequence
Length=4838

 Score = 78.7 bits (42),  Expect = 1e-10
 Identities = 42/42 (100%), Gaps = 0/42 (0%)
 Strand=Plus/Plus

Query  1     CAAGGTTTCTGTAGGTGAACCTGCAGAAGGATCATTAGTGAA  42
             ||||||||||||||||||||||||||||||||||||||||||
Sbjct  1382  CAAGGTTTCTGTAGGTGAACCTGCAGAAGGATCATTAGTGAA  1423


>CAJHJB010000898.1 Tilletia controversa strain OR genome assembly, contig: OR_907, 
whole genome shotgun sequence
Length=4915

 Score = 78.7 bits (42),  Expect = 1e-10
 Identities = 42/42 (100%), Gaps = 0/42 (0%)
 Strand=Plus/Minus

Query  1     CAAGGTTTCTGTAGGTGAACCTGCAGAAGGATCATTAGTGAA  42
             ||||||||||||||||||||||||||||||||||||||||||
Sbjct  4642  CAAGGTTTCTGTAGGTGAACCTGCAGAAGGATCATTAGTGAA  4601


>CAJHJB010000897.1 Tilletia controversa strain OR genome assembly, contig: OR_906, 
whole genome shotgun sequence
Length=4953

 Score = 78.7 bits (42),  Expect = 1e-10
 Identities = 42/42 (100%), Gaps = 0/42 (0%)
 Strand=Plus/Minus

Query  1     CAAGGTTTCTGTAGGTGAACCTGCAGAAGGATCATTAGTGAA  42
             ||||||||||||||||||||||||||||||||||||||||||
Sbjct  2697  CAAGGTTTCTGTAGGTGAACCTGCAGAAGGATCATTAGTGAA  2656


>CAJHJB010000893.1 Tilletia controversa strain OR genome assembly, contig: OR_902, 
whole genome shotgun sequence
Length=5130

 Score = 78.7 bits (42),  Expect = 1e-10
 Identities = 42/42 (100%), Gaps = 0/42 (0%)
 Strand=Plus/Plus

Query  1    CAAGGTTTCTGTAGGTGAACCTGCAGAAGGATCATTAGTGAA  42
            ||||||||||||||||||||||||||||||||||||||||||
Sbjct  139  CAAGGTTTCTGTAGGTGAACCTGCAGAAGGATCATTAGTGAA  180


>CAJHJB010000892.1 Tilletia controversa strain OR genome assembly, contig: OR_901, 
whole genome shotgun sequence
Length=5184

 Score = 78.7 bits (42),  Expect = 1e-10
 Identities = 42/42 (100%), Gaps = 0/42 (0%)
 Strand=Plus/Minus

Query  1     CAAGGTTTCTGTAGGTGAACCTGCAGAAGGATCATTAGTGAA  42
             ||||||||||||||||||||||||||||||||||||||||||
Sbjct  2597  CAAGGTTTCTGTAGGTGAACCTGCAGAAGGATCATTAGTGAA  2556


>CAJHJB010000889.1 Tilletia controversa strain OR genome assembly, contig: OR_9, 
whole genome shotgun sequence
Length=401922

 Score = 78.7 bits (42),  Expect = 1e-10
 Identities = 42/42 (100%), Gaps = 0/42 (0%)
 Strand=Plus/Plus

Query  1       CAAGGTTTCTGTAGGTGAACCTGCAGAAGGATCATTAGTGAA  42
               ||||||||||||||||||||||||||||||||||||||||||
Sbjct  387777  CAAGGTTTCTGTAGGTGAACCTGCAGAAGGATCATTAGTGAA  387818


 Score = 78.7 bits (42),  Expect = 1e-10
 Identities = 42/42 (100%), Gaps = 0/42 (0%)
 Strand=Plus/Plus

Query  1       CAAGGTTTCTGTAGGTGAACCTGCAGAAGGATCATTAGTGAA  42
               ||||||||||||||||||||||||||||||||||||||||||
Sbjct  396345  CAAGGTTTCTGTAGGTGAACCTGCAGAAGGATCATTAGTGAA  396386


>CAJHJB010000888.1 Tilletia controversa strain OR genome assembly, contig: OR_899, 
whole genome shotgun sequence
Length=5253

 Score = 78.7 bits (42),  Expect = 1e-10
 Identities = 42/42 (100%), Gaps = 0/42 (0%)
 Strand=Plus/Minus

Query  1    CAAGGTTTCTGTAGGTGAACCTGCAGAAGGATCATTAGTGAA  42
            ||||||||||||||||||||||||||||||||||||||||||
Sbjct  133  CAAGGTTTCTGTAGGTGAACCTGCAGAAGGATCATTAGTGAA  92


>CAJHJB010000883.1 Tilletia controversa strain OR genome assembly, contig: OR_894, 
whole genome shotgun sequence
Length=10038

 Score = 78.7 bits (42),  Expect = 1e-10
 Identities = 42/42 (100%), Gaps = 0/42 (0%)
 Strand=Plus/Plus

Query  1     CAAGGTTTCTGTAGGTGAACCTGCAGAAGGATCATTAGTGAA  42
             ||||||||||||||||||||||||||||||||||||||||||
Sbjct  2203  CAAGGTTTCTGTAGGTGAACCTGCAGAAGGATCATTAGTGAA  2244


 Score = 78.7 bits (42),  Expect = 1e-10
 Identities = 42/42 (100%), Gaps = 0/42 (0%)
 Strand=Plus/Minus

Query  1     CAAGGTTTCTGTAGGTGAACCTGCAGAAGGATCATTAGTGAA  42
             ||||||||||||||||||||||||||||||||||||||||||
Sbjct  7771  CAAGGTTTCTGTAGGTGAACCTGCAGAAGGATCATTAGTGAA  7730


>CAJHJB010000881.1 Tilletia controversa strain OR genome assembly, contig: OR_892, 
whole genome shotgun sequence
Length=5406

 Score = 78.7 bits (42),  Expect = 1e-10
 Identities = 42/42 (100%), Gaps = 0/42 (0%)
 Strand=Plus/Minus

Query  1     CAAGGTTTCTGTAGGTGAACCTGCAGAAGGATCATTAGTGAA  42
             ||||||||||||||||||||||||||||||||||||||||||
Sbjct  2237  CAAGGTTTCTGTAGGTGAACCTGCAGAAGGATCATTAGTGAA  2196


>CAJHJB010000876.1 Tilletia controversa strain OR genome assembly, contig: OR_888, 
whole genome shotgun sequence
Length=5475

 Score = 78.7 bits (42),  Expect = 1e-10
 Identities = 42/42 (100%), Gaps = 0/42 (0%)
 Strand=Plus/Minus

Query  1     CAAGGTTTCTGTAGGTGAACCTGCAGAAGGATCATTAGTGAA  42
             ||||||||||||||||||||||||||||||||||||||||||
Sbjct  3193  CAAGGTTTCTGTAGGTGAACCTGCAGAAGGATCATTAGTGAA  3152


>CAJHJB010000875.1 Tilletia controversa strain OR genome assembly, contig: OR_887, 
whole genome shotgun sequence
Length=5487

 Score = 78.7 bits (42),  Expect = 1e-10
 Identities = 42/42 (100%), Gaps = 0/42 (0%)
 Strand=Plus/Minus

Query  1     CAAGGTTTCTGTAGGTGAACCTGCAGAAGGATCATTAGTGAA  42
             ||||||||||||||||||||||||||||||||||||||||||
Sbjct  4345  CAAGGTTTCTGTAGGTGAACCTGCAGAAGGATCATTAGTGAA  4304


>CAJHJB010000871.1 Tilletia controversa strain OR genome assembly, contig: OR_883, 
whole genome shotgun sequence
Length=11170

 Score = 78.7 bits (42),  Expect = 1e-10
 Identities = 42/42 (100%), Gaps = 0/42 (0%)
 Strand=Plus/Minus

Query  1     CAAGGTTTCTGTAGGTGAACCTGCAGAAGGATCATTAGTGAA  42
             ||||||||||||||||||||||||||||||||||||||||||
Sbjct  4391  CAAGGTTTCTGTAGGTGAACCTGCAGAAGGATCATTAGTGAA  4350


>CAJHJB010000868.1 Tilletia controversa strain OR genome assembly, contig: OR_880, 
whole genome shotgun sequence
Length=5680

 Score = 78.7 bits (42),  Expect = 1e-10
 Identities = 42/42 (100%), Gaps = 0/42 (0%)
 Strand=Plus/Minus

Query  1     CAAGGTTTCTGTAGGTGAACCTGCAGAAGGATCATTAGTGAA  42
             ||||||||||||||||||||||||||||||||||||||||||
Sbjct  2135  CAAGGTTTCTGTAGGTGAACCTGCAGAAGGATCATTAGTGAA  2094


>CAJHJB010000866.1 Tilletia controversa strain OR genome assembly, contig: OR_879, 
whole genome shotgun sequence
Length=5693

 Score = 78.7 bits (42),  Expect = 1e-10
 Identities = 42/42 (100%), Gaps = 0/42 (0%)
 Strand=Plus/Plus

Query  1     CAAGGTTTCTGTAGGTGAACCTGCAGAAGGATCATTAGTGAA  42
             ||||||||||||||||||||||||||||||||||||||||||
Sbjct  1799  CAAGGTTTCTGTAGGTGAACCTGCAGAAGGATCATTAGTGAA  1840


>CAJHJB010000864.1 Tilletia controversa strain OR genome assembly, contig: OR_877, 
whole genome shotgun sequence
Length=10045

 Score = 78.7 bits (42),  Expect = 1e-10
 Identities = 42/42 (100%), Gaps = 0/42 (0%)
 Strand=Plus/Minus

Query  1     CAAGGTTTCTGTAGGTGAACCTGCAGAAGGATCATTAGTGAA  42
             ||||||||||||||||||||||||||||||||||||||||||
Sbjct  3475  CAAGGTTTCTGTAGGTGAACCTGCAGAAGGATCATTAGTGAA  3434


 Score = 78.7 bits (42),  Expect = 1e-10
 Identities = 42/42 (100%), Gaps = 0/42 (0%)
 Strand=Plus/Minus

Query  1     CAAGGTTTCTGTAGGTGAACCTGCAGAAGGATCATTAGTGAA  42
             ||||||||||||||||||||||||||||||||||||||||||
Sbjct  4895  CAAGGTTTCTGTAGGTGAACCTGCAGAAGGATCATTAGTGAA  4854


>CAJHJB010000861.1 Tilletia controversa strain OR genome assembly, contig: OR_874, 
whole genome shotgun sequence
Length=5831

 Score = 78.7 bits (42),  Expect = 1e-10
 Identities = 42/42 (100%), Gaps = 0/42 (0%)
 Strand=Plus/Plus

Query  1    CAAGGTTTCTGTAGGTGAACCTGCAGAAGGATCATTAGTGAA  42
            ||||||||||||||||||||||||||||||||||||||||||
Sbjct  857  CAAGGTTTCTGTAGGTGAACCTGCAGAAGGATCATTAGTGAA  898


>CAJHJB010000859.1 Tilletia controversa strain OR genome assembly, contig: OR_872, 
whole genome shotgun sequence
Length=5917

 Score = 78.7 bits (42),  Expect = 1e-10
 Identities = 42/42 (100%), Gaps = 0/42 (0%)
 Strand=Plus/Minus

Query  1     CAAGGTTTCTGTAGGTGAACCTGCAGAAGGATCATTAGTGAA  42
             ||||||||||||||||||||||||||||||||||||||||||
Sbjct  3187  CAAGGTTTCTGTAGGTGAACCTGCAGAAGGATCATTAGTGAA  3146


>CAJHJB010000858.1 Tilletia controversa strain OR genome assembly, contig: OR_871, 
whole genome shotgun sequence
Length=5932

 Score = 78.7 bits (42),  Expect = 1e-10
 Identities = 42/42 (100%), Gaps = 0/42 (0%)
 Strand=Plus/Minus

Query  1     CAAGGTTTCTGTAGGTGAACCTGCAGAAGGATCATTAGTGAA  42
             ||||||||||||||||||||||||||||||||||||||||||
Sbjct  4147  CAAGGTTTCTGTAGGTGAACCTGCAGAAGGATCATTAGTGAA  4106


>CAJHJB010000853.1 Tilletia controversa strain OR genome assembly, contig: OR_867, 
whole genome shotgun sequence
Length=6081

 Score = 78.7 bits (42),  Expect = 1e-10
 Identities = 42/42 (100%), Gaps = 0/42 (0%)
 Strand=Plus/Minus

Query  1     CAAGGTTTCTGTAGGTGAACCTGCAGAAGGATCATTAGTGAA  42
             ||||||||||||||||||||||||||||||||||||||||||
Sbjct  1231  CAAGGTTTCTGTAGGTGAACCTGCAGAAGGATCATTAGTGAA  1190


>CAJHJB010000852.1 Tilletia controversa strain OR genome assembly, contig: OR_866, 
whole genome shotgun sequence
Length=6084

 Score = 78.7 bits (42),  Expect = 1e-10
 Identities = 42/42 (100%), Gaps = 0/42 (0%)
 Strand=Plus/Minus

Query  1     CAAGGTTTCTGTAGGTGAACCTGCAGAAGGATCATTAGTGAA  42
             ||||||||||||||||||||||||||||||||||||||||||
Sbjct  4044  CAAGGTTTCTGTAGGTGAACCTGCAGAAGGATCATTAGTGAA  4003


>CAJHJB010000851.1 Tilletia controversa strain OR genome assembly, contig: OR_865, 
whole genome shotgun sequence
Length=6120

 Score = 78.7 bits (42),  Expect = 1e-10
 Identities = 42/42 (100%), Gaps = 0/42 (0%)
 Strand=Plus/Minus

Query  1     CAAGGTTTCTGTAGGTGAACCTGCAGAAGGATCATTAGTGAA  42
             ||||||||||||||||||||||||||||||||||||||||||
Sbjct  1136  CAAGGTTTCTGTAGGTGAACCTGCAGAAGGATCATTAGTGAA  1095


>CAJHJB010000850.1 Tilletia controversa strain OR genome assembly, contig: OR_864, 
whole genome shotgun sequence
Length=6156

 Score = 78.7 bits (42),  Expect = 1e-10
 Identities = 42/42 (100%), Gaps = 0/42 (0%)
 Strand=Plus/Minus

Query  1     CAAGGTTTCTGTAGGTGAACCTGCAGAAGGATCATTAGTGAA  42
             ||||||||||||||||||||||||||||||||||||||||||
Sbjct  3257  CAAGGTTTCTGTAGGTGAACCTGCAGAAGGATCATTAGTGAA  3216


>CAJHJB010000849.1 Tilletia controversa strain OR genome assembly, contig: OR_863, 
whole genome shotgun sequence
Length=6156

 Score = 78.7 bits (42),  Expect = 1e-10
 Identities = 42/42 (100%), Gaps = 0/42 (0%)
 Strand=Plus/Minus

Query  1    CAAGGTTTCTGTAGGTGAACCTGCAGAAGGATCATTAGTGAA  42
            ||||||||||||||||||||||||||||||||||||||||||
Sbjct  277  CAAGGTTTCTGTAGGTGAACCTGCAGAAGGATCATTAGTGAA  236


>CAJHJB010000843.1 Tilletia controversa strain OR genome assembly, contig: OR_858, 
whole genome shotgun sequence
Length=6280

 Score = 78.7 bits (42),  Expect = 1e-10
 Identities = 42/42 (100%), Gaps = 0/42 (0%)
 Strand=Plus/Minus

Query  1     CAAGGTTTCTGTAGGTGAACCTGCAGAAGGATCATTAGTGAA  42
             ||||||||||||||||||||||||||||||||||||||||||
Sbjct  2703  CAAGGTTTCTGTAGGTGAACCTGCAGAAGGATCATTAGTGAA  2662


>CAJHJB010000840.1 Tilletia controversa strain OR genome assembly, contig: OR_855, 
whole genome shotgun sequence
Length=6307

 Score = 78.7 bits (42),  Expect = 1e-10
 Identities = 42/42 (100%), Gaps = 0/42 (0%)
 Strand=Plus/Minus

Query  1     CAAGGTTTCTGTAGGTGAACCTGCAGAAGGATCATTAGTGAA  42
             ||||||||||||||||||||||||||||||||||||||||||
Sbjct  3008  CAAGGTTTCTGTAGGTGAACCTGCAGAAGGATCATTAGTGAA  2967


>CAJHJB010000837.1 Tilletia controversa strain OR genome assembly, contig: OR_852, 
whole genome shotgun sequence
Length=13951

 Score = 78.7 bits (42),  Expect = 1e-10
 Identities = 42/42 (100%), Gaps = 0/42 (0%)
 Strand=Plus/Minus

Query  1     CAAGGTTTCTGTAGGTGAACCTGCAGAAGGATCATTAGTGAA  42
             ||||||||||||||||||||||||||||||||||||||||||
Sbjct  1195  CAAGGTTTCTGTAGGTGAACCTGCAGAAGGATCATTAGTGAA  1154


 Score = 78.7 bits (42),  Expect = 1e-10
 Identities = 42/42 (100%), Gaps = 0/42 (0%)
 Strand=Plus/Minus

Query  1     CAAGGTTTCTGTAGGTGAACCTGCAGAAGGATCATTAGTGAA  42
             ||||||||||||||||||||||||||||||||||||||||||
Sbjct  9951  CAAGGTTTCTGTAGGTGAACCTGCAGAAGGATCATTAGTGAA  9910


>CAJHJB010000836.1 Tilletia controversa strain OR genome assembly, contig: OR_851, 
whole genome shotgun sequence
Length=6364

 Score = 78.7 bits (42),  Expect = 1e-10
 Identities = 42/42 (100%), Gaps = 0/42 (0%)
 Strand=Plus/Plus

Query  1     CAAGGTTTCTGTAGGTGAACCTGCAGAAGGATCATTAGTGAA  42
             ||||||||||||||||||||||||||||||||||||||||||
Sbjct  1651  CAAGGTTTCTGTAGGTGAACCTGCAGAAGGATCATTAGTGAA  1692


>CAJHJB010000835.1 Tilletia controversa strain OR genome assembly, contig: OR_850, 
whole genome shotgun sequence
Length=6368

 Score = 78.7 bits (42),  Expect = 1e-10
 Identities = 42/42 (100%), Gaps = 0/42 (0%)
 Strand=Plus/Minus

Query  1    CAAGGTTTCTGTAGGTGAACCTGCAGAAGGATCATTAGTGAA  42
            ||||||||||||||||||||||||||||||||||||||||||
Sbjct  666  CAAGGTTTCTGTAGGTGAACCTGCAGAAGGATCATTAGTGAA  625


>CAJHJB010000832.1 Tilletia controversa strain OR genome assembly, contig: OR_848, 
whole genome shotgun sequence
Length=6377

 Score = 78.7 bits (42),  Expect = 1e-10
 Identities = 42/42 (100%), Gaps = 0/42 (0%)
 Strand=Plus/Minus

Query  1   CAAGGTTTCTGTAGGTGAACCTGCAGAAGGATCATTAGTGAA  42
           ||||||||||||||||||||||||||||||||||||||||||
Sbjct  67  CAAGGTTTCTGTAGGTGAACCTGCAGAAGGATCATTAGTGAA  26


>CAJHJB010000826.1 Tilletia controversa strain OR genome assembly, contig: OR_842, 
whole genome shotgun sequence
Length=12645

 Score = 78.7 bits (42),  Expect = 1e-10
 Identities = 42/42 (100%), Gaps = 0/42 (0%)
 Strand=Plus/Plus

Query  1     CAAGGTTTCTGTAGGTGAACCTGCAGAAGGATCATTAGTGAA  42
             ||||||||||||||||||||||||||||||||||||||||||
Sbjct  1060  CAAGGTTTCTGTAGGTGAACCTGCAGAAGGATCATTAGTGAA  1101


 Score = 78.7 bits (42),  Expect = 1e-10
 Identities = 42/42 (100%), Gaps = 0/42 (0%)
 Strand=Plus/Plus

Query  1     CAAGGTTTCTGTAGGTGAACCTGCAGAAGGATCATTAGTGAA  42
             ||||||||||||||||||||||||||||||||||||||||||
Sbjct  9607  CAAGGTTTCTGTAGGTGAACCTGCAGAAGGATCATTAGTGAA  9648


>CAJHJB010000821.1 Tilletia controversa strain OR genome assembly, contig: OR_838, 
whole genome shotgun sequence
Length=12826

 Score = 78.7 bits (42),  Expect = 1e-10
 Identities = 42/42 (100%), Gaps = 0/42 (0%)
 Strand=Plus/Minus

Query  1     CAAGGTTTCTGTAGGTGAACCTGCAGAAGGATCATTAGTGAA  42
             ||||||||||||||||||||||||||||||||||||||||||
Sbjct  7168  CAAGGTTTCTGTAGGTGAACCTGCAGAAGGATCATTAGTGAA  7127


>CAJHJB010000819.1 Tilletia controversa strain OR genome assembly, contig: OR_836, 
whole genome shotgun sequence
Length=6561

 Score = 78.7 bits (42),  Expect = 1e-10
 Identities = 42/42 (100%), Gaps = 0/42 (0%)
 Strand=Plus/Minus

Query  1     CAAGGTTTCTGTAGGTGAACCTGCAGAAGGATCATTAGTGAA  42
             ||||||||||||||||||||||||||||||||||||||||||
Sbjct  1614  CAAGGTTTCTGTAGGTGAACCTGCAGAAGGATCATTAGTGAA  1573


>CAJHJB010000815.1 Tilletia controversa strain OR genome assembly, contig: OR_832, 
whole genome shotgun sequence
Length=6658

 Score = 78.7 bits (42),  Expect = 1e-10
 Identities = 42/42 (100%), Gaps = 0/42 (0%)
 Strand=Plus/Minus

Query  1    CAAGGTTTCTGTAGGTGAACCTGCAGAAGGATCATTAGTGAA  42
            ||||||||||||||||||||||||||||||||||||||||||
Sbjct  111  CAAGGTTTCTGTAGGTGAACCTGCAGAAGGATCATTAGTGAA  70


>CAJHJB010000814.1 Tilletia controversa strain OR genome assembly, contig: OR_831, 
whole genome shotgun sequence
Length=6660

 Score = 78.7 bits (42),  Expect = 1e-10
 Identities = 42/42 (100%), Gaps = 0/42 (0%)
 Strand=Plus/Minus

Query  1     CAAGGTTTCTGTAGGTGAACCTGCAGAAGGATCATTAGTGAA  42
             ||||||||||||||||||||||||||||||||||||||||||
Sbjct  1916  CAAGGTTTCTGTAGGTGAACCTGCAGAAGGATCATTAGTGAA  1875


>CAJHJB010000808.1 Tilletia controversa strain OR genome assembly, contig: OR_826, 
whole genome shotgun sequence
Length=6719

 Score = 78.7 bits (42),  Expect = 1e-10
 Identities = 42/42 (100%), Gaps = 0/42 (0%)
 Strand=Plus/Minus

Query  1     CAAGGTTTCTGTAGGTGAACCTGCAGAAGGATCATTAGTGAA  42
             ||||||||||||||||||||||||||||||||||||||||||
Sbjct  5352  CAAGGTTTCTGTAGGTGAACCTGCAGAAGGATCATTAGTGAA  5311


>CAJHJB010000806.1 Tilletia controversa strain OR genome assembly, contig: OR_824, 
whole genome shotgun sequence
Length=6749

 Score = 78.7 bits (42),  Expect = 1e-10
 Identities = 42/42 (100%), Gaps = 0/42 (0%)
 Strand=Plus/Minus

Query  1    CAAGGTTTCTGTAGGTGAACCTGCAGAAGGATCATTAGTGAA  42
            ||||||||||||||||||||||||||||||||||||||||||
Sbjct  665  CAAGGTTTCTGTAGGTGAACCTGCAGAAGGATCATTAGTGAA  624


>CAJHJB010000804.1 Tilletia controversa strain OR genome assembly, contig: OR_822, 
whole genome shotgun sequence
Length=6787

 Score = 78.7 bits (42),  Expect = 1e-10
 Identities = 42/42 (100%), Gaps = 0/42 (0%)
 Strand=Plus/Minus

Query  1     CAAGGTTTCTGTAGGTGAACCTGCAGAAGGATCATTAGTGAA  42
             ||||||||||||||||||||||||||||||||||||||||||
Sbjct  4957  CAAGGTTTCTGTAGGTGAACCTGCAGAAGGATCATTAGTGAA  4916


>CAJHJB010000800.1 Tilletia controversa strain OR genome assembly, contig: OR_819, 
whole genome shotgun sequence
Length=6835

 Score = 78.7 bits (42),  Expect = 1e-10
 Identities = 42/42 (100%), Gaps = 0/42 (0%)
 Strand=Plus/Minus

Query  1     CAAGGTTTCTGTAGGTGAACCTGCAGAAGGATCATTAGTGAA  42
             ||||||||||||||||||||||||||||||||||||||||||
Sbjct  4929  CAAGGTTTCTGTAGGTGAACCTGCAGAAGGATCATTAGTGAA  4888


>CAJHJB010000799.1 Tilletia controversa strain OR genome assembly, contig: OR_818, 
whole genome shotgun sequence
Length=6846

 Score = 78.7 bits (42),  Expect = 1e-10
 Identities = 42/42 (100%), Gaps = 0/42 (0%)
 Strand=Plus/Minus

Query  1     CAAGGTTTCTGTAGGTGAACCTGCAGAAGGATCATTAGTGAA  42
             ||||||||||||||||||||||||||||||||||||||||||
Sbjct  5110  CAAGGTTTCTGTAGGTGAACCTGCAGAAGGATCATTAGTGAA  5069


>CAJHJB010000795.1 Tilletia controversa strain OR genome assembly, contig: OR_814, 
whole genome shotgun sequence
Length=6907

 Score = 78.7 bits (42),  Expect = 1e-10
 Identities = 42/42 (100%), Gaps = 0/42 (0%)
 Strand=Plus/Minus

Query  1     CAAGGTTTCTGTAGGTGAACCTGCAGAAGGATCATTAGTGAA  42
             ||||||||||||||||||||||||||||||||||||||||||
Sbjct  2735  CAAGGTTTCTGTAGGTGAACCTGCAGAAGGATCATTAGTGAA  2694


>CAJHJB010000794.1 Tilletia controversa strain OR genome assembly, contig: OR_813, 
whole genome shotgun sequence
Length=11645

 Score = 78.7 bits (42),  Expect = 1e-10
 Identities = 42/42 (100%), Gaps = 0/42 (0%)
 Strand=Plus/Minus

Query  1     CAAGGTTTCTGTAGGTGAACCTGCAGAAGGATCATTAGTGAA  42
             ||||||||||||||||||||||||||||||||||||||||||
Sbjct  1503  CAAGGTTTCTGTAGGTGAACCTGCAGAAGGATCATTAGTGAA  1462


 Score = 78.7 bits (42),  Expect = 1e-10
 Identities = 42/42 (100%), Gaps = 0/42 (0%)
 Strand=Plus/Minus

Query  1      CAAGGTTTCTGTAGGTGAACCTGCAGAAGGATCATTAGTGAA  42
              ||||||||||||||||||||||||||||||||||||||||||
Sbjct  10129  CAAGGTTTCTGTAGGTGAACCTGCAGAAGGATCATTAGTGAA  10088


>CAJHJB010000793.1 Tilletia controversa strain OR genome assembly, contig: OR_812, 
whole genome shotgun sequence
Length=6925

 Score = 78.7 bits (42),  Expect = 1e-10
 Identities = 42/42 (100%), Gaps = 0/42 (0%)
 Strand=Plus/Minus

Query  1     CAAGGTTTCTGTAGGTGAACCTGCAGAAGGATCATTAGTGAA  42
             ||||||||||||||||||||||||||||||||||||||||||
Sbjct  5781  CAAGGTTTCTGTAGGTGAACCTGCAGAAGGATCATTAGTGAA  5740


>CAJHJB010000792.1 Tilletia controversa strain OR genome assembly, contig: OR_811, 
whole genome shotgun sequence
Length=6944

 Score = 78.7 bits (42),  Expect = 1e-10
 Identities = 42/42 (100%), Gaps = 0/42 (0%)
 Strand=Plus/Minus

Query  1     CAAGGTTTCTGTAGGTGAACCTGCAGAAGGATCATTAGTGAA  42
             ||||||||||||||||||||||||||||||||||||||||||
Sbjct  5901  CAAGGTTTCTGTAGGTGAACCTGCAGAAGGATCATTAGTGAA  5860


>CAJHJB010000788.1 Tilletia controversa strain OR genome assembly, contig: OR_808, 
whole genome shotgun sequence
Length=7040

 Score = 78.7 bits (42),  Expect = 1e-10
 Identities = 42/42 (100%), Gaps = 0/42 (0%)
 Strand=Plus/Minus

Query  1     CAAGGTTTCTGTAGGTGAACCTGCAGAAGGATCATTAGTGAA  42
             ||||||||||||||||||||||||||||||||||||||||||
Sbjct  1679  CAAGGTTTCTGTAGGTGAACCTGCAGAAGGATCATTAGTGAA  1638


>CAJHJB010000787.1 Tilletia controversa strain OR genome assembly, contig: OR_807, 
whole genome shotgun sequence
Length=7047

 Score = 78.7 bits (42),  Expect = 1e-10
 Identities = 42/42 (100%), Gaps = 0/42 (0%)
 Strand=Plus/Minus

Query  1     CAAGGTTTCTGTAGGTGAACCTGCAGAAGGATCATTAGTGAA  42
             ||||||||||||||||||||||||||||||||||||||||||
Sbjct  4247  CAAGGTTTCTGTAGGTGAACCTGCAGAAGGATCATTAGTGAA  4206


>CAJHJB010000785.1 Tilletia controversa strain OR genome assembly, contig: OR_805, 
whole genome shotgun sequence
Length=7074

 Score = 78.7 bits (42),  Expect = 1e-10
 Identities = 42/42 (100%), Gaps = 0/42 (0%)
 Strand=Plus/Minus

Query  1     CAAGGTTTCTGTAGGTGAACCTGCAGAAGGATCATTAGTGAA  42
             ||||||||||||||||||||||||||||||||||||||||||
Sbjct  2155  CAAGGTTTCTGTAGGTGAACCTGCAGAAGGATCATTAGTGAA  2114


>CAJHJB010000784.1 Tilletia controversa strain OR genome assembly, contig: OR_804, 
whole genome shotgun sequence
Length=7082

 Score = 78.7 bits (42),  Expect = 1e-10
 Identities = 42/42 (100%), Gaps = 0/42 (0%)
 Strand=Plus/Plus

Query  1     CAAGGTTTCTGTAGGTGAACCTGCAGAAGGATCATTAGTGAA  42
             ||||||||||||||||||||||||||||||||||||||||||
Sbjct  6198  CAAGGTTTCTGTAGGTGAACCTGCAGAAGGATCATTAGTGAA  6239


>CAJHJB010000783.1 Tilletia controversa strain OR genome assembly, contig: OR_803, 
whole genome shotgun sequence
Length=7084

 Score = 78.7 bits (42),  Expect = 1e-10
 Identities = 42/42 (100%), Gaps = 0/42 (0%)
 Strand=Plus/Minus

Query  1     CAAGGTTTCTGTAGGTGAACCTGCAGAAGGATCATTAGTGAA  42
             ||||||||||||||||||||||||||||||||||||||||||
Sbjct  4394  CAAGGTTTCTGTAGGTGAACCTGCAGAAGGATCATTAGTGAA  4353


>CAJHJB010000782.1 Tilletia controversa strain OR genome assembly, contig: OR_802, 
whole genome shotgun sequence
Length=14198

 Score = 78.7 bits (42),  Expect = 1e-10
 Identities = 42/42 (100%), Gaps = 0/42 (0%)
 Strand=Plus/Minus

Query  1     CAAGGTTTCTGTAGGTGAACCTGCAGAAGGATCATTAGTGAA  42
             ||||||||||||||||||||||||||||||||||||||||||
Sbjct  7973  CAAGGTTTCTGTAGGTGAACCTGCAGAAGGATCATTAGTGAA  7932


>CAJHJB010000781.1 Tilletia controversa strain OR genome assembly, contig: OR_801, 
whole genome shotgun sequence
Length=7274

 Score = 78.7 bits (42),  Expect = 1e-10
 Identities = 42/42 (100%), Gaps = 0/42 (0%)
 Strand=Plus/Minus

Query  1     CAAGGTTTCTGTAGGTGAACCTGCAGAAGGATCATTAGTGAA  42
             ||||||||||||||||||||||||||||||||||||||||||
Sbjct  2445  CAAGGTTTCTGTAGGTGAACCTGCAGAAGGATCATTAGTGAA  2404


>CAJHJB010000774.1 Tilletia controversa strain OR genome assembly, contig: OR_796, 
whole genome shotgun sequence
Length=7314

 Score = 78.7 bits (42),  Expect = 1e-10
 Identities = 42/42 (100%), Gaps = 0/42 (0%)
 Strand=Plus/Minus

Query  1     CAAGGTTTCTGTAGGTGAACCTGCAGAAGGATCATTAGTGAA  42
             ||||||||||||||||||||||||||||||||||||||||||
Sbjct  3768  CAAGGTTTCTGTAGGTGAACCTGCAGAAGGATCATTAGTGAA  3727


>CAJHJB010000773.1 Tilletia controversa strain OR genome assembly, contig: OR_795, 
whole genome shotgun sequence
Length=12991

 Score = 78.7 bits (42),  Expect = 1e-10
 Identities = 42/42 (100%), Gaps = 0/42 (0%)
 Strand=Plus/Minus

Query  1     CAAGGTTTCTGTAGGTGAACCTGCAGAAGGATCATTAGTGAA  42
             ||||||||||||||||||||||||||||||||||||||||||
Sbjct  3055  CAAGGTTTCTGTAGGTGAACCTGCAGAAGGATCATTAGTGAA  3014


 Score = 75.0 bits (40),  Expect = 1e-09
 Identities = 40/40 (100%), Gaps = 0/40 (0%)
 Strand=Plus/Minus

Query  3      AGGTTTCTGTAGGTGAACCTGCAGAAGGATCATTAGTGAA  42
              ||||||||||||||||||||||||||||||||||||||||
Sbjct  11582  AGGTTTCTGTAGGTGAACCTGCAGAAGGATCATTAGTGAA  11543


>CAJHJB010000772.1 Tilletia controversa strain OR genome assembly, contig: OR_794, 
whole genome shotgun sequence
Length=7357

 Score = 78.7 bits (42),  Expect = 1e-10
 Identities = 42/42 (100%), Gaps = 0/42 (0%)
 Strand=Plus/Minus

Query  1    CAAGGTTTCTGTAGGTGAACCTGCAGAAGGATCATTAGTGAA  42
            ||||||||||||||||||||||||||||||||||||||||||
Sbjct  607  CAAGGTTTCTGTAGGTGAACCTGCAGAAGGATCATTAGTGAA  566


>CAJHJB010000770.1 Tilletia controversa strain OR genome assembly, contig: OR_792, 
whole genome shotgun sequence
Length=7391

 Score = 78.7 bits (42),  Expect = 1e-10
 Identities = 42/42 (100%), Gaps = 0/42 (0%)
 Strand=Plus/Minus

Query  1     CAAGGTTTCTGTAGGTGAACCTGCAGAAGGATCATTAGTGAA  42
             ||||||||||||||||||||||||||||||||||||||||||
Sbjct  6745  CAAGGTTTCTGTAGGTGAACCTGCAGAAGGATCATTAGTGAA  6704


>CAJHJB010000768.1 Tilletia controversa strain OR genome assembly, contig: OR_790, 
whole genome shotgun sequence
Length=7396

 Score = 78.7 bits (42),  Expect = 1e-10
 Identities = 42/42 (100%), Gaps = 0/42 (0%)
 Strand=Plus/Minus

Query  1     CAAGGTTTCTGTAGGTGAACCTGCAGAAGGATCATTAGTGAA  42
             ||||||||||||||||||||||||||||||||||||||||||
Sbjct  1845  CAAGGTTTCTGTAGGTGAACCTGCAGAAGGATCATTAGTGAA  1804


>CAJHJB010000765.1 Tilletia controversa strain OR genome assembly, contig: OR_788, 
whole genome shotgun sequence
Length=7446

 Score = 78.7 bits (42),  Expect = 1e-10
 Identities = 42/42 (100%), Gaps = 0/42 (0%)
 Strand=Plus/Minus

Query  1    CAAGGTTTCTGTAGGTGAACCTGCAGAAGGATCATTAGTGAA  42
            ||||||||||||||||||||||||||||||||||||||||||
Sbjct  862  CAAGGTTTCTGTAGGTGAACCTGCAGAAGGATCATTAGTGAA  821


>CAJHJB010000763.1 Tilletia controversa strain OR genome assembly, contig: OR_786, 
whole genome shotgun sequence
Length=7456

 Score = 78.7 bits (42),  Expect = 1e-10
 Identities = 42/42 (100%), Gaps = 0/42 (0%)
 Strand=Plus/Minus

Query  1    CAAGGTTTCTGTAGGTGAACCTGCAGAAGGATCATTAGTGAA  42
            ||||||||||||||||||||||||||||||||||||||||||
Sbjct  288  CAAGGTTTCTGTAGGTGAACCTGCAGAAGGATCATTAGTGAA  247


>CAJHJB010000762.1 Tilletia controversa strain OR genome assembly, contig: OR_785, 
whole genome shotgun sequence
Length=7460

 Score = 78.7 bits (42),  Expect = 1e-10
 Identities = 42/42 (100%), Gaps = 0/42 (0%)
 Strand=Plus/Minus

Query  1     CAAGGTTTCTGTAGGTGAACCTGCAGAAGGATCATTAGTGAA  42
             ||||||||||||||||||||||||||||||||||||||||||
Sbjct  3133  CAAGGTTTCTGTAGGTGAACCTGCAGAAGGATCATTAGTGAA  3092


>CAJHJB010000759.1 Tilletia controversa strain OR genome assembly, contig: OR_782, 
whole genome shotgun sequence
Length=12925

 Score = 78.7 bits (42),  Expect = 1e-10
 Identities = 42/42 (100%), Gaps = 0/42 (0%)
 Strand=Plus/Minus

Query  1     CAAGGTTTCTGTAGGTGAACCTGCAGAAGGATCATTAGTGAA  42
             ||||||||||||||||||||||||||||||||||||||||||
Sbjct  7295  CAAGGTTTCTGTAGGTGAACCTGCAGAAGGATCATTAGTGAA  7254


>CAJHJB010000754.1 Tilletia controversa strain OR genome assembly, contig: OR_778, 
whole genome shotgun sequence
Length=7556

 Score = 78.7 bits (42),  Expect = 1e-10
 Identities = 42/42 (100%), Gaps = 0/42 (0%)
 Strand=Plus/Minus

Query  1     CAAGGTTTCTGTAGGTGAACCTGCAGAAGGATCATTAGTGAA  42
             ||||||||||||||||||||||||||||||||||||||||||
Sbjct  2607  CAAGGTTTCTGTAGGTGAACCTGCAGAAGGATCATTAGTGAA  2566


>CAJHJB010000749.1 Tilletia controversa strain OR genome assembly, contig: OR_773, 
whole genome shotgun sequence
Length=7659

 Score = 78.7 bits (42),  Expect = 1e-10
 Identities = 42/42 (100%), Gaps = 0/42 (0%)
 Strand=Plus/Plus

Query  1     CAAGGTTTCTGTAGGTGAACCTGCAGAAGGATCATTAGTGAA  42
             ||||||||||||||||||||||||||||||||||||||||||
Sbjct  4816  CAAGGTTTCTGTAGGTGAACCTGCAGAAGGATCATTAGTGAA  4857


>CAJHJB010000746.1 Tilletia controversa strain OR genome assembly, contig: OR_770, 
whole genome shotgun sequence
Length=7714

 Score = 78.7 bits (42),  Expect = 1e-10
 Identities = 42/42 (100%), Gaps = 0/42 (0%)
 Strand=Plus/Minus

Query  1     CAAGGTTTCTGTAGGTGAACCTGCAGAAGGATCATTAGTGAA  42
             ||||||||||||||||||||||||||||||||||||||||||
Sbjct  2703  CAAGGTTTCTGTAGGTGAACCTGCAGAAGGATCATTAGTGAA  2662


>CAJHJB010000744.1 Tilletia controversa strain OR genome assembly, contig: OR_769, 
whole genome shotgun sequence
Length=7778

 Score = 78.7 bits (42),  Expect = 1e-10
 Identities = 42/42 (100%), Gaps = 0/42 (0%)
 Strand=Plus/Minus

Query  1     CAAGGTTTCTGTAGGTGAACCTGCAGAAGGATCATTAGTGAA  42
             ||||||||||||||||||||||||||||||||||||||||||
Sbjct  2647  CAAGGTTTCTGTAGGTGAACCTGCAGAAGGATCATTAGTGAA  2606


>CAJHJB010000743.1 Tilletia controversa strain OR genome assembly, contig: OR_768, 
whole genome shotgun sequence
Length=7794

 Score = 78.7 bits (42),  Expect = 1e-10
 Identities = 42/42 (100%), Gaps = 0/42 (0%)
 Strand=Plus/Minus

Query  1     CAAGGTTTCTGTAGGTGAACCTGCAGAAGGATCATTAGTGAA  42
             ||||||||||||||||||||||||||||||||||||||||||
Sbjct  4092  CAAGGTTTCTGTAGGTGAACCTGCAGAAGGATCATTAGTGAA  4051


>CAJHJB010000742.1 Tilletia controversa strain OR genome assembly, contig: OR_767, 
whole genome shotgun sequence
Length=7822

 Score = 78.7 bits (42),  Expect = 1e-10
 Identities = 42/42 (100%), Gaps = 0/42 (0%)
 Strand=Plus/Minus

Query  1     CAAGGTTTCTGTAGGTGAACCTGCAGAAGGATCATTAGTGAA  42
             ||||||||||||||||||||||||||||||||||||||||||
Sbjct  1345  CAAGGTTTCTGTAGGTGAACCTGCAGAAGGATCATTAGTGAA  1304


>CAJHJB010000741.1 Tilletia controversa strain OR genome assembly, contig: OR_766, 
whole genome shotgun sequence
Length=7822

 Score = 78.7 bits (42),  Expect = 1e-10
 Identities = 42/42 (100%), Gaps = 0/42 (0%)
 Strand=Plus/Minus

Query  1     CAAGGTTTCTGTAGGTGAACCTGCAGAAGGATCATTAGTGAA  42
             ||||||||||||||||||||||||||||||||||||||||||
Sbjct  5047  CAAGGTTTCTGTAGGTGAACCTGCAGAAGGATCATTAGTGAA  5006


>CAJHJB010000738.1 Tilletia controversa strain OR genome assembly, contig: OR_763, 
whole genome shotgun sequence
Length=7871

 Score = 78.7 bits (42),  Expect = 1e-10
 Identities = 42/42 (100%), Gaps = 0/42 (0%)
 Strand=Plus/Minus

Query  1     CAAGGTTTCTGTAGGTGAACCTGCAGAAGGATCATTAGTGAA  42
             ||||||||||||||||||||||||||||||||||||||||||
Sbjct  3472  CAAGGTTTCTGTAGGTGAACCTGCAGAAGGATCATTAGTGAA  3431


>CAJHJB010000735.1 Tilletia controversa strain OR genome assembly, contig: OR_760, 
whole genome shotgun sequence
Length=7892

 Score = 78.7 bits (42),  Expect = 1e-10
 Identities = 42/42 (100%), Gaps = 0/42 (0%)
 Strand=Plus/Minus

Query  1     CAAGGTTTCTGTAGGTGAACCTGCAGAAGGATCATTAGTGAA  42
             ||||||||||||||||||||||||||||||||||||||||||
Sbjct  5634  CAAGGTTTCTGTAGGTGAACCTGCAGAAGGATCATTAGTGAA  5593


>CAJHJB010000732.1 Tilletia controversa strain OR genome assembly, contig: OR_758, 
whole genome shotgun sequence
Length=7985

 Score = 78.7 bits (42),  Expect = 1e-10
 Identities = 42/42 (100%), Gaps = 0/42 (0%)
 Strand=Plus/Minus

Query  1     CAAGGTTTCTGTAGGTGAACCTGCAGAAGGATCATTAGTGAA  42
             ||||||||||||||||||||||||||||||||||||||||||
Sbjct  6972  CAAGGTTTCTGTAGGTGAACCTGCAGAAGGATCATTAGTGAA  6931


>CAJHJB010000728.1 Tilletia controversa strain OR genome assembly, contig: OR_754, 
whole genome shotgun sequence
Length=16000

 Score = 78.7 bits (42),  Expect = 1e-10
 Identities = 42/42 (100%), Gaps = 0/42 (0%)
 Strand=Plus/Minus

Query  1     CAAGGTTTCTGTAGGTGAACCTGCAGAAGGATCATTAGTGAA  42
             ||||||||||||||||||||||||||||||||||||||||||
Sbjct  1792  CAAGGTTTCTGTAGGTGAACCTGCAGAAGGATCATTAGTGAA  1751


 Score = 78.7 bits (42),  Expect = 1e-10
 Identities = 42/42 (100%), Gaps = 0/42 (0%)
 Strand=Plus/Plus

Query  1      CAAGGTTTCTGTAGGTGAACCTGCAGAAGGATCATTAGTGAA  42
              ||||||||||||||||||||||||||||||||||||||||||
Sbjct  14086  CAAGGTTTCTGTAGGTGAACCTGCAGAAGGATCATTAGTGAA  14127


>CAJHJB010000726.1 Tilletia controversa strain OR genome assembly, contig: OR_752, 
whole genome shotgun sequence
Length=8205

 Score = 78.7 bits (42),  Expect = 1e-10
 Identities = 42/42 (100%), Gaps = 0/42 (0%)
 Strand=Plus/Minus

Query  1     CAAGGTTTCTGTAGGTGAACCTGCAGAAGGATCATTAGTGAA  42
             ||||||||||||||||||||||||||||||||||||||||||
Sbjct  5222  CAAGGTTTCTGTAGGTGAACCTGCAGAAGGATCATTAGTGAA  5181


>CAJHJB010000722.1 Tilletia controversa strain OR genome assembly, contig: OR_749, 
whole genome shotgun sequence
Length=8274

 Score = 78.7 bits (42),  Expect = 1e-10
 Identities = 42/42 (100%), Gaps = 0/42 (0%)
 Strand=Plus/Plus

Query  1    CAAGGTTTCTGTAGGTGAACCTGCAGAAGGATCATTAGTGAA  42
            ||||||||||||||||||||||||||||||||||||||||||
Sbjct  439  CAAGGTTTCTGTAGGTGAACCTGCAGAAGGATCATTAGTGAA  480


>CAJHJB010000719.1 Tilletia controversa strain OR genome assembly, contig: OR_746, 
whole genome shotgun sequence
Length=8302

 Score = 78.7 bits (42),  Expect = 1e-10
 Identities = 42/42 (100%), Gaps = 0/42 (0%)
 Strand=Plus/Minus

Query  1     CAAGGTTTCTGTAGGTGAACCTGCAGAAGGATCATTAGTGAA  42
             ||||||||||||||||||||||||||||||||||||||||||
Sbjct  8133  CAAGGTTTCTGTAGGTGAACCTGCAGAAGGATCATTAGTGAA  8092


>CAJHJB010000718.1 Tilletia controversa strain OR genome assembly, contig: OR_745, 
whole genome shotgun sequence
Length=8309

 Score = 78.7 bits (42),  Expect = 1e-10
 Identities = 42/42 (100%), Gaps = 0/42 (0%)
 Strand=Plus/Minus

Query  1     CAAGGTTTCTGTAGGTGAACCTGCAGAAGGATCATTAGTGAA  42
             ||||||||||||||||||||||||||||||||||||||||||
Sbjct  2339  CAAGGTTTCTGTAGGTGAACCTGCAGAAGGATCATTAGTGAA  2298


>CAJHJB010000717.1 Tilletia controversa strain OR genome assembly, contig: OR_744, 
whole genome shotgun sequence
Length=8326

 Score = 78.7 bits (42),  Expect = 1e-10
 Identities = 42/42 (100%), Gaps = 0/42 (0%)
 Strand=Plus/Minus

Query  1     CAAGGTTTCTGTAGGTGAACCTGCAGAAGGATCATTAGTGAA  42
             ||||||||||||||||||||||||||||||||||||||||||
Sbjct  6915  CAAGGTTTCTGTAGGTGAACCTGCAGAAGGATCATTAGTGAA  6874


>CAJHJB010000715.1 Tilletia controversa strain OR genome assembly, contig: OR_742, 
whole genome shotgun sequence
Length=8355

 Score = 78.7 bits (42),  Expect = 1e-10
 Identities = 42/42 (100%), Gaps = 0/42 (0%)
 Strand=Plus/Minus

Query  1     CAAGGTTTCTGTAGGTGAACCTGCAGAAGGATCATTAGTGAA  42
             ||||||||||||||||||||||||||||||||||||||||||
Sbjct  1743  CAAGGTTTCTGTAGGTGAACCTGCAGAAGGATCATTAGTGAA  1702


>CAJHJB010000714.1 Tilletia controversa strain OR genome assembly, contig: OR_741, 
whole genome shotgun sequence
Length=8368

 Score = 78.7 bits (42),  Expect = 1e-10
 Identities = 42/42 (100%), Gaps = 0/42 (0%)
 Strand=Plus/Plus

Query  1    CAAGGTTTCTGTAGGTGAACCTGCAGAAGGATCATTAGTGAA  42
            ||||||||||||||||||||||||||||||||||||||||||
Sbjct  648  CAAGGTTTCTGTAGGTGAACCTGCAGAAGGATCATTAGTGAA  689


>CAJHJB010000711.1 Tilletia controversa strain OR genome assembly, contig: OR_739, 
whole genome shotgun sequence
Length=16042

 Score = 78.7 bits (42),  Expect = 1e-10
 Identities = 42/42 (100%), Gaps = 0/42 (0%)
 Strand=Plus/Minus

Query  1    CAAGGTTTCTGTAGGTGAACCTGCAGAAGGATCATTAGTGAA  42
            ||||||||||||||||||||||||||||||||||||||||||
Sbjct  172  CAAGGTTTCTGTAGGTGAACCTGCAGAAGGATCATTAGTGAA  131


 Score = 78.7 bits (42),  Expect = 1e-10
 Identities = 42/42 (100%), Gaps = 0/42 (0%)
 Strand=Plus/Minus

Query  1     CAAGGTTTCTGTAGGTGAACCTGCAGAAGGATCATTAGTGAA  42
             ||||||||||||||||||||||||||||||||||||||||||
Sbjct  8572  CAAGGTTTCTGTAGGTGAACCTGCAGAAGGATCATTAGTGAA  8531


>CAJHJB010000710.1 Tilletia controversa strain OR genome assembly, contig: OR_738, 
whole genome shotgun sequence
Length=26170

 Score = 78.7 bits (42),  Expect = 1e-10
 Identities = 42/42 (100%), Gaps = 0/42 (0%)
 Strand=Plus/Minus

Query  1     CAAGGTTTCTGTAGGTGAACCTGCAGAAGGATCATTAGTGAA  42
             ||||||||||||||||||||||||||||||||||||||||||
Sbjct  4141  CAAGGTTTCTGTAGGTGAACCTGCAGAAGGATCATTAGTGAA  4100


>CAJHJB010000708.1 Tilletia controversa strain OR genome assembly, contig: OR_736, 
whole genome shotgun sequence
Length=8400

 Score = 78.7 bits (42),  Expect = 1e-10
 Identities = 42/42 (100%), Gaps = 0/42 (0%)
 Strand=Plus/Plus

Query  1     CAAGGTTTCTGTAGGTGAACCTGCAGAAGGATCATTAGTGAA  42
             ||||||||||||||||||||||||||||||||||||||||||
Sbjct  3589  CAAGGTTTCTGTAGGTGAACCTGCAGAAGGATCATTAGTGAA  3630


>CAJHJB010000707.1 Tilletia controversa strain OR genome assembly, contig: OR_735, 
whole genome shotgun sequence
Length=16395

 Score = 78.7 bits (42),  Expect = 1e-10
 Identities = 42/42 (100%), Gaps = 0/42 (0%)
 Strand=Plus/Plus

Query  1     CAAGGTTTCTGTAGGTGAACCTGCAGAAGGATCATTAGTGAA  42
             ||||||||||||||||||||||||||||||||||||||||||
Sbjct  5639  CAAGGTTTCTGTAGGTGAACCTGCAGAAGGATCATTAGTGAA  5680


 Score = 78.7 bits (42),  Expect = 1e-10
 Identities = 42/42 (100%), Gaps = 0/42 (0%)
 Strand=Plus/Plus

Query  1      CAAGGTTTCTGTAGGTGAACCTGCAGAAGGATCATTAGTGAA  42
              ||||||||||||||||||||||||||||||||||||||||||
Sbjct  14207  CAAGGTTTCTGTAGGTGAACCTGCAGAAGGATCATTAGTGAA  14248


>CAJHJB010000705.1 Tilletia controversa strain OR genome assembly, contig: OR_733, 
whole genome shotgun sequence
Length=8442

 Score = 78.7 bits (42),  Expect = 1e-10
 Identities = 42/42 (100%), Gaps = 0/42 (0%)
 Strand=Plus/Minus

Query  1     CAAGGTTTCTGTAGGTGAACCTGCAGAAGGATCATTAGTGAA  42
             ||||||||||||||||||||||||||||||||||||||||||
Sbjct  2054  CAAGGTTTCTGTAGGTGAACCTGCAGAAGGATCATTAGTGAA  2013


>CAJHJB010000702.1 Tilletia controversa strain OR genome assembly, contig: OR_730, 
whole genome shotgun sequence
Length=8480

 Score = 78.7 bits (42),  Expect = 1e-10
 Identities = 42/42 (100%), Gaps = 0/42 (0%)
 Strand=Plus/Minus

Query  1    CAAGGTTTCTGTAGGTGAACCTGCAGAAGGATCATTAGTGAA  42
            ||||||||||||||||||||||||||||||||||||||||||
Sbjct  929  CAAGGTTTCTGTAGGTGAACCTGCAGAAGGATCATTAGTGAA  888


>CAJHJB010000699.1 Tilletia controversa strain OR genome assembly, contig: OR_728, 
whole genome shotgun sequence
Length=8497

 Score = 78.7 bits (42),  Expect = 1e-10
 Identities = 42/42 (100%), Gaps = 0/42 (0%)
 Strand=Plus/Minus

Query  1     CAAGGTTTCTGTAGGTGAACCTGCAGAAGGATCATTAGTGAA  42
             ||||||||||||||||||||||||||||||||||||||||||
Sbjct  6230  CAAGGTTTCTGTAGGTGAACCTGCAGAAGGATCATTAGTGAA  6189


>CAJHJB010000698.1 Tilletia controversa strain OR genome assembly, contig: OR_727, 
whole genome shotgun sequence
Length=8548

 Score = 78.7 bits (42),  Expect = 1e-10
 Identities = 42/42 (100%), Gaps = 0/42 (0%)
 Strand=Plus/Minus

Query  1     CAAGGTTTCTGTAGGTGAACCTGCAGAAGGATCATTAGTGAA  42
             ||||||||||||||||||||||||||||||||||||||||||
Sbjct  7967  CAAGGTTTCTGTAGGTGAACCTGCAGAAGGATCATTAGTGAA  7926


>CAJHJB010000697.1 Tilletia controversa strain OR genome assembly, contig: OR_726, 
whole genome shotgun sequence
Length=8549

 Score = 78.7 bits (42),  Expect = 1e-10
 Identities = 42/42 (100%), Gaps = 0/42 (0%)
 Strand=Plus/Minus

Query  1     CAAGGTTTCTGTAGGTGAACCTGCAGAAGGATCATTAGTGAA  42
             ||||||||||||||||||||||||||||||||||||||||||
Sbjct  5930  CAAGGTTTCTGTAGGTGAACCTGCAGAAGGATCATTAGTGAA  5889


>CAJHJB010000695.1 Tilletia controversa strain OR genome assembly, contig: OR_724, 
whole genome shotgun sequence
Length=42312

 Score = 78.7 bits (42),  Expect = 1e-10
 Identities = 42/42 (100%), Gaps = 0/42 (0%)
 Strand=Plus/Minus

Query  1     CAAGGTTTCTGTAGGTGAACCTGCAGAAGGATCATTAGTGAA  42
             ||||||||||||||||||||||||||||||||||||||||||
Sbjct  1953  CAAGGTTTCTGTAGGTGAACCTGCAGAAGGATCATTAGTGAA  1912


 Score = 78.7 bits (42),  Expect = 1e-10
 Identities = 42/42 (100%), Gaps = 0/42 (0%)
 Strand=Plus/Minus

Query  1      CAAGGTTTCTGTAGGTGAACCTGCAGAAGGATCATTAGTGAA  42
              ||||||||||||||||||||||||||||||||||||||||||
Sbjct  12425  CAAGGTTTCTGTAGGTGAACCTGCAGAAGGATCATTAGTGAA  12384


 Score = 78.7 bits (42),  Expect = 1e-10
 Identities = 42/42 (100%), Gaps = 0/42 (0%)
 Strand=Plus/Plus

Query  1      CAAGGTTTCTGTAGGTGAACCTGCAGAAGGATCATTAGTGAA  42
              ||||||||||||||||||||||||||||||||||||||||||
Sbjct  21909  CAAGGTTTCTGTAGGTGAACCTGCAGAAGGATCATTAGTGAA  21950


 Score = 78.7 bits (42),  Expect = 1e-10
 Identities = 42/42 (100%), Gaps = 0/42 (0%)
 Strand=Plus/Plus

Query  1      CAAGGTTTCTGTAGGTGAACCTGCAGAAGGATCATTAGTGAA  42
              ||||||||||||||||||||||||||||||||||||||||||
Sbjct  30461  CAAGGTTTCTGTAGGTGAACCTGCAGAAGGATCATTAGTGAA  30502


>CAJHJB010000692.1 Tilletia controversa strain OR genome assembly, contig: OR_721, 
whole genome shotgun sequence
Length=22306

 Score = 78.7 bits (42),  Expect = 1e-10
 Identities = 42/42 (100%), Gaps = 0/42 (0%)
 Strand=Plus/Plus

Query  1     CAAGGTTTCTGTAGGTGAACCTGCAGAAGGATCATTAGTGAA  42
             ||||||||||||||||||||||||||||||||||||||||||
Sbjct  2097  CAAGGTTTCTGTAGGTGAACCTGCAGAAGGATCATTAGTGAA  2138


 Score = 78.7 bits (42),  Expect = 1e-10
 Identities = 42/42 (100%), Gaps = 0/42 (0%)
 Strand=Plus/Plus

Query  1      CAAGGTTTCTGTAGGTGAACCTGCAGAAGGATCATTAGTGAA  42
              ||||||||||||||||||||||||||||||||||||||||||
Sbjct  10661  CAAGGTTTCTGTAGGTGAACCTGCAGAAGGATCATTAGTGAA  10702


 Score = 78.7 bits (42),  Expect = 1e-10
 Identities = 42/42 (100%), Gaps = 0/42 (0%)
 Strand=Plus/Minus

Query  1      CAAGGTTTCTGTAGGTGAACCTGCAGAAGGATCATTAGTGAA  42
              ||||||||||||||||||||||||||||||||||||||||||
Sbjct  16152  CAAGGTTTCTGTAGGTGAACCTGCAGAAGGATCATTAGTGAA  16111


>CAJHJB010000691.1 Tilletia controversa strain OR genome assembly, contig: OR_720, 
whole genome shotgun sequence
Length=15742

 Score = 78.7 bits (42),  Expect = 1e-10
 Identities = 42/42 (100%), Gaps = 0/42 (0%)
 Strand=Plus/Minus

Query  1     CAAGGTTTCTGTAGGTGAACCTGCAGAAGGATCATTAGTGAA  42
             ||||||||||||||||||||||||||||||||||||||||||
Sbjct  1914  CAAGGTTTCTGTAGGTGAACCTGCAGAAGGATCATTAGTGAA  1873


>CAJHJB010000687.1 Tilletia controversa strain OR genome assembly, contig: OR_717, 
whole genome shotgun sequence
Length=8727

 Score = 78.7 bits (42),  Expect = 1e-10
 Identities = 42/42 (100%), Gaps = 0/42 (0%)
 Strand=Plus/Minus

Query  1     CAAGGTTTCTGTAGGTGAACCTGCAGAAGGATCATTAGTGAA  42
             ||||||||||||||||||||||||||||||||||||||||||
Sbjct  4497  CAAGGTTTCTGTAGGTGAACCTGCAGAAGGATCATTAGTGAA  4456


>CAJHJB010000684.1 Tilletia controversa strain OR genome assembly, contig: OR_714, 
whole genome shotgun sequence
Length=8771

 Score = 78.7 bits (42),  Expect = 1e-10
 Identities = 42/42 (100%), Gaps = 0/42 (0%)
 Strand=Plus/Minus

Query  1     CAAGGTTTCTGTAGGTGAACCTGCAGAAGGATCATTAGTGAA  42
             ||||||||||||||||||||||||||||||||||||||||||
Sbjct  3890  CAAGGTTTCTGTAGGTGAACCTGCAGAAGGATCATTAGTGAA  3849


>CAJHJB010000682.1 Tilletia controversa strain OR genome assembly, contig: OR_712, 
whole genome shotgun sequence
Length=8794

 Score = 78.7 bits (42),  Expect = 1e-10
 Identities = 42/42 (100%), Gaps = 0/42 (0%)
 Strand=Plus/Minus

Query  1     CAAGGTTTCTGTAGGTGAACCTGCAGAAGGATCATTAGTGAA  42
             ||||||||||||||||||||||||||||||||||||||||||
Sbjct  6735  CAAGGTTTCTGTAGGTGAACCTGCAGAAGGATCATTAGTGAA  6694


>CAJHJB010000680.1 Tilletia controversa strain OR genome assembly, contig: OR_710, 
whole genome shotgun sequence
Length=8812

 Score = 78.7 bits (42),  Expect = 1e-10
 Identities = 42/42 (100%), Gaps = 0/42 (0%)
 Strand=Plus/Minus

Query  1     CAAGGTTTCTGTAGGTGAACCTGCAGAAGGATCATTAGTGAA  42
             ||||||||||||||||||||||||||||||||||||||||||
Sbjct  2766  CAAGGTTTCTGTAGGTGAACCTGCAGAAGGATCATTAGTGAA  2725


>CAJHJB010000677.1 Tilletia controversa strain OR genome assembly, contig: OR_708, 
whole genome shotgun sequence
Length=8830

 Score = 78.7 bits (42),  Expect = 1e-10
 Identities = 42/42 (100%), Gaps = 0/42 (0%)
 Strand=Plus/Minus

Query  1     CAAGGTTTCTGTAGGTGAACCTGCAGAAGGATCATTAGTGAA  42
             ||||||||||||||||||||||||||||||||||||||||||
Sbjct  6907  CAAGGTTTCTGTAGGTGAACCTGCAGAAGGATCATTAGTGAA  6866


>CAJHJB010000676.1 Tilletia controversa strain OR genome assembly, contig: OR_707, 
whole genome shotgun sequence
Length=8842

 Score = 78.7 bits (42),  Expect = 1e-10
 Identities = 42/42 (100%), Gaps = 0/42 (0%)
 Strand=Plus/Minus

Query  1     CAAGGTTTCTGTAGGTGAACCTGCAGAAGGATCATTAGTGAA  42
             ||||||||||||||||||||||||||||||||||||||||||
Sbjct  2922  CAAGGTTTCTGTAGGTGAACCTGCAGAAGGATCATTAGTGAA  2881


>CAJHJB010000672.1 Tilletia controversa strain OR genome assembly, contig: OR_703, 
whole genome shotgun sequence
Length=8941

 Score = 78.7 bits (42),  Expect = 1e-10
 Identities = 42/42 (100%), Gaps = 0/42 (0%)
 Strand=Plus/Minus

Query  1    CAAGGTTTCTGTAGGTGAACCTGCAGAAGGATCATTAGTGAA  42
            ||||||||||||||||||||||||||||||||||||||||||
Sbjct  207  CAAGGTTTCTGTAGGTGAACCTGCAGAAGGATCATTAGTGAA  166


 Score = 78.7 bits (42),  Expect = 1e-10
 Identities = 42/42 (100%), Gaps = 0/42 (0%)
 Strand=Plus/Minus

Query  1     CAAGGTTTCTGTAGGTGAACCTGCAGAAGGATCATTAGTGAA  42
             ||||||||||||||||||||||||||||||||||||||||||
Sbjct  8843  CAAGGTTTCTGTAGGTGAACCTGCAGAAGGATCATTAGTGAA  8802


>CAJHJB010000671.1 Tilletia controversa strain OR genome assembly, contig: OR_702, 
whole genome shotgun sequence
Length=8975

 Score = 78.7 bits (42),  Expect = 1e-10
 Identities = 42/42 (100%), Gaps = 0/42 (0%)
 Strand=Plus/Plus

Query  1     CAAGGTTTCTGTAGGTGAACCTGCAGAAGGATCATTAGTGAA  42
             ||||||||||||||||||||||||||||||||||||||||||
Sbjct  8110  CAAGGTTTCTGTAGGTGAACCTGCAGAAGGATCATTAGTGAA  8151


>CAJHJB010000670.1 Tilletia controversa strain OR genome assembly, contig: OR_701, 
whole genome shotgun sequence
Length=9018

 Score = 78.7 bits (42),  Expect = 1e-10
 Identities = 42/42 (100%), Gaps = 0/42 (0%)
 Strand=Plus/Minus

Query  1    CAAGGTTTCTGTAGGTGAACCTGCAGAAGGATCATTAGTGAA  42
            ||||||||||||||||||||||||||||||||||||||||||
Sbjct  536  CAAGGTTTCTGTAGGTGAACCTGCAGAAGGATCATTAGTGAA  495


>CAJHJB010000666.1 Tilletia controversa strain OR genome assembly, contig: OR_699, 
whole genome shotgun sequence
Length=9049

 Score = 78.7 bits (42),  Expect = 1e-10
 Identities = 42/42 (100%), Gaps = 0/42 (0%)
 Strand=Plus/Minus

Query  1     CAAGGTTTCTGTAGGTGAACCTGCAGAAGGATCATTAGTGAA  42
             ||||||||||||||||||||||||||||||||||||||||||
Sbjct  3020  CAAGGTTTCTGTAGGTGAACCTGCAGAAGGATCATTAGTGAA  2979


>CAJHJB010000665.1 Tilletia controversa strain OR genome assembly, contig: OR_698, 
whole genome shotgun sequence
Length=25484

 Score = 78.7 bits (42),  Expect = 1e-10
 Identities = 42/42 (100%), Gaps = 0/42 (0%)
 Strand=Plus/Plus

Query  1     CAAGGTTTCTGTAGGTGAACCTGCAGAAGGATCATTAGTGAA  42
             ||||||||||||||||||||||||||||||||||||||||||
Sbjct  4955  CAAGGTTTCTGTAGGTGAACCTGCAGAAGGATCATTAGTGAA  4996


 Score = 78.7 bits (42),  Expect = 1e-10
 Identities = 42/42 (100%), Gaps = 0/42 (0%)
 Strand=Plus/Minus

Query  1      CAAGGTTTCTGTAGGTGAACCTGCAGAAGGATCATTAGTGAA  42
              ||||||||||||||||||||||||||||||||||||||||||
Sbjct  14491  CAAGGTTTCTGTAGGTGAACCTGCAGAAGGATCATTAGTGAA  14450


>CAJHJB010000664.1 Tilletia controversa strain OR genome assembly, contig: OR_697, 
whole genome shotgun sequence
Length=20350

 Score = 78.7 bits (42),  Expect = 1e-10
 Identities = 42/42 (100%), Gaps = 0/42 (0%)
 Strand=Plus/Minus

Query  1      CAAGGTTTCTGTAGGTGAACCTGCAGAAGGATCATTAGTGAA  42
              ||||||||||||||||||||||||||||||||||||||||||
Sbjct  14010  CAAGGTTTCTGTAGGTGAACCTGCAGAAGGATCATTAGTGAA  13969


>CAJHJB010000663.1 Tilletia controversa strain OR genome assembly, contig: OR_696, 
whole genome shotgun sequence
Length=9118

 Score = 78.7 bits (42),  Expect = 1e-10
 Identities = 42/42 (100%), Gaps = 0/42 (0%)
 Strand=Plus/Minus

Query  1     CAAGGTTTCTGTAGGTGAACCTGCAGAAGGATCATTAGTGAA  42
             ||||||||||||||||||||||||||||||||||||||||||
Sbjct  2523  CAAGGTTTCTGTAGGTGAACCTGCAGAAGGATCATTAGTGAA  2482


>CAJHJB010000662.1 Tilletia controversa strain OR genome assembly, contig: OR_695, 
whole genome shotgun sequence
Length=9144

 Score = 78.7 bits (42),  Expect = 1e-10
 Identities = 42/42 (100%), Gaps = 0/42 (0%)
 Strand=Plus/Minus

Query  1     CAAGGTTTCTGTAGGTGAACCTGCAGAAGGATCATTAGTGAA  42
             ||||||||||||||||||||||||||||||||||||||||||
Sbjct  4672  CAAGGTTTCTGTAGGTGAACCTGCAGAAGGATCATTAGTGAA  4631


>CAJHJB010000661.1 Tilletia controversa strain OR genome assembly, contig: OR_694, 
whole genome shotgun sequence
Length=19669

 Score = 78.7 bits (42),  Expect = 1e-10
 Identities = 42/42 (100%), Gaps = 0/42 (0%)
 Strand=Plus/Plus

Query  1     CAAGGTTTCTGTAGGTGAACCTGCAGAAGGATCATTAGTGAA  42
             ||||||||||||||||||||||||||||||||||||||||||
Sbjct  3127  CAAGGTTTCTGTAGGTGAACCTGCAGAAGGATCATTAGTGAA  3168


 Score = 78.7 bits (42),  Expect = 1e-10
 Identities = 42/42 (100%), Gaps = 0/42 (0%)
 Strand=Plus/Minus

Query  1      CAAGGTTTCTGTAGGTGAACCTGCAGAAGGATCATTAGTGAA  42
              ||||||||||||||||||||||||||||||||||||||||||
Sbjct  12453  CAAGGTTTCTGTAGGTGAACCTGCAGAAGGATCATTAGTGAA  12412


>CAJHJB010000659.1 Tilletia controversa strain OR genome assembly, contig: OR_692, 
whole genome shotgun sequence
Length=9295

 Score = 78.7 bits (42),  Expect = 1e-10
 Identities = 42/42 (100%), Gaps = 0/42 (0%)
 Strand=Plus/Minus

Query  1    CAAGGTTTCTGTAGGTGAACCTGCAGAAGGATCATTAGTGAA  42
            ||||||||||||||||||||||||||||||||||||||||||
Sbjct  851  CAAGGTTTCTGTAGGTGAACCTGCAGAAGGATCATTAGTGAA  810


>CAJHJB010000655.1 Tilletia controversa strain OR genome assembly, contig: OR_689, 
whole genome shotgun sequence
Length=9426

 Score = 78.7 bits (42),  Expect = 1e-10
 Identities = 42/42 (100%), Gaps = 0/42 (0%)
 Strand=Plus/Minus

Query  1     CAAGGTTTCTGTAGGTGAACCTGCAGAAGGATCATTAGTGAA  42
             ||||||||||||||||||||||||||||||||||||||||||
Sbjct  5096  CAAGGTTTCTGTAGGTGAACCTGCAGAAGGATCATTAGTGAA  5055


>CAJHJB010000654.1 Tilletia controversa strain OR genome assembly, contig: OR_688, 
whole genome shotgun sequence
Length=16099

 Score = 78.7 bits (42),  Expect = 1e-10
 Identities = 42/42 (100%), Gaps = 0/42 (0%)
 Strand=Plus/Minus

Query  1     CAAGGTTTCTGTAGGTGAACCTGCAGAAGGATCATTAGTGAA  42
             ||||||||||||||||||||||||||||||||||||||||||
Sbjct  3111  CAAGGTTTCTGTAGGTGAACCTGCAGAAGGATCATTAGTGAA  3070


 Score = 78.7 bits (42),  Expect = 1e-10
 Identities = 42/42 (100%), Gaps = 0/42 (0%)
 Strand=Plus/Minus

Query  1      CAAGGTTTCTGTAGGTGAACCTGCAGAAGGATCATTAGTGAA  42
              ||||||||||||||||||||||||||||||||||||||||||
Sbjct  12308  CAAGGTTTCTGTAGGTGAACCTGCAGAAGGATCATTAGTGAA  12267


>CAJHJB010000648.1 Tilletia controversa strain OR genome assembly, contig: OR_682, 
whole genome shotgun sequence
Length=9676

 Score = 78.7 bits (42),  Expect = 1e-10
 Identities = 42/42 (100%), Gaps = 0/42 (0%)
 Strand=Plus/Minus

Query  1     CAAGGTTTCTGTAGGTGAACCTGCAGAAGGATCATTAGTGAA  42
             ||||||||||||||||||||||||||||||||||||||||||
Sbjct  4694  CAAGGTTTCTGTAGGTGAACCTGCAGAAGGATCATTAGTGAA  4653


>CAJHJB010000647.1 Tilletia controversa strain OR genome assembly, contig: OR_681, 
whole genome shotgun sequence
Length=9684

 Score = 78.7 bits (42),  Expect = 1e-10
 Identities = 42/42 (100%), Gaps = 0/42 (0%)
 Strand=Plus/Minus

Query  1     CAAGGTTTCTGTAGGTGAACCTGCAGAAGGATCATTAGTGAA  42
             ||||||||||||||||||||||||||||||||||||||||||
Sbjct  6847  CAAGGTTTCTGTAGGTGAACCTGCAGAAGGATCATTAGTGAA  6806


>CAJHJB010000646.1 Tilletia controversa strain OR genome assembly, contig: OR_680, 
whole genome shotgun sequence
Length=25029

 Score = 78.7 bits (42),  Expect = 1e-10
 Identities = 42/42 (100%), Gaps = 0/42 (0%)
 Strand=Plus/Minus

Query  1     CAAGGTTTCTGTAGGTGAACCTGCAGAAGGATCATTAGTGAA  42
             ||||||||||||||||||||||||||||||||||||||||||
Sbjct  4136  CAAGGTTTCTGTAGGTGAACCTGCAGAAGGATCATTAGTGAA  4095


 Score = 78.7 bits (42),  Expect = 1e-10
 Identities = 42/42 (100%), Gaps = 0/42 (0%)
 Strand=Plus/Plus

Query  1      CAAGGTTTCTGTAGGTGAACCTGCAGAAGGATCATTAGTGAA  42
              ||||||||||||||||||||||||||||||||||||||||||
Sbjct  13059  CAAGGTTTCTGTAGGTGAACCTGCAGAAGGATCATTAGTGAA  13100


 Score = 78.7 bits (42),  Expect = 1e-10
 Identities = 42/42 (100%), Gaps = 0/42 (0%)
 Strand=Plus/Plus

Query  1      CAAGGTTTCTGTAGGTGAACCTGCAGAAGGATCATTAGTGAA  42
              ||||||||||||||||||||||||||||||||||||||||||
Sbjct  21685  CAAGGTTTCTGTAGGTGAACCTGCAGAAGGATCATTAGTGAA  21726


>CAJHJB010000644.1 Tilletia controversa strain OR genome assembly, contig: OR_679, 
whole genome shotgun sequence
Length=9726

 Score = 78.7 bits (42),  Expect = 1e-10
 Identities = 42/42 (100%), Gaps = 0/42 (0%)
 Strand=Plus/Minus

Query  1     CAAGGTTTCTGTAGGTGAACCTGCAGAAGGATCATTAGTGAA  42
             ||||||||||||||||||||||||||||||||||||||||||
Sbjct  2083  CAAGGTTTCTGTAGGTGAACCTGCAGAAGGATCATTAGTGAA  2042


>CAJHJB010000643.1 Tilletia controversa strain OR genome assembly, contig: OR_678, 
whole genome shotgun sequence
Length=9727

 Score = 78.7 bits (42),  Expect = 1e-10
 Identities = 42/42 (100%), Gaps = 0/42 (0%)
 Strand=Plus/Minus

Query  1    CAAGGTTTCTGTAGGTGAACCTGCAGAAGGATCATTAGTGAA  42
            ||||||||||||||||||||||||||||||||||||||||||
Sbjct  570  CAAGGTTTCTGTAGGTGAACCTGCAGAAGGATCATTAGTGAA  529


 Score = 78.7 bits (42),  Expect = 1e-10
 Identities = 42/42 (100%), Gaps = 0/42 (0%)
 Strand=Plus/Minus

Query  1     CAAGGTTTCTGTAGGTGAACCTGCAGAAGGATCATTAGTGAA  42
             ||||||||||||||||||||||||||||||||||||||||||
Sbjct  9134  CAAGGTTTCTGTAGGTGAACCTGCAGAAGGATCATTAGTGAA  9093


>CAJHJB010000639.1 Tilletia controversa strain OR genome assembly, contig: OR_674, 
whole genome shotgun sequence
Length=18610

 Score = 78.7 bits (42),  Expect = 1e-10
 Identities = 42/42 (100%), Gaps = 0/42 (0%)
 Strand=Plus/Minus

Query  1     CAAGGTTTCTGTAGGTGAACCTGCAGAAGGATCATTAGTGAA  42
             ||||||||||||||||||||||||||||||||||||||||||
Sbjct  2307  CAAGGTTTCTGTAGGTGAACCTGCAGAAGGATCATTAGTGAA  2266


 Score = 78.7 bits (42),  Expect = 1e-10
 Identities = 42/42 (100%), Gaps = 0/42 (0%)
 Strand=Plus/Plus

Query  1      CAAGGTTTCTGTAGGTGAACCTGCAGAAGGATCATTAGTGAA  42
              ||||||||||||||||||||||||||||||||||||||||||
Sbjct  15702  CAAGGTTTCTGTAGGTGAACCTGCAGAAGGATCATTAGTGAA  15743


>CAJHJB010000638.1 Tilletia controversa strain OR genome assembly, contig: OR_673, 
whole genome shotgun sequence
Length=9860

 Score = 78.7 bits (42),  Expect = 1e-10
 Identities = 42/42 (100%), Gaps = 0/42 (0%)
 Strand=Plus/Minus

Query  1     CAAGGTTTCTGTAGGTGAACCTGCAGAAGGATCATTAGTGAA  42
             ||||||||||||||||||||||||||||||||||||||||||
Sbjct  8224  CAAGGTTTCTGTAGGTGAACCTGCAGAAGGATCATTAGTGAA  8183


>CAJHJB010000637.1 Tilletia controversa strain OR genome assembly, contig: OR_672, 
whole genome shotgun sequence
Length=9885

 Score = 78.7 bits (42),  Expect = 1e-10
 Identities = 42/42 (100%), Gaps = 0/42 (0%)
 Strand=Plus/Minus

Query  1     CAAGGTTTCTGTAGGTGAACCTGCAGAAGGATCATTAGTGAA  42
             ||||||||||||||||||||||||||||||||||||||||||
Sbjct  6594  CAAGGTTTCTGTAGGTGAACCTGCAGAAGGATCATTAGTGAA  6553


>CAJHJB010000636.1 Tilletia controversa strain OR genome assembly, contig: OR_671, 
whole genome shotgun sequence
Length=13496

 Score = 78.7 bits (42),  Expect = 1e-10
 Identities = 42/42 (100%), Gaps = 0/42 (0%)
 Strand=Plus/Minus

Query  1   CAAGGTTTCTGTAGGTGAACCTGCAGAAGGATCATTAGTGAA  42
           ||||||||||||||||||||||||||||||||||||||||||
Sbjct  43  CAAGGTTTCTGTAGGTGAACCTGCAGAAGGATCATTAGTGAA  2


 Score = 78.7 bits (42),  Expect = 1e-10
 Identities = 42/42 (100%), Gaps = 0/42 (0%)
 Strand=Plus/Minus

Query  1     CAAGGTTTCTGTAGGTGAACCTGCAGAAGGATCATTAGTGAA  42
             ||||||||||||||||||||||||||||||||||||||||||
Sbjct  8677  CAAGGTTTCTGTAGGTGAACCTGCAGAAGGATCATTAGTGAA  8636


>CAJHJB010000633.1 Tilletia controversa strain OR genome assembly, contig: OR_669, 
whole genome shotgun sequence
Length=9944

 Score = 78.7 bits (42),  Expect = 1e-10
 Identities = 42/42 (100%), Gaps = 0/42 (0%)
 Strand=Plus/Minus

Query  1     CAAGGTTTCTGTAGGTGAACCTGCAGAAGGATCATTAGTGAA  42
             ||||||||||||||||||||||||||||||||||||||||||
Sbjct  7735  CAAGGTTTCTGTAGGTGAACCTGCAGAAGGATCATTAGTGAA  7694


>CAJHJB010000629.1 Tilletia controversa strain OR genome assembly, contig: OR_665, 
whole genome shotgun sequence
Length=9997

 Score = 78.7 bits (42),  Expect = 1e-10
 Identities = 42/42 (100%), Gaps = 0/42 (0%)
 Strand=Plus/Plus

Query  1     CAAGGTTTCTGTAGGTGAACCTGCAGAAGGATCATTAGTGAA  42
             ||||||||||||||||||||||||||||||||||||||||||
Sbjct  2208  CAAGGTTTCTGTAGGTGAACCTGCAGAAGGATCATTAGTGAA  2249


>CAJHJB010000624.1 Tilletia controversa strain OR genome assembly, contig: OR_660, 
whole genome shotgun sequence
Length=11847

 Score = 78.7 bits (42),  Expect = 1e-10
 Identities = 42/42 (100%), Gaps = 0/42 (0%)
 Strand=Plus/Minus

Query  1      CAAGGTTTCTGTAGGTGAACCTGCAGAAGGATCATTAGTGAA  42
              ||||||||||||||||||||||||||||||||||||||||||
Sbjct  11145  CAAGGTTTCTGTAGGTGAACCTGCAGAAGGATCATTAGTGAA  11104


 Score = 75.0 bits (40),  Expect = 1e-09
 Identities = 40/40 (100%), Gaps = 0/40 (0%)
 Strand=Plus/Minus

Query  1     CAAGGTTTCTGTAGGTGAACCTGCAGAAGGATCATTAGTG  40
             ||||||||||||||||||||||||||||||||||||||||
Sbjct  2696  CAAGGTTTCTGTAGGTGAACCTGCAGAAGGATCATTAGTG  2657


>CAJHJB010000622.1 Tilletia controversa strain OR genome assembly, contig: OR_659, 
whole genome shotgun sequence
Length=10102

 Score = 78.7 bits (42),  Expect = 1e-10
 Identities = 42/42 (100%), Gaps = 0/42 (0%)
 Strand=Plus/Minus

Query  1    CAAGGTTTCTGTAGGTGAACCTGCAGAAGGATCATTAGTGAA  42
            ||||||||||||||||||||||||||||||||||||||||||
Sbjct  628  CAAGGTTTCTGTAGGTGAACCTGCAGAAGGATCATTAGTGAA  587


 Score = 78.7 bits (42),  Expect = 1e-10
 Identities = 42/42 (100%), Gaps = 0/42 (0%)
 Strand=Plus/Minus

Query  1     CAAGGTTTCTGTAGGTGAACCTGCAGAAGGATCATTAGTGAA  42
             ||||||||||||||||||||||||||||||||||||||||||
Sbjct  9263  CAAGGTTTCTGTAGGTGAACCTGCAGAAGGATCATTAGTGAA  9222


>CAJHJB010000621.1 Tilletia controversa strain OR genome assembly, contig: OR_658, 
whole genome shotgun sequence
Length=10246

 Score = 78.7 bits (42),  Expect = 1e-10
 Identities = 42/42 (100%), Gaps = 0/42 (0%)
 Strand=Plus/Minus

Query  1     CAAGGTTTCTGTAGGTGAACCTGCAGAAGGATCATTAGTGAA  42
             ||||||||||||||||||||||||||||||||||||||||||
Sbjct  2011  CAAGGTTTCTGTAGGTGAACCTGCAGAAGGATCATTAGTGAA  1970


>CAJHJB010000619.1 Tilletia controversa strain OR genome assembly, contig: OR_656, 
whole genome shotgun sequence
Length=10261

 Score = 78.7 bits (42),  Expect = 1e-10
 Identities = 42/42 (100%), Gaps = 0/42 (0%)
 Strand=Plus/Minus

Query  1     CAAGGTTTCTGTAGGTGAACCTGCAGAAGGATCATTAGTGAA  42
             ||||||||||||||||||||||||||||||||||||||||||
Sbjct  4030  CAAGGTTTCTGTAGGTGAACCTGCAGAAGGATCATTAGTGAA  3989


>CAJHJB010000618.1 Tilletia controversa strain OR genome assembly, contig: OR_655, 
whole genome shotgun sequence
Length=18915

 Score = 78.7 bits (42),  Expect = 1e-10
 Identities = 42/42 (100%), Gaps = 0/42 (0%)
 Strand=Plus/Minus

Query  1     CAAGGTTTCTGTAGGTGAACCTGCAGAAGGATCATTAGTGAA  42
             ||||||||||||||||||||||||||||||||||||||||||
Sbjct  3403  CAAGGTTTCTGTAGGTGAACCTGCAGAAGGATCATTAGTGAA  3362


 Score = 78.7 bits (42),  Expect = 1e-10
 Identities = 42/42 (100%), Gaps = 0/42 (0%)
 Strand=Plus/Minus

Query  1      CAAGGTTTCTGTAGGTGAACCTGCAGAAGGATCATTAGTGAA  42
              ||||||||||||||||||||||||||||||||||||||||||
Sbjct  13241  CAAGGTTTCTGTAGGTGAACCTGCAGAAGGATCATTAGTGAA  13200


>CAJHJB010000617.1 Tilletia controversa strain OR genome assembly, contig: OR_654, 
whole genome shotgun sequence
Length=15194

 Score = 78.7 bits (42),  Expect = 1e-10
 Identities = 42/42 (100%), Gaps = 0/42 (0%)
 Strand=Plus/Plus

Query  1     CAAGGTTTCTGTAGGTGAACCTGCAGAAGGATCATTAGTGAA  42
             ||||||||||||||||||||||||||||||||||||||||||
Sbjct  4610  CAAGGTTTCTGTAGGTGAACCTGCAGAAGGATCATTAGTGAA  4651


 Score = 78.7 bits (42),  Expect = 1e-10
 Identities = 42/42 (100%), Gaps = 0/42 (0%)
 Strand=Plus/Plus

Query  1      CAAGGTTTCTGTAGGTGAACCTGCAGAAGGATCATTAGTGAA  42
              ||||||||||||||||||||||||||||||||||||||||||
Sbjct  13172  CAAGGTTTCTGTAGGTGAACCTGCAGAAGGATCATTAGTGAA  13213


>CAJHJB010000610.1 Tilletia controversa strain OR genome assembly, contig: OR_648, 
whole genome shotgun sequence
Length=10494

 Score = 78.7 bits (42),  Expect = 1e-10
 Identities = 42/42 (100%), Gaps = 0/42 (0%)
 Strand=Plus/Minus

Query  1     CAAGGTTTCTGTAGGTGAACCTGCAGAAGGATCATTAGTGAA  42
             ||||||||||||||||||||||||||||||||||||||||||
Sbjct  5413  CAAGGTTTCTGTAGGTGAACCTGCAGAAGGATCATTAGTGAA  5372


>CAJHJB010000605.1 Tilletia controversa strain OR genome assembly, contig: OR_643, 
whole genome shotgun sequence
Length=10560

 Score = 78.7 bits (42),  Expect = 1e-10
 Identities = 42/42 (100%), Gaps = 0/42 (0%)
 Strand=Plus/Plus

Query  1     CAAGGTTTCTGTAGGTGAACCTGCAGAAGGATCATTAGTGAA  42
             ||||||||||||||||||||||||||||||||||||||||||
Sbjct  8259  CAAGGTTTCTGTAGGTGAACCTGCAGAAGGATCATTAGTGAA  8300


>CAJHJB010000602.1 Tilletia controversa strain OR genome assembly, contig: OR_640, 
whole genome shotgun sequence
Length=14381

 Score = 78.7 bits (42),  Expect = 1e-10
 Identities = 42/42 (100%), Gaps = 0/42 (0%)
 Strand=Plus/Minus

Query  1     CAAGGTTTCTGTAGGTGAACCTGCAGAAGGATCATTAGTGAA  42
             ||||||||||||||||||||||||||||||||||||||||||
Sbjct  3988  CAAGGTTTCTGTAGGTGAACCTGCAGAAGGATCATTAGTGAA  3947


 Score = 78.7 bits (42),  Expect = 1e-10
 Identities = 42/42 (100%), Gaps = 0/42 (0%)
 Strand=Plus/Minus

Query  1      CAAGGTTTCTGTAGGTGAACCTGCAGAAGGATCATTAGTGAA  42
              ||||||||||||||||||||||||||||||||||||||||||
Sbjct  12565  CAAGGTTTCTGTAGGTGAACCTGCAGAAGGATCATTAGTGAA  12524


>CAJHJB010000596.1 Tilletia controversa strain OR genome assembly, contig: OR_635, 
whole genome shotgun sequence
Length=21436

 Score = 78.7 bits (42),  Expect = 1e-10
 Identities = 42/42 (100%), Gaps = 0/42 (0%)
 Strand=Plus/Plus

Query  1     CAAGGTTTCTGTAGGTGAACCTGCAGAAGGATCATTAGTGAA  42
             ||||||||||||||||||||||||||||||||||||||||||
Sbjct  3028  CAAGGTTTCTGTAGGTGAACCTGCAGAAGGATCATTAGTGAA  3069


 Score = 78.7 bits (42),  Expect = 1e-10
 Identities = 42/42 (100%), Gaps = 0/42 (0%)
 Strand=Plus/Minus

Query  1      CAAGGTTTCTGTAGGTGAACCTGCAGAAGGATCATTAGTGAA  42
              ||||||||||||||||||||||||||||||||||||||||||
Sbjct  17655  CAAGGTTTCTGTAGGTGAACCTGCAGAAGGATCATTAGTGAA  17614


>CAJHJB010000595.1 Tilletia controversa strain OR genome assembly, contig: OR_634, 
whole genome shotgun sequence
Length=10848

 Score = 78.7 bits (42),  Expect = 1e-10
 Identities = 42/42 (100%), Gaps = 0/42 (0%)
 Strand=Plus/Plus

Query  1    CAAGGTTTCTGTAGGTGAACCTGCAGAAGGATCATTAGTGAA  42
            ||||||||||||||||||||||||||||||||||||||||||
Sbjct  443  CAAGGTTTCTGTAGGTGAACCTGCAGAAGGATCATTAGTGAA  484


 Score = 78.7 bits (42),  Expect = 1e-10
 Identities = 42/42 (100%), Gaps = 0/42 (0%)
 Strand=Plus/Plus

Query  1     CAAGGTTTCTGTAGGTGAACCTGCAGAAGGATCATTAGTGAA  42
             ||||||||||||||||||||||||||||||||||||||||||
Sbjct  9011  CAAGGTTTCTGTAGGTGAACCTGCAGAAGGATCATTAGTGAA  9052


>CAJHJB010000594.1 Tilletia controversa strain OR genome assembly, contig: OR_633, 
whole genome shotgun sequence
Length=25876

 Score = 78.7 bits (42),  Expect = 1e-10
 Identities = 42/42 (100%), Gaps = 0/42 (0%)
 Strand=Plus/Plus

Query  1     CAAGGTTTCTGTAGGTGAACCTGCAGAAGGATCATTAGTGAA  42
             ||||||||||||||||||||||||||||||||||||||||||
Sbjct  2068  CAAGGTTTCTGTAGGTGAACCTGCAGAAGGATCATTAGTGAA  2109


 Score = 78.7 bits (42),  Expect = 1e-10
 Identities = 42/42 (100%), Gaps = 0/42 (0%)
 Strand=Plus/Minus

Query  1     CAAGGTTTCTGTAGGTGAACCTGCAGAAGGATCATTAGTGAA  42
             ||||||||||||||||||||||||||||||||||||||||||
Sbjct  6706  CAAGGTTTCTGTAGGTGAACCTGCAGAAGGATCATTAGTGAA  6665


 Score = 78.7 bits (42),  Expect = 1e-10
 Identities = 42/42 (100%), Gaps = 0/42 (0%)
 Strand=Plus/Minus

Query  1      CAAGGTTTCTGTAGGTGAACCTGCAGAAGGATCATTAGTGAA  42
              ||||||||||||||||||||||||||||||||||||||||||
Sbjct  15262  CAAGGTTTCTGTAGGTGAACCTGCAGAAGGATCATTAGTGAA  15221


 Score = 78.7 bits (42),  Expect = 1e-10
 Identities = 42/42 (100%), Gaps = 0/42 (0%)
 Strand=Plus/Minus

Query  1      CAAGGTTTCTGTAGGTGAACCTGCAGAAGGATCATTAGTGAA  42
              ||||||||||||||||||||||||||||||||||||||||||
Sbjct  24944  CAAGGTTTCTGTAGGTGAACCTGCAGAAGGATCATTAGTGAA  24903


>CAJHJB010000585.1 Tilletia controversa strain OR genome assembly, contig: OR_625, 
whole genome shotgun sequence
Length=11093

 Score = 78.7 bits (42),  Expect = 1e-10
 Identities = 42/42 (100%), Gaps = 0/42 (0%)
 Strand=Plus/Minus

Query  1     CAAGGTTTCTGTAGGTGAACCTGCAGAAGGATCATTAGTGAA  42
             ||||||||||||||||||||||||||||||||||||||||||
Sbjct  1737  CAAGGTTTCTGTAGGTGAACCTGCAGAAGGATCATTAGTGAA  1696


 Score = 78.7 bits (42),  Expect = 1e-10
 Identities = 42/42 (100%), Gaps = 0/42 (0%)
 Strand=Plus/Minus

Query  1      CAAGGTTTCTGTAGGTGAACCTGCAGAAGGATCATTAGTGAA  42
              ||||||||||||||||||||||||||||||||||||||||||
Sbjct  10367  CAAGGTTTCTGTAGGTGAACCTGCAGAAGGATCATTAGTGAA  10326


>CAJHJB010000579.1 Tilletia controversa strain OR genome assembly, contig: OR_62, 
whole genome shotgun sequence
Length=163335

 Score = 78.7 bits (42),  Expect = 1e-10
 Identities = 42/42 (100%), Gaps = 0/42 (0%)
 Strand=Plus/Plus

Query  1      CAAGGTTTCTGTAGGTGAACCTGCAGAAGGATCATTAGTGAA  42
              ||||||||||||||||||||||||||||||||||||||||||
Sbjct  31497  CAAGGTTTCTGTAGGTGAACCTGCAGAAGGATCATTAGTGAA  31538


>CAJHJB010000578.1 Tilletia controversa strain OR genome assembly, contig: OR_619, 
whole genome shotgun sequence
Length=11338

 Score = 78.7 bits (42),  Expect = 1e-10
 Identities = 42/42 (100%), Gaps = 0/42 (0%)
 Strand=Plus/Minus

Query  1     CAAGGTTTCTGTAGGTGAACCTGCAGAAGGATCATTAGTGAA  42
             ||||||||||||||||||||||||||||||||||||||||||
Sbjct  6923  CAAGGTTTCTGTAGGTGAACCTGCAGAAGGATCATTAGTGAA  6882


>CAJHJB010000576.1 Tilletia controversa strain OR genome assembly, contig: OR_617, 
whole genome shotgun sequence
Length=24981

 Score = 78.7 bits (42),  Expect = 1e-10
 Identities = 42/42 (100%), Gaps = 0/42 (0%)
 Strand=Plus/Minus

Query  1     CAAGGTTTCTGTAGGTGAACCTGCAGAAGGATCATTAGTGAA  42
             ||||||||||||||||||||||||||||||||||||||||||
Sbjct  1285  CAAGGTTTCTGTAGGTGAACCTGCAGAAGGATCATTAGTGAA  1244


 Score = 78.7 bits (42),  Expect = 1e-10
 Identities = 42/42 (100%), Gaps = 0/42 (0%)
 Strand=Plus/Minus

Query  1     CAAGGTTTCTGTAGGTGAACCTGCAGAAGGATCATTAGTGAA  42
             ||||||||||||||||||||||||||||||||||||||||||
Sbjct  9919  CAAGGTTTCTGTAGGTGAACCTGCAGAAGGATCATTAGTGAA  9878


 Score = 78.7 bits (42),  Expect = 1e-10
 Identities = 42/42 (100%), Gaps = 0/42 (0%)
 Strand=Plus/Plus

Query  1      CAAGGTTTCTGTAGGTGAACCTGCAGAAGGATCATTAGTGAA  42
              ||||||||||||||||||||||||||||||||||||||||||
Sbjct  20258  CAAGGTTTCTGTAGGTGAACCTGCAGAAGGATCATTAGTGAA  20299


>CAJHJB010000575.1 Tilletia controversa strain OR genome assembly, contig: OR_616, 
whole genome shotgun sequence
Length=11436

 Score = 78.7 bits (42),  Expect = 1e-10
 Identities = 42/42 (100%), Gaps = 0/42 (0%)
 Strand=Plus/Minus

Query  1     CAAGGTTTCTGTAGGTGAACCTGCAGAAGGATCATTAGTGAA  42
             ||||||||||||||||||||||||||||||||||||||||||
Sbjct  4626  CAAGGTTTCTGTAGGTGAACCTGCAGAAGGATCATTAGTGAA  4585


>CAJHJB010000572.1 Tilletia controversa strain OR genome assembly, contig: OR_613, 
whole genome shotgun sequence
Length=11516

 Score = 78.7 bits (42),  Expect = 1e-10
 Identities = 42/42 (100%), Gaps = 0/42 (0%)
 Strand=Plus/Minus

Query  1     CAAGGTTTCTGTAGGTGAACCTGCAGAAGGATCATTAGTGAA  42
             ||||||||||||||||||||||||||||||||||||||||||
Sbjct  1031  CAAGGTTTCTGTAGGTGAACCTGCAGAAGGATCATTAGTGAA  990


 Score = 78.7 bits (42),  Expect = 1e-10
 Identities = 42/42 (100%), Gaps = 0/42 (0%)
 Strand=Plus/Minus

Query  1     CAAGGTTTCTGTAGGTGAACCTGCAGAAGGATCATTAGTGAA  42
             ||||||||||||||||||||||||||||||||||||||||||
Sbjct  9668  CAAGGTTTCTGTAGGTGAACCTGCAGAAGGATCATTAGTGAA  9627


>CAJHJB010000571.1 Tilletia controversa strain OR genome assembly, contig: OR_612, 
whole genome shotgun sequence
Length=16676

 Score = 78.7 bits (42),  Expect = 1e-10
 Identities = 42/42 (100%), Gaps = 0/42 (0%)
 Strand=Plus/Minus

Query  1     CAAGGTTTCTGTAGGTGAACCTGCAGAAGGATCATTAGTGAA  42
             ||||||||||||||||||||||||||||||||||||||||||
Sbjct  4137  CAAGGTTTCTGTAGGTGAACCTGCAGAAGGATCATTAGTGAA  4096


 Score = 78.7 bits (42),  Expect = 1e-10
 Identities = 42/42 (100%), Gaps = 0/42 (0%)
 Strand=Plus/Minus

Query  1      CAAGGTTTCTGTAGGTGAACCTGCAGAAGGATCATTAGTGAA  42
              ||||||||||||||||||||||||||||||||||||||||||
Sbjct  12755  CAAGGTTTCTGTAGGTGAACCTGCAGAAGGATCATTAGTGAA  12714


>CAJHJB010000570.1 Tilletia controversa strain OR genome assembly, contig: OR_611, 
whole genome shotgun sequence
Length=11556

 Score = 78.7 bits (42),  Expect = 1e-10
 Identities = 42/42 (100%), Gaps = 0/42 (0%)
 Strand=Plus/Minus

Query  1    CAAGGTTTCTGTAGGTGAACCTGCAGAAGGATCATTAGTGAA  42
            ||||||||||||||||||||||||||||||||||||||||||
Sbjct  920  CAAGGTTTCTGTAGGTGAACCTGCAGAAGGATCATTAGTGAA  879


 Score = 78.7 bits (42),  Expect = 1e-10
 Identities = 42/42 (100%), Gaps = 0/42 (0%)
 Strand=Plus/Minus

Query  1     CAAGGTTTCTGTAGGTGAACCTGCAGAAGGATCATTAGTGAA  42
             ||||||||||||||||||||||||||||||||||||||||||
Sbjct  9490  CAAGGTTTCTGTAGGTGAACCTGCAGAAGGATCATTAGTGAA  9449


>CAJHJB010000561.1 Tilletia controversa strain OR genome assembly, contig: OR_603, 
whole genome shotgun sequence
Length=11747

 Score = 78.7 bits (42),  Expect = 1e-10
 Identities = 42/42 (100%), Gaps = 0/42 (0%)
 Strand=Plus/Plus

Query  1     CAAGGTTTCTGTAGGTGAACCTGCAGAAGGATCATTAGTGAA  42
             ||||||||||||||||||||||||||||||||||||||||||
Sbjct  4272  CAAGGTTTCTGTAGGTGAACCTGCAGAAGGATCATTAGTGAA  4313


>CAJHJB010000555.1 Tilletia controversa strain OR genome assembly, contig: OR_599, 
whole genome shotgun sequence
Length=11779

 Score = 78.7 bits (42),  Expect = 1e-10
 Identities = 42/42 (100%), Gaps = 0/42 (0%)
 Strand=Plus/Minus

Query  1     CAAGGTTTCTGTAGGTGAACCTGCAGAAGGATCATTAGTGAA  42
             ||||||||||||||||||||||||||||||||||||||||||
Sbjct  4096  CAAGGTTTCTGTAGGTGAACCTGCAGAAGGATCATTAGTGAA  4055


>CAJHJB010000553.1 Tilletia controversa strain OR genome assembly, contig: OR_597, 
whole genome shotgun sequence
Length=11786

 Score = 78.7 bits (42),  Expect = 1e-10
 Identities = 42/42 (100%), Gaps = 0/42 (0%)
 Strand=Plus/Minus

Query  1     CAAGGTTTCTGTAGGTGAACCTGCAGAAGGATCATTAGTGAA  42
             ||||||||||||||||||||||||||||||||||||||||||
Sbjct  6867  CAAGGTTTCTGTAGGTGAACCTGCAGAAGGATCATTAGTGAA  6826


>CAJHJB010000551.1 Tilletia controversa strain OR genome assembly, contig: OR_595, 
whole genome shotgun sequence
Length=11892

 Score = 78.7 bits (42),  Expect = 1e-10
 Identities = 42/42 (100%), Gaps = 0/42 (0%)
 Strand=Plus/Plus

Query  1     CAAGGTTTCTGTAGGTGAACCTGCAGAAGGATCATTAGTGAA  42
             ||||||||||||||||||||||||||||||||||||||||||
Sbjct  5395  CAAGGTTTCTGTAGGTGAACCTGCAGAAGGATCATTAGTGAA  5436


>CAJHJB010000548.1 Tilletia controversa strain OR genome assembly, contig: OR_592, 
whole genome shotgun sequence
Length=11961

 Score = 78.7 bits (42),  Expect = 1e-10
 Identities = 42/42 (100%), Gaps = 0/42 (0%)
 Strand=Plus/Plus

Query  1     CAAGGTTTCTGTAGGTGAACCTGCAGAAGGATCATTAGTGAA  42
             ||||||||||||||||||||||||||||||||||||||||||
Sbjct  6100  CAAGGTTTCTGTAGGTGAACCTGCAGAAGGATCATTAGTGAA  6141


>CAJHJB010000542.1 Tilletia controversa strain OR genome assembly, contig: OR_587, 
whole genome shotgun sequence
Length=12061

 Score = 78.7 bits (42),  Expect = 1e-10
 Identities = 42/42 (100%), Gaps = 0/42 (0%)
 Strand=Plus/Minus

Query  1     CAAGGTTTCTGTAGGTGAACCTGCAGAAGGATCATTAGTGAA  42
             ||||||||||||||||||||||||||||||||||||||||||
Sbjct  2843  CAAGGTTTCTGTAGGTGAACCTGCAGAAGGATCATTAGTGAA  2802


 Score = 75.0 bits (40),  Expect = 1e-09
 Identities = 40/40 (100%), Gaps = 0/40 (0%)
 Strand=Plus/Minus

Query  3      AGGTTTCTGTAGGTGAACCTGCAGAAGGATCATTAGTGAA  42
              ||||||||||||||||||||||||||||||||||||||||
Sbjct  11469  AGGTTTCTGTAGGTGAACCTGCAGAAGGATCATTAGTGAA  11430


>CAJHJB010000541.1 Tilletia controversa strain OR genome assembly, contig: OR_586, 
whole genome shotgun sequence
Length=22311

 Score = 78.7 bits (42),  Expect = 1e-10
 Identities = 42/42 (100%), Gaps = 0/42 (0%)
 Strand=Plus/Plus

Query  1     CAAGGTTTCTGTAGGTGAACCTGCAGAAGGATCATTAGTGAA  42
             ||||||||||||||||||||||||||||||||||||||||||
Sbjct  4285  CAAGGTTTCTGTAGGTGAACCTGCAGAAGGATCATTAGTGAA  4326


>CAJHJB010000540.1 Tilletia controversa strain OR genome assembly, contig: OR_585, 
whole genome shotgun sequence
Length=18560

 Score = 78.7 bits (42),  Expect = 1e-10
 Identities = 42/42 (100%), Gaps = 0/42 (0%)
 Strand=Plus/Minus

Query  1     CAAGGTTTCTGTAGGTGAACCTGCAGAAGGATCATTAGTGAA  42
             ||||||||||||||||||||||||||||||||||||||||||
Sbjct  7014  CAAGGTTTCTGTAGGTGAACCTGCAGAAGGATCATTAGTGAA  6973


 Score = 78.7 bits (42),  Expect = 1e-10
 Identities = 42/42 (100%), Gaps = 0/42 (0%)
 Strand=Plus/Minus

Query  1      CAAGGTTTCTGTAGGTGAACCTGCAGAAGGATCATTAGTGAA  42
              ||||||||||||||||||||||||||||||||||||||||||
Sbjct  15645  CAAGGTTTCTGTAGGTGAACCTGCAGAAGGATCATTAGTGAA  15604


>CAJHJB010000539.1 Tilletia controversa strain OR genome assembly, contig: OR_584, 
whole genome shotgun sequence
Length=12089

 Score = 78.7 bits (42),  Expect = 1e-10
 Identities = 42/42 (100%), Gaps = 0/42 (0%)
 Strand=Plus/Minus

Query  1     CAAGGTTTCTGTAGGTGAACCTGCAGAAGGATCATTAGTGAA  42
             ||||||||||||||||||||||||||||||||||||||||||
Sbjct  6877  CAAGGTTTCTGTAGGTGAACCTGCAGAAGGATCATTAGTGAA  6836


>CAJHJB010000538.1 Tilletia controversa strain OR genome assembly, contig: OR_583, 
whole genome shotgun sequence
Length=12102

 Score = 78.7 bits (42),  Expect = 1e-10
 Identities = 42/42 (100%), Gaps = 0/42 (0%)
 Strand=Plus/Minus

Query  1     CAAGGTTTCTGTAGGTGAACCTGCAGAAGGATCATTAGTGAA  42
             ||||||||||||||||||||||||||||||||||||||||||
Sbjct  5365  CAAGGTTTCTGTAGGTGAACCTGCAGAAGGATCATTAGTGAA  5324


>CAJHJB010000535.1 Tilletia controversa strain OR genome assembly, contig: OR_580, 
whole genome shotgun sequence
Length=18974

 Score = 78.7 bits (42),  Expect = 1e-10
 Identities = 42/42 (100%), Gaps = 0/42 (0%)
 Strand=Plus/Minus

Query  1     CAAGGTTTCTGTAGGTGAACCTGCAGAAGGATCATTAGTGAA  42
             ||||||||||||||||||||||||||||||||||||||||||
Sbjct  2915  CAAGGTTTCTGTAGGTGAACCTGCAGAAGGATCATTAGTGAA  2874


 Score = 78.7 bits (42),  Expect = 1e-10
 Identities = 42/42 (100%), Gaps = 0/42 (0%)
 Strand=Plus/Minus

Query  1      CAAGGTTTCTGTAGGTGAACCTGCAGAAGGATCATTAGTGAA  42
              ||||||||||||||||||||||||||||||||||||||||||
Sbjct  11456  CAAGGTTTCTGTAGGTGAACCTGCAGAAGGATCATTAGTGAA  11415


 Score = 78.7 bits (42),  Expect = 1e-10
 Identities = 42/42 (100%), Gaps = 0/42 (0%)
 Strand=Plus/Plus

Query  1      CAAGGTTTCTGTAGGTGAACCTGCAGAAGGATCATTAGTGAA  42
              ||||||||||||||||||||||||||||||||||||||||||
Sbjct  18230  CAAGGTTTCTGTAGGTGAACCTGCAGAAGGATCATTAGTGAA  18271


>CAJHJB010000532.1 Tilletia controversa strain OR genome assembly, contig: OR_578, 
whole genome shotgun sequence
Length=30747

 Score = 78.7 bits (42),  Expect = 1e-10
 Identities = 42/42 (100%), Gaps = 0/42 (0%)
 Strand=Plus/Minus

Query  1     CAAGGTTTCTGTAGGTGAACCTGCAGAAGGATCATTAGTGAA  42
             ||||||||||||||||||||||||||||||||||||||||||
Sbjct  8616  CAAGGTTTCTGTAGGTGAACCTGCAGAAGGATCATTAGTGAA  8575


 Score = 78.7 bits (42),  Expect = 1e-10
 Identities = 42/42 (100%), Gaps = 0/42 (0%)
 Strand=Plus/Plus

Query  1      CAAGGTTTCTGTAGGTGAACCTGCAGAAGGATCATTAGTGAA  42
              ||||||||||||||||||||||||||||||||||||||||||
Sbjct  14763  CAAGGTTTCTGTAGGTGAACCTGCAGAAGGATCATTAGTGAA  14804


 Score = 78.7 bits (42),  Expect = 1e-10
 Identities = 42/42 (100%), Gaps = 0/42 (0%)
 Strand=Plus/Plus

Query  1      CAAGGTTTCTGTAGGTGAACCTGCAGAAGGATCATTAGTGAA  42
              ||||||||||||||||||||||||||||||||||||||||||
Sbjct  23331  CAAGGTTTCTGTAGGTGAACCTGCAGAAGGATCATTAGTGAA  23372


 Score = 76.8 bits (41),  Expect = 4e-10
 Identities = 41/41 (100%), Gaps = 0/41 (0%)
 Strand=Plus/Minus

Query  1   CAAGGTTTCTGTAGGTGAACCTGCAGAAGGATCATTAGTGA  41
           |||||||||||||||||||||||||||||||||||||||||
Sbjct  50  CAAGGTTTCTGTAGGTGAACCTGCAGAAGGATCATTAGTGA  10


>CAJHJB010000531.1 Tilletia controversa strain OR genome assembly, contig: OR_577, 
whole genome shotgun sequence
Length=12252

 Score = 78.7 bits (42),  Expect = 1e-10
 Identities = 42/42 (100%), Gaps = 0/42 (0%)
 Strand=Plus/Minus

Query  1     CAAGGTTTCTGTAGGTGAACCTGCAGAAGGATCATTAGTGAA  42
             ||||||||||||||||||||||||||||||||||||||||||
Sbjct  7461  CAAGGTTTCTGTAGGTGAACCTGCAGAAGGATCATTAGTGAA  7420


>CAJHJB010000530.1 Tilletia controversa strain OR genome assembly, contig: OR_576, 
whole genome shotgun sequence
Length=22255

 Score = 78.7 bits (42),  Expect = 1e-10
 Identities = 42/42 (100%), Gaps = 0/42 (0%)
 Strand=Plus/Minus

Query  1    CAAGGTTTCTGTAGGTGAACCTGCAGAAGGATCATTAGTGAA  42
            ||||||||||||||||||||||||||||||||||||||||||
Sbjct  169  CAAGGTTTCTGTAGGTGAACCTGCAGAAGGATCATTAGTGAA  128


 Score = 78.7 bits (42),  Expect = 1e-10
 Identities = 42/42 (100%), Gaps = 0/42 (0%)
 Strand=Plus/Minus

Query  1     CAAGGTTTCTGTAGGTGAACCTGCAGAAGGATCATTAGTGAA  42
             ||||||||||||||||||||||||||||||||||||||||||
Sbjct  8795  CAAGGTTTCTGTAGGTGAACCTGCAGAAGGATCATTAGTGAA  8754


 Score = 78.7 bits (42),  Expect = 1e-10
 Identities = 42/42 (100%), Gaps = 0/42 (0%)
 Strand=Plus/Minus

Query  1      CAAGGTTTCTGTAGGTGAACCTGCAGAAGGATCATTAGTGAA  42
              ||||||||||||||||||||||||||||||||||||||||||
Sbjct  17414  CAAGGTTTCTGTAGGTGAACCTGCAGAAGGATCATTAGTGAA  17373


 Score = 78.7 bits (42),  Expect = 1e-10
 Identities = 42/42 (100%), Gaps = 0/42 (0%)
 Strand=Plus/Plus

Query  1      CAAGGTTTCTGTAGGTGAACCTGCAGAAGGATCATTAGTGAA  42
              ||||||||||||||||||||||||||||||||||||||||||
Sbjct  19368  CAAGGTTTCTGTAGGTGAACCTGCAGAAGGATCATTAGTGAA  19409


>CAJHJB010000529.1 Tilletia controversa strain OR genome assembly, contig: OR_575, 
whole genome shotgun sequence
Length=21396

 Score = 78.7 bits (42),  Expect = 1e-10
 Identities = 42/42 (100%), Gaps = 0/42 (0%)
 Strand=Plus/Minus

Query  1     CAAGGTTTCTGTAGGTGAACCTGCAGAAGGATCATTAGTGAA  42
             ||||||||||||||||||||||||||||||||||||||||||
Sbjct  2868  CAAGGTTTCTGTAGGTGAACCTGCAGAAGGATCATTAGTGAA  2827


 Score = 78.7 bits (42),  Expect = 1e-10
 Identities = 42/42 (100%), Gaps = 0/42 (0%)
 Strand=Plus/Minus

Query  1      CAAGGTTTCTGTAGGTGAACCTGCAGAAGGATCATTAGTGAA  42
              ||||||||||||||||||||||||||||||||||||||||||
Sbjct  11475  CAAGGTTTCTGTAGGTGAACCTGCAGAAGGATCATTAGTGAA  11434


 Score = 78.7 bits (42),  Expect = 1e-10
 Identities = 42/42 (100%), Gaps = 0/42 (0%)
 Strand=Plus/Minus

Query  1      CAAGGTTTCTGTAGGTGAACCTGCAGAAGGATCATTAGTGAA  42
              ||||||||||||||||||||||||||||||||||||||||||
Sbjct  20033  CAAGGTTTCTGTAGGTGAACCTGCAGAAGGATCATTAGTGAA  19992


>CAJHJB010000528.1 Tilletia controversa strain OR genome assembly, contig: OR_574, 
whole genome shotgun sequence
Length=12296

 Score = 78.7 bits (42),  Expect = 1e-10
 Identities = 42/42 (100%), Gaps = 0/42 (0%)
 Strand=Plus/Minus

Query  1     CAAGGTTTCTGTAGGTGAACCTGCAGAAGGATCATTAGTGAA  42
             ||||||||||||||||||||||||||||||||||||||||||
Sbjct  3477  CAAGGTTTCTGTAGGTGAACCTGCAGAAGGATCATTAGTGAA  3436


 Score = 78.7 bits (42),  Expect = 1e-10
 Identities = 42/42 (100%), Gaps = 0/42 (0%)
 Strand=Plus/Minus

Query  1      CAAGGTTTCTGTAGGTGAACCTGCAGAAGGATCATTAGTGAA  42
              ||||||||||||||||||||||||||||||||||||||||||
Sbjct  12107  CAAGGTTTCTGTAGGTGAACCTGCAGAAGGATCATTAGTGAA  12066


>CAJHJB010000527.1 Tilletia controversa strain OR genome assembly, contig: OR_573, 
whole genome shotgun sequence
Length=12309

 Score = 78.7 bits (42),  Expect = 1e-10
 Identities = 42/42 (100%), Gaps = 0/42 (0%)
 Strand=Plus/Minus

Query  1     CAAGGTTTCTGTAGGTGAACCTGCAGAAGGATCATTAGTGAA  42
             ||||||||||||||||||||||||||||||||||||||||||
Sbjct  3054  CAAGGTTTCTGTAGGTGAACCTGCAGAAGGATCATTAGTGAA  3013


 Score = 78.7 bits (42),  Expect = 1e-10
 Identities = 42/42 (100%), Gaps = 0/42 (0%)
 Strand=Plus/Minus

Query  1      CAAGGTTTCTGTAGGTGAACCTGCAGAAGGATCATTAGTGAA  42
              ||||||||||||||||||||||||||||||||||||||||||
Sbjct  11677  CAAGGTTTCTGTAGGTGAACCTGCAGAAGGATCATTAGTGAA  11636


>CAJHJB010000520.1 Tilletia controversa strain OR genome assembly, contig: OR_567, 
whole genome shotgun sequence
Length=40431

 Score = 78.7 bits (42),  Expect = 1e-10
 Identities = 42/42 (100%), Gaps = 0/42 (0%)
 Strand=Plus/Plus

Query  1     CAAGGTTTCTGTAGGTGAACCTGCAGAAGGATCATTAGTGAA  42
             ||||||||||||||||||||||||||||||||||||||||||
Sbjct  6714  CAAGGTTTCTGTAGGTGAACCTGCAGAAGGATCATTAGTGAA  6755


 Score = 78.7 bits (42),  Expect = 1e-10
 Identities = 42/42 (100%), Gaps = 0/42 (0%)
 Strand=Plus/Minus

Query  1      CAAGGTTTCTGTAGGTGAACCTGCAGAAGGATCATTAGTGAA  42
              ||||||||||||||||||||||||||||||||||||||||||
Sbjct  13248  CAAGGTTTCTGTAGGTGAACCTGCAGAAGGATCATTAGTGAA  13207


 Score = 78.7 bits (42),  Expect = 1e-10
 Identities = 42/42 (100%), Gaps = 0/42 (0%)
 Strand=Plus/Minus

Query  1      CAAGGTTTCTGTAGGTGAACCTGCAGAAGGATCATTAGTGAA  42
              ||||||||||||||||||||||||||||||||||||||||||
Sbjct  21817  CAAGGTTTCTGTAGGTGAACCTGCAGAAGGATCATTAGTGAA  21776


 Score = 78.7 bits (42),  Expect = 1e-10
 Identities = 42/42 (100%), Gaps = 0/42 (0%)
 Strand=Plus/Minus

Query  1      CAAGGTTTCTGTAGGTGAACCTGCAGAAGGATCATTAGTGAA  42
              ||||||||||||||||||||||||||||||||||||||||||
Sbjct  30434  CAAGGTTTCTGTAGGTGAACCTGCAGAAGGATCATTAGTGAA  30393


>CAJHJB010000518.1 Tilletia controversa strain OR genome assembly, contig: OR_565, 
whole genome shotgun sequence
Length=12505

 Score = 78.7 bits (42),  Expect = 1e-10
 Identities = 42/42 (100%), Gaps = 0/42 (0%)
 Strand=Plus/Minus

Query  1     CAAGGTTTCTGTAGGTGAACCTGCAGAAGGATCATTAGTGAA  42
             ||||||||||||||||||||||||||||||||||||||||||
Sbjct  2121  CAAGGTTTCTGTAGGTGAACCTGCAGAAGGATCATTAGTGAA  2080


 Score = 78.7 bits (42),  Expect = 1e-10
 Identities = 42/42 (100%), Gaps = 0/42 (0%)
 Strand=Plus/Minus

Query  1      CAAGGTTTCTGTAGGTGAACCTGCAGAAGGATCATTAGTGAA  42
              ||||||||||||||||||||||||||||||||||||||||||
Sbjct  10691  CAAGGTTTCTGTAGGTGAACCTGCAGAAGGATCATTAGTGAA  10650


>CAJHJB010000516.1 Tilletia controversa strain OR genome assembly, contig: OR_563, 
whole genome shotgun sequence
Length=12564

 Score = 78.7 bits (42),  Expect = 1e-10
 Identities = 42/42 (100%), Gaps = 0/42 (0%)
 Strand=Plus/Minus

Query  1     CAAGGTTTCTGTAGGTGAACCTGCAGAAGGATCATTAGTGAA  42
             ||||||||||||||||||||||||||||||||||||||||||
Sbjct  8933  CAAGGTTTCTGTAGGTGAACCTGCAGAAGGATCATTAGTGAA  8892


>CAJHJB010000511.1 Tilletia controversa strain OR genome assembly, contig: OR_559, 
whole genome shotgun sequence
Length=12634

 Score = 78.7 bits (42),  Expect = 1e-10
 Identities = 42/42 (100%), Gaps = 0/42 (0%)
 Strand=Plus/Plus

Query  1     CAAGGTTTCTGTAGGTGAACCTGCAGAAGGATCATTAGTGAA  42
             ||||||||||||||||||||||||||||||||||||||||||
Sbjct  3189  CAAGGTTTCTGTAGGTGAACCTGCAGAAGGATCATTAGTGAA  3230


 Score = 78.7 bits (42),  Expect = 1e-10
 Identities = 42/42 (100%), Gaps = 0/42 (0%)
 Strand=Plus/Plus

Query  1      CAAGGTTTCTGTAGGTGAACCTGCAGAAGGATCATTAGTGAA  42
              ||||||||||||||||||||||||||||||||||||||||||
Sbjct  11821  CAAGGTTTCTGTAGGTGAACCTGCAGAAGGATCATTAGTGAA  11862


>CAJHJB010000510.1 Tilletia controversa strain OR genome assembly, contig: OR_558, 
whole genome shotgun sequence
Length=23740

 Score = 78.7 bits (42),  Expect = 1e-10
 Identities = 42/42 (100%), Gaps = 0/42 (0%)
 Strand=Plus/Plus

Query  1      CAAGGTTTCTGTAGGTGAACCTGCAGAAGGATCATTAGTGAA  42
              ||||||||||||||||||||||||||||||||||||||||||
Sbjct  18074  CAAGGTTTCTGTAGGTGAACCTGCAGAAGGATCATTAGTGAA  18115


 Score = 78.7 bits (42),  Expect = 1e-10
 Identities = 42/42 (100%), Gaps = 0/42 (0%)
 Strand=Plus/Plus

Query  1      CAAGGTTTCTGTAGGTGAACCTGCAGAAGGATCATTAGTGAA  42
              ||||||||||||||||||||||||||||||||||||||||||
Sbjct  20977  CAAGGTTTCTGTAGGTGAACCTGCAGAAGGATCATTAGTGAA  21018


>CAJHJB010000508.1 Tilletia controversa strain OR genome assembly, contig: OR_556, 
whole genome shotgun sequence
Length=22551

 Score = 78.7 bits (42),  Expect = 1e-10
 Identities = 42/42 (100%), Gaps = 0/42 (0%)
 Strand=Plus/Plus

Query  1    CAAGGTTTCTGTAGGTGAACCTGCAGAAGGATCATTAGTGAA  42
            ||||||||||||||||||||||||||||||||||||||||||
Sbjct  677  CAAGGTTTCTGTAGGTGAACCTGCAGAAGGATCATTAGTGAA  718


 Score = 78.7 bits (42),  Expect = 1e-10
 Identities = 42/42 (100%), Gaps = 0/42 (0%)
 Strand=Plus/Minus

Query  1      CAAGGTTTCTGTAGGTGAACCTGCAGAAGGATCATTAGTGAA  42
              ||||||||||||||||||||||||||||||||||||||||||
Sbjct  18330  CAAGGTTTCTGTAGGTGAACCTGCAGAAGGATCATTAGTGAA  18289


>CAJHJB010000505.1 Tilletia controversa strain OR genome assembly, contig: OR_553, 
whole genome shotgun sequence
Length=26591

 Score = 78.7 bits (42),  Expect = 1e-10
 Identities = 42/42 (100%), Gaps = 0/42 (0%)
 Strand=Plus/Plus

Query  1    CAAGGTTTCTGTAGGTGAACCTGCAGAAGGATCATTAGTGAA  42
            ||||||||||||||||||||||||||||||||||||||||||
Sbjct  407  CAAGGTTTCTGTAGGTGAACCTGCAGAAGGATCATTAGTGAA  448


 Score = 78.7 bits (42),  Expect = 1e-10
 Identities = 42/42 (100%), Gaps = 0/42 (0%)
 Strand=Plus/Plus

Query  1     CAAGGTTTCTGTAGGTGAACCTGCAGAAGGATCATTAGTGAA  42
             ||||||||||||||||||||||||||||||||||||||||||
Sbjct  8970  CAAGGTTTCTGTAGGTGAACCTGCAGAAGGATCATTAGTGAA  9011


 Score = 78.7 bits (42),  Expect = 1e-10
 Identities = 42/42 (100%), Gaps = 0/42 (0%)
 Strand=Plus/Minus

Query  1      CAAGGTTTCTGTAGGTGAACCTGCAGAAGGATCATTAGTGAA  42
              ||||||||||||||||||||||||||||||||||||||||||
Sbjct  13274  CAAGGTTTCTGTAGGTGAACCTGCAGAAGGATCATTAGTGAA  13233


>CAJHJB010000502.1 Tilletia controversa strain OR genome assembly, contig: OR_550, 
whole genome shotgun sequence
Length=18243

 Score = 78.7 bits (42),  Expect = 1e-10
 Identities = 42/42 (100%), Gaps = 0/42 (0%)
 Strand=Plus/Minus

Query  1     CAAGGTTTCTGTAGGTGAACCTGCAGAAGGATCATTAGTGAA  42
             ||||||||||||||||||||||||||||||||||||||||||
Sbjct  3346  CAAGGTTTCTGTAGGTGAACCTGCAGAAGGATCATTAGTGAA  3305


>CAJHJB010000496.1 Tilletia controversa strain OR genome assembly, contig: OR_545, 
whole genome shotgun sequence
Length=12845

 Score = 78.7 bits (42),  Expect = 1e-10
 Identities = 42/42 (100%), Gaps = 0/42 (0%)
 Strand=Plus/Minus

Query  1     CAAGGTTTCTGTAGGTGAACCTGCAGAAGGATCATTAGTGAA  42
             ||||||||||||||||||||||||||||||||||||||||||
Sbjct  2887  CAAGGTTTCTGTAGGTGAACCTGCAGAAGGATCATTAGTGAA  2846


 Score = 78.7 bits (42),  Expect = 1e-10
 Identities = 42/42 (100%), Gaps = 0/42 (0%)
 Strand=Plus/Minus

Query  1      CAAGGTTTCTGTAGGTGAACCTGCAGAAGGATCATTAGTGAA  42
              ||||||||||||||||||||||||||||||||||||||||||
Sbjct  11520  CAAGGTTTCTGTAGGTGAACCTGCAGAAGGATCATTAGTGAA  11479


>CAJHJB010000486.1 Tilletia controversa strain OR genome assembly, contig: OR_536, 
whole genome shotgun sequence
Length=24541

 Score = 78.7 bits (42),  Expect = 1e-10
 Identities = 42/42 (100%), Gaps = 0/42 (0%)
 Strand=Plus/Minus

Query  1      CAAGGTTTCTGTAGGTGAACCTGCAGAAGGATCATTAGTGAA  42
              ||||||||||||||||||||||||||||||||||||||||||
Sbjct  16920  CAAGGTTTCTGTAGGTGAACCTGCAGAAGGATCATTAGTGAA  16879


 Score = 75.0 bits (40),  Expect = 1e-09
 Identities = 40/40 (100%), Gaps = 0/40 (0%)
 Strand=Plus/Plus

Query  3     AGGTTTCTGTAGGTGAACCTGCAGAAGGATCATTAGTGAA  42
             ||||||||||||||||||||||||||||||||||||||||
Sbjct  2399  AGGTTTCTGTAGGTGAACCTGCAGAAGGATCATTAGTGAA  2438


>CAJHJB010000484.1 Tilletia controversa strain OR genome assembly, contig: OR_534, 
whole genome shotgun sequence
Length=13266

 Score = 78.7 bits (42),  Expect = 1e-10
 Identities = 42/42 (100%), Gaps = 0/42 (0%)
 Strand=Plus/Plus

Query  1     CAAGGTTTCTGTAGGTGAACCTGCAGAAGGATCATTAGTGAA  42
             ||||||||||||||||||||||||||||||||||||||||||
Sbjct  9773  CAAGGTTTCTGTAGGTGAACCTGCAGAAGGATCATTAGTGAA  9814


>CAJHJB010000483.1 Tilletia controversa strain OR genome assembly, contig: OR_533, 
whole genome shotgun sequence
Length=13266

 Score = 78.7 bits (42),  Expect = 1e-10
 Identities = 42/42 (100%), Gaps = 0/42 (0%)
 Strand=Plus/Plus

Query  1     CAAGGTTTCTGTAGGTGAACCTGCAGAAGGATCATTAGTGAA  42
             ||||||||||||||||||||||||||||||||||||||||||
Sbjct  8030  CAAGGTTTCTGTAGGTGAACCTGCAGAAGGATCATTAGTGAA  8071


>CAJHJB010000481.1 Tilletia controversa strain OR genome assembly, contig: OR_531, 
whole genome shotgun sequence
Length=13312

 Score = 78.7 bits (42),  Expect = 1e-10
 Identities = 42/42 (100%), Gaps = 0/42 (0%)
 Strand=Plus/Plus

Query  1     CAAGGTTTCTGTAGGTGAACCTGCAGAAGGATCATTAGTGAA  42
             ||||||||||||||||||||||||||||||||||||||||||
Sbjct  8263  CAAGGTTTCTGTAGGTGAACCTGCAGAAGGATCATTAGTGAA  8304


>CAJHJB010000475.1 Tilletia controversa strain OR genome assembly, contig: OR_526, 
whole genome shotgun sequence
Length=13585

 Score = 78.7 bits (42),  Expect = 1e-10
 Identities = 42/42 (100%), Gaps = 0/42 (0%)
 Strand=Plus/Plus

Query  1     CAAGGTTTCTGTAGGTGAACCTGCAGAAGGATCATTAGTGAA  42
             ||||||||||||||||||||||||||||||||||||||||||
Sbjct  7781  CAAGGTTTCTGTAGGTGAACCTGCAGAAGGATCATTAGTGAA  7822


>CAJHJB010000472.1 Tilletia controversa strain OR genome assembly, contig: OR_523, 
whole genome shotgun sequence
Length=23585

 Score = 78.7 bits (42),  Expect = 1e-10
 Identities = 42/42 (100%), Gaps = 0/42 (0%)
 Strand=Plus/Minus

Query  1     CAAGGTTTCTGTAGGTGAACCTGCAGAAGGATCATTAGTGAA  42
             ||||||||||||||||||||||||||||||||||||||||||
Sbjct  5003  CAAGGTTTCTGTAGGTGAACCTGCAGAAGGATCATTAGTGAA  4962


 Score = 78.7 bits (42),  Expect = 1e-10
 Identities = 42/42 (100%), Gaps = 0/42 (0%)
 Strand=Plus/Plus

Query  1      CAAGGTTTCTGTAGGTGAACCTGCAGAAGGATCATTAGTGAA  42
              ||||||||||||||||||||||||||||||||||||||||||
Sbjct  11528  CAAGGTTTCTGTAGGTGAACCTGCAGAAGGATCATTAGTGAA  11569


 Score = 78.7 bits (42),  Expect = 1e-10
 Identities = 42/42 (100%), Gaps = 0/42 (0%)
 Strand=Plus/Plus

Query  1      CAAGGTTTCTGTAGGTGAACCTGCAGAAGGATCATTAGTGAA  42
              ||||||||||||||||||||||||||||||||||||||||||
Sbjct  20094  CAAGGTTTCTGTAGGTGAACCTGCAGAAGGATCATTAGTGAA  20135


>CAJHJB010000464.1 Tilletia controversa strain OR genome assembly, contig: OR_516, 
whole genome shotgun sequence
Length=30677

 Score = 78.7 bits (42),  Expect = 1e-10
 Identities = 42/42 (100%), Gaps = 0/42 (0%)
 Strand=Plus/Minus

Query  1     CAAGGTTTCTGTAGGTGAACCTGCAGAAGGATCATTAGTGAA  42
             ||||||||||||||||||||||||||||||||||||||||||
Sbjct  3681  CAAGGTTTCTGTAGGTGAACCTGCAGAAGGATCATTAGTGAA  3640


 Score = 78.7 bits (42),  Expect = 1e-10
 Identities = 42/42 (100%), Gaps = 0/42 (0%)
 Strand=Plus/Minus

Query  1      CAAGGTTTCTGTAGGTGAACCTGCAGAAGGATCATTAGTGAA  42
              ||||||||||||||||||||||||||||||||||||||||||
Sbjct  12242  CAAGGTTTCTGTAGGTGAACCTGCAGAAGGATCATTAGTGAA  12201


 Score = 78.7 bits (42),  Expect = 1e-10
 Identities = 42/42 (100%), Gaps = 0/42 (0%)
 Strand=Plus/Minus

Query  1      CAAGGTTTCTGTAGGTGAACCTGCAGAAGGATCATTAGTGAA  42
              ||||||||||||||||||||||||||||||||||||||||||
Sbjct  20875  CAAGGTTTCTGTAGGTGAACCTGCAGAAGGATCATTAGTGAA  20834


>CAJHJB010000462.1 Tilletia controversa strain OR genome assembly, contig: OR_514, 
whole genome shotgun sequence
Length=26484

 Score = 78.7 bits (42),  Expect = 1e-10
 Identities = 42/42 (100%), Gaps = 0/42 (0%)
 Strand=Plus/Minus

Query  1     CAAGGTTTCTGTAGGTGAACCTGCAGAAGGATCATTAGTGAA  42
             ||||||||||||||||||||||||||||||||||||||||||
Sbjct  4345  CAAGGTTTCTGTAGGTGAACCTGCAGAAGGATCATTAGTGAA  4304


 Score = 78.7 bits (42),  Expect = 1e-10
 Identities = 42/42 (100%), Gaps = 0/42 (0%)
 Strand=Plus/Minus

Query  1      CAAGGTTTCTGTAGGTGAACCTGCAGAAGGATCATTAGTGAA  42
              ||||||||||||||||||||||||||||||||||||||||||
Sbjct  12965  CAAGGTTTCTGTAGGTGAACCTGCAGAAGGATCATTAGTGAA  12924


 Score = 78.7 bits (42),  Expect = 1e-10
 Identities = 42/42 (100%), Gaps = 0/42 (0%)
 Strand=Plus/Plus

Query  1      CAAGGTTTCTGTAGGTGAACCTGCAGAAGGATCATTAGTGAA  42
              ||||||||||||||||||||||||||||||||||||||||||
Sbjct  14834  CAAGGTTTCTGTAGGTGAACCTGCAGAAGGATCATTAGTGAA  14875


 Score = 78.7 bits (42),  Expect = 1e-10
 Identities = 42/42 (100%), Gaps = 0/42 (0%)
 Strand=Plus/Plus

Query  1      CAAGGTTTCTGTAGGTGAACCTGCAGAAGGATCATTAGTGAA  42
              ||||||||||||||||||||||||||||||||||||||||||
Sbjct  23226  CAAGGTTTCTGTAGGTGAACCTGCAGAAGGATCATTAGTGAA  23267


>CAJHJB010000461.1 Tilletia controversa strain OR genome assembly, contig: OR_513, 
whole genome shotgun sequence
Length=14136

 Score = 78.7 bits (42),  Expect = 1e-10
 Identities = 42/42 (100%), Gaps = 0/42 (0%)
 Strand=Plus/Plus

Query  1     CAAGGTTTCTGTAGGTGAACCTGCAGAAGGATCATTAGTGAA  42
             ||||||||||||||||||||||||||||||||||||||||||
Sbjct  6667  CAAGGTTTCTGTAGGTGAACCTGCAGAAGGATCATTAGTGAA  6708


>CAJHJB010000460.1 Tilletia controversa strain OR genome assembly, contig: OR_512, 
whole genome shotgun sequence
Length=34648

 Score = 78.7 bits (42),  Expect = 1e-10
 Identities = 42/42 (100%), Gaps = 0/42 (0%)
 Strand=Plus/Plus

Query  1      CAAGGTTTCTGTAGGTGAACCTGCAGAAGGATCATTAGTGAA  42
              ||||||||||||||||||||||||||||||||||||||||||
Sbjct  14777  CAAGGTTTCTGTAGGTGAACCTGCAGAAGGATCATTAGTGAA  14818


 Score = 78.7 bits (42),  Expect = 1e-10
 Identities = 42/42 (100%), Gaps = 0/42 (0%)
 Strand=Plus/Minus

Query  1      CAAGGTTTCTGTAGGTGAACCTGCAGAAGGATCATTAGTGAA  42
              ||||||||||||||||||||||||||||||||||||||||||
Sbjct  28486  CAAGGTTTCTGTAGGTGAACCTGCAGAAGGATCATTAGTGAA  28445


>CAJHJB010000458.1 Tilletia controversa strain OR genome assembly, contig: OR_510, 
whole genome shotgun sequence
Length=14173

 Score = 78.7 bits (42),  Expect = 1e-10
 Identities = 42/42 (100%), Gaps = 0/42 (0%)
 Strand=Plus/Minus

Query  1     CAAGGTTTCTGTAGGTGAACCTGCAGAAGGATCATTAGTGAA  42
             ||||||||||||||||||||||||||||||||||||||||||
Sbjct  4024  CAAGGTTTCTGTAGGTGAACCTGCAGAAGGATCATTAGTGAA  3983


 Score = 78.7 bits (42),  Expect = 1e-10
 Identities = 42/42 (100%), Gaps = 0/42 (0%)
 Strand=Plus/Minus

Query  1      CAAGGTTTCTGTAGGTGAACCTGCAGAAGGATCATTAGTGAA  42
              ||||||||||||||||||||||||||||||||||||||||||
Sbjct  12588  CAAGGTTTCTGTAGGTGAACCTGCAGAAGGATCATTAGTGAA  12547


>CAJHJB010000456.1 Tilletia controversa strain OR genome assembly, contig: OR_509, 
whole genome shotgun sequence
Length=19338

 Score = 78.7 bits (42),  Expect = 1e-10
 Identities = 42/42 (100%), Gaps = 0/42 (0%)
 Strand=Plus/Minus

Query  1     CAAGGTTTCTGTAGGTGAACCTGCAGAAGGATCATTAGTGAA  42
             ||||||||||||||||||||||||||||||||||||||||||
Sbjct  9883  CAAGGTTTCTGTAGGTGAACCTGCAGAAGGATCATTAGTGAA  9842


 Score = 78.7 bits (42),  Expect = 1e-10
 Identities = 42/42 (100%), Gaps = 0/42 (0%)
 Strand=Plus/Minus

Query  1      CAAGGTTTCTGTAGGTGAACCTGCAGAAGGATCATTAGTGAA  42
              ||||||||||||||||||||||||||||||||||||||||||
Sbjct  18513  CAAGGTTTCTGTAGGTGAACCTGCAGAAGGATCATTAGTGAA  18472


>CAJHJB010000454.1 Tilletia controversa strain OR genome assembly, contig: OR_507, 
whole genome shotgun sequence
Length=14269

 Score = 78.7 bits (42),  Expect = 1e-10
 Identities = 42/42 (100%), Gaps = 0/42 (0%)
 Strand=Plus/Minus

Query  1     CAAGGTTTCTGTAGGTGAACCTGCAGAAGGATCATTAGTGAA  42
             ||||||||||||||||||||||||||||||||||||||||||
Sbjct  1750  CAAGGTTTCTGTAGGTGAACCTGCAGAAGGATCATTAGTGAA  1709


 Score = 78.7 bits (42),  Expect = 1e-10
 Identities = 42/42 (100%), Gaps = 0/42 (0%)
 Strand=Plus/Minus

Query  1      CAAGGTTTCTGTAGGTGAACCTGCAGAAGGATCATTAGTGAA  42
              ||||||||||||||||||||||||||||||||||||||||||
Sbjct  10319  CAAGGTTTCTGTAGGTGAACCTGCAGAAGGATCATTAGTGAA  10278


>CAJHJB010000453.1 Tilletia controversa strain OR genome assembly, contig: OR_506, 
whole genome shotgun sequence
Length=26381

 Score = 78.7 bits (42),  Expect = 1e-10
 Identities = 42/42 (100%), Gaps = 0/42 (0%)
 Strand=Plus/Minus

Query  1      CAAGGTTTCTGTAGGTGAACCTGCAGAAGGATCATTAGTGAA  42
              ||||||||||||||||||||||||||||||||||||||||||
Sbjct  17587  CAAGGTTTCTGTAGGTGAACCTGCAGAAGGATCATTAGTGAA  17546


 Score = 78.7 bits (42),  Expect = 1e-10
 Identities = 42/42 (100%), Gaps = 0/42 (0%)
 Strand=Plus/Minus

Query  1      CAAGGTTTCTGTAGGTGAACCTGCAGAAGGATCATTAGTGAA  42
              ||||||||||||||||||||||||||||||||||||||||||
Sbjct  25981  CAAGGTTTCTGTAGGTGAACCTGCAGAAGGATCATTAGTGAA  25940


 Score = 73.1 bits (39),  Expect = 5e-09
 Identities = 41/42 (98%), Gaps = 0/42 (0%)
 Strand=Plus/Plus

Query  1     CAAGGTTTCTGTAGGTGAACCTGCAGAAGGATCATTAGTGAA  42
             ||||||| ||||||||||||||||||||||||||||||||||
Sbjct  5715  CAAGGTTGCTGTAGGTGAACCTGCAGAAGGATCATTAGTGAA  5756


>CAJHJB010000447.1 Tilletia controversa strain OR genome assembly, contig: OR_500, 
whole genome shotgun sequence
Length=20218

 Score = 78.7 bits (42),  Expect = 1e-10
 Identities = 42/42 (100%), Gaps = 0/42 (0%)
 Strand=Plus/Plus

Query  1     CAAGGTTTCTGTAGGTGAACCTGCAGAAGGATCATTAGTGAA  42
             ||||||||||||||||||||||||||||||||||||||||||
Sbjct  1544  CAAGGTTTCTGTAGGTGAACCTGCAGAAGGATCATTAGTGAA  1585


 Score = 78.7 bits (42),  Expect = 1e-10
 Identities = 42/42 (100%), Gaps = 0/42 (0%)
 Strand=Plus/Plus

Query  1      CAAGGTTTCTGTAGGTGAACCTGCAGAAGGATCATTAGTGAA  42
              ||||||||||||||||||||||||||||||||||||||||||
Sbjct  10177  CAAGGTTTCTGTAGGTGAACCTGCAGAAGGATCATTAGTGAA  10218


 Score = 78.7 bits (42),  Expect = 1e-10
 Identities = 42/42 (100%), Gaps = 0/42 (0%)
 Strand=Plus/Minus

Query  1      CAAGGTTTCTGTAGGTGAACCTGCAGAAGGATCATTAGTGAA  42
              ||||||||||||||||||||||||||||||||||||||||||
Sbjct  20121  CAAGGTTTCTGTAGGTGAACCTGCAGAAGGATCATTAGTGAA  20080


>CAJHJB010000442.1 Tilletia controversa strain OR genome assembly, contig: OR_497, 
whole genome shotgun sequence
Length=14417

 Score = 78.7 bits (42),  Expect = 1e-10
 Identities = 42/42 (100%), Gaps = 0/42 (0%)
 Strand=Plus/Plus

Query  1     CAAGGTTTCTGTAGGTGAACCTGCAGAAGGATCATTAGTGAA  42
             ||||||||||||||||||||||||||||||||||||||||||
Sbjct  1126  CAAGGTTTCTGTAGGTGAACCTGCAGAAGGATCATTAGTGAA  1167


 Score = 78.7 bits (42),  Expect = 1e-10
 Identities = 42/42 (100%), Gaps = 0/42 (0%)
 Strand=Plus/Plus

Query  1     CAAGGTTTCTGTAGGTGAACCTGCAGAAGGATCATTAGTGAA  42
             ||||||||||||||||||||||||||||||||||||||||||
Sbjct  9783  CAAGGTTTCTGTAGGTGAACCTGCAGAAGGATCATTAGTGAA  9824


>CAJHJB010000432.1 Tilletia controversa strain OR genome assembly, contig: OR_488, 
whole genome shotgun sequence
Length=14469

 Score = 78.7 bits (42),  Expect = 1e-10
 Identities = 42/42 (100%), Gaps = 0/42 (0%)
 Strand=Plus/Minus

Query  1    CAAGGTTTCTGTAGGTGAACCTGCAGAAGGATCATTAGTGAA  42
            ||||||||||||||||||||||||||||||||||||||||||
Sbjct  830  CAAGGTTTCTGTAGGTGAACCTGCAGAAGGATCATTAGTGAA  789


 Score = 78.7 bits (42),  Expect = 1e-10
 Identities = 42/42 (100%), Gaps = 0/42 (0%)
 Strand=Plus/Minus

Query  1     CAAGGTTTCTGTAGGTGAACCTGCAGAAGGATCATTAGTGAA  42
             ||||||||||||||||||||||||||||||||||||||||||
Sbjct  9463  CAAGGTTTCTGTAGGTGAACCTGCAGAAGGATCATTAGTGAA  9422


>CAJHJB010000422.1 Tilletia controversa strain OR genome assembly, contig: OR_479, 
whole genome shotgun sequence
Length=14676

 Score = 78.7 bits (42),  Expect = 1e-10
 Identities = 42/42 (100%), Gaps = 0/42 (0%)
 Strand=Plus/Minus

Query  1     CAAGGTTTCTGTAGGTGAACCTGCAGAAGGATCATTAGTGAA  42
             ||||||||||||||||||||||||||||||||||||||||||
Sbjct  7602  CAAGGTTTCTGTAGGTGAACCTGCAGAAGGATCATTAGTGAA  7561


>CAJHJB010000420.1 Tilletia controversa strain OR genome assembly, contig: OR_477, 
whole genome shotgun sequence
Length=32550

 Score = 78.7 bits (42),  Expect = 1e-10
 Identities = 42/42 (100%), Gaps = 0/42 (0%)
 Strand=Plus/Minus

Query  1     CAAGGTTTCTGTAGGTGAACCTGCAGAAGGATCATTAGTGAA  42
             ||||||||||||||||||||||||||||||||||||||||||
Sbjct  1171  CAAGGTTTCTGTAGGTGAACCTGCAGAAGGATCATTAGTGAA  1130


 Score = 78.7 bits (42),  Expect = 1e-10
 Identities = 42/42 (100%), Gaps = 0/42 (0%)
 Strand=Plus/Minus

Query  1     CAAGGTTTCTGTAGGTGAACCTGCAGAAGGATCATTAGTGAA  42
             ||||||||||||||||||||||||||||||||||||||||||
Sbjct  9796  CAAGGTTTCTGTAGGTGAACCTGCAGAAGGATCATTAGTGAA  9755


 Score = 78.7 bits (42),  Expect = 1e-10
 Identities = 42/42 (100%), Gaps = 0/42 (0%)
 Strand=Plus/Minus

Query  1      CAAGGTTTCTGTAGGTGAACCTGCAGAAGGATCATTAGTGAA  42
              ||||||||||||||||||||||||||||||||||||||||||
Sbjct  18410  CAAGGTTTCTGTAGGTGAACCTGCAGAAGGATCATTAGTGAA  18369


 Score = 78.7 bits (42),  Expect = 1e-10
 Identities = 42/42 (100%), Gaps = 0/42 (0%)
 Strand=Plus/Plus

Query  1      CAAGGTTTCTGTAGGTGAACCTGCAGAAGGATCATTAGTGAA  42
              ||||||||||||||||||||||||||||||||||||||||||
Sbjct  24479  CAAGGTTTCTGTAGGTGAACCTGCAGAAGGATCATTAGTGAA  24520


>CAJHJB010000418.1 Tilletia controversa strain OR genome assembly, contig: OR_475, 
whole genome shotgun sequence
Length=19341

 Score = 78.7 bits (42),  Expect = 1e-10
 Identities = 42/42 (100%), Gaps = 0/42 (0%)
 Strand=Plus/Plus

Query  1     CAAGGTTTCTGTAGGTGAACCTGCAGAAGGATCATTAGTGAA  42
             ||||||||||||||||||||||||||||||||||||||||||
Sbjct  5479  CAAGGTTTCTGTAGGTGAACCTGCAGAAGGATCATTAGTGAA  5520


>CAJHJB010000414.1 Tilletia controversa strain OR genome assembly, contig: OR_471, 
whole genome shotgun sequence
Length=14950

 Score = 78.7 bits (42),  Expect = 1e-10
 Identities = 42/42 (100%), Gaps = 0/42 (0%)
 Strand=Plus/Minus

Query  1    CAAGGTTTCTGTAGGTGAACCTGCAGAAGGATCATTAGTGAA  42
            ||||||||||||||||||||||||||||||||||||||||||
Sbjct  850  CAAGGTTTCTGTAGGTGAACCTGCAGAAGGATCATTAGTGAA  809


 Score = 78.7 bits (42),  Expect = 1e-10
 Identities = 42/42 (100%), Gaps = 0/42 (0%)
 Strand=Plus/Minus

Query  1     CAAGGTTTCTGTAGGTGAACCTGCAGAAGGATCATTAGTGAA  42
             ||||||||||||||||||||||||||||||||||||||||||
Sbjct  9484  CAAGGTTTCTGTAGGTGAACCTGCAGAAGGATCATTAGTGAA  9443


>CAJHJB010000408.1 Tilletia controversa strain OR genome assembly, contig: OR_466, 
whole genome shotgun sequence
Length=41301

 Score = 78.7 bits (42),  Expect = 1e-10
 Identities = 42/42 (100%), Gaps = 0/42 (0%)
 Strand=Plus/Minus

Query  1     CAAGGTTTCTGTAGGTGAACCTGCAGAAGGATCATTAGTGAA  42
             ||||||||||||||||||||||||||||||||||||||||||
Sbjct  4553  CAAGGTTTCTGTAGGTGAACCTGCAGAAGGATCATTAGTGAA  4512


 Score = 78.7 bits (42),  Expect = 1e-10
 Identities = 42/42 (100%), Gaps = 0/42 (0%)
 Strand=Plus/Minus

Query  1      CAAGGTTTCTGTAGGTGAACCTGCAGAAGGATCATTAGTGAA  42
              ||||||||||||||||||||||||||||||||||||||||||
Sbjct  13185  CAAGGTTTCTGTAGGTGAACCTGCAGAAGGATCATTAGTGAA  13144


 Score = 78.7 bits (42),  Expect = 1e-10
 Identities = 42/42 (100%), Gaps = 0/42 (0%)
 Strand=Plus/Minus

Query  1      CAAGGTTTCTGTAGGTGAACCTGCAGAAGGATCATTAGTGAA  42
              ||||||||||||||||||||||||||||||||||||||||||
Sbjct  21814  CAAGGTTTCTGTAGGTGAACCTGCAGAAGGATCATTAGTGAA  21773


 Score = 78.7 bits (42),  Expect = 1e-10
 Identities = 42/42 (100%), Gaps = 0/42 (0%)
 Strand=Plus/Plus

Query  1      CAAGGTTTCTGTAGGTGAACCTGCAGAAGGATCATTAGTGAA  42
              ||||||||||||||||||||||||||||||||||||||||||
Sbjct  31451  CAAGGTTTCTGTAGGTGAACCTGCAGAAGGATCATTAGTGAA  31492


 Score = 78.7 bits (42),  Expect = 1e-10
 Identities = 42/42 (100%), Gaps = 0/42 (0%)
 Strand=Plus/Plus

Query  1      CAAGGTTTCTGTAGGTGAACCTGCAGAAGGATCATTAGTGAA  42
              ||||||||||||||||||||||||||||||||||||||||||
Sbjct  40085  CAAGGTTTCTGTAGGTGAACCTGCAGAAGGATCATTAGTGAA  40126


>CAJHJB010000407.1 Tilletia controversa strain OR genome assembly, contig: OR_465, 
whole genome shotgun sequence
Length=15214

 Score = 78.7 bits (42),  Expect = 1e-10
 Identities = 42/42 (100%), Gaps = 0/42 (0%)
 Strand=Plus/Plus

Query  1     CAAGGTTTCTGTAGGTGAACCTGCAGAAGGATCATTAGTGAA  42
             ||||||||||||||||||||||||||||||||||||||||||
Sbjct  5300  CAAGGTTTCTGTAGGTGAACCTGCAGAAGGATCATTAGTGAA  5341


 Score = 78.7 bits (42),  Expect = 1e-10
 Identities = 42/42 (100%), Gaps = 0/42 (0%)
 Strand=Plus/Plus

Query  1      CAAGGTTTCTGTAGGTGAACCTGCAGAAGGATCATTAGTGAA  42
              ||||||||||||||||||||||||||||||||||||||||||
Sbjct  13693  CAAGGTTTCTGTAGGTGAACCTGCAGAAGGATCATTAGTGAA  13734


>CAJHJB010000404.1 Tilletia controversa strain OR genome assembly, contig: OR_462, 
whole genome shotgun sequence
Length=41018

 Score = 78.7 bits (42),  Expect = 1e-10
 Identities = 42/42 (100%), Gaps = 0/42 (0%)
 Strand=Plus/Plus

Query  1      CAAGGTTTCTGTAGGTGAACCTGCAGAAGGATCATTAGTGAA  42
              ||||||||||||||||||||||||||||||||||||||||||
Sbjct  28509  CAAGGTTTCTGTAGGTGAACCTGCAGAAGGATCATTAGTGAA  28550


 Score = 78.7 bits (42),  Expect = 1e-10
 Identities = 42/42 (100%), Gaps = 0/42 (0%)
 Strand=Plus/Minus

Query  1      CAAGGTTTCTGTAGGTGAACCTGCAGAAGGATCATTAGTGAA  42
              ||||||||||||||||||||||||||||||||||||||||||
Sbjct  37557  CAAGGTTTCTGTAGGTGAACCTGCAGAAGGATCATTAGTGAA  37516


>CAJHJB010000398.1 Tilletia controversa strain OR genome assembly, contig: OR_457, 
whole genome shotgun sequence
Length=15431

 Score = 78.7 bits (42),  Expect = 1e-10
 Identities = 42/42 (100%), Gaps = 0/42 (0%)
 Strand=Plus/Minus

Query  1     CAAGGTTTCTGTAGGTGAACCTGCAGAAGGATCATTAGTGAA  42
             ||||||||||||||||||||||||||||||||||||||||||
Sbjct  6046  CAAGGTTTCTGTAGGTGAACCTGCAGAAGGATCATTAGTGAA  6005


 Score = 78.7 bits (42),  Expect = 1e-10
 Identities = 42/42 (100%), Gaps = 0/42 (0%)
 Strand=Plus/Minus

Query  1      CAAGGTTTCTGTAGGTGAACCTGCAGAAGGATCATTAGTGAA  42
              ||||||||||||||||||||||||||||||||||||||||||
Sbjct  14680  CAAGGTTTCTGTAGGTGAACCTGCAGAAGGATCATTAGTGAA  14639


>CAJHJB010000396.1 Tilletia controversa strain OR genome assembly, contig: OR_455, 
whole genome shotgun sequence
Length=15520

 Score = 78.7 bits (42),  Expect = 1e-10
 Identities = 42/42 (100%), Gaps = 0/42 (0%)
 Strand=Plus/Minus

Query  1     CAAGGTTTCTGTAGGTGAACCTGCAGAAGGATCATTAGTGAA  42
             ||||||||||||||||||||||||||||||||||||||||||
Sbjct  5870  CAAGGTTTCTGTAGGTGAACCTGCAGAAGGATCATTAGTGAA  5829


 Score = 78.7 bits (42),  Expect = 1e-10
 Identities = 42/42 (100%), Gaps = 0/42 (0%)
 Strand=Plus/Minus

Query  1      CAAGGTTTCTGTAGGTGAACCTGCAGAAGGATCATTAGTGAA  42
              ||||||||||||||||||||||||||||||||||||||||||
Sbjct  14435  CAAGGTTTCTGTAGGTGAACCTGCAGAAGGATCATTAGTGAA  14394


>CAJHJB010000391.1 Tilletia controversa strain OR genome assembly, contig: OR_450, 
whole genome shotgun sequence
Length=28830

 Score = 78.7 bits (42),  Expect = 1e-10
 Identities = 42/42 (100%), Gaps = 0/42 (0%)
 Strand=Plus/Plus

Query  1    CAAGGTTTCTGTAGGTGAACCTGCAGAAGGATCATTAGTGAA  42
            ||||||||||||||||||||||||||||||||||||||||||
Sbjct  773  CAAGGTTTCTGTAGGTGAACCTGCAGAAGGATCATTAGTGAA  814


 Score = 78.7 bits (42),  Expect = 1e-10
 Identities = 42/42 (100%), Gaps = 0/42 (0%)
 Strand=Plus/Plus

Query  1     CAAGGTTTCTGTAGGTGAACCTGCAGAAGGATCATTAGTGAA  42
             ||||||||||||||||||||||||||||||||||||||||||
Sbjct  9344  CAAGGTTTCTGTAGGTGAACCTGCAGAAGGATCATTAGTGAA  9385


 Score = 78.7 bits (42),  Expect = 1e-10
 Identities = 42/42 (100%), Gaps = 0/42 (0%)
 Strand=Plus/Plus

Query  1      CAAGGTTTCTGTAGGTGAACCTGCAGAAGGATCATTAGTGAA  42
              ||||||||||||||||||||||||||||||||||||||||||
Sbjct  17975  CAAGGTTTCTGTAGGTGAACCTGCAGAAGGATCATTAGTGAA  18016


 Score = 78.7 bits (42),  Expect = 1e-10
 Identities = 42/42 (100%), Gaps = 0/42 (0%)
 Strand=Plus/Plus

Query  1      CAAGGTTTCTGTAGGTGAACCTGCAGAAGGATCATTAGTGAA  42
              ||||||||||||||||||||||||||||||||||||||||||
Sbjct  26610  CAAGGTTTCTGTAGGTGAACCTGCAGAAGGATCATTAGTGAA  26651


>CAJHJB010000387.1 Tilletia controversa strain OR genome assembly, contig: OR_447, 
whole genome shotgun sequence
Length=34263

 Score = 78.7 bits (42),  Expect = 1e-10
 Identities = 42/42 (100%), Gaps = 0/42 (0%)
 Strand=Plus/Plus

Query  1     CAAGGTTTCTGTAGGTGAACCTGCAGAAGGATCATTAGTGAA  42
             ||||||||||||||||||||||||||||||||||||||||||
Sbjct  1011  CAAGGTTTCTGTAGGTGAACCTGCAGAAGGATCATTAGTGAA  1052


 Score = 78.7 bits (42),  Expect = 1e-10
 Identities = 42/42 (100%), Gaps = 0/42 (0%)
 Strand=Plus/Minus

Query  1      CAAGGTTTCTGTAGGTGAACCTGCAGAAGGATCATTAGTGAA  42
              ||||||||||||||||||||||||||||||||||||||||||
Sbjct  19592  CAAGGTTTCTGTAGGTGAACCTGCAGAAGGATCATTAGTGAA  19551


 Score = 78.7 bits (42),  Expect = 1e-10
 Identities = 42/42 (100%), Gaps = 0/42 (0%)
 Strand=Plus/Minus

Query  1      CAAGGTTTCTGTAGGTGAACCTGCAGAAGGATCATTAGTGAA  42
              ||||||||||||||||||||||||||||||||||||||||||
Sbjct  28225  CAAGGTTTCTGTAGGTGAACCTGCAGAAGGATCATTAGTGAA  28184


>CAJHJB010000380.1 Tilletia controversa strain OR genome assembly, contig: OR_440, 
whole genome shotgun sequence
Length=20759

 Score = 78.7 bits (42),  Expect = 1e-10
 Identities = 42/42 (100%), Gaps = 0/42 (0%)
 Strand=Plus/Minus

Query  1     CAAGGTTTCTGTAGGTGAACCTGCAGAAGGATCATTAGTGAA  42
             ||||||||||||||||||||||||||||||||||||||||||
Sbjct  2920  CAAGGTTTCTGTAGGTGAACCTGCAGAAGGATCATTAGTGAA  2879


 Score = 78.7 bits (42),  Expect = 1e-10
 Identities = 42/42 (100%), Gaps = 0/42 (0%)
 Strand=Plus/Plus

Query  1     CAAGGTTTCTGTAGGTGAACCTGCAGAAGGATCATTAGTGAA  42
             ||||||||||||||||||||||||||||||||||||||||||
Sbjct  8818  CAAGGTTTCTGTAGGTGAACCTGCAGAAGGATCATTAGTGAA  8859


 Score = 78.7 bits (42),  Expect = 1e-10
 Identities = 42/42 (100%), Gaps = 0/42 (0%)
 Strand=Plus/Plus

Query  1      CAAGGTTTCTGTAGGTGAACCTGCAGAAGGATCATTAGTGAA  42
              ||||||||||||||||||||||||||||||||||||||||||
Sbjct  17379  CAAGGTTTCTGTAGGTGAACCTGCAGAAGGATCATTAGTGAA  17420


>CAJHJB010000378.1 Tilletia controversa strain OR genome assembly, contig: OR_439, 
whole genome shotgun sequence
Length=25762

 Score = 78.7 bits (42),  Expect = 1e-10
 Identities = 42/42 (100%), Gaps = 0/42 (0%)
 Strand=Plus/Plus

Query  1      CAAGGTTTCTGTAGGTGAACCTGCAGAAGGATCATTAGTGAA  42
              ||||||||||||||||||||||||||||||||||||||||||
Sbjct  14206  CAAGGTTTCTGTAGGTGAACCTGCAGAAGGATCATTAGTGAA  14247


 Score = 73.1 bits (39),  Expect = 5e-09
 Identities = 42/43 (98%), Gaps = 1/43 (2%)
 Strand=Plus/Minus

Query  1     CAA-GGTTTCTGTAGGTGAACCTGCAGAAGGATCATTAGTGAA  42
             ||| |||||||||||||||||||||||||||||||||||||||
Sbjct  4014  CAAGGGTTTCTGTAGGTGAACCTGCAGAAGGATCATTAGTGAA  3972


>CAJHJB010000371.1 Tilletia controversa strain OR genome assembly, contig: OR_432, 
whole genome shotgun sequence
Length=22751

 Score = 78.7 bits (42),  Expect = 1e-10
 Identities = 42/42 (100%), Gaps = 0/42 (0%)
 Strand=Plus/Minus

Query  1     CAAGGTTTCTGTAGGTGAACCTGCAGAAGGATCATTAGTGAA  42
             ||||||||||||||||||||||||||||||||||||||||||
Sbjct  9678  CAAGGTTTCTGTAGGTGAACCTGCAGAAGGATCATTAGTGAA  9637


 Score = 78.7 bits (42),  Expect = 1e-10
 Identities = 42/42 (100%), Gaps = 0/42 (0%)
 Strand=Plus/Minus

Query  1      CAAGGTTTCTGTAGGTGAACCTGCAGAAGGATCATTAGTGAA  42
              ||||||||||||||||||||||||||||||||||||||||||
Sbjct  18247  CAAGGTTTCTGTAGGTGAACCTGCAGAAGGATCATTAGTGAA  18206


>CAJHJB010000367.1 Tilletia controversa strain OR genome assembly, contig: OR_429, 
whole genome shotgun sequence
Length=16854

 Score = 78.7 bits (42),  Expect = 1e-10
 Identities = 42/42 (100%), Gaps = 0/42 (0%)
 Strand=Plus/Minus

Query  1    CAAGGTTTCTGTAGGTGAACCTGCAGAAGGATCATTAGTGAA  42
            ||||||||||||||||||||||||||||||||||||||||||
Sbjct  191  CAAGGTTTCTGTAGGTGAACCTGCAGAAGGATCATTAGTGAA  150


 Score = 78.7 bits (42),  Expect = 1e-10
 Identities = 42/42 (100%), Gaps = 0/42 (0%)
 Strand=Plus/Minus

Query  1     CAAGGTTTCTGTAGGTGAACCTGCAGAAGGATCATTAGTGAA  42
             ||||||||||||||||||||||||||||||||||||||||||
Sbjct  8822  CAAGGTTTCTGTAGGTGAACCTGCAGAAGGATCATTAGTGAA  8781


>CAJHJB010000364.1 Tilletia controversa strain OR genome assembly, contig: OR_426, 
whole genome shotgun sequence
Length=29205

 Score = 78.7 bits (42),  Expect = 1e-10
 Identities = 42/42 (100%), Gaps = 0/42 (0%)
 Strand=Plus/Minus

Query  1     CAAGGTTTCTGTAGGTGAACCTGCAGAAGGATCATTAGTGAA  42
             ||||||||||||||||||||||||||||||||||||||||||
Sbjct  4830  CAAGGTTTCTGTAGGTGAACCTGCAGAAGGATCATTAGTGAA  4789


 Score = 78.7 bits (42),  Expect = 1e-10
 Identities = 42/42 (100%), Gaps = 0/42 (0%)
 Strand=Plus/Minus

Query  1      CAAGGTTTCTGTAGGTGAACCTGCAGAAGGATCATTAGTGAA  42
              ||||||||||||||||||||||||||||||||||||||||||
Sbjct  13463  CAAGGTTTCTGTAGGTGAACCTGCAGAAGGATCATTAGTGAA  13422


 Score = 78.7 bits (42),  Expect = 1e-10
 Identities = 42/42 (100%), Gaps = 0/42 (0%)
 Strand=Plus/Plus

Query  1      CAAGGTTTCTGTAGGTGAACCTGCAGAAGGATCATTAGTGAA  42
              ||||||||||||||||||||||||||||||||||||||||||
Sbjct  24344  CAAGGTTTCTGTAGGTGAACCTGCAGAAGGATCATTAGTGAA  24385


>CAJHJB010000348.1 Tilletia controversa strain OR genome assembly, contig: OR_411, 
whole genome shotgun sequence
Length=36696

 Score = 78.7 bits (42),  Expect = 1e-10
 Identities = 42/42 (100%), Gaps = 0/42 (0%)
 Strand=Plus/Plus

Query  1      CAAGGTTTCTGTAGGTGAACCTGCAGAAGGATCATTAGTGAA  42
              ||||||||||||||||||||||||||||||||||||||||||
Sbjct  13770  CAAGGTTTCTGTAGGTGAACCTGCAGAAGGATCATTAGTGAA  13811


 Score = 78.7 bits (42),  Expect = 1e-10
 Identities = 42/42 (100%), Gaps = 0/42 (0%)
 Strand=Plus/Minus

Query  1      CAAGGTTTCTGTAGGTGAACCTGCAGAAGGATCATTAGTGAA  42
              ||||||||||||||||||||||||||||||||||||||||||
Sbjct  23435  CAAGGTTTCTGTAGGTGAACCTGCAGAAGGATCATTAGTGAA  23394


 Score = 78.7 bits (42),  Expect = 1e-10
 Identities = 42/42 (100%), Gaps = 0/42 (0%)
 Strand=Plus/Minus

Query  1      CAAGGTTTCTGTAGGTGAACCTGCAGAAGGATCATTAGTGAA  42
              ||||||||||||||||||||||||||||||||||||||||||
Sbjct  31996  CAAGGTTTCTGTAGGTGAACCTGCAGAAGGATCATTAGTGAA  31955


>CAJHJB010000316.1 Tilletia controversa strain OR genome assembly, contig: OR_383, 
whole genome shotgun sequence
Length=20343

 Score = 78.7 bits (42),  Expect = 1e-10
 Identities = 42/42 (100%), Gaps = 0/42 (0%)
 Strand=Plus/Minus

Query  1     CAAGGTTTCTGTAGGTGAACCTGCAGAAGGATCATTAGTGAA  42
             ||||||||||||||||||||||||||||||||||||||||||
Sbjct  6690  CAAGGTTTCTGTAGGTGAACCTGCAGAAGGATCATTAGTGAA  6649


 Score = 78.7 bits (42),  Expect = 1e-10
 Identities = 42/42 (100%), Gaps = 0/42 (0%)
 Strand=Plus/Minus

Query  1      CAAGGTTTCTGTAGGTGAACCTGCAGAAGGATCATTAGTGAA  42
              ||||||||||||||||||||||||||||||||||||||||||
Sbjct  15314  CAAGGTTTCTGTAGGTGAACCTGCAGAAGGATCATTAGTGAA  15273


>CAJHJB010000307.1 Tilletia controversa strain OR genome assembly, contig: OR_375, 
whole genome shotgun sequence
Length=20933

 Score = 78.7 bits (42),  Expect = 1e-10
 Identities = 42/42 (100%), Gaps = 0/42 (0%)
 Strand=Plus/Plus

Query  1     CAAGGTTTCTGTAGGTGAACCTGCAGAAGGATCATTAGTGAA  42
             ||||||||||||||||||||||||||||||||||||||||||
Sbjct  6535  CAAGGTTTCTGTAGGTGAACCTGCAGAAGGATCATTAGTGAA  6576


 Score = 78.7 bits (42),  Expect = 1e-10
 Identities = 42/42 (100%), Gaps = 0/42 (0%)
 Strand=Plus/Plus

Query  1      CAAGGTTTCTGTAGGTGAACCTGCAGAAGGATCATTAGTGAA  42
              ||||||||||||||||||||||||||||||||||||||||||
Sbjct  15169  CAAGGTTTCTGTAGGTGAACCTGCAGAAGGATCATTAGTGAA  15210


>CAJHJB010000295.1 Tilletia controversa strain OR genome assembly, contig: OR_364, 
whole genome shotgun sequence
Length=22296

 Score = 78.7 bits (42),  Expect = 1e-10
 Identities = 42/42 (100%), Gaps = 0/42 (0%)
 Strand=Plus/Minus

Query  1     CAAGGTTTCTGTAGGTGAACCTGCAGAAGGATCATTAGTGAA  42
             ||||||||||||||||||||||||||||||||||||||||||
Sbjct  1767  CAAGGTTTCTGTAGGTGAACCTGCAGAAGGATCATTAGTGAA  1726


 Score = 78.7 bits (42),  Expect = 1e-10
 Identities = 42/42 (100%), Gaps = 0/42 (0%)
 Strand=Plus/Minus

Query  1      CAAGGTTTCTGTAGGTGAACCTGCAGAAGGATCATTAGTGAA  42
              ||||||||||||||||||||||||||||||||||||||||||
Sbjct  10157  CAAGGTTTCTGTAGGTGAACCTGCAGAAGGATCATTAGTGAA  10116


 Score = 78.7 bits (42),  Expect = 1e-10
 Identities = 42/42 (100%), Gaps = 0/42 (0%)
 Strand=Plus/Minus

Query  1      CAAGGTTTCTGTAGGTGAACCTGCAGAAGGATCATTAGTGAA  42
              ||||||||||||||||||||||||||||||||||||||||||
Sbjct  18536  CAAGGTTTCTGTAGGTGAACCTGCAGAAGGATCATTAGTGAA  18495


>CAJHJB010000294.1 Tilletia controversa strain OR genome assembly, contig: OR_363, 
whole genome shotgun sequence
Length=22429

 Score = 78.7 bits (42),  Expect = 1e-10
 Identities = 42/42 (100%), Gaps = 0/42 (0%)
 Strand=Plus/Minus

Query  1     CAAGGTTTCTGTAGGTGAACCTGCAGAAGGATCATTAGTGAA  42
             ||||||||||||||||||||||||||||||||||||||||||
Sbjct  8214  CAAGGTTTCTGTAGGTGAACCTGCAGAAGGATCATTAGTGAA  8173


 Score = 69.4 bits (37),  Expect = 6e-08
 Identities = 42/44 (95%), Gaps = 2/44 (5%)
 Strand=Plus/Minus

Query  1      CAAGG-TT-TCTGTAGGTGAACCTGCAGAAGGATCATTAGTGAA  42
              ||||| || |||||||||||||||||||||||||||||||||||
Sbjct  16781  CAAGGTTTCTCTGTAGGTGAACCTGCAGAAGGATCATTAGTGAA  16738


>CAJHJB010000284.1 Tilletia controversa strain OR genome assembly, contig: OR_354, 
whole genome shotgun sequence
Length=50763

 Score = 78.7 bits (42),  Expect = 1e-10
 Identities = 42/42 (100%), Gaps = 0/42 (0%)
 Strand=Plus/Plus

Query  1     CAAGGTTTCTGTAGGTGAACCTGCAGAAGGATCATTAGTGAA  42
             ||||||||||||||||||||||||||||||||||||||||||
Sbjct  9861  CAAGGTTTCTGTAGGTGAACCTGCAGAAGGATCATTAGTGAA  9902


 Score = 78.7 bits (42),  Expect = 1e-10
 Identities = 42/42 (100%), Gaps = 0/42 (0%)
 Strand=Plus/Plus

Query  1      CAAGGTTTCTGTAGGTGAACCTGCAGAAGGATCATTAGTGAA  42
              ||||||||||||||||||||||||||||||||||||||||||
Sbjct  45043  CAAGGTTTCTGTAGGTGAACCTGCAGAAGGATCATTAGTGAA  45084


 Score = 78.7 bits (42),  Expect = 1e-10
 Identities = 42/42 (100%), Gaps = 0/42 (0%)
 Strand=Plus/Minus

Query  1      CAAGGTTTCTGTAGGTGAACCTGCAGAAGGATCATTAGTGAA  42
              ||||||||||||||||||||||||||||||||||||||||||
Sbjct  49770  CAAGGTTTCTGTAGGTGAACCTGCAGAAGGATCATTAGTGAA  49729


 Score = 71.3 bits (38),  Expect = 2e-08
 Identities = 38/38 (100%), Gaps = 0/38 (0%)
 Strand=Plus/Plus

Query  1     CAAGGTTTCTGTAGGTGAACCTGCAGAAGGATCATTAG  38
             ||||||||||||||||||||||||||||||||||||||
Sbjct  1228  CAAGGTTTCTGTAGGTGAACCTGCAGAAGGATCATTAG  1265


Lambda      K        H
    1.33    0.621     1.12 

Gapped
Lambda      K        H
    1.28    0.460    0.850 

Effective search space used: 50015932822880


  Database: all.fna
    Posted date:  Nov 15, 2022  3:27 PM
  Number of letters in database: 173,045,930,078
  Number of sequences in database:  16,976,359


Matrix: blastn matrix 1 -2
Gap Penalties: Existence: 0, Extension: 2.5
