# Supplementary material for: Using nanopore sequencing to identify fungi from clinical samples with high phylogenetic resolution
Source: Sci Rep. 2023 Jun 16;13:9785. doi: 10.1038/s41598-023-37016-0 (PMC10275880; doi:10.1038/s41598-023-37016-0)
Supplement: Supplementary file 1 — Supplementary Information. [file 41598_2023_37016_MOESM1_ESM.zip › Supplementary_Information/Supplementary_Data/Data_S5_Mock_blast/results/Mock_RGN3_4_fmt0.txt]

BLASTN 2.13.0+


Reference: Zheng Zhang, Scott Schwartz, Lukas Wagner, and Webb
Miller (2000), "A greedy algorithm for aligning DNA sequences", J
Comput Biol 2000; 7(1-2):203-14.


Database: all.fna
           16,976,359 sequences; 173,045,930,078 total letters


Query= LR5_4

Length=1429
                                                                      Score     E
Sequences producing significant alignments:                          (Bits)  Value

CP017630.1 Candida albicans SC5314 chromosome R sequence              2632    0.0  
NC_032096.1 Candida albicans SC5314 chromosome R, complete sequence   2632    0.0  
FM992695.1 Candida dubliniensis CD36 chromosome R, complete sequence  2311    0.0  
NC_012867.1 Candida dubliniensis CD36 chromosome R, complete sequ...  2311    0.0  
QLNQ01000024.1 Candida viswanathii strain ATCC 20962 contig8, who...  1993    0.0  
WUJJ01000645.1 Candida sp. LN1 LN_645, whole genome shotgun sequence  1956    0.0  
LBNG01000280.1 Candida sp. LDI48194 Contig_74_mapping, whole geno...  1953    0.0  
GG692410.1 Candida tropicalis MYA-3404 genomic scaffold supercont...  1951    0.0  
GG692404.1 Candida tropicalis MYA-3404 genomic scaffold supercont...  1951    0.0  
NW_003020045.1 Candida tropicalis MYA-3404 genomic scaffold super...  1951    0.0  
NW_003020039.1 Candida tropicalis MYA-3404 genomic scaffold super...  1951    0.0  
QLNQ01000018.1 Candida viswanathii strain ATCC 20962 contig14, wh...  1936    0.0  
QLNQ01000013.1 Candida viswanathii strain ATCC 20962 contig19, wh...  1934    0.0  
CAJVQF010000008.1 Candida sanyaensis strain UCD423 genome assembl...  1912    0.0  
CAJVQF010000056.1 Candida sanyaensis strain UCD423 genome assembl...  1905    0.0  
CAJVQF010000101.1 Candida sanyaensis strain UCD423 genome assembl...  1903    0.0  
WWPN01000002.1 Candida sojae strain NCYC-2607 tig00000002, whole ...  1884    0.0  
AMGY01000013.1 Capronia epimyces CBS 606.96 aczIQ-supercont1.13, ...  1796    0.0  
NW_006912916.1 Capronia epimyces CBS 606.96 aczIQ-supercont1.13, ...  1796    0.0  
CH981532.1 Lodderomyces elongisporus NRRL YB-4239 supercont1.9 ge...  1724    0.0  
CH445386.1 Parastagonospora nodorum SN15 scaffold_66, whole genom...  1724    0.0  
NW_001884610.1 Parastagonospora nodorum SN15 chromosome Unknown s...  1724    0.0  
NW_001813677.1 Lodderomyces elongisporus NRRL YB-4239 supercont1....  1724    0.0  
GL996500.1 Spathaspora passalidarum NRRL Y-27907 unplaced genomic...  1714    0.0  
NW_006767426.1 Spathaspora passalidarum NRRL Y-27907 unplaced gen...  1714    0.0  
JAIHNE010000018.1 Candida pseudojiufengensis strain CBS 10847 sca...  1703    0.0  
LQMS01001967.1 Spathaspora girioi strain UFMG-CM-Y302 NODE_415_le...  1681    0.0  
LQMS01001966.1 Spathaspora girioi strain UFMG-CM-Y302 NODE_414_le...  1681    0.0  
NSGQ01000174.1 Spathaspora sp. JA1 scaffold_174, whole genome sho...  1668    0.0  
PPUV01000166.1 Spathaspora sp. UFMG-CM-Y6060 NODE_166_length_5646...  1664    0.0  
MXQC01000182.1 Spathaspora boniae strain UFMG-CM-Y306 NODE_182_le...  1631    0.0  
JAGSYN010000329.1 [Candida] subhashii strain CBS 10753 scaffold22...  1629    0.0  
NW_026057492.1 [Candida] subhashii strain CBS 10753 chromosome Un...  1629    0.0  
NREI01000028.1 Wickerhamiella infanticola strain NRRL Y-17858 NOD...  1554    0.0  
JAIHNG010000152.1 Candida theae strain CBS 12239 scaffold69, whol...  1480    0.0  
JAHZQW010000108.1 Candida margitis strain CBS 14175 scaffold189, ...  1452    0.0  
KI547142.1 Spathaspora arborariae UFMG-19.1A unplaced genomic sca...  1447    0.0  
HE605209.1 Candida parapsilosis strain CDC317 annotated contig 00...  1447    0.0  
JAEOAQ010000005.1 Candida metapsilosis strain BP57 scaffold5, who...  1447    0.0  
HE681725.1 Candida orthopsilosis Co 90-125, chromosome 7 draft se...  1447    0.0  
NC_018301.1 Candida orthopsilosis Co 90-125, chromosome 7 draft s...  1447    0.0  
NW_023503284.1 Candida parapsilosis strain CDC317 annotated conti...  1447    0.0  
JAMALC010000343.1 Rhodotorula sp. M30-05A-2 ctg_343, whole genome...  1430    0.0  
NBZC01000158.1 Scheffersomyces stambukii strain UFMG-CM-Y427 NODE...  1424    0.0  
NDXA01000178.1 Spathaspora xylofermentans strain UFMG-HMD23.3 Spa...  1406    0.0  
PPLL02000039.1 Candida corydali strain NRRL Y-27910 flattened_lin...  1399    0.0  
JAIHNF010000004.1 Candida jiufengensis strain CBS 10846 scaffold9...  1397    0.0  
CP000497.1 Scheffersomyces stipitis CBS 6054 chromosome 3, comple...  1371    0.0  
NC_009043.1 Scheffersomyces stipitis CBS 6054 chromosome 3, compl...  1371    0.0  
JAGSID010000072.1 Scheffersomyces segobiensis strain DSM 27193 sc...  1363    0.0  
PPOS02000018.1 Debaryomyces maramus strain NRRL Y-2171 NODE_18_le...  1351    0.0  
PPOR01000001.1 Debaryomyces nepalensis strain NRRL Y-7108 NODE_1_...  1351    0.0  
PPOW01000036.1 Debaryomyces subglobosus strain NRRL Y-6666 NODE_3...  1351    0.0  
DS995909.1 Penicillium marneffei ATCC 18224 scf_1105668340730 gen...  1351    0.0  
NW_002196671.1 Talaromyces marneffei ATCC 18224 scf_1105668340730...  1351    0.0  
FYBW01000192.1 Candida psychrophila genome assembly, contig: rDNA...  1345    0.0  
PPOQ01000062.1 Debaryomyces prosopidis strain NRRL Y-27369 flatte...  1345    0.0  
JAHMUF010000032.1 Scheffersomyces spartinae strain ARV_011 scaffo...  1343    0.0  
NW_025065079.1 Scheffersomyces spartinae strain ARV_011 chromosom...  1343    0.0  
PPPA02000022.1 [Candida] ascalaphidarum strain NRRL Y-27908 NODE_...  1341    0.0  
PPIU01000004.1 Meyerozyma athensensis strain NRRL Y-27644 NODE_4_...  1339    0.0  
JAHUZD010000048.1 Candida oxycetoniae strain CBS 10844 scaffold94...  1334    0.0  
NW_026055390.1 Candida oxycetoniae strain CBS 10844 chromosome Un...  1334    0.0  
QELA01000006.1 [Candida] sake strain CBA6005 contig6, whole genom...  1332    0.0  
QELA01000016.1 [Candida] sake strain CBA6005 contig16, whole geno...  1332    0.0  
QELA01000012.1 [Candida] sake strain CBA6005 contig12, whole geno...  1332    0.0  
NBND01000012.1 Millerozyma farinosa strain KCTC 27753 contig12, w...  1327    0.0  
CAKXYY010000043.1 [Candida] railenensis strain CLIB 1423 genome a...  1312    0.0  
JAFIDI010000015.1 Kurtzmaniella quercitrusa var. comoensis (nom. ...  1310    0.0  
JAFIDI010000023.1 Kurtzmaniella quercitrusa var. comoensis (nom. ...  1310    0.0  
JAFIDI010000019.1 Kurtzmaniella quercitrusa var. comoensis (nom. ...  1310    0.0  
PPMM02000033.1 Priceomyces carsonii strain NRRL YB-4275 NODE_33_l...  1310    0.0  
JAMAFN010000082.1 Debaryomycetaceae sp. 2NP930A strain NP9010 ctg...  1308    0.0  
JAMAFL010000022.1 Penicillium sp. R2202 strain 2NP930A ctg_22, wh...  1308    0.0  
JAMAFR010000013.1 Debaryomycetaceae sp. 2NR913A strain Y9007B-2 c...  1308    0.0  
JAMAFM010000023.1 Aspergillus sp. PG3605 strain 2NP920 ctg_23, wh...  1308    0.0  
JAMAFQ010000012.1 Debaryomycetaceae sp. Y9007B strain 2NR914 ctg_...  1308    0.0  
JAMAFP010000020.1 Debaryomycetaceae sp. NP9010 strain 2NR913A ctg...  1308    0.0  
JAMAFO010000022.1 Debaryomycetaceae sp. 2NP920 strain Y9007B ctg_...  1308    0.0  
JAFIDH010000010.1 Kurtzmaniella quercitrusa var. filamentosus (no...  1304    0.0  
BADS01000001.1 Meyerozyma caribbica MG20W DNA, contig: contig1, w...  1301    0.0  
JANXEX010000021.1 [Candida] palmioleophila strain CBS 18098 conti...  1297    0.0  
JACWFX010000010.1 [Candida] anglica strain VS III C KN 3 VS-III-C...  1297    0.0  
PPLN02000030.1 Cephaloascus fragrans strain NRRL Y-6742 NODE_30_l...  1297    0.0  
PPKV02000051.1 Kuraishia ogatae strain NRRL Y-48474 NODE_51_lengt...  1295    0.0  
PPLM01000288.1 Cephaloascus albidus strain NRRL Y-7343 flattened_...  1293    0.0  
CH408159.1 Pichia guilliermondii ATCC 6260 scaffold_5 genomic sca...  1290    0.0  
NW_001809796.1 Meyerozyma guilliermondii ATCC 6260 scaffold_5 gen...  1290    0.0  
PPPC02000005.1 [Candida] gorgasii strain NRRL Y-27707 NODE_5_leng...  1284    0.0  
JAFLRI010000008.1 Nakazawaea ishiwadae strain GDMCC 60786 Contig8...  1284    0.0  
JAFLRI010000017.1 Nakazawaea ishiwadae strain GDMCC 60786 Contig1...  1284    0.0  
PPIY01000089.1 [Candida] schatavii strain NRRL Y-17078 flattened_...  1280    0.0  
JAKQXL010000035.1 [Candida] membranifaciens subsp. flavinogenes s...  1273    0.0  
CALSDN010000028.1 [Candida] jaroonii strain CLIB 1444 genome asse...  1273    0.0  
JANBXG010000012.1 Nakazawaea ambrosiae strain VH60_CP 12, whole g...  1271    0.0  
PPML02000044.1 Wickerhamomyces sp. NRRL YB-2243 NODE_44_length_94...  1269    0.0  
PPMN02000062.1 Priceomyces castillae strain NRRL Y-7501 NODE_62_l...  1267    0.0  
KV454011.1 Pachysolen tannophilus NRRL Y-2460 unplaced genomic sc...  1267    0.0  
QELA01000014.1 [Candida] sake strain CBA6005 contig14, whole geno...  1267    0.0  
PPMU02000064.1 Wickerhamomyces canadensis strain NRRL Y-1888 NODE...  1267    0.0  
LJCY02000024.1 Chrysoporthe cubensis strain CMW 10028 tig25, whol...  1266    0.0  
PPNG01000187.1 Kurtzmaniella cleridarum strain NRRL Y-48386 flatt...  1266    0.0  
PPLO02000025.1 Suhomyces pyralidae strain NRRL Y-27085 NODE_25_le...  1260    0.0  
PPKG01000060.1 Peterozyma toletana strain NRRL YB-4247 flattened_...  1256    0.0  
PPKF01000034.1 Peterozyma xylosa strain NRRL Y-12939 flattened_li...  1256    0.0  
PPKU01000182.1 Nakazawaea holstii strain NRRL Y-2155 flattened_li...  1256    0.0  
NHAO01000032.1 Nakazawaea wickerhamii strain NRRL Y-2563 flattene...  1254    0.0  
JADIOQ010000139.1 [Candida] chilensis strain NRRL Y-17141 NODE_17...  1245    0.0  
PPMP01000092.1 Kurtzmaniella fragi strain NRRL Y-17910 flattened_...  1238    0.0  
PPLQ02000038.1 Suhomyces emberorum strain NRRL Y-27606 NODE_38_le...  1238    0.0  
PPIF01000029.1 Priceomyces medius strain NRRL Y-7122 flattened_li...  1236    0.0  
CP059272.1 Torulaspora sp. CBS 2947 strain CBS2947 chromosome 6       1227    0.0  
CAKNUP010000036.1 Torulaspora indica genome assembly, contig: NOD...  1227    0.0  
PPNR02000093.1 Cyberlindnera saturnus strain NRRL Y-17396 flatten...  1225    0.0  
JABBEO010000012.1 Torulaspora pretoriensis strain CBS 2187 scaffo...  1221    0.0  
PPLH02000088.1 Cyberlindnera mrakii strain NRRL Y-1364 NODE_88_le...  1219    0.0  
PPNS02000133.1 Cyberlindnera suaveolens strain NRRL Y-17391 NODE_...  1219    0.0  
UICF01000022.1 [Candida] vartiovaarae genome assembly, contig: Co...  1216    0.0  
HE580273.2 Naumovozyma dairenensis CBS 421 chromosome 7, complete...  1216    0.0  
LT598468.1 Lachancea mirantina genome assembly, chromosome: H, wh...  1216    0.0  
NC_016485.2 Naumovozyma dairenensis CBS 421 chromosome 7, complet...  1216    0.0  
PPJG01000111.1 Blastobotrys serpentis strain NRRL Y-48249 flatten...  1214    0.0  
CP083469.1 Cyberlindnera sargentensis strain SHA 17.2 chromosome VI   1214    0.0  
UICF01000026.1 [Candida] vartiovaarae genome assembly, contig: Co...  1214    0.0  
CP059251.1 Torulaspora globosa strain CBS764 chromosome 6             1210    0.0  
CM000694.1 Saccharomyces kluyveri NRRL Y-12651 chromosome H, whol...  1210    0.0  
PPHX02000037.1 Torulaspora franciscae strain NRRL Y-17532 flatten...  1210    0.0  
LT598481.1 Lachancea meyersii CBS 8951 genome assembly, chromosom...  1210    0.0  
NC_050732.1 Torulaspora globosa chromosome 6, complete sequence       1210    0.0  
PPJL02000080.1 Blastobotrys muscicola strain NRRL Y-7993 NODE_80_...  1208    0.0  
PPJL02000148.1 Blastobotrys muscicola strain NRRL Y-7993 NODE_148...  1208    0.0  
PPJL02000141.1 Blastobotrys muscicola strain NRRL Y-7993 NODE_141...  1208    0.0  
PPJL02000129.1 Blastobotrys muscicola strain NRRL Y-7993 NODE_129...  1208    0.0  
PPJL02000127.1 Blastobotrys muscicola strain NRRL Y-7993 NODE_127...  1208    0.0  
PPJL02000121.1 Blastobotrys muscicola strain NRRL Y-7993 NODE_121...  1208    0.0  
PPJL02000119.1 Blastobotrys muscicola strain NRRL Y-7993 NODE_119...  1208    0.0  
PPJL02000117.1 Blastobotrys muscicola strain NRRL Y-7993 NODE_117...  1208    0.0  
PPJL02000116.1 Blastobotrys muscicola strain NRRL Y-7993 NODE_116...  1208    0.0  
CP014503.1 Sugiyamaella lignohabitans strain CBS 10342 chromosome...  1208    0.0  
QELA01000017.1 [Candida] sake strain CBA6005 contig17, whole geno...  1208    0.0  
NC_031674.1 Sugiyamaella lignohabitans strain CBS 10342 chromosom...  1208    0.0  
PPNA02000031.1 Torulaspora maleeae strain CBS 10694 NODE_31_lengt...  1206    0.0  
JAMYHY010000223.1 Debaryomyces sp. S3305 ctg_223, whole genome sh...  1206    0.0  
OX291442.1 Torulaspora quercuum strain UCD657 genome assembly, ch...  1205    0.0  
PPNF02000006.1 Middelhovenomyces tepae strain NRRL Y-17670 NODE_6...  1203    0.0  
PPJD01000031.1 Diddensiella caesifluorescens strain NRRL Y-48781 ...  1203    0.0  
JACVEX010000009.1 Cyberlindnera subsufficiens strain NG8.2 NODE_2...  1203    0.0  
LT598491.1 Lachancea fermentati strain CBS 6772 genome assembly, ...  1201    0.0  
LT598453.1 Lachancea nothofagi CBS 11611 genome assembly, chromos...  1201    0.0  
FYBL01000016.1 Torulaspora microellipsoides genome assembly, cont...  1199    0.0  
PPIW01000121.1 Ogataea nitratoaversa strain NRRL Y-48449 flattene...  1199    0.0  
PPMG02000138.1 [Candida] ponderosae strain NRRL YB-2307 NODE_138_...  1197    0.0  
MQSX02000078.1 Sugiyamaella xylanicola (nom. inval.) strain UFMG-...  1195    0.0  
LN736364.1 Lachancea lanzarotensis genome assembly LALA0, scaffol...  1194    0.0  
HE616749.1 Torulaspora delbrueckii CBS 1146 chromosome 8, complet...  1194    0.0  
HG793131.1 Kuraishia capsulata CBS 1993 genomic scaffold, Kuraish...  1194    0.0  
NW_019172956.1 Kuraishia capsulata CBS 1993 genomic scaffold, Kur...  1194    0.0  
NC_016508.1 Torulaspora delbrueckii CBS 1146 chromosome 8, comple...  1194    0.0  
NW_019212883.1 Lachancea lanzarotensis genome assembly LALA0, sca...  1194    0.0  
PPMI02000096.1 Wickerhamomyces alni strain NRRL Y-11625 NODE_96_l...  1192    0.0  
JAFIIU010000017.1 Barnettozyma botsteinii strain 1118 scaffold000...  1192    0.0  
LT598461.1 Lachancea dasiensis CBS 10888 genome assembly, chromos...  1190    0.0  
CU928180.1 Lachancea thermotolerans CBS 6340 chromosome H complet...  1188    0.0  
PPIE02000061.1 Spencermartinsiella europaea strain NRRL Y-48265 N...  1188    0.0  
LT598476.1 Lachancea sp. CBS 6924 genome assembly, chromosome: G,...  1188    0.0  
LN890542.1 Lachancea quebecensis genome assembly LAQU0, scaffold ...  1188    0.0  
JFAV03000033.1 Hanseniaspora vineae strain T02/19AF xfSc0000000, ...  1188    0.0  
PPKM01000147.1 Ogataea pilisensis strain NRRL Y-27598 NODE_147_le...  1188    0.0  
NC_013084.1 Lachancea thermotolerans CBS 6340 chromosome H comple...  1188    0.0  
JADIOR010000171.1 Limtongozyma cylindracea strain NRRL Y-17506 fl...  1186    0.0  
AADM01000465.1 Lachancea waltii NCYC 2644 cont464, whole genome s...  1186    0.0  
CP048731.1 Cyberlindnera fabianii isolate JOY008 chromosome 16        1184    0.0  
PPNU02000031.1 Cyberlindnera mycetangii strain NRRL Y-6843 NODE_3...  1184    0.0  
HE576754.1 Naumovozyma castellii CBS 4309 chromosome 3, complete ...  1184    0.0  
NC_016493.1 Naumovozyma castellii CBS 4309 chromosome 3, complete...  1184    0.0  
JANBXE010000085.1 Wickerhamomyces bisporus strain VH7_F 85, whole...  1182    0.0  
PPOA02000039.1 Cyberlindnera americana strain NRRL Y-2156 NODE_39...  1182    0.0  
JAEUBG010005620.1 Wickerhamomyces pijperi strain CBS2887 scaffold...  1181    0.0  
LPNM01000013.1 Hanseniaspora osmophila strain AWRI3579 Hanseniasp...  1177    0.0  
CP006026.1 Saccharomycetaceae sp. 'Ashbya aceri' chromosome VII, ...  1175    0.0  
PTXO01000010.1 Hanseniaspora gamundiae strain CRUB 1928 scaffold_...  1173    0.0  
JAMAJS010000004.1 Saccharomycetales sp. PK3305 ctg_4, whole genom...  1173    0.0  
JAHKSL010001523.1 Ogataea polymorpha x Ogataea parapolymorpha iso...  1171    0.0  
JAHKSL010000469.1 Ogataea polymorpha x Ogataea parapolymorpha iso...  1171    0.0  
PPXL02000001.1 Wickerhamomyces hampshirensis strain NRRL YB-4128 ...  1171    0.0  
PPID01000307.1 Sporopachydermia lactativora strain NRRL Y-11591 N...  1171    0.0  
AE016820.4 Ashbya gossypii ATCC 10895 chromosome VII, complete se...  1171    0.0  
AECK01000007.1 Ogataea polymorpha strain NCYC 495 leu1.1 OGAPOsca...  1171    0.0  
PPLV01000009.1 Ambrosiozyma maleeae (nom. inval.) strain NRRL Y-6...  1171    0.0  
NW_017264704.1 Ogataea polymorpha strain NCYC 495 leu1.1 chromoso...  1171    0.0  
NC_005788.4 Eremothecium gossypii ATCC 10895 chromosome VII, comp...  1171    0.0  
VZWP01000066.1 Saccharomyces eubayanus x Saccharomyces uvarum str...  1170    0.0  
JAHKSL010001529.1 Ogataea polymorpha x Ogataea parapolymorpha iso...  1170    0.0  
JAHKSL010001528.1 Ogataea polymorpha x Ogataea parapolymorpha iso...  1170    0.0  
JAHKSL010001524.1 Ogataea polymorpha x Ogataea parapolymorpha iso...  1170    0.0  
SWFT01000003.1 Diutina rugosa strain CBS 613 scaffold116_size3346...  1170    0.0  
CM034489.1 Saccharomyces uvarum strain CBS 7001 chromosome XII, w...  1170    0.0  
NW_022995053.1 Diutina rugosa strain CBS 613 chromosome Unknown s...  1170    0.0  
PPMK02000045.1 Trigonopsis vinaria strain NRRL Y-5715 NODE_45_len...  1168    0.0  
PPKI01000113.1 Ogataea trehalophila strain NRRL Y-6781 NODE_113_l...  1168    0.0  
CM002300.1 Ogataea parapolymorpha DL-1 chromosome I, whole genome...  1166    0.0  
JAHLUX010000021.1 Ogataea angusta isolate 61-244 61-244_NODE_21_l...  1166    0.0  
CP080215.1 Saccharomyces bayanus strain FM677 chromosome XII          1166    0.0  
JAEUBD010001227.1 Ogataea thermophila strain NCAIM Y.01608 scaffo...  1166    0.0  
NC_027866.1 Ogataea parapolymorpha DL-1 chromosome I, whole genom...  1166    0.0  
NW_025065235.1 Ogataea angusta isolate 61-244 chromosome Unknown ...  1166    0.0  
JAHKSL010001527.1 Ogataea polymorpha x Ogataea parapolymorpha iso...  1164    0.0  
VZVN01000183.1 Saccharomyces cerevisiae x Saccharomyces kudriavze...  1164    0.0  
VZVB01000255.1 Saccharomyces cerevisiae x Saccharomyces eubayanus...  1164    0.0  
CP049009.1 Saccharomyces pastorianus strain CBS 1483 chromosome S...  1164    0.0  
JANLBP010000030.1 Alternaria dauci isolate CALB1 scaffold30, whol...  1164    0.0  
VZWS01000247.1 Saccharomyces cerevisiae x Saccharomyces kudriavze...  1164    0.0  
CM003566.1 Saccharomyces sp. 'boulardii' strain unique28 chromoso...  1164    0.0  
MVPU01000017.1 Saccharomyces sp. M14 scaffold15, whole genome sho...  1164    0.0  
LT986474.1 Saccharomyces jurei genome assembly, chromosome: XII.1     1164    0.0  
CP002500.1 Eremothecium cymbalariae DBVPG#7215 chromosome 4, comp...  1164    0.0  
BK006945.2 TPA: Saccharomyces cerevisiae S288C chromosome XII, co...  1164    0.0  
NC_001144.5 Saccharomyces cerevisiae S288C chromosome XII, comple...  1164    0.0  
NC_016452.1 Eremothecium cymbalariae DBVPG#7215 chromosome 4, com...  1164    0.0  
JAHDIT010000291.1 Ogataea degrootiae strain UCD465 NODE_301_lengt...  1162    0.0  
JAEUBF010000039.1 Wickerhamomyces mucosus strain CBS6341 scaffold...  1162    0.0  
SRHL01000186.1 Hanseniaspora occidentalis var. citrica strain CBS...  1162    0.0  
PPLW02000029.1 Ambrosiozyma pseudovanderkliftii strain NRRL Y-636...  1162    0.0  
PPNT01000111.1 Cyberlindnera xylosilytica strain NRRL YB-2097 fla...  1160    0.0  
JAEUBE010000199.1 Ogataea philodendri strain CBS6075 scaffold16, ...  1160    0.0  
PPJO01000042.1 Kluyveromyces aestuarii strain NRRL YB-4510 NODE_4...  1160    0.0  
PPJO01000013.1 Kluyveromyces aestuarii strain NRRL YB-4510 NODE_1...  1160    0.0  
QBLK01000090.1 Nadsonia starkeyi-henricii strain UCD142 NODE_90_l...  1160    0.0  
NW_025763930.1 Ogataea philodendri strain CBS6075 chromosome Unkn...  1160    0.0  
PPOL02000167.1 Kazachstania siamensis strain NRRL Y-48842 NODE_16...  1158    0.0  
HE650828.1 Kazachstania africana CBS 2517 chromosome 8, complete ...  1157    0.0  
NC_018947.1 Kazachstania africana CBS 2517 chromosome 8, complete...  1157    0.0  
PPKH02000077.1 Ogataea zsoltii strain NRRL Y-27601 NODE_77_length...  1155    0.0  
JAHLUL010000027.1 Ogataea haglerorum isolate 81-453-3 81-453-3_NO...  1155    0.0  
PPKS01000031.1 Ogataea naganishii strain NRRL Y-7654 NODE_31_leng...  1155    0.0  
JANBXH010000027.1 Kuraishia molischiana strain VH39_BB 27, whole ...  1155    0.0  
NW_025065177.1 Ogataea haglerorum isolate 81-453-3 chromosome Unk...  1155    0.0  
CM036081.1 Saccharomycodes ludwigii strain NBRC 1722 chromosome I...  1153    0.0  
PPKT01000023.1 Ogataea nonfermentans strain NRRL YB-2203 flattene...  1153    0.0  
DS480380.1 Vanderwaltozyma polyspora DSM 70294 KpolScaffold1036 g...  1153    0.0  
DS480601.1 Vanderwaltozyma polyspora DSM 70294 KpolScaffold531 ge...  1153    0.0  
PPKA01000099.1 Zygosaccharomyces bisporus strain NRRL Y-12626 fla...  1153    0.0  
QYLQ01000035.1 Kluyveromyces nonfermentans strain NRRL Y-27343 fl...  1153    0.0  
NW_001834692.1 Vanderwaltozyma polyspora DSM 70294 KpolScaffold10...  1153    0.0  
NW_001834471.1 Vanderwaltozyma polyspora DSM 70294 KpolScaffold53...  1153    0.0  
NC_060201.1 Saccharomycodes ludwigii strain NBRC 1722 chromosome ...  1153    0.0  
NJIJ01000033.1 Kazachstania servazzii strain SRCM102023 contig000...  1149    0.0  
NJIJ01000034.1 Kazachstania servazzii strain SRCM102023 contig000...  1149    0.0  
NJIJ01000036.1 Kazachstania servazzii strain SRCM102023 contig000...  1149    0.0  
NJIJ01000040.1 Kazachstania servazzii strain SRCM102023 contig000...  1149    0.0  
NJIJ01000049.1 Kazachstania servazzii strain SRCM102023 contig000...  1149    0.0  
NJIJ01000052.1 Kazachstania servazzii strain SRCM102023 contig000...  1149    0.0  
NJIJ01000053.1 Kazachstania servazzii strain SRCM102023 contig000...  1149    0.0  
NJIJ01000054.1 Kazachstania servazzii strain SRCM102023 contig000...  1149    0.0  
NJIJ01000055.1 Kazachstania servazzii strain SRCM102023 contig000...  1149    0.0  
NJIJ01000059.1 Kazachstania servazzii strain SRCM102023 contig000...  1149    0.0  
NJIJ01000060.1 Kazachstania servazzii strain SRCM102023 contig000...  1149    0.0  
NJIJ01000061.1 Kazachstania servazzii strain SRCM102023 contig000...  1149    0.0  
NJIJ01000063.1 Kazachstania servazzii strain SRCM102023 contig000...  1149    0.0  
NJIJ01000064.1 Kazachstania servazzii strain SRCM102023 contig000...  1149    0.0  
NJIJ01000066.1 Kazachstania servazzii strain SRCM102023 contig000...  1149    0.0  
NJIJ01000069.1 Kazachstania servazzii strain SRCM102023 contig000...  1149    0.0  
NJIJ01000071.1 Kazachstania servazzii strain SRCM102023 contig000...  1149    0.0  
NJIJ01000073.1 Kazachstania servazzii strain SRCM102023 contig000...  1149    0.0  
NJIJ01000074.1 Kazachstania servazzii strain SRCM102023 contig000...  1149    0.0  
NJIJ01000075.1 Kazachstania servazzii strain SRCM102023 contig000...  1149    0.0  
NJIJ01000085.1 Kazachstania servazzii strain SRCM102023 contig000...  1149    0.0  
PPIX02000046.1 Ogataea populi-albae strain NRRL Y-48632 NODE_46_l...  1149    0.0  
AADM01000401.1 Lachancea waltii NCYC 2644 cont400, whole genome s...  1149    0.0  
PPLI01000098.1 Cyberlindnera misumaiensis strain NRRL Y-17389 fla...  1149    0.0  
PPHT01000081.1 Ogataea henricii strain NRRL YB-2194 flattened_lin...  1149    0.0  
CP030973.1 Saccharomyces kudriavzevii strain CR85 chromosome XII,...  1149    0.0  
PPKZ02000081.1 Ambrosiozyma philentoma strain NRRL Y-7523 NODE_81...  1147    0.0  
PPHU01000073.1 Ambrosiozyma ambrosiae strain NRRL Y-7524 flattene...  1147    0.0  
JACADK010000001.1 Blastobotrys adeninivorans strain TMCC 70007 Sc...  1147    0.0  
PPKQ01000080.1 Ogataea methylovora strain NRRL Y-17250 flattened_...  1147    0.0  
PPOK01000135.1 Kazachstania taianensis strain NRRL Y-48846 NODE_1...  1147    0.0  
PPJH01000031.1 Blastobotrys raffinosifermentans strain NRRL Y-271...  1147    0.0  
NJIJ01000026.1 Kazachstania servazzii strain SRCM102023 contig000...  1146    0.0  
PPKO01000094.1 Ogataea glucozyma strain NRRL YB-2185 flattened_li...  1146    0.0  
PPKR01000012.1 Ogataea minuta strain NRRL Y-411 NODE_12_length_83...  1146    0.0  
PPOP02000110.1 Kazachstania bromeliacearum strain NRRL Y-48836 NO...  1146    0.0  
NJIJ01000032.1 Kazachstania servazzii strain SRCM102023 contig000...  1142    0.0  
NJIJ01000045.1 Kazachstania servazzii strain SRCM102023 contig000...  1142    0.0  
NJIJ01000062.1 Kazachstania servazzii strain SRCM102023 contig000...  1142    0.0  
JANLBP010000035.1 Alternaria dauci isolate CALB1 scaffold35, whol...  1142    0.0  
DS480635.1 Vanderwaltozyma polyspora DSM 70294 KpolScaffold516 ge...  1140    0.0  
PPMC02000040.1 Zygoascus ofunaensis strain NRRL Y-10998 NODE_40_l...  1140    0.0  
NW_001834437.1 Vanderwaltozyma polyspora DSM 70294 KpolScaffold51...  1140    0.0  
NJIJ01000043.1 Kazachstania servazzii strain SRCM102023 contig000...  1138    0.0  
PPHW01000174.1 Ambrosiozyma vanderkliftii strain NRRL Y-63633 fla...  1138    0.0  
CP058611.1 Zygotorulaspora mrakii strain NRRL Y-6702 chromosome 8     1136    0.0  
CP058607.1 Zygotorulaspora mrakii strain NRRL Y-6702 chromosome 4     1136    0.0  
NC_050726.1 Zygotorulaspora mrakii chromosome 8, complete sequence    1136    0.0  
NC_050722.1 Zygotorulaspora mrakii chromosome 4, complete sequence    1136    0.0  
CR382124.1 Kluyveromyces lactis strain NRRL Y-1140 chromosome D c...  1133    0.0  
NC_006040.1 Kluyveromyces lactis strain NRRL Y-1140 chromosome D ...  1133    0.0  
OVGK01000075.1 Zygosaccharomyces pseudobailii genome assembly, co...  1131    0.0  
NJIJ01000044.1 Kazachstania servazzii strain SRCM102023 contig000...  1129    0.0  
CP019493.1 Zygosaccharomyces parabailii strain ATCC 60483 chromos...  1127    0.0  
PPJZ01000145.1 Zygosaccharomyces kombuchaensis strain NRRL YB-481...  1127    0.0  
AABZ01000315.1 Saccharomyces mikatae IFO 1815 contig_884, whole g...  1127    0.0  
VAPW01000078.1 Kazachstania telluris strain UCD400 NODE_78_length...  1127    0.0  
AP012217.1 Kluyveromyces marxianus DMKU3-1042 DNA, complete genom...  1127    0.0  
WACN01000021.1 Kluyveromyces starmeri strain UFMG-CM-Y3682 NODE_2...  1127    0.0  
NC_036029.1 Kluyveromyces marxianus DMKU3-1042 DNA, complete geno...  1127    0.0  
CP048993.1 Saccharomyces pastorianus strain CBS 1483 chromosome S...  1125    0.0  
PPIC01000081.1 Starmera stellimalicola strain NRRL Y-17912 flatte...  1125    0.0  
FXLY01000006.1 Kazachstania saulgeensis genome assembly, contig: ...  1125    0.0  
PPNC01000139.1 Starmera amethionina strain NRRL Y-10978 flattened...  1123    0.0  
PPJY02000051.1 Zygotorulaspora florentina strain NRRL Y-1560 NODE...  1123    0.0  
CP019500.1 Zygosaccharomyces parabailii strain ATCC 60483 chromos...  1122    0.0  
JAGEVD010000506.1 Kluyveromyces sp. PCH397 tig00000581, whole gen...  1122    0.0  
JAGEVD010000505.1 Kluyveromyces sp. PCH397 tig00000580, whole gen...  1122    0.0  
JAGEVD010000295.1 Kluyveromyces sp. PCH397 tig00000367, whole gen...  1122    0.0  
PPKP02000043.1 Ogataea kodamae strain NRRL Y-17234 NODE_43_length...  1122    0.0  
JANLBP010000028.1 Alternaria dauci isolate CALB1 scaffold28, whol...  1122    0.0  
PPKY02000093.1 Ambrosiozyma oregonensis (nom. inval.) strain NRRL...  1122    0.0  
AEAV01000475.1 Kluyveromyces wickerhamii UCD 54-210 contig00897, ...  1122    0.0  
HE978314.1 Kazachstania naganishii CBS 8797 chromosome 1, complet...  1122    0.0  
NC_035922.1 Kazachstania naganishii CBS 8797 chromosome 1, comple...  1122    0.0  
JAIWYV020000017.1 Kazachstania humilis strain YMX004033 scaffold1...  1120    0.0  
JAIWYV020000005.1 Kazachstania humilis strain YMX004033 scaffold0...  1120    0.0  
PUHR01000350.1 Kazachstania exigua strain OG2 scaffold_350, whole...  1120    0.0  
PPIB01000070.1 Starmera quercuum strain NRRL YB-4281 flattened_li...  1120    0.0  
CAEFZW010000005.1 Kazachstania barnettii strain CLIB 1767 genome ...  1120    0.0  
CAKOGT010000019.1 Kazachstania bulderi genome assembly, contig: K...  1120    0.0  
NW_024545242.1 Kazachstania barnettii strain CLIB 1767 genome ass...  1120    0.0  
PPLU02000035.1 [Candida] montana strain NRRL Y-17326 NODE_35_leng...  1118    0.0  
PPJP02000040.1 Kluyveromyces dobzhanskii strain NRRL Y-1974 NODE_...  1116    0.0  
JAMAJF010000066.1 Kazachstania sp. Y4206 ctg_66, whole genome sho...  1114    0.0  
JAGJTG010000017.1 Lipomyces starkeyi strain AS 2.1560 Contig17, w...  1114    0.0  
JAGJTG010000012.1 Lipomyces starkeyi strain AS 2.1560 Contig12, w...  1114    0.0  
PPKJ01000009.1 Ogataea trehaloabstinens strain NRRL Y-27595 NODE_...  1112    0.0  
HE806320.1 Tetrapisispora blattae CBS 6284 chromosome 5, complete...  1110    0.0  
HE806319.1 Tetrapisispora blattae CBS 6284 chromosome 4, complete...  1110    0.0  
PPMT01000013.1 Yueomyces sinensis strain NRRL Y-17406 NODE_13_len...  1110    0.0  
JAKZLQ010000155.1 Kazachstania bovina isolate CBS 16326 contig_77...  1110    0.0  
PPOJ02000117.1 Kazachstania intestinalis strain NRRL Y-48847 NODE...  1110    0.0  
NC_020189.1 Tetrapisispora blattae CBS 6284 chromosome 5, complet...  1110    0.0  
NC_020188.1 Tetrapisispora blattae CBS 6284 chromosome 4, complet...  1110    0.0  
PPJN02000062.1 Blastobotrys americana strain NRRL Y-6844 flattene...  1107    0.0  
JAMAIE010000059.1 Barnettozyma californica strain PB4207 ctg_59, ...  1107    0.0  
NJIJ01000041.1 Kazachstania servazzii strain SRCM102023 contig000...  1105    0.0  
UEGL01000009.1 Zygosaccharomyces sapae isolate ABT301 genome asse...  1105    0.0  
UEGL01000006.1 Zygosaccharomyces sapae isolate ABT301 genome asse...  1105    0.0  
UEGL01000010.1 Zygosaccharomyces sapae isolate ABT301 genome asse...  1105    0.0  
PPMA01000079.1 Barnettozyma pratensis strain NRRL Y-12696 flatten...  1105    0.0  
PPJM02000016.1 Blastobotrys mokoenaii strain NRRL Y-27120 NODE_16...  1105    0.0  
UEGL01000052.1 Zygosaccharomyces sapae isolate ABT301 genome asse...  1103    0.0  
JAEVGP010000015.1 [Candida] nivariensis strain CBS 9983 tig24, wh...  1103    0.0  
JAEVGP010000005.1 [Candida] nivariensis strain CBS 9983 tig05, wh...  1103    0.0  
CAPW01000003.1 Candida castellii CBS 4332 WGS project CAPW0000000...  1103    0.0  
KV454217.1 Wickerhamomyces anomalus NRRL Y-366-8 unplaced genomic...  1103    0.0  
NW_017567119.1 Wickerhamomyces anomalus NRRL Y-366-8 unplaced gen...  1103    0.0  
UEGL01000039.1 Zygosaccharomyces sapae isolate ABT301 genome asse...  1099    0.0  
PPXN02000161.1 Grigorovia transvaalensis strain NRRL Y-17245 NODE...  1098    0.0  
PPJC01000195.1 Botryozyma nematodophila strain NRRL Y-17705 NODE_...  1098    0.0  
PPJC01000194.1 Botryozyma nematodophila strain NRRL Y-17705 NODE_...  1098    0.0  
PPJC01000192.1 Botryozyma nematodophila strain NRRL Y-17705 NODE_...  1098    0.0  
PPJC01000188.1 Botryozyma nematodophila strain NRRL Y-17705 NODE_...  1098    0.0  
PPJC01000184.1 Botryozyma nematodophila strain NRRL Y-17705 NODE_...  1098    0.0  
PPJC01000183.1 Botryozyma nematodophila strain NRRL Y-17705 NODE_...  1098    0.0  
PPJC01000182.1 Botryozyma nematodophila strain NRRL Y-17705 NODE_...  1098    0.0  
PPJC01000180.1 Botryozyma nematodophila strain NRRL Y-17705 NODE_...  1098    0.0  
PPJC01000179.1 Botryozyma nematodophila strain NRRL Y-17705 NODE_...  1098    0.0  
PPJC01000178.1 Botryozyma nematodophila strain NRRL Y-17705 NODE_...  1098    0.0  
PPJC01000143.1 Botryozyma nematodophila strain NRRL Y-17705 NODE_...  1098    0.0  
PPJC01000142.1 Botryozyma nematodophila strain NRRL Y-17705 NODE_...  1098    0.0  
PPXM02000005.1 Trigonopsis variabilis strain NRRL Y-1579 NODE_5_l...  1096    0.0  
UEGL01000028.1 Zygosaccharomyces sapae isolate ABT301 genome asse...  1094    0.0  
CU928181.1 Zygosaccharomyces rouxii strain CBS732 chromosome E co...  1092    0.0  
OX291660.1 Blastobotrys aristata strain UCD613 genome assembly, c...  1092    0.0  
PPJW01000181.1 Lipomyces sp. NRRL Y-11553 NODE_181_length_5280_co...  1092    0.0  
PPLY01000082.1 Barnettozyma hawaiiensis strain NRRL Y-27270 flatt...  1092    0.0  
NC_012994.1 Zygosaccharomyces rouxii strain CBS732 chromosome E c...  1092    0.0  
UEGL01000008.1 Zygosaccharomyces sapae isolate ABT301 genome asse...  1090    0.0  
JAFNJT010000233.1 Hanseniaspora lindneri strain CBS 285 NODE_233_...  1090    0.0  
JAFHAQ020000021.1 Kazachstania slooffiae strain ABBL 000022F_arro...  1083    0.0  
JAMAIF010000949.1 Wickerhamomyces sp. M8010 ctg_949, whole genome...  1081    0.0  
JABFEO010000007.1 Hanseniaspora mollemarum strain CBS 15034 NODE_...  1079    0.0  
SRHF01000095.1 Hanseniaspora sp. CRUB 1602 flattened_line_186, wh...  1079    0.0  
PPNY01000097.1 Hanseniaspora singularis (nom. inval.) strain ZIM2...  1077    0.0  
PPJT02000318.1 Lipomyces arxii strain NRRL Y-17921 NODE_318_lengt...  1075    0.0  
PPJS02000121.1 Lipomyces mesembrius strain NRRL Y-27506 NODE_121_...  1075    0.0  
PPNQ01000118.1 Hanseniaspora hatyaiensis (nom. inval.) strain ZIM...  1074    0.0  
JAMAIG010000885.1 Wickerhamomyces sp. PG4208 ctg_885, whole genom...  1074    0.0  
PPJV01000150.1 Lipomyces japonicus strain NRRL Y-17848 flattened_...  1074    0.0  
PPJI02000140.1 Blastobotrys proliferans strain NRRL Y-17577 NODE_...  1070    0.0  
PPJK02000354.1 Blastobotrys niveus strain NRRL Y-17581 NODE_354_l...  1066    0.0  
PPNX01000081.1 Hanseniaspora pseudoguilliermondii strain ZIM213 N...  1062    0.0  
PPIG01000154.1 Saccharomycopsis capsularis strain NRRL Y-17639 fl...  1062    0.0  
SRHK01000294.1 Hanseniaspora nectarophila strain CBS 13383 flatte...  1062    0.0  
SRHG01000087.1 Hanseniaspora guilliermondii strain NRRL Y-1625 fl...  1057    0.0  
BLZB01000046.1 Zygosaccharomyces siamensis MinabeTanabe DNA, NODE...  1055    0.0  
JAFMZF010000001.1 Kregervanrija delftensis strain NCC-J scaffold_...  1055    0.0  
JAMALA010000109.1 Cystobasidiaceae sp. 2NF920 ctg_109, whole geno...  1053    0.0  
PTQS01000009.1 Hanseniaspora uvarum strain CBA6001 contig9, whole...  1051    0.0  
PTQS01000008.1 Hanseniaspora uvarum strain CBA6001 contig8, whole...  1051    0.0  
PTQS01000014.1 Hanseniaspora uvarum strain CBA6001 contig14, whol...  1051    0.0  
PTQS01000011.1 Hanseniaspora uvarum strain CBA6001 contig11, whol...  1051    0.0  
PTQS01000010.1 Hanseniaspora uvarum strain CBA6001 contig10, whol...  1051    0.0  
PPNM02000126.1 Kregervanrija fluxuum strain NRRL YB-4273 NODE_126...  1050    0.0  
CAPT01000119.1 Nakaseomyces delphensis CBS 2170 WGS project CAPT0...  1050    0.0  
PPJU01000051.1 Lipomyces doorenjongii strain NRRL Y-27504 NODE_51...  1048    0.0  
PTQS01000012.1 Hanseniaspora uvarum strain CBA6001 contig12, whol...  1046    0.0  
LPNL01000013.1 Hanseniaspora opuntiae strain AWRI3578 Hanseniaspo...  1046    0.0  
SWBN01000017.1 Zygosaccharomyces mellis isolate 6-7431 Contig0001...  1046    0.0  
JNFU01000008.1 Saccharomycopsis schoenii strain CBS 7425 scaffold...  1046    0.0  
JAFMZF010000003.1 Kregervanrija delftensis strain NCC-J scaffold_...  1046    0.0  
PPLD01000124.1 Hanseniaspora clermontiae strain NRRL Y-27515 flat...  1046    0.0  
SWBN01000023.1 Zygosaccharomyces mellis isolate 6-7431 Contig0002...  1044    0.0  
SWBN01000015.1 Zygosaccharomyces mellis isolate 6-7431 Contig0001...  1042    0.0  
PPMD02000032.1 Zygoascus meyerae strain NRRL Y-17319 NODE_32_leng...  1037    0.0  
RAOL01000255.1 Neurospora sp. FGSC 26629 scaffold255.1, whole gen...  1035    0.0  
SRHI01000135.1 Hanseniaspora lachancei strain NRRL Y-27514 flatte...  1035    0.0  
RAOM01000271.1 Neurospora sp. LNF1-1 scaffold271.1, whole genome ...  1035    0.0  
JAJJXF010000074.1 Tricharina praecox strain CBS 144465 BZA05scaff...  1026    0.0  
JALDZC010001136.1 Hypocenomyce scalaris isolate T1881 hyp_sca_113...  1022    0.0  
PPNW02000058.1 Groenewaldozyma salmanticensis strain NRRL Y-17090...  1020    0.0  
CP012823.1 Saccharomycopsis fibuligera strain KPH12 chromosome 1,...  1020    0.0  
CP012816.1 Saccharomycopsis fibuligera x Saccharomycopsis cf. fib...  1020    0.0  
CP012809.1 Saccharomycopsis fibuligera x Saccharomycopsis cf. fib...  1020    0.0  
JNFV01000008.1 Saccharomycopsis fodiens strain CBS 8332 scaffold_...  1018    0.0  
JNFV01000007.1 Saccharomycopsis fodiens strain CBS 8332 scaffold_...  1018    0.0  
CP025324.1 Saccharomycopsis malanga strain KCN26 chromosome 4         1018    0.0  
PPON02000133.1 Kazachstania unispora strain NRRL Y-1556 NODE_149_...  1013    0.0  
PPMB01000033.1 Barnettozyma salicaria strain NRRL Y-6780 flattene...  1005    0.0  
JALILR010000026.1 Umbilicaria deusta isolate TBG_2334 Scaffolds_2...  1003    0.0  
PPKC01000049.1 Tetrapisispora iriomotensis strain NRRL Y-27309 fl...  1003    0.0  
JNFW01000011.1 Saccharomycopsis fermentans strain CBS 7830 scaffo...  1002    0.0  
JALILT010000001.1 Umbilicaria phaea isolate TBG_1112 scaffold3_si...  1000    0.0  
JALILX010000039.1 Umbilicaria grisea isolate TBG_2336 Scaffolds_1...  994     0.0  
NDIQ01000022.1 Wickerhamiella sorbophila strain DS02 contig2, who...  994     0.0  
PPLF01000030.1 Danielozyma ontarioensis strain NRRL YB-1246 NODE_...  994     0.0  
NW_020194005.1 Wickerhamiella sorbophila strain DS02 chromosome U...  994     0.0  
JAMGYS010000027.1 Verpa bohemica strain 2015-Z1M4 D20AScaffold27,...  992     0.0  
JH119067.1 Arthrobotrys oligospora ATCC 24927 unplaced genomic sc...  990     0.0  
NW_011645625.1 Orbilia oligospora ATCC 24927 unplaced genomic sca...  990     0.0  
JAGHQL010000301.1 Glutinoglossum americanum strain GBOQ0MN5Z8 sca...  985     0.0  
JAMGYZ010000027.1 Morchella sp. 2018-W45 D9AScaffold27, whole gen...  981     0.0  
NXFV01000007.1 Gamarada debralockiae strain T6G9 NODE_50_length_7...  981     0.0  
SAEB01000008.1 Arthrobotrys flagrans strain CBS H-5679 unitig_7, ...  977     0.0  
SAEB01000005.1 Arthrobotrys flagrans strain CBS H-5679 unitig_6, ...  977     0.0  
SAEB01000014.1 Arthrobotrys flagrans strain CBS H-5679 unitig_5, ...  977     0.0  
SAEB01000001.1 Arthrobotrys flagrans strain CBS H-5679 unitig_15,...  977     0.0  
SAEB01000010.1 Arthrobotrys flagrans strain CBS H-5679 unitig_14,...  977     0.0  
SAEB01000004.1 Arthrobotrys flagrans strain CBS H-5679 unitig_13,...  977     0.0  
PPKB01000052.1 Tetrapisispora fleetii strain NRRL Y-27350 NODE_52...  977     0.0  
QOCM01000015.1 Phyllosticta citriasiana strain CGMCC3.14344 uniti...  976     0.0  
LKTO01001219.1 Hymenoscyphus scutula strain CBS 480.97 scf_8819_1...  974     0.0  
QOCM01000030.1 Phyllosticta citriasiana strain CGMCC3.14344 uniti...  972     0.0  
QOCM01000071.1 Phyllosticta citriasiana strain CGMCC3.14344 uniti...  972     0.0  
WBVU01000021.1 Morchella crassipes strain M10 Morcra10GS21, whole...  972     0.0  
CAPU01000149.1 Candida bracarensis CBS 10154 WGS project CAPU0000...  970     0.0  
NESQ01000673.1 Tuber borchii strain Tbo3840 B9Z19scaffold_673, wh...  968     0.0  
JAMKPW010000037.1 Zalaria obscura isolate JY119 NODE_47_length_89...  968     0.0  
MU252150.1 Amylocarpus encephaloides strain TRa018bII unplaced ge...  966     0.0  
JALILR010000040.1 Umbilicaria deusta isolate TBG_2334 Scaffolds_4...  965     0.0  
JALILW010000027.1 Umbilicaria subpolyphylla isolate TBG_2324 Scaf...  963     0.0  
FUGC01000084.1 Zygosaccharomyces bailii strain IST302 genome asse...  963     0.0  
JAJDFE010000234.1 Geoglossum glabrum strain SNMEAD4Z8R 234, whole...  957     0.0  
VZWC01000071.1 Saccharomyces cerevisiae x Saccharomyces eubayanus...  955     0.0  
JAHEWH010000069.1 Halenospora varia strain MPI-CAGE-AT-0135 B0J14...  952     0.0  
QYAO01000159.1 Hyphodiscus sp. D1413 isolate ICMP 21723 scaffold_...  952     0.0  
LFGC01001445.1 Malassezia obtusa strain CBS 7876 MO7876_opera_sca...  952     0.0  
JAMJEW010000027.1 Morchella sp. 2018-W30 scaf_27, whole genome sh...  952     0.0  
KB205943.1 Ascocoryne sarcoides NRRL 50072 unplaced genomic scaff...  952     0.0  
JAJDFF010000358.1 Geoglossum cookeanum strain AXV2JGJCKQ 358, who...  946     0.0  
KI911129.1 Cladonia metacorallifera KoLRI002260 unplaced genomic ...  946     0.0  
JALAIN010000053.1 Xanthomendoza cf. fulva isolate LIQ81XMZF-2 sca...  941     0.0  
PPOY01000027.1 [Candida] tammaniensis strain NRRL Y-8257 NODE_27_...  937     0.0  
JAMJEY010000027.1 Morchella sp. 2016-72 D3AScaffold27, whole geno...  926     0.0  
JACCJC010000129.1 Letharia columbiana isolate WasteWater2 xfSc000...  924     0.0  
JACCJC010000065.1 Letharia columbiana isolate WasteWater2 Sc00000...  924     0.0  
JACCJC010000049.1 Letharia columbiana isolate WasteWater2 Sc00000...  924     0.0  
NW_023501100.1 Letharia columbiana isolate WasteWater2 chromosome...  924     0.0  
QXDR01000415.1 Protomyces inundatus strain NRRL Y-6349 Pf20_NODE_...  909     0.0  
PPLA01003017.1 Citeromyces hawaiiensis strain NRRL Y-11581 scf718...  905     0.0  
QXDT01000045.1 Protomyces macrosporus strain NRRL Y-12879 Pf22_NO...  904     0.0  
PPJX01000311.1 Lipomyces lipofer strain NRRL Y-11555 flattened_li...  885     0.0  
QXMI01000178.1 Protomyces sp. C29 29_NODE_49_length_8485_cov_182....  876     0.0  
PPNJ01000122.1 Phaffomyces thermotolerans strain NRRL Y-11709 fla...  876     0.0  
PPMR02000138.1 Cyberlindnera petersonii strain NRRL YB-3808 NODE_...  865     0.0  
MCFI01000036.1 Protomyces lactucae-debilis strain 12-1054 BCR37sc...  865     0.0  
MCFI01000026.1 Protomyces lactucae-debilis strain 12-1054 BCR37sc...  865     0.0  
NW_024468028.1 Protomyces lactucae-debilis strain 12-1054 chromos...  865     0.0  
NW_024468018.1 Protomyces lactucae-debilis strain 12-1054 chromos...  865     0.0  
LQMS01001598.1 Spathaspora girioi strain UFMG-CM-Y302 NODE_742_le...  856     0.0  
QQZM01000164.1 Geotrichum candidum strain LMA-244 Scaffold164, wh...  819     0.0  
JAKJXP010000240.1 Diatrype stigma strain M11/M66-122 M11/M66-122_...  793     0.0  
PPNZ02000154.1 Cyberlindnera maclurae strain NRRL Y-5377 NODE_154...  789     0.0  
PPKL01000026.1 Ogataea pini strain NRRL Y-11528 NODE_26_length_13...  774     0.0  
AADM01000467.1 Lachancea waltii NCYC 2644 cont466, whole genome s...  763     0.0  
JNNM01000014.1 Saccharomycopsis sp. UWO(PS) 91-127.1 scaffold_11,...  763     0.0  
NRDV01000320.1 Starmerella ratchasimensis strain CBS 10611 NODE_3...  747     0.0  
PPJJ02000179.1 Blastobotrys peoriensis strain NRRL YB-2290 NODE_1...  743     0.0  
AADM01000434.1 Lachancea waltii NCYC 2644 cont433, whole genome s...  739     0.0  
PPMV02000005.1 Yamadazyma philogaea strain NRRL Y-7813 NODE_5_len...  736     0.0  
CAIF01000346.1 Wickerhamomyces ciferrii WGS project CAIF00000000 ...  730     0.0  


>CP017630.1 Candida albicans SC5314 chromosome R sequence
Length=2286237

 Score = 2632 bits (1425),  Expect = 0.0
 Identities = 1428/1429 (99%), Gaps = 1/1429 (0%)
 Strand=Plus/Plus

Query  1        CAAGGTTTCCGTAGGTGAACCTGCGGAAGGATCATTACTGATTTGCTTAATTGCACCACA  60
                ||||||||||||||||||||||||||||||||||||||||||||||||||||||||||||
Sbjct  1892986  CAAGGTTTCCGTAGGTGAACCTGCGGAAGGATCATTACTGATTTGCTTAATTGCACCACA  1893045

Query  61       TGTGTTTTTCTTTGAAACAAACTTGCTTTGGCGGTGGGCCCAGCCTGCCGCCAGAGGTCT  120
                ||||||||||||||||||||||||||||||||||||||||||||||||||||||||||||
Sbjct  1893046  TGTGTTTTTCTTTGAAACAAACTTGCTTTGGCGGTGGGCCCAGCCTGCCGCCAGAGGTCT  1893105

Query  121      AAACTTACAACCAATTTTTTATCAACTTGTCACACCAGATTATTACTAATAGTCAAAACT  180
                ||||||||||||||||||||||||||||||||||||||||||||||||||||||||||||
Sbjct  1893106  AAACTTACAACCAATTTTTTATCAACTTGTCACACCAGATTATTACTAATAGTCAAAACT  1893165

Query  181      TTCAACAACGGATCTCTTGGTTCTCGCATCGATGAAGAACGCAGCGAAATGCGATACGTA  240
                ||||||||||||||||||||||||||||||||||||||||||||||||||||||||||||
Sbjct  1893166  TTCAACAACGGATCTCTTGGTTCTCGCATCGATGAAGAACGCAGCGAAATGCGATACGTA  1893225

Query  241      ATATGAATTGCAGATATTCGTGAATCATCGAATCTTTGAACGCACATTGCGCCCTCTGGT  300
                ||||||||||||||||||||||||||||||||||||||||||||||||||||||||||||
Sbjct  1893226  ATATGAATTGCAGATATTCGTGAATCATCGAATCTTTGAACGCACATTGCGCCCTCTGGT  1893285

Query  301      ATTCCGGAGGGCATGCCTGTTTGAGCGTCGTTTCTCCCTCAAACCGCTGGGTTTGGTGTT  360
                ||||||||||||||||||||||||||||||||||||||||||||||||||||||||||||
Sbjct  1893286  ATTCCGGAGGGCATGCCTGTTTGAGCGTCGTTTCTCCCTCAAACCGCTGGGTTTGGTGTT  1893345

Query  361      GAGCAATACGACTTGGGTTTGCTTGAAAGACGGTAGTGGTAAGGCGGGATCGCTTTGACA  420
                ||||||||||||||||||||||||||||||||||||||||||||||||||||||||||||
Sbjct  1893346  GAGCAATACGACTTGGGTTTGCTTGAAAGACGGTAGTGGTAAGGCGGGATCGCTTTGACA  1893405

Query  421      ATGGCTTAGGTCTAACCAAAAACATTGCTTGCGGCGGTAACGTCCACCACGTATATCTTC  480
                ||||||||||||||||||||||||||||||||||||||||||||||||||||||||||||
Sbjct  1893406  ATGGCTTAGGTCTAACCAAAAACATTGCTTGCGGCGGTAACGTCCACCACGTATATCTTC  1893465

Query  481      AAACTTTGACCTCAAATCAGGTAGGACTACCCGCTGAACTTAAGCATATCAATAAGCGGA  540
                ||||||||||||||||||||||||||||||||||||||||||||||||||||||||||||
Sbjct  1893466  AAACTTTGACCTCAAATCAGGTAGGACTACCCGCTGAACTTAAGCATATCAATAAGCGGA  1893525

Query  541      GGAAAAGAAACCAACAGGGATTGCCTCAGTAGCGGCGAGTGAAGCGGCAAAAGCTCAAAT  600
                ||||||||||||||||||||||||||||||||||||||||||||||||||||||||||||
Sbjct  1893526  GGAAAAGAAACCAACAGGGATTGCCTCAGTAGCGGCGAGTGAAGCGGCAAAAGCTCAAAT  1893585

Query  601      TTGAAATCTGGCGTCTTTGGCGTCCGAGTTGTAATTTGAAGAAGGTATCTTTGGGCCCGG  660
                ||||||||||||||||||||||||||||||||||||||||||||||||||||||||||||
Sbjct  1893586  TTGAAATCTGGCGTCTTTGGCGTCCGAGTTGTAATTTGAAGAAGGTATCTTTGGGCCCGG  1893645

Query  661      CTCTTGTCTATGTTCCTTGGAACAGGACGTCACAGAGGGTGAGAATCCCGTGCGATGAGA  720
                ||||||||||||||||||||||||||||||||||||||||||||||||||||||||||||
Sbjct  1893646  CTCTTGTCTATGTTCCTTGGAACAGGACGTCACAGAGGGTGAGAATCCCGTGCGATGAGA  1893705

Query  721      TGACCCGGGTCTGTGTAAAGTTCCTTCGACGAGTCGAGTTGTTTGGGAATGCAGCTCTAA  780
                ||||||||||||||||||||||||||||||||||||||||||||||||||||||||||||
Sbjct  1893706  TGACCCGGGTCTGTGTAAAGTTCCTTCGACGAGTCGAGTTGTTTGGGAATGCAGCTCTAA  1893765

Query  781      GTGGGTGGTAAATTCCATCTAAAGCTAAATATTGGCGAGAGACCGATAGCGAACAAGTAC  840
                ||||||||||||||||||||||||||||||||||||||||||||||||||||||||||||
Sbjct  1893766  GTGGGTGGTAAATTCCATCTAAAGCTAAATATTGGCGAGAGACCGATAGCGAACAAGTAC  1893825

Query  841      AGTGATGGAAAGATGAAAAGAACTTTGAAAAGAGAGTGAAAAAGTACGTGAAATTGTTGA  900
                ||||||||||||||||||||||||||||||||||||||||||||||||||||||||||||
Sbjct  1893826  AGTGATGGAAAGATGAAAAGAACTTTGAAAAGAGAGTGAAAAAGTACGTGAAATTGTTGA  1893885

Query  901      AAGGGAAGGGCTTGAGATCAGACTTGGTATTTTGCATGCTGCTCTCTCGGGGGCGGCCGC  960
                ||||||||||||||||||||||||||||||||||||||||||||||||||||||||||||
Sbjct  1893886  AAGGGAAGGGCTTGAGATCAGACTTGGTATTTTGCATGCTGCTCTCTCGGGGGCGGCCGC  1893945

Query  961      TGCGGTTTACCGGGCCAGCATCGGTTTGGAGCGGCAGGATAATGGCGGAGGAATGTGGCA  1020
                ||||||||||||||||||||||||||||||||||||||||||||||||||||||||||||
Sbjct  1893946  TGCGGTTTACCGGGCCAGCATCGGTTTGGAGCGGCAGGATAATGGCGGAGGAATGTGGCA  1894005

Query  1021     CGGCTTCTGCTGTGTGTTATAGCCTCTGACGATACTGCCAGCCTAGACCGAGGACTGCGG  1080
                ||||||||||||||||||||||||||||||||||||||||||||||||||||||||||||
Sbjct  1894006  CGGCTTCTGCTGTGTGTTATAGCCTCTGACGATACTGCCAGCCTAGACCGAGGACTGCGG  1894065

Query  1081     TTTTTAACCTAGGATGTTGGCATAATGATCTTAAGTCGCCCGTCTTGAAACACGGACCAA  1140
                ||||| ||||||||||||||||||||||||||||||||||||||||||||||||||||||
Sbjct  1894066  TTTTT-ACCTAGGATGTTGGCATAATGATCTTAAGTCGCCCGTCTTGAAACACGGACCAA  1894124

Query  1141     GGAGTCTAACGTCTATGCGAGTGTTTGGGTGTAAAACCCGTACGCGTAATGAAAGTGAAC  1200
                ||||||||||||||||||||||||||||||||||||||||||||||||||||||||||||
Sbjct  1894125  GGAGTCTAACGTCTATGCGAGTGTTTGGGTGTAAAACCCGTACGCGTAATGAAAGTGAAC  1894184

Query  1201     GAAGGTGGGGGCCCATTAGGGTGCACCATCGACCGATCCTGATGTGTTCGGATGGATTTG  1260
                ||||||||||||||||||||||||||||||||||||||||||||||||||||||||||||
Sbjct  1894185  GAAGGTGGGGGCCCATTAGGGTGCACCATCGACCGATCCTGATGTGTTCGGATGGATTTG  1894244

Query  1261     AGTAAGAGCATAGCTGTTGGGACCCGAAAGATGGTGAACTATGCCTGAATAGGGTGAAGC  1320
                ||||||||||||||||||||||||||||||||||||||||||||||||||||||||||||
Sbjct  1894245  AGTAAGAGCATAGCTGTTGGGACCCGAAAGATGGTGAACTATGCCTGAATAGGGTGAAGC  1894304

Query  1321     CAGAGGAAACTCTGGTGGAGGCTCGTAGCGGTTCTGACGTGCAAATCGATCGTCGAATTT  1380
                ||||||||||||||||||||||||||||||||||||||||||||||||||||||||||||
Sbjct  1894305  CAGAGGAAACTCTGGTGGAGGCTCGTAGCGGTTCTGACGTGCAAATCGATCGTCGAATTT  1894364

Query  1381     GGGTATAGGGGCGAAAGACTAATCGAACCATCTAGTAGCTGGTTCCTGC  1429
                |||||||||||||||||||||||||||||||||||||||||||||||||
Sbjct  1894365  GGGTATAGGGGCGAAAGACTAATCGAACCATCTAGTAGCTGGTTCCTGC  1894413


>NC_032096.1 Candida albicans SC5314 chromosome R, complete sequence
Length=2286237

 Score = 2632 bits (1425),  Expect = 0.0
 Identities = 1428/1429 (99%), Gaps = 1/1429 (0%)
 Strand=Plus/Plus

Query  1        CAAGGTTTCCGTAGGTGAACCTGCGGAAGGATCATTACTGATTTGCTTAATTGCACCACA  60
                ||||||||||||||||||||||||||||||||||||||||||||||||||||||||||||
Sbjct  1892986  CAAGGTTTCCGTAGGTGAACCTGCGGAAGGATCATTACTGATTTGCTTAATTGCACCACA  1893045

Query  61       TGTGTTTTTCTTTGAAACAAACTTGCTTTGGCGGTGGGCCCAGCCTGCCGCCAGAGGTCT  120
                ||||||||||||||||||||||||||||||||||||||||||||||||||||||||||||
Sbjct  1893046  TGTGTTTTTCTTTGAAACAAACTTGCTTTGGCGGTGGGCCCAGCCTGCCGCCAGAGGTCT  1893105

Query  121      AAACTTACAACCAATTTTTTATCAACTTGTCACACCAGATTATTACTAATAGTCAAAACT  180
                ||||||||||||||||||||||||||||||||||||||||||||||||||||||||||||
Sbjct  1893106  AAACTTACAACCAATTTTTTATCAACTTGTCACACCAGATTATTACTAATAGTCAAAACT  1893165

Query  181      TTCAACAACGGATCTCTTGGTTCTCGCATCGATGAAGAACGCAGCGAAATGCGATACGTA  240
                ||||||||||||||||||||||||||||||||||||||||||||||||||||||||||||
Sbjct  1893166  TTCAACAACGGATCTCTTGGTTCTCGCATCGATGAAGAACGCAGCGAAATGCGATACGTA  1893225

Query  241      ATATGAATTGCAGATATTCGTGAATCATCGAATCTTTGAACGCACATTGCGCCCTCTGGT  300
                ||||||||||||||||||||||||||||||||||||||||||||||||||||||||||||
Sbjct  1893226  ATATGAATTGCAGATATTCGTGAATCATCGAATCTTTGAACGCACATTGCGCCCTCTGGT  1893285

Query  301      ATTCCGGAGGGCATGCCTGTTTGAGCGTCGTTTCTCCCTCAAACCGCTGGGTTTGGTGTT  360
                ||||||||||||||||||||||||||||||||||||||||||||||||||||||||||||
Sbjct  1893286  ATTCCGGAGGGCATGCCTGTTTGAGCGTCGTTTCTCCCTCAAACCGCTGGGTTTGGTGTT  1893345

Query  361      GAGCAATACGACTTGGGTTTGCTTGAAAGACGGTAGTGGTAAGGCGGGATCGCTTTGACA  420
                ||||||||||||||||||||||||||||||||||||||||||||||||||||||||||||
Sbjct  1893346  GAGCAATACGACTTGGGTTTGCTTGAAAGACGGTAGTGGTAAGGCGGGATCGCTTTGACA  1893405

Query  421      ATGGCTTAGGTCTAACCAAAAACATTGCTTGCGGCGGTAACGTCCACCACGTATATCTTC  480
                ||||||||||||||||||||||||||||||||||||||||||||||||||||||||||||
Sbjct  1893406  ATGGCTTAGGTCTAACCAAAAACATTGCTTGCGGCGGTAACGTCCACCACGTATATCTTC  1893465

Query  481      AAACTTTGACCTCAAATCAGGTAGGACTACCCGCTGAACTTAAGCATATCAATAAGCGGA  540
                ||||||||||||||||||||||||||||||||||||||||||||||||||||||||||||
Sbjct  1893466  AAACTTTGACCTCAAATCAGGTAGGACTACCCGCTGAACTTAAGCATATCAATAAGCGGA  1893525

Query  541      GGAAAAGAAACCAACAGGGATTGCCTCAGTAGCGGCGAGTGAAGCGGCAAAAGCTCAAAT  600
                ||||||||||||||||||||||||||||||||||||||||||||||||||||||||||||
Sbjct  1893526  GGAAAAGAAACCAACAGGGATTGCCTCAGTAGCGGCGAGTGAAGCGGCAAAAGCTCAAAT  1893585

Query  601      TTGAAATCTGGCGTCTTTGGCGTCCGAGTTGTAATTTGAAGAAGGTATCTTTGGGCCCGG  660
                ||||||||||||||||||||||||||||||||||||||||||||||||||||||||||||
Sbjct  1893586  TTGAAATCTGGCGTCTTTGGCGTCCGAGTTGTAATTTGAAGAAGGTATCTTTGGGCCCGG  1893645

Query  661      CTCTTGTCTATGTTCCTTGGAACAGGACGTCACAGAGGGTGAGAATCCCGTGCGATGAGA  720
                ||||||||||||||||||||||||||||||||||||||||||||||||||||||||||||
Sbjct  1893646  CTCTTGTCTATGTTCCTTGGAACAGGACGTCACAGAGGGTGAGAATCCCGTGCGATGAGA  1893705

Query  721      TGACCCGGGTCTGTGTAAAGTTCCTTCGACGAGTCGAGTTGTTTGGGAATGCAGCTCTAA  780
                ||||||||||||||||||||||||||||||||||||||||||||||||||||||||||||
Sbjct  1893706  TGACCCGGGTCTGTGTAAAGTTCCTTCGACGAGTCGAGTTGTTTGGGAATGCAGCTCTAA  1893765

Query  781      GTGGGTGGTAAATTCCATCTAAAGCTAAATATTGGCGAGAGACCGATAGCGAACAAGTAC  840
                ||||||||||||||||||||||||||||||||||||||||||||||||||||||||||||
Sbjct  1893766  GTGGGTGGTAAATTCCATCTAAAGCTAAATATTGGCGAGAGACCGATAGCGAACAAGTAC  1893825

Query  841      AGTGATGGAAAGATGAAAAGAACTTTGAAAAGAGAGTGAAAAAGTACGTGAAATTGTTGA  900
                ||||||||||||||||||||||||||||||||||||||||||||||||||||||||||||
Sbjct  1893826  AGTGATGGAAAGATGAAAAGAACTTTGAAAAGAGAGTGAAAAAGTACGTGAAATTGTTGA  1893885

Query  901      AAGGGAAGGGCTTGAGATCAGACTTGGTATTTTGCATGCTGCTCTCTCGGGGGCGGCCGC  960
                ||||||||||||||||||||||||||||||||||||||||||||||||||||||||||||
Sbjct  1893886  AAGGGAAGGGCTTGAGATCAGACTTGGTATTTTGCATGCTGCTCTCTCGGGGGCGGCCGC  1893945

Query  961      TGCGGTTTACCGGGCCAGCATCGGTTTGGAGCGGCAGGATAATGGCGGAGGAATGTGGCA  1020
                ||||||||||||||||||||||||||||||||||||||||||||||||||||||||||||
Sbjct  1893946  TGCGGTTTACCGGGCCAGCATCGGTTTGGAGCGGCAGGATAATGGCGGAGGAATGTGGCA  1894005

Query  1021     CGGCTTCTGCTGTGTGTTATAGCCTCTGACGATACTGCCAGCCTAGACCGAGGACTGCGG  1080
                ||||||||||||||||||||||||||||||||||||||||||||||||||||||||||||
Sbjct  1894006  CGGCTTCTGCTGTGTGTTATAGCCTCTGACGATACTGCCAGCCTAGACCGAGGACTGCGG  1894065

Query  1081     TTTTTAACCTAGGATGTTGGCATAATGATCTTAAGTCGCCCGTCTTGAAACACGGACCAA  1140
                ||||| ||||||||||||||||||||||||||||||||||||||||||||||||||||||
Sbjct  1894066  TTTTT-ACCTAGGATGTTGGCATAATGATCTTAAGTCGCCCGTCTTGAAACACGGACCAA  1894124

Query  1141     GGAGTCTAACGTCTATGCGAGTGTTTGGGTGTAAAACCCGTACGCGTAATGAAAGTGAAC  1200
                ||||||||||||||||||||||||||||||||||||||||||||||||||||||||||||
Sbjct  1894125  GGAGTCTAACGTCTATGCGAGTGTTTGGGTGTAAAACCCGTACGCGTAATGAAAGTGAAC  1894184

Query  1201     GAAGGTGGGGGCCCATTAGGGTGCACCATCGACCGATCCTGATGTGTTCGGATGGATTTG  1260
                ||||||||||||||||||||||||||||||||||||||||||||||||||||||||||||
Sbjct  1894185  GAAGGTGGGGGCCCATTAGGGTGCACCATCGACCGATCCTGATGTGTTCGGATGGATTTG  1894244

Query  1261     AGTAAGAGCATAGCTGTTGGGACCCGAAAGATGGTGAACTATGCCTGAATAGGGTGAAGC  1320
                ||||||||||||||||||||||||||||||||||||||||||||||||||||||||||||
Sbjct  1894245  AGTAAGAGCATAGCTGTTGGGACCCGAAAGATGGTGAACTATGCCTGAATAGGGTGAAGC  1894304

Query  1321     CAGAGGAAACTCTGGTGGAGGCTCGTAGCGGTTCTGACGTGCAAATCGATCGTCGAATTT  1380
                ||||||||||||||||||||||||||||||||||||||||||||||||||||||||||||
Sbjct  1894305  CAGAGGAAACTCTGGTGGAGGCTCGTAGCGGTTCTGACGTGCAAATCGATCGTCGAATTT  1894364

Query  1381     GGGTATAGGGGCGAAAGACTAATCGAACCATCTAGTAGCTGGTTCCTGC  1429
                |||||||||||||||||||||||||||||||||||||||||||||||||
Sbjct  1894365  GGGTATAGGGGCGAAAGACTAATCGAACCATCTAGTAGCTGGTTCCTGC  1894413


>FM992695.1 Candida dubliniensis CD36 chromosome R, complete sequence
Length=2267510

 Score = 2311 bits (1251),  Expect = 0.0
 Identities = 1380/1440 (96%), Gaps = 18/1440 (1%)
 Strand=Plus/Plus

Query  1        CAAGGTTTCCGTAGGTGAACCTGCGGAAGGATCATTACTGATTTGCTTAATTGCACCACA  60
                ||||||||||||||||||||||||||||||||||||||||||||||||||||||||||||
Sbjct  1865118  CAAGGTTTCCGTAGGTGAACCTGCGGAAGGATCATTACTGATTTGCTTAATTGCACCACA  1865177

Query  61       TGTGTTTTTCTTTGAAACAAACTTGCTTTGGCGGTGGG-CCCAGCCTGCCGCCAGAGGTC  119
                ||||||||  | ||  |||||||||||||||||||||| ||| ||||||||||||||| |
Sbjct  1865178  TGTGTTTTGTTCTG-GACAAACTTGCTTTGGCGGTGGGCCCCTGCCTGCCGCCAGAGGAC  1865236

Query  120      -TAAACTTACAACC-AATTTTTTATCAACTTGTCACACCAGATTATTACTAATAGTCAAA  177
                 ||||||||||||| |||||||||| |||||||  ||| ||||||||  |||||||||||
Sbjct  1865237  ATAAACTTACAACCAAATTTTTTATAAACTTGT--CACGAGATTATTTTTAATAGTCAAA  1865294

Query  178      ACTTTCAACAACGGATCTCTTGGTTCTCGCATCGATGAAGAACGCAGCGAAATGCGATAC  237
                ||||||||||||||||||||||||||||||||||||||||||||||||||||||||||||
Sbjct  1865295  ACTTTCAACAACGGATCTCTTGGTTCTCGCATCGATGAAGAACGCAGCGAAATGCGATAC  1865354

Query  238      GTAATATGAATTGCAGATATTCGTGAATCATCGAATCTTTGAACGCACATTGCGCCCTCT  297
                ||||||||||||||||||||||||||||||||||||||||||||||||||||||||||||
Sbjct  1865355  GTAATATGAATTGCAGATATTCGTGAATCATCGAATCTTTGAACGCACATTGCGCCCTCT  1865414

Query  298      GGTATTCCGGAGGGCATGCCTGTTTGAGCGTCGTTTCTCCCTCAAACCGCT-GGGTTTGG  356
                |||||||||||||||||||||||||||||||||||||||||||||||| || ||||||||
Sbjct  1865415  GGTATTCCGGAGGGCATGCCTGTTTGAGCGTCGTTTCTCCCTCAAACCCCTAGGGTTTGG  1865474

Query  357      TGTTGAGCAATACGACTTGGGTTTGCTTGAAAGACGGTAGTGGTA--AGGCGG-GATCGC  413
                |||||||||||||||||||||||||||||||||| | ||||||||  |||||| ||| ||
Sbjct  1865475  TGTTGAGCAATACGACTTGGGTTTGCTTGAAAGATGATAGTGGTATAAGGCGGAGAT-GC  1865533

Query  414      TTTGACAATGGCTTAGGTCTAACCAAAAACATTGCT--TGCGG-CGGTAACGTCCACCAC  470
                 ||||||||||||||||| |||||||||||||||||   |||| |  |  ||||  ||| 
Sbjct  1865534  -TTGACAATGGCTTAGGTGTAACCAAAAACATTGCTAAGGCGGTCTCTGGCGTCGCCCA-  1865591

Query  471      GTATA-TCTTCAAACTTTGACCTCAAATCAGGTAGGACTACCCGCTGAACTTAAGCATAT  529
                 | || ||||||||||||||||||||||||||||||||||||||||||||||||||||||
Sbjct  1865592  TTTTATTCTTCAAACTTTGACCTCAAATCAGGTAGGACTACCCGCTGAACTTAAGCATAT  1865651

Query  530      CAATAAGCGGAGGAAAAGAAACCAACAGGGATTGCCTCAGTAGCGGCGAGTGAAGCGGCA  589
                ||||||||||||||||||||||||||||||||||||||||||||||||||||||||||||
Sbjct  1865652  CAATAAGCGGAGGAAAAGAAACCAACAGGGATTGCCTCAGTAGCGGCGAGTGAAGCGGCA  1865711

Query  590      AAAGCTCAAATTTGAAATCTGGCGTCTTTGGCGTCCGAGTTGTAATTTGAAGAAGGTATC  649
                ||||||||||||||||||||||||||||||||||||||||||||||||||||||||||||
Sbjct  1865712  AAAGCTCAAATTTGAAATCTGGCGTCTTTGGCGTCCGAGTTGTAATTTGAAGAAGGTATC  1865771

Query  650      TTTGGGCCCGGCTCTTGTCTATGTTCCTTGGAACAGGACGTCACAGAGGGTGAGAATCCC  709
                ||||||||||||||||||||||||||||||||||||||||||||||||||||||||||||
Sbjct  1865772  TTTGGGCCCGGCTCTTGTCTATGTTCCTTGGAACAGGACGTCACAGAGGGTGAGAATCCC  1865831

Query  710      GTGCGATGAGATGACCCGGGTCTGTGTAAAGTTCCTTCGACGAGTCGAGTTGTTTGGGAA  769
                ||||||||||||| ||||||||| ||||||||||||||||||||||||||||||||||||
Sbjct  1865832  GTGCGATGAGATGGCCCGGGTCTATGTAAAGTTCCTTCGACGAGTCGAGTTGTTTGGGAA  1865891

Query  770      TGCAGCTCTAAGTGGGTGGTAAATTCCATCTAAAGCTAAATATTGGCGAGAGACCGATAG  829
                ||||||||||||||||||||||||||||||||||||||||||||||||||||||||||||
Sbjct  1865892  TGCAGCTCTAAGTGGGTGGTAAATTCCATCTAAAGCTAAATATTGGCGAGAGACCGATAG  1865951

Query  830      CGAACAAGTACAGTGATGGAAAGATGAAAAGAACTTTGAAAAGAGAGTGAAAAAGTACGT  889
                ||||||||||||||||||||||||||||||||||||||||||||||||||||||||||||
Sbjct  1865952  CGAACAAGTACAGTGATGGAAAGATGAAAAGAACTTTGAAAAGAGAGTGAAAAAGTACGT  1866011

Query  890      GAAATTGTTGAAAGGGAAGGGCTTGAGATCAGACTTGGTATTTTGCATGCTGCTCTCTCG  949
                ||||||||||||||||||||||||||||||||||||||||||||||| | | |||| |||
Sbjct  1866012  GAAATTGTTGAAAGGGAAGGGCTTGAGATCAGACTTGGTATTTTGCAAGTTACTCTTTCG  1866071

Query  950      GGGGCGGCCGCTGCGGTTTACCGGGCCAGCATCGGTTTGGAGCGGCAGGATAATGGCGGA  1009
                |||| |||| ||||||||||||||||||||||||||||||||||| ||||||||||||| 
Sbjct  1866072  GGGGTGGCCTCTGCGGTTTACCGGGCCAGCATCGGTTTGGAGCGGTAGGATAATGGCGGG  1866131

Query  1010     GGAATGTGGCACGGCTTCTGCTGTGTGTTATAGCCTCTGACGATACTGCCAGCCTAGACC  1069
                ||||||||||||| |||  | |||||||||||||||||||||||||||||||||||||||
Sbjct  1866132  GGAATGTGGCACGACTTTGGTTGTGTGTTATAGCCTCTGACGATACTGCCAGCCTAGACC  1866191

Query  1070     GAGGACTGCGGTTTTTAACCTAGGATGTTGGCATAATGATCTTAAGTCGCCCGTCTTGAA  1129
                |||||||||||||||| |||||||||||||||||||||||||||||||||||||||||||
Sbjct  1866192  GAGGACTGCGGTTTTT-ACCTAGGATGTTGGCATAATGATCTTAAGTCGCCCGTCTTGAA  1866250

Query  1130     ACACGGACCAAGGAGTCTAACGTCTATGCGAGTGTTTGGGTGTAAAACCCGTACGCGTAA  1189
                ||||||||||||||||||||||||||||||||||||||||||||||||||||||||||||
Sbjct  1866251  ACACGGACCAAGGAGTCTAACGTCTATGCGAGTGTTTGGGTGTAAAACCCGTACGCGTAA  1866310

Query  1190     TGAAAGTGAACGAAGGTGGGGGCCCATTAGGGTGCACCATCGACCGATCCTGATGTGTTC  1249
                ||||||||||||||| ||||||||  |  |||||||||||||||||||||||||||||||
Sbjct  1866311  TGAAAGTGAACGAAGATGGGGGCCTGTATGGGTGCACCATCGACCGATCCTGATGTGTTC  1866370

Query  1250     GGATGGATTTGAGTAAGAGCATAGCTGTTGGGACCCGAAAGATGGTGAACTATGCCTGAA  1309
                ||||||||||||||||||||||||||||||||||||||||||||||||||||||||||||
Sbjct  1866371  GGATGGATTTGAGTAAGAGCATAGCTGTTGGGACCCGAAAGATGGTGAACTATGCCTGAA  1866430

Query  1310     TAGGGTGAAGCCAGAGGAAACTCTGGTGGAGGCTCGTAGCGGTTCTGACGTGCAAATCGA  1369
                ||||||||||||||||||||||||||||||||||||||||||||||||||||||||||||
Sbjct  1866431  TAGGGTGAAGCCAGAGGAAACTCTGGTGGAGGCTCGTAGCGGTTCTGACGTGCAAATCGA  1866490

Query  1370     TCGTCGAATTTGGGTATAGGGGCGAAAGACTAATCGAACCATCTAGTAGCTGGTTCCTGC  1429
                ||||||||||||||||||||||||||||||||||||||||||||||||||||||||||||
Sbjct  1866491  TCGTCGAATTTGGGTATAGGGGCGAAAGACTAATCGAACCATCTAGTAGCTGGTTCCTGC  1866550


>NC_012867.1 Candida dubliniensis CD36 chromosome R, complete sequence
Length=2267510

 Score = 2311 bits (1251),  Expect = 0.0
 Identities = 1380/1440 (96%), Gaps = 18/1440 (1%)
 Strand=Plus/Plus

Query  1        CAAGGTTTCCGTAGGTGAACCTGCGGAAGGATCATTACTGATTTGCTTAATTGCACCACA  60
                ||||||||||||||||||||||||||||||||||||||||||||||||||||||||||||
Sbjct  1865118  CAAGGTTTCCGTAGGTGAACCTGCGGAAGGATCATTACTGATTTGCTTAATTGCACCACA  1865177

Query  61       TGTGTTTTTCTTTGAAACAAACTTGCTTTGGCGGTGGG-CCCAGCCTGCCGCCAGAGGTC  119
                ||||||||  | ||  |||||||||||||||||||||| ||| ||||||||||||||| |
Sbjct  1865178  TGTGTTTTGTTCTG-GACAAACTTGCTTTGGCGGTGGGCCCCTGCCTGCCGCCAGAGGAC  1865236

Query  120      -TAAACTTACAACC-AATTTTTTATCAACTTGTCACACCAGATTATTACTAATAGTCAAA  177
                 ||||||||||||| |||||||||| |||||||  ||| ||||||||  |||||||||||
Sbjct  1865237  ATAAACTTACAACCAAATTTTTTATAAACTTGT--CACGAGATTATTTTTAATAGTCAAA  1865294

Query  178      ACTTTCAACAACGGATCTCTTGGTTCTCGCATCGATGAAGAACGCAGCGAAATGCGATAC  237
                ||||||||||||||||||||||||||||||||||||||||||||||||||||||||||||
Sbjct  1865295  ACTTTCAACAACGGATCTCTTGGTTCTCGCATCGATGAAGAACGCAGCGAAATGCGATAC  1865354

Query  238      GTAATATGAATTGCAGATATTCGTGAATCATCGAATCTTTGAACGCACATTGCGCCCTCT  297
                ||||||||||||||||||||||||||||||||||||||||||||||||||||||||||||
Sbjct  1865355  GTAATATGAATTGCAGATATTCGTGAATCATCGAATCTTTGAACGCACATTGCGCCCTCT  1865414

Query  298      GGTATTCCGGAGGGCATGCCTGTTTGAGCGTCGTTTCTCCCTCAAACCGCT-GGGTTTGG  356
                |||||||||||||||||||||||||||||||||||||||||||||||| || ||||||||
Sbjct  1865415  GGTATTCCGGAGGGCATGCCTGTTTGAGCGTCGTTTCTCCCTCAAACCCCTAGGGTTTGG  1865474

Query  357      TGTTGAGCAATACGACTTGGGTTTGCTTGAAAGACGGTAGTGGTA--AGGCGG-GATCGC  413
                |||||||||||||||||||||||||||||||||| | ||||||||  |||||| ||| ||
Sbjct  1865475  TGTTGAGCAATACGACTTGGGTTTGCTTGAAAGATGATAGTGGTATAAGGCGGAGAT-GC  1865533

Query  414      TTTGACAATGGCTTAGGTCTAACCAAAAACATTGCT--TGCGG-CGGTAACGTCCACCAC  470
                 ||||||||||||||||| |||||||||||||||||   |||| |  |  ||||  ||| 
Sbjct  1865534  -TTGACAATGGCTTAGGTGTAACCAAAAACATTGCTAAGGCGGTCTCTGGCGTCGCCCA-  1865591

Query  471      GTATA-TCTTCAAACTTTGACCTCAAATCAGGTAGGACTACCCGCTGAACTTAAGCATAT  529
                 | || ||||||||||||||||||||||||||||||||||||||||||||||||||||||
Sbjct  1865592  TTTTATTCTTCAAACTTTGACCTCAAATCAGGTAGGACTACCCGCTGAACTTAAGCATAT  1865651

Query  530      CAATAAGCGGAGGAAAAGAAACCAACAGGGATTGCCTCAGTAGCGGCGAGTGAAGCGGCA  589
                ||||||||||||||||||||||||||||||||||||||||||||||||||||||||||||
Sbjct  1865652  CAATAAGCGGAGGAAAAGAAACCAACAGGGATTGCCTCAGTAGCGGCGAGTGAAGCGGCA  1865711

Query  590      AAAGCTCAAATTTGAAATCTGGCGTCTTTGGCGTCCGAGTTGTAATTTGAAGAAGGTATC  649
                ||||||||||||||||||||||||||||||||||||||||||||||||||||||||||||
Sbjct  1865712  AAAGCTCAAATTTGAAATCTGGCGTCTTTGGCGTCCGAGTTGTAATTTGAAGAAGGTATC  1865771

Query  650      TTTGGGCCCGGCTCTTGTCTATGTTCCTTGGAACAGGACGTCACAGAGGGTGAGAATCCC  709
                ||||||||||||||||||||||||||||||||||||||||||||||||||||||||||||
Sbjct  1865772  TTTGGGCCCGGCTCTTGTCTATGTTCCTTGGAACAGGACGTCACAGAGGGTGAGAATCCC  1865831

Query  710      GTGCGATGAGATGACCCGGGTCTGTGTAAAGTTCCTTCGACGAGTCGAGTTGTTTGGGAA  769
                ||||||||||||| ||||||||| ||||||||||||||||||||||||||||||||||||
Sbjct  1865832  GTGCGATGAGATGGCCCGGGTCTATGTAAAGTTCCTTCGACGAGTCGAGTTGTTTGGGAA  1865891

Query  770      TGCAGCTCTAAGTGGGTGGTAAATTCCATCTAAAGCTAAATATTGGCGAGAGACCGATAG  829
                ||||||||||||||||||||||||||||||||||||||||||||||||||||||||||||
Sbjct  1865892  TGCAGCTCTAAGTGGGTGGTAAATTCCATCTAAAGCTAAATATTGGCGAGAGACCGATAG  1865951

Query  830      CGAACAAGTACAGTGATGGAAAGATGAAAAGAACTTTGAAAAGAGAGTGAAAAAGTACGT  889
                ||||||||||||||||||||||||||||||||||||||||||||||||||||||||||||
Sbjct  1865952  CGAACAAGTACAGTGATGGAAAGATGAAAAGAACTTTGAAAAGAGAGTGAAAAAGTACGT  1866011

Query  890      GAAATTGTTGAAAGGGAAGGGCTTGAGATCAGACTTGGTATTTTGCATGCTGCTCTCTCG  949
                ||||||||||||||||||||||||||||||||||||||||||||||| | | |||| |||
Sbjct  1866012  GAAATTGTTGAAAGGGAAGGGCTTGAGATCAGACTTGGTATTTTGCAAGTTACTCTTTCG  1866071

Query  950      GGGGCGGCCGCTGCGGTTTACCGGGCCAGCATCGGTTTGGAGCGGCAGGATAATGGCGGA  1009
                |||| |||| ||||||||||||||||||||||||||||||||||| ||||||||||||| 
Sbjct  1866072  GGGGTGGCCTCTGCGGTTTACCGGGCCAGCATCGGTTTGGAGCGGTAGGATAATGGCGGG  1866131

Query  1010     GGAATGTGGCACGGCTTCTGCTGTGTGTTATAGCCTCTGACGATACTGCCAGCCTAGACC  1069
                ||||||||||||| |||  | |||||||||||||||||||||||||||||||||||||||
Sbjct  1866132  GGAATGTGGCACGACTTTGGTTGTGTGTTATAGCCTCTGACGATACTGCCAGCCTAGACC  1866191

Query  1070     GAGGACTGCGGTTTTTAACCTAGGATGTTGGCATAATGATCTTAAGTCGCCCGTCTTGAA  1129
                |||||||||||||||| |||||||||||||||||||||||||||||||||||||||||||
Sbjct  1866192  GAGGACTGCGGTTTTT-ACCTAGGATGTTGGCATAATGATCTTAAGTCGCCCGTCTTGAA  1866250

Query  1130     ACACGGACCAAGGAGTCTAACGTCTATGCGAGTGTTTGGGTGTAAAACCCGTACGCGTAA  1189
                ||||||||||||||||||||||||||||||||||||||||||||||||||||||||||||
Sbjct  1866251  ACACGGACCAAGGAGTCTAACGTCTATGCGAGTGTTTGGGTGTAAAACCCGTACGCGTAA  1866310

Query  1190     TGAAAGTGAACGAAGGTGGGGGCCCATTAGGGTGCACCATCGACCGATCCTGATGTGTTC  1249
                ||||||||||||||| ||||||||  |  |||||||||||||||||||||||||||||||
Sbjct  1866311  TGAAAGTGAACGAAGATGGGGGCCTGTATGGGTGCACCATCGACCGATCCTGATGTGTTC  1866370

Query  1250     GGATGGATTTGAGTAAGAGCATAGCTGTTGGGACCCGAAAGATGGTGAACTATGCCTGAA  1309
                ||||||||||||||||||||||||||||||||||||||||||||||||||||||||||||
Sbjct  1866371  GGATGGATTTGAGTAAGAGCATAGCTGTTGGGACCCGAAAGATGGTGAACTATGCCTGAA  1866430

Query  1310     TAGGGTGAAGCCAGAGGAAACTCTGGTGGAGGCTCGTAGCGGTTCTGACGTGCAAATCGA  1369
                ||||||||||||||||||||||||||||||||||||||||||||||||||||||||||||
Sbjct  1866431  TAGGGTGAAGCCAGAGGAAACTCTGGTGGAGGCTCGTAGCGGTTCTGACGTGCAAATCGA  1866490

Query  1370     TCGTCGAATTTGGGTATAGGGGCGAAAGACTAATCGAACCATCTAGTAGCTGGTTCCTGC  1429
                ||||||||||||||||||||||||||||||||||||||||||||||||||||||||||||
Sbjct  1866491  TCGTCGAATTTGGGTATAGGGGCGAAAGACTAATCGAACCATCTAGTAGCTGGTTCCTGC  1866550


>QLNQ01000024.1 Candida viswanathii strain ATCC 20962 contig8, whole genome shotgun 
sequence
Length=1708484

 Score = 1993 bits (1079),  Expect = 0.0
 Identities = 1328/1441 (92%), Gaps = 45/1441 (3%)
 Strand=Plus/Minus

Query  1        CAAGGTTTCCGTAGGTGAACCTGCGGAAGGATCATTACTGATTTGCTTAATTGCACCACA  60
                ||||||||||||||||||||||||||||||||||||||||||||||||||||||||||||
Sbjct  1687772  CAAGGTTTCCGTAGGTGAACCTGCGGAAGGATCATTACTGATTTGCTTAATTGCACCACA  1687713

Query  61       TGTGTTTTTCTTTGAAACAAACTTGCTTTGGCGGTGGG---CCC-AGCCT-GCCGCCAGA  115
                |||||||||| ||||| | ||| ||||||||||| |||   ||| || || |||||||||
Sbjct  1687712  TGTGTTTTTCATTGAA-C-AAC-TGCTTTGGCGGGGGGACACCCTAGTCTCGCCGCCAGA  1687656

Query  116      GGTCTAAACTTACAAC-CAATTTTTTATCAACTTGTCACACCAGATTATTACTAATAGTC  174
                ||||  ||| || |||  || |||||||  ||  |||| | | ||||| |||||||||||
Sbjct  1687655  GGTCACAAC-TA-AACAAAACTTTTTAT-TACCAGTCA-AAC-GATTA-TACTAATAGTC  1687602

Query  175      AAAACTTTCAACAACGGATCTCTTGGTTCTCGCATCGATGAAGAACGCAGCGAAATGCGA  234
                ||||||||||||||||||||||||||||||||||||||||||||||||||||||||||||
Sbjct  1687601  AAAACTTTCAACAACGGATCTCTTGGTTCTCGCATCGATGAAGAACGCAGCGAAATGCGA  1687542

Query  235      TACGTAATATGAATTGCAGATATTCGTGAATCATCGAATCTTTGAACGCACATTGCGCCC  294
                ||||||||||||||||||||||||||||||||||||||||||||||||||||||||||||
Sbjct  1687541  TACGTAATATGAATTGCAGATATTCGTGAATCATCGAATCTTTGAACGCACATTGCGCCC  1687482

Query  295      TCTGGTATTCCGGAGGGCATGCCTGTTTGAGCGTCGTTTCTCCCTCAAACCGCTGGGTTT  354
                | |||||||||  |||||||||||||||||||||| |||||||||||| || | ||||||
Sbjct  1687481  TTTGGTATTCCAAAGGGCATGCCTGTTTGAGCGTCATTTCTCCCTCAAGCCCCCGGGTTT  1687422

Query  355      GGTGTTGAGCAATACGACTTGGGTTTGCTTGAAAGACGGTA-GTGGTAAGGCGGGATCGC  413
                |||||||||||||||| ||| |||||| |||||||||| || ||||  || |   ||   
Sbjct  1687421  GGTGTTGAGCAATACG-CTTCGGTTTGTTTGAAAGACG-TACGTGG--AGAC--TAT--A  1687370

Query  414      TTTGACAATGGCTTAGG-TCTAACCAAAAACATTGCTTGCGGCGGTAACGTCCACCACGT  472
                || | |   | |||||| ||| |||||||||   |||||  || ||   | |||||||  
Sbjct  1687369  TTAG-C---GACTTAGGTTCT-ACCAAAAAC---GCTTG-TGCAGT-CGGCCCACCAC--  1687322

Query  473      ATATCTTCAAACTTT-GACCTCAAATCAGGTAGGACTACCCGCTGAACTTAAGCATATCA  531
                |  | ||| |||||| ||||||||||||||||||||||||||||||||||||||||||||
Sbjct  1687321  AGCTTTTCTAACTTTTGACCTCAAATCAGGTAGGACTACCCGCTGAACTTAAGCATATCA  1687262

Query  532      ATAAGCGGAGGAAAAGAAACCAACAGGGATTGCCTCAGTAGCGGCGAGTGAAGCGGCAAA  591
                ||||||||||||||||||||||||||||||||||| ||||||||||||||||||||||||
Sbjct  1687261  ATAAGCGGAGGAAAAGAAACCAACAGGGATTGCCTTAGTAGCGGCGAGTGAAGCGGCAAA  1687202

Query  592      AGCTCAAATTTGAAATCTGGCGTCTTT-GGCGTCCGAGTTGTAATTTGAAGAAGGTATCT  650
                ||||||||||||||||||||| |||||  | |||||||||||||||||||||||||||||
Sbjct  1687201  AGCTCAAATTTGAAATCTGGC-TCTTTCAGAGTCCGAGTTGTAATTTGAAGAAGGTATCT  1687143

Query  651      TTGGGCCCGGCTCTTGTCTATGTTCCTTGGAACAGGACGTCACAGAGGGTGAGAATCCCG  710
                ||||||| |||||||||||||||| |||||||||| ||||||||||||||||||||||||
Sbjct  1687142  TTGGGCCTGGCTCTTGTCTATGTTTCTTGGAACAGAACGTCACAGAGGGTGAGAATCCCG  1687083

Query  711      TGCGATGAGATGACCCGGGTCTGTGTAAAGTTCCTTCGACGAGTCGAGTTGTTTGGGAAT  770
                |||||||||||||||| |||| ||||||||||||||||||||||||||||||||||||||
Sbjct  1687082  TGCGATGAGATGACCCAGGTCCGTGTAAAGTTCCTTCGACGAGTCGAGTTGTTTGGGAAT  1687023

Query  771      GCAGCTCTAAGTGGGTGGTAAATTCCATCTAAAGCTAAATATTGGCGAGAGACCGATAGC  830
                ||||||||||||||||||||||||||||||||||||||||||||||||||||||||||||
Sbjct  1687022  GCAGCTCTAAGTGGGTGGTAAATTCCATCTAAAGCTAAATATTGGCGAGAGACCGATAGC  1686963

Query  831      GAACAAGTACAGTGATGGAAAGATGAAAAGAACTTTGAAAAGAGAGTGAAAAAGTACGTG  890
                ||||||||||||||||||||||||||||||||||||||||||||||||||||||||||||
Sbjct  1686962  GAACAAGTACAGTGATGGAAAGATGAAAAGAACTTTGAAAAGAGAGTGAAAAAGTACGTG  1686903

Query  891      AAATTGTTGAAAGGGAAGGGCTTGAGATCAGACTTGGTATTTTGCATGCTGCTCTC-TCG  949
                ||||||||||||||||||||||||||||||||||||| |||||||||| |||| || |||
Sbjct  1686902  AAATTGTTGAAAGGGAAGGGCTTGAGATCAGACTTGGCATTTTGCATGTTGCT-TCTTCG  1686844

Query  950      GGGGCGGCCGCTGCGGTTTACCGGGCCAGCATCGGTTTGGAGCGGCAGGATAATGGCGGA  1009
                ||||||||| |||||||||  |||||||||||| |||||| |||| |||| ||| |||  
Sbjct  1686843  GGGGCGGCCTCTGCGGTTTGTCGGGCCAGCATCAGTTTGG-GCGGTAGGACAATCGCGCG  1686785

Query  1010     GGAATGTGGCACGGCTTCTGCTGTGTGTTATAGCCTCTGACGATACTGCCAGCCTAGACC  1069
                |||| |||||||||| || | ||||||||||||||  ||  |||||||||||||||||| 
Sbjct  1686784  GGAACGTGGCACGGCCTCGGTTGTGTGTTATAGCCCGTGTGGATACTGCCAGCCTAGACT  1686725

Query  1070     GAGGACTGCGGTTTTTAACCTAGGATGTTGGCATAATGATCTTAAGTCGCCCGTCTTGAA  1129
                |||||||||||||| || ||||||||||||||||||||||||||||||||||||||||||
Sbjct  1686724  GAGGACTGCGGTTTATA-CCTAGGATGTTGGCATAATGATCTTAAGTCGCCCGTCTTGAA  1686666

Query  1130     ACACGGACCAAGGAGTCTAACGTCTATGCGAGTGTTTGGGTGTAAAACCCGTACGCGTAA  1189
                ||||||||||||||||||||||||||||||||||||||||||||||||||||||||||||
Sbjct  1686665  ACACGGACCAAGGAGTCTAACGTCTATGCGAGTGTTTGGGTGTAAAACCCGTACGCGTAA  1686606

Query  1190     TGAAAGTGAACGAAGGTGGGGGCCCATTA-GGGTGCACCATCGACCGATCCTGATGTGTT  1248
                |||||||||||| ||||||||||||  |  ||||||||||||||||||||||||||| ||
Sbjct  1686605  TGAAAGTGAACGTAGGTGGGGGCCCTCTCGGGGTGCACCATCGACCGATCCTGATGTCTT  1686546

Query  1249     CGGATGGATTTGAGTAAGAGCATAGCTGTTGGGACCCGAAAGATGGTGAACTATGCCTGA  1308
                ||||||||||||||||||||||||||||||||||||||||||||||||||||||||||||
Sbjct  1686545  CGGATGGATTTGAGTAAGAGCATAGCTGTTGGGACCCGAAAGATGGTGAACTATGCCTGA  1686486

Query  1309     ATAGGGTGAAGCCAGAGGAAACTCTGGTGGAGGCTCGTAGCGGTTCTGACGTGCAAATCG  1368
                ||||||||||||||||||||||||||||||||||||||||||||||||||||||||||||
Sbjct  1686485  ATAGGGTGAAGCCAGAGGAAACTCTGGTGGAGGCTCGTAGCGGTTCTGACGTGCAAATCG  1686426

Query  1369     ATCGTCGAATTTGGGTATAGGGGCGAAAGACTAATCGAACCATCTAGTAGCTGGTTCCTG  1428
                ||||||||||||||||||||||||||||||||||||||||||||||||||||||||||||
Sbjct  1686425  ATCGTCGAATTTGGGTATAGGGGCGAAAGACTAATCGAACCATCTAGTAGCTGGTTCCTG  1686366

Query  1429     C  1429
                |
Sbjct  1686365  C  1686365


 Score = 1989 bits (1077),  Expect = 0.0
 Identities = 1328/1442 (92%), Gaps = 46/1442 (3%)
 Strand=Plus/Minus

Query  1        CAAGGTTTCCGTAGGTGAACCTGCGGAAGGATCATTACTGATTTGCTTAATTGCACCACA  60
                ||||||||||||||||||||||||||||||||||||||||||||||||||||||||||||
Sbjct  1677656  CAAGGTTTCCGTAGGTGAACCTGCGGAAGGATCATTACTGATTTGCTTAATTGCACCACA  1677597

Query  61       TGTGTTTTTCTTTGAAACAAACTTGCTTTGGCGGTGGG---CCC-AGCCT-GCCGCCAGA  115
                |||||||||| ||||| | ||| ||||||||||| |||   ||| || || |||||||||
Sbjct  1677596  TGTGTTTTTCATTGAA-C-AAC-TGCTTTGGCGGGGGGACACCCTAGTCTCGCCGCCAGA  1677540

Query  116      GGTCTAAACTTACAAC-CAATTTTTTATCAACTTGTCACACCAGATTATTACTAATAGTC  174
                ||||  ||| || |||  || |||||||  ||  |||| | | ||||| |||||||||||
Sbjct  1677539  GGTCACAAC-TA-AACAAAACTTTTTAT-TACCAGTCA-AAC-GATTA-TACTAATAGTC  1677486

Query  175      AAAACTTTCAACAACGGATCTCTTGGTTCTCGCATCGATGAAGAACGCAGCGAAATGCGA  234
                ||||||||||||||||||||||||||||||||||||||||||||||||||||||||||||
Sbjct  1677485  AAAACTTTCAACAACGGATCTCTTGGTTCTCGCATCGATGAAGAACGCAGCGAAATGCGA  1677426

Query  235      TACGTAATATGAATTGCAGATATTCGTGAATCATCGAATCTTTGAACGCACATTGCGCCC  294
                ||||||||||||||||||||||||||||||||||||||||||||||||||||||||||||
Sbjct  1677425  TACGTAATATGAATTGCAGATATTCGTGAATCATCGAATCTTTGAACGCACATTGCGCCC  1677366

Query  295      TCTGGTATTCCGGAGGGCATGCCTGTTTGAGCGTCGTTTCTCCCTCAAACCGCTGGGTTT  354
                | |||||||||  |||||||||||||||||||||| |||||||||||| || | ||||||
Sbjct  1677365  TTTGGTATTCCAAAGGGCATGCCTGTTTGAGCGTCATTTCTCCCTCAAGCCCCCGGGTTT  1677306

Query  355      GGTGTTGAGCAATACGACTTGGGTTTGCTTGAAAGACGGTA-GTGGTAAGGCGGGATCGC  413
                |||||||||||||||| ||| |||||| |||||||||| || ||||  || |   ||   
Sbjct  1677305  GGTGTTGAGCAATACG-CTTCGGTTTGTTTGAAAGACG-TACGTGG--AGAC--TAT--A  1677254

Query  414      TTTGACAATGGCTTAGG-TCTAACCAAAAACATTGCTTGCGGCGGTAACGTCCACCACGT  472
                || | |   | |||||| ||| |||||||||   |||||  || ||   | |||||||  
Sbjct  1677253  TTAG-C---GACTTAGGTTCT-ACCAAAAAC---GCTTG-TGCAGT-CGGCCCACCAC--  1677206

Query  473      ATATCTTCAAACTTT-GACCTCAAATCAGGTAGGACTACCCGCTGAACTTAAGCATATCA  531
                |  | ||| |||||| ||||||||||||||||||||||||||||||||||||||||||||
Sbjct  1677205  AGCTTTTCTAACTTTTGACCTCAAATCAGGTAGGACTACCCGCTGAACTTAAGCATATCA  1677146

Query  532      ATAAGCGGAGGAAAAGAAACCAACAGGGATTGCCTCAGTAGCGGCGAGTGAAGCGGCAAA  591
                ||||||||||||||||||||||||||||||||||| ||||||||||||||||||||||||
Sbjct  1677145  ATAAGCGGAGGAAAAGAAACCAACAGGGATTGCCTTAGTAGCGGCGAGTGAAGCGGCAAA  1677086

Query  592      AGCTCAAATTTGAAATCTGGCGTCTTT-GGCGTCCGAGTTGTAATTTGAAGAAGGTATCT  650
                ||||||||||||||||||||| |||||  | |||||||||||||||||||||||||||||
Sbjct  1677085  AGCTCAAATTTGAAATCTGGC-TCTTTCAGAGTCCGAGTTGTAATTTGAAGAAGGTATCT  1677027

Query  651      TTGGGCCCGGCTCTTGTCTATGTTCCTTGGAACAGGACGTCACAGAGGGTGAGAATCCCG  710
                ||||||| |||||||||||||||| |||||||||| ||||||||||||||||||||||||
Sbjct  1677026  TTGGGCCTGGCTCTTGTCTATGTTTCTTGGAACAGAACGTCACAGAGGGTGAGAATCCCG  1676967

Query  711      TGCGATGAGATGACCCGGGTCTGTGTAAAGTTCCTTCGACGAGTCGAGTTGTTTGGGAAT  770
                |||||||||||||||| |||| ||||||||||||||||||||||||||||||||||||||
Sbjct  1676966  TGCGATGAGATGACCCAGGTCCGTGTAAAGTTCCTTCGACGAGTCGAGTTGTTTGGGAAT  1676907

Query  771      GCAGCTCTAAGTGGGTGGTAAATTCCATCTAAAGCTAAATATTGGCGAGAGACCGATAGC  830
                ||||||||||||||||||||||||||||||||||||||||||||||||||||||||||||
Sbjct  1676906  GCAGCTCTAAGTGGGTGGTAAATTCCATCTAAAGCTAAATATTGGCGAGAGACCGATAGC  1676847

Query  831      GAACAAGTACAGTGATGGAAAGATGAAAAGAACTTTGAAAAGAGAGTGAAAAAGTACGTG  890
                ||||||||||||||||||||||||||||||||||||||||||||||||||||||||||||
Sbjct  1676846  GAACAAGTACAGTGATGGAAAGATGAAAAGAACTTTGAAAAGAGAGTGAAAAAGTACGTG  1676787

Query  891      AAATTGTTGAAAGGGAAGGGCTTGAGATCAGACTTGGTATTTTGCATGCTGCTCTC-TCG  949
                ||||||||||||||||||||||||||||||||||||| |||||||||| |||| || |||
Sbjct  1676786  AAATTGTTGAAAGGGAAGGGCTTGAGATCAGACTTGGCATTTTGCATGTTGCT-TCTTCG  1676728

Query  950      GGGGCGGCCGCTGCGGTTTACCGGGCCAGCATCGGTTTGGAGCGGCAGGATAATGGCGGA  1009
                ||||||||| |||||||||  |||||||||||| |||||| |||| |||| ||| |||  
Sbjct  1676727  GGGGCGGCCTCTGCGGTTTGTCGGGCCAGCATCAGTTTGG-GCGGTAGGACAATCGCGCG  1676669

Query  1010     GGAATGTGGCACGGCTTCTGCTGTGTGTTATAGCCTCTGACGATACTGCCAGCCTAGACC  1069
                |||| |||||||||| || | ||||||||||||||  ||  |||||||||||||||||| 
Sbjct  1676668  GGAACGTGGCACGGCCTCGGTTGTGTGTTATAGCCCGTGTGGATACTGCCAGCCTAGACT  1676609

Query  1070     GAGGACTGCGGTTTTTAACCTAGGATGTTGGCATAATGATCTTAAGTCGCCCGTCTTGAA  1129
                |||||||||||||| || ||||||||||||||||||||||||||||||||||||||||||
Sbjct  1676608  GAGGACTGCGGTTTATA-CCTAGGATGTTGGCATAATGATCTTAAGTCGCCCGTCTTGAA  1676550

Query  1130     ACACGGACCAAGGAGTCTAACGTCTATGCGAGTGTTTGGGTGTAAAACCCGTACGCGTAA  1189
                ||||||||||||||||||||||||||||||||||||||||||||||||||||||||||||
Sbjct  1676549  ACACGGACCAAGGAGTCTAACGTCTATGCGAGTGTTTGGGTGTAAAACCCGTACGCGTAA  1676490

Query  1190     TGAAAGTGAACGAAGGTGGGGGCCCATTA--GGGTGCACCATCGACCGATCCTGATGTGT  1247
                |||||||||||| ||||||||||||  |   ||||||||||||||||||||||||||| |
Sbjct  1676489  TGAAAGTGAACGTAGGTGGGGGCCCTCTCGGGGGTGCACCATCGACCGATCCTGATGTCT  1676430

Query  1248     TCGGATGGATTTGAGTAAGAGCATAGCTGTTGGGACCCGAAAGATGGTGAACTATGCCTG  1307
                ||||||||||||||||||||||||||||||||||||||||||||||||||||||||||||
Sbjct  1676429  TCGGATGGATTTGAGTAAGAGCATAGCTGTTGGGACCCGAAAGATGGTGAACTATGCCTG  1676370

Query  1308     AATAGGGTGAAGCCAGAGGAAACTCTGGTGGAGGCTCGTAGCGGTTCTGACGTGCAAATC  1367
                ||||||||||||||||||||||||||||||||||||||||||||||||||||||||||||
Sbjct  1676369  AATAGGGTGAAGCCAGAGGAAACTCTGGTGGAGGCTCGTAGCGGTTCTGACGTGCAAATC  1676310

Query  1368     GATCGTCGAATTTGGGTATAGGGGCGAAAGACTAATCGAACCATCTAGTAGCTGGTTCCT  1427
                ||||||||||||||||||||||||||||||||||||||||||||||||||||||||||||
Sbjct  1676309  GATCGTCGAATTTGGGTATAGGGGCGAAAGACTAATCGAACCATCTAGTAGCTGGTTCCT  1676250

Query  1428     GC  1429
                ||
Sbjct  1676249  GC  1676248


 Score = 1989 bits (1077),  Expect = 0.0
 Identities = 1328/1442 (92%), Gaps = 46/1442 (3%)
 Strand=Plus/Minus

Query  1        CAAGGTTTCCGTAGGTGAACCTGCGGAAGGATCATTACTGATTTGCTTAATTGCACCACA  60
                ||||||||||||||||||||||||||||||||||||||||||||||||||||||||||||
Sbjct  1697875  CAAGGTTTCCGTAGGTGAACCTGCGGAAGGATCATTACTGATTTGCTTAATTGCACCACA  1697816

Query  61       TGTGTTTTTCTTTGAAACAAACTTGCTTTGGCGGTGGG---CCC-AGCCT-GCCGCCAGA  115
                |||||||||| ||||| | ||| ||||||||||| |||   ||| || || |||||||||
Sbjct  1697815  TGTGTTTTTCATTGAA-C-AAC-TGCTTTGGCGGGGGGACACCCTAGTCTCGCCGCCAGA  1697759

Query  116      GGTCTAAACTTACAAC-CAATTTTTTATCAACTTGTCACACCAGATTATTACTAATAGTC  174
                ||||  ||| || |||  || |||||||  ||  |||| | | ||||| |||||||||||
Sbjct  1697758  GGTCACAAC-TA-AACAAAACTTTTTAT-TACCAGTCA-AAC-GATTA-TACTAATAGTC  1697705

Query  175      AAAACTTTCAACAACGGATCTCTTGGTTCTCGCATCGATGAAGAACGCAGCGAAATGCGA  234
                ||||||||||||||||||||||||||||||||||||||||||||||||||||||||||||
Sbjct  1697704  AAAACTTTCAACAACGGATCTCTTGGTTCTCGCATCGATGAAGAACGCAGCGAAATGCGA  1697645

Query  235      TACGTAATATGAATTGCAGATATTCGTGAATCATCGAATCTTTGAACGCACATTGCGCCC  294
                ||||||||||||||||||||||||||||||||||||||||||||||||||||||||||||
Sbjct  1697644  TACGTAATATGAATTGCAGATATTCGTGAATCATCGAATCTTTGAACGCACATTGCGCCC  1697585

Query  295      TCTGGTATTCCGGAGGGCATGCCTGTTTGAGCGTCGTTTCTCCCTCAAACCGCTGGGTTT  354
                | |||||||||  |||||||||||||||||||||| |||||||||||| || | ||||||
Sbjct  1697584  TTTGGTATTCCAAAGGGCATGCCTGTTTGAGCGTCATTTCTCCCTCAAGCCCCCGGGTTT  1697525

Query  355      GGTGTTGAGCAATACGACTTGGGTTTGCTTGAAAGACGGTA-GTGGTAAGGCGGGATCGC  413
                |||||||||||||||| ||| |||||| |||||||||| || ||||  || |   ||   
Sbjct  1697524  GGTGTTGAGCAATACG-CTTCGGTTTGTTTGAAAGACG-TACGTGG--AGAC--TAT--A  1697473

Query  414      TTTGACAATGGCTTAGG-TCTAACCAAAAACATTGCTTGCGGCGGTAACGTCCACCACGT  472
                || | |   | |||||| ||| |||||||||   |||||  || ||   | |||||||  
Sbjct  1697472  TTAG-C---GACTTAGGTTCT-ACCAAAAAC---GCTTG-TGCAGT-CGGCCCACCAC--  1697425

Query  473      ATATCTTCAAACTTT-GACCTCAAATCAGGTAGGACTACCCGCTGAACTTAAGCATATCA  531
                |  | ||| |||||| ||||||||||||||||||||||||||||||||||||||||||||
Sbjct  1697424  AGCTTTTCTAACTTTTGACCTCAAATCAGGTAGGACTACCCGCTGAACTTAAGCATATCA  1697365

Query  532      ATAAGCGGAGGAAAAGAAACCAACAGGGATTGCCTCAGTAGCGGCGAGTGAAGCGGCAAA  591
                ||||||||||||||||||||||||||||||||||| ||||||||||||||||||||||||
Sbjct  1697364  ATAAGCGGAGGAAAAGAAACCAACAGGGATTGCCTTAGTAGCGGCGAGTGAAGCGGCAAA  1697305

Query  592      AGCTCAAATTTGAAATCTGGCGTCTTT-GGCGTCCGAGTTGTAATTTGAAGAAGGTATCT  650
                ||||||||||||||||||||| |||||  | |||||||||||||||||||||||||||||
Sbjct  1697304  AGCTCAAATTTGAAATCTGGC-TCTTTCAGAGTCCGAGTTGTAATTTGAAGAAGGTATCT  1697246

Query  651      TTGGGCCCGGCTCTTGTCTATGTTCCTTGGAACAGGACGTCACAGAGGGTGAGAATCCCG  710
                ||||||| |||||||||||||||| |||||||||| ||||||||||||||||||||||||
Sbjct  1697245  TTGGGCCTGGCTCTTGTCTATGTTTCTTGGAACAGAACGTCACAGAGGGTGAGAATCCCG  1697186

Query  711      TGCGATGAGATGACCCGGGTCTGTGTAAAGTTCCTTCGACGAGTCGAGTTGTTTGGGAAT  770
                |||||||||||||||| |||| ||||||||||||||||||||||||||||||||||||||
Sbjct  1697185  TGCGATGAGATGACCCAGGTCCGTGTAAAGTTCCTTCGACGAGTCGAGTTGTTTGGGAAT  1697126

Query  771      GCAGCTCTAAGTGGGTGGTAAATTCCATCTAAAGCTAAATATTGGCGAGAGACCGATAGC  830
                ||||||||||||||||||||||||||||||||||||||||||||||||||||||||||||
Sbjct  1697125  GCAGCTCTAAGTGGGTGGTAAATTCCATCTAAAGCTAAATATTGGCGAGAGACCGATAGC  1697066

Query  831      GAACAAGTACAGTGATGGAAAGATGAAAAGAACTTTGAAAAGAGAGTGAAAAAGTACGTG  890
                ||||||||||||||||||||||||||||||||||||||||||||||||||||||||||||
Sbjct  1697065  GAACAAGTACAGTGATGGAAAGATGAAAAGAACTTTGAAAAGAGAGTGAAAAAGTACGTG  1697006

Query  891      AAATTGTTGAAAGGGAAGGGCTTGAGATCAGACTTGGTATTTTGCATGCTGCTCTC-TCG  949
                ||||||||||||||||||||||||||||||||||||| |||||||||| |||| || |||
Sbjct  1697005  AAATTGTTGAAAGGGAAGGGCTTGAGATCAGACTTGGCATTTTGCATGTTGCT-TCTTCG  1696947

Query  950      GGGGCGGCCGCTGCGGTTTACCGGGCCAGCATCGGTTTGGAGCGGCAGGATAATGGCGGA  1009
                ||||||||| |||||||||  |||||||||||| |||||| |||| |||| ||| |||  
Sbjct  1696946  GGGGCGGCCTCTGCGGTTTGTCGGGCCAGCATCAGTTTGG-GCGGTAGGACAATCGCGCG  1696888

Query  1010     GGAATGTGGCACGGCTTCTGCTGTGTGTTATAGCCTCTGACGATACTGCCAGCCTAGACC  1069
                |||| |||||||||| || | ||||||||||||||  ||  |||||||||||||||||| 
Sbjct  1696887  GGAACGTGGCACGGCCTCGGTTGTGTGTTATAGCCCGTGTGGATACTGCCAGCCTAGACT  1696828

Query  1070     GAGGACTGCGGTTTTTAACCTAGGATGTTGGCATAATGATCTTAAGTCGCCCGTCTTGAA  1129
                |||||||||||||| || ||||||||||||||||||||||||||||||||||||||||||
Sbjct  1696827  GAGGACTGCGGTTTATA-CCTAGGATGTTGGCATAATGATCTTAAGTCGCCCGTCTTGAA  1696769

Query  1130     ACACGGACCAAGGAGTCTAACGTCTATGCGAGTGTTTGGGTGTAAAACCCGTACGCGTAA  1189
                ||||||||||||||||||||||||||||||||||||||||||||||||||||||||||||
Sbjct  1696768  ACACGGACCAAGGAGTCTAACGTCTATGCGAGTGTTTGGGTGTAAAACCCGTACGCGTAA  1696709

Query  1190     TGAAAGTGAACGAAGGTGGGGGCCCATTA--GGGTGCACCATCGACCGATCCTGATGTGT  1247
                |||||||||||| ||||||||||||  |   ||||||||||||||||||||||||||| |
Sbjct  1696708  TGAAAGTGAACGTAGGTGGGGGCCCTCTCGGGGGTGCACCATCGACCGATCCTGATGTCT  1696649

Query  1248     TCGGATGGATTTGAGTAAGAGCATAGCTGTTGGGACCCGAAAGATGGTGAACTATGCCTG  1307
                ||||||||||||||||||||||||||||||||||||||||||||||||||||||||||||
Sbjct  1696648  TCGGATGGATTTGAGTAAGAGCATAGCTGTTGGGACCCGAAAGATGGTGAACTATGCCTG  1696589

Query  1308     AATAGGGTGAAGCCAGAGGAAACTCTGGTGGAGGCTCGTAGCGGTTCTGACGTGCAAATC  1367
                ||||||||||||||||||||||||||||||||||||||||||||||||||||||||||||
Sbjct  1696588  AATAGGGTGAAGCCAGAGGAAACTCTGGTGGAGGCTCGTAGCGGTTCTGACGTGCAAATC  1696529

Query  1368     GATCGTCGAATTTGGGTATAGGGGCGAAAGACTAATCGAACCATCTAGTAGCTGGTTCCT  1427
                ||||||||||||||||||||||||||||||||||||||||||||||||||||||||||||
Sbjct  1696528  GATCGTCGAATTTGGGTATAGGGGCGAAAGACTAATCGAACCATCTAGTAGCTGGTTCCT  1696469

Query  1428     GC  1429
                ||
Sbjct  1696468  GC  1696467


 Score = 1989 bits (1077),  Expect = 0.0
 Identities = 1328/1442 (92%), Gaps = 46/1442 (3%)
 Strand=Plus/Minus

Query  1        CAAGGTTTCCGTAGGTGAACCTGCGGAAGGATCATTACTGATTTGCTTAATTGCACCACA  60
                ||||||||||||||||||||||||||||||||||||||||||||||||||||||||||||
Sbjct  1707998  CAAGGTTTCCGTAGGTGAACCTGCGGAAGGATCATTACTGATTTGCTTAATTGCACCACA  1707939

Query  61       TGTGTTTTTCTTTGAAACAAACTTGCTTTGGCGGTGGG---CCC-AGCCT-GCCGCCAGA  115
                |||||||||| ||||| | ||| ||||||||||| |||   ||| || || |||||||||
Sbjct  1707938  TGTGTTTTTCATTGAA-C-AAC-TGCTTTGGCGGGGGGACACCCTAGTCTCGCCGCCAGA  1707882

Query  116      GGTCTAAACTTACAAC-CAATTTTTTATCAACTTGTCACACCAGATTATTACTAATAGTC  174
                ||||  ||| || |||  || |||||||  ||  |||| | | ||||| |||||||||||
Sbjct  1707881  GGTCACAAC-TA-AACAAAACTTTTTAT-TACCAGTCA-AAC-GATTA-TACTAATAGTC  1707828

Query  175      AAAACTTTCAACAACGGATCTCTTGGTTCTCGCATCGATGAAGAACGCAGCGAAATGCGA  234
                ||||||||||||||||||||||||||||||||||||||||||||||||||||||||||||
Sbjct  1707827  AAAACTTTCAACAACGGATCTCTTGGTTCTCGCATCGATGAAGAACGCAGCGAAATGCGA  1707768

Query  235      TACGTAATATGAATTGCAGATATTCGTGAATCATCGAATCTTTGAACGCACATTGCGCCC  294
                ||||||||||||||||||||||||||||||||||||||||||||||||||||||||||||
Sbjct  1707767  TACGTAATATGAATTGCAGATATTCGTGAATCATCGAATCTTTGAACGCACATTGCGCCC  1707708

Query  295      TCTGGTATTCCGGAGGGCATGCCTGTTTGAGCGTCGTTTCTCCCTCAAACCGCTGGGTTT  354
                | |||||||||  |||||||||||||||||||||| |||||||||||| || | ||||||
Sbjct  1707707  TTTGGTATTCCAAAGGGCATGCCTGTTTGAGCGTCATTTCTCCCTCAAGCCCCCGGGTTT  1707648

Query  355      GGTGTTGAGCAATACGACTTGGGTTTGCTTGAAAGACGGTA-GTGGTAAGGCGGGATCGC  413
                |||||||||||||||| ||| |||||| |||||||||| || ||||  || |   ||   
Sbjct  1707647  GGTGTTGAGCAATACG-CTTCGGTTTGTTTGAAAGACG-TACGTGG--AGAC--TAT--A  1707596

Query  414      TTTGACAATGGCTTAGG-TCTAACCAAAAACATTGCTTGCGGCGGTAACGTCCACCACGT  472
                || | |   | |||||| ||| |||||||||   |||||  || ||   | |||||||  
Sbjct  1707595  TTAG-C---GACTTAGGTTCT-ACCAAAAAC---GCTTG-TGCAGT-CGGCCCACCAC--  1707548

Query  473      ATATCTTCAAACTTT-GACCTCAAATCAGGTAGGACTACCCGCTGAACTTAAGCATATCA  531
                |  | ||| |||||| ||||||||||||||||||||||||||||||||||||||||||||
Sbjct  1707547  AGCTTTTCTAACTTTTGACCTCAAATCAGGTAGGACTACCCGCTGAACTTAAGCATATCA  1707488

Query  532      ATAAGCGGAGGAAAAGAAACCAACAGGGATTGCCTCAGTAGCGGCGAGTGAAGCGGCAAA  591
                ||||||||||||||||||||||||||||||||||| ||||||||||||||||||||||||
Sbjct  1707487  ATAAGCGGAGGAAAAGAAACCAACAGGGATTGCCTTAGTAGCGGCGAGTGAAGCGGCAAA  1707428

Query  592      AGCTCAAATTTGAAATCTGGCGTCTTT-GGCGTCCGAGTTGTAATTTGAAGAAGGTATCT  650
                ||||||||||||||||||||| |||||  | |||||||||||||||||||||||||||||
Sbjct  1707427  AGCTCAAATTTGAAATCTGGC-TCTTTCAGAGTCCGAGTTGTAATTTGAAGAAGGTATCT  1707369

Query  651      TTGGGCCCGGCTCTTGTCTATGTTCCTTGGAACAGGACGTCACAGAGGGTGAGAATCCCG  710
                ||||||| |||||||||||||||| |||||||||| ||||||||||||||||||||||||
Sbjct  1707368  TTGGGCCTGGCTCTTGTCTATGTTTCTTGGAACAGAACGTCACAGAGGGTGAGAATCCCG  1707309

Query  711      TGCGATGAGATGACCCGGGTCTGTGTAAAGTTCCTTCGACGAGTCGAGTTGTTTGGGAAT  770
                |||||||||||||||| |||| ||||||||||||||||||||||||||||||||||||||
Sbjct  1707308  TGCGATGAGATGACCCAGGTCCGTGTAAAGTTCCTTCGACGAGTCGAGTTGTTTGGGAAT  1707249

Query  771      GCAGCTCTAAGTGGGTGGTAAATTCCATCTAAAGCTAAATATTGGCGAGAGACCGATAGC  830
                ||||||||||||||||||||||||||||||||||||||||||||||||||||||||||||
Sbjct  1707248  GCAGCTCTAAGTGGGTGGTAAATTCCATCTAAAGCTAAATATTGGCGAGAGACCGATAGC  1707189

Query  831      GAACAAGTACAGTGATGGAAAGATGAAAAGAACTTTGAAAAGAGAGTGAAAAAGTACGTG  890
                ||||||||||||||||||||||||||||||||||||||||||||||||||||||||||||
Sbjct  1707188  GAACAAGTACAGTGATGGAAAGATGAAAAGAACTTTGAAAAGAGAGTGAAAAAGTACGTG  1707129

Query  891      AAATTGTTGAAAGGGAAGGGCTTGAGATCAGACTTGGTATTTTGCATGCTGCTCTC-TCG  949
                ||||||||||||||||||||||||||||||||||||| |||||||||| |||| || |||
Sbjct  1707128  AAATTGTTGAAAGGGAAGGGCTTGAGATCAGACTTGGCATTTTGCATGTTGCT-TCTTCG  1707070

Query  950      GGGGCGGCCGCTGCGGTTTACCGGGCCAGCATCGGTTTGGAGCGGCAGGATAATGGCGGA  1009
                ||||||||| |||||||||  |||||||||||| |||||| |||| |||| ||| |||  
Sbjct  1707069  GGGGCGGCCTCTGCGGTTTGTCGGGCCAGCATCAGTTTGG-GCGGTAGGACAATCGCGCG  1707011

Query  1010     GGAATGTGGCACGGCTTCTGCTGTGTGTTATAGCCTCTGACGATACTGCCAGCCTAGACC  1069
                |||| |||||||||| || | ||||||||||||||  ||  |||||||||||||||||| 
Sbjct  1707010  GGAACGTGGCACGGCCTCGGTTGTGTGTTATAGCCCGTGTGGATACTGCCAGCCTAGACT  1706951

Query  1070     GAGGACTGCGGTTTTTAACCTAGGATGTTGGCATAATGATCTTAAGTCGCCCGTCTTGAA  1129
                |||||||||||||| || ||||||||||||||||||||||||||||||||||||||||||
Sbjct  1706950  GAGGACTGCGGTTTATA-CCTAGGATGTTGGCATAATGATCTTAAGTCGCCCGTCTTGAA  1706892

Query  1130     ACACGGACCAAGGAGTCTAACGTCTATGCGAGTGTTTGGGTGTAAAACCCGTACGCGTAA  1189
                ||||||||||||||||||||||||||||||||||||||||||||||||||||||||||||
Sbjct  1706891  ACACGGACCAAGGAGTCTAACGTCTATGCGAGTGTTTGGGTGTAAAACCCGTACGCGTAA  1706832

Query  1190     TGAAAGTGAACGAAGGTGGGGGCCCATTA--GGGTGCACCATCGACCGATCCTGATGTGT  1247
                |||||||||||| ||||||||||||  |   ||||||||||||||||||||||||||| |
Sbjct  1706831  TGAAAGTGAACGTAGGTGGGGGCCCTCTCGGGGGTGCACCATCGACCGATCCTGATGTCT  1706772

Query  1248     TCGGATGGATTTGAGTAAGAGCATAGCTGTTGGGACCCGAAAGATGGTGAACTATGCCTG  1307
                ||||||||||||||||||||||||||||||||||||||||||||||||||||||||||||
Sbjct  1706771  TCGGATGGATTTGAGTAAGAGCATAGCTGTTGGGACCCGAAAGATGGTGAACTATGCCTG  1706712

Query  1308     AATAGGGTGAAGCCAGAGGAAACTCTGGTGGAGGCTCGTAGCGGTTCTGACGTGCAAATC  1367
                ||||||||||||||||||||||||||||||||||||||||||||||||||||||||||||
Sbjct  1706711  AATAGGGTGAAGCCAGAGGAAACTCTGGTGGAGGCTCGTAGCGGTTCTGACGTGCAAATC  1706652

Query  1368     GATCGTCGAATTTGGGTATAGGGGCGAAAGACTAATCGAACCATCTAGTAGCTGGTTCCT  1427
                ||||||||||||||||||||||||||||||||||||||||||||||||||||||||||||
Sbjct  1706651  GATCGTCGAATTTGGGTATAGGGGCGAAAGACTAATCGAACCATCTAGTAGCTGGTTCCT  1706592

Query  1428     GC  1429
                ||
Sbjct  1706591  GC  1706590


 Score = 1977 bits (1070),  Expect = 0.0
 Identities = 1324/1439 (92%), Gaps = 47/1439 (3%)
 Strand=Plus/Minus

Query  1        CAAGGTTTCCGTAGGTGAACCTGCGGAAGGATCATTACTGATTTGCTTAATTGCACCACA  60
                ||||||||||||||||||||||||||||||||||||||||||||||||||||||||||||
Sbjct  1667533  CAAGGTTTCCGTAGGTGAACCTGCGGAAGGATCATTACTGATTTGCTTAATTGCACCACA  1667474

Query  61       TGTGTTTTTCTTTGAAACAAACTTGCTTTGGCGGTGGG-CCCAGCCT-GCCGCCAGAGGT  118
                ||||||||||  |||| | | | ||||||||||| ||| ||||| || ||||||||||||
Sbjct  1667473  TGTGTTTTTCACTGAA-C-AGC-TGCTTTGGCGGGGGGACCCAGTCTCGCCGCCAGAGGT  1667417

Query  119      CTAAACTTACAACC-AATTTTTTATCAACTTGTCACACCAGATTATTACTAATAGTCAAA  177
                |  ||| || |||| || |||||||  ||  |||| | | ||||| ||||||||||||||
Sbjct  1667416  CACAAC-TA-AACCAAACTTTTTAT-TACCAGTCA-AAC-GATTA-TACTAATAGTCAAA  1667363

Query  178      ACTTTCAACAACGGATCTCTTGGTTCTCGCATCGATGAAGAACGCAGCGAAATGCGATAC  237
                ||||||||||||||||||||||||||||||||||||||||||||||||||||||||||||
Sbjct  1667362  ACTTTCAACAACGGATCTCTTGGTTCTCGCATCGATGAAGAACGCAGCGAAATGCGATAC  1667303

Query  238      GTAATATGAATTGCAGATATTCGTGAATCATCGAATCTTTGAACGCACATTGCGCCCTCT  297
                |||||||||||||||||||||||||||||||||||||||||||||||||||||||||| |
Sbjct  1667302  GTAATATGAATTGCAGATATTCGTGAATCATCGAATCTTTGAACGCACATTGCGCCCTTT  1667243

Query  298      GGTATTCCGGAGGGCATGCCTGTTTGAGCGTCGTTTCTCCCTCAAACCGCTGGGTTTGGT  357
                ||||||||  |||||||||||||||||||||| |||||||||||| || | |||||||||
Sbjct  1667242  GGTATTCCAAAGGGCATGCCTGTTTGAGCGTCATTTCTCCCTCAAGCC-CCGGGTTTGGT  1667184

Query  358      GTTGAGCAATACGACTTGGGTTTGCTTGAAAGACGGTA-GTGGTAAGGCGGGATCGCTTT  416
                ||||||||||||| |   |||||| |||||||||| || ||||  || |   ||   || 
Sbjct  1667183  GTTGAGCAATACG-C--CGGTTTGTTTGAAAGACG-TACGTGG--AGAC--TAT--ATTA  1667134

Query  417      GACAATGGCTTAGG-TCTAACCAAAAACATTGCTTGCGGCGGTAACGTCCACCACGTATA  475
                | |   | |||||| ||| ||| |||||   |||||  || ||   | |||||||  |  
Sbjct  1667133  G-C---GACTTAGGTTCT-ACC-AAAAC---GCTTG-TGCAGT-CGGCCCACCAC--AGC  1667087

Query  476      TCTTCAAACTTT-GACCTCAAATCAGGTAGGACTACCCGCTGAACTTAAGCATATCAATA  534
                | ||| |||||| |||||||||||||||||||||||||||||||||||||||||||||||
Sbjct  1667086  TTTTCTAACTTTTGACCTCAAATCAGGTAGGACTACCCGCTGAACTTAAGCATATCAATA  1667027

Query  535      AGCGGAGGAAAAGAAACCAACAGGGATTGCCTCAGTAGCGGCGAGTGAAGCGGCAAAAGC  594
                |||||||||||||||||||||||||||||||| |||||||||||||||||||||||||||
Sbjct  1667026  AGCGGAGGAAAAGAAACCAACAGGGATTGCCTTAGTAGCGGCGAGTGAAGCGGCAAAAGC  1666967

Query  595      TCAAATTTGAAATCTGGCGTCTTT-GGCGTCCGAGTTGTAATTTGAAGAAGGTATCTTTG  653
                |||||||||||||||||| |||||  | ||||||||||||||||||||||||||||||||
Sbjct  1666966  TCAAATTTGAAATCTGGC-TCTTTCAGAGTCCGAGTTGTAATTTGAAGAAGGTATCTTTG  1666908

Query  654      GGCCCGGCTCTTGTCTATGTTCCTTGGAACAGGACGTCACAGAGGGTGAGAATCCCGTGC  713
                |||| |||||||||||||||| |||||||||| |||||||||||||||||||||||||||
Sbjct  1666907  GGCCTGGCTCTTGTCTATGTTTCTTGGAACAGAACGTCACAGAGGGTGAGAATCCCGTGC  1666848

Query  714      GATGAGATGACCCGGGTCTGTGTAAAGTTCCTTCGACGAGTCGAGTTGTTTGGGAATGCA  773
                ||||||||||||| |||| |||||||||||||||||||||||||||||||||||||||||
Sbjct  1666847  GATGAGATGACCCAGGTCCGTGTAAAGTTCCTTCGACGAGTCGAGTTGTTTGGGAATGCA  1666788

Query  774      GCTCTAAGTGGGTGGTAAATTCCATCTAAAGCTAAATATTGGCGAGAGACCGATAGCGAA  833
                ||||||||||||||||||||||||||||||||||||||||||||||||||||||||||||
Sbjct  1666787  GCTCTAAGTGGGTGGTAAATTCCATCTAAAGCTAAATATTGGCGAGAGACCGATAGCGAA  1666728

Query  834      CAAGTACAGTGATGGAAAGATGAAAAGAACTTTGAAAAGAGAGTGAAAAAGTACGTGAAA  893
                ||||||||||||||||||||||||||||||||||||||||||||||||||||||||||||
Sbjct  1666727  CAAGTACAGTGATGGAAAGATGAAAAGAACTTTGAAAAGAGAGTGAAAAAGTACGTGAAA  1666668

Query  894      TTGTTGAAAGGGAAGGGCTTGAGATCAGACTTGGTATTTTGCATGCTGCTCTC-TCGGGG  952
                |||||||||||||||||||||||||||||||||| |||||||||| |||| || ||||||
Sbjct  1666667  TTGTTGAAAGGGAAGGGCTTGAGATCAGACTTGGCATTTTGCATGTTGCT-TCTTCGGGG  1666609

Query  953      GCGGCCGCTGCGGTTTACCGGGCCAGCATCGGTTTGGAGCGGCAGGATAATGGCGGAGGA  1012
                |||||| |||||||||  |||||||||||| |||||| |||| |||| ||| |||  |||
Sbjct  1666608  GCGGCCTCTGCGGTTTGTCGGGCCAGCATCAGTTTGG-GCGGTAGGACAATCGCGCGGGA  1666550

Query  1013     ATGTGGCACGGCTTCTGCTGTGTGTTATAGCCTCTGACGATACTGCCAGCCTAGACCGAG  1072
                | |||||||||| || | ||||||||||||||  ||  |||||||||||||||||| |||
Sbjct  1666549  ACGTGGCACGGCCTCGGTTGTGTGTTATAGCCCGTGTGGATACTGCCAGCCTAGACTGAG  1666490

Query  1073     GACTGCGGTTTTTAACCTAGGATGTTGGCATAATGATCTTAAGTCGCCCGTCTTGAAACA  1132
                ||||||||||| || |||||||||||||||||||||||||||||||||||||||||||||
Sbjct  1666489  GACTGCGGTTTATA-CCTAGGATGTTGGCATAATGATCTTAAGTCGCCCGTCTTGAAACA  1666431

Query  1133     CGGACCAAGGAGTCTAACGTCTATGCGAGTGTTTGGGTGTAAAACCCGTACGCGTAATGA  1192
                ||||||||||||||||||||||||||||||||||||||||||||||||||||||||||||
Sbjct  1666430  CGGACCAAGGAGTCTAACGTCTATGCGAGTGTTTGGGTGTAAAACCCGTACGCGTAATGA  1666371

Query  1193     AAGTGAACGAAGGTGGGGGCCCATTA--GGGTGCACCATCGACCGATCCTGATGTGTTCG  1250
                ||||||||| ||||||||||||  |   ||||||||||||||||||||||||||| ||||
Sbjct  1666370  AAGTGAACGTAGGTGGGGGCCCTCTCGGGGGTGCACCATCGACCGATCCTGATGTCTTCG  1666311

Query  1251     GATGGATTTGAGTAAGAGCATAGCTGTTGGGACCCGAAAGATGGTGAACTATGCCTGAAT  1310
                ||||||||||||||||||||||||||||||||||||||||||||||||||||||||||||
Sbjct  1666310  GATGGATTTGAGTAAGAGCATAGCTGTTGGGACCCGAAAGATGGTGAACTATGCCTGAAT  1666251

Query  1311     AGGGTGAAGCCAGAGGAAACTCTGGTGGAGGCTCGTAGCGGTTCTGACGTGCAAATCGAT  1370
                ||||||||||||||||||||||||||||||||||||||||||||||||||||||||||||
Sbjct  1666250  AGGGTGAAGCCAGAGGAAACTCTGGTGGAGGCTCGTAGCGGTTCTGACGTGCAAATCGAT  1666191

Query  1371     CGTCGAATTTGGGTATAGGGGCGAAAGACTAATCGAACCATCTAGTAGCTGGTTCCTGC  1429
                |||||||||||||||||||||||||||||||||||||||||||||||||||||||||||
Sbjct  1666190  CGTCGAATTTGGGTATAGGGGCGAAAGACTAATCGAACCATCTAGTAGCTGGTTCCTGC  1666132


>WUJJ01000645.1 Candida sp. LN1 LN_645, whole genome shotgun sequence
Length=9991

 Score = 1956 bits (1059),  Expect = 0.0
 Identities = 1319/1440 (92%), Gaps = 36/1440 (3%)
 Strand=Plus/Minus

Query  1     CAAGGTTTCCGTAGGTGAACCTGCGGAAGGATCATTACTGATTTGCTTAATTGCACCACA  60
             ||||||||||||||||||||||||||||||||||||||||||||||||||||||||||||
Sbjct  6023  CAAGGTTTCCGTAGGTGAACCTGCGGAAGGATCATTACTGATTTGCTTAATTGCACCACA  5964

Query  61    TGTGTTTTTCTTTGAAACAAACTTGCTTTGGCGGTGGG-CCCAGCCTGCCGCCAGAGGTC  119
             |||||||||  ||| |||||| || |||||| || |||  | | ||| ||||||||||| 
Sbjct  5963  TGTGTTTTTTATTG-AACAAA-TTTCTTTGGTGGCGGGAGCAATCCTACCGCCAGAGGT-  5907

Query  120   TA-AACTTACAACC-AATTTTTTATCAACTTGTCACACCAGATT-ATTACT--AATAGTC  174
             || ||| || |||| || |||||||  ||  |||| ||  |||| |||| |  |||||||
Sbjct  5906  TATAAC-TA-AACCAAACTTTTTATTTAC-AGTCAAACTTGATTTATTATTACAATAGTC  5850

Query  175   AAAACTTTCAACAACGGATCTCTTGGTTCTCGCATCGATGAAGAACGCAGCGAAATGCGA  234
             ||||||||||||||||||||||||||||||||||||||||||||||||||||||||||||
Sbjct  5849  AAAACTTTCAACAACGGATCTCTTGGTTCTCGCATCGATGAAGAACGCAGCGAAATGCGA  5790

Query  235   TACGTAATATGAATTGCAGATATTCGTGAATCATCGAATCTTTGAACGCACATTGCGCCC  294
             ||||||||||||||||||||||||||||||||||||||||||||||||||||||||||||
Sbjct  5789  TACGTAATATGAATTGCAGATATTCGTGAATCATCGAATCTTTGAACGCACATTGCGCCC  5730

Query  295   TCTGGTATTCCGGAGGGCATGCCTGTTTGAGCGTCGTTTCTCCCTCAAACCGCTGGGTTT  354
             | |||||||||  |||||||||||||||||||||| ||||||||||||||| | ||||||
Sbjct  5729  TTTGGTATTCCAAAGGGCATGCCTGTTTGAGCGTCATTTCTCCCTCAAACCCCCGGGTTT  5670

Query  355   GGTGTTGAGCAATACGACTTGGGTTTGCTTGAAAGACGGTA-GTGGTAAGGCGGGATCGC  413
             |||||||||||||||| | | |||||| ||||||||   || |||| ||  |   ||   
Sbjct  5669  GGTGTTGAGCAATACG-C-TAGGTTTGTTTGAAAGAATTTACGTGG-AA-AC-TTAT---  5618

Query  414   TTTGACAATGGCTTAGGTCTAACCAAAAACATTGCTTGCGGCGGTAACGTCCACCAC-GT  472
             ||| | |  | ||||||| || |||||| |   ||||     | ||  | |||||||  |
Sbjct  5617  TTT-A-AGCGACTTAGGTTTATCCAAAA-C---GCTTATTTTGCTAGTGGCCACCACAAT  5564

Query  473   ATATCTTCA-AACTTTGACCTCAAATCAGGTAGGACTACCCGCTGAACTTAAGCATATCA  531
              ||| |||| ||||||||||||||||||||||||||||||||||||||||||||||||||
Sbjct  5563  TTAT-TTCATAACTTTGACCTCAAATCAGGTAGGACTACCCGCTGAACTTAAGCATATCA  5505

Query  532   ATAAGCGGAGGAAAAGAAACCAACAGGGATTGCCTCAGTAGCGGCGAGTGAAGCGGCAAA  591
             ||||||||||||||||||||||||||||||||||| ||||||||||||||||||||||||
Sbjct  5504  ATAAGCGGAGGAAAAGAAACCAACAGGGATTGCCTTAGTAGCGGCGAGTGAAGCGGCAAA  5445

Query  592   AGCTCAAATTTGAAATCTGGCGTCTTT-GGCGTCCGAGTTGTAATTTGAAGAAGGTATCT  650
             ||||||||||||||||||||| |||||  | |||||||||||||||||||||||||||||
Sbjct  5444  AGCTCAAATTTGAAATCTGGC-TCTTTCAGAGTCCGAGTTGTAATTTGAAGAAGGTATCT  5386

Query  651   TTGGGCCCGGCTCTTGTCTATGTTCCTTGGAACAGGACGTCACAGAGGGTGAGAATCCCG  710
             ||||| | |||||||||||||||| |||||||||| ||||||||||||||||||||||||
Sbjct  5385  TTGGGTCTGGCTCTTGTCTATGTTTCTTGGAACAGAACGTCACAGAGGGTGAGAATCCCG  5326

Query  711   TGCGATGAGATGACCCGGGTCTGTGTAAAGTTCCTTCGACGAGTCGAGTTGTTTGGGAAT  770
             ||||||||||||| || || || |||||||||||||||| ||||||||||||||||||||
Sbjct  5325  TGCGATGAGATGATCCAGGCCTATGTAAAGTTCCTTCGAAGAGTCGAGTTGTTTGGGAAT  5266

Query  771   GCAGCTCTAAGTGGGTGGTAAATTCCATCTAAAGCTAAATATTGGCGAGAGACCGATAGC  830
             ||||||||||||||||||||||||||||||||||||||||||||||||||||||||||||
Sbjct  5265  GCAGCTCTAAGTGGGTGGTAAATTCCATCTAAAGCTAAATATTGGCGAGAGACCGATAGC  5206

Query  831   GAACAAGTACAGTGATGGAAAGATGAAAAGAACTTTGAAAAGAGAGTGAAAAAGTACGTG  890
             ||||||||||||||||||||||||||||||||||||||||||||||||||||||||||||
Sbjct  5205  GAACAAGTACAGTGATGGAAAGATGAAAAGAACTTTGAAAAGAGAGTGAAAAAGTACGTG  5146

Query  891   AAATTGTTGAAAGGGAAGGGCTTGAGATCAGACTTGGTATTTTGCATGCTGCTCTC-TCG  949
             |||||||||||||||||||||||||||||||||||||||||||| ||| | || || |||
Sbjct  5145  AAATTGTTGAAAGGGAAGGGCTTGAGATCAGACTTGGTATTTTGTATGTTACT-TCTTCG  5087

Query  950   GGGGCGGCCGCTGCGGTTTACCGGGCCAGCATCGGTTTGGAGCGGCAGGATAATGGCGGA  1009
             |||| |||| || | ||||| |||||||||||| |||||| |||| |||| ||| |||  
Sbjct  5086  GGGGTGGCCTCTACAGTTTATCGGGCCAGCATCAGTTTGG-GCGGTAGGAGAATTGCGTT  5028

Query  1010  GGAATGTGGCACGGCTTCTGCTGTGTGTTATAGCCTCTGACGATACTGCCAGCCTAGACC  1069
             |||||||||||||||||| | |||||||||||||||  | ||||||||||||||||||| 
Sbjct  5027  GGAATGTGGCACGGCTTCGGTTGTGTGTTATAGCCTTCGTCGATACTGCCAGCCTAGACT  4968

Query  1070  GAGGACTGCGGTTTTTAACCTAGGATGTTGGCATAATGATCTTAAGTCGCCCGTCTTGAA  1129
             |||||||||||||| || ||||||||||||||||||||||||||||||||||||||||||
Sbjct  4967  GAGGACTGCGGTTTATA-CCTAGGATGTTGGCATAATGATCTTAAGTCGCCCGTCTTGAA  4909

Query  1130  ACACGGACCAAGGAGTCTAACGTCTATGCGAGTGTTTGGGTGTAAAACCCGTACGCGTAA  1189
             ||||||||||||||||||||||||||||||||||||||||||||||||||||||||||||
Sbjct  4908  ACACGGACCAAGGAGTCTAACGTCTATGCGAGTGTTTGGGTGTAAAACCCGTACGCGTAA  4849

Query  1190  TGAAAGTGAACGAAGGTGGGGGCCCATTAGGGTGCACCATCGACCGATCCTGATGTGTTC  1249
             |||||||||||| |||||||||||| |  ||||||||||||||||||||||||||| |||
Sbjct  4848  TGAAAGTGAACGTAGGTGGGGGCCCGTATGGGTGCACCATCGACCGATCCTGATGTCTTC  4789

Query  1250  GGATGGATTTGAGTAAGAGCATAGCTGTTGGGACCCGAAAGATGGTGAACTATGCCTGAA  1309
             ||||||||||||||||||||||||||||||||||||||||||||||||||||||||||||
Sbjct  4788  GGATGGATTTGAGTAAGAGCATAGCTGTTGGGACCCGAAAGATGGTGAACTATGCCTGAA  4729

Query  1310  TAGGGTGAAGCCAGAGGAAACTCTGGTGGAGGCTCGTAGCGGTTCTGACGTGCAAATCGA  1369
             ||||||||||||||||||||||||||||||||||||||||||||||||||||||||||||
Sbjct  4728  TAGGGTGAAGCCAGAGGAAACTCTGGTGGAGGCTCGTAGCGGTTCTGACGTGCAAATCGA  4669

Query  1370  TCGTCGAATTTGGGTATAGGGGCGAAAGACTAATCGAACCATCTAGTAGCTGGTTCCTGC  1429
             ||||||||||||||||||||||||||||||||||||||||||||||||||||||||||||
Sbjct  4668  TCGTCGAATTTGGGTATAGGGGCGAAAGACTAATCGAACCATCTAGTAGCTGGTTCCTGC  4609


>LBNG01000280.1 Candida sp. LDI48194 Contig_74_mapping, whole genome shotgun 
sequence
Length=19946

 Score = 1953 bits (1057),  Expect = 0.0
 Identities = 1319/1441 (92%), Gaps = 35/1441 (2%)
 Strand=Plus/Plus

Query  1     CAAGGTTTCCGTAGGTGAACCTGCGGAAGGATCATTACTGATTTGCTTAATTGCACCACA  60
             ||||||||||||||||||||||||||||||||||||||||||||||||||||||||||||
Sbjct  3510  CAAGGTTTCCGTAGGTGAACCTGCGGAAGGATCATTACTGATTTGCTTAATTGCACCACA  3569

Query  61    TGTGTTTTTCTTTGAAACAAACTTGCTTTGGCGGTGGG-CCCAGCCTGCCGCCAGAGGTC  119
             |||||||||  ||| |||||| || |||||| || |||  | | ||| ||||||||||| 
Sbjct  3570  TGTGTTTTTTATTG-AACAAA-TTTCTTTGGTGGCGGGAGCAATCCTACCGCCAGAGGT-  3626

Query  120   TA-AACTTACAACC-AATTTTTTATCAACTTGTCACACCAGATT-ATTACT--AATAGTC  174
             || ||| || |||| || |||||||  ||  |||| ||  |||| |||| |  |||||||
Sbjct  3627  TATAAC-TA-AACCAAACTTTTTATTTAC-AGTCAAACTTGATTTATTATTACAATAGTC  3683

Query  175   AAAACTTTCAACAACGGATCTCTTGGTTCTCGCATCGATGAAGAACGCAGCGAAATGCGA  234
             ||||||||||||||||||||||||||||||||||||||||||||||||||||||||||||
Sbjct  3684  AAAACTTTCAACAACGGATCTCTTGGTTCTCGCATCGATGAAGAACGCAGCGAAATGCGA  3743

Query  235   TACGTAATATGAATTGCAGATATTCGTGAATCATCGAATCTTTGAACGCACATTGCGCCC  294
             ||||||||||||||||||||||||||||||||||||||||||||||||||||||||||||
Sbjct  3744  TACGTAATATGAATTGCAGATATTCGTGAATCATCGAATCTTTGAACGCACATTGCGCCC  3803

Query  295   TCTGGTATTCCGGAGGGCATGCCTGTTTGAGCGTCGTTTCTCCCTCAAACCGCTGGGTTT  354
             | |||||||||  |||||||||||||||||||||| ||||||||||||||| | ||||||
Sbjct  3804  TTTGGTATTCCAAAGGGCATGCCTGTTTGAGCGTCATTTCTCCCTCAAACCCCCGGGTTT  3863

Query  355   GGTGTTGAGCAATACGACTTGGGTTTGCTTGAAAGACGGTAGTGGTAA-GGCGGGATC-G  412
             |||||||||||||||| | | |||||| ||||||||    | |  ||| |  || | |  
Sbjct  3864  GGTGTTGAGCAATACG-C-TAGGTTTGTTTGAAAGA----A-T-TTAACGTTGGAAACTT  3915

Query  413   CTTTGACAATGGCTTAGGTCTAACCAAAAACATTGCTTGCGGCGGTAACGTCCACCAC-G  471
              ||| | |  | ||||||| || ||||||||   ||||     | ||  | |||||||  
Sbjct  3916  ATTTTA-AGCGACTTAGGTTTATCCAAAAAC---GCTTATTTTGCTAGTGGCCACCACAA  3971

Query  472   TATATCTTCA-AACTTTGACCTCAAATCAGGTAGGACTACCCGCTGAACTTAAGCATATC  530
             | ||| |||| |||||||||||||||||||||||||||||||||||||||||||||||||
Sbjct  3972  TTTAT-TTCATAACTTTGACCTCAAATCAGGTAGGACTACCCGCTGAACTTAAGCATATC  4030

Query  531   AATAAGCGGAGGAAAAGAAACCAACAGGGATTGCCTCAGTAGCGGCGAGTGAAGCGGCAA  590
             |||||||||||||||||||||||||||||||||||| |||||||||||||||||||||||
Sbjct  4031  AATAAGCGGAGGAAAAGAAACCAACAGGGATTGCCTTAGTAGCGGCGAGTGAAGCGGCAA  4090

Query  591   AAGCTCAAATTTGAAATCTGGCGTCTTT-GGCGTCCGAGTTGTAATTTGAAGAAGGTATC  649
             |||||||||||||||||||||| |||||  | ||||||||||||||||||||||||||||
Sbjct  4091  AAGCTCAAATTTGAAATCTGGC-TCTTTCAGAGTCCGAGTTGTAATTTGAAGAAGGTATC  4149

Query  650   TTTGGGCCCGGCTCTTGTCTATGTTCCTTGGAACAGGACGTCACAGAGGGTGAGAATCCC  709
             |||||| | |||||||||||||||| |||||||||| |||||||||||||||||||||||
Sbjct  4150  TTTGGGTCTGGCTCTTGTCTATGTTTCTTGGAACAGAACGTCACAGAGGGTGAGAATCCC  4209

Query  710   GTGCGATGAGATGACCCGGGTCTGTGTAAAGTTCCTTCGACGAGTCGAGTTGTTTGGGAA  769
             |||||||||||||| || || || |||||||||||||||| |||||||||||||||||||
Sbjct  4210  GTGCGATGAGATGATCCAGGCCTATGTAAAGTTCCTTCGAAGAGTCGAGTTGTTTGGGAA  4269

Query  770   TGCAGCTCTAAGTGGGTGGTAAATTCCATCTAAAGCTAAATATTGGCGAGAGACCGATAG  829
             ||||||||||||||||||||||||||||||||||||||||||||||||||||||||||||
Sbjct  4270  TGCAGCTCTAAGTGGGTGGTAAATTCCATCTAAAGCTAAATATTGGCGAGAGACCGATAG  4329

Query  830   CGAACAAGTACAGTGATGGAAAGATGAAAAGAACTTTGAAAAGAGAGTGAAAAAGTACGT  889
             ||||||||||||||||||||||||||||||||||||||||||||||||||||||||||||
Sbjct  4330  CGAACAAGTACAGTGATGGAAAGATGAAAAGAACTTTGAAAAGAGAGTGAAAAAGTACGT  4389

Query  890   GAAATTGTTGAAAGGGAAGGGCTTGAGATCAGACTTGGTATTTTGCATGCTGCTCTC-TC  948
             ||||||||||||||||||||||||||||||||||||||||||||| ||| | || || ||
Sbjct  4390  GAAATTGTTGAAAGGGAAGGGCTTGAGATCAGACTTGGTATTTTGTATGTTACT-TCTTC  4448

Query  949   GGGGGCGGCCGCTGCGGTTTACCGGGCCAGCATCGGTTTGGAGCGGCAGGATAATGGCGG  1008
             ||||| |||| || | ||||| |||||||||||| |||||| |||| |||| ||| ||| 
Sbjct  4449  GGGGGTGGCCTCTACAGTTTATCGGGCCAGCATCAGTTTGG-GCGGTAGGAGAATTGCGT  4507

Query  1009  AGGAATGTGGCACGGCTTCTGCTGTGTGTTATAGCCTCTGACGATACTGCCAGCCTAGAC  1068
              |||||||||||||||||| | |||||||||||||||  | |||||||||||||||||||
Sbjct  4508  TGGAATGTGGCACGGCTTCGGTTGTGTGTTATAGCCTTCGTCGATACTGCCAGCCTAGAC  4567

Query  1069  CGAGGACTGCGGTTTTTAACCTAGGATGTTGGCATAATGATCTTAAGTCGCCCGTCTTGA  1128
              |||||||||||||| | ||||||||||||||||||||||||||||||||||||||||||
Sbjct  4568  TGAGGACTGCGGTTTAT-ACCTAGGATGTTGGCATAATGATCTTAAGTCGCCCGTCTTGA  4626

Query  1129  AACACGGACCAAGGAGTCTAACGTCTATGCGAGTGTTTGGGTGTAAAACCCGTACGCGTA  1188
             ||||||||||||||||||||||||||||||||||||||||||||||||||||||||||||
Sbjct  4627  AACACGGACCAAGGAGTCTAACGTCTATGCGAGTGTTTGGGTGTAAAACCCGTACGCGTA  4686

Query  1189  ATGAAAGTGAACGAAGGTGGGGGCCCATTAGGGTGCACCATCGACCGATCCTGATGTGTT  1248
             ||||||||||||| |||||||||||| |  ||||||||||||||||||||||||||| ||
Sbjct  4687  ATGAAAGTGAACGTAGGTGGGGGCCCGTATGGGTGCACCATCGACCGATCCTGATGTCTT  4746

Query  1249  CGGATGGATTTGAGTAAGAGCATAGCTGTTGGGACCCGAAAGATGGTGAACTATGCCTGA  1308
             ||||||||||||||||||||||||||||||||||||||||||||||||||||||||||||
Sbjct  4747  CGGATGGATTTGAGTAAGAGCATAGCTGTTGGGACCCGAAAGATGGTGAACTATGCCTGA  4806

Query  1309  ATAGGGTGAAGCCAGAGGAAACTCTGGTGGAGGCTCGTAGCGGTTCTGACGTGCAAATCG  1368
             ||||||||||||||||||||||||||||||||||||||||||||||||||||||||||||
Sbjct  4807  ATAGGGTGAAGCCAGAGGAAACTCTGGTGGAGGCTCGTAGCGGTTCTGACGTGCAAATCG  4866

Query  1369  ATCGTCGAATTTGGGTATAGGGGCGAAAGACTAATCGAACCATCTAGTAGCTGGTTCCTG  1428
             ||||||||||||||||||||||||||||||||||||||||||||||||||||||||||||
Sbjct  4867  ATCGTCGAATTTGGGTATAGGGGCGAAAGACTAATCGAACCATCTAGTAGCTGGTTCCTG  4926

Query  1429  C  1429
             |
Sbjct  4927  C  4927


 Score = 1940 bits (1050),  Expect = 0.0
 Identities = 1319/1444 (91%), Gaps = 38/1444 (3%)
 Strand=Plus/Plus

Query  1      CAAGGTTTCCGTAGGTGAACCTGCGGAAGGATCATTACTGATTTGCTTAATTGCACCACA  60
              ||||||||||||||||||||||||||||||||||||||||||||||||||||||||||||
Sbjct  14189  CAAGGTTTCCGTAGGTGAACCTGCGGAAGGATCATTACTGATTTGCTTAATTGCACCACA  14248

Query  61     TGTGTTTTTCTTTGAAACAAACTTGCTTTGGCGGTGGG-CCCAGCCTGCCGCCAGAGGTC  119
              |||||||||  ||| |||||| || |||||| || |||  | | ||| ||||||||||| 
Sbjct  14249  TGTGTTTTTTATTG-AACAAA-TTTCTTTGGTGGCGGGAGCAATCCTACCGCCAGAGGT-  14305

Query  120    TA-AACTTACAACC-AATTTTTTATCAACTTGTCACACCAGATT-ATTACT--AATAGTC  174
              || ||| || |||| || |||||||  ||  |||| ||  |||| |||| |  |||||||
Sbjct  14306  TATAAC-TA-AACCAAACTTTTTATTTAC-AGTCAAACTTGATTTATTATTACAATAGTC  14362

Query  175    AAAACTTTCAACAACGGATCTCTTGGTTCTCGCATCGATGAAGAACGCAGCGAAATGCGA  234
              ||||||||||||||||||||||||||||||||||||||||||||||||||||||||||||
Sbjct  14363  AAAACTTTCAACAACGGATCTCTTGGTTCTCGCATCGATGAAGAACGCAGCGAAATGCGA  14422

Query  235    TACGTAATATGAATTGCAGATATTCGTGAATCATCGAATCTTTGAACGCACATTGCGCCC  294
              ||||||||||||||||||||||||||||||||||||||||||||||||||||||||||||
Sbjct  14423  TACGTAATATGAATTGCAGATATTCGTGAATCATCGAATCTTTGAACGCACATTGCGCCC  14482

Query  295    TCTGGTATTCCGGAGGGCATGCCTGTTTGAGCGTCGTTTCTCCCTCAAACCGCTGGGTTT  354
              | |||||||||  |||||||||||||||||||||| ||||||||||||||| | ||||||
Sbjct  14483  TTTGGTATTCCAAAGGGCATGCCTGTTTGAGCGTCATTTCTCCCTCAAACCCCCGGGTTT  14542

Query  355    GGTGTTGAGCAATACGACTTGGGTTTGCTTGAAAGACGGTAGTGGTAAGGCGGGATC-GC  413
              |||||||||||||||| | | |||||| ||||||||    | |  ||| | || | |   
Sbjct  14543  GGTGTTGAGCAATACG-C-TAGGTTTGTTTGAAAGA----A-T-TTAACGTGGAAACTTA  14594

Query  414    TTTGACAATGGCTTAGGTCTAACCAAAAACATTGCTTGCGGCGGTAACGTCCACCAC-GT  472
              ||| | |  | ||||||| || ||||||||   ||||     | ||  | |||||||  |
Sbjct  14595  TTTTA-AGCGACTTAGGTTTATCCAAAAAC---GCTTATTTTGCTAGTGGCCACCACAAT  14650

Query  473    ATATCTTCA-AACTTTGACCTCAAATCAGGTAGGACTACCCGCTGAACTTAAGCATATCA  531
               ||| |||| ||||||||||||||||||||||||||||||||||||||||||||||||||
Sbjct  14651  TTAT-TTCATAACTTTGACCTCAAATCAGGTAGGACTACCCGCTGAACTTAAGCATATCA  14709

Query  532    ATAAGCGGAGGAAAAGAAACCAACAGGGATTGCCTCAGTAGCGGCGAGTGAAGCGGCAAA  591
              ||||||||||||||||||||||||||||||||||| ||||||||||||||||||||||||
Sbjct  14710  ATAAGCGGAGGAAAAGAAACCAACAGGGATTGCCTTAGTAGCGGCGAGTGAAGCGGCAAA  14769

Query  592    AGCTCAAATTTGAAATCTGGCGTCTTT-GGCGTCCGAGTTGTAATTTGAAGAAGGTATCT  650
              ||||||||||||||||||||| |||||  | |||||||||||||||||||||||||||||
Sbjct  14770  AGCTCAAATTTGAAATCTGGC-TCTTTCAGAGTCCGAGTTGTAATTTGAAGAAGGTATCT  14828

Query  651    TTGGGCCCGGCTCTTGTCTATGTTCCTTGGAACAGGACGTCACAGAGGGTGAGAATCCCG  710
              ||||| | |||||||||||||||| |||||||||| ||||||||||||||||||||||||
Sbjct  14829  TTGGGTCTGGCTCTTGTCTATGTTTCTTGGAACAGAACGTCACAGAGGGTGAGAATCCCG  14888

Query  711    TGCGATGAGATGACCCGGGTCTGTGTAAAGTTCCTTCGACGAGTCGAGTTGTTTGGGAAT  770
              ||||||||||||| || || || |||||||||||||||| ||||||||||||||||||||
Sbjct  14889  TGCGATGAGATGATCCAGGCCTATGTAAAGTTCCTTCGAAGAGTCGAGTTGTTTGGGAAT  14948

Query  771    GCAGCTCTAAGTGGGTGGTAAATTCCATCTAAAGCTAAATATTGGCGAGAGACCGATAGC  830
              ||||||||||||||||||||||||||||||||||||||||||||||||||||||||||||
Sbjct  14949  GCAGCTCTAAGTGGGTGGTAAATTCCATCTAAAGCTAAATATTGGCGAGAGACCGATAGC  15008

Query  831    GAACAAGTACAGTGATGGAAAGATGAAAAGAACTTTGAAAAGAGAGTGAAAAAGTACGTG  890
              ||||||||||||||||||||||||||||||||||||||||||||||||||||||||||||
Sbjct  15009  GAACAAGTACAGTGATGGAAAGATGAAAAGAACTTTGAAAAGAGAGTGAAAAAGTACGTG  15068

Query  891    AAATTGTTGAAAGGGAAGGGCTTGAGATCAGACTTGGTATTTTGCATGCTGCTCTC-TCG  949
              |||||||||||||||||||||||||||||||||||||||||||| ||| | || || |||
Sbjct  15069  AAATTGTTGAAAGGGAAGGGCTTGAGATCAGACTTGGTATTTTGTATGTTACT-TCTTCG  15127

Query  950    GGGGCGGCCGCTGCGGTTTACCGGGCCAGCATCGGTTTGGAGCGGCAGGATAATGGCGGA  1009
              |||| |||| || | ||||| |||||||||||| |||||| |||| |||| ||| |||  
Sbjct  15128  GGGGTGGCCTCTACAGTTTATCGGGCCAGCATCAGTTTGG-GCGGTAGGAGAATTGCGTT  15186

Query  1010   GGAATGTGGCACGGCTTCTGCTGTGTGTTATAGCCTCTGACGATACTGCCAGCCTAGACC  1069
              |||||||||||||||||| | |||||||||||||||  | ||||||||||||||||||| 
Sbjct  15187  GGAATGTGGCACGGCTTCGGTTGTGTGTTATAGCCTTCGTCGATACTGCCAGCCTAGACT  15246

Query  1070   GAGGACTGCGGTTTTTAACCTAGGATGTTGGCATAATGATCTTAAGTCGCCCGTCTTGAA  1129
              |||||||||||||| | |||||||||||||||||||||||||||||||||||||||||||
Sbjct  15247  GAGGACTGCGGTTTAT-ACCTAGGATGTTGGCATAATGATCTTAAGTCGCCCGTCTTGAA  15305

Query  1130   ACACGGACCAAGGAGTCTAACGTCTATGCGAGTGTTTGGGTGT-AAAACCCGTACGCGTA  1188
              ||||||||||||||||||||||||||||||||||||||||||| ||||||||||||||||
Sbjct  15306  ACACGGACCAAGGAGTCTAACGTCTATGCGAGTGTTTGGGTGTAAAAACCCGTACGCGTA  15365

Query  1189   ATG-AAAGTGAACGAAGGTGGGGG-CCCATTAGGGTGCACCATCGACCGATCCTGATGTG  1246
              ||| |||||||||| ||||||||| ||| |  ||||||||||||||||||||||||||| 
Sbjct  15366  ATGAAAAGTGAACGTAGGTGGGGGGCCCGTATGGGTGCACCATCGACCGATCCTGATGTC  15425

Query  1247   TTCGGATGGATTTGAGTAAGAGCATAGCTGTTGGGACCCG-AAAGATGGTGAACTATGCC  1305
              |||||||||||||||||||||||||||||||||||||||| |||||||||||||||||||
Sbjct  15426  TTCGGATGGATTTGAGTAAGAGCATAGCTGTTGGGACCCGAAAAGATGGTGAACTATGCC  15485

Query  1306   TGAATAGGGTGAAGCCAGAGGAAACTCTGGTGGAGGCTCGTAGCGGTTCTGACGTGCAAA  1365
              ||||||||||||||||||||||||||||||||||||||||||||||||||||||||||||
Sbjct  15486  TGAATAGGGTGAAGCCAGAGGAAACTCTGGTGGAGGCTCGTAGCGGTTCTGACGTGCAAA  15545

Query  1366   TCGATCGTCGAATTTGGGTATAGGGGCGAAAGACTAATCGAACCATCTAGTAGCTGGTTC  1425
              ||||||||||||||||||||||||||||||||||||||||||||||||||||||||||||
Sbjct  15546  TCGATCGTCGAATTTGGGTATAGGGGCGAAAGACTAATCGAACCATCTAGTAGCTGGTTC  15605

Query  1426   CTGC  1429
              ||||
Sbjct  15606  CTGC  15609


>GG692410.1 Candida tropicalis MYA-3404 genomic scaffold supercont3.16, whole 
genome shotgun sequence
Length=11104

 Score = 1951 bits (1056),  Expect = 0.0
 Identities = 1318/1440 (92%), Gaps = 35/1440 (2%)
 Strand=Plus/Plus

Query  1     CAAGGTTTCCGTAGGTGAACCTGCGGAAGGATCATTACTGATTTGCTTAATTGCACCACA  60
             ||||||||||||||||||||||||||||||||||||||||||||||||||||||||||||
Sbjct  6001  CAAGGTTTCCGTAGGTGAACCTGCGGAAGGATCATTACTGATTTGCTTAATTGCACCACA  6060

Query  61    TGTGTTTTTCTTTGAAACAAACTTGCTTTGGCGGTGGG-CCCAGCCTGCCGCCAGAGGTC  119
             |||||||||  ||| |||||| || |||||| || |||  | | ||| ||||||||||| 
Sbjct  6061  TGTGTTTTTTATTG-AACAAA-TTTCTTTGGTGGCGGGAGCAATCCTACCGCCAGAGGT-  6117

Query  120   TA-AACTTACAACC-AATTTTTTATCAACTTGTCACACCAGATT-ATTACT--AATAGTC  174
             || ||| || |||| || |||||||  ||  |||| ||  |||| |||| |  |||||||
Sbjct  6118  TATAAC-TA-AACCAAACTTTTTATTTAC-AGTCAAACTTGATTTATTATTACAATAGTC  6174

Query  175   AAAACTTTCAACAACGGATCTCTTGGTTCTCGCATCGATGAAGAACGCAGCGAAATGCGA  234
             ||||||||||||||||||||||||||||||||||||||||||||||||||||||||||||
Sbjct  6175  AAAACTTTCAACAACGGATCTCTTGGTTCTCGCATCGATGAAGAACGCAGCGAAATGCGA  6234

Query  235   TACGTAATATGAATTGCAGATATTCGTGAATCATCGAATCTTTGAACGCACATTGCGCCC  294
             ||||||||||||||||||||||||||||||||||||||||||||||||||||||||||||
Sbjct  6235  TACGTAATATGAATTGCAGATATTCGTGAATCATCGAATCTTTGAACGCACATTGCGCCC  6294

Query  295   TCTGGTATTCCGGAGGGCATGCCTGTTTGAGCGTCGTTTCTCCCTCAAACCGCTGGGTTT  354
             | |||||||||  |||||||||||||||||||||| ||||||||||||||| | ||||||
Sbjct  6295  TTTGGTATTCCAAAGGGCATGCCTGTTTGAGCGTCATTTCTCCCTCAAACCCCCGGGTTT  6354

Query  355   GGTGTTGAGCAATACGACTTGGGTTTGCTTGAAAGACGGTAGTGGTAAGGCGGGATC-GC  413
             |||||||||||||||| | | |||||| ||||||||    | |  ||| | || | |   
Sbjct  6355  GGTGTTGAGCAATACG-C-TAGGTTTGTTTGAAAGA----A-T-TTAACGTGGAAACTTA  6406

Query  414   TTTGACAATGGCTTAGGTCTAACCAAAAACATTGCTTGCGGCGGTAACGTCCACCAC-GT  472
             ||| | |  | ||||||| || |||||| |   ||||     | ||  | |||||||  |
Sbjct  6407  TTTTA-AGCGACTTAGGTTTATCCAAAA-C---GCTTATTTTGCTAGTGGCCACCACAAT  6461

Query  473   ATATCTTCA-AACTTTGACCTCAAATCAGGTAGGACTACCCGCTGAACTTAAGCATATCA  531
              ||| |||| ||||||||||||||||||||||||||||||||||||||||||||||||||
Sbjct  6462  TTAT-TTCATAACTTTGACCTCAAATCAGGTAGGACTACCCGCTGAACTTAAGCATATCA  6520

Query  532   ATAAGCGGAGGAAAAGAAACCAACAGGGATTGCCTCAGTAGCGGCGAGTGAAGCGGCAAA  591
             ||||||||||||||||||||||||||||||||||| ||||||||||||||||||||||||
Sbjct  6521  ATAAGCGGAGGAAAAGAAACCAACAGGGATTGCCTTAGTAGCGGCGAGTGAAGCGGCAAA  6580

Query  592   AGCTCAAATTTGAAATCTGGCGTCTTT-GGCGTCCGAGTTGTAATTTGAAGAAGGTATCT  650
             ||||||||||||||||||||| |||||  | |||||||||||||||||||||||||||||
Sbjct  6581  AGCTCAAATTTGAAATCTGGC-TCTTTCAGAGTCCGAGTTGTAATTTGAAGAAGGTATCT  6639

Query  651   TTGGGCCCGGCTCTTGTCTATGTTCCTTGGAACAGGACGTCACAGAGGGTGAGAATCCCG  710
             ||||| | |||||||||||||||| |||||||||| ||||||||||||||||||||||||
Sbjct  6640  TTGGGTCTGGCTCTTGTCTATGTTTCTTGGAACAGAACGTCACAGAGGGTGAGAATCCCG  6699

Query  711   TGCGATGAGATGACCCGGGTCTGTGTAAAGTTCCTTCGACGAGTCGAGTTGTTTGGGAAT  770
             ||||||||||||| || || || |||||||||||||||| ||||||||||||||||||||
Sbjct  6700  TGCGATGAGATGATCCAGGCCTATGTAAAGTTCCTTCGAAGAGTCGAGTTGTTTGGGAAT  6759

Query  771   GCAGCTCTAAGTGGGTGGTAAATTCCATCTAAAGCTAAATATTGGCGAGAGACCGATAGC  830
             ||||||||||||||||||||||||||||||||||||||||||||||||||||||||||||
Sbjct  6760  GCAGCTCTAAGTGGGTGGTAAATTCCATCTAAAGCTAAATATTGGCGAGAGACCGATAGC  6819

Query  831   GAACAAGTACAGTGATGGAAAGATGAAAAGAACTTTGAAAAGAGAGTGAAAAAGTACGTG  890
             ||||||||||||||||||||||||||||||||||||||||||||||||||||||||||||
Sbjct  6820  GAACAAGTACAGTGATGGAAAGATGAAAAGAACTTTGAAAAGAGAGTGAAAAAGTACGTG  6879

Query  891   AAATTGTTGAAAGGGAAGGGCTTGAGATCAGACTTGGTATTTTGCATGCTGCTCTC-TCG  949
             |||||||||||||||||||||||||||||||||||||||||||| ||| | || || |||
Sbjct  6880  AAATTGTTGAAAGGGAAGGGCTTGAGATCAGACTTGGTATTTTGTATGTTACT-TCTTCG  6938

Query  950   GGGGCGGCCGCTGCGGTTTACCGGGCCAGCATCGGTTTGGAGCGGCAGGATAATGGCGGA  1009
             |||| |||| || | ||||| |||||||||||| |||||| |||| |||| ||| |||  
Sbjct  6939  GGGGTGGCCTCTACAGTTTATCGGGCCAGCATCAGTTTGG-GCGGTAGGAGAATTGCGTT  6997

Query  1010  GGAATGTGGCACGGCTTCTGCTGTGTGTTATAGCCTCTGACGATACTGCCAGCCTAGACC  1069
             |||||||||||||||||| | |||||||||||||||  | ||||||||||||||||||| 
Sbjct  6998  GGAATGTGGCACGGCTTCGGTTGTGTGTTATAGCCTTCGTCGATACTGCCAGCCTAGACT  7057

Query  1070  GAGGACTGCGGTTTTTAACCTAGGATGTTGGCATAATGATCTTAAGTCGCCCGTCTTGAA  1129
             |||||||||||||| | |||||||||||||||||||||||||||||||||||||||||||
Sbjct  7058  GAGGACTGCGGTTTAT-ACCTAGGATGTTGGCATAATGATCTTAAGTCGCCCGTCTTGAA  7116

Query  1130  ACACGGACCAAGGAGTCTAACGTCTATGCGAGTGTTTGGGTGTAAAACCCGTACGCGTAA  1189
             ||||||||||||||||||||||||||||||||||||||||||||||||||||||||||||
Sbjct  7117  ACACGGACCAAGGAGTCTAACGTCTATGCGAGTGTTTGGGTGTAAAACCCGTACGCGTAA  7176

Query  1190  TGAAAGTGAACGAAGGTGGGGGCCCATTAGGGTGCACCATCGACCGATCCTGATGTGTTC  1249
             |||||||||||| |||||||||||| |  ||||||||||||||||||||||||||| |||
Sbjct  7177  TGAAAGTGAACGTAGGTGGGGGCCCGTATGGGTGCACCATCGACCGATCCTGATGTCTTC  7236

Query  1250  GGATGGATTTGAGTAAGAGCATAGCTGTTGGGACCCGAAAGATGGTGAACTATGCCTGAA  1309
             ||||||||||||||||||||||||||||||||||||||||||||||||||||||||||||
Sbjct  7237  GGATGGATTTGAGTAAGAGCATAGCTGTTGGGACCCGAAAGATGGTGAACTATGCCTGAA  7296

Query  1310  TAGGGTGAAGCCAGAGGAAACTCTGGTGGAGGCTCGTAGCGGTTCTGACGTGCAAATCGA  1369
             ||||||||||||||||||||||||||||||||||||||||||||||||||||||||||||
Sbjct  7297  TAGGGTGAAGCCAGAGGAAACTCTGGTGGAGGCTCGTAGCGGTTCTGACGTGCAAATCGA  7356

Query  1370  TCGTCGAATTTGGGTATAGGGGCGAAAGACTAATCGAACCATCTAGTAGCTGGTTCCTGC  1429
             ||||||||||||||||||||||||||||||||||||||||||||||||||||||||||||
Sbjct  7357  TCGTCGAATTTGGGTATAGGGGCGAAAGACTAATCGAACCATCTAGTAGCTGGTTCCTGC  7416


>GG692404.1 Candida tropicalis MYA-3404 genomic scaffold supercont3.10, whole 
genome shotgun sequence
Length=430102

 Score = 1951 bits (1056),  Expect = 0.0
 Identities = 1318/1440 (92%), Gaps = 35/1440 (2%)
 Strand=Plus/Plus

Query  1       CAAGGTTTCCGTAGGTGAACCTGCGGAAGGATCATTACTGATTTGCTTAATTGCACCACA  60
               ||||||||||||||||||||||||||||||||||||||||||||||||||||||||||||
Sbjct  398965  CAAGGTTTCCGTAGGTGAACCTGCGGAAGGATCATTACTGATTTGCTTAATTGCACCACA  399024

Query  61      TGTGTTTTTCTTTGAAACAAACTTGCTTTGGCGGTGGG-CCCAGCCTGCCGCCAGAGGTC  119
               |||||||||  ||| |||||| || |||||| || |||  | | ||| ||||||||||| 
Sbjct  399025  TGTGTTTTTTATTG-AACAAA-TTTCTTTGGTGGCGGGAGCAATCCTACCGCCAGAGGT-  399081

Query  120     TA-AACTTACAACC-AATTTTTTATCAACTTGTCACACCAGATT-ATTACT--AATAGTC  174
               || ||| || |||| || |||||||  ||  |||| ||  |||| |||| |  |||||||
Sbjct  399082  TATAAC-TA-AACCAAACTTTTTATTTAC-AGTCAAACTTGATTTATTATTACAATAGTC  399138

Query  175     AAAACTTTCAACAACGGATCTCTTGGTTCTCGCATCGATGAAGAACGCAGCGAAATGCGA  234
               ||||||||||||||||||||||||||||||||||||||||||||||||||||||||||||
Sbjct  399139  AAAACTTTCAACAACGGATCTCTTGGTTCTCGCATCGATGAAGAACGCAGCGAAATGCGA  399198

Query  235     TACGTAATATGAATTGCAGATATTCGTGAATCATCGAATCTTTGAACGCACATTGCGCCC  294
               ||||||||||||||||||||||||||||||||||||||||||||||||||||||||||||
Sbjct  399199  TACGTAATATGAATTGCAGATATTCGTGAATCATCGAATCTTTGAACGCACATTGCGCCC  399258

Query  295     TCTGGTATTCCGGAGGGCATGCCTGTTTGAGCGTCGTTTCTCCCTCAAACCGCTGGGTTT  354
               | |||||||||  |||||||||||||||||||||| ||||||||||||||| | ||||||
Sbjct  399259  TTTGGTATTCCAAAGGGCATGCCTGTTTGAGCGTCATTTCTCCCTCAAACCCCCGGGTTT  399318

Query  355     GGTGTTGAGCAATACGACTTGGGTTTGCTTGAAAGACGGTAGTGGTAAGGCGGGATC-GC  413
               |||||||||||||||| | | |||||| ||||||||    | |  ||| | || | |   
Sbjct  399319  GGTGTTGAGCAATACG-C-TAGGTTTGTTTGAAAGA----A-T-TTAACGTGGAAACTTA  399370

Query  414     TTTGACAATGGCTTAGGTCTAACCAAAAACATTGCTTGCGGCGGTAACGTCCACCAC-GT  472
               ||| | |  | ||||||| || |||||| |   ||||     | ||  | |||||||  |
Sbjct  399371  TTTTA-AGCGACTTAGGTTTATCCAAAA-C---GCTTATTTTGCTAGTGGCCACCACAAT  399425

Query  473     ATATCTTCA-AACTTTGACCTCAAATCAGGTAGGACTACCCGCTGAACTTAAGCATATCA  531
                ||| |||| ||||||||||||||||||||||||||||||||||||||||||||||||||
Sbjct  399426  TTAT-TTCATAACTTTGACCTCAAATCAGGTAGGACTACCCGCTGAACTTAAGCATATCA  399484

Query  532     ATAAGCGGAGGAAAAGAAACCAACAGGGATTGCCTCAGTAGCGGCGAGTGAAGCGGCAAA  591
               ||||||||||||||||||||||||||||||||||| ||||||||||||||||||||||||
Sbjct  399485  ATAAGCGGAGGAAAAGAAACCAACAGGGATTGCCTTAGTAGCGGCGAGTGAAGCGGCAAA  399544

Query  592     AGCTCAAATTTGAAATCTGGCGTCTTT-GGCGTCCGAGTTGTAATTTGAAGAAGGTATCT  650
               ||||||||||||||||||||| |||||  | |||||||||||||||||||||||||||||
Sbjct  399545  AGCTCAAATTTGAAATCTGGC-TCTTTCAGAGTCCGAGTTGTAATTTGAAGAAGGTATCT  399603

Query  651     TTGGGCCCGGCTCTTGTCTATGTTCCTTGGAACAGGACGTCACAGAGGGTGAGAATCCCG  710
               ||||| | |||||||||||||||| |||||||||| ||||||||||||||||||||||||
Sbjct  399604  TTGGGTCTGGCTCTTGTCTATGTTTCTTGGAACAGAACGTCACAGAGGGTGAGAATCCCG  399663

Query  711     TGCGATGAGATGACCCGGGTCTGTGTAAAGTTCCTTCGACGAGTCGAGTTGTTTGGGAAT  770
               ||||||||||||| || || || |||||||||||||||| ||||||||||||||||||||
Sbjct  399664  TGCGATGAGATGATCCAGGCCTATGTAAAGTTCCTTCGAAGAGTCGAGTTGTTTGGGAAT  399723

Query  771     GCAGCTCTAAGTGGGTGGTAAATTCCATCTAAAGCTAAATATTGGCGAGAGACCGATAGC  830
               ||||||||||||||||||||||||||||||||||||||||||||||||||||||||||||
Sbjct  399724  GCAGCTCTAAGTGGGTGGTAAATTCCATCTAAAGCTAAATATTGGCGAGAGACCGATAGC  399783

Query  831     GAACAAGTACAGTGATGGAAAGATGAAAAGAACTTTGAAAAGAGAGTGAAAAAGTACGTG  890
               ||||||||||||||||||||||||||||||||||||||||||||||||||||||||||||
Sbjct  399784  GAACAAGTACAGTGATGGAAAGATGAAAAGAACTTTGAAAAGAGAGTGAAAAAGTACGTG  399843

Query  891     AAATTGTTGAAAGGGAAGGGCTTGAGATCAGACTTGGTATTTTGCATGCTGCTCTC-TCG  949
               |||||||||||||||||||||||||||||||||||||||||||| ||| | || || |||
Sbjct  399844  AAATTGTTGAAAGGGAAGGGCTTGAGATCAGACTTGGTATTTTGTATGTTACT-TCTTCG  399902

Query  950     GGGGCGGCCGCTGCGGTTTACCGGGCCAGCATCGGTTTGGAGCGGCAGGATAATGGCGGA  1009
               |||| |||| || | ||||| |||||||||||| |||||| |||| |||| ||| |||  
Sbjct  399903  GGGGTGGCCTCTACAGTTTATCGGGCCAGCATCAGTTTGG-GCGGTAGGAGAATTGCGTT  399961

Query  1010    GGAATGTGGCACGGCTTCTGCTGTGTGTTATAGCCTCTGACGATACTGCCAGCCTAGACC  1069
               |||||||||||||||||| | |||||||||||||||  | ||||||||||||||||||| 
Sbjct  399962  GGAATGTGGCACGGCTTCGGTTGTGTGTTATAGCCTTCGTCGATACTGCCAGCCTAGACT  400021

Query  1070    GAGGACTGCGGTTTTTAACCTAGGATGTTGGCATAATGATCTTAAGTCGCCCGTCTTGAA  1129
               |||||||||||||| | |||||||||||||||||||||||||||||||||||||||||||
Sbjct  400022  GAGGACTGCGGTTTAT-ACCTAGGATGTTGGCATAATGATCTTAAGTCGCCCGTCTTGAA  400080

Query  1130    ACACGGACCAAGGAGTCTAACGTCTATGCGAGTGTTTGGGTGTAAAACCCGTACGCGTAA  1189
               ||||||||||||||||||||||||||||||||||||||||||||||||||||||||||||
Sbjct  400081  ACACGGACCAAGGAGTCTAACGTCTATGCGAGTGTTTGGGTGTAAAACCCGTACGCGTAA  400140

Query  1190    TGAAAGTGAACGAAGGTGGGGGCCCATTAGGGTGCACCATCGACCGATCCTGATGTGTTC  1249
               |||||||||||| |||||||||||| |  ||||||||||||||||||||||||||| |||
Sbjct  400141  TGAAAGTGAACGTAGGTGGGGGCCCGTATGGGTGCACCATCGACCGATCCTGATGTCTTC  400200

Query  1250    GGATGGATTTGAGTAAGAGCATAGCTGTTGGGACCCGAAAGATGGTGAACTATGCCTGAA  1309
               ||||||||||||||||||||||||||||||||||||||||||||||||||||||||||||
Sbjct  400201  GGATGGATTTGAGTAAGAGCATAGCTGTTGGGACCCGAAAGATGGTGAACTATGCCTGAA  400260

Query  1310    TAGGGTGAAGCCAGAGGAAACTCTGGTGGAGGCTCGTAGCGGTTCTGACGTGCAAATCGA  1369
               ||||||||||||||||||||||||||||||||||||||||||||||||||||||||||||
Sbjct  400261  TAGGGTGAAGCCAGAGGAAACTCTGGTGGAGGCTCGTAGCGGTTCTGACGTGCAAATCGA  400320

Query  1370    TCGTCGAATTTGGGTATAGGGGCGAAAGACTAATCGAACCATCTAGTAGCTGGTTCCTGC  1429
               ||||||||||||||||||||||||||||||||||||||||||||||||||||||||||||
Sbjct  400321  TCGTCGAATTTGGGTATAGGGGCGAAAGACTAATCGAACCATCTAGTAGCTGGTTCCTGC  400380


 Score = 1951 bits (1056),  Expect = 0.0
 Identities = 1318/1440 (92%), Gaps = 35/1440 (2%)
 Strand=Plus/Plus

Query  1       CAAGGTTTCCGTAGGTGAACCTGCGGAAGGATCATTACTGATTTGCTTAATTGCACCACA  60
               ||||||||||||||||||||||||||||||||||||||||||||||||||||||||||||
Sbjct  408819  CAAGGTTTCCGTAGGTGAACCTGCGGAAGGATCATTACTGATTTGCTTAATTGCACCACA  408878

Query  61      TGTGTTTTTCTTTGAAACAAACTTGCTTTGGCGGTGGG-CCCAGCCTGCCGCCAGAGGTC  119
               |||||||||  ||| |||||| || |||||| || |||  | | ||| ||||||||||| 
Sbjct  408879  TGTGTTTTTTATTG-AACAAA-TTTCTTTGGTGGCGGGAGCAATCCTACCGCCAGAGGT-  408935

Query  120     TA-AACTTACAACC-AATTTTTTATCAACTTGTCACACCAGATT-ATTACT--AATAGTC  174
               || ||| || |||| || |||||||  ||  |||| ||  |||| |||| |  |||||||
Sbjct  408936  TATAAC-TA-AACCAAACTTTTTATTTAC-AGTCAAACTTGATTTATTATTACAATAGTC  408992

Query  175     AAAACTTTCAACAACGGATCTCTTGGTTCTCGCATCGATGAAGAACGCAGCGAAATGCGA  234
               ||||||||||||||||||||||||||||||||||||||||||||||||||||||||||||
Sbjct  408993  AAAACTTTCAACAACGGATCTCTTGGTTCTCGCATCGATGAAGAACGCAGCGAAATGCGA  409052

Query  235     TACGTAATATGAATTGCAGATATTCGTGAATCATCGAATCTTTGAACGCACATTGCGCCC  294
               ||||||||||||||||||||||||||||||||||||||||||||||||||||||||||||
Sbjct  409053  TACGTAATATGAATTGCAGATATTCGTGAATCATCGAATCTTTGAACGCACATTGCGCCC  409112

Query  295     TCTGGTATTCCGGAGGGCATGCCTGTTTGAGCGTCGTTTCTCCCTCAAACCGCTGGGTTT  354
               | |||||||||  |||||||||||||||||||||| ||||||||||||||| | ||||||
Sbjct  409113  TTTGGTATTCCAAAGGGCATGCCTGTTTGAGCGTCATTTCTCCCTCAAACCCCCGGGTTT  409172

Query  355     GGTGTTGAGCAATACGACTTGGGTTTGCTTGAAAGACGGTAGTGGTAAGGCGGGATC-GC  413
               |||||||||||||||| | | |||||| ||||||||    | |  ||| | || | |   
Sbjct  409173  GGTGTTGAGCAATACG-C-TAGGTTTGTTTGAAAGA----A-T-TTAACGTGGAAACTTA  409224

Query  414     TTTGACAATGGCTTAGGTCTAACCAAAAACATTGCTTGCGGCGGTAACGTCCACCAC-GT  472
               ||| | |  | ||||||| || |||||| |   ||||     | ||  | |||||||  |
Sbjct  409225  TTTTA-AGCGACTTAGGTTTATCCAAAA-C---GCTTATTTTGCTAGTGGCCACCACAAT  409279

Query  473     ATATCTTCA-AACTTTGACCTCAAATCAGGTAGGACTACCCGCTGAACTTAAGCATATCA  531
                ||| |||| ||||||||||||||||||||||||||||||||||||||||||||||||||
Sbjct  409280  TTAT-TTCATAACTTTGACCTCAAATCAGGTAGGACTACCCGCTGAACTTAAGCATATCA  409338

Query  532     ATAAGCGGAGGAAAAGAAACCAACAGGGATTGCCTCAGTAGCGGCGAGTGAAGCGGCAAA  591
               ||||||||||||||||||||||||||||||||||| ||||||||||||||||||||||||
Sbjct  409339  ATAAGCGGAGGAAAAGAAACCAACAGGGATTGCCTTAGTAGCGGCGAGTGAAGCGGCAAA  409398

Query  592     AGCTCAAATTTGAAATCTGGCGTCTTT-GGCGTCCGAGTTGTAATTTGAAGAAGGTATCT  650
               ||||||||||||||||||||| |||||  | |||||||||||||||||||||||||||||
Sbjct  409399  AGCTCAAATTTGAAATCTGGC-TCTTTCAGAGTCCGAGTTGTAATTTGAAGAAGGTATCT  409457

Query  651     TTGGGCCCGGCTCTTGTCTATGTTCCTTGGAACAGGACGTCACAGAGGGTGAGAATCCCG  710
               ||||| | |||||||||||||||| |||||||||| ||||||||||||||||||||||||
Sbjct  409458  TTGGGTCTGGCTCTTGTCTATGTTTCTTGGAACAGAACGTCACAGAGGGTGAGAATCCCG  409517

Query  711     TGCGATGAGATGACCCGGGTCTGTGTAAAGTTCCTTCGACGAGTCGAGTTGTTTGGGAAT  770
               ||||||||||||| || || || |||||||||||||||| ||||||||||||||||||||
Sbjct  409518  TGCGATGAGATGATCCAGGCCTATGTAAAGTTCCTTCGAAGAGTCGAGTTGTTTGGGAAT  409577

Query  771     GCAGCTCTAAGTGGGTGGTAAATTCCATCTAAAGCTAAATATTGGCGAGAGACCGATAGC  830
               ||||||||||||||||||||||||||||||||||||||||||||||||||||||||||||
Sbjct  409578  GCAGCTCTAAGTGGGTGGTAAATTCCATCTAAAGCTAAATATTGGCGAGAGACCGATAGC  409637

Query  831     GAACAAGTACAGTGATGGAAAGATGAAAAGAACTTTGAAAAGAGAGTGAAAAAGTACGTG  890
               ||||||||||||||||||||||||||||||||||||||||||||||||||||||||||||
Sbjct  409638  GAACAAGTACAGTGATGGAAAGATGAAAAGAACTTTGAAAAGAGAGTGAAAAAGTACGTG  409697

Query  891     AAATTGTTGAAAGGGAAGGGCTTGAGATCAGACTTGGTATTTTGCATGCTGCTCTC-TCG  949
               |||||||||||||||||||||||||||||||||||||||||||| ||| | || || |||
Sbjct  409698  AAATTGTTGAAAGGGAAGGGCTTGAGATCAGACTTGGTATTTTGTATGTTACT-TCTTCG  409756

Query  950     GGGGCGGCCGCTGCGGTTTACCGGGCCAGCATCGGTTTGGAGCGGCAGGATAATGGCGGA  1009
               |||| |||| || | ||||| |||||||||||| |||||| |||| |||| ||| |||  
Sbjct  409757  GGGGTGGCCTCTACAGTTTATCGGGCCAGCATCAGTTTGG-GCGGTAGGAGAATTGCGTT  409815

Query  1010    GGAATGTGGCACGGCTTCTGCTGTGTGTTATAGCCTCTGACGATACTGCCAGCCTAGACC  1069
               |||||||||||||||||| | |||||||||||||||  | ||||||||||||||||||| 
Sbjct  409816  GGAATGTGGCACGGCTTCGGTTGTGTGTTATAGCCTTCGTCGATACTGCCAGCCTAGACT  409875

Query  1070    GAGGACTGCGGTTTTTAACCTAGGATGTTGGCATAATGATCTTAAGTCGCCCGTCTTGAA  1129
               |||||||||||||| | |||||||||||||||||||||||||||||||||||||||||||
Sbjct  409876  GAGGACTGCGGTTTAT-ACCTAGGATGTTGGCATAATGATCTTAAGTCGCCCGTCTTGAA  409934

Query  1130    ACACGGACCAAGGAGTCTAACGTCTATGCGAGTGTTTGGGTGTAAAACCCGTACGCGTAA  1189
               ||||||||||||||||||||||||||||||||||||||||||||||||||||||||||||
Sbjct  409935  ACACGGACCAAGGAGTCTAACGTCTATGCGAGTGTTTGGGTGTAAAACCCGTACGCGTAA  409994

Query  1190    TGAAAGTGAACGAAGGTGGGGGCCCATTAGGGTGCACCATCGACCGATCCTGATGTGTTC  1249
               |||||||||||| |||||||||||| |  ||||||||||||||||||||||||||| |||
Sbjct  409995  TGAAAGTGAACGTAGGTGGGGGCCCGTATGGGTGCACCATCGACCGATCCTGATGTCTTC  410054

Query  1250    GGATGGATTTGAGTAAGAGCATAGCTGTTGGGACCCGAAAGATGGTGAACTATGCCTGAA  1309
               ||||||||||||||||||||||||||||||||||||||||||||||||||||||||||||
Sbjct  410055  GGATGGATTTGAGTAAGAGCATAGCTGTTGGGACCCGAAAGATGGTGAACTATGCCTGAA  410114

Query  1310    TAGGGTGAAGCCAGAGGAAACTCTGGTGGAGGCTCGTAGCGGTTCTGACGTGCAAATCGA  1369
               ||||||||||||||||||||||||||||||||||||||||||||||||||||||||||||
Sbjct  410115  TAGGGTGAAGCCAGAGGAAACTCTGGTGGAGGCTCGTAGCGGTTCTGACGTGCAAATCGA  410174

Query  1370    TCGTCGAATTTGGGTATAGGGGCGAAAGACTAATCGAACCATCTAGTAGCTGGTTCCTGC  1429
               ||||||||||||||||||||||||||||||||||||||||||||||||||||||||||||
Sbjct  410175  TCGTCGAATTTGGGTATAGGGGCGAAAGACTAATCGAACCATCTAGTAGCTGGTTCCTGC  410234


 Score = 1951 bits (1056),  Expect = 0.0
 Identities = 1318/1440 (92%), Gaps = 35/1440 (2%)
 Strand=Plus/Plus

Query  1       CAAGGTTTCCGTAGGTGAACCTGCGGAAGGATCATTACTGATTTGCTTAATTGCACCACA  60
               ||||||||||||||||||||||||||||||||||||||||||||||||||||||||||||
Sbjct  419555  CAAGGTTTCCGTAGGTGAACCTGCGGAAGGATCATTACTGATTTGCTTAATTGCACCACA  419614

Query  61      TGTGTTTTTCTTTGAAACAAACTTGCTTTGGCGGTGGG-CCCAGCCTGCCGCCAGAGGTC  119
               |||||||||  ||| |||||| || |||||| || |||  | | ||| ||||||||||| 
Sbjct  419615  TGTGTTTTTTATTG-AACAAA-TTTCTTTGGTGGCGGGAGCAATCCTACCGCCAGAGGT-  419671

Query  120     TA-AACTTACAACC-AATTTTTTATCAACTTGTCACACCAGATT-ATTACT--AATAGTC  174
               || ||| || |||| || |||||||  ||  |||| ||  |||| |||| |  |||||||
Sbjct  419672  TATAAC-TA-AACCAAACTTTTTATTTAC-AGTCAAACTTGATTTATTATTACAATAGTC  419728

Query  175     AAAACTTTCAACAACGGATCTCTTGGTTCTCGCATCGATGAAGAACGCAGCGAAATGCGA  234
               ||||||||||||||||||||||||||||||||||||||||||||||||||||||||||||
Sbjct  419729  AAAACTTTCAACAACGGATCTCTTGGTTCTCGCATCGATGAAGAACGCAGCGAAATGCGA  419788

Query  235     TACGTAATATGAATTGCAGATATTCGTGAATCATCGAATCTTTGAACGCACATTGCGCCC  294
               ||||||||||||||||||||||||||||||||||||||||||||||||||||||||||||
Sbjct  419789  TACGTAATATGAATTGCAGATATTCGTGAATCATCGAATCTTTGAACGCACATTGCGCCC  419848

Query  295     TCTGGTATTCCGGAGGGCATGCCTGTTTGAGCGTCGTTTCTCCCTCAAACCGCTGGGTTT  354
               | |||||||||  |||||||||||||||||||||| ||||||||||||||| | ||||||
Sbjct  419849  TTTGGTATTCCAAAGGGCATGCCTGTTTGAGCGTCATTTCTCCCTCAAACCCCCGGGTTT  419908

Query  355     GGTGTTGAGCAATACGACTTGGGTTTGCTTGAAAGACGGTAGTGGTAAGGCGGGATC-GC  413
               |||||||||||||||| | | |||||| ||||||||    | |  ||| | || | |   
Sbjct  419909  GGTGTTGAGCAATACG-C-TAGGTTTGTTTGAAAGA----A-T-TTAACGTGGAAACTTA  419960

Query  414     TTTGACAATGGCTTAGGTCTAACCAAAAACATTGCTTGCGGCGGTAACGTCCACCAC-GT  472
               ||| | |  | ||||||| || |||||| |   ||||     | ||  | |||||||  |
Sbjct  419961  TTTTA-AGCGACTTAGGTTTATCCAAAA-C---GCTTATTTTGCTAGTGGCCACCACAAT  420015

Query  473     ATATCTTCA-AACTTTGACCTCAAATCAGGTAGGACTACCCGCTGAACTTAAGCATATCA  531
                ||| |||| ||||||||||||||||||||||||||||||||||||||||||||||||||
Sbjct  420016  TTAT-TTCATAACTTTGACCTCAAATCAGGTAGGACTACCCGCTGAACTTAAGCATATCA  420074

Query  532     ATAAGCGGAGGAAAAGAAACCAACAGGGATTGCCTCAGTAGCGGCGAGTGAAGCGGCAAA  591
               ||||||||||||||||||||||||||||||||||| ||||||||||||||||||||||||
Sbjct  420075  ATAAGCGGAGGAAAAGAAACCAACAGGGATTGCCTTAGTAGCGGCGAGTGAAGCGGCAAA  420134

Query  592     AGCTCAAATTTGAAATCTGGCGTCTTT-GGCGTCCGAGTTGTAATTTGAAGAAGGTATCT  650
               ||||||||||||||||||||| |||||  | |||||||||||||||||||||||||||||
Sbjct  420135  AGCTCAAATTTGAAATCTGGC-TCTTTCAGAGTCCGAGTTGTAATTTGAAGAAGGTATCT  420193

Query  651     TTGGGCCCGGCTCTTGTCTATGTTCCTTGGAACAGGACGTCACAGAGGGTGAGAATCCCG  710
               ||||| | |||||||||||||||| |||||||||| ||||||||||||||||||||||||
Sbjct  420194  TTGGGTCTGGCTCTTGTCTATGTTTCTTGGAACAGAACGTCACAGAGGGTGAGAATCCCG  420253

Query  711     TGCGATGAGATGACCCGGGTCTGTGTAAAGTTCCTTCGACGAGTCGAGTTGTTTGGGAAT  770
               ||||||||||||| || || || |||||||||||||||| ||||||||||||||||||||
Sbjct  420254  TGCGATGAGATGATCCAGGCCTATGTAAAGTTCCTTCGAAGAGTCGAGTTGTTTGGGAAT  420313

Query  771     GCAGCTCTAAGTGGGTGGTAAATTCCATCTAAAGCTAAATATTGGCGAGAGACCGATAGC  830
               ||||||||||||||||||||||||||||||||||||||||||||||||||||||||||||
Sbjct  420314  GCAGCTCTAAGTGGGTGGTAAATTCCATCTAAAGCTAAATATTGGCGAGAGACCGATAGC  420373

Query  831     GAACAAGTACAGTGATGGAAAGATGAAAAGAACTTTGAAAAGAGAGTGAAAAAGTACGTG  890
               ||||||||||||||||||||||||||||||||||||||||||||||||||||||||||||
Sbjct  420374  GAACAAGTACAGTGATGGAAAGATGAAAAGAACTTTGAAAAGAGAGTGAAAAAGTACGTG  420433

Query  891     AAATTGTTGAAAGGGAAGGGCTTGAGATCAGACTTGGTATTTTGCATGCTGCTCTC-TCG  949
               |||||||||||||||||||||||||||||||||||||||||||| ||| | || || |||
Sbjct  420434  AAATTGTTGAAAGGGAAGGGCTTGAGATCAGACTTGGTATTTTGTATGTTACT-TCTTCG  420492

Query  950     GGGGCGGCCGCTGCGGTTTACCGGGCCAGCATCGGTTTGGAGCGGCAGGATAATGGCGGA  1009
               |||| |||| || | ||||| |||||||||||| |||||| |||| |||| ||| |||  
Sbjct  420493  GGGGTGGCCTCTACAGTTTATCGGGCCAGCATCAGTTTGG-GCGGTAGGAGAATTGCGTT  420551

Query  1010    GGAATGTGGCACGGCTTCTGCTGTGTGTTATAGCCTCTGACGATACTGCCAGCCTAGACC  1069
               |||||||||||||||||| | |||||||||||||||  | ||||||||||||||||||| 
Sbjct  420552  GGAATGTGGCACGGCTTCGGTTGTGTGTTATAGCCTTCGTCGATACTGCCAGCCTAGACT  420611

Query  1070    GAGGACTGCGGTTTTTAACCTAGGATGTTGGCATAATGATCTTAAGTCGCCCGTCTTGAA  1129
               |||||||||||||| | |||||||||||||||||||||||||||||||||||||||||||
Sbjct  420612  GAGGACTGCGGTTTAT-ACCTAGGATGTTGGCATAATGATCTTAAGTCGCCCGTCTTGAA  420670

Query  1130    ACACGGACCAAGGAGTCTAACGTCTATGCGAGTGTTTGGGTGTAAAACCCGTACGCGTAA  1189
               ||||||||||||||||||||||||||||||||||||||||||||||||||||||||||||
Sbjct  420671  ACACGGACCAAGGAGTCTAACGTCTATGCGAGTGTTTGGGTGTAAAACCCGTACGCGTAA  420730

Query  1190    TGAAAGTGAACGAAGGTGGGGGCCCATTAGGGTGCACCATCGACCGATCCTGATGTGTTC  1249
               |||||||||||| |||||||||||| |  ||||||||||||||||||||||||||| |||
Sbjct  420731  TGAAAGTGAACGTAGGTGGGGGCCCGTATGGGTGCACCATCGACCGATCCTGATGTCTTC  420790

Query  1250    GGATGGATTTGAGTAAGAGCATAGCTGTTGGGACCCGAAAGATGGTGAACTATGCCTGAA  1309
               ||||||||||||||||||||||||||||||||||||||||||||||||||||||||||||
Sbjct  420791  GGATGGATTTGAGTAAGAGCATAGCTGTTGGGACCCGAAAGATGGTGAACTATGCCTGAA  420850

Query  1310    TAGGGTGAAGCCAGAGGAAACTCTGGTGGAGGCTCGTAGCGGTTCTGACGTGCAAATCGA  1369
               ||||||||||||||||||||||||||||||||||||||||||||||||||||||||||||
Sbjct  420851  TAGGGTGAAGCCAGAGGAAACTCTGGTGGAGGCTCGTAGCGGTTCTGACGTGCAAATCGA  420910

Query  1370    TCGTCGAATTTGGGTATAGGGGCGAAAGACTAATCGAACCATCTAGTAGCTGGTTCCTGC  1429
               ||||||||||||||||||||||||||||||||||||||||||||||||||||||||||||
Sbjct  420911  TCGTCGAATTTGGGTATAGGGGCGAAAGACTAATCGAACCATCTAGTAGCTGGTTCCTGC  420970


>NW_003020045.1 Candida tropicalis MYA-3404 genomic scaffold supercont3.16, whole 
genome shotgun sequence
Length=11104

 Score = 1951 bits (1056),  Expect = 0.0
 Identities = 1318/1440 (92%), Gaps = 35/1440 (2%)
 Strand=Plus/Plus

Query  1     CAAGGTTTCCGTAGGTGAACCTGCGGAAGGATCATTACTGATTTGCTTAATTGCACCACA  60
             ||||||||||||||||||||||||||||||||||||||||||||||||||||||||||||
Sbjct  6001  CAAGGTTTCCGTAGGTGAACCTGCGGAAGGATCATTACTGATTTGCTTAATTGCACCACA  6060

Query  61    TGTGTTTTTCTTTGAAACAAACTTGCTTTGGCGGTGGG-CCCAGCCTGCCGCCAGAGGTC  119
             |||||||||  ||| |||||| || |||||| || |||  | | ||| ||||||||||| 
Sbjct  6061  TGTGTTTTTTATTG-AACAAA-TTTCTTTGGTGGCGGGAGCAATCCTACCGCCAGAGGT-  6117

Query  120   TA-AACTTACAACC-AATTTTTTATCAACTTGTCACACCAGATT-ATTACT--AATAGTC  174
             || ||| || |||| || |||||||  ||  |||| ||  |||| |||| |  |||||||
Sbjct  6118  TATAAC-TA-AACCAAACTTTTTATTTAC-AGTCAAACTTGATTTATTATTACAATAGTC  6174

Query  175   AAAACTTTCAACAACGGATCTCTTGGTTCTCGCATCGATGAAGAACGCAGCGAAATGCGA  234
             ||||||||||||||||||||||||||||||||||||||||||||||||||||||||||||
Sbjct  6175  AAAACTTTCAACAACGGATCTCTTGGTTCTCGCATCGATGAAGAACGCAGCGAAATGCGA  6234

Query  235   TACGTAATATGAATTGCAGATATTCGTGAATCATCGAATCTTTGAACGCACATTGCGCCC  294
             ||||||||||||||||||||||||||||||||||||||||||||||||||||||||||||
Sbjct  6235  TACGTAATATGAATTGCAGATATTCGTGAATCATCGAATCTTTGAACGCACATTGCGCCC  6294

Query  295   TCTGGTATTCCGGAGGGCATGCCTGTTTGAGCGTCGTTTCTCCCTCAAACCGCTGGGTTT  354
             | |||||||||  |||||||||||||||||||||| ||||||||||||||| | ||||||
Sbjct  6295  TTTGGTATTCCAAAGGGCATGCCTGTTTGAGCGTCATTTCTCCCTCAAACCCCCGGGTTT  6354

Query  355   GGTGTTGAGCAATACGACTTGGGTTTGCTTGAAAGACGGTAGTGGTAAGGCGGGATC-GC  413
             |||||||||||||||| | | |||||| ||||||||    | |  ||| | || | |   
Sbjct  6355  GGTGTTGAGCAATACG-C-TAGGTTTGTTTGAAAGA----A-T-TTAACGTGGAAACTTA  6406

Query  414   TTTGACAATGGCTTAGGTCTAACCAAAAACATTGCTTGCGGCGGTAACGTCCACCAC-GT  472
             ||| | |  | ||||||| || |||||| |   ||||     | ||  | |||||||  |
Sbjct  6407  TTTTA-AGCGACTTAGGTTTATCCAAAA-C---GCTTATTTTGCTAGTGGCCACCACAAT  6461

Query  473   ATATCTTCA-AACTTTGACCTCAAATCAGGTAGGACTACCCGCTGAACTTAAGCATATCA  531
              ||| |||| ||||||||||||||||||||||||||||||||||||||||||||||||||
Sbjct  6462  TTAT-TTCATAACTTTGACCTCAAATCAGGTAGGACTACCCGCTGAACTTAAGCATATCA  6520

Query  532   ATAAGCGGAGGAAAAGAAACCAACAGGGATTGCCTCAGTAGCGGCGAGTGAAGCGGCAAA  591
             ||||||||||||||||||||||||||||||||||| ||||||||||||||||||||||||
Sbjct  6521  ATAAGCGGAGGAAAAGAAACCAACAGGGATTGCCTTAGTAGCGGCGAGTGAAGCGGCAAA  6580

Query  592   AGCTCAAATTTGAAATCTGGCGTCTTT-GGCGTCCGAGTTGTAATTTGAAGAAGGTATCT  650
             ||||||||||||||||||||| |||||  | |||||||||||||||||||||||||||||
Sbjct  6581  AGCTCAAATTTGAAATCTGGC-TCTTTCAGAGTCCGAGTTGTAATTTGAAGAAGGTATCT  6639

Query  651   TTGGGCCCGGCTCTTGTCTATGTTCCTTGGAACAGGACGTCACAGAGGGTGAGAATCCCG  710
             ||||| | |||||||||||||||| |||||||||| ||||||||||||||||||||||||
Sbjct  6640  TTGGGTCTGGCTCTTGTCTATGTTTCTTGGAACAGAACGTCACAGAGGGTGAGAATCCCG  6699

Query  711   TGCGATGAGATGACCCGGGTCTGTGTAAAGTTCCTTCGACGAGTCGAGTTGTTTGGGAAT  770
             ||||||||||||| || || || |||||||||||||||| ||||||||||||||||||||
Sbjct  6700  TGCGATGAGATGATCCAGGCCTATGTAAAGTTCCTTCGAAGAGTCGAGTTGTTTGGGAAT  6759

Query  771   GCAGCTCTAAGTGGGTGGTAAATTCCATCTAAAGCTAAATATTGGCGAGAGACCGATAGC  830
             ||||||||||||||||||||||||||||||||||||||||||||||||||||||||||||
Sbjct  6760  GCAGCTCTAAGTGGGTGGTAAATTCCATCTAAAGCTAAATATTGGCGAGAGACCGATAGC  6819

Query  831   GAACAAGTACAGTGATGGAAAGATGAAAAGAACTTTGAAAAGAGAGTGAAAAAGTACGTG  890
             ||||||||||||||||||||||||||||||||||||||||||||||||||||||||||||
Sbjct  6820  GAACAAGTACAGTGATGGAAAGATGAAAAGAACTTTGAAAAGAGAGTGAAAAAGTACGTG  6879

Query  891   AAATTGTTGAAAGGGAAGGGCTTGAGATCAGACTTGGTATTTTGCATGCTGCTCTC-TCG  949
             |||||||||||||||||||||||||||||||||||||||||||| ||| | || || |||
Sbjct  6880  AAATTGTTGAAAGGGAAGGGCTTGAGATCAGACTTGGTATTTTGTATGTTACT-TCTTCG  6938

Query  950   GGGGCGGCCGCTGCGGTTTACCGGGCCAGCATCGGTTTGGAGCGGCAGGATAATGGCGGA  1009
             |||| |||| || | ||||| |||||||||||| |||||| |||| |||| ||| |||  
Sbjct  6939  GGGGTGGCCTCTACAGTTTATCGGGCCAGCATCAGTTTGG-GCGGTAGGAGAATTGCGTT  6997

Query  1010  GGAATGTGGCACGGCTTCTGCTGTGTGTTATAGCCTCTGACGATACTGCCAGCCTAGACC  1069
             |||||||||||||||||| | |||||||||||||||  | ||||||||||||||||||| 
Sbjct  6998  GGAATGTGGCACGGCTTCGGTTGTGTGTTATAGCCTTCGTCGATACTGCCAGCCTAGACT  7057

Query  1070  GAGGACTGCGGTTTTTAACCTAGGATGTTGGCATAATGATCTTAAGTCGCCCGTCTTGAA  1129
             |||||||||||||| | |||||||||||||||||||||||||||||||||||||||||||
Sbjct  7058  GAGGACTGCGGTTTAT-ACCTAGGATGTTGGCATAATGATCTTAAGTCGCCCGTCTTGAA  7116

Query  1130  ACACGGACCAAGGAGTCTAACGTCTATGCGAGTGTTTGGGTGTAAAACCCGTACGCGTAA  1189
             ||||||||||||||||||||||||||||||||||||||||||||||||||||||||||||
Sbjct  7117  ACACGGACCAAGGAGTCTAACGTCTATGCGAGTGTTTGGGTGTAAAACCCGTACGCGTAA  7176

Query  1190  TGAAAGTGAACGAAGGTGGGGGCCCATTAGGGTGCACCATCGACCGATCCTGATGTGTTC  1249
             |||||||||||| |||||||||||| |  ||||||||||||||||||||||||||| |||
Sbjct  7177  TGAAAGTGAACGTAGGTGGGGGCCCGTATGGGTGCACCATCGACCGATCCTGATGTCTTC  7236

Query  1250  GGATGGATTTGAGTAAGAGCATAGCTGTTGGGACCCGAAAGATGGTGAACTATGCCTGAA  1309
             ||||||||||||||||||||||||||||||||||||||||||||||||||||||||||||
Sbjct  7237  GGATGGATTTGAGTAAGAGCATAGCTGTTGGGACCCGAAAGATGGTGAACTATGCCTGAA  7296

Query  1310  TAGGGTGAAGCCAGAGGAAACTCTGGTGGAGGCTCGTAGCGGTTCTGACGTGCAAATCGA  1369
             ||||||||||||||||||||||||||||||||||||||||||||||||||||||||||||
Sbjct  7297  TAGGGTGAAGCCAGAGGAAACTCTGGTGGAGGCTCGTAGCGGTTCTGACGTGCAAATCGA  7356

Query  1370  TCGTCGAATTTGGGTATAGGGGCGAAAGACTAATCGAACCATCTAGTAGCTGGTTCCTGC  1429
             ||||||||||||||||||||||||||||||||||||||||||||||||||||||||||||
Sbjct  7357  TCGTCGAATTTGGGTATAGGGGCGAAAGACTAATCGAACCATCTAGTAGCTGGTTCCTGC  7416


>NW_003020039.1 Candida tropicalis MYA-3404 genomic scaffold supercont3.10, whole 
genome shotgun sequence
Length=430102

 Score = 1951 bits (1056),  Expect = 0.0
 Identities = 1318/1440 (92%), Gaps = 35/1440 (2%)
 Strand=Plus/Plus

Query  1       CAAGGTTTCCGTAGGTGAACCTGCGGAAGGATCATTACTGATTTGCTTAATTGCACCACA  60
               ||||||||||||||||||||||||||||||||||||||||||||||||||||||||||||
Sbjct  398965  CAAGGTTTCCGTAGGTGAACCTGCGGAAGGATCATTACTGATTTGCTTAATTGCACCACA  399024

Query  61      TGTGTTTTTCTTTGAAACAAACTTGCTTTGGCGGTGGG-CCCAGCCTGCCGCCAGAGGTC  119
               |||||||||  ||| |||||| || |||||| || |||  | | ||| ||||||||||| 
Sbjct  399025  TGTGTTTTTTATTG-AACAAA-TTTCTTTGGTGGCGGGAGCAATCCTACCGCCAGAGGT-  399081

Query  120     TA-AACTTACAACC-AATTTTTTATCAACTTGTCACACCAGATT-ATTACT--AATAGTC  174
               || ||| || |||| || |||||||  ||  |||| ||  |||| |||| |  |||||||
Sbjct  399082  TATAAC-TA-AACCAAACTTTTTATTTAC-AGTCAAACTTGATTTATTATTACAATAGTC  399138

Query  175     AAAACTTTCAACAACGGATCTCTTGGTTCTCGCATCGATGAAGAACGCAGCGAAATGCGA  234
               ||||||||||||||||||||||||||||||||||||||||||||||||||||||||||||
Sbjct  399139  AAAACTTTCAACAACGGATCTCTTGGTTCTCGCATCGATGAAGAACGCAGCGAAATGCGA  399198

Query  235     TACGTAATATGAATTGCAGATATTCGTGAATCATCGAATCTTTGAACGCACATTGCGCCC  294
               ||||||||||||||||||||||||||||||||||||||||||||||||||||||||||||
Sbjct  399199  TACGTAATATGAATTGCAGATATTCGTGAATCATCGAATCTTTGAACGCACATTGCGCCC  399258

Query  295     TCTGGTATTCCGGAGGGCATGCCTGTTTGAGCGTCGTTTCTCCCTCAAACCGCTGGGTTT  354
               | |||||||||  |||||||||||||||||||||| ||||||||||||||| | ||||||
Sbjct  399259  TTTGGTATTCCAAAGGGCATGCCTGTTTGAGCGTCATTTCTCCCTCAAACCCCCGGGTTT  399318

Query  355     GGTGTTGAGCAATACGACTTGGGTTTGCTTGAAAGACGGTAGTGGTAAGGCGGGATC-GC  413
               |||||||||||||||| | | |||||| ||||||||    | |  ||| | || | |   
Sbjct  399319  GGTGTTGAGCAATACG-C-TAGGTTTGTTTGAAAGA----A-T-TTAACGTGGAAACTTA  399370

Query  414     TTTGACAATGGCTTAGGTCTAACCAAAAACATTGCTTGCGGCGGTAACGTCCACCAC-GT  472
               ||| | |  | ||||||| || |||||| |   ||||     | ||  | |||||||  |
Sbjct  399371  TTTTA-AGCGACTTAGGTTTATCCAAAA-C---GCTTATTTTGCTAGTGGCCACCACAAT  399425

Query  473     ATATCTTCA-AACTTTGACCTCAAATCAGGTAGGACTACCCGCTGAACTTAAGCATATCA  531
                ||| |||| ||||||||||||||||||||||||||||||||||||||||||||||||||
Sbjct  399426  TTAT-TTCATAACTTTGACCTCAAATCAGGTAGGACTACCCGCTGAACTTAAGCATATCA  399484

Query  532     ATAAGCGGAGGAAAAGAAACCAACAGGGATTGCCTCAGTAGCGGCGAGTGAAGCGGCAAA  591
               ||||||||||||||||||||||||||||||||||| ||||||||||||||||||||||||
Sbjct  399485  ATAAGCGGAGGAAAAGAAACCAACAGGGATTGCCTTAGTAGCGGCGAGTGAAGCGGCAAA  399544

Query  592     AGCTCAAATTTGAAATCTGGCGTCTTT-GGCGTCCGAGTTGTAATTTGAAGAAGGTATCT  650
               ||||||||||||||||||||| |||||  | |||||||||||||||||||||||||||||
Sbjct  399545  AGCTCAAATTTGAAATCTGGC-TCTTTCAGAGTCCGAGTTGTAATTTGAAGAAGGTATCT  399603

Query  651     TTGGGCCCGGCTCTTGTCTATGTTCCTTGGAACAGGACGTCACAGAGGGTGAGAATCCCG  710
               ||||| | |||||||||||||||| |||||||||| ||||||||||||||||||||||||
Sbjct  399604  TTGGGTCTGGCTCTTGTCTATGTTTCTTGGAACAGAACGTCACAGAGGGTGAGAATCCCG  399663

Query  711     TGCGATGAGATGACCCGGGTCTGTGTAAAGTTCCTTCGACGAGTCGAGTTGTTTGGGAAT  770
               ||||||||||||| || || || |||||||||||||||| ||||||||||||||||||||
Sbjct  399664  TGCGATGAGATGATCCAGGCCTATGTAAAGTTCCTTCGAAGAGTCGAGTTGTTTGGGAAT  399723

Query  771     GCAGCTCTAAGTGGGTGGTAAATTCCATCTAAAGCTAAATATTGGCGAGAGACCGATAGC  830
               ||||||||||||||||||||||||||||||||||||||||||||||||||||||||||||
Sbjct  399724  GCAGCTCTAAGTGGGTGGTAAATTCCATCTAAAGCTAAATATTGGCGAGAGACCGATAGC  399783

Query  831     GAACAAGTACAGTGATGGAAAGATGAAAAGAACTTTGAAAAGAGAGTGAAAAAGTACGTG  890
               ||||||||||||||||||||||||||||||||||||||||||||||||||||||||||||
Sbjct  399784  GAACAAGTACAGTGATGGAAAGATGAAAAGAACTTTGAAAAGAGAGTGAAAAAGTACGTG  399843

Query  891     AAATTGTTGAAAGGGAAGGGCTTGAGATCAGACTTGGTATTTTGCATGCTGCTCTC-TCG  949
               |||||||||||||||||||||||||||||||||||||||||||| ||| | || || |||
Sbjct  399844  AAATTGTTGAAAGGGAAGGGCTTGAGATCAGACTTGGTATTTTGTATGTTACT-TCTTCG  399902

Query  950     GGGGCGGCCGCTGCGGTTTACCGGGCCAGCATCGGTTTGGAGCGGCAGGATAATGGCGGA  1009
               |||| |||| || | ||||| |||||||||||| |||||| |||| |||| ||| |||  
Sbjct  399903  GGGGTGGCCTCTACAGTTTATCGGGCCAGCATCAGTTTGG-GCGGTAGGAGAATTGCGTT  399961

Query  1010    GGAATGTGGCACGGCTTCTGCTGTGTGTTATAGCCTCTGACGATACTGCCAGCCTAGACC  1069
               |||||||||||||||||| | |||||||||||||||  | ||||||||||||||||||| 
Sbjct  399962  GGAATGTGGCACGGCTTCGGTTGTGTGTTATAGCCTTCGTCGATACTGCCAGCCTAGACT  400021

Query  1070    GAGGACTGCGGTTTTTAACCTAGGATGTTGGCATAATGATCTTAAGTCGCCCGTCTTGAA  1129
               |||||||||||||| | |||||||||||||||||||||||||||||||||||||||||||
Sbjct  400022  GAGGACTGCGGTTTAT-ACCTAGGATGTTGGCATAATGATCTTAAGTCGCCCGTCTTGAA  400080

Query  1130    ACACGGACCAAGGAGTCTAACGTCTATGCGAGTGTTTGGGTGTAAAACCCGTACGCGTAA  1189
               ||||||||||||||||||||||||||||||||||||||||||||||||||||||||||||
Sbjct  400081  ACACGGACCAAGGAGTCTAACGTCTATGCGAGTGTTTGGGTGTAAAACCCGTACGCGTAA  400140

Query  1190    TGAAAGTGAACGAAGGTGGGGGCCCATTAGGGTGCACCATCGACCGATCCTGATGTGTTC  1249
               |||||||||||| |||||||||||| |  ||||||||||||||||||||||||||| |||
Sbjct  400141  TGAAAGTGAACGTAGGTGGGGGCCCGTATGGGTGCACCATCGACCGATCCTGATGTCTTC  400200

Query  1250    GGATGGATTTGAGTAAGAGCATAGCTGTTGGGACCCGAAAGATGGTGAACTATGCCTGAA  1309
               ||||||||||||||||||||||||||||||||||||||||||||||||||||||||||||
Sbjct  400201  GGATGGATTTGAGTAAGAGCATAGCTGTTGGGACCCGAAAGATGGTGAACTATGCCTGAA  400260

Query  1310    TAGGGTGAAGCCAGAGGAAACTCTGGTGGAGGCTCGTAGCGGTTCTGACGTGCAAATCGA  1369
               ||||||||||||||||||||||||||||||||||||||||||||||||||||||||||||
Sbjct  400261  TAGGGTGAAGCCAGAGGAAACTCTGGTGGAGGCTCGTAGCGGTTCTGACGTGCAAATCGA  400320

Query  1370    TCGTCGAATTTGGGTATAGGGGCGAAAGACTAATCGAACCATCTAGTAGCTGGTTCCTGC  1429
               ||||||||||||||||||||||||||||||||||||||||||||||||||||||||||||
Sbjct  400321  TCGTCGAATTTGGGTATAGGGGCGAAAGACTAATCGAACCATCTAGTAGCTGGTTCCTGC  400380


 Score = 1951 bits (1056),  Expect = 0.0
 Identities = 1318/1440 (92%), Gaps = 35/1440 (2%)
 Strand=Plus/Plus

Query  1       CAAGGTTTCCGTAGGTGAACCTGCGGAAGGATCATTACTGATTTGCTTAATTGCACCACA  60
               ||||||||||||||||||||||||||||||||||||||||||||||||||||||||||||
Sbjct  408819  CAAGGTTTCCGTAGGTGAACCTGCGGAAGGATCATTACTGATTTGCTTAATTGCACCACA  408878

Query  61      TGTGTTTTTCTTTGAAACAAACTTGCTTTGGCGGTGGG-CCCAGCCTGCCGCCAGAGGTC  119
               |||||||||  ||| |||||| || |||||| || |||  | | ||| ||||||||||| 
Sbjct  408879  TGTGTTTTTTATTG-AACAAA-TTTCTTTGGTGGCGGGAGCAATCCTACCGCCAGAGGT-  408935

Query  120     TA-AACTTACAACC-AATTTTTTATCAACTTGTCACACCAGATT-ATTACT--AATAGTC  174
               || ||| || |||| || |||||||  ||  |||| ||  |||| |||| |  |||||||
Sbjct  408936  TATAAC-TA-AACCAAACTTTTTATTTAC-AGTCAAACTTGATTTATTATTACAATAGTC  408992

Query  175     AAAACTTTCAACAACGGATCTCTTGGTTCTCGCATCGATGAAGAACGCAGCGAAATGCGA  234
               ||||||||||||||||||||||||||||||||||||||||||||||||||||||||||||
Sbjct  408993  AAAACTTTCAACAACGGATCTCTTGGTTCTCGCATCGATGAAGAACGCAGCGAAATGCGA  409052

Query  235     TACGTAATATGAATTGCAGATATTCGTGAATCATCGAATCTTTGAACGCACATTGCGCCC  294
               ||||||||||||||||||||||||||||||||||||||||||||||||||||||||||||
Sbjct  409053  TACGTAATATGAATTGCAGATATTCGTGAATCATCGAATCTTTGAACGCACATTGCGCCC  409112

Query  295     TCTGGTATTCCGGAGGGCATGCCTGTTTGAGCGTCGTTTCTCCCTCAAACCGCTGGGTTT  354
               | |||||||||  |||||||||||||||||||||| ||||||||||||||| | ||||||
Sbjct  409113  TTTGGTATTCCAAAGGGCATGCCTGTTTGAGCGTCATTTCTCCCTCAAACCCCCGGGTTT  409172

Query  355     GGTGTTGAGCAATACGACTTGGGTTTGCTTGAAAGACGGTAGTGGTAAGGCGGGATC-GC  413
               |||||||||||||||| | | |||||| ||||||||    | |  ||| | || | |   
Sbjct  409173  GGTGTTGAGCAATACG-C-TAGGTTTGTTTGAAAGA----A-T-TTAACGTGGAAACTTA  409224

Query  414     TTTGACAATGGCTTAGGTCTAACCAAAAACATTGCTTGCGGCGGTAACGTCCACCAC-GT  472
               ||| | |  | ||||||| || |||||| |   ||||     | ||  | |||||||  |
Sbjct  409225  TTTTA-AGCGACTTAGGTTTATCCAAAA-C---GCTTATTTTGCTAGTGGCCACCACAAT  409279

Query  473     ATATCTTCA-AACTTTGACCTCAAATCAGGTAGGACTACCCGCTGAACTTAAGCATATCA  531
                ||| |||| ||||||||||||||||||||||||||||||||||||||||||||||||||
Sbjct  409280  TTAT-TTCATAACTTTGACCTCAAATCAGGTAGGACTACCCGCTGAACTTAAGCATATCA  409338

Query  532     ATAAGCGGAGGAAAAGAAACCAACAGGGATTGCCTCAGTAGCGGCGAGTGAAGCGGCAAA  591
               ||||||||||||||||||||||||||||||||||| ||||||||||||||||||||||||
Sbjct  409339  ATAAGCGGAGGAAAAGAAACCAACAGGGATTGCCTTAGTAGCGGCGAGTGAAGCGGCAAA  409398

Query  592     AGCTCAAATTTGAAATCTGGCGTCTTT-GGCGTCCGAGTTGTAATTTGAAGAAGGTATCT  650
               ||||||||||||||||||||| |||||  | |||||||||||||||||||||||||||||
Sbjct  409399  AGCTCAAATTTGAAATCTGGC-TCTTTCAGAGTCCGAGTTGTAATTTGAAGAAGGTATCT  409457

Query  651     TTGGGCCCGGCTCTTGTCTATGTTCCTTGGAACAGGACGTCACAGAGGGTGAGAATCCCG  710
               ||||| | |||||||||||||||| |||||||||| ||||||||||||||||||||||||
Sbjct  409458  TTGGGTCTGGCTCTTGTCTATGTTTCTTGGAACAGAACGTCACAGAGGGTGAGAATCCCG  409517

Query  711     TGCGATGAGATGACCCGGGTCTGTGTAAAGTTCCTTCGACGAGTCGAGTTGTTTGGGAAT  770
               ||||||||||||| || || || |||||||||||||||| ||||||||||||||||||||
Sbjct  409518  TGCGATGAGATGATCCAGGCCTATGTAAAGTTCCTTCGAAGAGTCGAGTTGTTTGGGAAT  409577

Query  771     GCAGCTCTAAGTGGGTGGTAAATTCCATCTAAAGCTAAATATTGGCGAGAGACCGATAGC  830
               ||||||||||||||||||||||||||||||||||||||||||||||||||||||||||||
Sbjct  409578  GCAGCTCTAAGTGGGTGGTAAATTCCATCTAAAGCTAAATATTGGCGAGAGACCGATAGC  409637

Query  831     GAACAAGTACAGTGATGGAAAGATGAAAAGAACTTTGAAAAGAGAGTGAAAAAGTACGTG  890
               ||||||||||||||||||||||||||||||||||||||||||||||||||||||||||||
Sbjct  409638  GAACAAGTACAGTGATGGAAAGATGAAAAGAACTTTGAAAAGAGAGTGAAAAAGTACGTG  409697

Query  891     AAATTGTTGAAAGGGAAGGGCTTGAGATCAGACTTGGTATTTTGCATGCTGCTCTC-TCG  949
               |||||||||||||||||||||||||||||||||||||||||||| ||| | || || |||
Sbjct  409698  AAATTGTTGAAAGGGAAGGGCTTGAGATCAGACTTGGTATTTTGTATGTTACT-TCTTCG  409756

Query  950     GGGGCGGCCGCTGCGGTTTACCGGGCCAGCATCGGTTTGGAGCGGCAGGATAATGGCGGA  1009
               |||| |||| || | ||||| |||||||||||| |||||| |||| |||| ||| |||  
Sbjct  409757  GGGGTGGCCTCTACAGTTTATCGGGCCAGCATCAGTTTGG-GCGGTAGGAGAATTGCGTT  409815

Query  1010    GGAATGTGGCACGGCTTCTGCTGTGTGTTATAGCCTCTGACGATACTGCCAGCCTAGACC  1069
               |||||||||||||||||| | |||||||||||||||  | ||||||||||||||||||| 
Sbjct  409816  GGAATGTGGCACGGCTTCGGTTGTGTGTTATAGCCTTCGTCGATACTGCCAGCCTAGACT  409875

Query  1070    GAGGACTGCGGTTTTTAACCTAGGATGTTGGCATAATGATCTTAAGTCGCCCGTCTTGAA  1129
               |||||||||||||| | |||||||||||||||||||||||||||||||||||||||||||
Sbjct  409876  GAGGACTGCGGTTTAT-ACCTAGGATGTTGGCATAATGATCTTAAGTCGCCCGTCTTGAA  409934

Query  1130    ACACGGACCAAGGAGTCTAACGTCTATGCGAGTGTTTGGGTGTAAAACCCGTACGCGTAA  1189
               ||||||||||||||||||||||||||||||||||||||||||||||||||||||||||||
Sbjct  409935  ACACGGACCAAGGAGTCTAACGTCTATGCGAGTGTTTGGGTGTAAAACCCGTACGCGTAA  409994

Query  1190    TGAAAGTGAACGAAGGTGGGGGCCCATTAGGGTGCACCATCGACCGATCCTGATGTGTTC  1249
               |||||||||||| |||||||||||| |  ||||||||||||||||||||||||||| |||
Sbjct  409995  TGAAAGTGAACGTAGGTGGGGGCCCGTATGGGTGCACCATCGACCGATCCTGATGTCTTC  410054

Query  1250    GGATGGATTTGAGTAAGAGCATAGCTGTTGGGACCCGAAAGATGGTGAACTATGCCTGAA  1309
               ||||||||||||||||||||||||||||||||||||||||||||||||||||||||||||
Sbjct  410055  GGATGGATTTGAGTAAGAGCATAGCTGTTGGGACCCGAAAGATGGTGAACTATGCCTGAA  410114

Query  1310    TAGGGTGAAGCCAGAGGAAACTCTGGTGGAGGCTCGTAGCGGTTCTGACGTGCAAATCGA  1369
               ||||||||||||||||||||||||||||||||||||||||||||||||||||||||||||
Sbjct  410115  TAGGGTGAAGCCAGAGGAAACTCTGGTGGAGGCTCGTAGCGGTTCTGACGTGCAAATCGA  410174

Query  1370    TCGTCGAATTTGGGTATAGGGGCGAAAGACTAATCGAACCATCTAGTAGCTGGTTCCTGC  1429
               ||||||||||||||||||||||||||||||||||||||||||||||||||||||||||||
Sbjct  410175  TCGTCGAATTTGGGTATAGGGGCGAAAGACTAATCGAACCATCTAGTAGCTGGTTCCTGC  410234


 Score = 1951 bits (1056),  Expect = 0.0
 Identities = 1318/1440 (92%), Gaps = 35/1440 (2%)
 Strand=Plus/Plus

Query  1       CAAGGTTTCCGTAGGTGAACCTGCGGAAGGATCATTACTGATTTGCTTAATTGCACCACA  60
               ||||||||||||||||||||||||||||||||||||||||||||||||||||||||||||
Sbjct  419555  CAAGGTTTCCGTAGGTGAACCTGCGGAAGGATCATTACTGATTTGCTTAATTGCACCACA  419614

Query  61      TGTGTTTTTCTTTGAAACAAACTTGCTTTGGCGGTGGG-CCCAGCCTGCCGCCAGAGGTC  119
               |||||||||  ||| |||||| || |||||| || |||  | | ||| ||||||||||| 
Sbjct  419615  TGTGTTTTTTATTG-AACAAA-TTTCTTTGGTGGCGGGAGCAATCCTACCGCCAGAGGT-  419671

Query  120     TA-AACTTACAACC-AATTTTTTATCAACTTGTCACACCAGATT-ATTACT--AATAGTC  174
               || ||| || |||| || |||||||  ||  |||| ||  |||| |||| |  |||||||
Sbjct  419672  TATAAC-TA-AACCAAACTTTTTATTTAC-AGTCAAACTTGATTTATTATTACAATAGTC  419728

Query  175     AAAACTTTCAACAACGGATCTCTTGGTTCTCGCATCGATGAAGAACGCAGCGAAATGCGA  234
               ||||||||||||||||||||||||||||||||||||||||||||||||||||||||||||
Sbjct  419729  AAAACTTTCAACAACGGATCTCTTGGTTCTCGCATCGATGAAGAACGCAGCGAAATGCGA  419788

Query  235     TACGTAATATGAATTGCAGATATTCGTGAATCATCGAATCTTTGAACGCACATTGCGCCC  294
               ||||||||||||||||||||||||||||||||||||||||||||||||||||||||||||
Sbjct  419789  TACGTAATATGAATTGCAGATATTCGTGAATCATCGAATCTTTGAACGCACATTGCGCCC  419848

Query  295     TCTGGTATTCCGGAGGGCATGCCTGTTTGAGCGTCGTTTCTCCCTCAAACCGCTGGGTTT  354
               | |||||||||  |||||||||||||||||||||| ||||||||||||||| | ||||||
Sbjct  419849  TTTGGTATTCCAAAGGGCATGCCTGTTTGAGCGTCATTTCTCCCTCAAACCCCCGGGTTT  419908

Query  355     GGTGTTGAGCAATACGACTTGGGTTTGCTTGAAAGACGGTAGTGGTAAGGCGGGATC-GC  413
               |||||||||||||||| | | |||||| ||||||||    | |  ||| | || | |   
Sbjct  419909  GGTGTTGAGCAATACG-C-TAGGTTTGTTTGAAAGA----A-T-TTAACGTGGAAACTTA  419960

Query  414     TTTGACAATGGCTTAGGTCTAACCAAAAACATTGCTTGCGGCGGTAACGTCCACCAC-GT  472
               ||| | |  | ||||||| || |||||| |   ||||     | ||  | |||||||  |
Sbjct  419961  TTTTA-AGCGACTTAGGTTTATCCAAAA-C---GCTTATTTTGCTAGTGGCCACCACAAT  420015

Query  473     ATATCTTCA-AACTTTGACCTCAAATCAGGTAGGACTACCCGCTGAACTTAAGCATATCA  531
                ||| |||| ||||||||||||||||||||||||||||||||||||||||||||||||||
Sbjct  420016  TTAT-TTCATAACTTTGACCTCAAATCAGGTAGGACTACCCGCTGAACTTAAGCATATCA  420074

Query  532     ATAAGCGGAGGAAAAGAAACCAACAGGGATTGCCTCAGTAGCGGCGAGTGAAGCGGCAAA  591
               ||||||||||||||||||||||||||||||||||| ||||||||||||||||||||||||
Sbjct  420075  ATAAGCGGAGGAAAAGAAACCAACAGGGATTGCCTTAGTAGCGGCGAGTGAAGCGGCAAA  420134

Query  592     AGCTCAAATTTGAAATCTGGCGTCTTT-GGCGTCCGAGTTGTAATTTGAAGAAGGTATCT  650
               ||||||||||||||||||||| |||||  | |||||||||||||||||||||||||||||
Sbjct  420135  AGCTCAAATTTGAAATCTGGC-TCTTTCAGAGTCCGAGTTGTAATTTGAAGAAGGTATCT  420193

Query  651     TTGGGCCCGGCTCTTGTCTATGTTCCTTGGAACAGGACGTCACAGAGGGTGAGAATCCCG  710
               ||||| | |||||||||||||||| |||||||||| ||||||||||||||||||||||||
Sbjct  420194  TTGGGTCTGGCTCTTGTCTATGTTTCTTGGAACAGAACGTCACAGAGGGTGAGAATCCCG  420253

Query  711     TGCGATGAGATGACCCGGGTCTGTGTAAAGTTCCTTCGACGAGTCGAGTTGTTTGGGAAT  770
               ||||||||||||| || || || |||||||||||||||| ||||||||||||||||||||
Sbjct  420254  TGCGATGAGATGATCCAGGCCTATGTAAAGTTCCTTCGAAGAGTCGAGTTGTTTGGGAAT  420313

Query  771     GCAGCTCTAAGTGGGTGGTAAATTCCATCTAAAGCTAAATATTGGCGAGAGACCGATAGC  830
               ||||||||||||||||||||||||||||||||||||||||||||||||||||||||||||
Sbjct  420314  GCAGCTCTAAGTGGGTGGTAAATTCCATCTAAAGCTAAATATTGGCGAGAGACCGATAGC  420373

Query  831     GAACAAGTACAGTGATGGAAAGATGAAAAGAACTTTGAAAAGAGAGTGAAAAAGTACGTG  890
               ||||||||||||||||||||||||||||||||||||||||||||||||||||||||||||
Sbjct  420374  GAACAAGTACAGTGATGGAAAGATGAAAAGAACTTTGAAAAGAGAGTGAAAAAGTACGTG  420433

Query  891     AAATTGTTGAAAGGGAAGGGCTTGAGATCAGACTTGGTATTTTGCATGCTGCTCTC-TCG  949
               |||||||||||||||||||||||||||||||||||||||||||| ||| | || || |||
Sbjct  420434  AAATTGTTGAAAGGGAAGGGCTTGAGATCAGACTTGGTATTTTGTATGTTACT-TCTTCG  420492

Query  950     GGGGCGGCCGCTGCGGTTTACCGGGCCAGCATCGGTTTGGAGCGGCAGGATAATGGCGGA  1009
               |||| |||| || | ||||| |||||||||||| |||||| |||| |||| ||| |||  
Sbjct  420493  GGGGTGGCCTCTACAGTTTATCGGGCCAGCATCAGTTTGG-GCGGTAGGAGAATTGCGTT  420551

Query  1010    GGAATGTGGCACGGCTTCTGCTGTGTGTTATAGCCTCTGACGATACTGCCAGCCTAGACC  1069
               |||||||||||||||||| | |||||||||||||||  | ||||||||||||||||||| 
Sbjct  420552  GGAATGTGGCACGGCTTCGGTTGTGTGTTATAGCCTTCGTCGATACTGCCAGCCTAGACT  420611

Query  1070    GAGGACTGCGGTTTTTAACCTAGGATGTTGGCATAATGATCTTAAGTCGCCCGTCTTGAA  1129
               |||||||||||||| | |||||||||||||||||||||||||||||||||||||||||||
Sbjct  420612  GAGGACTGCGGTTTAT-ACCTAGGATGTTGGCATAATGATCTTAAGTCGCCCGTCTTGAA  420670

Query  1130    ACACGGACCAAGGAGTCTAACGTCTATGCGAGTGTTTGGGTGTAAAACCCGTACGCGTAA  1189
               ||||||||||||||||||||||||||||||||||||||||||||||||||||||||||||
Sbjct  420671  ACACGGACCAAGGAGTCTAACGTCTATGCGAGTGTTTGGGTGTAAAACCCGTACGCGTAA  420730

Query  1190    TGAAAGTGAACGAAGGTGGGGGCCCATTAGGGTGCACCATCGACCGATCCTGATGTGTTC  1249
               |||||||||||| |||||||||||| |  ||||||||||||||||||||||||||| |||
Sbjct  420731  TGAAAGTGAACGTAGGTGGGGGCCCGTATGGGTGCACCATCGACCGATCCTGATGTCTTC  420790

Query  1250    GGATGGATTTGAGTAAGAGCATAGCTGTTGGGACCCGAAAGATGGTGAACTATGCCTGAA  1309
               ||||||||||||||||||||||||||||||||||||||||||||||||||||||||||||
Sbjct  420791  GGATGGATTTGAGTAAGAGCATAGCTGTTGGGACCCGAAAGATGGTGAACTATGCCTGAA  420850

Query  1310    TAGGGTGAAGCCAGAGGAAACTCTGGTGGAGGCTCGTAGCGGTTCTGACGTGCAAATCGA  1369
               ||||||||||||||||||||||||||||||||||||||||||||||||||||||||||||
Sbjct  420851  TAGGGTGAAGCCAGAGGAAACTCTGGTGGAGGCTCGTAGCGGTTCTGACGTGCAAATCGA  420910

Query  1370    TCGTCGAATTTGGGTATAGGGGCGAAAGACTAATCGAACCATCTAGTAGCTGGTTCCTGC  1429
               ||||||||||||||||||||||||||||||||||||||||||||||||||||||||||||
Sbjct  420911  TCGTCGAATTTGGGTATAGGGGCGAAAGACTAATCGAACCATCTAGTAGCTGGTTCCTGC  420970


>QLNQ01000018.1 Candida viswanathii strain ATCC 20962 contig14, whole genome 
shotgun sequence
Length=388342

 Score = 1936 bits (1048),  Expect = 0.0
 Identities = 1320/1443 (91%), Gaps = 52/1443 (4%)
 Strand=Plus/Plus

Query  1       CAAGGTTTCCGTAGGTGAACCTGCGGAAGGATCATTACTGATTTGCTTAATTGCACCACA  60
               ||||||||||||||||||||||||||||||||||||||||||||||||||||||||||||
Sbjct  384347  CAAGGTTTCCGTAGGTGAACCTGCGGAAGGATCATTACTGATTTGCTTAATTGCACCACA  384406

Query  61      TGTGTTTTTCTTTGAAACAAACTTGCTTTGGCGGTGGG--C-CCAGCCTGCCGCCAGAGG  117
               |||||||||   ||  || | | |||||||||||||||  | |    | |||||||||||
Sbjct  384407  TGTGTTTTTTACTG-GAC-AGC-TGCTTTGGCGGTGGGGACTCGTTTCCGCCGCCAGAGG  384463

Query  118     TCTAAACTTACAACC-AATTTTTTATCAACTTGTCACACCAGATTATTACTAATAGTCAA  176
               ||  ||| || |||| || |||||||  ||  |||| |||| |   ||  ||||||||||
Sbjct  384464  TCACAAC-TA-AACCAAACTTTTTAT-TACCAGTCA-ACCATA-CGTT-TTAATAGTCAA  384517

Query  177     AACTTTCAACAACGGATCTCTTGGTTCTCGCATCGATGAAGAACGCAGCGAAATGCGATA  236
               ||||||||||||||||||||||||||||||||||||||||||||||||||||||||||||
Sbjct  384518  AACTTTCAACAACGGATCTCTTGGTTCTCGCATCGATGAAGAACGCAGCGAAATGCGATA  384577

Query  237     CGTAATATGAATTGCAGATATTCGTGAATCATCGAATCTTTGAACGCACATTGCGCCCTC  296
               |||| |||||||||||||||||||||||||||||||||||||||||||||||||||||| 
Sbjct  384578  CGTAGTATGAATTGCAGATATTCGTGAATCATCGAATCTTTGAACGCACATTGCGCCCTT  384637

Query  297     TGGTATTCCGGAGGGCATGCCTGTTTGAGCGTCGTTTCTCCCTCAA-ACCGCTGGGTTTG  355
               |||||||||  |||||||||||||||||||||| ||||||||||||  |||| |||||||
Sbjct  384638  TGGTATTCCAAAGGGCATGCCTGTTTGAGCGTCATTTCTCCCTCAAGCCCGC-GGGTTTG  384696

Query  356     GTGTTGAGCAATACGACTTGGGTTTGCTTGAAAGACGGTA-GTGGTAAGGCGGGATCGCT  414
               ||||||||||||||| |   |||||| |||||||||| || ||||  || |   ||   |
Sbjct  384697  GTGTTGAGCAATACG-C-CAGGTTTGTTTGAAAGACG-TACGTGG--AGAC--TAT--AT  384747

Query  415     TTGACAATGGCTTAGG-TCTAACCAAAAACATTGCTTGCGGCGGTAACGTCCACCACGTA  473
               | | |   | |||||| ||| ||| |||||   |||||  || ||   | |||||||  |
Sbjct  384748  TAG-C---GACTTAGGTTCT-ACC-AAAAC---GCTTG-TGCAGT-CGGCCCACCAC--A  384794

Query  474     TATCTTCAAAC-TTTGACCTCAAATCAGGTAGGACTACCCGCTGAACTTAAGCATATCAA  532
                 | ||| ||| ||||||||||||||||||||||||||||||||||||||||||||||||
Sbjct  384795  GCTTTTCTAACTTTTGACCTCAAATCAGGTAGGACTACCCGCTGAACTTAAGCATATCAA  384854

Query  533     TAAGCGGAGGAAAAGAAACCAACAGGGATTGCCTCAGTAGCGGCGAGTGAAGCGGCAAAA  592
               |||||||||||||||||||||||||||||||||| |||||||||||||||||||||||||
Sbjct  384855  TAAGCGGAGGAAAAGAAACCAACAGGGATTGCCTTAGTAGCGGCGAGTGAAGCGGCAAAA  384914

Query  593     GCTCAAATTTGAAATCTGGCGTCTTT-GGCGTCCGAGTTGTAATTTGAAGAAGGTATCTT  651
               |||||||||||||||||||| |||||  | ||||||||||||||||||||||||||||||
Sbjct  384915  GCTCAAATTTGAAATCTGGC-TCTTTCAGAGTCCGAGTTGTAATTTGAAGAAGGTATCTT  384973

Query  652     TGGGCCCGGCTCTTGTCTATGTTCCTTGGAACAGGACGTCACAGAGGGTGAGAATCCCGT  711
               |||||| |||||||||||||||| |||||||||| |||||||||||||||||||||||||
Sbjct  384974  TGGGCCTGGCTCTTGTCTATGTTTCTTGGAACAGAACGTCACAGAGGGTGAGAATCCCGT  385033

Query  712     GCGATGAGATGACCCGGGTCTGTGTAAAGTTCCTTCGACGAGTCGAGTTGTTTGGGAATG  771
               ||||||||||||||| |||| |||||||||||||||||||||||||||||||||||||||
Sbjct  385034  GCGATGAGATGACCCAGGTCCGTGTAAAGTTCCTTCGACGAGTCGAGTTGTTTGGGAATG  385093

Query  772     CAGCTCTAAGTGGGTGGTAAATTCCATCTAAAGCTAAATATTGGCGAGAGACCGATAGCG  831
               ||||||||||||||||||||||||||||||||||||||||||||||||||||||||||||
Sbjct  385094  CAGCTCTAAGTGGGTGGTAAATTCCATCTAAAGCTAAATATTGGCGAGAGACCGATAGCG  385153

Query  832     AACAAGTACAGTGATGGAAAGATGAAAAGAACTTTGAAAAGAGAGTGAAAAAGTACGTGA  891
               ||||||||||||||||||||||||||||||||||||||||||||||||||||||||||||
Sbjct  385154  AACAAGTACAGTGATGGAAAGATGAAAAGAACTTTGAAAAGAGAGTGAAAAAGTACGTGA  385213

Query  892     AATTGTTGAAAGGGAAGGGCTTGAGATCAGACTTGGTATTTTGCATGCTGCTCTC-TCGG  950
               |||||||||||||||||||||||||||||||||||| |||||||||| |||| || ||||
Sbjct  385214  AATTGTTGAAAGGGAAGGGCTTGAGATCAGACTTGGCATTTTGCATGTTGCT-TCTTCGG  385272

Query  951     GGGCGGCCGCTGCGGTTTACCGGGCCAGCATCGGTTTGGAGCGGCAGGATAATGGCGGAG  1010
               |||||||| |||||||||  |||||||||||| |||||| ||||||||| ||| |||  |
Sbjct  385273  GGGCGGCCTCTGCGGTTTGTCGGGCCAGCATCAGTTTGG-GCGGCAGGACAATCGCGTGG  385331

Query  1011    GAATGTGGCACGGCTTCTGCTGTGTGTTATAGCCT-C-TGACGATACTGCCAGCCTAGAC  1068
               |||||||||||||| || ||||||||||||||||  | ||  ||||||||||||||||||
Sbjct  385332  GAATGTGGCACGGCCTCGGCTGTGTGTTATAGCCCGCGTG--GATACTGCCAGCCTAGAC  385389

Query  1069    CGAGGACTGCGGTTTTTAACCTAGGATGTTGGCATAATGATCTTAAGTCGCCCGTCTTGA  1128
                |||||||||||||| | ||||||||||||||||||||||||||||||||||||||||||
Sbjct  385390  TGAGGACTGCGGTTTAT-ACCTAGGATGTTGGCATAATGATCTTAAGTCGCCCGTCTTGA  385448

Query  1129    AACACGGACCAAGGAGTCTAACGTCTATGCGAGTGTTTGGGTGTAAAACCCGTACGCGTA  1188
               ||||||||||||||||||||||||||||||||||||||||||||||||||||||||||||
Sbjct  385449  AACACGGACCAAGGAGTCTAACGTCTATGCGAGTGTTTGGGTGTAAAACCCGTACGCGTA  385508

Query  1189    ATGAAAGTGAACGAAGGTGGGGGCCCATTA--GGGTGCACCATCGACCGATCCTGATGTG  1246
               ||||||||||||| ||||||||||||  |   ||||||||||||||||||||||||||| 
Sbjct  385509  ATGAAAGTGAACGTAGGTGGGGGCCCTCTCGGGGGTGCACCATCGACCGATCCTGATGTC  385568

Query  1247    TTCGGATGGATTTGAGTAAGAGCATAGCTGTTGGGACCCGAAAGATGGTGAACTATGCCT  1306
               ||||||||||||||||||||||||||||||||||||||||||||||||||||||||||||
Sbjct  385569  TTCGGATGGATTTGAGTAAGAGCATAGCTGTTGGGACCCGAAAGATGGTGAACTATGCCT  385628

Query  1307    GAATAGGGTGAAGCCAGAGGAAACTCTGGTGGAGGCTCGTAGCGGTTCTGACGTGCAAAT  1366
               ||||||||||||||||||||||||||||||||||||||||||||||||||||||||||||
Sbjct  385629  GAATAGGGTGAAGCCAGAGGAAACTCTGGTGGAGGCTCGTAGCGGTTCTGACGTGCAAAT  385688

Query  1367    CGATCGTCGAATTTGGGTATAGGGGCGAAAGACTAATCGAACCATCTAGTAGCTGGTTCC  1426
               ||||||||||||||||||||||||||||||||||||||||||||||||||||||||||||
Sbjct  385689  CGATCGTCGAATTTGGGTATAGGGGCGAAAGACTAATCGAACCATCTAGTAGCTGGTTCC  385748

Query  1427    TGC  1429
               |||
Sbjct  385749  TGC  385751


>QLNQ01000013.1 Candida viswanathii strain ATCC 20962 contig19, whole genome 
shotgun sequence
Length=55378

 Score = 1934 bits (1047),  Expect = 0.0
 Identities = 1319/1442 (91%), Gaps = 51/1442 (4%)
 Strand=Plus/Plus

Query  1      CAAGGTTTCCGTAGGTGAACCTGCGGAAGGATCATTACTGATTTGCTTAATTGCACCACA  60
              ||||||||||||||||||||||||||||||||||||||||||||||||||||||||||||
Sbjct  10518  CAAGGTTTCCGTAGGTGAACCTGCGGAAGGATCATTACTGATTTGCTTAATTGCACCACA  10577

Query  61     TGTGTTTTTCTTTGAAACAAACTTGCTTTGGCGGTGGG-C-CCAGCCTGCCGCCAGAGGT  118
              ||||||||||  ||  || | | ||||||||||| ||| | |    | ||||||||||||
Sbjct  10578  TGTGTTTTTCACTG-GAC-AGC-TGCTTTGGCGGGGGGACTCGTTTCCGCCGCCAGAGGT  10634

Query  119    CTAAACTTACAACC-AATTTTTTATCAACTTGTCACACCAGATTATTACTAATAGTCAAA  177
              |  ||| || |||| || |||||||  ||  |||| |||| |   ||  |||||||||||
Sbjct  10635  CACAAC-TA-AACCAAACTTTTTAT-TACCAGTCA-ACCATA-CGTT-TTAATAGTCAAA  10688

Query  178    ACTTTCAACAACGGATCTCTTGGTTCTCGCATCGATGAAGAACGCAGCGAAATGCGATAC  237
              ||||||||||||||||||||||||||||||||||||||||||||||||||||||||||||
Sbjct  10689  ACTTTCAACAACGGATCTCTTGGTTCTCGCATCGATGAAGAACGCAGCGAAATGCGATAC  10748

Query  238    GTAATATGAATTGCAGATATTCGTGAATCATCGAATCTTTGAACGCACATTGCGCCCTCT  297
              ||| |||||||||||||||||||||||||||||||||||||||||||||||||||||| |
Sbjct  10749  GTAGTATGAATTGCAGATATTCGTGAATCATCGAATCTTTGAACGCACATTGCGCCCTTT  10808

Query  298    GGTATTCCGGAGGGCATGCCTGTTTGAGCGTCGTTTCTCCCTCAA-ACCGCTGGGTTTGG  356
              ||||||||  |||||||||||||||||||||| ||||||||||||  |||| ||||||||
Sbjct  10809  GGTATTCCAAAGGGCATGCCTGTTTGAGCGTCATTTCTCCCTCAAGCCCGC-GGGTTTGG  10867

Query  357    TGTTGAGCAATACGACTTGGGTTTGCTTGAAAGACGGTA-GTGGTAAGGCGGGATCGCTT  415
              |||||||||||||| |   |||||| |||||||||| || ||||  || |   ||   ||
Sbjct  10868  TGTTGAGCAATACG-C-CAGGTTTGTTTGAAAGACG-TACGTGG--AGAC--TAT--ATT  10918

Query  416    TGACAATGGCTTAGG-TCTAACCAAAAACATTGCTTGCGGCGGTAACGTCCACCACGTAT  474
               | |   | |||||| ||| ||| |||||   |||||  || ||   | |||||||  | 
Sbjct  10919  AG-C---GACTTAGGTTCT-ACC-AAAAC---GCTTG-TGCAGT-CGGCCCACCAC--AG  10965

Query  475    ATCTTCAAAC-TTTGACCTCAAATCAGGTAGGACTACCCGCTGAACTTAAGCATATCAAT  533
               | ||| ||| |||||||||||||||||||||||||||||||||||||||||||||||||
Sbjct  10966  CTTTTCTAACTTTTGACCTCAAATCAGGTAGGACTACCCGCTGAACTTAAGCATATCAAT  11025

Query  534    AAGCGGAGGAAAAGAAACCAACAGGGATTGCCTCAGTAGCGGCGAGTGAAGCGGCAAAAG  593
              ||||||||||||||||||||||||||||||||| ||||||||||||||||||||||||||
Sbjct  11026  AAGCGGAGGAAAAGAAACCAACAGGGATTGCCTTAGTAGCGGCGAGTGAAGCGGCAAAAG  11085

Query  594    CTCAAATTTGAAATCTGGCGTCTTT-GGCGTCCGAGTTGTAATTTGAAGAAGGTATCTTT  652
              ||||||||||||||||||| |||||  | |||||||||||||||||||||||||||||||
Sbjct  11086  CTCAAATTTGAAATCTGGC-TCTTTCAGAGTCCGAGTTGTAATTTGAAGAAGGTATCTTT  11144

Query  653    GGGCCCGGCTCTTGTCTATGTTCCTTGGAACAGGACGTCACAGAGGGTGAGAATCCCGTG  712
              ||||| |||||||||||||||| |||||||||| ||||||||||||||||||||||||||
Sbjct  11145  GGGCCTGGCTCTTGTCTATGTTTCTTGGAACAGAACGTCACAGAGGGTGAGAATCCCGTG  11204

Query  713    CGATGAGATGACCCGGGTCTGTGTAAAGTTCCTTCGACGAGTCGAGTTGTTTGGGAATGC  772
              |||||||||||||| |||| ||||||||||||||||||||||||||||||||||||||||
Sbjct  11205  CGATGAGATGACCCAGGTCCGTGTAAAGTTCCTTCGACGAGTCGAGTTGTTTGGGAATGC  11264

Query  773    AGCTCTAAGTGGGTGGTAAATTCCATCTAAAGCTAAATATTGGCGAGAGACCGATAGCGA  832
              ||||||||||||||||||||||||||||||||||||||||||||||||||||||||||||
Sbjct  11265  AGCTCTAAGTGGGTGGTAAATTCCATCTAAAGCTAAATATTGGCGAGAGACCGATAGCGA  11324

Query  833    ACAAGTACAGTGATGGAAAGATGAAAAGAACTTTGAAAAGAGAGTGAAAAAGTACGTGAA  892
              ||||||||||||||||||||||||||||||||||||||||||||||||||||||||||||
Sbjct  11325  ACAAGTACAGTGATGGAAAGATGAAAAGAACTTTGAAAAGAGAGTGAAAAAGTACGTGAA  11384

Query  893    ATTGTTGAAAGGGAAGGGCTTGAGATCAGACTTGGTATTTTGCATGCTGCTCTC-TCGGG  951
              ||||||||||||||||||||||||||||||||||| |||||||||| |||| || |||||
Sbjct  11385  ATTGTTGAAAGGGAAGGGCTTGAGATCAGACTTGGCATTTTGCATGTTGCT-TCTTCGGG  11443

Query  952    GGCGGCCGCTGCGGTTTACCGGGCCAGCATCGGTTTGGAGCGGCAGGATAATGGCGGAGG  1011
              ||||||| |||||||||  |||||||||||| |||||| |||| |||| ||| |||  ||
Sbjct  11444  GGCGGCCTCTGCGGTTTGTCGGGCCAGCATCAGTTTGG-GCGGTAGGACAATCGCGCGGG  11502

Query  1012   AATGTGGCACGGCTTCTGCTGTGTGTTATAGCCT-C-TGACGATACTGCCAGCCTAGACC  1069
              ||||||||||||| || ||||||||||||||||  | ||  |||||||||||||||||| 
Sbjct  11503  AATGTGGCACGGCCTCGGCTGTGTGTTATAGCCCGCGTG--GATACTGCCAGCCTAGACT  11560

Query  1070   GAGGACTGCGGTTTTTAACCTAGGATGTTGGCATAATGATCTTAAGTCGCCCGTCTTGAA  1129
              |||||||||||||| | |||||||||||||||||||||||||||||||||||||||||||
Sbjct  11561  GAGGACTGCGGTTTAT-ACCTAGGATGTTGGCATAATGATCTTAAGTCGCCCGTCTTGAA  11619

Query  1130   ACACGGACCAAGGAGTCTAACGTCTATGCGAGTGTTTGGGTGTAAAACCCGTACGCGTAA  1189
              ||||||||||||||||||||||||||||||||||||||||||||||||||||||||||||
Sbjct  11620  ACACGGACCAAGGAGTCTAACGTCTATGCGAGTGTTTGGGTGTAAAACCCGTACGCGTAA  11679

Query  1190   TGAAAGTGAACGAAGGTGGGGGCCCATTA--GGGTGCACCATCGACCGATCCTGATGTGT  1247
              |||||||||||| ||||||||||||  |   ||||||||||||||||||||||||||| |
Sbjct  11680  TGAAAGTGAACGTAGGTGGGGGCCCTCTCGGGGGTGCACCATCGACCGATCCTGATGTCT  11739

Query  1248   TCGGATGGATTTGAGTAAGAGCATAGCTGTTGGGACCCGAAAGATGGTGAACTATGCCTG  1307
              ||||||||||||||||||||||||||||||||||||||||||||||||||||||||||||
Sbjct  11740  TCGGATGGATTTGAGTAAGAGCATAGCTGTTGGGACCCGAAAGATGGTGAACTATGCCTG  11799

Query  1308   AATAGGGTGAAGCCAGAGGAAACTCTGGTGGAGGCTCGTAGCGGTTCTGACGTGCAAATC  1367
              ||||||||||||||||||||||||||||||||||||||||||||||||||||||||||||
Sbjct  11800  AATAGGGTGAAGCCAGAGGAAACTCTGGTGGAGGCTCGTAGCGGTTCTGACGTGCAAATC  11859

Query  1368   GATCGTCGAATTTGGGTATAGGGGCGAAAGACTAATCGAACCATCTAGTAGCTGGTTCCT  1427
              ||||||||||||||||||||||||||||||||||||||||||||||||||||||||||||
Sbjct  11860  GATCGTCGAATTTGGGTATAGGGGCGAAAGACTAATCGAACCATCTAGTAGCTGGTTCCT  11919

Query  1428   GC  1429
              ||
Sbjct  11920  GC  11921


 Score = 1934 bits (1047),  Expect = 0.0
 Identities = 1319/1442 (91%), Gaps = 51/1442 (4%)
 Strand=Plus/Plus

Query  1      CAAGGTTTCCGTAGGTGAACCTGCGGAAGGATCATTACTGATTTGCTTAATTGCACCACA  60
              ||||||||||||||||||||||||||||||||||||||||||||||||||||||||||||
Sbjct  20985  CAAGGTTTCCGTAGGTGAACCTGCGGAAGGATCATTACTGATTTGCTTAATTGCACCACA  21044

Query  61     TGTGTTTTTCTTTGAAACAAACTTGCTTTGGCGGTGGG-C-CCAGCCTGCCGCCAGAGGT  118
              ||||||||||  ||  || | | ||||||||||| ||| | |    | ||||||||||||
Sbjct  21045  TGTGTTTTTCACTG-GAC-AGC-TGCTTTGGCGGGGGGACTCGTTTCCGCCGCCAGAGGT  21101

Query  119    CTAAACTTACAACC-AATTTTTTATCAACTTGTCACACCAGATTATTACTAATAGTCAAA  177
              |  ||| || |||| || |||||||  ||  |||| |||| |   ||  |||||||||||
Sbjct  21102  CACAAC-TA-AACCAAACTTTTTAT-TACCAGTCA-ACCATA-CGTT-TTAATAGTCAAA  21155

Query  178    ACTTTCAACAACGGATCTCTTGGTTCTCGCATCGATGAAGAACGCAGCGAAATGCGATAC  237
              ||||||||||||||||||||||||||||||||||||||||||||||||||||||||||||
Sbjct  21156  ACTTTCAACAACGGATCTCTTGGTTCTCGCATCGATGAAGAACGCAGCGAAATGCGATAC  21215

Query  238    GTAATATGAATTGCAGATATTCGTGAATCATCGAATCTTTGAACGCACATTGCGCCCTCT  297
              ||| |||||||||||||||||||||||||||||||||||||||||||||||||||||| |
Sbjct  21216  GTAGTATGAATTGCAGATATTCGTGAATCATCGAATCTTTGAACGCACATTGCGCCCTTT  21275

Query  298    GGTATTCCGGAGGGCATGCCTGTTTGAGCGTCGTTTCTCCCTCAA-ACCGCTGGGTTTGG  356
              ||||||||  |||||||||||||||||||||| ||||||||||||  |||| ||||||||
Sbjct  21276  GGTATTCCAAAGGGCATGCCTGTTTGAGCGTCATTTCTCCCTCAAGCCCGC-GGGTTTGG  21334

Query  357    TGTTGAGCAATACGACTTGGGTTTGCTTGAAAGACGGTA-GTGGTAAGGCGGGATCGCTT  415
              |||||||||||||| |   |||||| |||||||||| || ||||  || |   ||   ||
Sbjct  21335  TGTTGAGCAATACG-C-CAGGTTTGTTTGAAAGACG-TACGTGG--AGAC--TAT--ATT  21385

Query  416    TGACAATGGCTTAGG-TCTAACCAAAAACATTGCTTGCGGCGGTAACGTCCACCACGTAT  474
               | |   | |||||| ||| ||| |||||   |||||  || ||   | |||||||  | 
Sbjct  21386  AG-C---GACTTAGGTTCT-ACC-AAAAC---GCTTG-TGCAGT-CGGCCCACCAC--AG  21432

Query  475    ATCTTCAAAC-TTTGACCTCAAATCAGGTAGGACTACCCGCTGAACTTAAGCATATCAAT  533
               | ||| ||| |||||||||||||||||||||||||||||||||||||||||||||||||
Sbjct  21433  CTTTTCTAACTTTTGACCTCAAATCAGGTAGGACTACCCGCTGAACTTAAGCATATCAAT  21492

Query  534    AAGCGGAGGAAAAGAAACCAACAGGGATTGCCTCAGTAGCGGCGAGTGAAGCGGCAAAAG  593
              ||||||||||||||||||||||||||||||||| ||||||||||||||||||||||||||
Sbjct  21493  AAGCGGAGGAAAAGAAACCAACAGGGATTGCCTTAGTAGCGGCGAGTGAAGCGGCAAAAG  21552

Query  594    CTCAAATTTGAAATCTGGCGTCTTT-GGCGTCCGAGTTGTAATTTGAAGAAGGTATCTTT  652
              ||||||||||||||||||| |||||  | |||||||||||||||||||||||||||||||
Sbjct  21553  CTCAAATTTGAAATCTGGC-TCTTTCAGAGTCCGAGTTGTAATTTGAAGAAGGTATCTTT  21611

Query  653    GGGCCCGGCTCTTGTCTATGTTCCTTGGAACAGGACGTCACAGAGGGTGAGAATCCCGTG  712
              ||||| |||||||||||||||| |||||||||| ||||||||||||||||||||||||||
Sbjct  21612  GGGCCTGGCTCTTGTCTATGTTTCTTGGAACAGAACGTCACAGAGGGTGAGAATCCCGTG  21671

Query  713    CGATGAGATGACCCGGGTCTGTGTAAAGTTCCTTCGACGAGTCGAGTTGTTTGGGAATGC  772
              |||||||||||||| |||| ||||||||||||||||||||||||||||||||||||||||
Sbjct  21672  CGATGAGATGACCCAGGTCCGTGTAAAGTTCCTTCGACGAGTCGAGTTGTTTGGGAATGC  21731

Query  773    AGCTCTAAGTGGGTGGTAAATTCCATCTAAAGCTAAATATTGGCGAGAGACCGATAGCGA  832
              ||||||||||||||||||||||||||||||||||||||||||||||||||||||||||||
Sbjct  21732  AGCTCTAAGTGGGTGGTAAATTCCATCTAAAGCTAAATATTGGCGAGAGACCGATAGCGA  21791

Query  833    ACAAGTACAGTGATGGAAAGATGAAAAGAACTTTGAAAAGAGAGTGAAAAAGTACGTGAA  892
              ||||||||||||||||||||||||||||||||||||||||||||||||||||||||||||
Sbjct  21792  ACAAGTACAGTGATGGAAAGATGAAAAGAACTTTGAAAAGAGAGTGAAAAAGTACGTGAA  21851

Query  893    ATTGTTGAAAGGGAAGGGCTTGAGATCAGACTTGGTATTTTGCATGCTGCTCTC-TCGGG  951
              ||||||||||||||||||||||||||||||||||| |||||||||| |||| || |||||
Sbjct  21852  ATTGTTGAAAGGGAAGGGCTTGAGATCAGACTTGGCATTTTGCATGTTGCT-TCTTCGGG  21910

Query  952    GGCGGCCGCTGCGGTTTACCGGGCCAGCATCGGTTTGGAGCGGCAGGATAATGGCGGAGG  1011
              ||||||| |||||||||  |||||||||||| |||||| |||| |||| ||| |||  ||
Sbjct  21911  GGCGGCCTCTGCGGTTTGTCGGGCCAGCATCAGTTTGG-GCGGTAGGACAATCGCGCGGG  21969

Query  1012   AATGTGGCACGGCTTCTGCTGTGTGTTATAGCCT-C-TGACGATACTGCCAGCCTAGACC  1069
              ||||||||||||| || ||||||||||||||||  | ||  |||||||||||||||||| 
Sbjct  21970  AATGTGGCACGGCCTCGGCTGTGTGTTATAGCCCGCGTG--GATACTGCCAGCCTAGACT  22027

Query  1070   GAGGACTGCGGTTTTTAACCTAGGATGTTGGCATAATGATCTTAAGTCGCCCGTCTTGAA  1129
              |||||||||||||| | |||||||||||||||||||||||||||||||||||||||||||
Sbjct  22028  GAGGACTGCGGTTTAT-ACCTAGGATGTTGGCATAATGATCTTAAGTCGCCCGTCTTGAA  22086

Query  1130   ACACGGACCAAGGAGTCTAACGTCTATGCGAGTGTTTGGGTGTAAAACCCGTACGCGTAA  1189
              ||||||||||||||||||||||||||||||||||||||||||||||||||||||||||||
Sbjct  22087  ACACGGACCAAGGAGTCTAACGTCTATGCGAGTGTTTGGGTGTAAAACCCGTACGCGTAA  22146

Query  1190   TGAAAGTGAACGAAGGTGGGGGCCCATTA--GGGTGCACCATCGACCGATCCTGATGTGT  1247
              |||||||||||| ||||||||||||  |   ||||||||||||||||||||||||||| |
Sbjct  22147  TGAAAGTGAACGTAGGTGGGGGCCCTCTCGGGGGTGCACCATCGACCGATCCTGATGTCT  22206

Query  1248   TCGGATGGATTTGAGTAAGAGCATAGCTGTTGGGACCCGAAAGATGGTGAACTATGCCTG  1307
              ||||||||||||||||||||||||||||||||||||||||||||||||||||||||||||
Sbjct  22207  TCGGATGGATTTGAGTAAGAGCATAGCTGTTGGGACCCGAAAGATGGTGAACTATGCCTG  22266

Query  1308   AATAGGGTGAAGCCAGAGGAAACTCTGGTGGAGGCTCGTAGCGGTTCTGACGTGCAAATC  1367
              ||||||||||||||||||||||||||||||||||||||||||||||||||||||||||||
Sbjct  22267  AATAGGGTGAAGCCAGAGGAAACTCTGGTGGAGGCTCGTAGCGGTTCTGACGTGCAAATC  22326

Query  1368   GATCGTCGAATTTGGGTATAGGGGCGAAAGACTAATCGAACCATCTAGTAGCTGGTTCCT  1427
              ||||||||||||||||||||||||||||||||||||||||||||||||||||||||||||
Sbjct  22327  GATCGTCGAATTTGGGTATAGGGGCGAAAGACTAATCGAACCATCTAGTAGCTGGTTCCT  22386

Query  1428   GC  1429
              ||
Sbjct  22387  GC  22388


 Score = 1934 bits (1047),  Expect = 0.0
 Identities = 1319/1442 (91%), Gaps = 51/1442 (4%)
 Strand=Plus/Plus

Query  1      CAAGGTTTCCGTAGGTGAACCTGCGGAAGGATCATTACTGATTTGCTTAATTGCACCACA  60
              ||||||||||||||||||||||||||||||||||||||||||||||||||||||||||||
Sbjct  31414  CAAGGTTTCCGTAGGTGAACCTGCGGAAGGATCATTACTGATTTGCTTAATTGCACCACA  31473

Query  61     TGTGTTTTTCTTTGAAACAAACTTGCTTTGGCGGTGGG-C-CCAGCCTGCCGCCAGAGGT  118
              ||||||||||  ||  || | | ||||||||||| ||| | |    | ||||||||||||
Sbjct  31474  TGTGTTTTTCACTG-GAC-AGC-TGCTTTGGCGGGGGGACTCGTTTCCGCCGCCAGAGGT  31530

Query  119    CTAAACTTACAACC-AATTTTTTATCAACTTGTCACACCAGATTATTACTAATAGTCAAA  177
              |  ||| || |||| || |||||||  ||  |||| |||| |   ||  |||||||||||
Sbjct  31531  CACAAC-TA-AACCAAACTTTTTAT-TACCAGTCA-ACCATA-CGTT-TTAATAGTCAAA  31584

Query  178    ACTTTCAACAACGGATCTCTTGGTTCTCGCATCGATGAAGAACGCAGCGAAATGCGATAC  237
              ||||||||||||||||||||||||||||||||||||||||||||||||||||||||||||
Sbjct  31585  ACTTTCAACAACGGATCTCTTGGTTCTCGCATCGATGAAGAACGCAGCGAAATGCGATAC  31644

Query  238    GTAATATGAATTGCAGATATTCGTGAATCATCGAATCTTTGAACGCACATTGCGCCCTCT  297
              ||| |||||||||||||||||||||||||||||||||||||||||||||||||||||| |
Sbjct  31645  GTAGTATGAATTGCAGATATTCGTGAATCATCGAATCTTTGAACGCACATTGCGCCCTTT  31704

Query  298    GGTATTCCGGAGGGCATGCCTGTTTGAGCGTCGTTTCTCCCTCAA-ACCGCTGGGTTTGG  356
              ||||||||  |||||||||||||||||||||| ||||||||||||  |||| ||||||||
Sbjct  31705  GGTATTCCAAAGGGCATGCCTGTTTGAGCGTCATTTCTCCCTCAAGCCCGC-GGGTTTGG  31763

Query  357    TGTTGAGCAATACGACTTGGGTTTGCTTGAAAGACGGTA-GTGGTAAGGCGGGATCGCTT  415
              |||||||||||||| |   |||||| |||||||||| || ||||  || |   ||   ||
Sbjct  31764  TGTTGAGCAATACG-C-CAGGTTTGTTTGAAAGACG-TACGTGG--AGAC--TAT--ATT  31814

Query  416    TGACAATGGCTTAGG-TCTAACCAAAAACATTGCTTGCGGCGGTAACGTCCACCACGTAT  474
               | |   | |||||| ||| ||| |||||   |||||  || ||   | |||||||  | 
Sbjct  31815  AG-C---GACTTAGGTTCT-ACC-AAAAC---GCTTG-TGCAGT-CGGCCCACCAC--AG  31861

Query  475    ATCTTCAAAC-TTTGACCTCAAATCAGGTAGGACTACCCGCTGAACTTAAGCATATCAAT  533
               | ||| ||| |||||||||||||||||||||||||||||||||||||||||||||||||
Sbjct  31862  CTTTTCTAACTTTTGACCTCAAATCAGGTAGGACTACCCGCTGAACTTAAGCATATCAAT  31921

Query  534    AAGCGGAGGAAAAGAAACCAACAGGGATTGCCTCAGTAGCGGCGAGTGAAGCGGCAAAAG  593
              ||||||||||||||||||||||||||||||||| ||||||||||||||||||||||||||
Sbjct  31922  AAGCGGAGGAAAAGAAACCAACAGGGATTGCCTTAGTAGCGGCGAGTGAAGCGGCAAAAG  31981

Query  594    CTCAAATTTGAAATCTGGCGTCTTT-GGCGTCCGAGTTGTAATTTGAAGAAGGTATCTTT  652
              ||||||||||||||||||| |||||  | |||||||||||||||||||||||||||||||
Sbjct  31982  CTCAAATTTGAAATCTGGC-TCTTTCAGAGTCCGAGTTGTAATTTGAAGAAGGTATCTTT  32040

Query  653    GGGCCCGGCTCTTGTCTATGTTCCTTGGAACAGGACGTCACAGAGGGTGAGAATCCCGTG  712
              ||||| |||||||||||||||| |||||||||| ||||||||||||||||||||||||||
Sbjct  32041  GGGCCTGGCTCTTGTCTATGTTTCTTGGAACAGAACGTCACAGAGGGTGAGAATCCCGTG  32100

Query  713    CGATGAGATGACCCGGGTCTGTGTAAAGTTCCTTCGACGAGTCGAGTTGTTTGGGAATGC  772
              |||||||||||||| |||| ||||||||||||||||||||||||||||||||||||||||
Sbjct  32101  CGATGAGATGACCCAGGTCCGTGTAAAGTTCCTTCGACGAGTCGAGTTGTTTGGGAATGC  32160

Query  773    AGCTCTAAGTGGGTGGTAAATTCCATCTAAAGCTAAATATTGGCGAGAGACCGATAGCGA  832
              ||||||||||||||||||||||||||||||||||||||||||||||||||||||||||||
Sbjct  32161  AGCTCTAAGTGGGTGGTAAATTCCATCTAAAGCTAAATATTGGCGAGAGACCGATAGCGA  32220

Query  833    ACAAGTACAGTGATGGAAAGATGAAAAGAACTTTGAAAAGAGAGTGAAAAAGTACGTGAA  892
              ||||||||||||||||||||||||||||||||||||||||||||||||||||||||||||
Sbjct  32221  ACAAGTACAGTGATGGAAAGATGAAAAGAACTTTGAAAAGAGAGTGAAAAAGTACGTGAA  32280

Query  893    ATTGTTGAAAGGGAAGGGCTTGAGATCAGACTTGGTATTTTGCATGCTGCTCTC-TCGGG  951
              ||||||||||||||||||||||||||||||||||| |||||||||| |||| || |||||
Sbjct  32281  ATTGTTGAAAGGGAAGGGCTTGAGATCAGACTTGGCATTTTGCATGTTGCT-TCTTCGGG  32339

Query  952    GGCGGCCGCTGCGGTTTACCGGGCCAGCATCGGTTTGGAGCGGCAGGATAATGGCGGAGG  1011
              ||||||| |||||||||  |||||||||||| |||||| |||| |||| ||| |||  ||
Sbjct  32340  GGCGGCCTCTGCGGTTTGTCGGGCCAGCATCAGTTTGG-GCGGTAGGACAATCGCGCGGG  32398

Query  1012   AATGTGGCACGGCTTCTGCTGTGTGTTATAGCCT-C-TGACGATACTGCCAGCCTAGACC  1069
              ||||||||||||| || ||||||||||||||||  | ||  |||||||||||||||||| 
Sbjct  32399  AATGTGGCACGGCCTCGGCTGTGTGTTATAGCCCGCGTG--GATACTGCCAGCCTAGACT  32456

Query  1070   GAGGACTGCGGTTTTTAACCTAGGATGTTGGCATAATGATCTTAAGTCGCCCGTCTTGAA  1129
              |||||||||||||| | |||||||||||||||||||||||||||||||||||||||||||
Sbjct  32457  GAGGACTGCGGTTTAT-ACCTAGGATGTTGGCATAATGATCTTAAGTCGCCCGTCTTGAA  32515

Query  1130   ACACGGACCAAGGAGTCTAACGTCTATGCGAGTGTTTGGGTGTAAAACCCGTACGCGTAA  1189
              ||||||||||||||||||||||||||||||||||||||||||||||||||||||||||||
Sbjct  32516  ACACGGACCAAGGAGTCTAACGTCTATGCGAGTGTTTGGGTGTAAAACCCGTACGCGTAA  32575

Query  1190   TGAAAGTGAACGAAGGTGGGGGCCCATTA--GGGTGCACCATCGACCGATCCTGATGTGT  1247
              |||||||||||| ||||||||||||  |   ||||||||||||||||||||||||||| |
Sbjct  32576  TGAAAGTGAACGTAGGTGGGGGCCCTCTCGGGGGTGCACCATCGACCGATCCTGATGTCT  32635

Query  1248   TCGGATGGATTTGAGTAAGAGCATAGCTGTTGGGACCCGAAAGATGGTGAACTATGCCTG  1307
              ||||||||||||||||||||||||||||||||||||||||||||||||||||||||||||
Sbjct  32636  TCGGATGGATTTGAGTAAGAGCATAGCTGTTGGGACCCGAAAGATGGTGAACTATGCCTG  32695

Query  1308   AATAGGGTGAAGCCAGAGGAAACTCTGGTGGAGGCTCGTAGCGGTTCTGACGTGCAAATC  1367
              ||||||||||||||||||||||||||||||||||||||||||||||||||||||||||||
Sbjct  32696  AATAGGGTGAAGCCAGAGGAAACTCTGGTGGAGGCTCGTAGCGGTTCTGACGTGCAAATC  32755

Query  1368   GATCGTCGAATTTGGGTATAGGGGCGAAAGACTAATCGAACCATCTAGTAGCTGGTTCCT  1427
              ||||||||||||||||||||||||||||||||||||||||||||||||||||||||||||
Sbjct  32756  GATCGTCGAATTTGGGTATAGGGGCGAAAGACTAATCGAACCATCTAGTAGCTGGTTCCT  32815

Query  1428   GC  1429
              ||
Sbjct  32816  GC  32817


 Score = 1934 bits (1047),  Expect = 0.0
 Identities = 1319/1442 (91%), Gaps = 51/1442 (4%)
 Strand=Plus/Plus

Query  1      CAAGGTTTCCGTAGGTGAACCTGCGGAAGGATCATTACTGATTTGCTTAATTGCACCACA  60
              ||||||||||||||||||||||||||||||||||||||||||||||||||||||||||||
Sbjct  41900  CAAGGTTTCCGTAGGTGAACCTGCGGAAGGATCATTACTGATTTGCTTAATTGCACCACA  41959

Query  61     TGTGTTTTTCTTTGAAACAAACTTGCTTTGGCGGTGGG-C-CCAGCCTGCCGCCAGAGGT  118
              ||||||||||  ||  || | | ||||||||||| ||| | |    | ||||||||||||
Sbjct  41960  TGTGTTTTTCACTG-GAC-AGC-TGCTTTGGCGGGGGGACTCGTTTCCGCCGCCAGAGGT  42016

Query  119    CTAAACTTACAACC-AATTTTTTATCAACTTGTCACACCAGATTATTACTAATAGTCAAA  177
              |  ||| || |||| || |||||||  ||  |||| |||| |   ||  |||||||||||
Sbjct  42017  CACAAC-TA-AACCAAACTTTTTAT-TACCAGTCA-ACCATA-CGTT-TTAATAGTCAAA  42070

Query  178    ACTTTCAACAACGGATCTCTTGGTTCTCGCATCGATGAAGAACGCAGCGAAATGCGATAC  237
              ||||||||||||||||||||||||||||||||||||||||||||||||||||||||||||
Sbjct  42071  ACTTTCAACAACGGATCTCTTGGTTCTCGCATCGATGAAGAACGCAGCGAAATGCGATAC  42130

Query  238    GTAATATGAATTGCAGATATTCGTGAATCATCGAATCTTTGAACGCACATTGCGCCCTCT  297
              ||| |||||||||||||||||||||||||||||||||||||||||||||||||||||| |
Sbjct  42131  GTAGTATGAATTGCAGATATTCGTGAATCATCGAATCTTTGAACGCACATTGCGCCCTTT  42190

Query  298    GGTATTCCGGAGGGCATGCCTGTTTGAGCGTCGTTTCTCCCTCAA-ACCGCTGGGTTTGG  356
              ||||||||  |||||||||||||||||||||| ||||||||||||  |||| ||||||||
Sbjct  42191  GGTATTCCAAAGGGCATGCCTGTTTGAGCGTCATTTCTCCCTCAAGCCCGC-GGGTTTGG  42249

Query  357    TGTTGAGCAATACGACTTGGGTTTGCTTGAAAGACGGTA-GTGGTAAGGCGGGATCGCTT  415
              |||||||||||||| |   |||||| |||||||||| || ||||  || |   ||   ||
Sbjct  42250  TGTTGAGCAATACG-C-CAGGTTTGTTTGAAAGACG-TACGTGG--AGAC--TAT--ATT  42300

Query  416    TGACAATGGCTTAGG-TCTAACCAAAAACATTGCTTGCGGCGGTAACGTCCACCACGTAT  474
               | |   | |||||| ||| ||| |||||   |||||  || ||   | |||||||  | 
Sbjct  42301  AG-C---GACTTAGGTTCT-ACC-AAAAC---GCTTG-TGCAGT-CGGCCCACCAC--AG  42347

Query  475    ATCTTCAAAC-TTTGACCTCAAATCAGGTAGGACTACCCGCTGAACTTAAGCATATCAAT  533
               | ||| ||| |||||||||||||||||||||||||||||||||||||||||||||||||
Sbjct  42348  CTTTTCTAACTTTTGACCTCAAATCAGGTAGGACTACCCGCTGAACTTAAGCATATCAAT  42407

Query  534    AAGCGGAGGAAAAGAAACCAACAGGGATTGCCTCAGTAGCGGCGAGTGAAGCGGCAAAAG  593
              ||||||||||||||||||||||||||||||||| ||||||||||||||||||||||||||
Sbjct  42408  AAGCGGAGGAAAAGAAACCAACAGGGATTGCCTTAGTAGCGGCGAGTGAAGCGGCAAAAG  42467

Query  594    CTCAAATTTGAAATCTGGCGTCTTT-GGCGTCCGAGTTGTAATTTGAAGAAGGTATCTTT  652
              ||||||||||||||||||| |||||  | |||||||||||||||||||||||||||||||
Sbjct  42468  CTCAAATTTGAAATCTGGC-TCTTTCAGAGTCCGAGTTGTAATTTGAAGAAGGTATCTTT  42526

Query  653    GGGCCCGGCTCTTGTCTATGTTCCTTGGAACAGGACGTCACAGAGGGTGAGAATCCCGTG  712
              ||||| |||||||||||||||| |||||||||| ||||||||||||||||||||||||||
Sbjct  42527  GGGCCTGGCTCTTGTCTATGTTTCTTGGAACAGAACGTCACAGAGGGTGAGAATCCCGTG  42586

Query  713    CGATGAGATGACCCGGGTCTGTGTAAAGTTCCTTCGACGAGTCGAGTTGTTTGGGAATGC  772
              |||||||||||||| |||| ||||||||||||||||||||||||||||||||||||||||
Sbjct  42587  CGATGAGATGACCCAGGTCCGTGTAAAGTTCCTTCGACGAGTCGAGTTGTTTGGGAATGC  42646

Query  773    AGCTCTAAGTGGGTGGTAAATTCCATCTAAAGCTAAATATTGGCGAGAGACCGATAGCGA  832
              ||||||||||||||||||||||||||||||||||||||||||||||||||||||||||||
Sbjct  42647  AGCTCTAAGTGGGTGGTAAATTCCATCTAAAGCTAAATATTGGCGAGAGACCGATAGCGA  42706

Query  833    ACAAGTACAGTGATGGAAAGATGAAAAGAACTTTGAAAAGAGAGTGAAAAAGTACGTGAA  892
              ||||||||||||||||||||||||||||||||||||||||||||||||||||||||||||
Sbjct  42707  ACAAGTACAGTGATGGAAAGATGAAAAGAACTTTGAAAAGAGAGTGAAAAAGTACGTGAA  42766

Query  893    ATTGTTGAAAGGGAAGGGCTTGAGATCAGACTTGGTATTTTGCATGCTGCTCTC-TCGGG  951
              ||||||||||||||||||||||||||||||||||| |||||||||| |||| || |||||
Sbjct  42767  ATTGTTGAAAGGGAAGGGCTTGAGATCAGACTTGGCATTTTGCATGTTGCT-TCTTCGGG  42825

Query  952    GGCGGCCGCTGCGGTTTACCGGGCCAGCATCGGTTTGGAGCGGCAGGATAATGGCGGAGG  1011
              ||||||| |||||||||  |||||||||||| |||||| |||| |||| ||| |||  ||
Sbjct  42826  GGCGGCCTCTGCGGTTTGTCGGGCCAGCATCAGTTTGG-GCGGTAGGACAATCGCGCGGG  42884

Query  1012   AATGTGGCACGGCTTCTGCTGTGTGTTATAGCCT-C-TGACGATACTGCCAGCCTAGACC  1069
              ||||||||||||| || ||||||||||||||||  | ||  |||||||||||||||||| 
Sbjct  42885  AATGTGGCACGGCCTCGGCTGTGTGTTATAGCCCGCGTG--GATACTGCCAGCCTAGACT  42942

Query  1070   GAGGACTGCGGTTTTTAACCTAGGATGTTGGCATAATGATCTTAAGTCGCCCGTCTTGAA  1129
              |||||||||||||| | |||||||||||||||||||||||||||||||||||||||||||
Sbjct  42943  GAGGACTGCGGTTTAT-ACCTAGGATGTTGGCATAATGATCTTAAGTCGCCCGTCTTGAA  43001

Query  1130   ACACGGACCAAGGAGTCTAACGTCTATGCGAGTGTTTGGGTGTAAAACCCGTACGCGTAA  1189
              ||||||||||||||||||||||||||||||||||||||||||||||||||||||||||||
Sbjct  43002  ACACGGACCAAGGAGTCTAACGTCTATGCGAGTGTTTGGGTGTAAAACCCGTACGCGTAA  43061

Query  1190   TGAAAGTGAACGAAGGTGGGGGCCCATTA--GGGTGCACCATCGACCGATCCTGATGTGT  1247
              |||||||||||| ||||||||||||  |   ||||||||||||||||||||||||||| |
Sbjct  43062  TGAAAGTGAACGTAGGTGGGGGCCCTCTCGGGGGTGCACCATCGACCGATCCTGATGTCT  43121

Query  1248   TCGGATGGATTTGAGTAAGAGCATAGCTGTTGGGACCCGAAAGATGGTGAACTATGCCTG  1307
              ||||||||||||||||||||||||||||||||||||||||||||||||||||||||||||
Sbjct  43122  TCGGATGGATTTGAGTAAGAGCATAGCTGTTGGGACCCGAAAGATGGTGAACTATGCCTG  43181

Query  1308   AATAGGGTGAAGCCAGAGGAAACTCTGGTGGAGGCTCGTAGCGGTTCTGACGTGCAAATC  1367
              ||||||||||||||||||||||||||||||||||||||||||||||||||||||||||||
Sbjct  43182  AATAGGGTGAAGCCAGAGGAAACTCTGGTGGAGGCTCGTAGCGGTTCTGACGTGCAAATC  43241

Query  1368   GATCGTCGAATTTGGGTATAGGGGCGAAAGACTAATCGAACCATCTAGTAGCTGGTTCCT  1427
              ||||||||||||||||||||||||||||||||||||||||||||||||||||||||||||
Sbjct  43242  GATCGTCGAATTTGGGTATAGGGGCGAAAGACTAATCGAACCATCTAGTAGCTGGTTCCT  43301

Query  1428   GC  1429
              ||
Sbjct  43302  GC  43303


 Score = 1934 bits (1047),  Expect = 0.0
 Identities = 1319/1442 (91%), Gaps = 51/1442 (4%)
 Strand=Plus/Plus

Query  1      CAAGGTTTCCGTAGGTGAACCTGCGGAAGGATCATTACTGATTTGCTTAATTGCACCACA  60
              ||||||||||||||||||||||||||||||||||||||||||||||||||||||||||||
Sbjct  52366  CAAGGTTTCCGTAGGTGAACCTGCGGAAGGATCATTACTGATTTGCTTAATTGCACCACA  52425

Query  61     TGTGTTTTTCTTTGAAACAAACTTGCTTTGGCGGTGGG-C-CCAGCCTGCCGCCAGAGGT  118
              ||||||||||  ||  || | | ||||||||||| ||| | |    | ||||||||||||
Sbjct  52426  TGTGTTTTTCACTG-GAC-AGC-TGCTTTGGCGGGGGGACTCGTTTCCGCCGCCAGAGGT  52482

Query  119    CTAAACTTACAACC-AATTTTTTATCAACTTGTCACACCAGATTATTACTAATAGTCAAA  177
              |  ||| || |||| || |||||||  ||  |||| |||| |   ||  |||||||||||
Sbjct  52483  CACAAC-TA-AACCAAACTTTTTAT-TACCAGTCA-ACCATA-CGTT-TTAATAGTCAAA  52536

Query  178    ACTTTCAACAACGGATCTCTTGGTTCTCGCATCGATGAAGAACGCAGCGAAATGCGATAC  237
              ||||||||||||||||||||||||||||||||||||||||||||||||||||||||||||
Sbjct  52537  ACTTTCAACAACGGATCTCTTGGTTCTCGCATCGATGAAGAACGCAGCGAAATGCGATAC  52596

Query  238    GTAATATGAATTGCAGATATTCGTGAATCATCGAATCTTTGAACGCACATTGCGCCCTCT  297
              ||| |||||||||||||||||||||||||||||||||||||||||||||||||||||| |
Sbjct  52597  GTAGTATGAATTGCAGATATTCGTGAATCATCGAATCTTTGAACGCACATTGCGCCCTTT  52656

Query  298    GGTATTCCGGAGGGCATGCCTGTTTGAGCGTCGTTTCTCCCTCAA-ACCGCTGGGTTTGG  356
              ||||||||  |||||||||||||||||||||| ||||||||||||  |||| ||||||||
Sbjct  52657  GGTATTCCAAAGGGCATGCCTGTTTGAGCGTCATTTCTCCCTCAAGCCCGC-GGGTTTGG  52715

Query  357    TGTTGAGCAATACGACTTGGGTTTGCTTGAAAGACGGTA-GTGGTAAGGCGGGATCGCTT  415
              |||||||||||||| |   |||||| |||||||||| || ||||  || |   ||   ||
Sbjct  52716  TGTTGAGCAATACG-C-CAGGTTTGTTTGAAAGACG-TACGTGG--AGAC--TAT--ATT  52766

Query  416    TGACAATGGCTTAGG-TCTAACCAAAAACATTGCTTGCGGCGGTAACGTCCACCACGTAT  474
               | |   | |||||| ||| ||| |||||   |||||  || ||   | |||||||  | 
Sbjct  52767  AG-C---GACTTAGGTTCT-ACC-AAAAC---GCTTG-TGCAGT-CGGCCCACCAC--AG  52813

Query  475    ATCTTCAAAC-TTTGACCTCAAATCAGGTAGGACTACCCGCTGAACTTAAGCATATCAAT  533
               | ||| ||| |||||||||||||||||||||||||||||||||||||||||||||||||
Sbjct  52814  CTTTTCTAACTTTTGACCTCAAATCAGGTAGGACTACCCGCTGAACTTAAGCATATCAAT  52873

Query  534    AAGCGGAGGAAAAGAAACCAACAGGGATTGCCTCAGTAGCGGCGAGTGAAGCGGCAAAAG  593
              ||||||||||||||||||||||||||||||||| ||||||||||||||||||||||||||
Sbjct  52874  AAGCGGAGGAAAAGAAACCAACAGGGATTGCCTTAGTAGCGGCGAGTGAAGCGGCAAAAG  52933

Query  594    CTCAAATTTGAAATCTGGCGTCTTT-GGCGTCCGAGTTGTAATTTGAAGAAGGTATCTTT  652
              ||||||||||||||||||| |||||  | |||||||||||||||||||||||||||||||
Sbjct  52934  CTCAAATTTGAAATCTGGC-TCTTTCAGAGTCCGAGTTGTAATTTGAAGAAGGTATCTTT  52992

Query  653    GGGCCCGGCTCTTGTCTATGTTCCTTGGAACAGGACGTCACAGAGGGTGAGAATCCCGTG  712
              ||||| |||||||||||||||| |||||||||| ||||||||||||||||||||||||||
Sbjct  52993  GGGCCTGGCTCTTGTCTATGTTTCTTGGAACAGAACGTCACAGAGGGTGAGAATCCCGTG  53052

Query  713    CGATGAGATGACCCGGGTCTGTGTAAAGTTCCTTCGACGAGTCGAGTTGTTTGGGAATGC  772
              |||||||||||||| |||| ||||||||||||||||||||||||||||||||||||||||
Sbjct  53053  CGATGAGATGACCCAGGTCCGTGTAAAGTTCCTTCGACGAGTCGAGTTGTTTGGGAATGC  53112

Query  773    AGCTCTAAGTGGGTGGTAAATTCCATCTAAAGCTAAATATTGGCGAGAGACCGATAGCGA  832
              ||||||||||||||||||||||||||||||||||||||||||||||||||||||||||||
Sbjct  53113  AGCTCTAAGTGGGTGGTAAATTCCATCTAAAGCTAAATATTGGCGAGAGACCGATAGCGA  53172

Query  833    ACAAGTACAGTGATGGAAAGATGAAAAGAACTTTGAAAAGAGAGTGAAAAAGTACGTGAA  892
              ||||||||||||||||||||||||||||||||||||||||||||||||||||||||||||
Sbjct  53173  ACAAGTACAGTGATGGAAAGATGAAAAGAACTTTGAAAAGAGAGTGAAAAAGTACGTGAA  53232

Query  893    ATTGTTGAAAGGGAAGGGCTTGAGATCAGACTTGGTATTTTGCATGCTGCTCTC-TCGGG  951
              ||||||||||||||||||||||||||||||||||| |||||||||| |||| || |||||
Sbjct  53233  ATTGTTGAAAGGGAAGGGCTTGAGATCAGACTTGGCATTTTGCATGTTGCT-TCTTCGGG  53291

Query  952    GGCGGCCGCTGCGGTTTACCGGGCCAGCATCGGTTTGGAGCGGCAGGATAATGGCGGAGG  1011
              ||||||| |||||||||  |||||||||||| |||||| |||| |||| ||| |||  ||
Sbjct  53292  GGCGGCCTCTGCGGTTTGTCGGGCCAGCATCAGTTTGG-GCGGTAGGACAATCGCGCGGG  53350

Query  1012   AATGTGGCACGGCTTCTGCTGTGTGTTATAGCCT-C-TGACGATACTGCCAGCCTAGACC  1069
              ||||||||||||| || ||||||||||||||||  | ||  |||||||||||||||||| 
Sbjct  53351  AATGTGGCACGGCCTCGGCTGTGTGTTATAGCCCGCGTG--GATACTGCCAGCCTAGACT  53408

Query  1070   GAGGACTGCGGTTTTTAACCTAGGATGTTGGCATAATGATCTTAAGTCGCCCGTCTTGAA  1129
              |||||||||||||| | |||||||||||||||||||||||||||||||||||||||||||
Sbjct  53409  GAGGACTGCGGTTTAT-ACCTAGGATGTTGGCATAATGATCTTAAGTCGCCCGTCTTGAA  53467

Query  1130   ACACGGACCAAGGAGTCTAACGTCTATGCGAGTGTTTGGGTGTAAAACCCGTACGCGTAA  1189
              ||||||||||||||||||||||||||||||||||||||||||||||||||||||||||||
Sbjct  53468  ACACGGACCAAGGAGTCTAACGTCTATGCGAGTGTTTGGGTGTAAAACCCGTACGCGTAA  53527

Query  1190   TGAAAGTGAACGAAGGTGGGGGCCCATTA--GGGTGCACCATCGACCGATCCTGATGTGT  1247
              |||||||||||| ||||||||||||  |   ||||||||||||||||||||||||||| |
Sbjct  53528  TGAAAGTGAACGTAGGTGGGGGCCCTCTCGGGGGTGCACCATCGACCGATCCTGATGTCT  53587

Query  1248   TCGGATGGATTTGAGTAAGAGCATAGCTGTTGGGACCCGAAAGATGGTGAACTATGCCTG  1307
              ||||||||||||||||||||||||||||||||||||||||||||||||||||||||||||
Sbjct  53588  TCGGATGGATTTGAGTAAGAGCATAGCTGTTGGGACCCGAAAGATGGTGAACTATGCCTG  53647

Query  1308   AATAGGGTGAAGCCAGAGGAAACTCTGGTGGAGGCTCGTAGCGGTTCTGACGTGCAAATC  1367
              ||||||||||||||||||||||||||||||||||||||||||||||||||||||||||||
Sbjct  53648  AATAGGGTGAAGCCAGAGGAAACTCTGGTGGAGGCTCGTAGCGGTTCTGACGTGCAAATC  53707

Query  1368   GATCGTCGAATTTGGGTATAGGGGCGAAAGACTAATCGAACCATCTAGTAGCTGGTTCCT  1427
              ||||||||||||||||||||||||||||||||||||||||||||||||||||||||||||
Sbjct  53708  GATCGTCGAATTTGGGTATAGGGGCGAAAGACTAATCGAACCATCTAGTAGCTGGTTCCT  53767

Query  1428   GC  1429
              ||
Sbjct  53768  GC  53769


 Score = 1923 bits (1041),  Expect = 0.0
 Identities = 1318/1443 (91%), Gaps = 53/1443 (4%)
 Strand=Plus/Plus

Query  1     CAAGGTTTCCGTAGGTGAACCTGCGGAAGGATCATTACTGATTTGCTTAATTGCACCACA  60
             ||||||||||||||||||||||||||||||||||||||||||||||||||||||||||||
Sbjct  51    CAAGGTTTCCGTAGGTGAACCTGCGGAAGGATCATTACTGATTTGCTTAATTGCACCACA  110

Query  61    TGTGTTTTTCTTTGAAACAAACTTGCTTTGGCGGTGGG-C-CCAGCCTGCCGCCAGAGGT  118
             ||||||||||  ||  || | | ||||||||||| ||| | |    | ||||||||||||
Sbjct  111   TGTGTTTTTCACTG-GAC-AGC-TGCTTTGGCGGGGGGACTCGTTTCCGCCGCCAGAGGT  167

Query  119   CTAAACTTACAACC-AATTTTTTATCAACTTGTCACACCAGATTATTACTAATAGTCAAA  177
             |  ||| || |||| || |||||||  ||  ||  ||||| |   ||  |||||||||||
Sbjct  168   CACAAC-TA-AACCAAACTTTTTAT-TACCAGT--CACCATA-CGTT-TTAATAGTCAAA  220

Query  178   ACTTTCAACAAC-GGATCTCTTGGTTCTCGCATCGATGAAGAACGCAGCGAAATGCGATA  236
             |||||||||||| |||||||||||||||||||||||||||||||||||||||||||||||
Sbjct  221   ACTTTCAACAACGGGATCTCTTGGTTCTCGCATCGATGAAGAACGCAGCGAAATGCGATA  280

Query  237   CGTAATATGAATTGCAGATATTCGTGAATCATCGAATCTTTGAACGCACATTGCGCCCTC  296
             |||| |||||||||||||||||||||||||||||||||||||||||||||||||||||| 
Sbjct  281   CGTAGTATGAATTGCAGATATTCGTGAATCATCGAATCTTTGAACGCACATTGCGCCCTT  340

Query  297   TGGTATTCCGGAGGGCATGCCTGTTTGAGCGTCGTTTCTCCCTCAA-ACCGCTGGGTTTG  355
             |||||||||  |||||||||||||||||||||| ||||||||||||  |||| |||||||
Sbjct  341   TGGTATTCCAAAGGGCATGCCTGTTTGAGCGTCATTTCTCCCTCAAGCCCGC-GGGTTTG  399

Query  356   GTGTTGAGCAATACGACTTGGGTTTGCTTGAAAGACGGTA-GTGGTAAGGCGGGATCGCT  414
             ||||||||||||||| |   |||||| |||||||||| || ||||  || |   ||   |
Sbjct  400   GTGTTGAGCAATACG-C-CAGGTTTGTTTGAAAGACG-TACGTGG--AGAC--TAT--AT  450

Query  415   TTGACAATGGCTTAGG-TCTAACCAAAAACATTGCTTGCGGCGGTAACGTCCACCACGTA  473
             | | |   | |||||| ||| ||| |||||   |||||  || ||   | |||||||  |
Sbjct  451   TAG-C---GACTTAGGTTCT-ACC-AAAAC---GCTTG-TGCAGT-CGGCCCACCAC--A  497

Query  474   TATCTTCAAAC-TTTGACCTCAAATCAGGTAGGACTACCCGCTGAACTTAAGCATATCAA  532
               | ||| ||| ||||||||||||||||||||||||||||||||||||||||||||||||
Sbjct  498   GCTTTTCTAACTTTTGACCTCAAATCAGGTAGGACTACCCGCTGAACTTAAGCATATCAA  557

Query  533   TAAGCGGAGGAAAAGAAACCAACAGGGATTGCCTCAGTAGCGGCGAGTGAAGCGGCAAAA  592
             |||||||||||||||||||||||||||||||||| |||||||||||||||||||||||||
Sbjct  558   TAAGCGGAGGAAAAGAAACCAACAGGGATTGCCTTAGTAGCGGCGAGTGAAGCGGCAAAA  617

Query  593   GCTCAAATTTGAAATCTGGCGTCTTT-GGCGTCCGAGTTGTAATTTGAAGAAGGTATCTT  651
             |||||||||||||||||||| |||||  | ||||||||||||||||||||||||||||||
Sbjct  618   GCTCAAATTTGAAATCTGGC-TCTTTCAGAGTCCGAGTTGTAATTTGAAGAAGGTATCTT  676

Query  652   TGGGCCCGGCTCTTGTCTATGTTCCTTGGAACAGGACGTCACAGAGGGTGAGAATCCCGT  711
             |||||| |||||||||||||||| |||||||||| |||||||||||||||||||||||||
Sbjct  677   TGGGCCTGGCTCTTGTCTATGTTTCTTGGAACAGAACGTCACAGAGGGTGAGAATCCCGT  736

Query  712   GCGATGAGATGACCCGGGTCTGTGTAAAGTTCCTTCGACGAGTCGAGTTGTTTGGGAATG  771
             ||||||||||||||| |||| |||||||||||||||||||||||||||||||||||||||
Sbjct  737   GCGATGAGATGACCCAGGTCCGTGTAAAGTTCCTTCGACGAGTCGAGTTGTTTGGGAATG  796

Query  772   CAGCTCTAAGTGGGTGGTAAATTCCATCTAAAGCTAAATATTGGCGAGAGACCGATAGCG  831
             ||||||||||||||||||||||||||||||||||||||||||||||||||||||||||||
Sbjct  797   CAGCTCTAAGTGGGTGGTAAATTCCATCTAAAGCTAAATATTGGCGAGAGACCGATAGCG  856

Query  832   AACAAGTACAGTGATGGAAAGATGAAAAGAACTTTGAAAAGAGAGTGAAAAAGTACGTGA  891
             ||||||||||||||||||||||||||||||||||||||||||||||||||||||||||||
Sbjct  857   AACAAGTACAGTGATGGAAAGATGAAAAGAACTTTGAAAAGAGAGTGAAAAAGTACGTGA  916

Query  892   AATTGTTGAAAGGGAAGGGCTTGAGATCAGACTTGGTATTTTGCATGCTGCTCTC-TCGG  950
             |||||||||||||||||||||||||||||||||||| |||||||||| |||| || ||||
Sbjct  917   AATTGTTGAAAGGGAAGGGCTTGAGATCAGACTTGGCATTTTGCATGTTGCT-TCTTCGG  975

Query  951   GGGCGGCCGCTGCGGTTTACCGGGCCAGCATCGGTTTGGAGCGGCAGGATAATGGCGGAG  1010
             |||||||| |||||||||  |||||||||||| |||||| |||| |||| ||| |||  |
Sbjct  976   GGGCGGCCTCTGCGGTTTGTCGGGCCAGCATCAGTTTGG-GCGGTAGGACAATCGCGCGG  1034

Query  1011  GAATGTGGCACGGCTTCTGCTGTGTGTTATAGCCT-C-TGACGATACTGCCAGCCTAGAC  1068
             |||||||||||||| || ||||||||||||||||  | ||  ||||||||||||||||||
Sbjct  1035  GAATGTGGCACGGCCTCGGCTGTGTGTTATAGCCCGCGTG--GATACTGCCAGCCTAGAC  1092

Query  1069  CGAGGACTGCGGTTTTTAACCTAGGATGTTGGCATAATGATCTTAAGTCGCCCGTCTTGA  1128
              |||||||||||||| | ||||||||||||||||||||||||||||||||||||||||||
Sbjct  1093  TGAGGACTGCGGTTTAT-ACCTAGGATGTTGGCATAATGATCTTAAGTCGCCCGTCTTGA  1151

Query  1129  AACACGGACCAAGGAGTCTAACGTCTATGCGAGTGTTTGGGTGTAAAACCCGTACGCGTA  1188
             ||||||||||||||||||||||||||||||||||||||||||||||||||||||||||||
Sbjct  1152  AACACGGACCAAGGAGTCTAACGTCTATGCGAGTGTTTGGGTGTAAAACCCGTACGCGTA  1211

Query  1189  ATGAAAGTGAACGAAGGTGGGGGCCCATTA--GGGTGCACCATCGACCGATCCTGATGTG  1246
             ||||||||||||| ||||||||||||  |   ||||||||||||||||||||||||||| 
Sbjct  1212  ATGAAAGTGAACGTAGGTGGGGGCCCTCTCGGGGGTGCACCATCGACCGATCCTGATGTC  1271

Query  1247  TTCGGATGGATTTGAGTAAGAGCATAGCTGTTGGGACCCGAAAGATGGTGAACTATGCCT  1306
             ||||||||||||||||||||||||||||||||||||||||||||||||||||||||||||
Sbjct  1272  TTCGGATGGATTTGAGTAAGAGCATAGCTGTTGGGACCCGAAAGATGGTGAACTATGCCT  1331

Query  1307  GAATAGGGTGAAGCCAGAGGAAACTCTGGTGGAGGCTCGTAGCGGTTCTGACGTGCAAAT  1366
             ||||||||||||||||||||||||||||||||||||||||||||||||||||||||||||
Sbjct  1332  GAATAGGGTGAAGCCAGAGGAAACTCTGGTGGAGGCTCGTAGCGGTTCTGACGTGCAAAT  1391

Query  1367  CGATCGTCGAATTTGGGTATAGGGGCGAAAGACTAATCGAACCATCTAGTAGCTGGTTCC  1426
             ||||||||||||||||||||||||||||||||||||||||||||||||||||||||||||
Sbjct  1392  CGATCGTCGAATTTGGGTATAGGGGCGAAAGACTAATCGAACCATCTAGTAGCTGGTTCC  1451

Query  1427  TGC  1429
             |||
Sbjct  1452  TGC  1454


>CAJVQF010000008.1 Candida sanyaensis strain UCD423 genome assembly, contig: scaffold8, 
whole genome shotgun sequence
Length=521259

 Score = 1912 bits (1035),  Expect = 0.0
 Identities = 1315/1445 (91%), Gaps = 39/1445 (3%)
 Strand=Plus/Minus

Query  1      CAAGGTTTCCGTAGGTGAACCTGCGGAAGGATCATTACTGATTTGCTTAATTGCACCACA  60
              ||||||||||||||||||||||||||||||||||||||||||||||||||||||||||||
Sbjct  54186  CAAGGTTTCCGTAGGTGAACCTGCGGAAGGATCATTACTGATTTGCTTAATTGCACCACA  54127

Query  61     TGTGTTTTTCTTTGAAACAAAC-TTGCTTTGGCGG-TGG-G-CCCAGCCTGCCGCCAGAG  116
              |||||||||  ||||   |||| ||||||||||||  || |    |  || |||||||||
Sbjct  54126  TGTGTTTTTTATTGATTAAAACTTTGCTTTGGCGGCAGGAGTAAAATTCTACCGCCAGAG  54067

Query  117    GTCTA-AACTTACAACC-AATTTTTTATCAACTTGTCACACCAGATT-ATTA--CT--AA  169
              || || ||| || |||| || |||||||  ||  |||| ||  |||| ||||   |  ||
Sbjct  54066  GT-TATAAC-TA-AACCAAACTTTTTATTTAC-AGTCAAACTTGATTTATTATTATAAAA  54011

Query  170    TAGTCAAAACTTTCAACAACGGATCTCTTGGTTCTCGCATCGATGAAGAACGCAGCGAAA  229
              ||||||||||||||||||||||||||||||||||||||||||||||||||||||||||||
Sbjct  54010  TAGTCAAAACTTTCAACAACGGATCTCTTGGTTCTCGCATCGATGAAGAACGCAGCGAAA  53951

Query  230    TGCGATACGTAATATGAATTGCAGATATTCGTGAATCATCGAATCTTTGAACGCACATTG  289
              ||||||||||||||||||||||||||||||||||||||||||||||||||||||||||||
Sbjct  53950  TGCGATACGTAATATGAATTGCAGATATTCGTGAATCATCGAATCTTTGAACGCACATTG  53891

Query  290    CGCCCTCTGGTATTCCGGAGGGCATGCCTGTTTGAGCGTCGTTTCTCCCTCAAACCGCTG  349
              |||||| |||||||||  |||||||||||||||||||||| |||||||||||||||  ||
Sbjct  53890  CGCCCTTTGGTATTCCAAAGGGCATGCCTGTTTGAGCGTCATTTCTCCCTCAAACCCTTG  53831

Query  350    GGTTTGGTGTTGAGCAATACGACTTGGGTTTGCTTGAAAGACGGTA-GTGGTAAGGCGGG  408
              ||||||||||||||||||||| | | |||||| |||||||| | || |||| ||  |   
Sbjct  53830  GGTTTGGTGTTGAGCAATACG-C-TAGGTTTGTTTGAAAGATGTTACGTGG-AA-AC---  53778

Query  409    ATCGCTTTGACAATGGCTTAGGTCTAACCAAAAACATTGCTTGCGGCGGTAACGTCCACC  468
               |  | || | |  | ||||||| || ||||||| |  ||||||     ||  | |||| 
Sbjct  53777  -TTTC-TT-A-AGCGACTTAGGTTTATCCAAAAA-A-CGCTTGC--TATTAGTGGCCACA  53726

Query  469    ACGTATATCTTCAAAC-TTTGACCTCAAATCAGGTAGGACTACCCGCTGAACTTAAGCAT  527
              ||   | | || |||| |||||||||||||||||||||||||||||||||||||||||||
Sbjct  53725  ACAACTTTTTTTAAACTTTTGACCTCAAATCAGGTAGGACTACCCGCTGAACTTAAGCAT  53666

Query  528    ATCAATAAGCGGAGGAAAAGAAACCAACAGGGATTGCCTCAGTAGCGGCGAGTGAAGCGG  587
              ||||||||||||||||||||||||||||||||||||||| ||||||||||||||||||||
Sbjct  53665  ATCAATAAGCGGAGGAAAAGAAACCAACAGGGATTGCCTTAGTAGCGGCGAGTGAAGCGG  53606

Query  588    CAAAAGCTCAAATTTGAAATCTGGCGTCTTT-GGCGTCCGAGTTGTAATTTGAAGAAGGT  646
              ||||||||||||||||||||||||| |||||  | |||||||||||||||||||||||||
Sbjct  53605  CAAAAGCTCAAATTTGAAATCTGGC-TCTTTCAGAGTCCGAGTTGTAATTTGAAGAAGGT  53547

Query  647    ATCTTTGGGCCCGGCTCTTGTCTATGTTCCTTGGAACAGGACGTCACAGAGGGTGAGAAT  706
              ||||||||| | |||||||||||||||| |||||||||| ||||||||||||||||||||
Sbjct  53546  ATCTTTGGGTCTGGCTCTTGTCTATGTTTCTTGGAACAGAACGTCACAGAGGGTGAGAAT  53487

Query  707    CCCGTGCGATGAGATGACCCGGGTCTGTGTAAAGTTCCTTCGACGAGTCGAGTTGTTTGG  766
              ||||||||||||||||| || || || |||||||||||||||| ||||||||||||||||
Sbjct  53486  CCCGTGCGATGAGATGATCCAGGCCTATGTAAAGTTCCTTCGAAGAGTCGAGTTGTTTGG  53427

Query  767    GAATGCAGCTCTAAGTGGGTGGTAAATTCCATCTAAAGCTAAATATTGGCGAGAGACCGA  826
              ||||||||||||||||||||||||||||||||||||||||||||||||||||||||||||
Sbjct  53426  GAATGCAGCTCTAAGTGGGTGGTAAATTCCATCTAAAGCTAAATATTGGCGAGAGACCGA  53367

Query  827    TAGCGAACAAGTACAGTGATGGAAAGATGAAAAGAACTTTGAAAAGAGAGTGAAAAAGTA  886
              ||||||||||||||||||||||||||||||||||||||||||||||||||||||||||||
Sbjct  53366  TAGCGAACAAGTACAGTGATGGAAAGATGAAAAGAACTTTGAAAAGAGAGTGAAAAAGTA  53307

Query  887    CGTGAAATTGTTGAAAGGGAAGGGCTTGAGATCAGACTTGGTATTTTGCATGCTGCTCTC  946
              |||||||||||||||||||||||||||||||||||||||||||||||| ||| | || ||
Sbjct  53306  CGTGAAATTGTTGAAAGGGAAGGGCTTGAGATCAGACTTGGTATTTTGTATGTTACT-TC  53248

Query  947    -TCGGGGGCGGCCGCTGCGGTTTACCGGGCCAGCATCGGTTTGGAGCGGCAGGATAATGG  1005
               ||||||| |||| || | |||||||||||||||||| |||||| |||| |||| ||| |
Sbjct  53247  TTCGGGGGTGGCCTCTACAGTTTACCGGGCCAGCATCAGTTTGG-GCGGTAGGAGAATTG  53189

Query  1006   CGGAGGAATGTGGCACGGCTTCTGCTGTGTGTTATAGCCT-CTGACGATACTGCCAGCCT  1064
              ||  ||||||||||||| |||| | ||||||||||||||| |  | ||||||||||||||
Sbjct  53188  CGATGGAATGTGGCACGACTTCGGTTGTGTGTTATAGCCTTCGTA-GATACTGCCAGCCT  53130

Query  1065   AGACCGAGGACTGCGGTTTTTAACCTAGGATGTTGGCATAATGATCTTAAGTCGCCCGTC  1124
              |||| |||||||||||||||  ||||||||||||||||||||||||||||||||||||||
Sbjct  53129  AGACTGAGGACTGCGGTTTTATACCTAGGATGTTGGCATAATGATCTTAAGTCGCCCGTC  53070

Query  1125   TTGAAACACGGACCAAGGAGTCTAACGTCTATGCGAGTGTTTGGGTGTAAAACCCGTACG  1184
              |||||||||||||||||||||||||||||||||||||||||||||||| |||||||||||
Sbjct  53069  TTGAAACACGGACCAAGGAGTCTAACGTCTATGCGAGTGTTTGGGTGTTAAACCCGTACG  53010

Query  1185   CGTAATGAAAGTGAACGAAGGTGGGGGCCCATTAGGGTGCACCATCGACCGATCCTGATG  1244
              ||||||||||||||||| |||||||||||| |  ||||||||||||||||||||||||||
Sbjct  53009  CGTAATGAAAGTGAACGTAGGTGGGGGCCCGTATGGGTGCACCATCGACCGATCCTGATG  52950

Query  1245   TGTTCGGATGGATTTGAGTAAGAGCATAGCTGTTGGGACCCGAAAGATGGTGAACTATGC  1304
              | ||||||||||||||||||||||||||||||||||||||||||||||||||||||||||
Sbjct  52949  TCTTCGGATGGATTTGAGTAAGAGCATAGCTGTTGGGACCCGAAAGATGGTGAACTATGC  52890

Query  1305   CTGAATAGGGTGAAGCCAGAGGAAACTCTGGTGGAGGCTCGTAGCGGTTCTGACGTGCAA  1364
              ||||||||||||||||||||||||||||||||||||||||||||||||||||||||||||
Sbjct  52889  CTGAATAGGGTGAAGCCAGAGGAAACTCTGGTGGAGGCTCGTAGCGGTTCTGACGTGCAA  52830

Query  1365   ATCGATCGTCGAATTTGGGTATAGGGGCGAAAGACTAATCGAACCATCTAGTAGCTGGTT  1424
              ||||||||||||||||||||||||||||||||||||||||||||||||||||||||||||
Sbjct  52829  ATCGATCGTCGAATTTGGGTATAGGGGCGAAAGACTAATCGAACCATCTAGTAGCTGGTT  52770

Query  1425   CCTGC  1429
              |||||
Sbjct  52769  CCTGC  52765


 Score = 1908 bits (1033),  Expect = 0.0
 Identities = 1316/1447 (91%), Gaps = 41/1447 (3%)
 Strand=Plus/Minus

Query  1      CAAGGTTTCCGTAGGTGAACCTGCGGAAGGATCATTACTGATTTGCTTAATTGCACCACA  60
              ||||||||||||||||||||||||||||||||||||||||||||||||||||||||||||
Sbjct  64447  CAAGGTTTCCGTAGGTGAACCTGCGGAAGGATCATTACTGATTTGCTTAATTGCACCACA  64388

Query  61     TGTGTTTTT-CT-TTGAAACAAAC-TTGCTTTGGCGG-TGG-G-CCCAGCCTGCCGCCAG  114
              |||||||||  | ||||   |||| ||||||||||||  || |    |  || |||||||
Sbjct  64387  TGTGTTTTTTTTATTGATTAAAACTTTGCTTTGGCGGCAGGAGTAAAATTCTACCGCCAG  64328

Query  115    AGGTCTA-AACTTACAACC-AATTTTTTATCAACTTGTCACACCAGATT-ATTA--CT--  167
              |||| || ||| || |||| || |||||||  ||  |||| ||  |||| ||||   |  
Sbjct  64327  AGGT-TATAAC-TA-AACCAAACTTTTTATTTAC-AGTCAAACTTGATTTATTATTATAA  64272

Query  168    AATAGTCAAAACTTTCAACAACGGATCTCTTGGTTCTCGCATCGATGAAGAACGCAGCGA  227
              ||||||||||||||||||||||||||||||||||||||||||||||||||||||||||||
Sbjct  64271  AATAGTCAAAACTTTCAACAACGGATCTCTTGGTTCTCGCATCGATGAAGAACGCAGCGA  64212

Query  228    AATGCGATACGTAATATGAATTGCAGATATTCGTGAATCATCGAATCTTTGAACGCACAT  287
              ||||||||||||||||||||||||||||||||||||||||||||||||||||||||||||
Sbjct  64211  AATGCGATACGTAATATGAATTGCAGATATTCGTGAATCATCGAATCTTTGAACGCACAT  64152

Query  288    TGCGCCCTCTGGTATTCCGGAGGGCATGCCTGTTTGAGCGTCGTTTCTCCCTCAAACCGC  347
              |||||||| |||||||||  |||||||||||||||||||||| |||||||||||||||  
Sbjct  64151  TGCGCCCTTTGGTATTCCAAAGGGCATGCCTGTTTGAGCGTCATTTCTCCCTCAAACCCT  64092

Query  348    TGGGTTTGGTGTTGAGCAATACGACTTGGGTTTGCTTGAAAGACGGTA-GTGGTAAGGCG  406
              ||||||||||||||||||||||| | | |||||| |||||||| | || |||| ||  | 
Sbjct  64091  TGGGTTTGGTGTTGAGCAATACG-C-TAGGTTTGTTTGAAAGATGTTACGTGG-AA-AC-  64037

Query  407    GGATCGCTTTGACAATGGCTTAGGTCTAACCAAAAACATTGCTTGCGGCGGTAACGTCCA  466
                 |  | || | |  | ||||||| || ||||||| |  ||||||     ||  | |||
Sbjct  64036  ---TTTC-TT-A-AGCGACTTAGGTTTATCCAAAAA-A-CGCTTGC--TATTAGTGGCCA  63987

Query  467    CCACGTATATCTTCAAAC-TTTGACCTCAAATCAGGTAGGACTACCCGCTGAACTTAAGC  525
              | ||   | | || |||| |||||||||||||||||||||||||||||||||||||||||
Sbjct  63986  CAACAACTTTTTTTAAACTTTTGACCTCAAATCAGGTAGGACTACCCGCTGAACTTAAGC  63927

Query  526    ATATCAATAAGCGGAGGAAAAGAAACCAACAGGGATTGCCTCAGTAGCGGCGAGTGAAGC  585
              ||||||||||||||||||||||||||||||||||||||||| ||||||||||||||||||
Sbjct  63926  ATATCAATAAGCGGAGGAAAAGAAACCAACAGGGATTGCCTTAGTAGCGGCGAGTGAAGC  63867

Query  586    GGCAAAAGCTCAAATTTGAAATCTGGCGTCTTT-GGCGTCCGAGTTGTAATTTGAAGAAG  644
              ||||||||||||||||||||||||||| |||||  | |||||||||||||||||||||||
Sbjct  63866  GGCAAAAGCTCAAATTTGAAATCTGGC-TCTTTCAGAGTCCGAGTTGTAATTTGAAGAAG  63808

Query  645    GTATCTTTGGGCCCGGCTCTTGTCTATGTTCCTTGGAACAGGACGTCACAGAGGGTGAGA  704
              ||||||||||| | |||||||||||||||| |||||||||| ||||||||||||||||||
Sbjct  63807  GTATCTTTGGGTCTGGCTCTTGTCTATGTTTCTTGGAACAGAACGTCACAGAGGGTGAGA  63748

Query  705    ATCCCGTGCGATGAGATGACCCGGGTCTGTGTAAAGTTCCTTCGACGAGTCGAGTTGTTT  764
              ||||||||||||||||||| || || || |||||||||||||||| ||||||||||||||
Sbjct  63747  ATCCCGTGCGATGAGATGATCCAGGCCTATGTAAAGTTCCTTCGAAGAGTCGAGTTGTTT  63688

Query  765    GGGAATGCAGCTCTAAGTGGGTGGTAAATTCCATCTAAAGCTAAATATTGGCGAGAGACC  824
              ||||||||||||||||||||||||||||||||||||||||||||||||||||||||||||
Sbjct  63687  GGGAATGCAGCTCTAAGTGGGTGGTAAATTCCATCTAAAGCTAAATATTGGCGAGAGACC  63628

Query  825    GATAGCGAACAAGTACAGTGATGGAAAGATGAAAAGAACTTTGAAAAGAGAGTGAAAAAG  884
              ||||||||||||||||||||||||||||||||||||||||||||||||||||||||||||
Sbjct  63627  GATAGCGAACAAGTACAGTGATGGAAAGATGAAAAGAACTTTGAAAAGAGAGTGAAAAAG  63568

Query  885    TACGTGAAATTGTTGAAAGGGAAGGGCTTGAGATCAGACTTGGTATTTTGCATGCTGCTC  944
              |||||||||||||||||||||||||||||||||||||||||||||||||| ||| | || 
Sbjct  63567  TACGTGAAATTGTTGAAAGGGAAGGGCTTGAGATCAGACTTGGTATTTTGTATGTTACT-  63509

Query  945    TC-TCGGGGGCGGCCGCTGCGGTTTACCGGGCCAGCATCGGTTTGGAGCGGCAGGATAAT  1003
              || ||||||| |||| || | |||||||||||||||||| |||||| |||| |||| |||
Sbjct  63508  TCTTCGGGGGTGGCCTCTACAGTTTACCGGGCCAGCATCAGTTTGG-GCGGTAGGAGAAT  63450

Query  1004   GGCGGAGGAATGTGGCACGGCTTCTGCTGTGTGTTATAGCCT-CTGACGATACTGCCAGC  1062
               |||  ||||||||||||| |||| | ||||||||||||||| |  | ||||||||||||
Sbjct  63449  TGCGATGGAATGTGGCACGACTTCGGTTGTGTGTTATAGCCTTCGTA-GATACTGCCAGC  63391

Query  1063   CTAGACCGAGGACTGCGGTTTTTAACCTAGGATGTTGGCATAATGATCTTAAGTCGCCCG  1122
              |||||| |||||||||||||||  ||||||||||||||||||||||||||||||||||||
Sbjct  63390  CTAGACTGAGGACTGCGGTTTTATACCTAGGATGTTGGCATAATGATCTTAAGTCGCCCG  63331

Query  1123   TCTTGAAACACGGACCAAGGAGTCTAACGTCTATGCGAGTGTTTGGGTGTAAAACCCGTA  1182
              |||||||||||||||||||||||||||||||||||||||||||||||||| |||||||||
Sbjct  63330  TCTTGAAACACGGACCAAGGAGTCTAACGTCTATGCGAGTGTTTGGGTGTTAAACCCGTA  63271

Query  1183   CGCGTAATGAAAGTGAACGAAGGTGGGGGCCCATTAGGGTGCACCATCGACCGATCCTGA  1242
              ||||||||||||||||||| |||||||||||| |  ||||||||||||||||||||||||
Sbjct  63270  CGCGTAATGAAAGTGAACGTAGGTGGGGGCCCGTATGGGTGCACCATCGACCGATCCTGA  63211

Query  1243   TGTGTTCGGATGGATTTGAGTAAGAGCATAGCTGTTGGGACCCGAAAGATGGTGAACTAT  1302
              ||| ||||||||||||||||||||||||||||||||||||||||||||||||||||||||
Sbjct  63210  TGTCTTCGGATGGATTTGAGTAAGAGCATAGCTGTTGGGACCCGAAAGATGGTGAACTAT  63151

Query  1303   GCCTGAATAGGGTGAAGCCAGAGGAAACTCTGGTGGAGGCTCGTAGCGGTTCTGACGTGC  1362
              ||||||||||||||||||||||||||||||||||||||||||||||||||||||||||||
Sbjct  63150  GCCTGAATAGGGTGAAGCCAGAGGAAACTCTGGTGGAGGCTCGTAGCGGTTCTGACGTGC  63091

Query  1363   AAATCGATCGTCGAATTTGGGTATAGGGGCGAAAGACTAATCGAACCATCTAGTAGCTGG  1422
              ||||||||||||||||||||||||||||||||||||||||||||||||||||||||||||
Sbjct  63090  AAATCGATCGTCGAATTTGGGTATAGGGGCGAAAGACTAATCGAACCATCTAGTAGCTGG  63031

Query  1423   TTCCTGC  1429
              |||||||
Sbjct  63030  TTCCTGC  63024


 Score = 1908 bits (1033),  Expect = 0.0
 Identities = 1316/1447 (91%), Gaps = 42/1447 (3%)
 Strand=Plus/Minus

Query  1      CAAGGTTTCCGTAGGTGAACCTGCGGAAGGATCATTACTGATTTGCTTAATTGCACCACA  60
              ||||||||||||||||||||||||||||||||||||||||||||||||||||||||||||
Sbjct  84992  CAAGGTTTCCGTAGGTGAACCTGCGGAAGGATCATTACTGATTTGCTTAATTGCACCACA  84933

Query  61     TGTGTTTTTCT-TTGAAACAAAC-TTGCTTTGGCGG-TGG-G-CCCAGCCTGCCGCCAGA  115
              ||||||||| | ||||   |||| ||||||||||||  || |    |  || ||||||||
Sbjct  84932  TGTGTTTTTTTATTGATTAAAACTTTGCTTTGGCGGCAGGAGTAAAATTCTACCGCCAGA  84873

Query  116    GGTCTA-AACTTACAACC-AATTTTTTA-TCAACTTGTCACACCAGATT-ATTA--CT--  167
              ||| || ||| || |||| || |||||| |  ||  |||| ||  |||| ||||   |  
Sbjct  84872  GGT-TATAAC-TA-AACCAAACTTTTTATTTTAC-AGTCAAACTTGATTTATTATTATAA  84817

Query  168    AATAGTCAAAACTTTCAACAACGGATCTCTTGGTTCTCGCATCGATGAAGAACGCAGCGA  227
              ||||||||||||||||||||||||||||||||||||||||||||||||||||||||||||
Sbjct  84816  AATAGTCAAAACTTTCAACAACGGATCTCTTGGTTCTCGCATCGATGAAGAACGCAGCGA  84757

Query  228    AATGCGATACGTAATATGAATTGCAGATATTCGTGAATCATCGAATCTTTGAACGCACAT  287
              ||||||||||||||||||||||||||||||||||||||||||||||||||||||||||||
Sbjct  84756  AATGCGATACGTAATATGAATTGCAGATATTCGTGAATCATCGAATCTTTGAACGCACAT  84697

Query  288    TGCGCCCTCTGGTATTCCGGAGGGCATGCCTGTTTGAGCGTCGTTTCTCCCTCAAACCGC  347
              |||||||| |||||||||  |||||||||||||||||||||| ||||||||||||||| |
Sbjct  84696  TGCGCCCTTTGGTATTCCAAAGGGCATGCCTGTTTGAGCGTCATTTCTCCCTCAAACCCC  84637

Query  348    TGGGTTTGGTGTTGAGCAATACGACTTGGGTTTGCTTGAAAGACGGTA-GTGGTAAGGCG  406
              ||||||||||||||||||||||| ||  |||||| |||||||| | || |||| ||  | 
Sbjct  84636  TGGGTTTGGTGTTGAGCAATACG-CTA-GGTTTGTTTGAAAGATGTTACGTGGAAA--CT  84581

Query  407    GGATCGCTTTGACAATGGCTTAGGTCTAACCAAAAACATTGCTTGCGGCGGTAACGTCCA  466
                 ||  ||  | |  | ||||||| || ||||||| |  ||||||     ||  | |||
Sbjct  84580  T--TC--TT--A-AGCGACTTAGGTTTATCCAAAAA-AC-GCTTGCTAT--TAGTGGCCA  84532

Query  467    CCACG-TATATCTTCAAACTTT-GACCTCAAATCAGGTAGGACTACCCGCTGAACTTAAG  524
              | ||  ||| | || ||||||| |||||||||||||||||||||||||||||||||||||
Sbjct  84531  CAACAATATTTTTTTAAACTTTTGACCTCAAATCAGGTAGGACTACCCGCTGAACTTAAG  84472

Query  525    CATATCAATAAGCGGAGGAAAAGAAACCAACAGGGATTGCCTCAGTAGCGGCGAGTGAAG  584
              |||||||||||||||||||||||||||||||||||||||||| |||||||||||||||||
Sbjct  84471  CATATCAATAAGCGGAGGAAAAGAAACCAACAGGGATTGCCTTAGTAGCGGCGAGTGAAG  84412

Query  585    CGGCAAAAGCTCAAATTTGAAATCTGGCGTCTTTG-GCGTCCGAGTTGTAATTTGAAGAA  643
              |||||||||||||||||||||||||||| |||||  | ||||||||||||||||||||||
Sbjct  84411  CGGCAAAAGCTCAAATTTGAAATCTGGC-TCTTTCAGAGTCCGAGTTGTAATTTGAAGAA  84353

Query  644    GGTATCTTTGGGCCCGGCTCTTGTCTATGTTCCTTGGAACAGGACGTCACAGAGGGTGAG  703
              |||||||||||| | |||||||||||||||| |||||||||| |||||||||||||||||
Sbjct  84352  GGTATCTTTGGGTCTGGCTCTTGTCTATGTTTCTTGGAACAGAACGTCACAGAGGGTGAG  84293

Query  704    AATCCCGTGCGATGAGATGACCCGGGTCTGTGTAAAGTTCCTTCGACGAGTCGAGTTGTT  763
              |||||||||||||||||||| || || || |||||||||||||||| |||||||||||||
Sbjct  84292  AATCCCGTGCGATGAGATGATCCAGGCCTATGTAAAGTTCCTTCGAAGAGTCGAGTTGTT  84233

Query  764    TGGGAATGCAGCTCTAAGTGGGTGGTAAATTCCATCTAAAGCTAAATATTGGCGAGAGAC  823
              ||||||||||||||||||||||||||||||||||||||||||||||||||||||||||||
Sbjct  84232  TGGGAATGCAGCTCTAAGTGGGTGGTAAATTCCATCTAAAGCTAAATATTGGCGAGAGAC  84173

Query  824    CGATAGCGAACAAGTACAGTGATGGAAAGATGAAAAGAACTTTGAAAAGAGAGTGAAAAA  883
              ||||||||||||||||||||||||||||||||||||||||||||||||||||||||||| 
Sbjct  84172  CGATAGCGAACAAGTACAGTGATGGAAAGATGAAAAGAACTTTGAAAAGAGAGTGAAAA-  84114

Query  884    GTACGTGAAATTGTTGAAAGGGAAGGGCTTGAGATCAGACTTGGTATTTTGCATGCTGCT  943
              ||||||||||||||||||||||||||||||||||||||||||||||||||| ||| | ||
Sbjct  84113  GTACGTGAAATTGTTGAAAGGGAAGGGCTTGAGATCAGACTTGGTATTTTGTATGTTACT  84054

Query  944    CTCTCGGGGGCGGCCGCTGCGGTTTACCGGGCCAGCATCGGTTTGGAGCGGCAGGATAAT  1003
               |||  |||| |||| || | |||||||||||||||||| |||||| |||| |||| |||
Sbjct  84053  -TCTTTGGGGTGGCCTCTACAGTTTACCGGGCCAGCATCAGTTTGG-GCGGTAGGAGAAT  83996

Query  1004   GGCGGAGGAATGTGGCACGGCTTCTGCTGTGTGTTATAGCCT-CTGACGATACTGCCAGC  1062
               |||  ||||||||||||| |||| | ||||||||||||||| |  | ||||||||||||
Sbjct  83995  TGCGATGGAATGTGGCACGACTTCGGTTGTGTGTTATAGCCTTCGTA-GATACTGCCAGC  83937

Query  1063   CTAGACCGAGGACTGCGGTTTTTAACCTAGGATGTTGGCATAATGATCTTAAGTCGCCCG  1122
              |||||| |||||||||||||||  ||||||||||||||||||||||||||||||||||||
Sbjct  83936  CTAGACTGAGGACTGCGGTTTTATACCTAGGATGTTGGCATAATGATCTTAAGTCGCCCG  83877

Query  1123   TCTTGAAACACGGACCAAGGAGTCTAACGTCTATGCGAGTGTTTGGGTGTAAAACCCGTA  1182
              |||||||||||||||||||||||||||||||||||||||||||||||||| |||||||||
Sbjct  83876  TCTTGAAACACGGACCAAGGAGTCTAACGTCTATGCGAGTGTTTGGGTGTTAAACCCGTA  83817

Query  1183   CGCGTAATGAAAGTGAACGAAGGTGGGGGCCCATTAGGGTGCACCATCGACCGATCCTGA  1242
              ||||||||||||||||||| |||||||||||| |  ||||||||||||||||||||||||
Sbjct  83816  CGCGTAATGAAAGTGAACGTAGGTGGGGGCCCGTATGGGTGCACCATCGACCGATCCTGA  83757

Query  1243   TGTGTTCGGATGGATTTGAGTAAGAGCATAGCTGTTGGGACCCGAAAGATGGTGAACTAT  1302
              ||| ||||||||||||||||||||||||||||||||||||||||||||||||||||||||
Sbjct  83756  TGTCTTCGGATGGATTTGAGTAAGAGCATAGCTGTTGGGACCCGAAAGATGGTGAACTAT  83697

Query  1303   GCCTGAATAGGGTGAAGCCAGAGGAAACTCTGGTGGAGGCTCGTAGCGGTTCTGACGTGC  1362
              ||||||||||||||||||||||||||||||||||||||||||||||||||||||||||||
Sbjct  83696  GCCTGAATAGGGTGAAGCCAGAGGAAACTCTGGTGGAGGCTCGTAGCGGTTCTGACGTGC  83637

Query  1363   AAATCGATCGTCGAATTTGGGTATAGGGGCGAAAGACTAATCGAACCATCTAGTAGCTGG  1422
              ||||||||||||||||||||||||||||||||||||||||||||||||||||||||||||
Sbjct  83636  AAATCGATCGTCGAATTTGGGTATAGGGGCGAAAGACTAATCGAACCATCTAGTAGCTGG  83577

Query  1423   TTCCTGC  1429
              |||||||
Sbjct  83576  TTCCTGC  83570


 Score = 1905 bits (1031),  Expect = 0.0
 Identities = 1317/1449 (91%), Gaps = 43/1449 (3%)
 Strand=Plus/Minus

Query  1      CAAGGTTTCCGTAGGTGAACCTGCGGAAGGATCATTACTGATTTGCTTAATTGCACCACA  60
              ||||||||||||||||||||||||||||||||||||||||||||||||||||||||||||
Sbjct  74699  CAAGGTTTCCGTAGGTGAACCTGCGGAAGGATCATTACTGATTTGCTTAATTGCACCACA  74640

Query  61     TGTGTTTTT-CT-TTGAAACAAAC-TTGCTTTGGCGG-TGG-G-CCCAGCCTGCCGCCAG  114
              |||||||||  | ||||   |||| ||||||||||||  || |    |  || |||||||
Sbjct  74639  TGTGTTTTTTTTATTGATTAAAACTTTGCTTTGGCGGCAGGAGTAAAATTCTACCGCCAG  74580

Query  115    AGGTCTA-AACTTACAACC-AATTTTTTATCAACTTGTCACACCAGATT-ATTA--CT--  167
              |||| || ||| || |||| || |||||||  ||  |||| ||  |||| ||||   |  
Sbjct  74579  AGGT-TATAAC-TA-AACCAAACTTTTTATTTAC-AGTCAAACTTGATTTATTATTATAA  74524

Query  168    AATAGTCAAAACTTTCAACAACGGATCTCTTGGTTCTCGCATCGATGAAGAACGCAGCGA  227
              ||||||||||||||||||||||||||||||||||||||||||||||||||||||||||||
Sbjct  74523  AATAGTCAAAACTTTCAACAACGGATCTCTTGGTTCTCGCATCGATGAAGAACGCAGCGA  74464

Query  228    AATGCGATACGTAATATGAATTGCAGATATTCGTGAATCATCGAATCTTTGAACGCACAT  287
              ||||||||||||||||||||||||||||||||||||||||||||||||||||||||||||
Sbjct  74463  AATGCGATACGTAATATGAATTGCAGATATTCGTGAATCATCGAATCTTTGAACGCACAT  74404

Query  288    TGCGCCCTCTGGTATTCCGGAGGGCATGCCTGTTTGAGCGTCGTTTCTCCCTCAAACCGC  347
              |||||||| |||||||||  |||||||||||||||||||||| |||||||||||||||  
Sbjct  74403  TGCGCCCTTTGGTATTCCAAAGGGCATGCCTGTTTGAGCGTCATTTCTCCCTCAAACCCT  74344

Query  348    TGGGTTTGGTGTTGAGCAATACGACTTGGGTTTGCTTGAAAGACGGTA-GTGGTAAGGCG  406
              ||||||||||||||||||||||| ||  |||||| |||||||| | || |||| ||  | 
Sbjct  74343  TGGGTTTGGTGTTGAGCAATACG-CTA-GGTTTGTTTGAAAGATGTTACGTGGAAA--CT  74288

Query  407    GGATCGCTTTGACAATGGCTTAGGTCTAACCAAAAACATTGCTTGCGGCGGTAACGTCCA  466
                 ||  ||  | |  | ||||||| || ||||||| |  ||||||     ||  | |||
Sbjct  74287  T--TC--TT--A-AGCGACTTAGGTTTATCCAAAAAAAC-GCTTGCTAT--TAGTGGCCA  74238

Query  467    C--CACGTATATCTTCAAAC-TTTGACCTCAAATCAGGTAGGACTACCCGCTGAACTTAA  523
              |  ||  | | | || |||| |||||||||||||||||||||||||||||||||||||||
Sbjct  74237  CAACAACTTTTTTTT-AAACTTTTGACCTCAAATCAGGTAGGACTACCCGCTGAACTTAA  74179

Query  524    GCATATCAATAAGCGGAGGAAAAGAAACCAACAGGGATTGCCTCAGTAGCGGCGAGTGAA  583
              ||||||||||||||||||||||||||||||||||||||||||| ||||||||||||||||
Sbjct  74178  GCATATCAATAAGCGGAGGAAAAGAAACCAACAGGGATTGCCTTAGTAGCGGCGAGTGAA  74119

Query  584    GCGGCAAAAGCTCAAATTTGAAATCTGGCGTCTTTG-GCGTCCGAGTTGTAATTTGAAGA  642
              ||||||||||||||||||||||||||||| |||||  | |||||||||||||||||||||
Sbjct  74118  GCGGCAAAAGCTCAAATTTGAAATCTGGC-TCTTTCAGAGTCCGAGTTGTAATTTGAAGA  74060

Query  643    AGGTATCTTTGGGCCCGGCTCTTGTCTATGTTCCTTGGAACAGGACGTCACAGAGGGTGA  702
              ||||||||||||| | |||||||||||||||| |||||||||| ||||||||||||||||
Sbjct  74059  AGGTATCTTTGGGTCTGGCTCTTGTCTATGTTTCTTGGAACAGAACGTCACAGAGGGTGA  74000

Query  703    GAATCCCGTGCGATGAGATGACCCGGGTCTGTGTAAAGTTCCTTCGACGAGTCGAGTTGT  762
              ||||||||||||||||||||| || || || |||||||||||||||| ||||||||||||
Sbjct  73999  GAATCCCGTGCGATGAGATGATCCAGGCCTATGTAAAGTTCCTTCGAAGAGTCGAGTTGT  73940

Query  763    TTGGGAATGCAGCTCTAAGTGGGTGGTAAATTCCATCTAAAGCTAAATATTGGCGAGAGA  822
              ||||||||||||||||||||||||||||||||||||||||||||||||||||||||||||
Sbjct  73939  TTGGGAATGCAGCTCTAAGTGGGTGGTAAATTCCATCTAAAGCTAAATATTGGCGAGAGA  73880

Query  823    CCGATAGCGAACAAGTACAGTGATGGAAAGATGAAAAGAACTTTGAAAAGAGAGTGAAAA  882
              ||||||||||||||||||||||||||||||||||||||||||||||||||||||||||||
Sbjct  73879  CCGATAGCGAACAAGTACAGTGATGGAAAGATGAAAAGAACTTTGAAAAGAGAGTGAAAA  73820

Query  883    AGTACGTGAAATTGTTGAAAGGGAAGGGCTTGAGATCAGACTTGGTATTTTGCATGCTGC  942
              |||||||||||||||||||||||||||||||||||||||||||||||||||| ||| | |
Sbjct  73819  AGTACGTGAAATTGTTGAAAGGGAAGGGCTTGAGATCAGACTTGGTATTTTGTATGTTAC  73760

Query  943    TCTC-TCGGGGGCGGCCGCTGCGGTTTACCGGGCCAGCATCGGTTTGGAGCGGCAGGATA  1001
              | || ||||||| |||| || | |||||||||||||||||| |||||| |||| |||| |
Sbjct  73759  T-TCTTCGGGGGTGGCCTCTACAGTTTACCGGGCCAGCATCAGTTTGG-GCGGTAGGAGA  73702

Query  1002   ATGGCGGAGGAATGTGGCACGGCTTCTGCTGTGTGTTATAGCCT-CTGACGATACTGCCA  1060
              || |||  ||||||||||||| |||| | ||||||||||||||| |  | ||||||||||
Sbjct  73701  ATTGCGATGGAATGTGGCACGACTTCGGTTGTGTGTTATAGCCTTCGTA-GATACTGCCA  73643

Query  1061   GCCTAGACCGAGGACTGCGGTTTTTAACCTAGGATGTTGGCATAATGATCTTAAGTCGCC  1120
              |||||||| |||||||||||||||  ||||||||||||||||||||||||||||||||||
Sbjct  73642  GCCTAGACTGAGGACTGCGGTTTTATACCTAGGATGTTGGCATAATGATCTTAAGTCGCC  73583

Query  1121   CGTCTTGAAACACGGACCAAGGAGTCTAACGTCTATGCGAGTGTTTGGGTGTAAAACCCG  1180
              |||||||||||||||||||||||||||||||||||||||||||||||||||| |||||||
Sbjct  73582  CGTCTTGAAACACGGACCAAGGAGTCTAACGTCTATGCGAGTGTTTGGGTGTTAAACCCG  73523

Query  1181   TACGCGTAATGAAAGTGAACGAAGGTGGGGGCCCATTAGGGTGCACCATCGACCGATCCT  1240
              ||||||||||||||||||||| |||||||||||| |  ||||||||||||||||||||||
Sbjct  73522  TACGCGTAATGAAAGTGAACGTAGGTGGGGGCCCGTATGGGTGCACCATCGACCGATCCT  73463

Query  1241   GATGTGTTCGGATGGATTTGAGTAAGAGCATAGCTGTTGGGACCCGAAAGATGGTGAACT  1300
              ||||| ||||||||||||||||||||||||||||||||||||||||||||||||||||||
Sbjct  73462  GATGTCTTCGGATGGATTTGAGTAAGAGCATAGCTGTTGGGACCCGAAAGATGGTGAACT  73403

Query  1301   ATGCCTGAATAGGGTGAAGCCAGAGGAAACTCTGGTGGAGGCTCGTAGCGGTTCTGACGT  1360
              ||||||||||||||||||||||||||||||||||||||||||||||||||||||||||||
Sbjct  73402  ATGCCTGAATAGGGTGAAGCCAGAGGAAACTCTGGTGGAGGCTCGTAGCGGTTCTGACGT  73343

Query  1361   GCAAATCGATCGTCGAATTTGGGTATAGGGGCGAAAGACTAATCGAACCATCTAGTAGCT  1420
              ||||||||||||||||||||||||||||||||||||||||||||||||||||||||||||
Sbjct  73342  GCAAATCGATCGTCGAATTTGGGTATAGGGGCGAAAGACTAATCGAACCATCTAGTAGCT  73283

Query  1421   GGTTCCTGC  1429
              |||||||||
Sbjct  73282  GGTTCCTGC  73274


 Score = 1903 bits (1030),  Expect = 0.0
 Identities = 1314/1446 (91%), Gaps = 40/1446 (3%)
 Strand=Plus/Minus

Query  1      CAAGGTTTCCGTAGGTGAACCTGCGGAAGGATCATTACTGATTTGCTTAATTGCACCACA  60
              ||||||||||||||||||||||||||||||||||||||||||||||||||||||||||||
Sbjct  43948  CAAGGTTTCCGTAGGTGAACCTGCGGAAGGATCATTACTGATTTGCTTAATTGCACCACA  43889

Query  61     TGTGTTTTT-CT-TTGAAACAAAC-TTGCTTTGGCGG-TGG-G-CCCAGCCTGCCGCCAG  114
              |||||||||  | ||||   |||| ||||||||||||  || |    |  || |||||||
Sbjct  43888  TGTGTTTTTTTTATTGATTAAAACTTTGCTTTGGCGGCAGGAGTAAAATTCTACCGCCAG  43829

Query  115    AGGTCTA-AACTTACAACC-AATTTTTTATCAACTTGTCACACCAGATT-ATTA--CT--  167
              |||| || ||| || |||| || |||||||  ||  |||| ||  |||| ||||   |  
Sbjct  43828  AGGT-TATAAC-TA-AACCAAACTTTTTATTTAC-AGTCAAACTTGATTTATTATTATAA  43773

Query  168    AATAGTCAAAACTTTCAACAACGGATCTCTTGGTTCTCGCATCGATGAAGAACGCAGCGA  227
              ||||||||||||||||||||||||||||||||||||||||||||||||||||||||||||
Sbjct  43772  AATAGTCAAAACTTTCAACAACGGATCTCTTGGTTCTCGCATCGATGAAGAACGCAGCGA  43713

Query  228    AATGCGATACGTAATATGAATTGCAGATATTCGTGAATCATCGAATCTTTGAACGCACAT  287
              ||||||||||||||||||||||||||||||||||||||||||||||||||||||||||||
Sbjct  43712  AATGCGATACGTAATATGAATTGCAGATATTCGTGAATCATCGAATCTTTGAACGCACAT  43653

Query  288    TGCGCCCTCTGGTATTCCGGAGGGCATGCCTGTTTGAGCGTCGTTTCTCCCTCAAACCGC  347
              |||||||| |||||||||  |||||||||||||||||||||| |||||||||||||||  
Sbjct  43652  TGCGCCCTTTGGTATTCCAAAGGGCATGCCTGTTTGAGCGTCATTTCTCCCTCAAACCCT  43593

Query  348    TGGGTTTGGTGTTGAGCAATACGACTTGGGTTTGCTTGAAAGACGGTA-GTGGTAAGGCG  406
              ||||||||||||||||||||||| | | |||||| |||||||| | || |||| ||  | 
Sbjct  43592  TGGGTTTGGTGTTGAGCAATACG-C-TAGGTTTGTTTGAAAGATGTTACGTGG-AA-AC-  43538

Query  407    GGATCGCTTTGACAATGGCTTAGGTCTAACCAAAAACATTGCTTGCGGCGGTAACGTCCA  466
                 |  | || | |  | ||||||| || ||||||| |  ||||||     ||  | |||
Sbjct  43537  ---TTTC-TT-A-AGCGACTTAGGTTTATCCAAAAA-A-CGCTTGC--TATTAGTGGCCA  43488

Query  467    CCACGTATATCTTCAAAC-TTTGACCTCAAATCAGGTAGGACTACCCGCTGAACTTAAGC  525
              | ||   | | || |||| |||||||||||||||||||||||||||||||||||||||||
Sbjct  43487  CAACAACTTTTTTTAAACTTTTGACCTCAAATCAGGTAGGACTACCCGCTGAACTTAAGC  43428

Query  526    ATATCAATAAGCGGAGGAAAAGAAACCAACAGGGATTGCCTCAGTAGCGGCGAGTGAAGC  585
              ||||||||||||||||||||||||||||||||||||||||| ||||||||||||||||||
Sbjct  43427  ATATCAATAAGCGGAGGAAAAGAAACCAACAGGGATTGCCTTAGTAGCGGCGAGTGAAGC  43368

Query  586    GGCAAAAGCTCAAATTTGAAATCTGGCGTCTTT-GGCGTCCGAGTTGTAATTTGAAGAAG  644
              ||||||||||||||||||||||||||| |||||  | |||||||||||||||||||||||
Sbjct  43367  GGCAAAAGCTCAAATTTGAAATCTGGC-TCTTTCAGAGTCCGAGTTGTAATTTGAAGAAG  43309

Query  645    GTATCTTTGGGCCCGGCTCTTGTCTATGTTCCTTGGAACAGGACGTCACAGAGGGTGAGA  704
              ||||||||||| | |||||||||||||||| |||||||||| ||||||||||||||||||
Sbjct  43308  GTATCTTTGGGTCTGGCTCTTGTCTATGTTTCTTGGAACAGAACGTCACAGAGGGTGAGA  43249

Query  705    ATCCCGTGCGATGAGATGACCCGGGTCTGTGTAAAGTTCCTTCGACGAGTCGAGTTGTTT  764
              ||||||||||||||||||| || || || |||||||||||||||| ||||||||||||||
Sbjct  43248  ATCCCGTGCGATGAGATGATCCAGGCCTATGTAAAGTTCCTTCGAAGAGTCGAGTTGTTT  43189

Query  765    GGGAATGCAGCTCTAAGTGGGTGGTAAATTCCATCTAAAGCTAAATATTGGCGAGAGACC  824
              ||||||||||||||||||||||||||||||||||||||||||||||||||||||||||||
Sbjct  43188  GGGAATGCAGCTCTAAGTGGGTGGTAAATTCCATCTAAAGCTAAATATTGGCGAGAGACC  43129

Query  825    GATAGCGAACAAGTACAGTGATGGAAAGATGAAAAGAACTTTGAAAAGAGAGTGAAAAAG  884
              |||||||||||||||||||||||||||||||||||||||||||||||||||||||||| |
Sbjct  43128  GATAGCGAACAAGTACAGTGATGGAAAGATGAAAAGAACTTTGAAAAGAGAGTGAAAA-G  43070

Query  885    TACGTGAAATTGTTGAAAGGGAAGGGCTTGAGATCAGACTTGGTATTTTGCATGCTGCT-  943
              |||||||||||||||||||||||||||||||||||||||||||||||||| ||| | || 
Sbjct  43069  TACGTGAAATTGTTGAAAGGGAAGGGCTTGAGATCAGACTTGGTATTTTGTATGTTACTT  43010

Query  944    CTCTCGGGGGCGGCCGCTGCGGTTTACCGGGCCAGCATCGGTTTGGAGCGGCAGGATAAT  1003
              || ||||||| |||| || | |||||||||||||||||| |||||| |||| |||| |||
Sbjct  43009  CT-TCGGGGGTGGCCTCTACAGTTTACCGGGCCAGCATCAGTTTGG-GCGGTAGGAGAAT  42952

Query  1004   GGCGGAGGAATGTGGCACGGCTTCTGCTGTGTGTTATAGCCTCTGACGATACTGCCAGCC  1063
               |||  ||||||||||||| |||| | |||||||||||||||  |  |||||||||||||
Sbjct  42951  TGCGATGGAATGTGGCACGACTTCGGTTGTGTGTTATAGCCTTCGTAGATACTGCCAGCC  42892

Query  1064   TAGACCGAGGACTGCGGTTTTTAACCTAGGATGTTGGCATAATGATCTTAAGTCGCCCGT  1123
              ||||| |||||||||||||||  |||||||||||||||||||||||||||||||||||||
Sbjct  42891  TAGACTGAGGACTGCGGTTTTATACCTAGGATGTTGGCATAATGATCTTAAGTCGCCCGT  42832

Query  1124   CTTGAAACACGGACCAAGGAGTCTAACGTCTATGCGAGTGTTTGGGTGTAAAACCCGTAC  1183
              ||||||||||||||||||||||||||||||||||||||||||||||||| ||||||||||
Sbjct  42831  CTTGAAACACGGACCAAGGAGTCTAACGTCTATGCGAGTGTTTGGGTGTTAAACCCGTAC  42772

Query  1184   GCGTAATGAAAGTGAACGAAGGTGGGGGCCCATTAGGGTGCACCATCGACCGATCCTGAT  1243
              |||||||||||||||||| |||||||||||| |  |||||||||||||||||||||||||
Sbjct  42771  GCGTAATGAAAGTGAACGTAGGTGGGGGCCCGTATGGGTGCACCATCGACCGATCCTGAT  42712

Query  1244   GTGTTCGGATGGATTTGAGTAAGAGCATAGCTGTTGGGACCCGAAAGATGGTGAACTATG  1303
              || |||||||||||||||||||||||||||||||||||||||||||||||||||||||||
Sbjct  42711  GTCTTCGGATGGATTTGAGTAAGAGCATAGCTGTTGGGACCCGAAAGATGGTGAACTATG  42652

Query  1304   CCTGAATAGGGTGAAGCCAGAGGAAACTCTGGTGGAGGCTCGTAGCGGTTCTGACGTGCA  1363
              ||||||||||||||||||||||||||||||||||||||||||||||||||||||||||||
Sbjct  42651  CCTGAATAGGGTGAAGCCAGAGGAAACTCTGGTGGAGGCTCGTAGCGGTTCTGACGTGCA  42592

Query  1364   AATCGATCGTCGAATTTGGGTATAGGGGCGAAAGACTAATCGAACCATCTAGTAGCTGGT  1423
              ||||||||||||||||||||||||||||||||||||||||||||||||||||||||||||
Sbjct  42591  AATCGATCGTCGAATTTGGGTATAGGGGCGAAAGACTAATCGAACCATCTAGTAGCTGGT  42532

Query  1424   TCCTGC  1429
              ||||||
Sbjct  42531  TCCTGC  42526


>CAJVQF010000056.1 Candida sanyaensis strain UCD423 genome assembly, contig: scaffold56, 
whole genome shotgun sequence
Length=117626

 Score = 1905 bits (1031),  Expect = 0.0
 Identities = 1317/1449 (91%), Gaps = 43/1449 (3%)
 Strand=Plus/Minus

Query  1      CAAGGTTTCCGTAGGTGAACCTGCGGAAGGATCATTACTGATTTGCTTAATTGCACCACA  60
              ||||||||||||||||||||||||||||||||||||||||||||||||||||||||||||
Sbjct  36983  CAAGGTTTCCGTAGGTGAACCTGCGGAAGGATCATTACTGATTTGCTTAATTGCACCACA  36924

Query  61     TGTGTTTTTCT-TTGAAACAAAC-TTGCTTTGGCGG-TGG-G-CCCAGCCTGCCGCCAGA  115
              ||||||||| | ||||   |||| ||||||||||||  || |    |  || ||||||||
Sbjct  36923  TGTGTTTTTTTATTGATTAAAACTTTGCTTTGGCGGCAGGAGTAAAATTCTACCGCCAGA  36864

Query  116    GGTCTA-AACTTACAACC-AATTTTTTA-TCAACTTGTCACACCAGATT-ATTA---CT-  167
              ||| || ||| || |||| || |||||| |  ||  |||| ||  |||| ||||    | 
Sbjct  36863  GGT-TATAAC-TA-AACCAAACTTTTTATTTTAC-AGTCAAACTTGATTTATTATTTATA  36808

Query  168    -AATAGTCAAAACTTTCAACAACGGATCTCTTGGTTCTCGCATCGATGAAGAACGCAGCG  226
               |||||||||||||||||||||||||||||||||||||||||||||||||||||||||||
Sbjct  36807  AAATAGTCAAAACTTTCAACAACGGATCTCTTGGTTCTCGCATCGATGAAGAACGCAGCG  36748

Query  227    AAATGCGATACGTAATATGAATTGCAGATATTCGTGAATCATCGAATCTTTGAACGCACA  286
              ||||||||||||||||||||||||||||||||||||||||||||||||||||||||||||
Sbjct  36747  AAATGCGATACGTAATATGAATTGCAGATATTCGTGAATCATCGAATCTTTGAACGCACA  36688

Query  287    TTGCGCCCTCTGGTATTCCGGAGGGCATGCCTGTTTGAGCGTCGTTTCTCCCTCAAACCG  346
              ||||||||| |||||||||  |||||||||||||||||||||| ||||||||||||||| 
Sbjct  36687  TTGCGCCCTTTGGTATTCCAAAGGGCATGCCTGTTTGAGCGTCATTTCTCCCTCAAACCC  36628

Query  347    CTGGGTTTGGTGTTGAGCAATACGACTTGGGTTTGCTTGAAAGACGGTA-GTGGTAAGGC  405
              |||||||||||||||||||||||| | | |||||| |||||||| | || |||| ||  |
Sbjct  36627  CTGGGTTTGGTGTTGAGCAATACG-C-TAGGTTTGTTTGAAAGATGTTACGTGG-AA-AC  36572

Query  406    GGGATCGCTTTGACAATGGCTTAGGTCTAACCAAAAACATTGCTTGCGGCGGTAACGTCC  465
                  |  | || | |  | ||||||| || ||||||| |  ||||||     ||  | ||
Sbjct  36571  ----TTTC-TT-A-AGCGACTTAGGTTTATCCAAAAA-A-CGCTTGC--TATTAGTGGCC  36523

Query  466    ACCAC-GTATATCTTCAAACTTT-GACCTCAAATCAGGTAGGACTACCCGCTGAACTTAA  523
              || ||  ||| | || ||||||| ||||||||||||||||||||||||||||||||||||
Sbjct  36522  ACAACAATATTTTTTTAAACTTTTGACCTCAAATCAGGTAGGACTACCCGCTGAACTTAA  36463

Query  524    GCATATCAATAAGCGGAGGAAAAGAAACCAACAGGGATTGCCTCAGTAGCGGCGAGTGAA  583
              ||||||||||||||||||||||||||||||||||||||||||| ||||||||||||||||
Sbjct  36462  GCATATCAATAAGCGGAGGAAAAGAAACCAACAGGGATTGCCTTAGTAGCGGCGAGTGAA  36403

Query  584    GCGGCAAAAGCTCAAATTTGAAATCTGGCGTCTTT-GGCGTCCGAGTTGTAATTTGAAGA  642
              ||||||||||||||||||||||||||||| |||||  | |||||||||||||||||||||
Sbjct  36402  GCGGCAAAAGCTCAAATTTGAAATCTGGC-TCTTTCAGAGTCCGAGTTGTAATTTGAAGA  36344

Query  643    AGGTATCTTTGGGCCCGGCTCTTGTCTATGTTCCTTGGAACAGGACGTCACAGAGGGTGA  702
              ||||||||||||| | |||||||||||||||| |||||||||| ||||||||||||||||
Sbjct  36343  AGGTATCTTTGGGTCTGGCTCTTGTCTATGTTTCTTGGAACAGAACGTCACAGAGGGTGA  36284

Query  703    GAATCCCGTGCGATGAGATGACCCGGGTCTGTGTAAAGTTCCTTCGACGAGTCGAGTTGT  762
              ||||||||||||||||||||| || || || |||||||||||||||| ||||||||||||
Sbjct  36283  GAATCCCGTGCGATGAGATGATCCAGGCCTATGTAAAGTTCCTTCGAAGAGTCGAGTTGT  36224

Query  763    TTGGGAATGCAGCTCTAAGTGGGTGGTAAATTCCATCTAAAGCTAAATATTGGCGAGAGA  822
              ||||||||||||||||||||||||||||||||||||||||||||||||||||||||||||
Sbjct  36223  TTGGGAATGCAGCTCTAAGTGGGTGGTAAATTCCATCTAAAGCTAAATATTGGCGAGAGA  36164

Query  823    CCGATAGCGAACAAGTACAGTGATGGAAAGATGAAAAGAACTTTGAAAAGAGAGTGAAAA  882
              ||||||||||||||||||||||||||||||||||||||||||||||||||||||||||||
Sbjct  36163  CCGATAGCGAACAAGTACAGTGATGGAAAGATGAAAAGAACTTTGAAAAGAGAGTGAAAA  36104

Query  883    AGTACGTGAAATTGTTGAAAGGGAAGGGCTTGAGATCAGACTTGGTATTTTGCATGCTGC  942
              |||||||||||||||||||||||||||||||||||||||||||||||||||| ||| | |
Sbjct  36103  AGTACGTGAAATTGTTGAAAGGGAAGGGCTTGAGATCAGACTTGGTATTTTGTATGTTAC  36044

Query  943    T-CTCTCGGGGGCGGCCGCTGCGGTTTACCGGGCCAGCATCGGTTTGGAGCGGCAGGATA  1001
              | || | ||||| |||| || | |||||||||||||||||| |||||| |||| |||| |
Sbjct  36043  TTCTTT-GGGGGTGGCCTCTACAGTTTACCGGGCCAGCATCAGTTTGG-GCGGTAGGAGA  35986

Query  1002   ATGGCGGAGGAATGTGGCACGGCTTCTGCTGTGTGTTATAGCCT-CTGACGATACTGCCA  1060
              || |||  ||||||||||||| | || | ||||||||||||||| |  | ||||||||||
Sbjct  35985  ATTGCGATGGAATGTGGCACGACCTCGGTTGTGTGTTATAGCCTTCGTA-GATACTGCCA  35927

Query  1061   GCCTAGACCGAGGACTGCGGTTTTTAACCTAGGATGTTGGCATAATGATCTTAAGTCGCC  1120
              |||||||| |||||||||||||||  ||||||||||||||||||||||||||||||||||
Sbjct  35926  GCCTAGACTGAGGACTGCGGTTTTATACCTAGGATGTTGGCATAATGATCTTAAGTCGCC  35867

Query  1121   CGTCTTGAAACACGGACCAAGGAGTCTAACGTCTATGCGAGTGTTTGGGTGTAAAACCCG  1180
              |||||||||||||||||||||||||||||||||||||||||||||||||||| |||||||
Sbjct  35866  CGTCTTGAAACACGGACCAAGGAGTCTAACGTCTATGCGAGTGTTTGGGTGTTAAACCCG  35807

Query  1181   TACGCGTAATGAAAGTGAACGAAGGTGGGGGCCCATTAGGGTGCACCATCGACCGATCCT  1240
              ||||||||||||||||||||| |||||||||||| |  ||||||||||||||||||||||
Sbjct  35806  TACGCGTAATGAAAGTGAACGTAGGTGGGGGCCCGTATGGGTGCACCATCGACCGATCCT  35747

Query  1241   GATGTGTTCGGATGGATTTGAGTAAGAGCATAGCTGTTGGGACCCGAAAGATGGTGAACT  1300
              ||||| ||||||||||||||||||||||||||||||||||||||||||||||||||||||
Sbjct  35746  GATGTCTTCGGATGGATTTGAGTAAGAGCATAGCTGTTGGGACCCGAAAGATGGTGAACT  35687

Query  1301   ATGCCTGAATAGGGTGAAGCCAGAGGAAACTCTGGTGGAGGCTCGTAGCGGTTCTGACGT  1360
              ||||||||||||||||||||||||||||||||||||||||||||||||||||||||||||
Sbjct  35686  ATGCCTGAATAGGGTGAAGCCAGAGGAAACTCTGGTGGAGGCTCGTAGCGGTTCTGACGT  35627

Query  1361   GCAAATCGATCGTCGAATTTGGGTATAGGGGCGAAAGACTAATCGAACCATCTAGTAGCT  1420
              ||||||||||||||||||||||||||||||||||||||||||||||||||||||||||||
Sbjct  35626  GCAAATCGATCGTCGAATTTGGGTATAGGGGCGAAAGACTAATCGAACCATCTAGTAGCT  35567

Query  1421   GGTTCCTGC  1429
              |||||||||
Sbjct  35566  GGTTCCTGC  35558


 Score = 1905 bits (1031),  Expect = 0.0
 Identities = 1317/1449 (91%), Gaps = 43/1449 (3%)
 Strand=Plus/Minus

Query  1      CAAGGTTTCCGTAGGTGAACCTGCGGAAGGATCATTACTGATTTGCTTAATTGCACCACA  60
              ||||||||||||||||||||||||||||||||||||||||||||||||||||||||||||
Sbjct  47282  CAAGGTTTCCGTAGGTGAACCTGCGGAAGGATCATTACTGATTTGCTTAATTGCACCACA  47223

Query  61     TGTGTTTTT-CT-TTGAAACAAAC-TTGCTTTGGCGG-TGG-G-CCCAGCCTGCCGCCAG  114
              |||||||||  | ||||   |||| ||||||||||||  || |    |  || |||||||
Sbjct  47222  TGTGTTTTTTTTATTGATTAAAACTTTGCTTTGGCGGCAGGAGTAAAATTCTACCGCCAG  47163

Query  115    AGGTCTA-AACTTACAACC-AATTTTTTATCAACTTGTCACACCAGATT-ATTA---CT-  167
              |||| || ||| || |||| || |||||||  ||  |||| ||  |||| ||||    | 
Sbjct  47162  AGGT-TATAAC-TA-AACCAAACTTTTTATTTAC-AGTCAAACTTGATTTATTATTTATA  47107

Query  168    -AATAGTCAAAACTTTCAACAACGGATCTCTTGGTTCTCGCATCGATGAAGAACGCAGCG  226
               |||||||||||||||||||||||||||||||||||||||||||||||||||||||||||
Sbjct  47106  AAATAGTCAAAACTTTCAACAACGGATCTCTTGGTTCTCGCATCGATGAAGAACGCAGCG  47047

Query  227    AAATGCGATACGTAATATGAATTGCAGATATTCGTGAATCATCGAATCTTTGAACGCACA  286
              ||||||||||||||||||||||||||||||||||||||||||||||||||||||||||||
Sbjct  47046  AAATGCGATACGTAATATGAATTGCAGATATTCGTGAATCATCGAATCTTTGAACGCACA  46987

Query  287    TTGCGCCCTCTGGTATTCCGGAGGGCATGCCTGTTTGAGCGTCGTTTCTCCCTCAAACCG  346
              ||||||||| |||||||||  |||||||||||||||||||||| ||||||||||||||| 
Sbjct  46986  TTGCGCCCTTTGGTATTCCAAAGGGCATGCCTGTTTGAGCGTCATTTCTCCCTCAAACCC  46927

Query  347    CTGGGTTTGGTGTTGAGCAATACGACTTGGGTTTGCTTGAAAGACGGTA-GTGGTAAGGC  405
              |||||||||||||||||||||||| | | |||||| |||||||| | || |||| ||  |
Sbjct  46926  CTGGGTTTGGTGTTGAGCAATACG-C-TAGGTTTGTTTGAAAGATGTTACGTGG-AA-AC  46871

Query  406    GGGATCGCTTTGACAATGGCTTAGGTCTAACCAAAAACATTGCTTGCGGCGGTAACGTCC  465
                  |  | || | |  | ||||||| || ||||||| |  ||||||     ||  | ||
Sbjct  46870  ----TTTC-TT-A-AGCGACTTAGGTTTATCCAAAAA-A-CGCTTGC--TATTAGTGGCC  46822

Query  466    ACCAC-GTATATCTTCAAACTTT-GACCTCAAATCAGGTAGGACTACCCGCTGAACTTAA  523
              || ||  ||| | || ||||||| ||||||||||||||||||||||||||||||||||||
Sbjct  46821  ACAACAATATTTTTTTAAACTTTTGACCTCAAATCAGGTAGGACTACCCGCTGAACTTAA  46762

Query  524    GCATATCAATAAGCGGAGGAAAAGAAACCAACAGGGATTGCCTCAGTAGCGGCGAGTGAA  583
              ||||||||||||||||||||||||||||||||||||||||||| ||||||||||||||||
Sbjct  46761  GCATATCAATAAGCGGAGGAAAAGAAACCAACAGGGATTGCCTTAGTAGCGGCGAGTGAA  46702

Query  584    GCGGCAAAAGCTCAAATTTGAAATCTGGCGTCTTT-GGCGTCCGAGTTGTAATTTGAAGA  642
              ||||||||||||||||||||||||||||| |||||  | |||||||||||||||||||||
Sbjct  46701  GCGGCAAAAGCTCAAATTTGAAATCTGGC-TCTTTCAGAGTCCGAGTTGTAATTTGAAGA  46643

Query  643    AGGTATCTTTGGGCCCGGCTCTTGTCTATGTTCCTTGGAACAGGACGTCACAGAGGGTGA  702
              ||||||||||||| | |||||||||||||||| |||||||||| ||||||||||||||||
Sbjct  46642  AGGTATCTTTGGGTCTGGCTCTTGTCTATGTTTCTTGGAACAGAACGTCACAGAGGGTGA  46583

Query  703    GAATCCCGTGCGATGAGATGACCCGGGTCTGTGTAAAGTTCCTTCGACGAGTCGAGTTGT  762
              ||||||||||||||||||||| || || || |||||||||||||||| ||||||||||||
Sbjct  46582  GAATCCCGTGCGATGAGATGATCCAGGCCTATGTAAAGTTCCTTCGAAGAGTCGAGTTGT  46523

Query  763    TTGGGAATGCAGCTCTAAGTGGGTGGTAAATTCCATCTAAAGCTAAATATTGGCGAGAGA  822
              ||||||||||||||||||||||||||||||||||||||||||||||||||||||||||||
Sbjct  46522  TTGGGAATGCAGCTCTAAGTGGGTGGTAAATTCCATCTAAAGCTAAATATTGGCGAGAGA  46463

Query  823    CCGATAGCGAACAAGTACAGTGATGGAAAGATGAAAAGAACTTTGAAAAGAGAGTGAAAA  882
              ||||||||||||||||||||||||||||||||||||||||||||||||||||||||||||
Sbjct  46462  CCGATAGCGAACAAGTACAGTGATGGAAAGATGAAAAGAACTTTGAAAAGAGAGTGAAAA  46403

Query  883    AGTACGTGAAATTGTTGAAAGGGAAGGGCTTGAGATCAGACTTGGTATTTTGCATGCTGC  942
              |||||||||||||||||||||||||||||||||||||||||||||||||||| ||| | |
Sbjct  46402  AGTACGTGAAATTGTTGAAAGGGAAGGGCTTGAGATCAGACTTGGTATTTTGTATGTTAC  46343

Query  943    T-CTCTCGGGGGCGGCCGCTGCGGTTTACCGGGCCAGCATCGGTTTGGAGCGGCAGGATA  1001
              | || | ||||| |||| || | |||||||||||||||||| |||||| |||| |||| |
Sbjct  46342  TTCTTT-GGGGGTGGCCTCTACAGTTTACCGGGCCAGCATCAGTTTGG-GCGGTAGGAGA  46285

Query  1002   ATGGCGGAGGAATGTGGCACGGCTTCTGCTGTGTGTTATAGCCT-CTGACGATACTGCCA  1060
              || |||  ||||||||||||| | || | ||||||||||||||| |  | ||||||||||
Sbjct  46284  ATTGCGATGGAATGTGGCACGACCTCGGTTGTGTGTTATAGCCTTCGTA-GATACTGCCA  46226

Query  1061   GCCTAGACCGAGGACTGCGGTTTTTAACCTAGGATGTTGGCATAATGATCTTAAGTCGCC  1120
              |||||||| |||||||||||||||  ||||||||||||||||||||||||||||||||||
Sbjct  46225  GCCTAGACTGAGGACTGCGGTTTTATACCTAGGATGTTGGCATAATGATCTTAAGTCGCC  46166

Query  1121   CGTCTTGAAACACGGACCAAGGAGTCTAACGTCTATGCGAGTGTTTGGGTGTAAAACCCG  1180
              |||||||||||||||||||||||||||||||||||||||||||||||||||| |||||||
Sbjct  46165  CGTCTTGAAACACGGACCAAGGAGTCTAACGTCTATGCGAGTGTTTGGGTGTTAAACCCG  46106

Query  1181   TACGCGTAATGAAAGTGAACGAAGGTGGGGGCCCATTAGGGTGCACCATCGACCGATCCT  1240
              ||||||||||||||||||||| |||||||||||| |  ||||||||||||||||||||||
Sbjct  46105  TACGCGTAATGAAAGTGAACGTAGGTGGGGGCCCGTATGGGTGCACCATCGACCGATCCT  46046

Query  1241   GATGTGTTCGGATGGATTTGAGTAAGAGCATAGCTGTTGGGACCCGAAAGATGGTGAACT  1300
              ||||| ||||||||||||||||||||||||||||||||||||||||||||||||||||||
Sbjct  46045  GATGTCTTCGGATGGATTTGAGTAAGAGCATAGCTGTTGGGACCCGAAAGATGGTGAACT  45986

Query  1301   ATGCCTGAATAGGGTGAAGCCAGAGGAAACTCTGGTGGAGGCTCGTAGCGGTTCTGACGT  1360
              ||||||||||||||||||||||||||||||||||||||||||||||||||||||||||||
Sbjct  45985  ATGCCTGAATAGGGTGAAGCCAGAGGAAACTCTGGTGGAGGCTCGTAGCGGTTCTGACGT  45926

Query  1361   GCAAATCGATCGTCGAATTTGGGTATAGGGGCGAAAGACTAATCGAACCATCTAGTAGCT  1420
              ||||||||||||||||||||||||||||||||||||||||||||||||||||||||||||
Sbjct  45925  GCAAATCGATCGTCGAATTTGGGTATAGGGGCGAAAGACTAATCGAACCATCTAGTAGCT  45866

Query  1421   GGTTCCTGC  1429
              |||||||||
Sbjct  45865  GGTTCCTGC  45857


 Score = 1905 bits (1031),  Expect = 0.0
 Identities = 1317/1449 (91%), Gaps = 43/1449 (3%)
 Strand=Plus/Minus

Query  1      CAAGGTTTCCGTAGGTGAACCTGCGGAAGGATCATTACTGATTTGCTTAATTGCACCACA  60
              ||||||||||||||||||||||||||||||||||||||||||||||||||||||||||||
Sbjct  57606  CAAGGTTTCCGTAGGTGAACCTGCGGAAGGATCATTACTGATTTGCTTAATTGCACCACA  57547

Query  61     TGTGTTTTTCT-TTGAAACAAAC-TTGCTTTGGCGG-TGG-G-CCCAGCCTGCCGCCAGA  115
              ||||||||| | ||||   |||| ||||||||||||  || |    |  || ||||||||
Sbjct  57546  TGTGTTTTTTTATTGATTAAAACTTTGCTTTGGCGGCAGGAGTAAAATTCTACCGCCAGA  57487

Query  116    GGTCTA-AACTTACAACC-AATTTTTTA-TCAACTTGTCACACCAGATT-ATTA---CT-  167
              ||| || ||| || |||| || |||||| |  ||  |||| ||  |||| ||||    | 
Sbjct  57486  GGT-TATAAC-TA-AACCAAACTTTTTATTTTAC-AGTCAAACTTGATTTATTATTTATA  57431

Query  168    -AATAGTCAAAACTTTCAACAACGGATCTCTTGGTTCTCGCATCGATGAAGAACGCAGCG  226
               |||||||||||||||||||||||||||||||||||||||||||||||||||||||||||
Sbjct  57430  AAATAGTCAAAACTTTCAACAACGGATCTCTTGGTTCTCGCATCGATGAAGAACGCAGCG  57371

Query  227    AAATGCGATACGTAATATGAATTGCAGATATTCGTGAATCATCGAATCTTTGAACGCACA  286
              ||||||||||||||||||||||||||||||||||||||||||||||||||||||||||||
Sbjct  57370  AAATGCGATACGTAATATGAATTGCAGATATTCGTGAATCATCGAATCTTTGAACGCACA  57311

Query  287    TTGCGCCCTCTGGTATTCCGGAGGGCATGCCTGTTTGAGCGTCGTTTCTCCCTCAAACCG  346
              ||||||||| |||||||||  |||||||||||||||||||||| ||||||||||||||| 
Sbjct  57310  TTGCGCCCTTTGGTATTCCAAAGGGCATGCCTGTTTGAGCGTCATTTCTCCCTCAAACCC  57251

Query  347    CTGGGTTTGGTGTTGAGCAATACGACTTGGGTTTGCTTGAAAGACGGTA-GTGGTAAGGC  405
              |||||||||||||||||||||||| | | |||||| |||||||| | || |||| ||  |
Sbjct  57250  CTGGGTTTGGTGTTGAGCAATACG-C-TAGGTTTGTTTGAAAGATGTTACGTGG-AA-AC  57195

Query  406    GGGATCGCTTTGACAATGGCTTAGGTCTAACCAAAAACATTGCTTGCGGCGGTAACGTCC  465
                  |  | || | |  | ||||||| || ||||||| |  ||||||     ||  | ||
Sbjct  57194  ----TTTC-TT-A-AGCGACTTAGGTTTATCCAAAAA-A-CGCTTGC--TATTAGTGGCC  57146

Query  466    ACCAC-GTATATCTTCAAACTTT-GACCTCAAATCAGGTAGGACTACCCGCTGAACTTAA  523
              || ||  ||| | || ||||||| ||||||||||||||||||||||||||||||||||||
Sbjct  57145  ACAACAATATTTTTTTAAACTTTTGACCTCAAATCAGGTAGGACTACCCGCTGAACTTAA  57086

Query  524    GCATATCAATAAGCGGAGGAAAAGAAACCAACAGGGATTGCCTCAGTAGCGGCGAGTGAA  583
              ||||||||||||||||||||||||||||||||||||||||||| ||||||||||||||||
Sbjct  57085  GCATATCAATAAGCGGAGGAAAAGAAACCAACAGGGATTGCCTTAGTAGCGGCGAGTGAA  57026

Query  584    GCGGCAAAAGCTCAAATTTGAAATCTGGCGTCTTT-GGCGTCCGAGTTGTAATTTGAAGA  642
              ||||||||||||||||||||||||||||| |||||  | |||||||||||||||||||||
Sbjct  57025  GCGGCAAAAGCTCAAATTTGAAATCTGGC-TCTTTCAGAGTCCGAGTTGTAATTTGAAGA  56967

Query  643    AGGTATCTTTGGGCCCGGCTCTTGTCTATGTTCCTTGGAACAGGACGTCACAGAGGGTGA  702
              ||||||||||||| | |||||||||||||||| |||||||||| ||||||||||||||||
Sbjct  56966  AGGTATCTTTGGGTCTGGCTCTTGTCTATGTTTCTTGGAACAGAACGTCACAGAGGGTGA  56907

Query  703    GAATCCCGTGCGATGAGATGACCCGGGTCTGTGTAAAGTTCCTTCGACGAGTCGAGTTGT  762
              ||||||||||||||||||||| || || || |||||||||||||||| ||||||||||||
Sbjct  56906  GAATCCCGTGCGATGAGATGATCCAGGCCTATGTAAAGTTCCTTCGAAGAGTCGAGTTGT  56847

Query  763    TTGGGAATGCAGCTCTAAGTGGGTGGTAAATTCCATCTAAAGCTAAATATTGGCGAGAGA  822
              ||||||||||||||||||||||||||||||||||||||||||||||||||||||||||||
Sbjct  56846  TTGGGAATGCAGCTCTAAGTGGGTGGTAAATTCCATCTAAAGCTAAATATTGGCGAGAGA  56787

Query  823    CCGATAGCGAACAAGTACAGTGATGGAAAGATGAAAAGAACTTTGAAAAGAGAGTGAAAA  882
              ||||||||||||||||||||||||||||||||||||||||||||||||||||||||||||
Sbjct  56786  CCGATAGCGAACAAGTACAGTGATGGAAAGATGAAAAGAACTTTGAAAAGAGAGTGAAAA  56727

Query  883    AGTACGTGAAATTGTTGAAAGGGAAGGGCTTGAGATCAGACTTGGTATTTTGCATGCTGC  942
              |||||||||||||||||||||||||||||||||||||||||||||||||||| ||| | |
Sbjct  56726  AGTACGTGAAATTGTTGAAAGGGAAGGGCTTGAGATCAGACTTGGTATTTTGTATGTTAC  56667

Query  943    T-CTCTCGGGGGCGGCCGCTGCGGTTTACCGGGCCAGCATCGGTTTGGAGCGGCAGGATA  1001
              | || | ||||| |||| || | |||||||||||||||||| |||||| |||| |||| |
Sbjct  56666  TTCTTT-GGGGGTGGCCTCTACAGTTTACCGGGCCAGCATCAGTTTGG-GCGGTAGGAGA  56609

Query  1002   ATGGCGGAGGAATGTGGCACGGCTTCTGCTGTGTGTTATAGCCT-CTGACGATACTGCCA  1060
              || |||  ||||||||||||| | || | ||||||||||||||| |  | ||||||||||
Sbjct  56608  ATTGCGATGGAATGTGGCACGACCTCGGTTGTGTGTTATAGCCTTCGTA-GATACTGCCA  56550

Query  1061   GCCTAGACCGAGGACTGCGGTTTTTAACCTAGGATGTTGGCATAATGATCTTAAGTCGCC  1120
              |||||||| |||||||||||||||  ||||||||||||||||||||||||||||||||||
Sbjct  56549  GCCTAGACTGAGGACTGCGGTTTTATACCTAGGATGTTGGCATAATGATCTTAAGTCGCC  56490

Query  1121   CGTCTTGAAACACGGACCAAGGAGTCTAACGTCTATGCGAGTGTTTGGGTGTAAAACCCG  1180
              |||||||||||||||||||||||||||||||||||||||||||||||||||| |||||||
Sbjct  56489  CGTCTTGAAACACGGACCAAGGAGTCTAACGTCTATGCGAGTGTTTGGGTGTTAAACCCG  56430

Query  1181   TACGCGTAATGAAAGTGAACGAAGGTGGGGGCCCATTAGGGTGCACCATCGACCGATCCT  1240
              ||||||||||||||||||||| |||||||||||| |  ||||||||||||||||||||||
Sbjct  56429  TACGCGTAATGAAAGTGAACGTAGGTGGGGGCCCGTATGGGTGCACCATCGACCGATCCT  56370

Query  1241   GATGTGTTCGGATGGATTTGAGTAAGAGCATAGCTGTTGGGACCCGAAAGATGGTGAACT  1300
              ||||| ||||||||||||||||||||||||||||||||||||||||||||||||||||||
Sbjct  56369  GATGTCTTCGGATGGATTTGAGTAAGAGCATAGCTGTTGGGACCCGAAAGATGGTGAACT  56310

Query  1301   ATGCCTGAATAGGGTGAAGCCAGAGGAAACTCTGGTGGAGGCTCGTAGCGGTTCTGACGT  1360
              ||||||||||||||||||||||||||||||||||||||||||||||||||||||||||||
Sbjct  56309  ATGCCTGAATAGGGTGAAGCCAGAGGAAACTCTGGTGGAGGCTCGTAGCGGTTCTGACGT  56250

Query  1361   GCAAATCGATCGTCGAATTTGGGTATAGGGGCGAAAGACTAATCGAACCATCTAGTAGCT  1420
              ||||||||||||||||||||||||||||||||||||||||||||||||||||||||||||
Sbjct  56249  GCAAATCGATCGTCGAATTTGGGTATAGGGGCGAAAGACTAATCGAACCATCTAGTAGCT  56190

Query  1421   GGTTCCTGC  1429
              |||||||||
Sbjct  56189  GGTTCCTGC  56181


 Score = 1905 bits (1031),  Expect = 0.0
 Identities = 1316/1448 (91%), Gaps = 42/1448 (3%)
 Strand=Plus/Minus

Query  1      CAAGGTTTCCGTAGGTGAACCTGCGGAAGGATCATTACTGATTTGCTTAATTGCACCACA  60
              ||||||||||||||||||||||||||||||||||||||||||||||||||||||||||||
Sbjct  67923  CAAGGTTTCCGTAGGTGAACCTGCGGAAGGATCATTACTGATTTGCTTAATTGCACCACA  67864

Query  61     TGTGTTTTTCTTTGAAACAAAC-TTGCTTTGGCGG-TGG-G-CCCAGCCTGCCGCCAGAG  116
              |||||||||  ||||   |||| ||||||||||||  || |    |  || |||||||||
Sbjct  67863  TGTGTTTTTTATTGATTAAAACTTTGCTTTGGCGGCAGGAGTAAAATTCTACCGCCAGAG  67804

Query  117    GTCTA-AACTTACAACC-AATTTTTTA-TCAACTTGTCACACCAGATT-ATTA---CT--  167
              || || ||| || |||| || |||||| |  ||  |||| ||  |||| ||||    |  
Sbjct  67803  GT-TATAAC-TA-AACCAAACTTTTTATTTTAC-AGTCAAACTTGATTTATTATTTATAA  67748

Query  168    AATAGTCAAAACTTTCAACAACGGATCTCTTGGTTCTCGCATCGATGAAGAACGCAGCGA  227
              ||||||||||||||||||||||||||||||||||||||||||||||||||||||||||||
Sbjct  67747  AATAGTCAAAACTTTCAACAACGGATCTCTTGGTTCTCGCATCGATGAAGAACGCAGCGA  67688

Query  228    AATGCGATACGTAATATGAATTGCAGATATTCGTGAATCATCGAATCTTTGAACGCACAT  287
              ||||||||||||||||||||||||||||||||||||||||||||||||||||||||||||
Sbjct  67687  AATGCGATACGTAATATGAATTGCAGATATTCGTGAATCATCGAATCTTTGAACGCACAT  67628

Query  288    TGCGCCCTCTGGTATTCCGGAGGGCATGCCTGTTTGAGCGTCGTTTCTCCCTCAAACCGC  347
              |||||||| |||||||||  |||||||||||||||||||||| ||||||||||||||| |
Sbjct  67627  TGCGCCCTTTGGTATTCCAAAGGGCATGCCTGTTTGAGCGTCATTTCTCCCTCAAACCCC  67568

Query  348    TGGGTTTGGTGTTGAGCAATACGACTTGGGTTTGCTTGAAAGACGGTA-GTGGTAAGGCG  406
              ||||||||||||||||||||||| | | |||||| |||||||| | || |||| ||  | 
Sbjct  67567  TGGGTTTGGTGTTGAGCAATACG-C-TAGGTTTGTTTGAAAGATGTTACGTGG-AA-AC-  67513

Query  407    GGATCGCTTTGACAATGGCTTAGGTCTAACCAAAAACATTGCTTGCGGCGGTAACGTCCA  466
                 |  | || | |  | ||||||| || ||||||| |  ||||||     ||  | |||
Sbjct  67512  ---TTTC-TT-A-AGCGACTTAGGTTTATCCAAAAA-A-CGCTTGC--TATTAGTGGCCA  67463

Query  467    CCAC-GTATATCTTCAAACTTT-GACCTCAAATCAGGTAGGACTACCCGCTGAACTTAAG  524
              | ||  ||| | || ||||||| |||||||||||||||||||||||||||||||||||||
Sbjct  67462  CAACAATATTTTTTTAAACTTTTGACCTCAAATCAGGTAGGACTACCCGCTGAACTTAAG  67403

Query  525    CATATCAATAAGCGGAGGAAAAGAAACCAACAGGGATTGCCTCAGTAGCGGCGAGTGAAG  584
              |||||||||||||||||||||||||||||||||||||||||| |||||||||||||||||
Sbjct  67402  CATATCAATAAGCGGAGGAAAAGAAACCAACAGGGATTGCCTTAGTAGCGGCGAGTGAAG  67343

Query  585    CGGCAAAAGCTCAAATTTGAAATCTGGCGTCTTT-GGCGTCCGAGTTGTAATTTGAAGAA  643
              |||||||||||||||||||||||||||| |||||  | ||||||||||||||||||||||
Sbjct  67342  CGGCAAAAGCTCAAATTTGAAATCTGGC-TCTTTCAGAGTCCGAGTTGTAATTTGAAGAA  67284

Query  644    GGTATCTTTGGGCCCGGCTCTTGTCTATGTTCCTTGGAACAGGACGTCACAGAGGGTGAG  703
              |||||||||||| | |||||||||||||||| |||||||||| |||||||||||||||||
Sbjct  67283  GGTATCTTTGGGTCTGGCTCTTGTCTATGTTTCTTGGAACAGAACGTCACAGAGGGTGAG  67224

Query  704    AATCCCGTGCGATGAGATGACCCGGGTCTGTGTAAAGTTCCTTCGACGAGTCGAGTTGTT  763
              |||||||||||||||||||| || || || |||||||||||||||| |||||||||||||
Sbjct  67223  AATCCCGTGCGATGAGATGATCCAGGCCTATGTAAAGTTCCTTCGAAGAGTCGAGTTGTT  67164

Query  764    TGGGAATGCAGCTCTAAGTGGGTGGTAAATTCCATCTAAAGCTAAATATTGGCGAGAGAC  823
              ||||||||||||||||||||||||||||||||||||||||||||||||||||||||||||
Sbjct  67163  TGGGAATGCAGCTCTAAGTGGGTGGTAAATTCCATCTAAAGCTAAATATTGGCGAGAGAC  67104

Query  824    CGATAGCGAACAAGTACAGTGATGGAAAGATGAAAAGAACTTTGAAAAGAGAGTGAAAAA  883
              ||||||||||||||||||||||||||||||||||||||||||||||||||||||||||||
Sbjct  67103  CGATAGCGAACAAGTACAGTGATGGAAAGATGAAAAGAACTTTGAAAAGAGAGTGAAAAA  67044

Query  884    GTACGTGAAATTGTTGAAAGGGAAGGGCTTGAGATCAGACTTGGTATTTTGCATGCTGCT  943
              ||||||||||||||||||||||||||||||||||||||||||||||||||| ||| | ||
Sbjct  67043  GTACGTGAAATTGTTGAAAGGGAAGGGCTTGAGATCAGACTTGGTATTTTGTATGTTACT  66984

Query  944    -CTCTCGGGGGCGGCCGCTGCGGTTTACCGGGCCAGCATCGGTTTGGAGCGGCAGGATAA  1002
               || | ||||| |||| || | |||||||||||||||||| |||||| |||| |||| ||
Sbjct  66983  TCTTT-GGGGGTGGCCTCTACAGTTTACCGGGCCAGCATCAGTTTGG-GCGGTAGGAGAA  66926

Query  1003   TGGCGGAGGAATGTGGCACGGCTTCTGCTGTGTGTTATAGCCT-CTGACGATACTGCCAG  1061
              | |||  ||||||||||||| | || | ||||||||||||||| |  | |||||||||||
Sbjct  66925  TTGCGATGGAATGTGGCACGACCTCGGTTGTGTGTTATAGCCTTCGTA-GATACTGCCAG  66867

Query  1062   CCTAGACCGAGGACTGCGGTTTTTAACCTAGGATGTTGGCATAATGATCTTAAGTCGCCC  1121
              ||||||| |||||||||||||||  |||||||||||||||||||||||||||||||||||
Sbjct  66866  CCTAGACTGAGGACTGCGGTTTTATACCTAGGATGTTGGCATAATGATCTTAAGTCGCCC  66807

Query  1122   GTCTTGAAACACGGACCAAGGAGTCTAACGTCTATGCGAGTGTTTGGGTGTAAAACCCGT  1181
              ||||||||||||||||||||||||||||||||||||||||||||||||||| ||||||||
Sbjct  66806  GTCTTGAAACACGGACCAAGGAGTCTAACGTCTATGCGAGTGTTTGGGTGTTAAACCCGT  66747

Query  1182   ACGCGTAATGAAAGTGAACGAAGGTGGGGGCCCATTAGGGTGCACCATCGACCGATCCTG  1241
              |||||||||||||||||||| |||||||||||| |  |||||||||||||||||||||||
Sbjct  66746  ACGCGTAATGAAAGTGAACGTAGGTGGGGGCCCGTATGGGTGCACCATCGACCGATCCTG  66687

Query  1242   ATGTGTTCGGATGGATTTGAGTAAGAGCATAGCTGTTGGGACCCGAAAGATGGTGAACTA  1301
              |||| |||||||||||||||||||||||||||||||||||||||||||||||||||||||
Sbjct  66686  ATGTCTTCGGATGGATTTGAGTAAGAGCATAGCTGTTGGGACCCGAAAGATGGTGAACTA  66627

Query  1302   TGCCTGAATAGGGTGAAGCCAGAGGAAACTCTGGTGGAGGCTCGTAGCGGTTCTGACGTG  1361
              ||||||||||||||||||||||||||||||||||||||||||||||||||||||||||||
Sbjct  66626  TGCCTGAATAGGGTGAAGCCAGAGGAAACTCTGGTGGAGGCTCGTAGCGGTTCTGACGTG  66567

Query  1362   CAAATCGATCGTCGAATTTGGGTATAGGGGCGAAAGACTAATCGAACCATCTAGTAGCTG  1421
              ||||||||||||||||||||||||||||||||||||||||||||||||||||||||||||
Sbjct  66566  CAAATCGATCGTCGAATTTGGGTATAGGGGCGAAAGACTAATCGAACCATCTAGTAGCTG  66507

Query  1422   GTTCCTGC  1429
              ||||||||
Sbjct  66506  GTTCCTGC  66499


 Score = 1905 bits (1031),  Expect = 0.0
 Identities = 1316/1448 (91%), Gaps = 42/1448 (3%)
 Strand=Plus/Minus

Query  1      CAAGGTTTCCGTAGGTGAACCTGCGGAAGGATCATTACTGATTTGCTTAATTGCACCACA  60
              ||||||||||||||||||||||||||||||||||||||||||||||||||||||||||||
Sbjct  78234  CAAGGTTTCCGTAGGTGAACCTGCGGAAGGATCATTACTGATTTGCTTAATTGCACCACA  78175

Query  61     TGTGTTTTTCTTTGAAACAAAC-TTGCTTTGGCGG-TGG-G-CCCAGCCTGCCGCCAGAG  116
              |||||||||  ||||   |||| ||||||||||||  || |    |  || |||||||||
Sbjct  78174  TGTGTTTTTTATTGATTAAAACTTTGCTTTGGCGGCAGGAGTAAAATTCTACCGCCAGAG  78115

Query  117    GTCTA-AACTTACAACC-AATTTTTTA-TCAACTTGTCACACCAGATT-ATTA---CT--  167
              || || ||| || |||| || |||||| |  ||  |||| ||  |||| ||||    |  
Sbjct  78114  GT-TATAAC-TA-AACCAAACTTTTTATTTTAC-AGTCAAACTTGATTTATTATTTATAA  78059

Query  168    AATAGTCAAAACTTTCAACAACGGATCTCTTGGTTCTCGCATCGATGAAGAACGCAGCGA  227
              ||||||||||||||||||||||||||||||||||||||||||||||||||||||||||||
Sbjct  78058  AATAGTCAAAACTTTCAACAACGGATCTCTTGGTTCTCGCATCGATGAAGAACGCAGCGA  77999

Query  228    AATGCGATACGTAATATGAATTGCAGATATTCGTGAATCATCGAATCTTTGAACGCACAT  287
              ||||||||||||||||||||||||||||||||||||||||||||||||||||||||||||
Sbjct  77998  AATGCGATACGTAATATGAATTGCAGATATTCGTGAATCATCGAATCTTTGAACGCACAT  77939

Query  288    TGCGCCCTCTGGTATTCCGGAGGGCATGCCTGTTTGAGCGTCGTTTCTCCCTCAAACCGC  347
              |||||||| |||||||||  |||||||||||||||||||||| ||||||||||||||| |
Sbjct  77938  TGCGCCCTTTGGTATTCCAAAGGGCATGCCTGTTTGAGCGTCATTTCTCCCTCAAACCCC  77879

Query  348    TGGGTTTGGTGTTGAGCAATACGACTTGGGTTTGCTTGAAAGACGGTA-GTGGTAAGGCG  406
              ||||||||||||||||||||||| | | |||||| |||||||| | || |||| ||  | 
Sbjct  77878  TGGGTTTGGTGTTGAGCAATACG-C-TAGGTTTGTTTGAAAGATGTTACGTGG-AA-AC-  77824

Query  407    GGATCGCTTTGACAATGGCTTAGGTCTAACCAAAAACATTGCTTGCGGCGGTAACGTCCA  466
                 |  | || | |  | ||||||| || ||||||| |  ||||||     ||  | |||
Sbjct  77823  ---TTTC-TT-A-AGCGACTTAGGTTTATCCAAAAA-A-CGCTTGC--TATTAGTGGCCA  77774

Query  467    CCAC-GTATATCTTCAAACTTT-GACCTCAAATCAGGTAGGACTACCCGCTGAACTTAAG  524
              | ||  ||| | || ||||||| |||||||||||||||||||||||||||||||||||||
Sbjct  77773  CAACAATATTTTTTTAAACTTTTGACCTCAAATCAGGTAGGACTACCCGCTGAACTTAAG  77714

Query  525    CATATCAATAAGCGGAGGAAAAGAAACCAACAGGGATTGCCTCAGTAGCGGCGAGTGAAG  584
              |||||||||||||||||||||||||||||||||||||||||| |||||||||||||||||
Sbjct  77713  CATATCAATAAGCGGAGGAAAAGAAACCAACAGGGATTGCCTTAGTAGCGGCGAGTGAAG  77654

Query  585    CGGCAAAAGCTCAAATTTGAAATCTGGCGTCTTT-GGCGTCCGAGTTGTAATTTGAAGAA  643
              |||||||||||||||||||||||||||| |||||  | ||||||||||||||||||||||
Sbjct  77653  CGGCAAAAGCTCAAATTTGAAATCTGGC-TCTTTCAGAGTCCGAGTTGTAATTTGAAGAA  77595

Query  644    GGTATCTTTGGGCCCGGCTCTTGTCTATGTTCCTTGGAACAGGACGTCACAGAGGGTGAG  703
              |||||||||||| | |||||||||||||||| |||||||||| |||||||||||||||||
Sbjct  77594  GGTATCTTTGGGTCTGGCTCTTGTCTATGTTTCTTGGAACAGAACGTCACAGAGGGTGAG  77535

Query  704    AATCCCGTGCGATGAGATGACCCGGGTCTGTGTAAAGTTCCTTCGACGAGTCGAGTTGTT  763
              |||||||||||||||||||| || || || |||||||||||||||| |||||||||||||
Sbjct  77534  AATCCCGTGCGATGAGATGATCCAGGCCTATGTAAAGTTCCTTCGAAGAGTCGAGTTGTT  77475

Query  764    TGGGAATGCAGCTCTAAGTGGGTGGTAAATTCCATCTAAAGCTAAATATTGGCGAGAGAC  823
              ||||||||||||||||||||||||||||||||||||||||||||||||||||||||||||
Sbjct  77474  TGGGAATGCAGCTCTAAGTGGGTGGTAAATTCCATCTAAAGCTAAATATTGGCGAGAGAC  77415

Query  824    CGATAGCGAACAAGTACAGTGATGGAAAGATGAAAAGAACTTTGAAAAGAGAGTGAAAAA  883
              ||||||||||||||||||||||||||||||||||||||||||||||||||||||||||||
Sbjct  77414  CGATAGCGAACAAGTACAGTGATGGAAAGATGAAAAGAACTTTGAAAAGAGAGTGAAAAA  77355

Query  884    GTACGTGAAATTGTTGAAAGGGAAGGGCTTGAGATCAGACTTGGTATTTTGCATGCTGCT  943
              ||||||||||||||||||||||||||||||||||||||||||||||||||| ||| | ||
Sbjct  77354  GTACGTGAAATTGTTGAAAGGGAAGGGCTTGAGATCAGACTTGGTATTTTGTATGTTACT  77295

Query  944    -CTCTCGGGGGCGGCCGCTGCGGTTTACCGGGCCAGCATCGGTTTGGAGCGGCAGGATAA  1002
               || | ||||| |||| || | |||||||||||||||||| |||||| |||| |||| ||
Sbjct  77294  TCTTT-GGGGGTGGCCTCTACAGTTTACCGGGCCAGCATCAGTTTGG-GCGGTAGGAGAA  77237

Query  1003   TGGCGGAGGAATGTGGCACGGCTTCTGCTGTGTGTTATAGCCT-CTGACGATACTGCCAG  1061
              | |||  ||||||||||||| | || | ||||||||||||||| |  | |||||||||||
Sbjct  77236  TTGCGATGGAATGTGGCACGACCTCGGTTGTGTGTTATAGCCTTCGTA-GATACTGCCAG  77178

Query  1062   CCTAGACCGAGGACTGCGGTTTTTAACCTAGGATGTTGGCATAATGATCTTAAGTCGCCC  1121
              ||||||| |||||||||||||||  |||||||||||||||||||||||||||||||||||
Sbjct  77177  CCTAGACTGAGGACTGCGGTTTTATACCTAGGATGTTGGCATAATGATCTTAAGTCGCCC  77118

Query  1122   GTCTTGAAACACGGACCAAGGAGTCTAACGTCTATGCGAGTGTTTGGGTGTAAAACCCGT  1181
              ||||||||||||||||||||||||||||||||||||||||||||||||||| ||||||||
Sbjct  77117  GTCTTGAAACACGGACCAAGGAGTCTAACGTCTATGCGAGTGTTTGGGTGTTAAACCCGT  77058

Query  1182   ACGCGTAATGAAAGTGAACGAAGGTGGGGGCCCATTAGGGTGCACCATCGACCGATCCTG  1241
              |||||||||||||||||||| |||||||||||| |  |||||||||||||||||||||||
Sbjct  77057  ACGCGTAATGAAAGTGAACGTAGGTGGGGGCCCGTATGGGTGCACCATCGACCGATCCTG  76998

Query  1242   ATGTGTTCGGATGGATTTGAGTAAGAGCATAGCTGTTGGGACCCGAAAGATGGTGAACTA  1301
              |||| |||||||||||||||||||||||||||||||||||||||||||||||||||||||
Sbjct  76997  ATGTCTTCGGATGGATTTGAGTAAGAGCATAGCTGTTGGGACCCGAAAGATGGTGAACTA  76938

Query  1302   TGCCTGAATAGGGTGAAGCCAGAGGAAACTCTGGTGGAGGCTCGTAGCGGTTCTGACGTG  1361
              ||||||||||||||||||||||||||||||||||||||||||||||||||||||||||||
Sbjct  76937  TGCCTGAATAGGGTGAAGCCAGAGGAAACTCTGGTGGAGGCTCGTAGCGGTTCTGACGTG  76878

Query  1362   CAAATCGATCGTCGAATTTGGGTATAGGGGCGAAAGACTAATCGAACCATCTAGTAGCTG  1421
              ||||||||||||||||||||||||||||||||||||||||||||||||||||||||||||
Sbjct  76877  CAAATCGATCGTCGAATTTGGGTATAGGGGCGAAAGACTAATCGAACCATCTAGTAGCTG  76818

Query  1422   GTTCCTGC  1429
              ||||||||
Sbjct  76817  GTTCCTGC  76810


 Score = 1905 bits (1031),  Expect = 0.0
 Identities = 1316/1448 (91%), Gaps = 42/1448 (3%)
 Strand=Plus/Minus

Query  1      CAAGGTTTCCGTAGGTGAACCTGCGGAAGGATCATTACTGATTTGCTTAATTGCACCACA  60
              ||||||||||||||||||||||||||||||||||||||||||||||||||||||||||||
Sbjct  88553  CAAGGTTTCCGTAGGTGAACCTGCGGAAGGATCATTACTGATTTGCTTAATTGCACCACA  88494

Query  61     TGTGTTTTTCTTTGAAACAAAC-TTGCTTTGGCGG-TGG-G-CCCAGCCTGCCGCCAGAG  116
              |||||||||  ||||   |||| ||||||||||||  || |    |  || |||||||||
Sbjct  88493  TGTGTTTTTTATTGATTAAAACTTTGCTTTGGCGGCAGGAGTAAAATTCTACCGCCAGAG  88434

Query  117    GTCTA-AACTTACAACC-AATTTTTTA-TCAACTTGTCACACCAGATT-ATTA---CT--  167
              || || ||| || |||| || |||||| |  ||  |||| ||  |||| ||||    |  
Sbjct  88433  GT-TATAAC-TA-AACCAAACTTTTTATTTTAC-AGTCAAACTTGATTTATTATTTATAA  88378

Query  168    AATAGTCAAAACTTTCAACAACGGATCTCTTGGTTCTCGCATCGATGAAGAACGCAGCGA  227
              ||||||||||||||||||||||||||||||||||||||||||||||||||||||||||||
Sbjct  88377  AATAGTCAAAACTTTCAACAACGGATCTCTTGGTTCTCGCATCGATGAAGAACGCAGCGA  88318

Query  228    AATGCGATACGTAATATGAATTGCAGATATTCGTGAATCATCGAATCTTTGAACGCACAT  287
              ||||||||||||||||||||||||||||||||||||||||||||||||||||||||||||
Sbjct  88317  AATGCGATACGTAATATGAATTGCAGATATTCGTGAATCATCGAATCTTTGAACGCACAT  88258

Query  288    TGCGCCCTCTGGTATTCCGGAGGGCATGCCTGTTTGAGCGTCGTTTCTCCCTCAAACCGC  347
              |||||||| |||||||||  |||||||||||||||||||||| ||||||||||||||| |
Sbjct  88257  TGCGCCCTTTGGTATTCCAAAGGGCATGCCTGTTTGAGCGTCATTTCTCCCTCAAACCCC  88198

Query  348    TGGGTTTGGTGTTGAGCAATACGACTTGGGTTTGCTTGAAAGACGGTA-GTGGTAAGGCG  406
              ||||||||||||||||||||||| | | |||||| |||||||| | || |||| ||  | 
Sbjct  88197  TGGGTTTGGTGTTGAGCAATACG-C-TAGGTTTGTTTGAAAGATGTTACGTGG-AA-AC-  88143

Query  407    GGATCGCTTTGACAATGGCTTAGGTCTAACCAAAAACATTGCTTGCGGCGGTAACGTCCA  466
                 |  | || | |  | ||||||| || ||||||| |  ||||||     ||  | |||
Sbjct  88142  ---TTTC-TT-A-AGCGACTTAGGTTTATCCAAAAA-A-CGCTTGC--TATTAGTGGCCA  88093

Query  467    CCAC-GTATATCTTCAAACTTT-GACCTCAAATCAGGTAGGACTACCCGCTGAACTTAAG  524
              | ||  ||| | || ||||||| |||||||||||||||||||||||||||||||||||||
Sbjct  88092  CAACAATATTTTTTTAAACTTTTGACCTCAAATCAGGTAGGACTACCCGCTGAACTTAAG  88033

Query  525    CATATCAATAAGCGGAGGAAAAGAAACCAACAGGGATTGCCTCAGTAGCGGCGAGTGAAG  584
              |||||||||||||||||||||||||||||||||||||||||| |||||||||||||||||
Sbjct  88032  CATATCAATAAGCGGAGGAAAAGAAACCAACAGGGATTGCCTTAGTAGCGGCGAGTGAAG  87973

Query  585    CGGCAAAAGCTCAAATTTGAAATCTGGCGTCTTT-GGCGTCCGAGTTGTAATTTGAAGAA  643
              |||||||||||||||||||||||||||| |||||  | ||||||||||||||||||||||
Sbjct  87972  CGGCAAAAGCTCAAATTTGAAATCTGGC-TCTTTCAGAGTCCGAGTTGTAATTTGAAGAA  87914

Query  644    GGTATCTTTGGGCCCGGCTCTTGTCTATGTTCCTTGGAACAGGACGTCACAGAGGGTGAG  703
              |||||||||||| | |||||||||||||||| |||||||||| |||||||||||||||||
Sbjct  87913  GGTATCTTTGGGTCTGGCTCTTGTCTATGTTTCTTGGAACAGAACGTCACAGAGGGTGAG  87854

Query  704    AATCCCGTGCGATGAGATGACCCGGGTCTGTGTAAAGTTCCTTCGACGAGTCGAGTTGTT  763
              |||||||||||||||||||| || || || |||||||||||||||| |||||||||||||
Sbjct  87853  AATCCCGTGCGATGAGATGATCCAGGCCTATGTAAAGTTCCTTCGAAGAGTCGAGTTGTT  87794

Query  764    TGGGAATGCAGCTCTAAGTGGGTGGTAAATTCCATCTAAAGCTAAATATTGGCGAGAGAC  823
              ||||||||||||||||||||||||||||||||||||||||||||||||||||||||||||
Sbjct  87793  TGGGAATGCAGCTCTAAGTGGGTGGTAAATTCCATCTAAAGCTAAATATTGGCGAGAGAC  87734

Query  824    CGATAGCGAACAAGTACAGTGATGGAAAGATGAAAAGAACTTTGAAAAGAGAGTGAAAAA  883
              ||||||||||||||||||||||||||||||||||||||||||||||||||||||||||||
Sbjct  87733  CGATAGCGAACAAGTACAGTGATGGAAAGATGAAAAGAACTTTGAAAAGAGAGTGAAAAA  87674

Query  884    GTACGTGAAATTGTTGAAAGGGAAGGGCTTGAGATCAGACTTGGTATTTTGCATGCTGCT  943
              ||||||||||||||||||||||||||||||||||||||||||||||||||| ||| | ||
Sbjct  87673  GTACGTGAAATTGTTGAAAGGGAAGGGCTTGAGATCAGACTTGGTATTTTGTATGTTACT  87614

Query  944    -CTCTCGGGGGCGGCCGCTGCGGTTTACCGGGCCAGCATCGGTTTGGAGCGGCAGGATAA  1002
               || | ||||| |||| || | |||||||||||||||||| |||||| |||| |||| ||
Sbjct  87613  TCTTT-GGGGGTGGCCTCTACAGTTTACCGGGCCAGCATCAGTTTGG-GCGGTAGGAGAA  87556

Query  1003   TGGCGGAGGAATGTGGCACGGCTTCTGCTGTGTGTTATAGCCT-CTGACGATACTGCCAG  1061
              | |||  ||||||||||||| | || | ||||||||||||||| |  | |||||||||||
Sbjct  87555  TTGCGATGGAATGTGGCACGACCTCGGTTGTGTGTTATAGCCTTCGTA-GATACTGCCAG  87497

Query  1062   CCTAGACCGAGGACTGCGGTTTTTAACCTAGGATGTTGGCATAATGATCTTAAGTCGCCC  1121
              ||||||| |||||||||||||||  |||||||||||||||||||||||||||||||||||
Sbjct  87496  CCTAGACTGAGGACTGCGGTTTTATACCTAGGATGTTGGCATAATGATCTTAAGTCGCCC  87437

Query  1122   GTCTTGAAACACGGACCAAGGAGTCTAACGTCTATGCGAGTGTTTGGGTGTAAAACCCGT  1181
              ||||||||||||||||||||||||||||||||||||||||||||||||||| ||||||||
Sbjct  87436  GTCTTGAAACACGGACCAAGGAGTCTAACGTCTATGCGAGTGTTTGGGTGTTAAACCCGT  87377

Query  1182   ACGCGTAATGAAAGTGAACGAAGGTGGGGGCCCATTAGGGTGCACCATCGACCGATCCTG  1241
              |||||||||||||||||||| |||||||||||| |  |||||||||||||||||||||||
Sbjct  87376  ACGCGTAATGAAAGTGAACGTAGGTGGGGGCCCGTATGGGTGCACCATCGACCGATCCTG  87317

Query  1242   ATGTGTTCGGATGGATTTGAGTAAGAGCATAGCTGTTGGGACCCGAAAGATGGTGAACTA  1301
              |||| |||||||||||||||||||||||||||||||||||||||||||||||||||||||
Sbjct  87316  ATGTCTTCGGATGGATTTGAGTAAGAGCATAGCTGTTGGGACCCGAAAGATGGTGAACTA  87257

Query  1302   TGCCTGAATAGGGTGAAGCCAGAGGAAACTCTGGTGGAGGCTCGTAGCGGTTCTGACGTG  1361
              ||||||||||||||||||||||||||||||||||||||||||||||||||||||||||||
Sbjct  87256  TGCCTGAATAGGGTGAAGCCAGAGGAAACTCTGGTGGAGGCTCGTAGCGGTTCTGACGTG  87197

Query  1362   CAAATCGATCGTCGAATTTGGGTATAGGGGCGAAAGACTAATCGAACCATCTAGTAGCTG  1421
              ||||||||||||||||||||||||||||||||||||||||||||||||||||||||||||
Sbjct  87196  CAAATCGATCGTCGAATTTGGGTATAGGGGCGAAAGACTAATCGAACCATCTAGTAGCTG  87137

Query  1422   GTTCCTGC  1429
              ||||||||
Sbjct  87136  GTTCCTGC  87129


 Score = 1905 bits (1031),  Expect = 0.0
 Identities = 1317/1449 (91%), Gaps = 43/1449 (3%)
 Strand=Plus/Minus

Query  1       CAAGGTTTCCGTAGGTGAACCTGCGGAAGGATCATTACTGATTTGCTTAATTGCACCACA  60
               ||||||||||||||||||||||||||||||||||||||||||||||||||||||||||||
Sbjct  109206  CAAGGTTTCCGTAGGTGAACCTGCGGAAGGATCATTACTGATTTGCTTAATTGCACCACA  109147

Query  61      TGTGTTTTTCT-TTGAAACAAAC-TTGCTTTGGCGG-TGG-G-CCCAGCCTGCCGCCAGA  115
               ||||||||| | ||||   |||| ||||||||||||  || |    |  || ||||||||
Sbjct  109146  TGTGTTTTTTTATTGATTAAAACTTTGCTTTGGCGGCAGGAGTAAAATTCTACCGCCAGA  109087

Query  116     GGTCTA-AACTTACAACC-AATTTTTTA-TCAACTTGTCACACCAGATT-ATTA---CT-  167
               ||| || ||| || |||| || |||||| |  ||  |||| ||  |||| ||||    | 
Sbjct  109086  GGT-TATAAC-TA-AACCAAACTTTTTATTTTAC-AGTCAAACTTGATTTATTATTTATA  109031

Query  168     -AATAGTCAAAACTTTCAACAACGGATCTCTTGGTTCTCGCATCGATGAAGAACGCAGCG  226
                |||||||||||||||||||||||||||||||||||||||||||||||||||||||||||
Sbjct  109030  AAATAGTCAAAACTTTCAACAACGGATCTCTTGGTTCTCGCATCGATGAAGAACGCAGCG  108971

Query  227     AAATGCGATACGTAATATGAATTGCAGATATTCGTGAATCATCGAATCTTTGAACGCACA  286
               ||||||||||||||||||||||||||||||||||||||||||||||||||||||||||||
Sbjct  108970  AAATGCGATACGTAATATGAATTGCAGATATTCGTGAATCATCGAATCTTTGAACGCACA  108911

Query  287     TTGCGCCCTCTGGTATTCCGGAGGGCATGCCTGTTTGAGCGTCGTTTCTCCCTCAAACCG  346
               ||||||||| |||||||||  |||||||||||||||||||||| ||||||||||||||| 
Sbjct  108910  TTGCGCCCTTTGGTATTCCAAAGGGCATGCCTGTTTGAGCGTCATTTCTCCCTCAAACCC  108851

Query  347     CTGGGTTTGGTGTTGAGCAATACGACTTGGGTTTGCTTGAAAGACGGTA-GTGGTAAGGC  405
               |||||||||||||||||||||||| | | |||||| |||||||| | || |||| ||  |
Sbjct  108850  CTGGGTTTGGTGTTGAGCAATACG-C-TAGGTTTGTTTGAAAGATGTTACGTGG-AA-AC  108795

Query  406     GGGATCGCTTTGACAATGGCTTAGGTCTAACCAAAAACATTGCTTGCGGCGGTAACGTCC  465
                   |  | || | |  | ||||||| || ||||||| |  ||||||     ||  | ||
Sbjct  108794  ----TTTC-TT-A-AGCGACTTAGGTTTATCCAAAAA-A-CGCTTGC--TATTAGTGGCC  108746

Query  466     ACCAC-GTATATCTTCAAACTTT-GACCTCAAATCAGGTAGGACTACCCGCTGAACTTAA  523
               || ||  ||| | || ||||||| ||||||||||||||||||||||||||||||||||||
Sbjct  108745  ACAACAATATTTTTTTAAACTTTTGACCTCAAATCAGGTAGGACTACCCGCTGAACTTAA  108686

Query  524     GCATATCAATAAGCGGAGGAAAAGAAACCAACAGGGATTGCCTCAGTAGCGGCGAGTGAA  583
               ||||||||||||||||||||||||||||||||||||||||||| ||||||||||||||||
Sbjct  108685  GCATATCAATAAGCGGAGGAAAAGAAACCAACAGGGATTGCCTTAGTAGCGGCGAGTGAA  108626

Query  584     GCGGCAAAAGCTCAAATTTGAAATCTGGCGTCTTT-GGCGTCCGAGTTGTAATTTGAAGA  642
               ||||||||||||||||||||||||||||| |||||  | |||||||||||||||||||||
Sbjct  108625  GCGGCAAAAGCTCAAATTTGAAATCTGGC-TCTTTCAGAGTCCGAGTTGTAATTTGAAGA  108567

Query  643     AGGTATCTTTGGGCCCGGCTCTTGTCTATGTTCCTTGGAACAGGACGTCACAGAGGGTGA  702
               ||||||||||||| | |||||||||||||||| |||||||||| ||||||||||||||||
Sbjct  108566  AGGTATCTTTGGGTCTGGCTCTTGTCTATGTTTCTTGGAACAGAACGTCACAGAGGGTGA  108507

Query  703     GAATCCCGTGCGATGAGATGACCCGGGTCTGTGTAAAGTTCCTTCGACGAGTCGAGTTGT  762
               ||||||||||||||||||||| || || || |||||||||||||||| ||||||||||||
Sbjct  108506  GAATCCCGTGCGATGAGATGATCCAGGCCTATGTAAAGTTCCTTCGAAGAGTCGAGTTGT  108447

Query  763     TTGGGAATGCAGCTCTAAGTGGGTGGTAAATTCCATCTAAAGCTAAATATTGGCGAGAGA  822
               ||||||||||||||||||||||||||||||||||||||||||||||||||||||||||||
Sbjct  108446  TTGGGAATGCAGCTCTAAGTGGGTGGTAAATTCCATCTAAAGCTAAATATTGGCGAGAGA  108387

Query  823     CCGATAGCGAACAAGTACAGTGATGGAAAGATGAAAAGAACTTTGAAAAGAGAGTGAAAA  882
               ||||||||||||||||||||||||||||||||||||||||||||||||||||||||||||
Sbjct  108386  CCGATAGCGAACAAGTACAGTGATGGAAAGATGAAAAGAACTTTGAAAAGAGAGTGAAAA  108327

Query  883     AGTACGTGAAATTGTTGAAAGGGAAGGGCTTGAGATCAGACTTGGTATTTTGCATGCTGC  942
               |||||||||||||||||||||||||||||||||||||||||||||||||||| ||| | |
Sbjct  108326  AGTACGTGAAATTGTTGAAAGGGAAGGGCTTGAGATCAGACTTGGTATTTTGTATGTTAC  108267

Query  943     T-CTCTCGGGGGCGGCCGCTGCGGTTTACCGGGCCAGCATCGGTTTGGAGCGGCAGGATA  1001
               | || | ||||| |||| || | |||||||||||||||||| |||||| |||| |||| |
Sbjct  108266  TTCTTT-GGGGGTGGCCTCTACAGTTTACCGGGCCAGCATCAGTTTGG-GCGGTAGGAGA  108209

Query  1002    ATGGCGGAGGAATGTGGCACGGCTTCTGCTGTGTGTTATAGCCT-CTGACGATACTGCCA  1060
               || |||  ||||||||||||| | || | ||||||||||||||| |  | ||||||||||
Sbjct  108208  ATTGCGATGGAATGTGGCACGACCTCGGTTGTGTGTTATAGCCTTCGTA-GATACTGCCA  108150

Query  1061    GCCTAGACCGAGGACTGCGGTTTTTAACCTAGGATGTTGGCATAATGATCTTAAGTCGCC  1120
               |||||||| |||||||||||||||  ||||||||||||||||||||||||||||||||||
Sbjct  108149  GCCTAGACTGAGGACTGCGGTTTTATACCTAGGATGTTGGCATAATGATCTTAAGTCGCC  108090

Query  1121    CGTCTTGAAACACGGACCAAGGAGTCTAACGTCTATGCGAGTGTTTGGGTGTAAAACCCG  1180
               |||||||||||||||||||||||||||||||||||||||||||||||||||| |||||||
Sbjct  108089  CGTCTTGAAACACGGACCAAGGAGTCTAACGTCTATGCGAGTGTTTGGGTGTTAAACCCG  108030

Query  1181    TACGCGTAATGAAAGTGAACGAAGGTGGGGGCCCATTAGGGTGCACCATCGACCGATCCT  1240
               ||||||||||||||||||||| |||||||||||| |  ||||||||||||||||||||||
Sbjct  108029  TACGCGTAATGAAAGTGAACGTAGGTGGGGGCCCGTATGGGTGCACCATCGACCGATCCT  107970

Query  1241    GATGTGTTCGGATGGATTTGAGTAAGAGCATAGCTGTTGGGACCCGAAAGATGGTGAACT  1300
               ||||| ||||||||||||||||||||||||||||||||||||||||||||||||||||||
Sbjct  107969  GATGTCTTCGGATGGATTTGAGTAAGAGCATAGCTGTTGGGACCCGAAAGATGGTGAACT  107910

Query  1301    ATGCCTGAATAGGGTGAAGCCAGAGGAAACTCTGGTGGAGGCTCGTAGCGGTTCTGACGT  1360
               ||||||||||||||||||||||||||||||||||||||||||||||||||||||||||||
Sbjct  107909  ATGCCTGAATAGGGTGAAGCCAGAGGAAACTCTGGTGGAGGCTCGTAGCGGTTCTGACGT  107850

Query  1361    GCAAATCGATCGTCGAATTTGGGTATAGGGGCGAAAGACTAATCGAACCATCTAGTAGCT  1420
               ||||||||||||||||||||||||||||||||||||||||||||||||||||||||||||
Sbjct  107849  GCAAATCGATCGTCGAATTTGGGTATAGGGGCGAAAGACTAATCGAACCATCTAGTAGCT  107790

Query  1421    GGTTCCTGC  1429
               |||||||||
Sbjct  107789  GGTTCCTGC  107781


 Score = 1892 bits (1024),  Expect = 0.0
 Identities = 1317/1452 (91%), Gaps = 46/1452 (3%)
 Strand=Plus/Minus

Query  1      CAAGGTTTCCGTAGGTGAACCTGCGGAAGGATCATTACTGATTTGCTTAATTGCACCACA  60
              ||||||||||||||||||||||||||||||||||||||||||||||||||||||||||||
Sbjct  98875  CAAGGTTTCCGTAGGTGAACCTGCGGAAGGATCATTACTGATTTGCTTAATTGCACCACA  98816

Query  61     TGTGTTTTT---CT-TTGAAACAAAC-TTGCTTTGGCGG-TGG-G-CCCAGCCTGCCGCC  112
              |||||||||    | ||||   |||| ||||||||||||  || |    |  || |||||
Sbjct  98815  TGTGTTTTTTTTTTATTGATTAAAACTTTGCTTTGGCGGCAGGAGTAAAATTCTACCGCC  98756

Query  113    AGAGGTCTA-AACTTACAACC-AATTTTTTA-TCAACTTGTCACACCAGATT-ATTA---  165
              |||||| || ||| || |||| || |||||| |  ||  |||| ||  |||| ||||   
Sbjct  98755  AGAGGT-TATAAC-TA-AACCAAACTTTTTATTTTAC-AGTCAAACTTGATTTATTATTT  98700

Query  166    CT--AATAGTCAAAACTTTCAACAACGGATCTCTTGGTTCTCGCATCGATGAAGAACGCA  223
               |  ||||||||||||||||||||||||||||||||||||||||||||||||||||||||
Sbjct  98699  ATAAAATAGTCAAAACTTTCAACAACGGATCTCTTGGTTCTCGCATCGATGAAGAACGCA  98640

Query  224    GCGAAATGCGATACGTAATATGAATTGCAGATATTCGTGAATCATCGAATCTTTGAACGC  283
              ||||||||||||||||||||||||||||||||||||||||||||||||||||||||||||
Sbjct  98639  GCGAAATGCGATACGTAATATGAATTGCAGATATTCGTGAATCATCGAATCTTTGAACGC  98580

Query  284    ACATTGCGCCCTCTGGTATTCCGGAGGGCATGCCTGTTTGAGCGTCGTTTCTCCCTCAAA  343
              |||||||||||| |||||||||  |||||||||||||||||||||| |||||||||||||
Sbjct  98579  ACATTGCGCCCTTTGGTATTCCAAAGGGCATGCCTGTTTGAGCGTCATTTCTCCCTCAAA  98520

Query  344    CCGCTGGGTTTGGTGTTGAGCAATACGACTTGGGTTTGCTTGAAAGACGGTA-GTGGTAA  402
              || |||||||||||||||||||||||| ||  |||||| |||||||| | || |||| ||
Sbjct  98519  CCCCTGGGTTTGGTGTTGAGCAATACG-CTA-GGTTTGTTTGAAAGATGTTACGTGGAAA  98462

Query  403    GGCGGGATCGCTTTGACAATGGCTTAGGTCTAACCAAAAACATTGCTTGCGGCGGTAACG  462
                |    ||  ||  | |  | ||||||| || ||||||| |  ||||||     ||  |
Sbjct  98461  --CTT--TC--TT--A-AGCGACTTAGGTTTATCCAAAAA-AC-GCTTGCTAT--TAGTG  98415

Query  463    TCCACCACG-TATATCTTCAAACTTT-GACCTCAAATCAGGTAGGACTACCCGCTGAACT  520
               |||| ||  ||| | || ||||||| |||||||||||||||||||||||||||||||||
Sbjct  98414  GCCACAACAATATTTTTTTAAACTTTTGACCTCAAATCAGGTAGGACTACCCGCTGAACT  98355

Query  521    TAAGCATATCAATAAGCGGAGGAAAAGAAACCAACAGGGATTGCCTCAGTAGCGGCGAGT  580
              |||||||||||||||||||||||||||||||||||||||||||||| |||||||||||||
Sbjct  98354  TAAGCATATCAATAAGCGGAGGAAAAGAAACCAACAGGGATTGCCTTAGTAGCGGCGAGT  98295

Query  581    GAAGCGGCAAAAGCTCAAATTTGAAATCTGGCGTCTTTG-GCGTCCGAGTTGTAATTTGA  639
              |||||||||||||||||||||||||||||||| |||||  | ||||||||||||||||||
Sbjct  98294  GAAGCGGCAAAAGCTCAAATTTGAAATCTGGC-TCTTTCAGAGTCCGAGTTGTAATTTGA  98236

Query  640    AGAAGGTATCTTTGGGCCCGGCTCTTGTCTATGTTCCTTGGAACAGGACGTCACAGAGGG  699
              |||||||||||||||| | |||||||||||||||| |||||||||| |||||||||||||
Sbjct  98235  AGAAGGTATCTTTGGGTCTGGCTCTTGTCTATGTTTCTTGGAACAGAACGTCACAGAGGG  98176

Query  700    TGAGAATCCCGTGCGATGAGATGACCCGGGTCTGTGTAAAGTTCCTTCGACGAGTCGAGT  759
              |||||||||||||||||||||||| || || || |||||||||||||||| |||||||||
Sbjct  98175  TGAGAATCCCGTGCGATGAGATGATCCAGGCCTATGTAAAGTTCCTTCGAAGAGTCGAGT  98116

Query  760    TGTTTGGGAATGCAGCTCTAAGTGGGTGGTAAATTCCATCTAAAGCTAAATATTGGCGAG  819
              ||||||||||||||||||||||||||||||||||||||||||||||||||||||||||||
Sbjct  98115  TGTTTGGGAATGCAGCTCTAAGTGGGTGGTAAATTCCATCTAAAGCTAAATATTGGCGAG  98056

Query  820    AGACCGATAGCGAACAAGTACAGTGATGGAAAGATGAAAAGAACTTTGAAAAGAGAGTGA  879
              ||||||||||||||||||||||||||||||||||||||||||||||||||||||||||||
Sbjct  98055  AGACCGATAGCGAACAAGTACAGTGATGGAAAGATGAAAAGAACTTTGAAAAGAGAGTGA  97996

Query  880    AAAAGTACGTGAAATTGTTGAAAGGGAAGGGCTTGAGATCAGACTTGGTATTTTGCATGC  939
              ||||||||||||||||||||||||||||||||||||||||||||||||||||||| ||| 
Sbjct  97995  AAAAGTACGTGAAATTGTTGAAAGGGAAGGGCTTGAGATCAGACTTGGTATTTTGTATGT  97936

Query  940    TGCT-CTCTCGGGGGCGGCCGCTGCGGTTTACCGGGCCAGCATCGGTTTGGAGCGGCAGG  998
              | || || | ||||| |||| || | |||||||||||||||||| |||||| |||| |||
Sbjct  97935  TACTTCTTT-GGGGGTGGCCTCTACAGTTTACCGGGCCAGCATCAGTTTGG-GCGGTAGG  97878

Query  999    ATAATGGCGGAGGAATGTGGCACGGCTTCTGCTGTGTGTTATAGCCT-CTGACGATACTG  1057
              | ||| |||  ||||||||||||| | || | ||||||||||||||| |  | |||||||
Sbjct  97877  AGAATTGCGATGGAATGTGGCACGACCTCGGTTGTGTGTTATAGCCTTCGTA-GATACTG  97819

Query  1058   CCAGCCTAGACCGAGGACTGCGGTTTTTAACCTAGGATGTTGGCATAATGATCTTAAGTC  1117
              ||||||||||| |||||||||||||||  |||||||||||||||||||||||||||||||
Sbjct  97818  CCAGCCTAGACTGAGGACTGCGGTTTTATACCTAGGATGTTGGCATAATGATCTTAAGTC  97759

Query  1118   GCCCGTCTTGAAACACGGACCAAGGAGTCTAACGTCTATGCGAGTGTTTGGGTGTAAAAC  1177
              ||||||||||||||||||||||||||||||||||||||||||||||||||||||| ||||
Sbjct  97758  GCCCGTCTTGAAACACGGACCAAGGAGTCTAACGTCTATGCGAGTGTTTGGGTGTTAAAC  97699

Query  1178   CCGTACGCGTAATGAAAGTGAACGAAGGTGGGGGCCCATTAGGGTGCACCATCGACCGAT  1237
              |||||||||||||||||||||||| |||||||||||| |  |||||||||||||||||||
Sbjct  97698  CCGTACGCGTAATGAAAGTGAACGTAGGTGGGGGCCCGTATGGGTGCACCATCGACCGAT  97639

Query  1238   CCTGATGTGTTCGGATGGATTTGAGTAAGAGCATAGCTGTTGGGACCCGAAAGATGGTGA  1297
              |||||||| |||||||||||||||||||||||||||||||||||||||||||||||||||
Sbjct  97638  CCTGATGTCTTCGGATGGATTTGAGTAAGAGCATAGCTGTTGGGACCCGAAAGATGGTGA  97579

Query  1298   ACTATGCCTGAATAGGGTGAAGCCAGAGGAAACTCTGGTGGAGGCTCGTAGCGGTTCTGA  1357
              ||||||||||||||||||||||||||||||||||||||||||||||||||||||||||||
Sbjct  97578  ACTATGCCTGAATAGGGTGAAGCCAGAGGAAACTCTGGTGGAGGCTCGTAGCGGTTCTGA  97519

Query  1358   CGTGCAAATCGATCGTCGAATTTGGGTATAGGGGCGAAAGACTAATCGAACCATCTAGTA  1417
              ||||||||||||||||||||||||||||||||||||||||||||||||||||||||||||
Sbjct  97518  CGTGCAAATCGATCGTCGAATTTGGGTATAGGGGCGAAAGACTAATCGAACCATCTAGTA  97459

Query  1418   GCTGGTTCCTGC  1429
              ||||||||||||
Sbjct  97458  GCTGGTTCCTGC  97447


>CAJVQF010000101.1 Candida sanyaensis strain UCD423 genome assembly, contig: scaffold101, 
whole genome shotgun sequence
Length=67953

 Score = 1903 bits (1030),  Expect = 0.0
 Identities = 1314/1446 (91%), Gaps = 40/1446 (3%)
 Strand=Plus/Plus

Query  1      CAAGGTTTCCGTAGGTGAACCTGCGGAAGGATCATTACTGATTTGCTTAATTGCACCACA  60
              ||||||||||||||||||||||||||||||||||||||||||||||||||||||||||||
Sbjct  11539  CAAGGTTTCCGTAGGTGAACCTGCGGAAGGATCATTACTGATTTGCTTAATTGCACCACA  11598

Query  61     TGTGTTTTTCTTTGAAACAAAC-TTGCTTTGGCGG-TGG-G-CCCAGCCTGCCGCCAGAG  116
              ||||||||| |||||   |||| ||||||||||||  || |    |  || |||||||||
Sbjct  11599  TGTGTTTTTTTTTGATTAAAACTTTGCTTTGGCGGCAGGAGTAAAATTCTACCGCCAGAG  11658

Query  117    GTCTA-AACTTACAACC-AATTTTTTA-TCAACTTGTCACACCAGATT-ATTA---CT--  167
              || || ||| || |||| || |||||| |  ||  |||| ||  |||| ||||    |  
Sbjct  11659  GT-TATAAC-TA-AACCAAACTTTTTATTTTAC-AGTCAAACTTGATTTATTATTTATAA  11714

Query  168    AATAGTCAAAACTTTCAACAACGGATCTCTTGGTTCTCGCATCGATGAAGAACGCAGCGA  227
              ||||||||||||||||||||||||||||||||||||||||||||||||||||||||||||
Sbjct  11715  AATAGTCAAAACTTTCAACAACGGATCTCTTGGTTCTCGCATCGATGAAGAACGCAGCGA  11774

Query  228    AATGCGATACGTAATATGAATTGCAGATATTCGTGAATCATCGAATCTTTGAACGCACAT  287
              ||||||||||||||||||||||||||||||||||||||||||||||||||||||||||||
Sbjct  11775  AATGCGATACGTAATATGAATTGCAGATATTCGTGAATCATCGAATCTTTGAACGCACAT  11834

Query  288    TGCGCCCTCTGGTATTCCGGAGGGCATGCCTGTTTGAGCGTCGTTTCTCCCTCAAACCGC  347
              |||||||| |||||||||  |||||||||||||||||||||| ||||||||||||||| |
Sbjct  11835  TGCGCCCTTTGGTATTCCAAAGGGCATGCCTGTTTGAGCGTCATTTCTCCCTCAAACCCC  11894

Query  348    TGGGTTTGGTGTTGAGCAATACGACTTGGGTTTGCTTGAAAGACGGTA-GTGGTAAGGCG  406
              ||||||||||||||||||||||| | | |||||| |||||||| | || |||| ||  | 
Sbjct  11895  TGGGTTTGGTGTTGAGCAATACG-C-TAGGTTTGTTTGAAAGATGTTACGTGG-AA-AC-  11949

Query  407    GGATCGCTTTGACAATGGCTTAGGTCTAACCAAAAACATTGCTTGCGGCGGTAACGTCCA  466
                 |  | || | |  | ||||||| || ||||||| |  ||||||     ||  | |||
Sbjct  11950  ---TTTC-TT-A-AGCGACTTAGGTTTATCCAAAAA-A-CGCTTGC--TATTAGTGGCCA  11999

Query  467    CCAC-GTATATCTTCAAAC-TTTGACCTCAAATCAGGTAGGACTACCCGCTGAACTTAAG  524
              | ||  ||| | || |||| ||||||||||||||||||||||||||||||||||||||||
Sbjct  12000  CAACAATATTTTTTTAAACTTTTGACCTCAAATCAGGTAGGACTACCCGCTGAACTTAAG  12059

Query  525    CATATCAATAAGCGGAGGAAAAGAAACCAACAGGGATTGCCTCAGTAGCGGCGAGTGAAG  584
              |||||||||||||||||||||||||||||||||||||||||| |||||||||||||||||
Sbjct  12060  CATATCAATAAGCGGAGGAAAAGAAACCAACAGGGATTGCCTTAGTAGCGGCGAGTGAAG  12119

Query  585    CGGCAAAAGCTCAAATTTGAAATCTGGCGTCTTT-GGCGTCCGAGTTGTAATTTGAAGAA  643
              |||||||||||||||||||||||||||| |||||  | ||||||||||||||||||||||
Sbjct  12120  CGGCAAAAGCTCAAATTTGAAATCTGGC-TCTTTCAGAGTCCGAGTTGTAATTTGAAGAA  12178

Query  644    GGTATCTTTGGGCCCGGCTCTTGTCTATGTTCCTTGGAACAGGACGTCACAGAGGGTGAG  703
              |||||||||||| | |||||||||||||||| |||||||||| |||||||||||||||||
Sbjct  12179  GGTATCTTTGGGTCTGGCTCTTGTCTATGTTTCTTGGAACAGAACGTCACAGAGGGTGAG  12238

Query  704    AATCCCGTGCGATGAGATGACCCGGGTCTGTGTAAAGTTCCTTCGACGAGTCGAGTTGTT  763
              |||||||||||||||||||| || || || |||||||||||||||| |||||||||||||
Sbjct  12239  AATCCCGTGCGATGAGATGATCCAGGCCTATGTAAAGTTCCTTCGAAGAGTCGAGTTGTT  12298

Query  764    TGGGAATGCAGCTCTAAGTGGGTGGTAAATTCCATCTAAAGCTAAATATTGGCGAGAGAC  823
              ||||||||||||||||||||||||||||||||||||||||||||||||||||||||||||
Sbjct  12299  TGGGAATGCAGCTCTAAGTGGGTGGTAAATTCCATCTAAAGCTAAATATTGGCGAGAGAC  12358

Query  824    CGATAGCGAACAAGTACAGTGATGGAAAGATGAAAAGAACTTTGAAAAGAGAGTGAAAAA  883
              ||||||||||||||||||||||||||||||||||||||||||||||||||||||| ||||
Sbjct  12359  CGATAGCGAACAAGTACAGTGATGGAAAGATGAAAAGAACTTTGAAAAGAGAGTG-AAAA  12417

Query  884    GTACGTGAAATTGTTGAAAGGGAAGGGCTTGAGATCAGACTTGGTATTTTGCATGCTGCT  943
              ||||||||||||||||||||||||||||||||||||||||||||||||||| ||| | ||
Sbjct  12418  GTACGTGAAATTGTTGAAAGGGAAGGGCTTGAGATCAGACTTGGTATTTTGTATGTTACT  12477

Query  944    CTCTCGGGGGCGGCCGCTGCGGTTTACCGGGCCAGCATCGGTTTGGAGCGGCAGGATAAT  1003
               |||  |||| |||| || | |||||||||||||||||| |||||| |||| |||| |||
Sbjct  12478  -TCTTTGGGGTGGCCTCTACAGTTTACCGGGCCAGCATCAGTTTGG-GCGGTAGGAGAAT  12535

Query  1004   GGCGGAGGAATGTGGCACGGCTTCTGCTGTGTGTTATAGCCTCTGACGATACTGCCAGCC  1063
               |||  ||||||||||||| | || | |||||||||||||||  |  |||||||||||||
Sbjct  12536  TGCGATGGAATGTGGCACGACCTCGGTTGTGTGTTATAGCCTTCGTAGATACTGCCAGCC  12595

Query  1064   TAGACCGAGGACTGCGGTTTTTAACCTAGGATGTTGGCATAATGATCTTAAGTCGCCCGT  1123
              ||||| |||||||||||||||  |||||||||||||||||||||||||||||||||||||
Sbjct  12596  TAGACTGAGGACTGCGGTTTTATACCTAGGATGTTGGCATAATGATCTTAAGTCGCCCGT  12655

Query  1124   CTTGAAACACGGACCAAGGAGTCTAACGTCTATGCGAGTGTTTGGGTGTAAAACCCGTAC  1183
              ||||||||||||||||||||||||||||||||||||||||||||||||| ||||||||||
Sbjct  12656  CTTGAAACACGGACCAAGGAGTCTAACGTCTATGCGAGTGTTTGGGTGTTAAACCCGTAC  12715

Query  1184   GCGTAATGAAAGTGAACGAAGGTGGGGGCCCATTAGGGTGCACCATCGACCGATCCTGAT  1243
              |||||||||||||||||| |||||||||||| |  |||||||||||||||||||||||||
Sbjct  12716  GCGTAATGAAAGTGAACGTAGGTGGGGGCCCGTATGGGTGCACCATCGACCGATCCTGAT  12775

Query  1244   GTGTTCGGATGGATTTGAGTAAGAGCATAGCTGTTGGGACCCGAAAGATGGTGAACTATG  1303
              || |||||||||||||||||||||||||||||||||||||||||||||||||||||||||
Sbjct  12776  GTCTTCGGATGGATTTGAGTAAGAGCATAGCTGTTGGGACCCGAAAGATGGTGAACTATG  12835

Query  1304   CCTGAATAGGGTGAAGCCAGAGGAAACTCTGGTGGAGGCTCGTAGCGGTTCTGACGTGCA  1363
              ||||||||||||||||||||||||||||||||||||||||||||||||||||||||||||
Sbjct  12836  CCTGAATAGGGTGAAGCCAGAGGAAACTCTGGTGGAGGCTCGTAGCGGTTCTGACGTGCA  12895

Query  1364   AATCGATCGTCGAATTTGGGTATAGGGGCGAAAGACTAATCGAACCATCTAGTAGCTGGT  1423
              ||||||||||||||||||||||||||||||||||||||||||||||||||||||||||||
Sbjct  12896  AATCGATCGTCGAATTTGGGTATAGGGGCGAAAGACTAATCGAACCATCTAGTAGCTGGT  12955

Query  1424   TCCTGC  1429
              ||||||
Sbjct  12956  TCCTGC  12961


 Score = 1884 bits (1020),  Expect = 0.0
 Identities = 1314/1450 (91%), Gaps = 44/1450 (3%)
 Strand=Plus/Plus

Query  1      CAAGGTTTCCGTAGGTGAACCTGCGGAAGGATCATTACTGATTTGCTTAATTGCACCACA  60
              ||||||||||||||||||||||||||||||||||||||||||||||||||||||||||||
Sbjct  21059  CAAGGTTTCCGTAGGTGAACCTGCGGAAGGATCATTACTGATTTGCTTAATTGCACCACA  21118

Query  61     TGTGTTTTT---CT-TTGAAACAAAC-TTGCTTTGGCGG-TGG-G-CCCAGCCTGCCGCC  112
              |||||||||    | ||||   |||| ||||||||||||  || |    |  || |||||
Sbjct  21119  TGTGTTTTTTTTTTATTGATTAAAACTTTGCTTTGGCGGCAGGAGTAAAATTCTACCGCC  21178

Query  113    AGAGGTCTA-AACTTACAACC-AATTTTTTA-TCAACTTGTCACACCAGATT-ATTA---  165
              |||||| || ||| || |||| || |||||| |  ||  |||| ||  |||| ||||   
Sbjct  21179  AGAGGT-TATAAC-TA-AACCAAACTTTTTATTTTAC-AGTCAAACTTGATTTATTATTT  21234

Query  166    CT--AATAGTCAAAACTTTCAACAACGGATCTCTTGGTTCTCGCATCGATGAAGAACGCA  223
               |  ||||||||||||||||||||||||||||||||||||||||||||||||||||||||
Sbjct  21235  ATAAAATAGTCAAAACTTTCAACAACGGATCTCTTGGTTCTCGCATCGATGAAGAACGCA  21294

Query  224    GCGAAATGCGATACGTAATATGAATTGCAGATATTCGTGAATCATCGAATCTTTGAACGC  283
              ||||||||||||||||||||||||||||||||||||||||||||||||||||||||||||
Sbjct  21295  GCGAAATGCGATACGTAATATGAATTGCAGATATTCGTGAATCATCGAATCTTTGAACGC  21354

Query  284    ACATTGCGCCCTCTGGTATTCCGGAGGGCATGCCTGTTTGAGCGTCGTTTCTCCCTCAAA  343
              |||||||||||| |||||||||  |||||||||||||||||||||| |||||||||||||
Sbjct  21355  ACATTGCGCCCTTTGGTATTCCAAAGGGCATGCCTGTTTGAGCGTCATTTCTCCCTCAAA  21414

Query  344    CCGCTGGGTTTGGTGTTGAGCAATACGACTTGGGTTTGCTTGAAAGACGGTA-GTGGTAA  402
              || |||||||||||||||||||||||| | | |||||| |||||||| | || |||| ||
Sbjct  21415  CCCCTGGGTTTGGTGTTGAGCAATACG-C-TAGGTTTGTTTGAAAGATGTTACGTGG-AA  21471

Query  403    GGCGGGATCGCTTTGACAATGGCTTAGGTCTAACCAAAAACATTGCTTGCGGCGGTAACG  462
                |    |  | || | |  | ||||||| || ||||||| |  ||||||     ||  |
Sbjct  21472  -AC----TTTC-TT-A-AGCGACTTAGGTTTATCCAAAAA-A-CGCTTGC--TATTAGTG  21519

Query  463    TCCACCAC-GTATATCTTCAAAC-TTTGACCTCAAATCAGGTAGGACTACCCGCTGAACT  520
               |||| ||  ||| | || |||| ||||||||||||||||||||||||||||||||||||
Sbjct  21520  GCCACAACAATATTTTTTTAAACTTTTGACCTCAAATCAGGTAGGACTACCCGCTGAACT  21579

Query  521    TAAGCATATCAATAAGCGGAGGAAAAGAAACCAACAGGGATTGCCTCAGTAGCGGCGAGT  580
              |||||||||||||||||||||||||||||||||||||||||||||| |||||||||||||
Sbjct  21580  TAAGCATATCAATAAGCGGAGGAAAAGAAACCAACAGGGATTGCCTTAGTAGCGGCGAGT  21639

Query  581    GAAGCGGCAAAAGCTCAAATTTGAAATCTGGCGTCTTT-GGCGTCCGAGTTGTAATTTGA  639
              |||||||||||||||||||||||||||||||| |||||  | ||||||||||||||||||
Sbjct  21640  GAAGCGGCAAAAGCTCAAATTTGAAATCTGGC-TCTTTCAGAGTCCGAGTTGTAATTTGA  21698

Query  640    AGAAGGTATCTTTGGGCCCGGCTCTTGTCTATGTTCCTTGGAACAGGACGTCACAGAGGG  699
              |||||||||||||||| | |||||||||||||||| |||||||||| |||||||||||||
Sbjct  21699  AGAAGGTATCTTTGGGTCTGGCTCTTGTCTATGTTTCTTGGAACAGAACGTCACAGAGGG  21758

Query  700    TGAGAATCCCGTGCGATGAGATGACCCGGGTCTGTGTAAAGTTCCTTCGACGAGTCGAGT  759
              |||||||||||||||||||||||| || || || |||||||||||||||| |||||||||
Sbjct  21759  TGAGAATCCCGTGCGATGAGATGATCCAGGCCTATGTAAAGTTCCTTCGAAGAGTCGAGT  21818

Query  760    TGTTTGGGAATGCAGCTCTAAGTGGGTGGTAAATTCCATCTAAAGCTAAATATTGGCGAG  819
              ||||||||||||||||||||||||||||||||||||||||||||||||||||||||||||
Sbjct  21819  TGTTTGGGAATGCAGCTCTAAGTGGGTGGTAAATTCCATCTAAAGCTAAATATTGGCGAG  21878

Query  820    AGACCGATAGCGAACAAGTACAGTGATGGAAAGATGAAAAGAACTTTGAAAAGAGAGTGA  879
              ||||||||||||||||||||||||||||||||||||||||||||||||||||||||||| 
Sbjct  21879  AGACCGATAGCGAACAAGTACAGTGATGGAAAGATGAAAAGAACTTTGAAAAGAGAGTG-  21937

Query  880    AAAAGTACGTGAAATTGTTGAAAGGGAAGGGCTTGAGATCAGACTTGGTATTTTGCATGC  939
              ||||||||||||||||||||||||||||||||||||||||||||||||||||||| ||| 
Sbjct  21938  AAAAGTACGTGAAATTGTTGAAAGGGAAGGGCTTGAGATCAGACTTGGTATTTTGTATGT  21997

Query  940    TGCTCTCTCGGGGGCGGCCGCTGCGGTTTACCGGGCCAGCATCGGTTTGGAGCGGCAGGA  999
              | || |||  |||| |||| || | |||||||||||||||||| |||||| |||| ||||
Sbjct  21998  TACT-TCTTTGGGGTGGCCTCTACAGTTTACCGGGCCAGCATCAGTTTGG-GCGGTAGGA  22055

Query  1000   TAATGGCGGAGGAATGTGGCACGGCTTCTGCTGTGTGTTATAGCCTCTGACGATACTGCC  1059
               ||| |||  ||||||||||||| | || | |||||||||||||||  |  |||||||||
Sbjct  22056  GAATTGCGATGGAATGTGGCACGACCTCGGTTGTGTGTTATAGCCTTCGTAGATACTGCC  22115

Query  1060   AGCCTAGACCGAGGACTGCGGTTTTTAACCTAGGATGTTGGCATAATGATCTTAAGTCGC  1119
              ||||||||| |||||||||||||||  |||||||||||||||||||||||||||||||||
Sbjct  22116  AGCCTAGACTGAGGACTGCGGTTTTATACCTAGGATGTTGGCATAATGATCTTAAGTCGC  22175

Query  1120   CCGTCTTGAAACACGGACCAAGGAGTCTAACGTCTATGCGAGTGTTTGGGTGTAAAACCC  1179
              ||||||||||||||||||||||||||||||||||||||||||||||||||||| ||||||
Sbjct  22176  CCGTCTTGAAACACGGACCAAGGAGTCTAACGTCTATGCGAGTGTTTGGGTGTTAAACCC  22235

Query  1180   GTACGCGTAATGAAAGTGAACGAAGGTGGGGGCCCATTAGGGTGCACCATCGACCGATCC  1239
              |||||||||||||||||||||| |||||||||||| |  |||||||||||||||||||||
Sbjct  22236  GTACGCGTAATGAAAGTGAACGTAGGTGGGGGCCCGTATGGGTGCACCATCGACCGATCC  22295

Query  1240   TGATGTGTTCGGATGGATTTGAGTAAGAGCATAGCTGTTGGGACCCGAAAGATGGTGAAC  1299
              |||||| |||||||||||||||||||||||||||||||||||||||||||||||||||||
Sbjct  22296  TGATGTCTTCGGATGGATTTGAGTAAGAGCATAGCTGTTGGGACCCGAAAGATGGTGAAC  22355

Query  1300   TATGCCTGAATAGGGTGAAGCCAGAGGAAACTCTGGTGGAGGCTCGTAGCGGTTCTGACG  1359
              ||||||||||||||||||||||||||||||||||||||||||||||||||||||||||||
Sbjct  22356  TATGCCTGAATAGGGTGAAGCCAGAGGAAACTCTGGTGGAGGCTCGTAGCGGTTCTGACG  22415

Query  1360   TGCAAATCGATCGTCGAATTTGGGTATAGGGGCGAAAGACTAATCGAACCATCTAGTAGC  1419
              ||||||||||||||||||||||||||||||||||||||||||||||||||||||||||||
Sbjct  22416  TGCAAATCGATCGTCGAATTTGGGTATAGGGGCGAAAGACTAATCGAACCATCTAGTAGC  22475

Query  1420   TGGTTCCTGC  1429
              ||||||||||
Sbjct  22476  TGGTTCCTGC  22485


 Score = 1884 bits (1020),  Expect = 0.0
 Identities = 1314/1450 (91%), Gaps = 44/1450 (3%)
 Strand=Plus/Plus

Query  1      CAAGGTTTCCGTAGGTGAACCTGCGGAAGGATCATTACTGATTTGCTTAATTGCACCACA  60
              ||||||||||||||||||||||||||||||||||||||||||||||||||||||||||||
Sbjct  41673  CAAGGTTTCCGTAGGTGAACCTGCGGAAGGATCATTACTGATTTGCTTAATTGCACCACA  41732

Query  61     TGTGTTTTT---CT-TTGAAACAAAC-TTGCTTTGGCGG-TGG-G-CCCAGCCTGCCGCC  112
              |||||||||    | ||||   |||| ||||||||||||  || |    |  || |||||
Sbjct  41733  TGTGTTTTTTTTTTATTGATTAAAACTTTGCTTTGGCGGCAGGAGTAAAATTCTACCGCC  41792

Query  113    AGAGGTCTA-AACTTACAACC-AATTTTTTA-TCAACTTGTCACACCAGATT-ATTA---  165
              |||||| || ||| || |||| || |||||| |  ||  |||| ||  |||| ||||   
Sbjct  41793  AGAGGT-TATAAC-TA-AACCAAACTTTTTATTTTAC-AGTCAAACTTGATTTATTATTT  41848

Query  166    CT--AATAGTCAAAACTTTCAACAACGGATCTCTTGGTTCTCGCATCGATGAAGAACGCA  223
               |  ||||||||||||||||||||||||||||||||||||||||||||||||||||||||
Sbjct  41849  ATAAAATAGTCAAAACTTTCAACAACGGATCTCTTGGTTCTCGCATCGATGAAGAACGCA  41908

Query  224    GCGAAATGCGATACGTAATATGAATTGCAGATATTCGTGAATCATCGAATCTTTGAACGC  283
              ||||||||||||||||||||||||||||||||||||||||||||||||||||||||||||
Sbjct  41909  GCGAAATGCGATACGTAATATGAATTGCAGATATTCGTGAATCATCGAATCTTTGAACGC  41968

Query  284    ACATTGCGCCCTCTGGTATTCCGGAGGGCATGCCTGTTTGAGCGTCGTTTCTCCCTCAAA  343
              |||||||||||| |||||||||  |||||||||||||||||||||| |||||||||||||
Sbjct  41969  ACATTGCGCCCTTTGGTATTCCAAAGGGCATGCCTGTTTGAGCGTCATTTCTCCCTCAAA  42028

Query  344    CCGCTGGGTTTGGTGTTGAGCAATACGACTTGGGTTTGCTTGAAAGACGGTA-GTGGTAA  402
              || |||||||||||||||||||||||| | | |||||| |||||||| | || |||| ||
Sbjct  42029  CCCCTGGGTTTGGTGTTGAGCAATACG-C-TAGGTTTGTTTGAAAGATGTTACGTGG-AA  42085

Query  403    GGCGGGATCGCTTTGACAATGGCTTAGGTCTAACCAAAAACATTGCTTGCGGCGGTAACG  462
                |    |  | || | |  | ||||||| || ||||||| |  ||||||     ||  |
Sbjct  42086  -AC----TTTC-TT-A-AGCGACTTAGGTTTATCCAAAAA-A-CGCTTGC--TATTAGTG  42133

Query  463    TCCACCAC-GTATATCTTCAAAC-TTTGACCTCAAATCAGGTAGGACTACCCGCTGAACT  520
               |||| ||  ||| | || |||| ||||||||||||||||||||||||||||||||||||
Sbjct  42134  GCCACAACAATATTTTTTTAAACTTTTGACCTCAAATCAGGTAGGACTACCCGCTGAACT  42193

Query  521    TAAGCATATCAATAAGCGGAGGAAAAGAAACCAACAGGGATTGCCTCAGTAGCGGCGAGT  580
              |||||||||||||||||||||||||||||||||||||||||||||| |||||||||||||
Sbjct  42194  TAAGCATATCAATAAGCGGAGGAAAAGAAACCAACAGGGATTGCCTTAGTAGCGGCGAGT  42253

Query  581    GAAGCGGCAAAAGCTCAAATTTGAAATCTGGCGTCTTT-GGCGTCCGAGTTGTAATTTGA  639
              |||||||||||||||||||||||||||||||| |||||  | ||||||||||||||||||
Sbjct  42254  GAAGCGGCAAAAGCTCAAATTTGAAATCTGGC-TCTTTCAGAGTCCGAGTTGTAATTTGA  42312

Query  640    AGAAGGTATCTTTGGGCCCGGCTCTTGTCTATGTTCCTTGGAACAGGACGTCACAGAGGG  699
              |||||||||||||||| | |||||||||||||||| |||||||||| |||||||||||||
Sbjct  42313  AGAAGGTATCTTTGGGTCTGGCTCTTGTCTATGTTTCTTGGAACAGAACGTCACAGAGGG  42372

Query  700    TGAGAATCCCGTGCGATGAGATGACCCGGGTCTGTGTAAAGTTCCTTCGACGAGTCGAGT  759
              |||||||||||||||||||||||| || || || |||||||||||||||| |||||||||
Sbjct  42373  TGAGAATCCCGTGCGATGAGATGATCCAGGCCTATGTAAAGTTCCTTCGAAGAGTCGAGT  42432

Query  760    TGTTTGGGAATGCAGCTCTAAGTGGGTGGTAAATTCCATCTAAAGCTAAATATTGGCGAG  819
              ||||||||||||||||||||||||||||||||||||||||||||||||||||||||||||
Sbjct  42433  TGTTTGGGAATGCAGCTCTAAGTGGGTGGTAAATTCCATCTAAAGCTAAATATTGGCGAG  42492

Query  820    AGACCGATAGCGAACAAGTACAGTGATGGAAAGATGAAAAGAACTTTGAAAAGAGAGTGA  879
              ||||||||||||||||||||||||||||||||||||||||||||||||||||||||||| 
Sbjct  42493  AGACCGATAGCGAACAAGTACAGTGATGGAAAGATGAAAAGAACTTTGAAAAGAGAGTG-  42551

Query  880    AAAAGTACGTGAAATTGTTGAAAGGGAAGGGCTTGAGATCAGACTTGGTATTTTGCATGC  939
              ||||||||||||||||||||||||||||||||||||||||||||||||||||||| ||| 
Sbjct  42552  AAAAGTACGTGAAATTGTTGAAAGGGAAGGGCTTGAGATCAGACTTGGTATTTTGTATGT  42611

Query  940    TGCTCTCTCGGGGGCGGCCGCTGCGGTTTACCGGGCCAGCATCGGTTTGGAGCGGCAGGA  999
              | || |||  |||| |||| || | |||||||||||||||||| |||||| |||| ||||
Sbjct  42612  TACT-TCTTTGGGGTGGCCTCTACAGTTTACCGGGCCAGCATCAGTTTGG-GCGGTAGGA  42669

Query  1000   TAATGGCGGAGGAATGTGGCACGGCTTCTGCTGTGTGTTATAGCCTCTGACGATACTGCC  1059
               ||| |||  ||||||||||||| | || | |||||||||||||||  |  |||||||||
Sbjct  42670  GAATTGCGATGGAATGTGGCACGACCTCGGTTGTGTGTTATAGCCTTCGTAGATACTGCC  42729

Query  1060   AGCCTAGACCGAGGACTGCGGTTTTTAACCTAGGATGTTGGCATAATGATCTTAAGTCGC  1119
              ||||||||| |||||||||||||||  |||||||||||||||||||||||||||||||||
Sbjct  42730  AGCCTAGACTGAGGACTGCGGTTTTATACCTAGGATGTTGGCATAATGATCTTAAGTCGC  42789

Query  1120   CCGTCTTGAAACACGGACCAAGGAGTCTAACGTCTATGCGAGTGTTTGGGTGTAAAACCC  1179
              ||||||||||||||||||||||||||||||||||||||||||||||||||||| ||||||
Sbjct  42790  CCGTCTTGAAACACGGACCAAGGAGTCTAACGTCTATGCGAGTGTTTGGGTGTTAAACCC  42849

Query  1180   GTACGCGTAATGAAAGTGAACGAAGGTGGGGGCCCATTAGGGTGCACCATCGACCGATCC  1239
              |||||||||||||||||||||| |||||||||||| |  |||||||||||||||||||||
Sbjct  42850  GTACGCGTAATGAAAGTGAACGTAGGTGGGGGCCCGTATGGGTGCACCATCGACCGATCC  42909

Query  1240   TGATGTGTTCGGATGGATTTGAGTAAGAGCATAGCTGTTGGGACCCGAAAGATGGTGAAC  1299
              |||||| |||||||||||||||||||||||||||||||||||||||||||||||||||||
Sbjct  42910  TGATGTCTTCGGATGGATTTGAGTAAGAGCATAGCTGTTGGGACCCGAAAGATGGTGAAC  42969

Query  1300   TATGCCTGAATAGGGTGAAGCCAGAGGAAACTCTGGTGGAGGCTCGTAGCGGTTCTGACG  1359
              ||||||||||||||||||||||||||||||||||||||||||||||||||||||||||||
Sbjct  42970  TATGCCTGAATAGGGTGAAGCCAGAGGAAACTCTGGTGGAGGCTCGTAGCGGTTCTGACG  43029

Query  1360   TGCAAATCGATCGTCGAATTTGGGTATAGGGGCGAAAGACTAATCGAACCATCTAGTAGC  1419
              ||||||||||||||||||||||||||||||||||||||||||||||||||||||||||||
Sbjct  43030  TGCAAATCGATCGTCGAATTTGGGTATAGGGGCGAAAGACTAATCGAACCATCTAGTAGC  43089

Query  1420   TGGTTCCTGC  1429
              ||||||||||
Sbjct  43090  TGGTTCCTGC  43099


 Score = 1884 bits (1020),  Expect = 0.0
 Identities = 1314/1450 (91%), Gaps = 44/1450 (3%)
 Strand=Plus/Plus

Query  1      CAAGGTTTCCGTAGGTGAACCTGCGGAAGGATCATTACTGATTTGCTTAATTGCACCACA  60
              ||||||||||||||||||||||||||||||||||||||||||||||||||||||||||||
Sbjct  51984  CAAGGTTTCCGTAGGTGAACCTGCGGAAGGATCATTACTGATTTGCTTAATTGCACCACA  52043

Query  61     TGTGTTTTT---CT-TTGAAACAAAC-TTGCTTTGGCGG-TGG-G-CCCAGCCTGCCGCC  112
              |||||||||    | ||||   |||| ||||||||||||  || |    |  || |||||
Sbjct  52044  TGTGTTTTTTTTTTATTGATTAAAACTTTGCTTTGGCGGCAGGAGTAAAATTCTACCGCC  52103

Query  113    AGAGGTCTA-AACTTACAACC-AATTTTTTA-TCAACTTGTCACACCAGATT-ATTA---  165
              |||||| || ||| || |||| || |||||| |  ||  |||| ||  |||| ||||   
Sbjct  52104  AGAGGT-TATAAC-TA-AACCAAACTTTTTATTTTAC-AGTCAAACTTGATTTATTATTT  52159

Query  166    CT--AATAGTCAAAACTTTCAACAACGGATCTCTTGGTTCTCGCATCGATGAAGAACGCA  223
               |  ||||||||||||||||||||||||||||||||||||||||||||||||||||||||
Sbjct  52160  ATAAAATAGTCAAAACTTTCAACAACGGATCTCTTGGTTCTCGCATCGATGAAGAACGCA  52219

Query  224    GCGAAATGCGATACGTAATATGAATTGCAGATATTCGTGAATCATCGAATCTTTGAACGC  283
              ||||||||||||||||||||||||||||||||||||||||||||||||||||||||||||
Sbjct  52220  GCGAAATGCGATACGTAATATGAATTGCAGATATTCGTGAATCATCGAATCTTTGAACGC  52279

Query  284    ACATTGCGCCCTCTGGTATTCCGGAGGGCATGCCTGTTTGAGCGTCGTTTCTCCCTCAAA  343
              |||||||||||| |||||||||  |||||||||||||||||||||| |||||||||||||
Sbjct  52280  ACATTGCGCCCTTTGGTATTCCAAAGGGCATGCCTGTTTGAGCGTCATTTCTCCCTCAAA  52339

Query  344    CCGCTGGGTTTGGTGTTGAGCAATACGACTTGGGTTTGCTTGAAAGACGGTA-GTGGTAA  402
              || |||||||||||||||||||||||| | | |||||| |||||||| | || |||| ||
Sbjct  52340  CCCCTGGGTTTGGTGTTGAGCAATACG-C-TAGGTTTGTTTGAAAGATGTTACGTGG-AA  52396

Query  403    GGCGGGATCGCTTTGACAATGGCTTAGGTCTAACCAAAAACATTGCTTGCGGCGGTAACG  462
                |    |  | || | |  | ||||||| || ||||||| |  ||||||     ||  |
Sbjct  52397  -AC----TTTC-TT-A-AGCGACTTAGGTTTATCCAAAAA-A-CGCTTGC--TATTAGTG  52444

Query  463    TCCACCAC-GTATATCTTCAAAC-TTTGACCTCAAATCAGGTAGGACTACCCGCTGAACT  520
               |||| ||  ||| | || |||| ||||||||||||||||||||||||||||||||||||
Sbjct  52445  GCCACAACAATATTTTTTTAAACTTTTGACCTCAAATCAGGTAGGACTACCCGCTGAACT  52504

Query  521    TAAGCATATCAATAAGCGGAGGAAAAGAAACCAACAGGGATTGCCTCAGTAGCGGCGAGT  580
              |||||||||||||||||||||||||||||||||||||||||||||| |||||||||||||
Sbjct  52505  TAAGCATATCAATAAGCGGAGGAAAAGAAACCAACAGGGATTGCCTTAGTAGCGGCGAGT  52564

Query  581    GAAGCGGCAAAAGCTCAAATTTGAAATCTGGCGTCTTT-GGCGTCCGAGTTGTAATTTGA  639
              |||||||||||||||||||||||||||||||| |||||  | ||||||||||||||||||
Sbjct  52565  GAAGCGGCAAAAGCTCAAATTTGAAATCTGGC-TCTTTCAGAGTCCGAGTTGTAATTTGA  52623

Query  640    AGAAGGTATCTTTGGGCCCGGCTCTTGTCTATGTTCCTTGGAACAGGACGTCACAGAGGG  699
              |||||||||||||||| | |||||||||||||||| |||||||||| |||||||||||||
Sbjct  52624  AGAAGGTATCTTTGGGTCTGGCTCTTGTCTATGTTTCTTGGAACAGAACGTCACAGAGGG  52683

Query  700    TGAGAATCCCGTGCGATGAGATGACCCGGGTCTGTGTAAAGTTCCTTCGACGAGTCGAGT  759
              |||||||||||||||||||||||| || || || |||||||||||||||| |||||||||
Sbjct  52684  TGAGAATCCCGTGCGATGAGATGATCCAGGCCTATGTAAAGTTCCTTCGAAGAGTCGAGT  52743

Query  760    TGTTTGGGAATGCAGCTCTAAGTGGGTGGTAAATTCCATCTAAAGCTAAATATTGGCGAG  819
              ||||||||||||||||||||||||||||||||||||||||||||||||||||||||||||
Sbjct  52744  TGTTTGGGAATGCAGCTCTAAGTGGGTGGTAAATTCCATCTAAAGCTAAATATTGGCGAG  52803

Query  820    AGACCGATAGCGAACAAGTACAGTGATGGAAAGATGAAAAGAACTTTGAAAAGAGAGTGA  879
              ||||||||||||||||||||||||||||||||||||||||||||||||||||||||||| 
Sbjct  52804  AGACCGATAGCGAACAAGTACAGTGATGGAAAGATGAAAAGAACTTTGAAAAGAGAGTG-  52862

Query  880    AAAAGTACGTGAAATTGTTGAAAGGGAAGGGCTTGAGATCAGACTTGGTATTTTGCATGC  939
              ||||||||||||||||||||||||||||||||||||||||||||||||||||||| ||| 
Sbjct  52863  AAAAGTACGTGAAATTGTTGAAAGGGAAGGGCTTGAGATCAGACTTGGTATTTTGTATGT  52922

Query  940    TGCTCTCTCGGGGGCGGCCGCTGCGGTTTACCGGGCCAGCATCGGTTTGGAGCGGCAGGA  999
              | || |||  |||| |||| || | |||||||||||||||||| |||||| |||| ||||
Sbjct  52923  TACT-TCTTTGGGGTGGCCTCTACAGTTTACCGGGCCAGCATCAGTTTGG-GCGGTAGGA  52980

Query  1000   TAATGGCGGAGGAATGTGGCACGGCTTCTGCTGTGTGTTATAGCCTCTGACGATACTGCC  1059
               ||| |||  ||||||||||||| | || | |||||||||||||||  |  |||||||||
Sbjct  52981  GAATTGCGATGGAATGTGGCACGACCTCGGTTGTGTGTTATAGCCTTCGTAGATACTGCC  53040

Query  1060   AGCCTAGACCGAGGACTGCGGTTTTTAACCTAGGATGTTGGCATAATGATCTTAAGTCGC  1119
              ||||||||| |||||||||||||||  |||||||||||||||||||||||||||||||||
Sbjct  53041  AGCCTAGACTGAGGACTGCGGTTTTATACCTAGGATGTTGGCATAATGATCTTAAGTCGC  53100

Query  1120   CCGTCTTGAAACACGGACCAAGGAGTCTAACGTCTATGCGAGTGTTTGGGTGTAAAACCC  1179
              ||||||||||||||||||||||||||||||||||||||||||||||||||||| ||||||
Sbjct  53101  CCGTCTTGAAACACGGACCAAGGAGTCTAACGTCTATGCGAGTGTTTGGGTGTTAAACCC  53160

Query  1180   GTACGCGTAATGAAAGTGAACGAAGGTGGGGGCCCATTAGGGTGCACCATCGACCGATCC  1239
              |||||||||||||||||||||| |||||||||||| |  |||||||||||||||||||||
Sbjct  53161  GTACGCGTAATGAAAGTGAACGTAGGTGGGGGCCCGTATGGGTGCACCATCGACCGATCC  53220

Query  1240   TGATGTGTTCGGATGGATTTGAGTAAGAGCATAGCTGTTGGGACCCGAAAGATGGTGAAC  1299
              |||||| |||||||||||||||||||||||||||||||||||||||||||||||||||||
Sbjct  53221  TGATGTCTTCGGATGGATTTGAGTAAGAGCATAGCTGTTGGGACCCGAAAGATGGTGAAC  53280

Query  1300   TATGCCTGAATAGGGTGAAGCCAGAGGAAACTCTGGTGGAGGCTCGTAGCGGTTCTGACG  1359
              ||||||||||||||||||||||||||||||||||||||||||||||||||||||||||||
Sbjct  53281  TATGCCTGAATAGGGTGAAGCCAGAGGAAACTCTGGTGGAGGCTCGTAGCGGTTCTGACG  53340

Query  1360   TGCAAATCGATCGTCGAATTTGGGTATAGGGGCGAAAGACTAATCGAACCATCTAGTAGC  1419
              ||||||||||||||||||||||||||||||||||||||||||||||||||||||||||||
Sbjct  53341  TGCAAATCGATCGTCGAATTTGGGTATAGGGGCGAAAGACTAATCGAACCATCTAGTAGC  53400

Query  1420   TGGTTCCTGC  1429
              ||||||||||
Sbjct  53401  TGGTTCCTGC  53410


 Score = 1877 bits (1016),  Expect = 0.0
 Identities = 1313/1450 (91%), Gaps = 45/1450 (3%)
 Strand=Plus/Plus

Query  1      CAAGGTTTCCGTAGGTGAACCTGCGGAAGGATCATTACTGATTTGCTTAATTGCACCACA  60
              ||||||||||||||||||||||||||||||||||||||||||||||||||||||||||||
Sbjct  31366  CAAGGTTTCCGTAGGTGAACCTGCGGAAGGATCATTACTGATTTGCTTAATTGCACCACA  31425

Query  61     TGTGTTTTT---CT-TTGAAACAAAC-TTGCTTTGGCGG-TGG-G-CCCAGCCTGCCGCC  112
              |||||||||    | ||||   |||| ||||||||||||  || |    |  || |||||
Sbjct  31426  TGTGTTTTTTTTTTATTGATTAAAACTTTGCTTTGGCGGCAGGAGTAAAATTCTACCGCC  31485

Query  113    AGAGGTCTA-AACTTACAACC-AATTTTTTA-TCAACTTGTCACACCAGATT-ATTA---  165
              |||||| || ||| || |||| || |||||| |  ||  |||| ||  |||| ||||   
Sbjct  31486  AGAGGT-TATAAC-TA-AACCAAACTTTTTATTTTAC-AGTCAAACTTGATTTATTATTT  31541

Query  166    CT--AATAGTCAAAACTTTCAACAACGGATCTCTTGGTTCTCGCATCGATGAAGAACGCA  223
               |  ||||||||||||||||||||||||||||||||||||||||||||||||||||||||
Sbjct  31542  ATAAAATAGTCAAAACTTTCAACAACGGATCTCTTGGTTCTCGCATCGATGAAGAACGCA  31601

Query  224    GCGAAATGCGATACGTAATATGAATTGCAGATATTCGTGAATCATCGAATCTTTGAACGC  283
              ||||||||||||||||||||||||||||||||||||||||||||||||||||||||||||
Sbjct  31602  GCGAAATGCGATACGTAATATGAATTGCAGATATTCGTGAATCATCGAATCTTTGAACGC  31661

Query  284    ACATTGCGCCCTCTGGTATTCCGGAGGGCATGCCTGTTTGAGCGTCGTTTCTCCCTCAAA  343
              |||||||||||| |||||||||  |||||||||||||||||||||| |||||||||||||
Sbjct  31662  ACATTGCGCCCTTTGGTATTCCAAAGGGCATGCCTGTTTGAGCGTCATTTCTCCCTCAAA  31721

Query  344    CCGCTGGGTTTGGTGTTGAGCAATACGACTTGGGTTTGCTTGAAAGACGGTA-GTGGTAA  402
              || |||||||||||||||||||||||| | | |||||| |||||||| | || |||| ||
Sbjct  31722  CCCCTGGGTTTGGTGTTGAGCAATACG-C-TAGGTTTGTTTGAAAGATGTTACGTGG-AA  31778

Query  403    GGCGGGATCGCTTTGACAATGGCTTAGGTCTAACCAAAAACATTGCTTGCGGCGGTAACG  462
                |    |  | || | |  | ||||||| || ||||||| |  ||||||     ||  |
Sbjct  31779  -AC----TTTC-TT-A-AGCGACTTAGGTTTATCCAAAAA-A-CGCTTGC--TATTAGTG  31826

Query  463    TCCACCAC-GTATATCTTCAAAC-TTTGACCTCAAATCAGGTAGGACTACCCGCTGAACT  520
               |||| ||  ||| | || |||| ||||||||||||||||||||||||||||||||||||
Sbjct  31827  GCCACAACAATATTTTTTTAAACTTTTGACCTCAAATCAGGTAGGACTACCCGCTGAACT  31886

Query  521    TAAGCATATCAATAAGCGGAGGAAAAGAAACCAACAGGGATTGCCTCAGTAGCGGCGAGT  580
              |||||||||||||||||||||||||||||||||||||||||||||| |||||||||||||
Sbjct  31887  TAAGCATATCAATAAGCGGAGGAAAAGAAACCAACAGGGATTGCCTTAGTAGCGGCGAGT  31946

Query  581    GAAGCGGCAAAAGCTCAAATTTGAAATCTGGCGTCTTT-GGCGTCCGAGTTGTAATTTGA  639
              |||||||||||||||||||||||||||||||| |||||  | ||||||||||||||||||
Sbjct  31947  GAAGCGGCAAAAGCTCAAATTTGAAATCTGGC-TCTTTCAGAGTCCGAGTTGTAATTTGA  32005

Query  640    AGAAGGTATCTTTGGGCCCGGCTCTTGTCTATGTTCCTTGGAACAGGACGTCACAGAGGG  699
              |||||||||||||||| | |||||||||||||||| |||||||||| |||||||||||||
Sbjct  32006  AGAAGGTATCTTTGGGTCTGGCTCTTGTCTATGTTTCTTGGAACAGAACGTCACAGAGGG  32065

Query  700    TGAGAATCCCGTGCGATGAGATGACCCGGGTCTGTGTAAAGTTCCTTCGACGAGTCGAGT  759
              |||||||||||||||||||||||| || || || |||||||||||||||| |||||||||
Sbjct  32066  TGAGAATCCCGTGCGATGAGATGATCCAGGCCTATGTAAAGTTCCTTCGAAGAGTCGAGT  32125

Query  760    TGTTTGGGAATGCAGCTCTAAGTGGGTGGTAAATTCCATCTAAAGCTAAATATTGGCGAG  819
              ||||||||||||||||||||||||||||||||||||||||||||||||||||||||||||
Sbjct  32126  TGTTTGGGAATGCAGCTCTAAGTGGGTGGTAAATTCCATCTAAAGCTAAATATTGGCGAG  32185

Query  820    AGACCGATAGCGAACAAGTACAGTGATGGAAAGATGAAAAGAACTTTGAAAAGAGAGTGA  879
              ||||||||||||||||||||||||||||||||||||||||||||||||||||||||||| 
Sbjct  32186  AGACCGATAGCGAACAAGTACAGTGATGGAAAGATGAAAAGAACTTTGAAAAGAGAGTG-  32244

Query  880    AAAAGTACGTGAAATTGTTGAAAGGGAAGGGCTTGAGATCAGACTTGGTATTTTGCATGC  939
              ||||||||||||||||||||||||||||||||||||||||||||||||||||||| ||| 
Sbjct  32245  AAAAGTACGTGAAATTGTTGAAAGGGAAGGGCTTGAGATCAGACTTGGTATTTTGTATGT  32304

Query  940    TGCTCTCTCGGGGGCGGCCGCTGCGGTTTACCGGGCCAGCATCGGTTTGGAGCGGCAGGA  999
              | || | |  |||| |||| || | |||||||||||||||||| |||||| |||| ||||
Sbjct  32305  TACT-T-TTTGGGGTGGCCTCTACAGTTTACCGGGCCAGCATCAGTTTGG-GCGGTAGGA  32361

Query  1000   TAATGGCGGAGGAATGTGGCACGGCTTCTGCTGTGTGTTATAGCCTCTGACGATACTGCC  1059
               ||| |||  ||||||||||||| | || | |||||||||||||||  |  |||||||||
Sbjct  32362  GAATTGCGATGGAATGTGGCACGACCTCGGTTGTGTGTTATAGCCTTCGTAGATACTGCC  32421

Query  1060   AGCCTAGACCGAGGACTGCGGTTTTTAACCTAGGATGTTGGCATAATGATCTTAAGTCGC  1119
              ||||||||| |||||||||||||||  |||||||||||||||||||||||||||||||||
Sbjct  32422  AGCCTAGACTGAGGACTGCGGTTTTATACCTAGGATGTTGGCATAATGATCTTAAGTCGC  32481

Query  1120   CCGTCTTGAAACACGGACCAAGGAGTCTAACGTCTATGCGAGTGTTTGGGTGTAAAACCC  1179
              ||||||||||||||||||||||||||||||||||||||||||||||||||||| ||||||
Sbjct  32482  CCGTCTTGAAACACGGACCAAGGAGTCTAACGTCTATGCGAGTGTTTGGGTGTTAAACCC  32541

Query  1180   GTACGCGTAATGAAAGTGAACGAAGGTGGGGGCCCATTAGGGTGCACCATCGACCGATCC  1239
              |||||||||||||||||||||| |||||||||||| |  |||||||||||||||||||||
Sbjct  32542  GTACGCGTAATGAAAGTGAACGTAGGTGGGGGCCCGTATGGGTGCACCATCGACCGATCC  32601

Query  1240   TGATGTGTTCGGATGGATTTGAGTAAGAGCATAGCTGTTGGGACCCGAAAGATGGTGAAC  1299
              |||||| |||||||||||||||||||||||||||||||||||||||||||||||||||||
Sbjct  32602  TGATGTCTTCGGATGGATTTGAGTAAGAGCATAGCTGTTGGGACCCGAAAGATGGTGAAC  32661

Query  1300   TATGCCTGAATAGGGTGAAGCCAGAGGAAACTCTGGTGGAGGCTCGTAGCGGTTCTGACG  1359
              ||||||||||||||||||||||||||||||||||||||||||||||||||||||||||||
Sbjct  32662  TATGCCTGAATAGGGTGAAGCCAGAGGAAACTCTGGTGGAGGCTCGTAGCGGTTCTGACG  32721

Query  1360   TGCAAATCGATCGTCGAATTTGGGTATAGGGGCGAAAGACTAATCGAACCATCTAGTAGC  1419
              ||||||||||||||||||||||||||||||||||||||||||||||||||||||||||||
Sbjct  32722  TGCAAATCGATCGTCGAATTTGGGTATAGGGGCGAAAGACTAATCGAACCATCTAGTAGC  32781

Query  1420   TGGTTCCTGC  1429
              ||||||||||
Sbjct  32782  TGGTTCCTGC  32791


 Score = 1868 bits (1011),  Expect = 0.0
 Identities = 1314/1453 (90%), Gaps = 49/1453 (3%)
 Strand=Plus/Plus

Query  1      CAAGGTTTCCGTAGGTGAACCTGCGGAAGGATCATTACTGATTTGCTTAATTGCACCACA  60
              ||||||||||||||||||||||||||||||||||||||||||||||||||||||||||||
Sbjct  62281  CAAGGTTTCCGTAGGTGAACCTGCGGAAGGATCATTACTGATTTGCTTAATTGCACCACA  62340

Query  61     TGTGTTTTT---CT-TTGAAACAAAC-TTGCTTTGGCGG-TGG-G-CCCAGCCTGCCGCC  112
              |||||||||    | ||||   |||| ||||||||||||  || |    |  || |||||
Sbjct  62341  TGTGTTTTTTTTTTATTGATTAAAACTTTGCTTTGGCGGCAGGAGTAAAATTCTACCGCC  62400

Query  113    AGAGGTCTA-AACTTACAACC-AATTTTTTA-TCAACTTGTCACACCAGATT-ATTA---  165
              |||||| || ||| || |||| || |||||| |  ||  |||| ||  |||| ||||   
Sbjct  62401  AGAGGT-TATAAC-TA-AACCAAACTTTTTATTTTAC-AGTCAAACTTGATTTATTATTT  62456

Query  166    CT--AATAGTCAAAACTTTCAACAACGGATCTCTTGGTTCTCGCATCGATGAAGAACGCA  223
               |  ||||||||||||||||||||||||||||||||||||||||||||||||||||||||
Sbjct  62457  ATAAAATAGTCAAAACTTTCAACAACGGATCTCTTGGTTCTCGCATCGATGAAGAACGCA  62516

Query  224    GCGAAATGCGATACGTAATATGAATTGCAGATATTCGTGAATCATCGAATCTTTGAACGC  283
              ||||||||||||||||||||||||||||||||||||||||||||||||||||||||||||
Sbjct  62517  GCGAAATGCGATACGTAATATGAATTGCAGATATTCGTGAATCATCGAATCTTTGAACGC  62576

Query  284    ACATTGCGCCCTCTGGTATTCCGGAGGGCATGCCTGTTTGAGCGTCGTTTCT-CCCTCAA  342
              |||||||||||| |||||||||  |||||||||||||||||||||| ||||| |||||||
Sbjct  62577  ACATTGCGCCCTTTGGTATTCCAAAGGGCATGCCTGTTTGAGCGTCATTTCTCCCCTCAA  62636

Query  343    ACCGCTGGGTTTGGTGTTGAGCAATACGACTTGGGTTTGCTTGAAAGACGGTA-GTGGTA  401
              ||| |||||||||||||||||||||||| ||  |||||| |||||||| | || |||| |
Sbjct  62637  ACCCCTGGGTTTGGTGTTGAGCAATACG-CTA-GGTTTGTTTGAAAGATGTTACGTGGAA  62694

Query  402    AGGCGGGATCGCTTTGACAATGGCTTAGGTCTAACCAAAAACATTGCTTGCGGCGGTAAC  461
              |  |    ||  ||  | |  | ||||||| || ||||||| |  ||||||     ||  
Sbjct  62695  A--CTT--TC--TT--A-AGCGACTTAGGTTTATCCAAAAA-AC-GCTTGCTAT--TAGT  62741

Query  462    GTCCACCACG-TATATCTTC-AAAC-TTTGACCTCAAATCAGGTAGGACTACCCGCTGAA  518
              | |||| ||  ||| | ||  |||| ||||||||||||||||||||||||||||||||||
Sbjct  62742  GGCCACAACAATATTTTTTTTAAACTTTTGACCTCAAATCAGGTAGGACTACCCGCTGAA  62801

Query  519    CTTAAGCATATCAATAAGCGGAGGAAAAGAAACCAACAGGGATTGCCTCAGTAGCGGCGA  578
              |||||||||||||||||||||||||||||||||||||||||||||||| |||||||||||
Sbjct  62802  CTTAAGCATATCAATAAGCGGAGGAAAAGAAACCAACAGGGATTGCCTTAGTAGCGGCGA  62861

Query  579    GTGAAGCGGCAAAAGCTCAAATTTGAAATCTGGCGTCTTTG-GCGTCCGAGTTGTAATTT  637
              |||||||||||||||||||||||||||||||||| |||||  | ||||||||||||||||
Sbjct  62862  GTGAAGCGGCAAAAGCTCAAATTTGAAATCTGGC-TCTTTCAGAGTCCGAGTTGTAATTT  62920

Query  638    GAAGAAGGTATCTTTGGGCCCGGCTCTTGTCTATGTTCCTTGGAACAGGACGTCACAGAG  697
              |||||||||||||||||| | |||||||||||||||| |||||||||| |||||||||||
Sbjct  62921  GAAGAAGGTATCTTTGGGTCTGGCTCTTGTCTATGTTTCTTGGAACAGAACGTCACAGAG  62980

Query  698    GGTGAGAATCCCGTGCGATGAGATGACCCGGGTCTGTGTAAAGTTCCTTCGACGAGTCGA  757
              |||||||||||||||||||||||||| || || || |||||||||||||||| |||||||
Sbjct  62981  GGTGAGAATCCCGTGCGATGAGATGATCCAGGCCTATGTAAAGTTCCTTCGAAGAGTCGA  63040

Query  758    GTTGTTTGGGAATGCAGCTCTAAGTGGGTGGTAAATTCCATCTAAAGCTAAATATTGGCG  817
              ||||||||||||||||||||||||||||||||||||||||||||||||||||||||||||
Sbjct  63041  GTTGTTTGGGAATGCAGCTCTAAGTGGGTGGTAAATTCCATCTAAAGCTAAATATTGGCG  63100

Query  818    AGAGACCGATAGCGAACAAGTACAGTGATGGAAAGATGAAAAGAACTTTGAAAAGAGAGT  877
              ||||||||||||||||||||||||||||||||||||||||||||||||||||||||||||
Sbjct  63101  AGAGACCGATAGCGAACAAGTACAGTGATGGAAAGATGAAAAGAACTTTGAAAAGAGAGT  63160

Query  878    GAAAAAGTACGTGAAATTGTTGAAAGGGAAGGGCTTGAGATCAGACTTGGTATTTTGCAT  937
              | ||||||||||||||||||||||||||||||||||||||||||||||||||||||| ||
Sbjct  63161  G-AAAAGTACGTGAAATTGTTGAAAGGGAAGGGCTTGAGATCAGACTTGGTATTTTGTAT  63219

Query  938    GCTGCTCTCTCGGGGGCGGCCGCTGCGGTTTACCGGGCCAGCATCGGTTTGGAGCGGCAG  997
              | | || |||  |||| |||| || | |||||||||||||||||| |||||| |||| ||
Sbjct  63220  GTTACT-TCTTTGGGGTGGCCTCTACAGTTTACCGGGCCAGCATCAGTTTGG-GCGGTAG  63277

Query  998    GATAATGGCGGAGGAATGTGGCACGGCTTCTGCTGTGTGTTATAGCCT-CTGACGATACT  1056
              || ||| |||  ||||||||||||| | || | ||||||||||||||| |  | ||||||
Sbjct  63278  GAGAATTGCGATGGAATGTGGCACGACCTCGGTTGTGTGTTATAGCCTTCGTA-GATACT  63336

Query  1057   GCCAGCCTAGACCGAGGACTGCGGTTTTTAACCTAGGATGTTGGCATAATGATCTTAAGT  1116
              |||||||||||| |||||||||||||||  ||||||||||||||||||||||||||||||
Sbjct  63337  GCCAGCCTAGACTGAGGACTGCGGTTTTATACCTAGGATGTTGGCATAATGATCTTAAGT  63396

Query  1117   CGCCCGTCTTGAAACACGGACCAAGGAGTCTAACGTCTATGCGAGTGTTTGGGTGTAAAA  1176
              |||||||||||||||||||||||||||||||||||||||||||||||||||||||| |||
Sbjct  63397  CGCCCGTCTTGAAACACGGACCAAGGAGTCTAACGTCTATGCGAGTGTTTGGGTGTTAAA  63456

Query  1177   CCCGTACGCGTAATGAAAGTGAACGAAGGTGGGGGCCCATTAGGGTGCACCATCGACCGA  1236
              ||||||||||||||||||||||||| |||||||||||| |  ||||||||||||||||||
Sbjct  63457  CCCGTACGCGTAATGAAAGTGAACGTAGGTGGGGGCCCGTATGGGTGCACCATCGACCGA  63516

Query  1237   TCCTGATGTGTTCGGATGGATTTGAGTAAGAGCATAGCTGTTGGGACCCGAAAGATGGTG  1296
              ||||||||| ||||||||||||||||||||||||||||||||||||||||||||||||||
Sbjct  63517  TCCTGATGTCTTCGGATGGATTTGAGTAAGAGCATAGCTGTTGGGACCCGAAAGATGGTG  63576

Query  1297   AACTATGCCTGAATAGGGTGAAGCCAGAGGAAACTCTGGTGGAGGCTCGTAGCGGTTCTG  1356
              ||||||||||||||||||||||||||||||||||||||||||||||||||||||||||||
Sbjct  63577  AACTATGCCTGAATAGGGTGAAGCCAGAGGAAACTCTGGTGGAGGCTCGTAGCGGTTCTG  63636

Query  1357   ACGTGCAAATCGATCGTCGAATTTGGGTATAGGGGCGAAAGACTAATCGAACCATCTAGT  1416
              ||||||||||||||||||||||||||||||| ||||||||||||||||||||||||||||
Sbjct  63637  ACGTGCAAATCGATCGTCGAATTTGGGTATA-GGGCGAAAGACTAATCGAACCATCTAGT  63695

Query  1417   AGCTGGTTCCTGC  1429
              |||||||||||||
Sbjct  63696  AGCTGGTTCCTGC  63708


>WWPN01000002.1 Candida sojae strain NCYC-2607 tig00000002, whole genome shotgun 
sequence
Length=3035446

 Score = 1884 bits (1020),  Expect = 0.0
 Identities = 1316/1452 (91%), Gaps = 48/1452 (3%)
 Strand=Plus/Plus

Query  1       CAAGGTTTCCGTAGGTGAACCTGCGGAAGGATCATTACTGATTTGCTTAATTGCACCACA  60
               ||||||||||||||||||||||||||||||||||||||||||||||||||||||||||||
Sbjct  414088  CAAGGTTTCCGTAGGTGAACCTGCGGAAGGATCATTACTGATTTGCTTAATTGCACCACA  414147

Query  61      TGTGTTTTTCT-TTGA--AACAAACTTGCTTTGGCGG-TGG-G---CCCAGCCTGCCGCC  112
               ||||||||| | || |  || ||| ||||||||||||  || |      |  || |||||
Sbjct  414148  TGTGTTTTTTTATTAATTAAAAAATTTGCTTTGGCGGCAGGAGATAAAAATTCTACCGCC  414207

Query  113     AGAGGTCTA-AACTTACAACC-AATTTTTTA-TCAACTTGTCACAC--CA--GATTATTA  165
               |||||| || ||| || |||| || |||||| |  ||  |||| ||   |   |||||||
Sbjct  414208  AGAGGT-TATAAC-TA-AACCAAACTTTTTATTTTAC-AGTCAAACTTGATTTATTATTA  414263

Query  166     C-TAATAGTCAAAACTTTCAACAACGGATCTCTTGGTTCTCGCATCGATGAAGAACGCAG  224
               |  |||||||||||||||||||||||||||||||||||||||||||||||||||||||||
Sbjct  414264  CAAAATAGTCAAAACTTTCAACAACGGATCTCTTGGTTCTCGCATCGATGAAGAACGCAG  414323

Query  225     CGAAATGCGATACGTAATATGAATTGCAGATATTCGTGAATCATCGAATCTTTGAACGCA  284
               ||||||||||||||||||||||||||||||||||||||||||||||||||||||||||||
Sbjct  414324  CGAAATGCGATACGTAATATGAATTGCAGATATTCGTGAATCATCGAATCTTTGAACGCA  414383

Query  285     CATTGCGCCCTCTGGTATTCCGGAGGGCATGCCTGTTTGAGCGTCGTTTCTCCCTCAAAC  344
               ||||||||||| |||||||||  |||||||||||||||||||||| ||||||||||||||
Sbjct  414384  CATTGCGCCCTTTGGTATTCCAAAGGGCATGCCTGTTTGAGCGTCATTTCTCCCTCAAAC  414443

Query  345     CGCTGGGTTTGGTGTTGAGCAATACGACTTGGGTTTGCTTGAAAGACGGTAGTGGTAAGG  404
               |  ||||||||||||||||||||||| | | |||||| ||||||||      | ||||  
Sbjct  414444  CCTTGGGTTTGGTGTTGAGCAATACG-C-TAGGTTTGTTTGAAAGA------T-GTAA--  414492

Query  405     CG-GGATCGCTTTGACAATGG-CTTAGGTCTAACCAAAAACATTGCTTGCGGCGGTAACG  462
               || |||   ||||   ||  | ||||||| || ||||||||   ||||  |    ||  |
Sbjct  414493  CGTGGA-AACTTTCTTAAGCGACTTAGGTTTATCCAAAAAC---GCTT-TGTTTATAGTG  414547

Query  463     TCCACCACGTATATCTTCAAAC-TTTGACCTCAAATCAGGTAGGACTACCCGCTGAACTT  521
                |||||||   | | || |||| |||||||||||||||||||||||||||||||||||||
Sbjct  414548  GCCACCACAACT-TTTTTAAACTTTTGACCTCAAATCAGGTAGGACTACCCGCTGAACTT  414606

Query  522     AAGCATATCAATAAGCGGAGGAAAAGAAACCAACAGGGATTGCCTCAGTAGCGGCGAGTG  581
               ||||||||||||||||||||||||||||||||||||||||||||| ||||||||||||||
Sbjct  414607  AAGCATATCAATAAGCGGAGGAAAAGAAACCAACAGGGATTGCCTTAGTAGCGGCGAGTG  414666

Query  582     AAGCGGCAAAAGCTCAAATTTGAAATCTGGCGTCTTT-GGCGTCCGAGTTGTAATTTGAA  640
               ||||||||||||||||||||||||||||||| |||||  | |||||||||||||||||||
Sbjct  414667  AAGCGGCAAAAGCTCAAATTTGAAATCTGGC-TCTTTCAGAGTCCGAGTTGTAATTTGAA  414725

Query  641     GAAGGTATCTTTGGGCCCGGCTCTTGTCTATGTTCCTTGGAACAGGACGTCACAGAGGGT  700
               ||||||||||||||| | ||| |||||||||||| |||||||||| ||||||||||||||
Sbjct  414726  GAAGGTATCTTTGGGTCTGGCACTTGTCTATGTTTCTTGGAACAGAACGTCACAGAGGGT  414785

Query  701     GAGAATCCCGTGCGATGAGATGACCCGGGTCTGTGTAAAGTTCCTTCGACGAGTCGAGTT  760
               ||||||||||||||||||||||| || || || |||||||||||||||| ||||||||||
Sbjct  414786  GAGAATCCCGTGCGATGAGATGATCCAGGCCTATGTAAAGTTCCTTCGAAGAGTCGAGTT  414845

Query  761     GTTTGGGAATGCAGCTCTAAGTGGGTGGTAAATTCCATCTAAAGCTAAATATTGGCGAGA  820
               ||||||||||||||||||||||||||||||||||||||||||||||||||||||||||||
Sbjct  414846  GTTTGGGAATGCAGCTCTAAGTGGGTGGTAAATTCCATCTAAAGCTAAATATTGGCGAGA  414905

Query  821     GACCGATAGCGAACAAGTACAGTGATGGAAAGATGAAAAGAACTTTGAAAAGAGAGTGAA  880
               ||||||||||||||||||||||||||||||||||||||||||||||||||||||||||||
Sbjct  414906  GACCGATAGCGAACAAGTACAGTGATGGAAAGATGAAAAGAACTTTGAAAAGAGAGTGAA  414965

Query  881     AAAGTACGTGAAATTGTTGAAAGGGAAGGGCTTGAGATCAGACTTGGTATTTTGCATGCT  940
               |||||||||||||||||||||||||||||||||||||||||||||||||||||| ||| |
Sbjct  414966  AAAGTACGTGAAATTGTTGAAAGGGAAGGGCTTGAGATCAGACTTGGTATTTTGTATGTT  415025

Query  941     GCTCTC-TCGGGGGCGGCCGCTGCGGTTTACCGGGCCAGCATCGGTTTGGAGCGGCAGGA  999
                || || ||||||| |||| || | |||||||||||||||||| |||||| |||| ||||
Sbjct  415026  ACT-TCTTCGGGGGTGGCCTCTACAGTTTACCGGGCCAGCATCAGTTTGG-GCGGTAGGA  415083

Query  1000    TAATGGCGGAGGAATGTGGCACGGCTTCTGCTGTGTGTTATAGCCT-CTGACGATACTGC  1058
                ||| |||  ||||||||||||||| || | ||||||||||||||| |  | ||||||||
Sbjct  415084  GAATTGCGATGGAATGTGGCACGGCCTCGGTTGTGTGTTATAGCCTTCGTA-GATACTGC  415142

Query  1059    CAGCCTAGACCGAGGACTGCGGTTTT-TAACCTAGGATGTTGGCATAATGATCTTAAGTC  1117
               |||||||||| ||||||||||||||| | |||||||||||||||||||||||||||||||
Sbjct  415143  CAGCCTAGACTGAGGACTGCGGTTTTATTACCTAGGATGTTGGCATAATGATCTTAAGTC  415202

Query  1118    GCCCGTCTTGAAACACGGACCAAGGAGTCTAACGTCTATGCGAGTGTTTGGGTGTAAAAC  1177
               ||||||||||||||||||||||||||||||||||||||||||||||||||||||| ||||
Sbjct  415203  GCCCGTCTTGAAACACGGACCAAGGAGTCTAACGTCTATGCGAGTGTTTGGGTGTTAAAC  415262

Query  1178    CCGTACGCGTAATGAAAGTGAACGAAGGTGGGGGCCCATTAGGGTGCACCATCGACCGAT  1237
               |||||||||||||||||||||||| |||||||||||| |  |||||||||||||||||||
Sbjct  415263  CCGTACGCGTAATGAAAGTGAACGTAGGTGGGGGCCCGTATGGGTGCACCATCGACCGAT  415322

Query  1238    CCTGATGTGTTCGGATGGATTTGAGTAAGAGCATAGCTGTTGGGACCCGAAAGATGGTGA  1297
               |||||||| |||||||||||||||||||||||||||||||||||||||||||||||||||
Sbjct  415323  CCTGATGTCTTCGGATGGATTTGAGTAAGAGCATAGCTGTTGGGACCCGAAAGATGGTGA  415382

Query  1298    ACTATGCCTGAATAGGGTGAAGCCAGAGGAAACTCTGGTGGAGGCTCGTAGCGGTTCTGA  1357
               ||||||||||||||||||||||||||||||||||||||||||||||||||||||||||||
Sbjct  415383  ACTATGCCTGAATAGGGTGAAGCCAGAGGAAACTCTGGTGGAGGCTCGTAGCGGTTCTGA  415442

Query  1358    CGTGCAAATCGATCGTCGAATTTGGGTATAGGGGCGAAAGACTAATCGAACCATCTAGTA  1417
               ||||||||||||||||||||||||||||||||||||||||||||||||||||||||||||
Sbjct  415443  CGTGCAAATCGATCGTCGAATTTGGGTATAGGGGCGAAAGACTAATCGAACCATCTAGTA  415502

Query  1418    GCTGGTTCCTGC  1429
               ||||||||||||
Sbjct  415503  GCTGGTTCCTGC  415514


 Score = 1877 bits (1016),  Expect = 0.0
 Identities = 1315/1452 (91%), Gaps = 49/1452 (3%)
 Strand=Plus/Plus

Query  1       CAAGGTTTCCGTAGGTGAACCTGCGGAAGGATCATTACTGATTTGCTTAATTGCACCACA  60
               ||||||||||||||||||||||||||||||||||||||||||||||||||||||||||||
Sbjct  424236  CAAGGTTTCCGTAGGTGAACCTGCGGAAGGATCATTACTGATTTGCTTAATTGCACCACA  424295

Query  61      TGTGTTTTTCT-TTGA--AACAAACTTGCTTTGGCGG-TGG-G---CCCAGCCTGCCGCC  112
               ||||||||| | || |  || ||| ||||||||||||  || |      |  || |||||
Sbjct  424296  TGTGTTTTTTTATTAATTAAAAAATTTGCTTTGGCGGCAGGAGATAAAAATTCTACCGCC  424355

Query  113     AGAGGTCTA-AACTTACAACC-AATTTTTTA-TCAACTTGTCACAC--CA--GATTATTA  165
               |||||| || ||| || |||| || |||||| |  ||  |||| ||   |   |||||||
Sbjct  424356  AGAGGT-TATAAC-TA-AACCAAACTTTTTATTTTAC-AGTCAAACTTGATTTATTATTA  424411

Query  166     C-TAATAGTCAAAACTTTCAACAACGGATCTCTTGGTTCTCGCATCGATGAAGAACGCAG  224
               |  |||||||||||||||||||||||||||||||||||||||||||||||||||||||||
Sbjct  424412  CAAAATAGTCAAAACTTTCAACAACGGATCTCTTGGTTCTCGCATCGATGAAGAACGCAG  424471

Query  225     CGAAATGCGATACGTAATATGAATTGCAGATATTCGTGAATCATCGAATCTTTGAACGCA  284
               ||||||||||||||||||||||||||||||||||||||||||||||||||||||||||||
Sbjct  424472  CGAAATGCGATACGTAATATGAATTGCAGATATTCGTGAATCATCGAATCTTTGAACGCA  424531

Query  285     CATTGCGCCCTCTGGTATTCCGGAGGGCATGCCTGTTTGAGCGTCGTTTCTCCCTCAAAC  344
               ||||||||||| |||||||||  |||||||||||| ||||||||| ||||||||||||||
Sbjct  424532  CATTGCGCCCTTTGGTATTCCAAAGGGCATGCCTG-TTGAGCGTCATTTCTCCCTCAAAC  424590

Query  345     CGCTGGGTTTGGTGTTGAGCAATACGACTTGGGTTTGCTTGAAAGACGGTAGTGGTAAGG  404
               |  ||||||||||||||||||||||| | | |||||| ||||||||      | ||||  
Sbjct  424591  CCTTGGGTTTGGTGTTGAGCAATACG-C-TAGGTTTGTTTGAAAGA------T-GTAA--  424639

Query  405     CG-GGATCGCTTTGACAATGG-CTTAGGTCTAACCAAAAACATTGCTTGCGGCGGTAACG  462
               || |||   ||||   ||  | ||||||| || ||||||||   ||||  |    ||  |
Sbjct  424640  CGTGGA-AACTTTCTTAAGCGACTTAGGTTTATCCAAAAAC---GCTT-TGTTTATAGTG  424694

Query  463     TCCACCACGTATATCTTCAAAC-TTTGACCTCAAATCAGGTAGGACTACCCGCTGAACTT  521
                |||||||   | | || |||| |||||||||||||||||||||||||||||||||||||
Sbjct  424695  GCCACCACAACT-TTTTTAAACTTTTGACCTCAAATCAGGTAGGACTACCCGCTGAACTT  424753

Query  522     AAGCATATCAATAAGCGGAGGAAAAGAAACCAACAGGGATTGCCTCAGTAGCGGCGAGTG  581
               ||||||||||||||||||||||||||||||||||||||||||||| ||||||||||||||
Sbjct  424754  AAGCATATCAATAAGCGGAGGAAAAGAAACCAACAGGGATTGCCTTAGTAGCGGCGAGTG  424813

Query  582     AAGCGGCAAAAGCTCAAATTTGAAATCTGGCGTCTTT-GGCGTCCGAGTTGTAATTTGAA  640
               ||||||||||||||||||||||||||||||| |||||  | |||||||||||||||||||
Sbjct  424814  AAGCGGCAAAAGCTCAAATTTGAAATCTGGC-TCTTTCAGAGTCCGAGTTGTAATTTGAA  424872

Query  641     GAAGGTATCTTTGGGCCCGGCTCTTGTCTATGTTCCTTGGAACAGGACGTCACAGAGGGT  700
               ||||||||||||||| | ||| |||||||||||| |||||||||| ||||||||||||||
Sbjct  424873  GAAGGTATCTTTGGGTCTGGCACTTGTCTATGTTTCTTGGAACAGAACGTCACAGAGGGT  424932

Query  701     GAGAATCCCGTGCGATGAGATGACCCGGGTCTGTGTAAAGTTCCTTCGACGAGTCGAGTT  760
               ||||||||||||||||||||||| || || || |||||||||||||||| ||||||||||
Sbjct  424933  GAGAATCCCGTGCGATGAGATGATCCAGGCCTATGTAAAGTTCCTTCGAAGAGTCGAGTT  424992

Query  761     GTTTGGGAATGCAGCTCTAAGTGGGTGGTAAATTCCATCTAAAGCTAAATATTGGCGAGA  820
               ||||||||||||||||||||||||||||||||||||||||||||||||||||||||||||
Sbjct  424993  GTTTGGGAATGCAGCTCTAAGTGGGTGGTAAATTCCATCTAAAGCTAAATATTGGCGAGA  425052

Query  821     GACCGATAGCGAACAAGTACAGTGATGGAAAGATGAAAAGAACTTTGAAAAGAGAGTGAA  880
               ||||||||||||||||||||||||||||||||||||||||||||||||||||||||||||
Sbjct  425053  GACCGATAGCGAACAAGTACAGTGATGGAAAGATGAAAAGAACTTTGAAAAGAGAGTGAA  425112

Query  881     AAAGTACGTGAAATTGTTGAAAGGGAAGGGCTTGAGATCAGACTTGGTATTTTGCATGCT  940
               |||||||||||||||||||||||||||||||||||||||||||||||||||||| ||| |
Sbjct  425113  AAAGTACGTGAAATTGTTGAAAGGGAAGGGCTTGAGATCAGACTTGGTATTTTGTATGTT  425172

Query  941     GCTCTC-TCGGGGGCGGCCGCTGCGGTTTACCGGGCCAGCATCGGTTTGGAGCGGCAGGA  999
                || || ||||||| |||| || | |||||||||||||||||| |||||| |||| ||||
Sbjct  425173  ACT-TCTTCGGGGGTGGCCTCTACAGTTTACCGGGCCAGCATCAGTTTGG-GCGGTAGGA  425230

Query  1000    TAATGGCGGAGGAATGTGGCACGGCTTCTGCTGTGTGTTATAGCCT-CTGACGATACTGC  1058
                ||| |||  ||||||||||||||| || | ||||||||||||||| |  | ||||||||
Sbjct  425231  GAATTGCGATGGAATGTGGCACGGCCTCGGTTGTGTGTTATAGCCTTCGTA-GATACTGC  425289

Query  1059    CAGCCTAGACCGAGGACTGCGGTTTT-TAACCTAGGATGTTGGCATAATGATCTTAAGTC  1117
               |||||||||| ||||||||||||||| | |||||||||||||||||||||||||||||||
Sbjct  425290  CAGCCTAGACTGAGGACTGCGGTTTTATTACCTAGGATGTTGGCATAATGATCTTAAGTC  425349

Query  1118    GCCCGTCTTGAAACACGGACCAAGGAGTCTAACGTCTATGCGAGTGTTTGGGTGTAAAAC  1177
               ||||||||||||||||||||||||||||||||||||||||||||||||||||||| ||||
Sbjct  425350  GCCCGTCTTGAAACACGGACCAAGGAGTCTAACGTCTATGCGAGTGTTTGGGTGTTAAAC  425409

Query  1178    CCGTACGCGTAATGAAAGTGAACGAAGGTGGGGGCCCATTAGGGTGCACCATCGACCGAT  1237
               |||||||||||||||||||||||| |||||||||||| |  |||||||||||||||||||
Sbjct  425410  CCGTACGCGTAATGAAAGTGAACGTAGGTGGGGGCCCGTATGGGTGCACCATCGACCGAT  425469

Query  1238    CCTGATGTGTTCGGATGGATTTGAGTAAGAGCATAGCTGTTGGGACCCGAAAGATGGTGA  1297
               |||||||| |||||||||||||||||||||||||||||||||||||||||||||||||||
Sbjct  425470  CCTGATGTCTTCGGATGGATTTGAGTAAGAGCATAGCTGTTGGGACCCGAAAGATGGTGA  425529

Query  1298    ACTATGCCTGAATAGGGTGAAGCCAGAGGAAACTCTGGTGGAGGCTCGTAGCGGTTCTGA  1357
               ||||||||||||||||||||||||||||||||||||||||||||||||||||||||||||
Sbjct  425530  ACTATGCCTGAATAGGGTGAAGCCAGAGGAAACTCTGGTGGAGGCTCGTAGCGGTTCTGA  425589

Query  1358    CGTGCAAATCGATCGTCGAATTTGGGTATAGGGGCGAAAGACTAATCGAACCATCTAGTA  1417
               ||||||||||||||||||||||||||||||||||||||||||||||||||||||||||||
Sbjct  425590  CGTGCAAATCGATCGTCGAATTTGGGTATAGGGGCGAAAGACTAATCGAACCATCTAGTA  425649

Query  1418    GCTGGTTCCTGC  1429
               ||||||||||||
Sbjct  425650  GCTGGTTCCTGC  425661


 Score = 1858 bits (1006),  Expect = 0.0
 Identities = 1312/1452 (90%), Gaps = 51/1452 (4%)
 Strand=Plus/Plus

Query  1       CAAGGTTTCCGTAGGTGAACCTGCGGAAGGATCATTACTGATTTGCTTAATTGCACCACA  60
               ||||||||||||||||||||||||||||||||||||||||||||||||||||||||||||
Sbjct  433572  CAAGGTTTCCGTAGGTGAACCTGCGGAAGGATCATTACTGATTTGCTTAATTGCACCACA  433631

Query  61      TGTGTTTTTCT-TTGA--AACAAACTTGCTTTGGCGG-TGG-G---CCCAGCCTGCCGCC  112
               ||||||||| | || |  || ||| ||||||||||||  || |      |  || |||||
Sbjct  433632  TGTGTTTTTTTATTAATTAAAAAATTTGCTTTGGCGGCAGGAGATAAAAATTCTACCGCC  433691

Query  113     AGAGGTCTA-AACTTACAACCAATTTTTTAT-CAACTTGTCACAC--CA--GATTATTAC  166
               |||||| || ||| || ||||||  ||||||   ||  |||| ||   |   ||||||||
Sbjct  433692  AGAGGT-TATAAC-TA-AACCAAACTTTTATTTTAC-AGTCAAACTTGATTTATTATTAC  433747

Query  167     -TAATAGTCAAAACTTTCAACAACGGATCTCTTGGTTCTCGCATCGATGAAGAACGCAGC  225
                 ||||||||||||||||||||||||||||||||||||||||||||||||||||||||||
Sbjct  433748  AAAATAGTCAAAACTTTCAACAACGGATCTCTTGGTTCTCGCATCGATGAAGAACGCAGC  433807

Query  226     GAAATGCGATACGTAATATGAATTGCAGATATTCGTGAATCATCGAATCTTTGAACGCAC  285
               ||||||||||||||||||||||||||||||||||||||||||||||||||||||||||||
Sbjct  433808  GAAATGCGATACGTAATATGAATTGCAGATATTCGTGAATCATCGAATCTTTGAACGCAC  433867

Query  286     ATTGCGCCCTCTGGTATTCCGGAGGGCATGCCTGTTTGAGCGTCGTTTCTCCCTCAAACC  345
               |||||||||| |||||||||  |||||||||||| ||||||||| ||||||| |||||||
Sbjct  433868  ATTGCGCCCTTTGGTATTCCAAAGGGCATGCCTG-TTGAGCGTCATTTCTCC-TCAAACC  433925

Query  346     GCTGGGTTTGGTGTTGAGCAATACGACTTGGGTTTGCTTGAAAGACGGTAGTGGTAAGGC  405
                 ||||||||||||||||||||||| | | |||||| ||||||||      | ||||  |
Sbjct  433926  CTTGGGTTTGGTGTTGAGCAATACG-C-TAGGTTTGTTTGAAAGA------T-GTAA--C  433974

Query  406     G-GGATCGCTTTGACAATGG-CTTAGGTCTAACCAAAAACATTGCTTGCGGCGGTAACGT  463
               | |||   ||||   ||  | ||||||| || ||||||||   ||||  |    ||  | 
Sbjct  433975  GTGGA-AACTTTCTTAAGCGACTTAGGTTTATCCAAAAAC---GCTT-TGTTTATAGTGG  434029

Query  464     CCACCACGTATATCTTCAAAC-TTTGACCTCAAATCAGGTAGGACTACCCGCTGAACTTA  522
               |||||||   | | || |||| ||||||||||||||||||||||||||||||||||||||
Sbjct  434030  CCACCACAACT-TTTTTAAACTTTTGACCTCAAATCAGGTAGGACTACCCGCTGAACTTA  434088

Query  523     AGCATATCAATAAGCGGAGGAAAAGAAACCAACAGGGATTGCCTCAGTAGCGGCGAGTGA  582
               |||||||||||||||||||||||||||||||||||||||||||| |||||||||||||||
Sbjct  434089  AGCATATCAATAAGCGGAGGAAAAGAAACCAACAGGGATTGCCTTAGTAGCGGCGAGTGA  434148

Query  583     AGCGGCAAAAGCTCAAATTTGAAATCTGGCGTCTTT-GGCGTCCGAGTTGTAATTTGAAG  641
               |||||| ||||||||||||||||||||||| |||||  | ||||||||||||||||||||
Sbjct  434149  AGCGGC-AAAGCTCAAATTTGAAATCTGGC-TCTTTCAGAGTCCGAGTTGTAATTTGAAG  434206

Query  642     AAGGTATCTTTGGGCCCGGCTCTTGTCTATGTTCCTTGGAACAGGACGTCACAGAGGGTG  701
               |||||||||||||| | ||| |||||||||||| |||||||||| |||||||||||||||
Sbjct  434207  AAGGTATCTTTGGGTCTGGCACTTGTCTATGTTTCTTGGAACAGAACGTCACAGAGGGTG  434266

Query  702     AGAATCCCGTGCGATGAGATGACCCGGGTCTGTGTAAAGTTCCTTCGACGAGTCGAGTTG  761
               |||||||||||||||||||||| || || || |||||||||||||||| |||||||||||
Sbjct  434267  AGAATCCCGTGCGATGAGATGATCCAGGCCTATGTAAAGTTCCTTCGAAGAGTCGAGTTG  434326

Query  762     TTTGGGAATGCAGCTCTAAGTGGGTGGTAAATTCCATCTAAAGCTAAATATTGGCGAGAG  821
               ||||||||||||||||||||||||||||||||||||||||||||||||||||||||||||
Sbjct  434327  TTTGGGAATGCAGCTCTAAGTGGGTGGTAAATTCCATCTAAAGCTAAATATTGGCGAGAG  434386

Query  822     ACCGATAGCGAACAAGTACAGTGATGGAAAGATGAAAAGAACTTTGAAAAGAGAGTGAAA  881
               ||||||||||||||||||||||||||||||||||||||||||||||||||||||||||||
Sbjct  434387  ACCGATAGCGAACAAGTACAGTGATGGAAAGATGAAAAGAACTTTGAAAAGAGAGTGAAA  434446

Query  882     AAGTACGTGAAATTGTTGAAAGGGAAGGGCTTGAGATCAGACTTGGTATTTTGCATGCTG  941
               ||||||||||||||||||||||||||||||||||||||||||||||||||||| ||| | 
Sbjct  434447  AAGTACGTGAAATTGTTGAAAGGGAAGGGCTTGAGATCAGACTTGGTATTTTGTATGTTA  434506

Query  942     CTCTCT-CGGGGGC-GGCCGCTGCGGTTTACCGGGCCAGCATCGGTTTGGAGCGGCAGGA  999
               || ||| ||||||  |||| || | |||||||||||||||||| |||||| |||| ||||
Sbjct  434507  CT-TCTTCGGGGGGTGGCCTCTACAGTTTACCGGGCCAGCATCAGTTTGG-GCGGTAGGA  434564

Query  1000    TAATGGCGGAGGAATGTGGCACGGCTTCTGCTGTGTGTTATAGCCT-CTGACGATACTGC  1058
                ||| |||  ||||||||||||||| || | ||||||||||||||| |  | ||||||||
Sbjct  434565  GAATTGCGATGGAATGTGGCACGGCCTCGGTTGTGTGTTATAGCCTTCGTA-GATACTGC  434623

Query  1059    CAGCCTAGACCGAGGACTGCGGTTTT-TAACCTAGGATGTTGGCATAATGATCTTAAGTC  1117
               |||||||||| ||||||||||||||| | |||||||||||||||||||||||||||||||
Sbjct  434624  CAGCCTAGACTGAGGACTGCGGTTTTATTACCTAGGATGTTGGCATAATGATCTTAAGTC  434683

Query  1118    GCCCGTCTTGAAACACGGACCAAGGAGTCTAACGTCTATGCGAGTGTTTGGGTGTAAAAC  1177
               ||||||||||||||||||||||||||||||||||||||||||||||||||||||| ||||
Sbjct  434684  GCCCGTCTTGAAACACGGACCAAGGAGTCTAACGTCTATGCGAGTGTTTGGGTGTTAAAC  434743

Query  1178    CCGTACGCGTAATGAAAGTGAACGAAGGTGGGGGCCCATTAGGGTGCACCATCGACCGAT  1237
               |||||||||||||||||||||||| |||||||||||| |  |||||||||||||||||||
Sbjct  434744  CCGTACGCGTAATGAAAGTGAACGTAGGTGGGGGCCCGTATGGGTGCACCATCGACCGAT  434803

Query  1238    CCTGATGTGTTCGGATGGATTTGAGTAAGAGCATAGCTGTTGGGACCCGAAAGATGGTGA  1297
               |||||||| |||||||||||||||||||||||||||||||||||||||||||||||||||
Sbjct  434804  CCTGATGTCTTCGGATGGATTTGAGTAAGAGCATAGCTGTTGGGACCCGAAAGATGGTGA  434863

Query  1298    ACTATGCCTGAATAGGGTGAAGCCAGAGGAAACTCTGGTGGAGGCTCGTAGCGGTTCTGA  1357
               ||||||||||||||||||||||||||||||||||||||||||||||||||||||||||||
Sbjct  434864  ACTATGCCTGAATAGGGTGAAGCCAGAGGAAACTCTGGTGGAGGCTCGTAGCGGTTCTGA  434923

Query  1358    CGTGCAAATCGATCGTCGAATTTGGGTATAGGGGCGAAAGACTAATCGAACCATCTAGTA  1417
               ||||||||||||||||||||||||||||||||||||||||||||||||||||||||||||
Sbjct  434924  CGTGCAAATCGATCGTCGAATTTGGGTATAGGGGCGAAAGACTAATCGAACCATCTAGTA  434983

Query  1418    GCTGGTTCCTGC  1429
               ||||||||||||
Sbjct  434984  GCTGGTTCCTGC  434995


>AMGY01000013.1 Capronia epimyces CBS 606.96 aczIQ-supercont1.13, whole genome 
shotgun sequence
Length=23758

 Score = 1796 bits (972),  Expect = 0.0
 Identities = 995/1006 (99%), Gaps = 2/1006 (0%)
 Strand=Plus/Plus

Query  167   TAATAGTCAAAACTTTCAACAACGGATCTCTTGGTTCTCGCATCGATGAAGAACGCAGCG  226
             ||| || |||||||||||||||||||||||||||||||||||||||||||||||||||||
Sbjct  6652  TAAAAG-CAAAACTTTCAACAACGGATCTCTTGGTTCTCGCATCGATGAAGAACGCAGCG  6710

Query  227   AAATGCGATACGTAATATGAATTGCAGATATTCGTGAATCATCGAATCTTTGAACGCACA  286
             ||||||||||||||||||||||||||||||||||||||||||||||||||||||||||||
Sbjct  6711  AAATGCGATACGTAATATGAATTGCAGATATTCGTGAATCATCGAATCTTTGAACGCACA  6770

Query  287   TTGCGCCCTCTGGTATTCCGGAGGGCATGCCTGTTTGAGCGTCGTTTCTCCCTCAAACCG  346
             ||||||||||||||||||||||||||||||||||||||||||||||||||||||||||||
Sbjct  6771  TTGCGCCCTCTGGTATTCCGGAGGGCATGCCTGTTTGAGCGTCGTTTCTCCCTCAAACCG  6830

Query  347   CTGGGTTTGGTGTTGAGCAATACGACTTGGGTTTGCTTGAAAGACGGTAGTGGTAAGGCG  406
             ||||||||||||||||||||||||||||||||||||||||||||||||||||||||||||
Sbjct  6831  CTGGGTTTGGTGTTGAGCAATACGACTTGGGTTTGCTTGAAAGACGGTAGTGGTAAGGCG  6890

Query  407   GGATCGCTTTGACAATGGCTTAGGTCTAACCAAAAACATTGCTTGCGGCGGTAACGTCCA  466
             ||||||||||||||||||||||||||||||||||||||||||||||||||||||||||||
Sbjct  6891  GGATCGCTTTGACAATGGCTTAGGTCTAACCAAAAACATTGCTTGCGGCGGTAACGTCCA  6950

Query  467   CCACGTATATCTTCAAACTTTGACCTCAAATCAGGTAGGACTACCCGCTGAACTTAAGCA  526
             ||||||||||||||||||||||||||||||||||||||||||||||||||||||||||||
Sbjct  6951  CCACGTATATCTTCAAACTTTGACCTCAAATCAGGTAGGACTACCCGCTGAACTTAAGCA  7010

Query  527   TATCAATAAGCGGAGGAAAAGAAACCAACAGGGATTGCCTCAGTAGCGGCGAGTGAAGCG  586
             ||||||||||||||||||||||||||||||||||||||||||||||||||||||||||||
Sbjct  7011  TATCAATAAGCGGAGGAAAAGAAACCAACAGGGATTGCCTCAGTAGCGGCGAGTGAAGCG  7070

Query  587   GCAAAAGCTCAAATTTGAAATCTGGCGTCTTTGGCGTCCGAGTTGTAATTTGAAGAAGGT  646
             ||||||||||||||||||||||||||||||||||||||||||||||||||||||||||||
Sbjct  7071  GCAAAAGCTCAAATTTGAAATCTGGCGTCTTTGGCGTCCGAGTTGTAATTTGAAGAAGGT  7130

Query  647   ATCTTTGGGCCCGGCTCTTGTCTATGTTCCTTGGAACAGGACGTCACAGAGGGTGAGAAT  706
             ||||||||||||||||||||||||||||||||||||||||||||||||||||||||||||
Sbjct  7131  ATCTTTGGGCCCGGCTCTTGTCTATGTTCCTTGGAACAGGACGTCACAGAGGGTGAGAAT  7190

Query  707   CCCGTGCGATGAGATGACCCGGGTCTGTGTAAAGTTCCTTCGACGAGTCGAGTTGTTTGG  766
             ||||||||||||||||||||||||||||||||||||||||||||||||||||||||||||
Sbjct  7191  CCCGTGCGATGAGATGACCCGGGTCTGTGTAAAGTTCCTTCGACGAGTCGAGTTGTTTGG  7250

Query  767   GAATGCAGCTCTAAGTGGGTGGTAAATTCCATCTAAAGCTAAATATTGGCGAGAGACCGA  826
             |||||||||||||||||||||||||||||||||||||||||||||||||| |||||||||
Sbjct  7251  GAATGCAGCTCTAAGTGGGTGGTAAATTCCATCTAAAGCTAAATATTGGCCAGAGACCGA  7310

Query  827   TAGCGAACAAGTACAGTGATGGAAAGATGAAAAGAACTTTGAAAAGAGAGTGAAAAAGTA  886
             ||||| ||||||| |||||| ||||||||||||| |||||||||||||||| ||| ||||
Sbjct  7311  TAGCGCACAAGTAGAGTGATCGAAAGATGAAAAGCACTTTGAAAAGAGAGTTAAACAGTA  7370

Query  887   CGTGAAATTGTTGAAAGGGAAGGGCTTGAGATCAGACTTGGTATTTTGCATGCTGCTCTC  946
             ||||||||||||||||||||||||||||||||||||||||||||||||||||||||||||
Sbjct  7371  CGTGAAATTGTTGAAAGGGAAGGGCTTGAGATCAGACTTGGTATTTTGCATGCTGCTCTC  7430

Query  947   TCGGGGGCGGCCGCTGCGGTTTACCGGGCCAGCATCGGTTTGGAGCGGCAGGATAATGGC  1006
             ||||||||||||||||||||||||||||||||||||||||||||||||||||||||||||
Sbjct  7431  TCGGGGGCGGCCGCTGCGGTTTACCGGGCCAGCATCGGTTTGGAGCGGCAGGATAATGGC  7490

Query  1007  GGAGGAATGTGGCACGGCTTCTGCTGTGTGTTATAGCCTCTGACGATACTGCCAGCCTAG  1066
             ||||||||||||||||||||||||||||||||||||||||||||||| ||||||||||||
Sbjct  7491  GGAGGAATGTGGCACGGCTTCTGCTGTGTGTTATAGCCTCTGACGATGCTGCCAGCCTAG  7550

Query  1067  ACCGAGGACTGCGGTTTTTAACCTAGGATGTTGGCATAATGATCTTAAGTCGCCCGTCTT  1126
             ||||||||||||||||||| ||||||||||||||||||||||||||||||||||||||||
Sbjct  7551  ACCGAGGACTGCGGTTTTT-ACCTAGGATGTTGGCATAATGATCTTAAGTCGCCCGTCTT  7609

Query  1127  GAAACACGGACCAAGGAGTCTAACGTCTATGCGAGTGTTTGGGTGT  1172
             ||||||||||||||||||||||||||||||||||||||||||||||
Sbjct  7610  GAAACACGGACCAAGGAGTCTAACGTCTATGCGAGTGTTTGGGTGT  7655


 Score = 71.3 bits (38),  Expect = 8e-08
 Identities = 38/38 (100%), Gaps = 0/38 (0%)
 Strand=Plus/Plus

Query  1     CAAGGTTTCCGTAGGTGAACCTGCGGAAGGATCATTAC  38
             ||||||||||||||||||||||||||||||||||||||
Sbjct  6521  CAAGGTTTCCGTAGGTGAACCTGCGGAAGGATCATTAC  6558


>NW_006912916.1 Capronia epimyces CBS 606.96 aczIQ-supercont1.13, whole genome 
shotgun sequence
Length=23758

 Score = 1796 bits (972),  Expect = 0.0
 Identities = 995/1006 (99%), Gaps = 2/1006 (0%)
 Strand=Plus/Plus

Query  167   TAATAGTCAAAACTTTCAACAACGGATCTCTTGGTTCTCGCATCGATGAAGAACGCAGCG  226
             ||| || |||||||||||||||||||||||||||||||||||||||||||||||||||||
Sbjct  6652  TAAAAG-CAAAACTTTCAACAACGGATCTCTTGGTTCTCGCATCGATGAAGAACGCAGCG  6710

Query  227   AAATGCGATACGTAATATGAATTGCAGATATTCGTGAATCATCGAATCTTTGAACGCACA  286
             ||||||||||||||||||||||||||||||||||||||||||||||||||||||||||||
Sbjct  6711  AAATGCGATACGTAATATGAATTGCAGATATTCGTGAATCATCGAATCTTTGAACGCACA  6770

Query  287   TTGCGCCCTCTGGTATTCCGGAGGGCATGCCTGTTTGAGCGTCGTTTCTCCCTCAAACCG  346
             ||||||||||||||||||||||||||||||||||||||||||||||||||||||||||||
Sbjct  6771  TTGCGCCCTCTGGTATTCCGGAGGGCATGCCTGTTTGAGCGTCGTTTCTCCCTCAAACCG  6830

Query  347   CTGGGTTTGGTGTTGAGCAATACGACTTGGGTTTGCTTGAAAGACGGTAGTGGTAAGGCG  406
             ||||||||||||||||||||||||||||||||||||||||||||||||||||||||||||
Sbjct  6831  CTGGGTTTGGTGTTGAGCAATACGACTTGGGTTTGCTTGAAAGACGGTAGTGGTAAGGCG  6890

Query  407   GGATCGCTTTGACAATGGCTTAGGTCTAACCAAAAACATTGCTTGCGGCGGTAACGTCCA  466
             ||||||||||||||||||||||||||||||||||||||||||||||||||||||||||||
Sbjct  6891  GGATCGCTTTGACAATGGCTTAGGTCTAACCAAAAACATTGCTTGCGGCGGTAACGTCCA  6950

Query  467   CCACGTATATCTTCAAACTTTGACCTCAAATCAGGTAGGACTACCCGCTGAACTTAAGCA  526
             ||||||||||||||||||||||||||||||||||||||||||||||||||||||||||||
Sbjct  6951  CCACGTATATCTTCAAACTTTGACCTCAAATCAGGTAGGACTACCCGCTGAACTTAAGCA  7010

Query  527   TATCAATAAGCGGAGGAAAAGAAACCAACAGGGATTGCCTCAGTAGCGGCGAGTGAAGCG  586
             ||||||||||||||||||||||||||||||||||||||||||||||||||||||||||||
Sbjct  7011  TATCAATAAGCGGAGGAAAAGAAACCAACAGGGATTGCCTCAGTAGCGGCGAGTGAAGCG  7070

Query  587   GCAAAAGCTCAAATTTGAAATCTGGCGTCTTTGGCGTCCGAGTTGTAATTTGAAGAAGGT  646
             ||||||||||||||||||||||||||||||||||||||||||||||||||||||||||||
Sbjct  7071  GCAAAAGCTCAAATTTGAAATCTGGCGTCTTTGGCGTCCGAGTTGTAATTTGAAGAAGGT  7130

Query  647   ATCTTTGGGCCCGGCTCTTGTCTATGTTCCTTGGAACAGGACGTCACAGAGGGTGAGAAT  706
             ||||||||||||||||||||||||||||||||||||||||||||||||||||||||||||
Sbjct  7131  ATCTTTGGGCCCGGCTCTTGTCTATGTTCCTTGGAACAGGACGTCACAGAGGGTGAGAAT  7190

Query  707   CCCGTGCGATGAGATGACCCGGGTCTGTGTAAAGTTCCTTCGACGAGTCGAGTTGTTTGG  766
             ||||||||||||||||||||||||||||||||||||||||||||||||||||||||||||
Sbjct  7191  CCCGTGCGATGAGATGACCCGGGTCTGTGTAAAGTTCCTTCGACGAGTCGAGTTGTTTGG  7250

Query  767   GAATGCAGCTCTAAGTGGGTGGTAAATTCCATCTAAAGCTAAATATTGGCGAGAGACCGA  826
             |||||||||||||||||||||||||||||||||||||||||||||||||| |||||||||
Sbjct  7251  GAATGCAGCTCTAAGTGGGTGGTAAATTCCATCTAAAGCTAAATATTGGCCAGAGACCGA  7310

Query  827   TAGCGAACAAGTACAGTGATGGAAAGATGAAAAGAACTTTGAAAAGAGAGTGAAAAAGTA  886
             ||||| ||||||| |||||| ||||||||||||| |||||||||||||||| ||| ||||
Sbjct  7311  TAGCGCACAAGTAGAGTGATCGAAAGATGAAAAGCACTTTGAAAAGAGAGTTAAACAGTA  7370

Query  887   CGTGAAATTGTTGAAAGGGAAGGGCTTGAGATCAGACTTGGTATTTTGCATGCTGCTCTC  946
             ||||||||||||||||||||||||||||||||||||||||||||||||||||||||||||
Sbjct  7371  CGTGAAATTGTTGAAAGGGAAGGGCTTGAGATCAGACTTGGTATTTTGCATGCTGCTCTC  7430

Query  947   TCGGGGGCGGCCGCTGCGGTTTACCGGGCCAGCATCGGTTTGGAGCGGCAGGATAATGGC  1006
             ||||||||||||||||||||||||||||||||||||||||||||||||||||||||||||
Sbjct  7431  TCGGGGGCGGCCGCTGCGGTTTACCGGGCCAGCATCGGTTTGGAGCGGCAGGATAATGGC  7490

Query  1007  GGAGGAATGTGGCACGGCTTCTGCTGTGTGTTATAGCCTCTGACGATACTGCCAGCCTAG  1066
             ||||||||||||||||||||||||||||||||||||||||||||||| ||||||||||||
Sbjct  7491  GGAGGAATGTGGCACGGCTTCTGCTGTGTGTTATAGCCTCTGACGATGCTGCCAGCCTAG  7550

Query  1067  ACCGAGGACTGCGGTTTTTAACCTAGGATGTTGGCATAATGATCTTAAGTCGCCCGTCTT  1126
             ||||||||||||||||||| ||||||||||||||||||||||||||||||||||||||||
Sbjct  7551  ACCGAGGACTGCGGTTTTT-ACCTAGGATGTTGGCATAATGATCTTAAGTCGCCCGTCTT  7609

Query  1127  GAAACACGGACCAAGGAGTCTAACGTCTATGCGAGTGTTTGGGTGT  1172
             ||||||||||||||||||||||||||||||||||||||||||||||
Sbjct  7610  GAAACACGGACCAAGGAGTCTAACGTCTATGCGAGTGTTTGGGTGT  7655


 Score = 71.3 bits (38),  Expect = 8e-08
 Identities = 38/38 (100%), Gaps = 0/38 (0%)
 Strand=Plus/Plus

Query  1     CAAGGTTTCCGTAGGTGAACCTGCGGAAGGATCATTAC  38
             ||||||||||||||||||||||||||||||||||||||
Sbjct  6521  CAAGGTTTCCGTAGGTGAACCTGCGGAAGGATCATTAC  6558


>CH981532.1 Lodderomyces elongisporus NRRL YB-4239 supercont1.9 genomic scaffold, 
whole genome shotgun sequence
Length=544997

 Score = 1724 bits (933),  Expect = 0.0
 Identities = 1232/1370 (90%), Gaps = 46/1370 (3%)
 Strand=Plus/Minus

Query  79      AAACTTGCTTTGGCGGTGG--GC-CCA--GC-CTGCCGCCAGAGGTCTAAACTTACAACC  132
               |||||||||||||| ||||  ||   |  || |||| ||||||||  ||||| | |||||
Sbjct  407072  AAACTTGCTTTGGCAGTGGCTGCTTAATTGCTCTGCTGCCAGAGG-ATAAAC-T-CAACC  407016

Query  133     --AATTTTTTA---TCAACTTGTCACACCAGA-T-TA-TTACTAATAGTCAAAACTTTCA  184
                 |||||||||   | |||| |||| | | || | || ||| ||||||||||||||||||
Sbjct  407015  TAAATTTTTTATTTTAAACTAGTCA-A-CTGATTATATTTATTAATAGTCAAAACTTTCA  406958

Query  185     ACAACGGATCTCTTGGTTCTCGCATCGATGAAGAACGCAGCGAAATGCGATACGTAATAT  244
               |||||||||||||||||||||||||||||||||||||||||||||||||||| |||||||
Sbjct  406957  ACAACGGATCTCTTGGTTCTCGCATCGATGAAGAACGCAGCGAAATGCGATAAGTAATAT  406898

Query  245     GAATTGCAGATATTCGTGAATCATCGAATCTTTGAACGCACATTGCGCCCTCTGGTATTC  304
               ||||||||||||||||||||||||||||||||||||||||||||||||||||||||||||
Sbjct  406897  GAATTGCAGATATTCGTGAATCATCGAATCTTTGAACGCACATTGCGCCCTCTGGTATTC  406838

Query  305     CGGAGGGCATGCCTGTTTGAGCGTCGTTTCTCCCTCAAACCGCTGGGTTTGGTGTTGAGC  364
               ||||||||||||||||||||||||| ||||||||||||||| | |||||||||| |||||
Sbjct  406837  CGGAGGGCATGCCTGTTTGAGCGTCATTTCTCCCTCAAACCCCCGGGTTTGGTGATGAGC  406778

Query  365     AATACGACTTGGGTTTGCTTGAAAGACGGTAGTGGTAAGGCGGGATCGCTTTGACAATGG  424
               |||||| |   ||||||||||||||    ||  ||  |||  | ||   | | |||||| 
Sbjct  406777  AATACG-C-CAGGTTTGCTTGAAAG---TTA--GG--AGG-AGTAT--TTATAACAATGT  406730

Query  425     CTTAGGTCTAACCAAAAACATTGCTTGCGGCGGT-AACG-TCCACCACGTATATCTTCAA  482
                |||||||||||||    |||||  |||       || | ||||  |  ||||| |||||
Sbjct  406729  ATTAGGTCTAACCA-CTCCATTG--TGCTTAATAAAAAGCTCCA--ATCTATAT-TTCAA  406676

Query  483     ACTTTGACCTCAAATCAGGTAGGACTACCCGCTGAACTTAAGCATATCAATAAGCGGAGG  542
               |||| ||||||||||||||||||| |||||||||||||||||||||||||||||||||||
Sbjct  406675  ACTTCGACCTCAAATCAGGTAGGATTACCCGCTGAACTTAAGCATATCAATAAGCGGAGG  406616

Query  543     AAAAGAAACCAACAGGGATTGCCTCAGTAGCGGCGAGTGAAGCGGCAAAAGCTCAAATTT  602
               |||||||||||||||||||||||| ||||||||||||||||||||||| |||||||||||
Sbjct  406615  AAAAGAAACCAACAGGGATTGCCTTAGTAGCGGCGAGTGAAGCGGCAATAGCTCAAATTT  406556

Query  603     GAAATCTGGCGTCTTT-GGCGTCCGAGTTGTAATTTGAAGAAGGTATCTTTGGGCCCGGC  661
               ||||||||||  ||||  | |||||||||||||||||||||||||||||||||| |  ||
Sbjct  406555  GAAATCTGGC-ACTTTCAGTGTCCGAGTTGTAATTTGAAGAAGGTATCTTTGGGTCTAGC  406497

Query  662     TCTTGTCTATGTTCCTTGGAACAGGACGTCACAGAGGGTGAGAATCCCGTGCGATGAGAT  721
               ||||||||||||| |||||||||| |||||||||||||||||||||||||||||||||||
Sbjct  406496  TCTTGTCTATGTTTCTTGGAACAGAACGTCACAGAGGGTGAGAATCCCGTGCGATGAGAT  406437

Query  722     GACCCGGGTCTGTGTAAAGTTCCTTCGACGAGTCGAGTTGTTTGGGAATGCAGCTCTAAG  781
               |  |  | ||| |||||||||||||||| |||||||||||||||||||||||||||||||
Sbjct  406436  G-TCTAGATCTATGTAAAGTTCCTTCGAAGAGTCGAGTTGTTTGGGAATGCAGCTCTAAG  406378

Query  782     TGGGTGGTAAATTCCATCTAAAGCTAAATATTGGCGAGAGACCGATAGCGAACAAGTACA  841
               ||||||||||||||||||||||||||||||||||||||||||||||||||||||||||||
Sbjct  406377  TGGGTGGTAAATTCCATCTAAAGCTAAATATTGGCGAGAGACCGATAGCGAACAAGTACA  406318

Query  842     GTGATGGAAAGATGAAAAGAACTTTGAAAAGAGAGTGAAAAAGTACGTGAAATTGTTGAA  901
               ||||||||||||||||||||||||||||||||||||||||||||||||||||||||||||
Sbjct  406317  GTGATGGAAAGATGAAAAGAACTTTGAAAAGAGAGTGAAAAAGTACGTGAAATTGTTGAA  406258

Query  902     AGGGAAGGGCTTGAGATCAGACTTGGTATTTTGCATGCTGCTCTCTCGGGGGCGGCCGCT  961
               ||||||||||||||||||||||||||||||||| ||| | |||||||||||| |||| ||
Sbjct  406257  AGGGAAGGGCTTGAGATCAGACTTGGTATTTTGTATGTTACTCTCTCGGGGGTGGCCTCT  406198

Query  962     GCGGTTTACCGGGCCAGCATCGGTTTGGAGCGGCAGGATAATGGCGGAGGAATGTGGCAC  1021
                | |||||||||||||||||| ||||| ||||| |||| ||| ||| ||||||||||| |
Sbjct  406197  ACAGTTTACCGGGCCAGCATCAGTTTG-AGCGGTAGGAGAATTGCGTAGGAATGTGGCTC  406139

Query  1022    GGCTTCTGCTGTGTGTTATAGCCTCTGACGATACTGCCAGCCTAGACCGAGGACTGCGGT  1081
               ||| || |  | ||||||||||||  | ||||||||||||| ||||| ||||||||||| 
Sbjct  406138  GGCCTCGGTCGAGTGTTATAGCCTTCGTCGATACTGCCAGCTTAGACTGAGGACTGCGG-  406080

Query  1082    TTTTAACCTAGGATGTTGGCATAATGATCTTAAGTCGCCCGTCTTGAAACACGGACCAAG  1141
                ||   ||||||||||||||||||||||||||||||||||||||||||||||||||||||
Sbjct  406079  CTTCGGCCTAGGATGTTGGCATAATGATCTTAAGTCGCCCGTCTTGAAACACGGACCAAG  406020

Query  1142    GAGTCTAACGTCTATGCGAGTGTTTGGGTGTAAAACCCGTACGCGTAATGAAAGTGAACG  1201
               ||||||||||||||||||||||||||||||||||||||||||||||||||||||||||||
Sbjct  406019  GAGTCTAACGTCTATGCGAGTGTTTGGGTGTAAAACCCGTACGCGTAATGAAAGTGAACG  405960

Query  1202    AAGGTGGGGGCC-CATTAG-GGTGCACCATCGACCGATCCTGATGTGTTCGGATGGATTT  1259
                |||| ||  |  | || |  | |||| |||||||||||||||||| |||||||||||||
Sbjct  405959  TAGGTAGGACCTTCTTTTGAAGCGCACTATCGACCGATCCTGATGTCTTCGGATGGATTT  405900

Query  1260    GAGTAAGAGCATAGCTGTTGGGACCCGAAAGATGGTGAACTATGCCTGAATAGGGTGAAG  1319
               ||||||||||||||||||||||||||||||||||||||||||||||||||||||||||||
Sbjct  405899  GAGTAAGAGCATAGCTGTTGGGACCCGAAAGATGGTGAACTATGCCTGAATAGGGTGAAG  405840

Query  1320    CCAGAGGAAACTCTGGTGGAGGCTCGTAGCGGTTCTGACGTGCAAATCGATCGTCGAATT  1379
               ||||||||||||||||||||||||||||||||||||||||||||||||||||||||||||
Sbjct  405839  CCAGAGGAAACTCTGGTGGAGGCTCGTAGCGGTTCTGACGTGCAAATCGATCGTCGAATT  405780

Query  1380    TGGGTATAGGGGCGAAAGACTAATCGAACCATCTAGTAGCTGGTTCCTGC  1429
               ||||||||||||||||||||||||||||||||||||||||||||||||||
Sbjct  405779  TGGGTATAGGGGCGAAAGACTAATCGAACCATCTAGTAGCTGGTTCCTGC  405730


 Score = 1718 bits (930),  Expect = 0.0
 Identities = 1231/1370 (90%), Gaps = 46/1370 (3%)
 Strand=Plus/Minus

Query  79      AAACTTGCTTTGGCGGTGG--GC-CCA--GC-CTGCCGCCAGAGGTCTAAACTTACAACC  132
               |||||||||||||| ||||  ||   |  || |||| ||||||||  ||||| | |||||
Sbjct  383938  AAACTTGCTTTGGCAGTGGCTGCTTAATTGCTCTGCTGCCAGAGG-ATAAAC-T-CAACC  383882

Query  133     --AATTTTTTA---TCAACTTGTCACACCAGA-T-TA-TTACTAATAGTCAAAACTTTCA  184
                 |||||||||   | |||| |||| | | || | || ||| ||||||||||||||||||
Sbjct  383881  TAAATTTTTTATTTTAAACTAGTCA-A-CTGATTATATTTATTAATAGTCAAAACTTTCA  383824

Query  185     ACAACGGATCTCTTGGTTCTCGCATCGATGAAGAACGCAGCGAAATGCGATACGTAATAT  244
               |||||||||||||||||||||||||||||||||||||||||||||||||||| |||||||
Sbjct  383823  ACAACGGATCTCTTGGTTCTCGCATCGATGAAGAACGCAGCGAAATGCGATAAGTAATAT  383764

Query  245     GAATTGCAGATATTCGTGAATCATCGAATCTTTGAACGCACATTGCGCCCTCTGGTATTC  304
               ||||||||||||||||||||||||||||||||||||||||||||||||||||||||||||
Sbjct  383763  GAATTGCAGATATTCGTGAATCATCGAATCTTTGAACGCACATTGCGCCCTCTGGTATTC  383704

Query  305     CGGAGGGCATGCCTGTTTGAGCGTCGTTTCTCCCTCAAACCGCTGGGTTTGGTGTTGAGC  364
               ||||||||||||||||||||||||| ||||||||||||||| | |||||||||| |||||
Sbjct  383703  CGGAGGGCATGCCTGTTTGAGCGTCATTTCTCCCTCAAACCCCCGGGTTTGGTGATGAGC  383644

Query  365     AATACGACTTGGGTTTGCTTGAAAGACGGTAGTGGTAAGGCGGGATCGCTTTGACAATGG  424
               |||||| |   ||||||||||||||    ||| |  | || |  ||   | | |||||| 
Sbjct  383643  AATACGCCA--GGTTTGCTTGAAAGT---TAG-G--A-GGAGT-AT--TTATAACAATGT  383596

Query  425     CTTAGGTCTAACCAAAAACATTGCTTGCGGCGGTAAC-G-TCCACCACGTATATCTTCAA  482
                |||||||||||||    ||||| | ||      ||  | ||||   | ||||| |||||
Sbjct  383595  ATTAGGTCTAACCACTC-CATTG-T-GCTTAATAAAAAGCTCCAAT-C-TATAT-TTCAA  383542

Query  483     ACTTTGACCTCAAATCAGGTAGGACTACCCGCTGAACTTAAGCATATCAATAAGCGGAGG  542
               |||| ||||||||||||||||||| |||||||||||||||||||||||||||||||||||
Sbjct  383541  ACTTCGACCTCAAATCAGGTAGGATTACCCGCTGAACTTAAGCATATCAATAAGCGGAGG  383482

Query  543     AAAAGAAACCAACAGGGATTGCCTCAGTAGCGGCGAGTGAAGCGGCAAAAGCTCAAATTT  602
               |||||||||||||||||||||||| ||||||||||||||||||||||| |||||||||||
Sbjct  383481  AAAAGAAACCAACAGGGATTGCCTTAGTAGCGGCGAGTGAAGCGGCAATAGCTCAAATTT  383422

Query  603     GAAATCTGGCGTCTTTG-GCGTCCGAGTTGTAATTTGAAGAAGGTATCTTTGGGCCCGGC  661
               ||||||||||  ||||  | |||||||||||||||||||||||||||||||||| |  ||
Sbjct  383421  GAAATCTGGCA-CTTTCAGTGTCCGAGTTGTAATTTGAAGAAGGTATCTTTGGGTCTAGC  383363

Query  662     TCTTGTCTATGTTCCTTGGAACAGGACGTCACAGAGGGTGAGAATCCCGTGCGATGAGAT  721
               ||||||||||||| |||||||||| |||||||||||||||||||||||||||||||||||
Sbjct  383362  TCTTGTCTATGTTTCTTGGAACAGAACGTCACAGAGGGTGAGAATCCCGTGCGATGAGAT  383303

Query  722     GACCCGGGTCTGTGTAAAGTTCCTTCGACGAGTCGAGTTGTTTGGGAATGCAGCTCTAAG  781
               | |  |  ||| |||||||||||||||| |||||||||||||||||||||||||||||||
Sbjct  383302  GTCTAGA-TCTATGTAAAGTTCCTTCGAAGAGTCGAGTTGTTTGGGAATGCAGCTCTAAG  383244

Query  782     TGGGTGGTAAATTCCATCTAAAGCTAAATATTGGCGAGAGACCGATAGCGAACAAGTACA  841
               |||||||||||||||||||||||||||||| |||||||||||||||||||||||||||||
Sbjct  383243  TGGGTGGTAAATTCCATCTAAAGCTAAATAATGGCGAGAGACCGATAGCGAACAAGTACA  383184

Query  842     GTGATGGAAAGATGAAAAGAACTTTGAAAAGAGAGTGAAAAAGTACGTGAAATTGTTGAA  901
               ||||||||||||||||||||||||||||||||||||||||||||||||||||||||||||
Sbjct  383183  GTGATGGAAAGATGAAAAGAACTTTGAAAAGAGAGTGAAAAAGTACGTGAAATTGTTGAA  383124

Query  902     AGGGAAGGGCTTGAGATCAGACTTGGTATTTTGCATGCTGCTCTCTCGGGGGCGGCCGCT  961
               ||||||||||||||||||||||||||||||||| ||| | |||||||||||| |||| ||
Sbjct  383123  AGGGAAGGGCTTGAGATCAGACTTGGTATTTTGTATGTTACTCTCTCGGGGGTGGCCTCT  383064

Query  962     GCGGTTTACCGGGCCAGCATCGGTTTGGAGCGGCAGGATAATGGCGGAGGAATGTGGCAC  1021
                | |||||||||||||||||| ||||| ||||| |||| ||| ||| ||||||||||| |
Sbjct  383063  ACAGTTTACCGGGCCAGCATCAGTTTG-AGCGGTAGGAGAATTGCGTAGGAATGTGGCTC  383005

Query  1022    GGCTTCTGCTGTGTGTTATAGCCTCTGACGATACTGCCAGCCTAGACCGAGGACTGCGGT  1081
               ||| || |  | ||||||||||||  | ||||||||||||| ||||| ||||||||||| 
Sbjct  383004  GGCCTCGGTCGAGTGTTATAGCCTTCGTCGATACTGCCAGCTTAGACTGAGGACTGCGGC  382945

Query  1082    TTTTAACCTAGGATGTTGGCATAATGATCTTAAGTCGCCCGTCTTGAAACACGGACCAAG  1141
               ||    ||||||||||||||||||||||||||||||||||||||||||||||||||||||
Sbjct  382944  TTCGG-CCTAGGATGTTGGCATAATGATCTTAAGTCGCCCGTCTTGAAACACGGACCAAG  382886

Query  1142    GAGTCTAACGTCTATGCGAGTGTTTGGGTGTAAAACCCGTACGCGTAATGAAAGTGAACG  1201
               ||||||||||||||||||||||||||||||||||||||||||||||||||||||||||||
Sbjct  382885  GAGTCTAACGTCTATGCGAGTGTTTGGGTGTAAAACCCGTACGCGTAATGAAAGTGAACG  382826

Query  1202    AAGGTGGGGGCC-CATTAGG-GTGCACCATCGACCGATCCTGATGTGTTCGGATGGATTT  1259
                |||| ||  |  | || |  | |||| |||||||||||||||||| |||||||||||||
Sbjct  382825  TAGGTAGGACCTTCTTTTGAAGCGCACTATCGACCGATCCTGATGTCTTCGGATGGATTT  382766

Query  1260    GAGTAAGAGCATAGCTGTTGGGACCCGAAAGATGGTGAACTATGCCTGAATAGGGTGAAG  1319
               ||||||||||||||||||||||||||||||||||||||||||||||||||||||||||||
Sbjct  382765  GAGTAAGAGCATAGCTGTTGGGACCCGAAAGATGGTGAACTATGCCTGAATAGGGTGAAG  382706

Query  1320    CCAGAGGAAACTCTGGTGGAGGCTCGTAGCGGTTCTGACGTGCAAATCGATCGTCGAATT  1379
               ||||||||||||||||||||||||||||||||||||||||||||||||||||||||||||
Sbjct  382705  CCAGAGGAAACTCTGGTGGAGGCTCGTAGCGGTTCTGACGTGCAAATCGATCGTCGAATT  382646

Query  1380    TGGGTATAGGGGCGAAAGACTAATCGAACCATCTAGTAGCTGGTTCCTGC  1429
               ||||||||||||||||||||||||||||||||||||||||||||||||||
Sbjct  382645  TGGGTATAGGGGCGAAAGACTAATCGAACCATCTAGTAGCTGGTTCCTGC  382596


 Score = 1718 bits (930),  Expect = 0.0
 Identities = 1232/1371 (90%), Gaps = 47/1371 (3%)
 Strand=Plus/Minus

Query  79      AAACTTGCTTTGGCGGTGG--GC-CCA--GC-CTGCCGCCAGAGGTCTAAACTTACAACC  132
               |||||||||||||| ||||  ||   |  || |||| ||||||||  ||||| | |||||
Sbjct  423991  AAACTTGCTTTGGCAGTGGCTGCTTAATTGCTCTGCTGCCAGAGG-ATAAAC-T-CAACC  423935

Query  133     --AATTTTTTA---TCAACTTGTCACACCAGA-T-TA-TTACTAATAGTCAAAACTTTCA  184
                 |||||||||   | |||| |||| | | || | || ||| ||||||||||||||||||
Sbjct  423934  TAAATTTTTTATTTTAAACTAGTCA-A-CTGATTATATTTATTAATAGTCAAAACTTTCA  423877

Query  185     ACAACGGATCTCTTGGTTCTCGCATCGATGAAGAACGCAGCGAAATGCGATACGTAATAT  244
               |||||||||||||||||||||||||||||||||||||||||||||||||||| |||||||
Sbjct  423876  ACAACGGATCTCTTGGTTCTCGCATCGATGAAGAACGCAGCGAAATGCGATAAGTAATAT  423817

Query  245     GAATTGCAGATATTCGTGAATCATCGAATCTTTGAACGCACATTGCGCCCTCTGGTATTC  304
               ||||||||||||||||||||||||||||||||||||||||||||||||||||||||||||
Sbjct  423816  GAATTGCAGATATTCGTGAATCATCGAATCTTTGAACGCACATTGCGCCCTCTGGTATTC  423757

Query  305     CGGAGGGCATGCCTGTTTGAGCGTCGTTTCTCCCTCAAACCGCTGGGTTTGGTGTTGAGC  364
               ||||||||||||||||||||||||| ||||||||||||||| | |||||||||| |||||
Sbjct  423756  CGGAGGGCATGCCTGTTTGAGCGTCATTTCTCCCTCAAACCCCCGGGTTTGGTGATGAGC  423697

Query  365     AATACGACTTGGGTTTGCTTGAAAGACGGTAGTGGTAAGGCGGGATCGCTTTGACAATGG  424
               |||||| |   ||||||||||||||    ||| |  | || |  ||   | | |||||| 
Sbjct  423696  AATACGCCA--GGTTTGCTTGAAAGT---TAG-G--A-GGAGT-AT--TTATAACAATGT  423649

Query  425     CTTAGGTCTAACCAAAAACATTGCTTGCGGCGGTAAC-G-TCCACCACGTATATCTTCAA  482
                |||||||||||||    ||||| | ||      ||  | ||||   | ||||| |||||
Sbjct  423648  ATTAGGTCTAACCACTC-CATTG-T-GCTTAATAAAAAGCTCCAAT-C-TATAT-TTCAA  423595

Query  483     ACTTTGACCTCAAATCAGGTAGGACTACCCGCTGAACTTAAGCATATCAATAAGCGGAGG  542
               |||| ||||||||||||||||||| |||||||||||||||||||||||||||||||||||
Sbjct  423594  ACTTCGACCTCAAATCAGGTAGGATTACCCGCTGAACTTAAGCATATCAATAAGCGGAGG  423535

Query  543     AAAA-GAAACCAACAGGGATTGCCTCAGTAGCGGCGAGTGAAGCGGCAAAAGCTCAAATT  601
               |||| |||||||||||||||||||| ||||||||||||||||||||||| ||||||||||
Sbjct  423534  AAAAAGAAACCAACAGGGATTGCCTTAGTAGCGGCGAGTGAAGCGGCAATAGCTCAAATT  423475

Query  602     TGAAATCTGGCGTCTTTG-GCGTCCGAGTTGTAATTTGAAGAAGGTATCTTTGGGCCCGG  660
               |||||||||||  ||||  | |||||||||||||||||||||||||||||||||| |  |
Sbjct  423474  TGAAATCTGGCA-CTTTCAGTGTCCGAGTTGTAATTTGAAGAAGGTATCTTTGGGTCTAG  423416

Query  661     CTCTTGTCTATGTTCCTTGGAACAGGACGTCACAGAGGGTGAGAATCCCGTGCGATGAGA  720
               |||||||||||||| |||||||||| ||||||||||||||||||||||||||||||||||
Sbjct  423415  CTCTTGTCTATGTTTCTTGGAACAGAACGTCACAGAGGGTGAGAATCCCGTGCGATGAGA  423356

Query  721     TGACCCGGGTCTGTGTAAAGTTCCTTCGACGAGTCGAGTTGTTTGGGAATGCAGCTCTAA  780
               || |  |  ||| |||||||||||||||| ||||||||||||||||||||||||||||||
Sbjct  423355  TGTCTAGA-TCTATGTAAAGTTCCTTCGAAGAGTCGAGTTGTTTGGGAATGCAGCTCTAA  423297

Query  781     GTGGGTGGTAAATTCCATCTAAAGCTAAATATTGGCGAGAGACCGATAGCGAACAAGTAC  840
               ||||||||||||||||||||||||||||||||||||||||||||||||||||||||||||
Sbjct  423296  GTGGGTGGTAAATTCCATCTAAAGCTAAATATTGGCGAGAGACCGATAGCGAACAAGTAC  423237

Query  841     AGTGATGGAAAGATGAAAAGAACTTTGAAAAGAGAGTGAAAAAGTACGTGAAATTGTTGA  900
               ||||||||||||||||||||||||||||||||||||||||||||||||||||||||||||
Sbjct  423236  AGTGATGGAAAGATGAAAAGAACTTTGAAAAGAGAGTGAAAAAGTACGTGAAATTGTTGA  423177

Query  901     AAGGGAAGGGCTTGAGATCAGACTTGGTATTTTGCATGCTGCTCTCTCGGGGGCGGCCGC  960
               |||||||||||||||||||||||||||||||||| ||| | |||||||||||| |||| |
Sbjct  423176  AAGGGAAGGGCTTGAGATCAGACTTGGTATTTTGTATGTTACTCTCTCGGGGGTGGCCTC  423117

Query  961     TGCGGTTTACCGGGCCAGCATCGGTTTGGAGCGGCAGGATAATGGCGGAGGAATGTGGCA  1020
               | | |||||||||||||||||| ||||| ||||| |||| ||| ||| ||||||||||| 
Sbjct  423116  TACAGTTTACCGGGCCAGCATCAGTTTG-AGCGGTAGGAGAATTGCGTAGGAATGTGGCT  423058

Query  1021    CGGCTTCTGCTGTGTGTTATAGCCTCTGACGATACTGCCAGCCTAGACCGAGGACTGCGG  1080
               |||| || |  | ||||||||||||  | ||||||||||||| ||||| |||||||||||
Sbjct  423057  CGGCCTCGGTCGAGTGTTATAGCCTTCGTCGATACTGCCAGCTTAGACTGAGGACTGCGG  422998

Query  1081    TTTTTAACCTAGGATGTTGGCATAATGATCTTAAGTCGCCCGTCTTGAAACACGGACCAA  1140
                ||    |||||||||||||||||||||||||||||||||||||||||||||||||||||
Sbjct  422997  CTTCGG-CCTAGGATGTTGGCATAATGATCTTAAGTCGCCCGTCTTGAAACACGGACCAA  422939

Query  1141    GGAGTCTAACGTCTATGCGAGTGTTTGGGTGTAAAACCCGTACGCGTAATGAAAGTGAAC  1200
               ||||||||||||||||||||||||||||||||||||||||||||||||||||||||||||
Sbjct  422938  GGAGTCTAACGTCTATGCGAGTGTTTGGGTGTAAAACCCGTACGCGTAATGAAAGTGAAC  422879

Query  1201    GAAGGTGGGGGCC-CATTAGG-GTGCACCATCGACCGATCCTGATGTGTTCGGATGGATT  1258
               | |||| ||  |  | || |  | |||| |||||||||||||||||| ||||||||||||
Sbjct  422878  GTAGGTAGGACCTTCTTTTGAAGCGCACTATCGACCGATCCTGATGTCTTCGGATGGATT  422819

Query  1259    TGAGTAAGAGCATAGCTGTTGGGACCCGAAAGATGGTGAACTATGCCTGAATAGGGTGAA  1318
               ||||||||||||||||||||||||||||||||||||||||||||||||||||||||||||
Sbjct  422818  TGAGTAAGAGCATAGCTGTTGGGACCCGAAAGATGGTGAACTATGCCTGAATAGGGTGAA  422759

Query  1319    GCCAGAGGAAACTCTGGTGGAGGCTCGTAGCGGTTCTGACGTGCAAATCGATCGTCGAAT  1378
               ||||||||||||||||||||||||||||||||||||||||||||||||||||||||||||
Sbjct  422758  GCCAGAGGAAACTCTGGTGGAGGCTCGTAGCGGTTCTGACGTGCAAATCGATCGTCGAAT  422699

Query  1379    TTGGGTATAGGGGCGAAAGACTAATCGAACCATCTAGTAGCTGGTTCCTGC  1429
               |||||||||||||||||||||||||||||||||||||||||||||||||||
Sbjct  422698  TTGGGTATAGGGGCGAAAGACTAATCGAACCATCTAGTAGCTGGTTCCTGC  422648


 Score = 1714 bits (928),  Expect = 0.0
 Identities = 1232/1372 (90%), Gaps = 48/1372 (3%)
 Strand=Plus/Minus

Query  79      AAACTTGCTTTGGCGGTGG--GC-CCA--GC-CTGCCGCCAGAGGTCTAAACTTACAACC  132
               |||||||||||||| ||||  ||   |  || |||| ||||||||  ||||| | |||||
Sbjct  391614  AAACTTGCTTTGGCAGTGGCTGCTTAATTGCTCTGCTGCCAGAGG-ATAAAC-T-CAACC  391558

Query  133     --AATTTTTTA---TCAACTTGTCACACCAGA-T-TA-TTACTAATAGTCAAAACTTTCA  184
                 |||||||||   | |||| |||| | | || | || ||| ||||||||||||||||||
Sbjct  391557  TAAATTTTTTATTTTAAACTAGTCA-A-CTGATTATATTTATTAATAGTCAAAACTTTCA  391500

Query  185     ACAACGGATCTCTTGGTTCTCGCATCGATGAAGAACGCAGCGAAATGCGATACGTAATAT  244
               |||||||||||||||||||||||||||||||||||||||||||||||||||| |||||||
Sbjct  391499  ACAACGGATCTCTTGGTTCTCGCATCGATGAAGAACGCAGCGAAATGCGATAAGTAATAT  391440

Query  245     GAATTGCAGATATTCGTGAATCATCGAATCTTTGAACGCACATTGCGCCCTCTGGTATTC  304
               ||||||||||||||||||||||||||||||||||||||||||||||||||||||||||||
Sbjct  391439  GAATTGCAGATATTCGTGAATCATCGAATCTTTGAACGCACATTGCGCCCTCTGGTATTC  391380

Query  305     CGGAGGGCATGCCTGTTTGAGCGTCGTTTCTCCCTCAAACCGCTGGGTTTGGTGTTGAGC  364
               ||||||||||||||||||||||||| ||||||||||||||| | |||||||||| |||||
Sbjct  391379  CGGAGGGCATGCCTGTTTGAGCGTCATTTCTCCCTCAAACCCCCGGGTTTGGTGATGAGC  391320

Query  365     AATACGACTTGGGTTTGCTTGAAAGACGGTAGTGGTAAGGCGGGATCGCTTTGACAATGG  424
               |||||| |   ||||||||||||||    ||  ||  |||  | ||   | | |||||| 
Sbjct  391319  AATACG-C-CAGGTTTGCTTGAAAG---TTA--GG--AGG-AGTAT--TTATAACAATGT  391272

Query  425     CTTAGGTCTAACCAAAAACATTGCTTGCGGCGGT-AACG-TCCACCACGTATATCTTCAA  482
                |||||||||||||    |||||  |||       || | ||||  |  ||||| |||||
Sbjct  391271  ATTAGGTCTAACCA-CTCCATTG--TGCTTAATAAAAAGCTCCA--ATCTATAT-TTCAA  391218

Query  483     ACTTTGACCTCAAATCAGGTAGGACTACCCGCTGAACTTAAGCATATCAATAAGCGGAGG  542
               |||| ||||||||||||||||||| |||||||||||||||||||||||||||||||||||
Sbjct  391217  ACTTCGACCTCAAATCAGGTAGGATTACCCGCTGAACTTAAGCATATCAATAAGCGGAGG  391158

Query  543     AAAAGAAACCAACAGGGATTGCCTCAGTAGCGGCGAGTGAAGCGGCAAAAGCTCAAATTT  602
               |||||||||||||||||||||||| ||||||||||||||||||||||| |||||||||||
Sbjct  391157  AAAAGAAACCAACAGGGATTGCCTTAGTAGCGGCGAGTGAAGCGGCAATAGCTCAAATTT  391098

Query  603     GAAATCTGGCGTCTTT-GGCGTCCGAGTTGTAATTTGAAGAAGGTATCTTTGGGCCCGGC  661
               ||||||||||  ||||  | |||||||||||||||||||||||||||||||||| |  ||
Sbjct  391097  GAAATCTGGC-ACTTTCAGTGTCCGAGTTGTAATTTGAAGAAGGTATCTTTGGGTCTAGC  391039

Query  662     TCTTGTCTATGTTCCTTGGAACAGGACGTCACAGAGGGTGAGAATCCCGTGCGATGAGAT  721
               ||||||||||||| |||||||||| |||||||||||||||||||||||||||||||||||
Sbjct  391038  TCTTGTCTATGTTTCTTGGAACAGAACGTCACAGAGGGTGAGAATCCCGTGCGATGAGAT  390979

Query  722     GACCCGGGTCTGTGTAAAGTTCCTTCGACGAGTCGAGTTGTTTGGGAATGCAGCTCTAAG  781
               |  |  | ||| |||||||||||||||| |||||||||||||||||||||||||||||||
Sbjct  390978  G-TCTAGATCTATGTAAAGTTCCTTCGAAGAGTCGAGTTGTTTGGGAATGCAGCTCTAAG  390920

Query  782     TGGGTGGTAAATTCCATCTAAAGCTAAATATTGGCGAGAGACCGATAGCGAACAAGTACA  841
               ||||||||||||||||||||||||||||||||||||||||||||||||||||||||||||
Sbjct  390919  TGGGTGGTAAATTCCATCTAAAGCTAAATATTGGCGAGAGACCGATAGCGAACAAGTACA  390860

Query  842     GTGATGGAAAGATGAAAAGAACTTTGAAAAGAGAGTGAAAAAGTACGTGAAATTGTTGAA  901
               ||||||||||||||||||||||||||||||||||||||||||||||||||||||||||||
Sbjct  390859  GTGATGGAAAGATGAAAAGAACTTTGAAAAGAGAGTGAAAAAGTACGTGAAATTGTTGAA  390800

Query  902     AGGGAAGGGCTTGAGATCAGACTTGGTATTTTGCATGCTGCTCTCTCGGGGGCGGCCGCT  961
               ||||||||||||||||||||||||||||||||| ||| | |||||||||||| |||| ||
Sbjct  390799  AGGGAAGGGCTTGAGATCAGACTTGGTATTTTGTATGTTACTCTCTCGGGGGTGGCCTCT  390740

Query  962     GCGGTTTACCGGGCCAGCATCGGTTTGGAGCGGCAGGATAATGGCGGAGGAATGTGGCAC  1021
                | |||||||||||||||||| ||||| ||||| |||| ||| ||| ||||||||||| |
Sbjct  390739  ACAGTTTACCGGGCCAGCATCAGTTTG-AGCGGTAGGAGAATTGCGTAGGAATGTGGCTC  390681

Query  1022    GGCTTCTGCTGTGTGTTATAGCCTCTGACGATACTGCCAGCCTAGACCGAGGACTGCGGT  1081
               ||| || |  | ||||||||||||  | ||||||||||||| ||||| ||||||||||| 
Sbjct  390680  GGCCTCGGTCGAGTGTTATAGCCTTCGTCGATACTGCCAGCTTAGACTGAGGACTGCGG-  390622

Query  1082    TTTTAACCTAGGATGTTGGCATAATGATCTTAAGTCGCCCGTCTTGAAACACGGACCAAG  1141
                ||   ||||||||||||||||||||||||||||||||||||||||||||||||||||||
Sbjct  390621  CTTCGGCCTAGGATGTTGGCATAATGATCTTAAGTCGCCCGTCTTGAAACACGGACCAAG  390562

Query  1142    GAGTCTAACGTCTATGCGAGTGTTTGGGTGTAAAACCCGTACGCGTAATGAAAGTGAACG  1201
               ||||||||||||||||||||||||||||||||||||||||||||||||||||||||||||
Sbjct  390561  GAGTCTAACGTCTATGCGAGTGTTTGGGTGTAAAACCCGTACGCGTAATGAAAGTGAACG  390502

Query  1202    AAGGTGGGGG-CC--CATTAGG-GTGCACCATCGACCGATCCTGATGTGTTCGGATGGAT  1257
                |||| | |  ||  | || |  | |||| |||||||||||||||||| |||||||||||
Sbjct  390501  TAGGTAGAGCACCTTCTTTTGAAGCGCACTATCGACCGATCCTGATGTCTTCGGATGGAT  390442

Query  1258    TTGAGTAAGAGCATAGCTGTTGGGACCCGAAAGATGGTGAACTATGCCTGAATAGGGTGA  1317
               ||||||||||||||||||||||||||||||||||||| ||||||||||||||||||||||
Sbjct  390441  TTGAGTAAGAGCATAGCTGTTGGGACCCGAAAGATGGCGAACTATGCCTGAATAGGGTGA  390382

Query  1318    AGCCAGAGGAAACTCTGGTGGAGGCTCGTAGCGGTTCTGACGTGCAAATCGATCGTCGAA  1377
               ||||||||||||||||||||||||||||||||||||||||||||||||||||||||||||
Sbjct  390381  AGCCAGAGGAAACTCTGGTGGAGGCTCGTAGCGGTTCTGACGTGCAAATCGATCGTCGAA  390322

Query  1378    TTTGGGTATAGGGGCGAAAGACTAATCGAACCATCTAGTAGCTGGTTCCTGC  1429
               ||||||||||||||||||||||||||||||||||||||||||||||||||||
Sbjct  390321  TTTGGGTATAGGGGCGAAAGACTAATCGAACCATCTAGTAGCTGGTTCCTGC  390270


 Score = 1712 bits (927),  Expect = 0.0
 Identities = 1231/1371 (90%), Gaps = 48/1371 (4%)
 Strand=Plus/Minus

Query  79      AAACTTGCTTTGGCGGTGG--GC-CCA--GC-CTGCCGCCAGAGGTCTAAACTTACAACC  132
               |||||||||||||| ||||  ||   |  || |||| ||||||||  ||||| | |||||
Sbjct  399344  AAACTTGCTTTGGCAGTGGCTGCTTAATTGCTCTGCTGCCAGAGG-ATAAAC-T-CAACC  399288

Query  133     --AATTTTTTA---TCAACTTGTCACACCAGA-T-TA-TTACTAATAGTCAAAACTTTCA  184
                 |||||||||   | |||| |||| | | || | || ||| ||||||||||||||||||
Sbjct  399287  TAAATTTTTTATTTTAAACTAGTCA-A-CTGATTATATTTATTAATAGTCAAAACTTTCA  399230

Query  185     ACAACGGATCTCTTGGTTCTCGCATCGATGAAGAACGCAGCGAAATGCGATACGTAATAT  244
               |||||||||||||||||||||||||||||||||||||||||||||||||||| |||||||
Sbjct  399229  ACAACGGATCTCTTGGTTCTCGCATCGATGAAGAACGCAGCGAAATGCGATAAGTAATAT  399170

Query  245     GAATTGCAGATATTCGTGAATCATCGAATCTTTGAACGCACATTGCGCCCTCTGGTATTC  304
               ||||||||||||||||||||||||||||||||||||||||||||||||||||||||||||
Sbjct  399169  GAATTGCAGATATTCGTGAATCATCGAATCTTTGAACGCACATTGCGCCCTCTGGTATTC  399110

Query  305     CGGAGGGCATGCCTGTTTGAGCGTCGTTTCTCCCTCAAACCGCTGGGTTTGGTGTTGAGC  364
               ||||||||||||||||||||||||| ||||||||||||||| | |||||||||| |||||
Sbjct  399109  CGGAGGGCATGCCTGTTTGAGCGTCATTTCTCCCTCAAACCCCCGGGTTTGGTGATGAGC  399050

Query  365     AATACGACTTGGGTTTGCTTGAAAGACGGTAGTGGTAAGGCGGGATCGCTTTGACAATGG  424
               |||||| |   ||||||||||||||    ||  ||  |||  | ||   | | |||||| 
Sbjct  399049  AATACG-C-CAGGTTTGCTTGAAAG---TTA--GG--AGG-AGTAT--TTATAACAATGT  399002

Query  425     CTTAGGTCTAACCAAAAACATTGCTTGCGGCGGT-AACG-TCCACCACGTATATCTTCAA  482
                |||||||||||||    |||||  |||       || | ||||  |  ||||| |||||
Sbjct  399001  ATTAGGTCTAACCA-CTCCATTG--TGCTTAATAAAAAGCTCCA--ATCTATAT-TTCAA  398948

Query  483     ACTTTGACCTCAAATCAGGTAGGACTACCCGCTGAACTTAAGCATATCAATAAGCGGAGG  542
               |||| ||||||||||||||||||| |||||||||||||||||||||||||||||||||||
Sbjct  398947  ACTTCGACCTCAAATCAGGTAGGATTACCCGCTGAACTTAAGCATATCAATAAGCGGAGG  398888

Query  543     AAAAGAAACCAACAGGGATTGCCTCAGTAGCGGCGAGTGAAGCGGCAAAAGCTCAAATTT  602
               |||||||||||||||||||||||| ||||||||||||||||||||||| |||||||||||
Sbjct  398887  AAAAGAAACCAACAGGGATTGCCTTAGTAGCGGCGAGTGAAGCGGCAATAGCTCAAATTT  398828

Query  603     GAAATCTGGCGTCTTT-GGCGTCCGAGTTGTAATTTGAAGAAGGTATCTTTGGGCCCGGC  661
               ||||||||||  ||||  | |||||||||||||||||||||||||||||||||| |  ||
Sbjct  398827  GAAATCTGGC-ACTTTCAGTGTCCGAGTTGTAATTTGAAGAAGGTATCTTTGGGTCTAGC  398769

Query  662     TCTTGTCTATGTTCCTTGGAACAGGACGTCACAGAGGGTGAGAATCCCGTGCGATGAGAT  721
               ||||||||||||| |||||||||| |||||||||||||||||||||||||||||||||||
Sbjct  398768  TCTTGTCTATGTTTCTTGGAACAGAACGTCACAGAGGGTGAGAATCCCGTGCGATGAGAT  398709

Query  722     GACCCGGGTCTGTGTAAAGTTCCTTCGACGAGTCGAGTTGTTTGGGAATGCAGCTCTAAG  781
               |  |  | ||| |||||||||||||||| |||||||||||||||||||||||||||||||
Sbjct  398708  G-TCTAGATCTATGTAAAGTTCCTTCGAAGAGTCGAGTTGTTTGGGAATGCAGCTCTAAG  398650

Query  782     TGGGTGGTAAATTCCATCTAAAGCTAAATATTGGCGAGAGACCGATAGCGAACAAGTACA  841
               ||||||||||||||||||||||||||||||||||||||||||||||||||||||||||||
Sbjct  398649  TGGGTGGTAAATTCCATCTAAAGCTAAATATTGGCGAGAGACCGATAGCGAACAAGTACA  398590

Query  842     GTGATGGAAAGATGAAAAGAACTTTGAAAAGAGAGTGAAAAAGTACGTGAAATTGTTGAA  901
               ||||||||||||||||||||||||||||||||||||||||||||||||||||||||||||
Sbjct  398589  GTGATGGAAAGATGAAAAGAACTTTGAAAAGAGAGTGAAAAAGTACGTGAAATTGTTGAA  398530

Query  902     AGGGAAGGGCTTGAGATCAGACTTGGTATTTTGCATGCTGCTCTCTCGGGGGCGGCCGCT  961
               ||||||||||||||||||||||||||||||||| ||| | |||||||||||| |||| ||
Sbjct  398529  AGGGAAGGGCTTGAGATCAGACTTGGTATTTTGTATGTTACTCTCTCGGGGGTGGCCTCT  398470

Query  962     GCGGTTTACCGGGCCAGCATCGGTTTGGAGCGGCAGGATAATGGCGGAGGAATGTGGCAC  1021
                | |||||||||||||||||| |||  |||||| |||| ||| ||| ||||||||||| |
Sbjct  398469  ACAGTTTACCGGGCCAGCATCAGTT--GAGCGGTAGGAGAATTGCGTAGGAATGTGGCTC  398412

Query  1022    GGCTTCTGCTGTGTGTTATAGCCTCTGACGATACTGCCAGCCTAGACCGAGGACTGCGGT  1081
               ||| || |  | ||||||||||||  | ||||||||||||| ||||| ||||||||||| 
Sbjct  398411  GGCCTCGGTCGAGTGTTATAGCCTTCGTCGATACTGCCAGCTTAGACTGAGGACTGCGG-  398353

Query  1082    TTTTAACCTAGGATGTTGGCATAATGATCTTAAGTCGCCCGTCTTGAAACACGGACC-AA  1140
                ||   ||||||||||||||||||||||||||||||||||||||||||||||||||| ||
Sbjct  398352  CTTCGGCCTAGGATGTTGGCATAATGATCTTAAGTCGCCCGTCTTGAAACACGGACCCAA  398293

Query  1141    GGAGTCTAACGTCTATGCGAGTGTTTGGGTGTAAAACCCGTACGCGTAATGAAAGTGAAC  1200
               ||||||||||||||||||||||||||||||||||||||||||||||||||||||||||||
Sbjct  398292  GGAGTCTAACGTCTATGCGAGTGTTTGGGTGTAAAACCCGTACGCGTAATGAAAGTGAAC  398233

Query  1201    GAAGGTGGGGGCC-CATTAG-GGTGCACCATCGACCGATCCTGATGTGTTCGGATGGATT  1258
               | |||| ||  |  | || |  | |||| |||||||||||||||||| ||||||||||||
Sbjct  398232  GTAGGTAGGACCTTCTTTTGAAGCGCACTATCGACCGATCCTGATGTCTTCGGATGGATT  398173

Query  1259    TGAGTAAGAGCATAGCTGTTGGGACCCGAAAGATGGTGAACTATGCCTGAATAGGGTGAA  1318
               ||||||||||||||||||||||||||||||||||||||||||||||||||||||||||||
Sbjct  398172  TGAGTAAGAGCATAGCTGTTGGGACCCGAAAGATGGTGAACTATGCCTGAATAGGGTGAA  398113

Query  1319    GCCAGAGGAAACTCTGGTGGAGGCTCGTAGCGGTTCTGACGTGCAAATCGATCGTCGAAT  1378
               ||||||||||||||||||||||||||||||||||||||||||||||||||||||||||||
Sbjct  398112  GCCAGAGGAAACTCTGGTGGAGGCTCGTAGCGGTTCTGACGTGCAAATCGATCGTCGAAT  398053

Query  1379    TTGGGTATAGGGGCGAAAGACTAATCGAACCATCTAGTAGCTGGTTCCTGC  1429
               |||||||||||||||||||||||||||||||||||||||||||||||||||
Sbjct  398052  TTGGGTATAGGGGCGAAAGACTAATCGAACCATCTAGTAGCTGGTTCCTGC  398002


 Score = 1179 bits (638),  Expect = 0.0
 Identities = 830/922 (90%), Gaps = 15/922 (2%)
 Strand=Plus/Minus

Query  519     CTTAAGCATATCAATAAGCGGAGGAAAAGAAACCAACAGGGATTGC-CTCAGTAGCGGCG  577
               ||||||||||||||||||||||||||||||||||||||||||||||  | ||||||||||
Sbjct  412814  CTTAAGCATATCAATAAGCGGAGGAAAAGAAACCAACAGGGATTGCTTTTAGTAGCGGCG  412755

Query  578     AGTGAAGCGGCAAAAGCTCAAATTTGAAATCTGGCGTCTTT-GGCGTCCGAGTTGTAATT  636
               ||||||||||||| |||||||||||||||||||||  ||||  | |||||||||||||||
Sbjct  412754  AGTGAAGCGGCAATAGCTCAAATTTGAAATCTGGC-ACTTTCAGTGTCCGAGTTGTAATT  412696

Query  637     TGAAGAAGGTATCTTTGGGCCCGGCTCTTGTCTATGTTCCTTGGAACAGGACGTCACAGA  696
               ||||||||||||||||||| |  ||||||||||||||| |||||||||  ||||||||||
Sbjct  412695  TGAAGAAGGTATCTTTGGGTCTAGCTCTTGTCTATGTTTCTTGGAACATAACGTCACAGA  412636

Query  697     GGGTGAGAATCCCGTGCGATGAGATGACCCGGGTCTGTGTAAAGTTCCTTCGACGAGTCG  756
               ||||||||||| | |||||||||||   |  | ||| |||| |||||||||   ||||  
Sbjct  412635  GGGTGAGAATCTCTTGCGATGAGAT-TTCTAGATCTTTGTATAGTTCCTTCTTAGAGTTT  412577

Query  757     AGTTGTTTGGGAATGCAGCTCTAAGTGGGTGGTAAATTCCATCTAAAGCTAAATATTGGC  816
               ||||||||||||||||||||||||||||||  | |||||||||||||||||||||| |||
Sbjct  412576  AGTTGTTTGGGAATGCAGCTCTAAGTGGGTTTTTAATTCCATCTAAAGCTAAATATCGGC  412517

Query  817     GAGAGACCGATAGCGAACAAGTACAGTGATGGAAAGATGAAAAGAACTTTGAAAAGAGAG  876
               ||||||| |||||||||||||||||||| |||| ||||||||||||||||||||||||||
Sbjct  412516  GAGAGACTGATAGCGAACAAGTACAGTGTTGGATAGATGAAAAGAACTTTGAAAAGAGAG  412457

Query  877     TGAAAAAGTACGTGAAATTGTTGAAAGGGAA-GGGC-TTGAGATCAGACTTGGTATTTTG  934
               ||||||||||||||||||||||||||||||| |||| |||||||||||||||| ||||||
Sbjct  412456  TGAAAAAGTACGTGAAATTGTTGAAAGGGAATGGGCTTTGAGATCAGACTTGGCATTTTG  412397

Query  935     CATGCTGCTCTCTCGGGGGCGGCCGCTGCGGTTTA-CCGGGCCAGCATCGGTTTGGAGCG  993
                ||| | |||||||| ||| |||| || | ||||| ||||||||||||| ||||| ||||
Sbjct  412396  TATGTTACTCTCTCGTGGGTGGCCTCTACAGTTTATCCGGGCCAGCATCAGTTTG-AGCG  412338

Query  994     GCAGGATAATGGCGGA-GGAATGTGGCACGGCT-TCTGCT-GTGTGTTATAGCCTCTGAC  1050
               | |||| ||| ||| | | |||||||| | ||| || | | | |||||||| | |  | |
Sbjct  412337  GTAGGAGAATTGCGTATGAAATGTGGCTCCGCTCTCGGGTCGAGTGTTATATCTTTCGTC  412278

Query  1051    GATACTGCCAGCCTAGACCGAGGACTGCGGTTTTTAACCTAGGATGTTGG-CATAATGAT  1109
               |||||||||||| ||||| |||||||||||  ||   |||| ||||||||  ||||||||
Sbjct  412277  GATACTGCCAGCTTAGACTGAGGACTGCGG-CTTCGGCCTAAGATGTTGGGGATAATGAT  412219

Query  1110    CTTAAGTCGCCCGTCTTGAAACACGGACCAAGGAGTCTAACGTCTATGCGAGTGTTTGGG  1169
               ||||||||||||||||||||||||||||||||||||||||||||||||||||||||||||
Sbjct  412218  CTTAAGTCGCCCGTCTTGAAACACGGACCAAGGAGTCTAACGTCTATGCGAGTGTTTGGG  412159

Query  1170    TGTAAAACCCGTACGCGTAATGAAAGTGAACGAAGGTGGGGGCC-CATTAG-GGTGCACC  1227
               |||||||||||||||||||||||||||||||| |||| ||  |  | || |  | |||| 
Sbjct  412158  TGTAAAACCCGTACGCGTAATGAAAGTGAACGTAGGTAGGACCTTCTTTTGAAGCGCACT  412099

Query  1228    ATCGACCGATCCTGATGTGTTCGGATGGATTTGAGTAAGAGCATAGCTGTTGGGACCCGA  1287
               |||||||||||||||||| |||||||||||||||||||||||||||||||||||||||||
Sbjct  412098  ATCGACCGATCCTGATGTCTTCGGATGGATTTGAGTAAGAGCATAGCTGTTGGGACCCGA  412039

Query  1288    AAGATGGTGAACTATGCCTGAATAGGGTGAAGCCAGAGGAAACTCTGGTGGAGGCTCGTA  1347
               ||||||||||||||||||||||||||||||||||||||||||||||||||||||||||||
Sbjct  412038  AAGATGGTGAACTATGCCTGAATAGGGTGAAGCCAGAGGAAACTCTGGTGGAGGCTCGTA  411979

Query  1348    GCGGTTCTGACGTGCAAATCGATCGTCGAATTTGGGTATAGGGGCGAAAGACTAATCGAA  1407
               ||||||||||||||||||||||||||||||||||||||||||||||||||||||||||||
Sbjct  411978  GCGGTTCTGACGTGCAAATCGATCGTCGAATTTGGGTATAGGGGCGAAAGACTAATCGAA  411919

Query  1408    CCATCTAGTAGCTGGTTCCTGC  1429
               ||||||||||||||||||||||
Sbjct  411918  CCATCTAGTAGCTGGTTCCTGC  411897


 Score = 71.3 bits (38),  Expect = 8e-08
 Identities = 38/38 (100%), Gaps = 0/38 (0%)
 Strand=Plus/Minus

Query  1       CAAGGTTTCCGTAGGTGAACCTGCGGAAGGATCATTAC  38
               ||||||||||||||||||||||||||||||||||||||
Sbjct  384042  CAAGGTTTCCGTAGGTGAACCTGCGGAAGGATCATTAC  384005


 Score = 71.3 bits (38),  Expect = 8e-08
 Identities = 38/38 (100%), Gaps = 0/38 (0%)
 Strand=Plus/Minus

Query  1       CAAGGTTTCCGTAGGTGAACCTGCGGAAGGATCATTAC  38
               ||||||||||||||||||||||||||||||||||||||
Sbjct  391718  CAAGGTTTCCGTAGGTGAACCTGCGGAAGGATCATTAC  391681


 Score = 71.3 bits (38),  Expect = 8e-08
 Identities = 38/38 (100%), Gaps = 0/38 (0%)
 Strand=Plus/Minus

Query  1       CAAGGTTTCCGTAGGTGAACCTGCGGAAGGATCATTAC  38
               ||||||||||||||||||||||||||||||||||||||
Sbjct  399448  CAAGGTTTCCGTAGGTGAACCTGCGGAAGGATCATTAC  399411


 Score = 71.3 bits (38),  Expect = 8e-08
 Identities = 38/38 (100%), Gaps = 0/38 (0%)
 Strand=Plus/Minus

Query  1       CAAGGTTTCCGTAGGTGAACCTGCGGAAGGATCATTAC  38
               ||||||||||||||||||||||||||||||||||||||
Sbjct  407176  CAAGGTTTCCGTAGGTGAACCTGCGGAAGGATCATTAC  407139


 Score = 71.3 bits (38),  Expect = 8e-08
 Identities = 38/38 (100%), Gaps = 0/38 (0%)
 Strand=Plus/Minus

Query  1       CAAGGTTTCCGTAGGTGAACCTGCGGAAGGATCATTAC  38
               ||||||||||||||||||||||||||||||||||||||
Sbjct  424095  CAAGGTTTCCGTAGGTGAACCTGCGGAAGGATCATTAC  424058


>CH445386.1 Parastagonospora nodorum SN15 scaffold_66, whole genome shotgun 
sequence
Length=19742

 Score = 1724 bits (933),  Expect = 0.0
 Identities = 1232/1370 (90%), Gaps = 46/1370 (3%)
 Strand=Plus/Minus

Query  79     AAACTTGCTTTGGCGGTGG--GC-CCA--GC-CTGCCGCCAGAGGTCTAAACTTACAACC  132
              |||||||||||||| ||||  ||   |  || |||| ||||||||  ||||| | |||||
Sbjct  16963  AAACTTGCTTTGGCAGTGGCTGCTTAATTGCTCTGCTGCCAGAGG-ATAAAC-T-CAACC  16907

Query  133    --AATTTTTTA---TCAACTTGTCACACCAGA-T-TA-TTACTAATAGTCAAAACTTTCA  184
                |||||||||   | |||| |||| | | || | || ||| ||||||||||||||||||
Sbjct  16906  TAAATTTTTTATTTTAAACTAGTCA-A-CTGATTATATTTATTAATAGTCAAAACTTTCA  16849

Query  185    ACAACGGATCTCTTGGTTCTCGCATCGATGAAGAACGCAGCGAAATGCGATACGTAATAT  244
              |||||||||||||||||||||||||||||||||||||||||||||||||||| |||||||
Sbjct  16848  ACAACGGATCTCTTGGTTCTCGCATCGATGAAGAACGCAGCGAAATGCGATAAGTAATAT  16789

Query  245    GAATTGCAGATATTCGTGAATCATCGAATCTTTGAACGCACATTGCGCCCTCTGGTATTC  304
              ||||||||||||||||||||||||||||||||||||||||||||||||||||||||||||
Sbjct  16788  GAATTGCAGATATTCGTGAATCATCGAATCTTTGAACGCACATTGCGCCCTCTGGTATTC  16729

Query  305    CGGAGGGCATGCCTGTTTGAGCGTCGTTTCTCCCTCAAACCGCTGGGTTTGGTGTTGAGC  364
              ||||||||||||||||||||||||| ||||||||||||||| | |||||||||| |||||
Sbjct  16728  CGGAGGGCATGCCTGTTTGAGCGTCATTTCTCCCTCAAACCCCCGGGTTTGGTGATGAGC  16669

Query  365    AATACGACTTGGGTTTGCTTGAAAGACGGTAGTGGTAAGGCGGGATCGCTTTGACAATGG  424
              |||||| |   ||||||||||||||    ||  ||  |||  | ||   | | |||||| 
Sbjct  16668  AATACG-C-CAGGTTTGCTTGAAAG---TTA--GG--AGG-AGTAT--TTATAACAATGT  16621

Query  425    CTTAGGTCTAACCAAAAACATTGCTTGCGGCGGT-AACG-TCCACCACGTATATCTTCAA  482
               |||||||||||||    |||||  |||       || | ||||  |  ||||| |||||
Sbjct  16620  ATTAGGTCTAACCA-CTCCATTG--TGCTTAATAAAAAGCTCCA--ATCTATAT-TTCAA  16567

Query  483    ACTTTGACCTCAAATCAGGTAGGACTACCCGCTGAACTTAAGCATATCAATAAGCGGAGG  542
              |||| ||||||||||||||||||| |||||||||||||||||||||||||||||||||||
Sbjct  16566  ACTTCGACCTCAAATCAGGTAGGATTACCCGCTGAACTTAAGCATATCAATAAGCGGAGG  16507

Query  543    AAAAGAAACCAACAGGGATTGCCTCAGTAGCGGCGAGTGAAGCGGCAAAAGCTCAAATTT  602
              |||||||||||||||||||||||| ||||||||||||||||||||||| |||||||||||
Sbjct  16506  AAAAGAAACCAACAGGGATTGCCTTAGTAGCGGCGAGTGAAGCGGCAATAGCTCAAATTT  16447

Query  603    GAAATCTGGCGTCTTT-GGCGTCCGAGTTGTAATTTGAAGAAGGTATCTTTGGGCCCGGC  661
              ||||||||||  ||||  | |||||||||||||||||||||||||||||||||| |  ||
Sbjct  16446  GAAATCTGGC-ACTTTCAGTGTCCGAGTTGTAATTTGAAGAAGGTATCTTTGGGTCTAGC  16388

Query  662    TCTTGTCTATGTTCCTTGGAACAGGACGTCACAGAGGGTGAGAATCCCGTGCGATGAGAT  721
              ||||||||||||| |||||||||| |||||||||||||||||||||||||||||||||||
Sbjct  16387  TCTTGTCTATGTTTCTTGGAACAGAACGTCACAGAGGGTGAGAATCCCGTGCGATGAGAT  16328

Query  722    GACCCGGGTCTGTGTAAAGTTCCTTCGACGAGTCGAGTTGTTTGGGAATGCAGCTCTAAG  781
              |  |  | ||| |||||||||||||||| |||||||||||||||||||||||||||||||
Sbjct  16327  G-TCTAGATCTATGTAAAGTTCCTTCGAAGAGTCGAGTTGTTTGGGAATGCAGCTCTAAG  16269

Query  782    TGGGTGGTAAATTCCATCTAAAGCTAAATATTGGCGAGAGACCGATAGCGAACAAGTACA  841
              ||||||||||||||||||||||||||||||||||||||||||||||||||||||||||||
Sbjct  16268  TGGGTGGTAAATTCCATCTAAAGCTAAATATTGGCGAGAGACCGATAGCGAACAAGTACA  16209

Query  842    GTGATGGAAAGATGAAAAGAACTTTGAAAAGAGAGTGAAAAAGTACGTGAAATTGTTGAA  901
              ||||||||||||||||||||||||||||||||||||||||||||||||||||||||||||
Sbjct  16208  GTGATGGAAAGATGAAAAGAACTTTGAAAAGAGAGTGAAAAAGTACGTGAAATTGTTGAA  16149

Query  902    AGGGAAGGGCTTGAGATCAGACTTGGTATTTTGCATGCTGCTCTCTCGGGGGCGGCCGCT  961
              ||||||||||||||||||||||||||||||||| ||| | |||||||||||| |||| ||
Sbjct  16148  AGGGAAGGGCTTGAGATCAGACTTGGTATTTTGTATGTTACTCTCTCGGGGGTGGCCTCT  16089

Query  962    GCGGTTTACCGGGCCAGCATCGGTTTGGAGCGGCAGGATAATGGCGGAGGAATGTGGCAC  1021
               | |||||||||||||||||| ||||| ||||| |||| ||| ||| ||||||||||| |
Sbjct  16088  ACAGTTTACCGGGCCAGCATCAGTTTG-AGCGGTAGGAGAATTGCGTAGGAATGTGGCTC  16030

Query  1022   GGCTTCTGCTGTGTGTTATAGCCTCTGACGATACTGCCAGCCTAGACCGAGGACTGCGGT  1081
              ||| || |  | ||||||||||||  | ||||||||||||| ||||| ||||||||||| 
Sbjct  16029  GGCCTCGGTCGAGTGTTATAGCCTTCGTCGATACTGCCAGCTTAGACTGAGGACTGCGG-  15971

Query  1082   TTTTAACCTAGGATGTTGGCATAATGATCTTAAGTCGCCCGTCTTGAAACACGGACCAAG  1141
               ||   ||||||||||||||||||||||||||||||||||||||||||||||||||||||
Sbjct  15970  CTTCGGCCTAGGATGTTGGCATAATGATCTTAAGTCGCCCGTCTTGAAACACGGACCAAG  15911

Query  1142   GAGTCTAACGTCTATGCGAGTGTTTGGGTGTAAAACCCGTACGCGTAATGAAAGTGAACG  1201
              ||||||||||||||||||||||||||||||||||||||||||||||||||||||||||||
Sbjct  15910  GAGTCTAACGTCTATGCGAGTGTTTGGGTGTAAAACCCGTACGCGTAATGAAAGTGAACG  15851

Query  1202   AAGGTGGGGGCC-CATTAG-GGTGCACCATCGACCGATCCTGATGTGTTCGGATGGATTT  1259
               |||| ||  |  | || |  | |||| |||||||||||||||||| |||||||||||||
Sbjct  15850  TAGGTAGGACCTTCTTTTGAAGCGCACTATCGACCGATCCTGATGTCTTCGGATGGATTT  15791

Query  1260   GAGTAAGAGCATAGCTGTTGGGACCCGAAAGATGGTGAACTATGCCTGAATAGGGTGAAG  1319
              ||||||||||||||||||||||||||||||||||||||||||||||||||||||||||||
Sbjct  15790  GAGTAAGAGCATAGCTGTTGGGACCCGAAAGATGGTGAACTATGCCTGAATAGGGTGAAG  15731

Query  1320   CCAGAGGAAACTCTGGTGGAGGCTCGTAGCGGTTCTGACGTGCAAATCGATCGTCGAATT  1379
              ||||||||||||||||||||||||||||||||||||||||||||||||||||||||||||
Sbjct  15730  CCAGAGGAAACTCTGGTGGAGGCTCGTAGCGGTTCTGACGTGCAAATCGATCGTCGAATT  15671

Query  1380   TGGGTATAGGGGCGAAAGACTAATCGAACCATCTAGTAGCTGGTTCCTGC  1429
              ||||||||||||||||||||||||||||||||||||||||||||||||||
Sbjct  15670  TGGGTATAGGGGCGAAAGACTAATCGAACCATCTAGTAGCTGGTTCCTGC  15621


 Score = 1413 bits (765),  Expect = 0.0
 Identities = 897/961 (93%), Gaps = 8/961 (1%)
 Strand=Plus/Minus

Query  472    TATATCTTCAAACTTTGACCTCAAATCAGGTAGGACTACCCGCTGAACTTAAGCATATCA  531
              ||||| ||||||||| ||||||||||||||||||| ||||||||||||||||||||||||
Sbjct  12214  TATAT-TTCAAACTTCGACCTCAAATCAGGTAGGATTACCCGCTGAACTTAAGCATATCA  12156

Query  532    ATAAGCGGAGGAAAAGAAACCAACAGGGATTGCCTCAGTAGCGGCGAGTGAAGCGGCAAA  591
              ||||||||||||||||||||||||||||||||||| ||||||||||||||||||||||| 
Sbjct  12155  ATAAGCGGAGGAAAAGAAACCAACAGGGATTGCCTTAGTAGCGGCGAGTGAAGCGGCAAT  12096

Query  592    AGCTCAAATTTGAAATCTGGCGTCTTT-GGCGTCCGAGTTGTAATTTGAAGAAGGTATCT  650
              |||||||||||||||||||||  ||||  | |||||||||||||||||||||||||||||
Sbjct  12095  AGCTCAAATTTGAAATCTGGC-ACTTTCAGTGTCCGAGTTGTAATTTGAAGAAGGTATCT  12037

Query  651    TTGGGCCCGGCTCTTGTCTATGTTCCTTGGAACAGGACGTCACAGAGGGTGAGAATCCCG  710
              ||||| |  ||||||||||||||| |||||||||| ||||||||||||||||||||||||
Sbjct  12036  TTGGGTCTAGCTCTTGTCTATGTTTCTTGGAACAGAACGTCACAGAGGGTGAGAATCCCG  11977

Query  711    TGCGATGAGATGACCCGGGTCTGTGTAAAGTTCCTTCGACGAGTCGAGTTGTTTGGGAAT  770
              ||||||||||||  |  | ||| |||||||||||||||| ||||||||||||||||||||
Sbjct  11976  TGCGATGAGATG-TCTAGATCTATGTAAAGTTCCTTCGAAGAGTCGAGTTGTTTGGGAAT  11918

Query  771    GCAGCTCTAAGTGGGTGGTAAATTCCATCTAAAGCTAAATATTGGCGAGAGACCGATAGC  830
              ||||||||||||||||||||||||||||||||||||||||||||||||||||||||||||
Sbjct  11917  GCAGCTCTAAGTGGGTGGTAAATTCCATCTAAAGCTAAATATTGGCGAGAGACCGATAGC  11858

Query  831    GAACAAGTACAGTGATGGAAAGATGAAAAGAACTTTGAAAAGAGAGTGAAAAAGTACGTG  890
              ||||||||||||||||||||||||||||||||||||||||||||||||||||||||||||
Sbjct  11857  GAACAAGTACAGTGATGGAAAGATGAAAAGAACTTTGAAAAGAGAGTGAAAAAGTACGTG  11798

Query  891    AAATTGTTGAAAGGGAAGGGCTTGAGATCAGACTTGGTATTTTGCATGCTGCTCTCTCGG  950
              |||||||||||||||||||||||||||||||||||||||||||| ||| | |||||||||
Sbjct  11797  AAATTGTTGAAAGGGAAGGGCTTGAGATCAGACTTGGTATTTTGTATGTTACTCTCTCGG  11738

Query  951    GGGCGGCCGCTGCGGTTTACCGGGCCAGCATCGGTTTGGAGCGGCAGGATAATGGCGGAG  1010
              ||| |||| || | |||||||||||||||||| ||||| ||||| |||| ||| ||| ||
Sbjct  11737  GGGTGGCCTCTACAGTTTACCGGGCCAGCATCAGTTTG-AGCGGTAGGAGAATTGCGTAG  11679

Query  1011   GAATGTGGCACGGCTTCTGCTGTGTGTTATAGCCTCTGACGATACTGCCAGCCTAGACCG  1070
              ||||||||| |||| || |  | ||||||||||||  | ||||||||||||| ||||| |
Sbjct  11678  GAATGTGGCTCGGCCTCGGTCGAGTGTTATAGCCTTCGTCGATACTGCCAGCTTAGACTG  11619

Query  1071   AGGACTGCGGTTTTTAACCTAGGATGTTGGCATAATGATCTTAAGTCGCCCGTCTTGAAA  1130
              ||||||||||  ||   |||||||||||||||||||||||||||||||||||||||||||
Sbjct  11618  AGGACTGCGG-CTTCGGCCTAGGATGTTGGCATAATGATCTTAAGTCGCCCGTCTTGAAA  11560

Query  1131   CACGGACCAAGGAGTCTAACGTCTATGCGAGTGTTTGGGTGTAAAACCCGTACGCGTAAT  1190
              ||||||||||||||||||||||||||||||||||||||||||||||||||||||||||||
Sbjct  11559  CACGGACCAAGGAGTCTAACGTCTATGCGAGTGTTTGGGTGTAAAACCCGTACGCGTAAT  11500

Query  1191   GAAAGTGAACGAAGGTGGGGGCC-CATTAG-GGTGCACCATCGACCGATCCTGATGTGTT  1248
              ||||||||||| |||| ||  |  | || |  | |||| |||||||||||||||||| ||
Sbjct  11499  GAAAGTGAACGTAGGTAGGACCTTCTTTTGAAGCGCACTATCGACCGATCCTGATGTCTT  11440

Query  1249   CGGATGGATTTGAGTAAGAGCATAGCTGTTGGGACCCGAAAGATGGTGAACTATGCCTGA  1308
              ||||||||||||||||||||||||||||||||||||||||||||||||||||||||||||
Sbjct  11439  CGGATGGATTTGAGTAAGAGCATAGCTGTTGGGACCCGAAAGATGGTGAACTATGCCTGA  11380

Query  1309   ATAGGGTGAAGCCAGAGGAAACTCTGGTGGAGGCTCGTAGCGGTTCTGACGTGCAAATCG  1368
              ||||||||||||||||||||||||||||||||||||||||||||||||||||||||||||
Sbjct  11379  ATAGGGTGAAGCCAGAGGAAACTCTGGTGGAGGCTCGTAGCGGTTCTGACGTGCAAATCG  11320

Query  1369   ATCGTCGAATTTGGGTATAGGGGCGAAAGACTAATCGAACCATCTAGTAGCTGGTTCCTG  1428
              ||||||||||||||||||||||||||||||||||||||||||||||||||||||||||||
Sbjct  11319  ATCGTCGAATTTGGGTATAGGGGCGAAAGACTAATCGAACCATCTAGTAGCTGGTTCCTG  11260

Query  1429   C  1429
              |
Sbjct  11259  C  11259


 Score = 584 bits (316),  Expect = 2e-162
 Identities = 505/589 (86%), Gaps = 41/589 (7%)
 Strand=Plus/Minus

Query  79   AAACTTGCTTTGGCGGTGG--GC-CCA--GC-CTGCCGCCAGAGGTCTAAACTTACAACC  132
            |||||||||||||| ||||  ||   |  || |||| ||||||||  ||||| | |||||
Sbjct  565  AAACTTGCTTTGGCAGTGGCTGCTTAATTGCTCTGCTGCCAGAGG-ATAAAC-T-CAACC  509

Query  133  --AATTTTTTA---TCAACTTGTCACACCAGA-T-TA-TTACTAATAGTCAAAACTTTCA  184
              |||||||||   | |||| |||| | | || | || ||| ||||||||||||||||||
Sbjct  508  TAAATTTTTTATTTTAAACTAGTCA-A-CTGATTATATTTATTAATAGTCAAAACTTTCA  451

Query  185  ACAACGGATCTCTTGGTTCTCGCATCGATGAAGAACGCAGCGAAATGCGATACGTAATAT  244
            |||||||||||||||||||||||||||||||||||||||||||||||||||| |||||||
Sbjct  450  ACAACGGATCTCTTGGTTCTCGCATCGATGAAGAACGCAGCGAAATGCGATAAGTAATAT  391

Query  245  GAATTGCAGATATTCGTGAATCATCGAATCTTTGAACGCACATTGCGCCCTCTGGTATTC  304
            ||||||||||||||||||||||||||||||||||||||||||||||||||||||||||||
Sbjct  390  GAATTGCAGATATTCGTGAATCATCGAATCTTTGAACGCACATTGCGCCCTCTGGTATTC  331

Query  305  CGGAGGGCATGCCTGTTTGAGCGTCGTTTCTCCCTCAAACCGCTGGGTTTGGTGTTGAGC  364
            ||||||||||||||||||||||||| ||||||||||||||| | |||||||||| |||||
Sbjct  330  CGGAGGGCATGCCTGTTTGAGCGTCATTTCTCCCTCAAACCCCCGGGTTTGGTGATGAGC  271

Query  365  AATACGACTTGGGTTTGCTTGAAAGACGGTAGTGGTAAGGCGGGATCGCTTTGACAATGG  424
            |||||| |   ||||||||||||||    ||| |  | || |  ||   | | |||||| 
Sbjct  270  AATACGCCA--GGTTTGCTTGAAAGT---TAG-G--A-GGAGT-AT--TTATAACAATGT  223

Query  425  CTTAGGTCTAACCAAAAACATTGCTTGCGGCGGTAAC-G-TCCACCACGTATATCTTCAA  482
             |||||||||||||    ||||| | ||      ||  | ||||   | ||||| |||||
Sbjct  222  ATTAGGTCTAACCACTC-CATTG-T-GCTTAATAAAAAGCTCCAAT-C-TATAT-TTCAA  169

Query  483  ACTTTGACCTCAAATCAGGTAGGACTACCCGCTGAACTTAAGCATATCAATAAGCGGAGG  542
            |||| ||||||||||||||||||| |||||||||||||||||||||||||||||||||||
Sbjct  168  ACTTCGACCTCAAATCAGGTAGGATTACCCGCTGAACTTAAGCATATCAATAAGCGGAGG  109

Query  543  AAAAGAAACCAACAGGGATTGCCTCAGTAGCGGCGAGTGAAGCGGCAAAAGCTCAAATTT  602
            |||||||||||||||||||||||| ||||||||||||||||||||||| |||||||||||
Sbjct  108  AAAAGAAACCAACAGGGATTGCCTTAGTAGCGGCGAGTGAAGCGGCAATAGCTCAAATTT  49

Query  603  GAAATCTGGCGTCTTTG-GCGTCCGAGTTGTAATTTGAAGAAGGTATCT  650
            ||||||||||  ||||  | |||||||||||||||||||||||||||||
Sbjct  48   GAAATCTGGCA-CTTTCAGTGTCCGAGTTGTAATTTGAAGAAGGTATCT  1


 Score = 71.3 bits (38),  Expect = 8e-08
 Identities = 38/38 (100%), Gaps = 0/38 (0%)
 Strand=Plus/Minus

Query  1    CAAGGTTTCCGTAGGTGAACCTGCGGAAGGATCATTAC  38
            ||||||||||||||||||||||||||||||||||||||
Sbjct  669  CAAGGTTTCCGTAGGTGAACCTGCGGAAGGATCATTAC  632


 Score = 71.3 bits (38),  Expect = 8e-08
 Identities = 38/38 (100%), Gaps = 0/38 (0%)
 Strand=Plus/Minus

Query  1      CAAGGTTTCCGTAGGTGAACCTGCGGAAGGATCATTAC  38
              ||||||||||||||||||||||||||||||||||||||
Sbjct  17067  CAAGGTTTCCGTAGGTGAACCTGCGGAAGGATCATTAC  17030


>NW_001884610.1 Parastagonospora nodorum SN15 chromosome Unknown scaffold_66, 
whole genome shotgun sequence
Length=19742

 Score = 1724 bits (933),  Expect = 0.0
 Identities = 1232/1370 (90%), Gaps = 46/1370 (3%)
 Strand=Plus/Minus

Query  79     AAACTTGCTTTGGCGGTGG--GC-CCA--GC-CTGCCGCCAGAGGTCTAAACTTACAACC  132
              |||||||||||||| ||||  ||   |  || |||| ||||||||  ||||| | |||||
Sbjct  16963  AAACTTGCTTTGGCAGTGGCTGCTTAATTGCTCTGCTGCCAGAGG-ATAAAC-T-CAACC  16907

Query  133    --AATTTTTTA---TCAACTTGTCACACCAGA-T-TA-TTACTAATAGTCAAAACTTTCA  184
                |||||||||   | |||| |||| | | || | || ||| ||||||||||||||||||
Sbjct  16906  TAAATTTTTTATTTTAAACTAGTCA-A-CTGATTATATTTATTAATAGTCAAAACTTTCA  16849

Query  185    ACAACGGATCTCTTGGTTCTCGCATCGATGAAGAACGCAGCGAAATGCGATACGTAATAT  244
              |||||||||||||||||||||||||||||||||||||||||||||||||||| |||||||
Sbjct  16848  ACAACGGATCTCTTGGTTCTCGCATCGATGAAGAACGCAGCGAAATGCGATAAGTAATAT  16789

Query  245    GAATTGCAGATATTCGTGAATCATCGAATCTTTGAACGCACATTGCGCCCTCTGGTATTC  304
              ||||||||||||||||||||||||||||||||||||||||||||||||||||||||||||
Sbjct  16788  GAATTGCAGATATTCGTGAATCATCGAATCTTTGAACGCACATTGCGCCCTCTGGTATTC  16729

Query  305    CGGAGGGCATGCCTGTTTGAGCGTCGTTTCTCCCTCAAACCGCTGGGTTTGGTGTTGAGC  364
              ||||||||||||||||||||||||| ||||||||||||||| | |||||||||| |||||
Sbjct  16728  CGGAGGGCATGCCTGTTTGAGCGTCATTTCTCCCTCAAACCCCCGGGTTTGGTGATGAGC  16669

Query  365    AATACGACTTGGGTTTGCTTGAAAGACGGTAGTGGTAAGGCGGGATCGCTTTGACAATGG  424
              |||||| |   ||||||||||||||    ||  ||  |||  | ||   | | |||||| 
Sbjct  16668  AATACG-C-CAGGTTTGCTTGAAAG---TTA--GG--AGG-AGTAT--TTATAACAATGT  16621

Query  425    CTTAGGTCTAACCAAAAACATTGCTTGCGGCGGT-AACG-TCCACCACGTATATCTTCAA  482
               |||||||||||||    |||||  |||       || | ||||  |  ||||| |||||
Sbjct  16620  ATTAGGTCTAACCA-CTCCATTG--TGCTTAATAAAAAGCTCCA--ATCTATAT-TTCAA  16567

Query  483    ACTTTGACCTCAAATCAGGTAGGACTACCCGCTGAACTTAAGCATATCAATAAGCGGAGG  542
              |||| ||||||||||||||||||| |||||||||||||||||||||||||||||||||||
Sbjct  16566  ACTTCGACCTCAAATCAGGTAGGATTACCCGCTGAACTTAAGCATATCAATAAGCGGAGG  16507

Query  543    AAAAGAAACCAACAGGGATTGCCTCAGTAGCGGCGAGTGAAGCGGCAAAAGCTCAAATTT  602
              |||||||||||||||||||||||| ||||||||||||||||||||||| |||||||||||
Sbjct  16506  AAAAGAAACCAACAGGGATTGCCTTAGTAGCGGCGAGTGAAGCGGCAATAGCTCAAATTT  16447

Query  603    GAAATCTGGCGTCTTT-GGCGTCCGAGTTGTAATTTGAAGAAGGTATCTTTGGGCCCGGC  661
              ||||||||||  ||||  | |||||||||||||||||||||||||||||||||| |  ||
Sbjct  16446  GAAATCTGGC-ACTTTCAGTGTCCGAGTTGTAATTTGAAGAAGGTATCTTTGGGTCTAGC  16388

Query  662    TCTTGTCTATGTTCCTTGGAACAGGACGTCACAGAGGGTGAGAATCCCGTGCGATGAGAT  721
              ||||||||||||| |||||||||| |||||||||||||||||||||||||||||||||||
Sbjct  16387  TCTTGTCTATGTTTCTTGGAACAGAACGTCACAGAGGGTGAGAATCCCGTGCGATGAGAT  16328

Query  722    GACCCGGGTCTGTGTAAAGTTCCTTCGACGAGTCGAGTTGTTTGGGAATGCAGCTCTAAG  781
              |  |  | ||| |||||||||||||||| |||||||||||||||||||||||||||||||
Sbjct  16327  G-TCTAGATCTATGTAAAGTTCCTTCGAAGAGTCGAGTTGTTTGGGAATGCAGCTCTAAG  16269

Query  782    TGGGTGGTAAATTCCATCTAAAGCTAAATATTGGCGAGAGACCGATAGCGAACAAGTACA  841
              ||||||||||||||||||||||||||||||||||||||||||||||||||||||||||||
Sbjct  16268  TGGGTGGTAAATTCCATCTAAAGCTAAATATTGGCGAGAGACCGATAGCGAACAAGTACA  16209

Query  842    GTGATGGAAAGATGAAAAGAACTTTGAAAAGAGAGTGAAAAAGTACGTGAAATTGTTGAA  901
              ||||||||||||||||||||||||||||||||||||||||||||||||||||||||||||
Sbjct  16208  GTGATGGAAAGATGAAAAGAACTTTGAAAAGAGAGTGAAAAAGTACGTGAAATTGTTGAA  16149

Query  902    AGGGAAGGGCTTGAGATCAGACTTGGTATTTTGCATGCTGCTCTCTCGGGGGCGGCCGCT  961
              ||||||||||||||||||||||||||||||||| ||| | |||||||||||| |||| ||
Sbjct  16148  AGGGAAGGGCTTGAGATCAGACTTGGTATTTTGTATGTTACTCTCTCGGGGGTGGCCTCT  16089

Query  962    GCGGTTTACCGGGCCAGCATCGGTTTGGAGCGGCAGGATAATGGCGGAGGAATGTGGCAC  1021
               | |||||||||||||||||| ||||| ||||| |||| ||| ||| ||||||||||| |
Sbjct  16088  ACAGTTTACCGGGCCAGCATCAGTTTG-AGCGGTAGGAGAATTGCGTAGGAATGTGGCTC  16030

Query  1022   GGCTTCTGCTGTGTGTTATAGCCTCTGACGATACTGCCAGCCTAGACCGAGGACTGCGGT  1081
              ||| || |  | ||||||||||||  | ||||||||||||| ||||| ||||||||||| 
Sbjct  16029  GGCCTCGGTCGAGTGTTATAGCCTTCGTCGATACTGCCAGCTTAGACTGAGGACTGCGG-  15971

Query  1082   TTTTAACCTAGGATGTTGGCATAATGATCTTAAGTCGCCCGTCTTGAAACACGGACCAAG  1141
               ||   ||||||||||||||||||||||||||||||||||||||||||||||||||||||
Sbjct  15970  CTTCGGCCTAGGATGTTGGCATAATGATCTTAAGTCGCCCGTCTTGAAACACGGACCAAG  15911

Query  1142   GAGTCTAACGTCTATGCGAGTGTTTGGGTGTAAAACCCGTACGCGTAATGAAAGTGAACG  1201
              ||||||||||||||||||||||||||||||||||||||||||||||||||||||||||||
Sbjct  15910  GAGTCTAACGTCTATGCGAGTGTTTGGGTGTAAAACCCGTACGCGTAATGAAAGTGAACG  15851

Query  1202   AAGGTGGGGGCC-CATTAG-GGTGCACCATCGACCGATCCTGATGTGTTCGGATGGATTT  1259
               |||| ||  |  | || |  | |||| |||||||||||||||||| |||||||||||||
Sbjct  15850  TAGGTAGGACCTTCTTTTGAAGCGCACTATCGACCGATCCTGATGTCTTCGGATGGATTT  15791

Query  1260   GAGTAAGAGCATAGCTGTTGGGACCCGAAAGATGGTGAACTATGCCTGAATAGGGTGAAG  1319
              ||||||||||||||||||||||||||||||||||||||||||||||||||||||||||||
Sbjct  15790  GAGTAAGAGCATAGCTGTTGGGACCCGAAAGATGGTGAACTATGCCTGAATAGGGTGAAG  15731

Query  1320   CCAGAGGAAACTCTGGTGGAGGCTCGTAGCGGTTCTGACGTGCAAATCGATCGTCGAATT  1379
              ||||||||||||||||||||||||||||||||||||||||||||||||||||||||||||
Sbjct  15730  CCAGAGGAAACTCTGGTGGAGGCTCGTAGCGGTTCTGACGTGCAAATCGATCGTCGAATT  15671

Query  1380   TGGGTATAGGGGCGAAAGACTAATCGAACCATCTAGTAGCTGGTTCCTGC  1429
              ||||||||||||||||||||||||||||||||||||||||||||||||||
Sbjct  15670  TGGGTATAGGGGCGAAAGACTAATCGAACCATCTAGTAGCTGGTTCCTGC  15621


 Score = 1413 bits (765),  Expect = 0.0
 Identities = 897/961 (93%), Gaps = 8/961 (1%)
 Strand=Plus/Minus

Query  472    TATATCTTCAAACTTTGACCTCAAATCAGGTAGGACTACCCGCTGAACTTAAGCATATCA  531
              ||||| ||||||||| ||||||||||||||||||| ||||||||||||||||||||||||
Sbjct  12214  TATAT-TTCAAACTTCGACCTCAAATCAGGTAGGATTACCCGCTGAACTTAAGCATATCA  12156

Query  532    ATAAGCGGAGGAAAAGAAACCAACAGGGATTGCCTCAGTAGCGGCGAGTGAAGCGGCAAA  591
              ||||||||||||||||||||||||||||||||||| ||||||||||||||||||||||| 
Sbjct  12155  ATAAGCGGAGGAAAAGAAACCAACAGGGATTGCCTTAGTAGCGGCGAGTGAAGCGGCAAT  12096

Query  592    AGCTCAAATTTGAAATCTGGCGTCTTT-GGCGTCCGAGTTGTAATTTGAAGAAGGTATCT  650
              |||||||||||||||||||||  ||||  | |||||||||||||||||||||||||||||
Sbjct  12095  AGCTCAAATTTGAAATCTGGC-ACTTTCAGTGTCCGAGTTGTAATTTGAAGAAGGTATCT  12037

Query  651    TTGGGCCCGGCTCTTGTCTATGTTCCTTGGAACAGGACGTCACAGAGGGTGAGAATCCCG  710
              ||||| |  ||||||||||||||| |||||||||| ||||||||||||||||||||||||
Sbjct  12036  TTGGGTCTAGCTCTTGTCTATGTTTCTTGGAACAGAACGTCACAGAGGGTGAGAATCCCG  11977

Query  711    TGCGATGAGATGACCCGGGTCTGTGTAAAGTTCCTTCGACGAGTCGAGTTGTTTGGGAAT  770
              ||||||||||||  |  | ||| |||||||||||||||| ||||||||||||||||||||
Sbjct  11976  TGCGATGAGATG-TCTAGATCTATGTAAAGTTCCTTCGAAGAGTCGAGTTGTTTGGGAAT  11918

Query  771    GCAGCTCTAAGTGGGTGGTAAATTCCATCTAAAGCTAAATATTGGCGAGAGACCGATAGC  830
              ||||||||||||||||||||||||||||||||||||||||||||||||||||||||||||
Sbjct  11917  GCAGCTCTAAGTGGGTGGTAAATTCCATCTAAAGCTAAATATTGGCGAGAGACCGATAGC  11858

Query  831    GAACAAGTACAGTGATGGAAAGATGAAAAGAACTTTGAAAAGAGAGTGAAAAAGTACGTG  890
              ||||||||||||||||||||||||||||||||||||||||||||||||||||||||||||
Sbjct  11857  GAACAAGTACAGTGATGGAAAGATGAAAAGAACTTTGAAAAGAGAGTGAAAAAGTACGTG  11798

Query  891    AAATTGTTGAAAGGGAAGGGCTTGAGATCAGACTTGGTATTTTGCATGCTGCTCTCTCGG  950
              |||||||||||||||||||||||||||||||||||||||||||| ||| | |||||||||
Sbjct  11797  AAATTGTTGAAAGGGAAGGGCTTGAGATCAGACTTGGTATTTTGTATGTTACTCTCTCGG  11738

Query  951    GGGCGGCCGCTGCGGTTTACCGGGCCAGCATCGGTTTGGAGCGGCAGGATAATGGCGGAG  1010
              ||| |||| || | |||||||||||||||||| ||||| ||||| |||| ||| ||| ||
Sbjct  11737  GGGTGGCCTCTACAGTTTACCGGGCCAGCATCAGTTTG-AGCGGTAGGAGAATTGCGTAG  11679

Query  1011   GAATGTGGCACGGCTTCTGCTGTGTGTTATAGCCTCTGACGATACTGCCAGCCTAGACCG  1070
              ||||||||| |||| || |  | ||||||||||||  | ||||||||||||| ||||| |
Sbjct  11678  GAATGTGGCTCGGCCTCGGTCGAGTGTTATAGCCTTCGTCGATACTGCCAGCTTAGACTG  11619

Query  1071   AGGACTGCGGTTTTTAACCTAGGATGTTGGCATAATGATCTTAAGTCGCCCGTCTTGAAA  1130
              ||||||||||  ||   |||||||||||||||||||||||||||||||||||||||||||
Sbjct  11618  AGGACTGCGG-CTTCGGCCTAGGATGTTGGCATAATGATCTTAAGTCGCCCGTCTTGAAA  11560

Query  1131   CACGGACCAAGGAGTCTAACGTCTATGCGAGTGTTTGGGTGTAAAACCCGTACGCGTAAT  1190
              ||||||||||||||||||||||||||||||||||||||||||||||||||||||||||||
Sbjct  11559  CACGGACCAAGGAGTCTAACGTCTATGCGAGTGTTTGGGTGTAAAACCCGTACGCGTAAT  11500

Query  1191   GAAAGTGAACGAAGGTGGGGGCC-CATTAG-GGTGCACCATCGACCGATCCTGATGTGTT  1248
              ||||||||||| |||| ||  |  | || |  | |||| |||||||||||||||||| ||
Sbjct  11499  GAAAGTGAACGTAGGTAGGACCTTCTTTTGAAGCGCACTATCGACCGATCCTGATGTCTT  11440

Query  1249   CGGATGGATTTGAGTAAGAGCATAGCTGTTGGGACCCGAAAGATGGTGAACTATGCCTGA  1308
              ||||||||||||||||||||||||||||||||||||||||||||||||||||||||||||
Sbjct  11439  CGGATGGATTTGAGTAAGAGCATAGCTGTTGGGACCCGAAAGATGGTGAACTATGCCTGA  11380

Query  1309   ATAGGGTGAAGCCAGAGGAAACTCTGGTGGAGGCTCGTAGCGGTTCTGACGTGCAAATCG  1368
              ||||||||||||||||||||||||||||||||||||||||||||||||||||||||||||
Sbjct  11379  ATAGGGTGAAGCCAGAGGAAACTCTGGTGGAGGCTCGTAGCGGTTCTGACGTGCAAATCG  11320

Query  1369   ATCGTCGAATTTGGGTATAGGGGCGAAAGACTAATCGAACCATCTAGTAGCTGGTTCCTG  1428
              ||||||||||||||||||||||||||||||||||||||||||||||||||||||||||||
Sbjct  11319  ATCGTCGAATTTGGGTATAGGGGCGAAAGACTAATCGAACCATCTAGTAGCTGGTTCCTG  11260

Query  1429   C  1429
              |
Sbjct  11259  C  11259


 Score = 584 bits (316),  Expect = 2e-162
 Identities = 505/589 (86%), Gaps = 41/589 (7%)
 Strand=Plus/Minus
[truncated: 2,438,053 more chars]
