# Supplementary material for: Using nanopore sequencing to identify fungi from clinical samples with high phylogenetic resolution
Source: Sci Rep. 2023 Jun 16;13:9785. doi: 10.1038/s41598-023-37016-0 (PMC10275880; doi:10.1038/s41598-023-37016-0)
Supplement: Supplementary file 1 — Supplementary Information. [file 41598_2023_37016_MOESM1_ESM.zip › Supplementary_Information/Supplementary_Data/Data_S5_Mock_blast/results/Mock_RGN5_1_fmt0.txt]

BLASTN 2.13.0+


Reference: Zheng Zhang, Scott Schwartz, Lukas Wagner, and Webb
Miller (2000), "A greedy algorithm for aligning DNA sequences", J
Comput Biol 2000; 7(1-2):203-14.


Database: all.fna
           16,976,359 sequences; 173,045,930,078 total letters


Query= RCA95m_1

Length=2605
                                                                      Score     E
Sequences producing significant alignments:                          (Bits)  Value

JAIGNX010000036.1 Cutaneotrichosporon dermatis strain NICC30027 S...  4806    0.0  
JAIGNX010000006.1 Cutaneotrichosporon dermatis strain NICC30027 S...  4806    0.0  
JAMAMB010000006.1 Trichosporonaceae sp. PL3408A ctg_6, whole geno...  4482    0.0  
JAMAMA010000005.1 Trichosporonaceae sp. PDH3307A ctg_5, whole gen...  4482    0.0  
BEDW01000020.1 Cutaneotrichosporon arboriformis DNA, scaffold: sc...  4418    0.0  
JAMALP010000010.1 Cutaneotrichosporon sp. PT3311B ctg_10, whole g...  4375    0.0  
JAMALO010000017.1 Cutaneotrichosporon sp. PA3318 ctg_17, whole ge...  4375    0.0  
BEDX01000012.1 Cutaneotrichosporon daszewskae DNA, scaffold: scaf...  4209    0.0  
JAMYHM010000230.1 Apiotrichum sp. PA4207 ctg_230, whole genome sh...  4209    0.0  
JAMYHP010000150.1 Apiotrichum sp. Y4201-1 ctg_150, whole genome s...  4209    0.0  
JAMYHQ010001361.1 Apiotrichum sp. M3315A-1 ctg_1361, whole genome...  4204    0.0  
JAMYHN010000191.1 Apiotrichum sp. PDH3304B ctg_191, whole genome ...  4204    0.0  
JAMALS010000003.1 Pascua sp. PK3308B-1 ctg_3, whole genome shotgu...  4181    0.0  
JAMFRD010000198.1 Pascua sp. PH4015B ctg_199, whole genome shotgu...  4181    0.0  
JAMALR010000011.1 Pascua sp. PH3313A ctg_11, whole genome shotgun...  4181    0.0  
JAMFRE010000187.1 Pascua sp. PL2904B ctg_187, whole genome shotgu...  4181    0.0  
JALJEG010000101.1 Apiotrichum siamense strain L8in5 NODE_101_leng...  4126    0.0  
PQXP01000239.1 Apiotrichum akiyoshidainum strain HP2023 Contig964...  4098    0.0  
PQXP01001050.1 Apiotrichum akiyoshidainum strain HP2023 Contig122...  4028    0.0  
JAMALZ010000002.1 Trichosporon sp. PB005A ctg_2, whole genome sho...  4024    0.0  
QPMP01000167.1 Colletotrichum tropicale strain CgS9275 KSG_CgS927...  4013    0.0  
QKWK01000021.1 Vanrija humicola strain CBS 4282 CBS4282_scaffold2...  3997    0.0  
RSCE01000026.1 Apiotrichum porosum strain DSM 27194 scaffold_26, ...  3973    0.0  
RSCE01000022.1 Apiotrichum porosum strain DSM 27194 scaffold_22, ...  3973    0.0  
NW_021167133.1 Apiotrichum porosum strain DSM 27194 chromosome Un...  3973    0.0  
NW_021167129.1 Apiotrichum porosum strain DSM 27194 chromosome Un...  3973    0.0  
PQXP01001036.1 Apiotrichum akiyoshidainum strain HP2023 Contig111...  3930    0.0  
JAMYHS010001152.1 Apiotrichum sp. Y3305A ctg_1152, whole genome s...  3923    0.0  
JAMYHO010000241.1 Apiotrichum sp. PL3306B ctg_241, whole genome s...  3910    0.0  
PQXP01001035.1 Apiotrichum akiyoshidainum strain HP2023 Contig111...  3880    0.0  
JH977602.1 Trichosporon asahii var. asahii CBS 2479 unplaced geno...  3783    0.0  
NW_014040855.1 Trichosporon asahii var. asahii CBS 2479 unplaced ...  3783    0.0  
CP086717.1 Vanrija pseudolonga isolate DUCC4014 chromosome 4          3773    0.0  
JAMALM010001433.1 Cutaneotrichosporon sp. P10-008 ctg_1433, whole...  3749    0.0  
JAMYHL010000155.1 Apiotrichum sp. Y4204 ctg_155, whole genome sho...  3616    0.0  
RSCD01000010.1 Saitozyma podzolica strain DSM 27192 scaffold_10, ...  3615    0.0  
JAMYHR010000054.1 Apiotrichum sp. PL3309B ctg_54, whole genome sh...  3607    0.0  
RSCD01000041.1 Saitozyma podzolica strain DSM 27192 scaffold_41, ...  3596    0.0  
JAKFAO010000004.1 Naematelia aurantialba strain NX-20 Contig4, wh...  3458    0.0  
MCFC01000139.1 Naematelia encephala strain 68-887.2 BCR39scaffold...  3450    0.0  
NBSH01000033.1 Kockovaella imperatae strain NRRL Y-17943 BD324sca...  3435    0.0  
NBSH01000032.1 Kockovaella imperatae strain NRRL Y-17943 BD324sca...  3435    0.0  
NW_019028973.1 Kockovaella imperatae strain NRRL Y-17943 chromoso...  3435    0.0  
NW_019028972.1 Kockovaella imperatae strain NRRL Y-17943 chromoso...  3435    0.0  
JAMALQ010000137.1 Pascua sp. PH3615 ctg_137, whole genome shotgun...  3432    0.0  
AE017342.1 Cryptococcus neoformans var. neoformans JEC21 chromoso...  3365    0.0  
NC_006684.1 Cryptococcus neoformans var. neoformans JEC21 chromos...  3365    0.0  
CP000287.1 Cryptococcus gattii WM276 chromosome B, complete sequence  3362    0.0  
NC_014939.1 Cryptococcus gattii WM276 chromosome B, complete sequ...  3362    0.0  
CP025762.1 Cryptococcus gattii VGII R265 chromosome 4                 3356    0.0  
VHDQ01000015.1 Cryptococcus cf. gattii strain MF34 chromosome 14 ...  3356    0.0  
NQVO01000100.1 Kwoniella shandongensis strain CBS 12478 scaffold0...  3356    0.0  
NW_022474172.1 Kwoniella shandongensis strain CBS 12478 chromosom...  3356    0.0  
JANBXI010000027.1 Cryptococcus sp. VH57_BW 27, whole genome shotg...  3349    0.0  
SSXJ01000371.1 Cryptococcus neoformans AD hybrid strain CBS 132 t...  3345    0.0  
BEDY01000008.1 Vanrija fragicola DNA, scaffold: scaffold_8, strai...  3339    0.0  
JAHXHD010001605.1 Papiliotrema terrestris strain LS28 unplaced-10...  3334    0.0  
SSXJ01000381.1 Cryptococcus neoformans AD hybrid strain CBS 132 t...  3334    0.0  
JALAIP010002631.1 Caloplaca aegaea isolate LIQ143CAAG scaffold_26...  3328    0.0  
CM016937.1 Cryptococcus sp. DSM 27421 chromosome 9, whole genome ...  3325    0.0  
JAMYHU010000003.1 Trichosporon sp. P6006 ctg_3, whole genome shot...  3312    0.0  
JAAAXZ010000726.1 Podosphaera xanthii isolate Wanju2017 POXAN0074...  3312    0.0  
JAMYHV010000178.1 Trichosporon sp. PG3703 ctg_178, whole genome s...  3312    0.0  
JAMYHW010000003.1 Trichosporon sp. LN7006B ctg_3, whole genome sh...  3312    0.0  
VHDQ01000014.1 Cryptococcus cf. gattii strain MF34 chromosome 14 ...  3301    0.0  
JALAIM010001695.1 Xanthoria sp. 1 TBL-2021 isolate LIQ80XSP scaff...  3221    0.0  
PQXP01000592.1 Apiotrichum akiyoshidainum strain HP2023 Contig268...  3134    0.0  
JAKLMH010000020.1 Fungal sp. FJII-L8-SW-PAB2 NODE_20_length_44271...  3134    0.0  
JAMRJJ010000016.1 Dioszegia hungarica strain Y1 Contig9, whole ge...  3121    0.0  
JAMRJJ010000013.1 Dioszegia hungarica strain Y1 Contig24, whole g...  3061    0.0  
JAMRJJ010000007.1 Dioszegia hungarica strain Y1 Contig22, whole g...  3061    0.0  
JAMRJJ010000004.1 Dioszegia hungarica strain Y1 Contig19, whole g...  3061    0.0  
JAMRJJ010000023.1 Dioszegia hungarica strain Y1 Contig21, whole g...  3057    0.0  
JAMRJJ010000024.1 Dioszegia hungarica strain Y1 Contig20, whole g...  3055    0.0  
JAMRJJ010000020.1 Dioszegia hungarica strain Y1 Contig23, whole g...  3049    0.0  
JAMRJJ010000019.1 Dioszegia hungarica strain Y1 Contig5, whole ge...  3025    0.0  
SWKT01000207.1 Neopestalotiopsis sp. 37M scaffold_208, whole geno...  2933    0.0  
JAAZPX010000111.1 Papiliotrema laurentii strain IF7SW-F4 scaffold...  2922    0.0  
JAIFAB010000018.1 Filobasidium floriforme strain CBS 6241 HD553sc...  2900    0.0  
NW_025763639.1 Filobasidium floriforme strain CBS 6241 chromosome...  2900    0.0  
BRDD01000307.1 Tremella fuciformis NBRC 9317 DNA, KCNB80TF.307, w...  2822    0.0  
MJGA01000030.1 Phanerodontia chrysosporium strain ATCC 20696 cont...  2778    0.0  
MJGA01000125.1 Phanerodontia chrysosporium strain ATCC 20696 cont...  2778    0.0  
BRDC01000066.1 Tremella yokohamensis NBRC 100148 DNA, KCNB35TY.66...  2776    0.0  
MJGA01000049.1 Phanerodontia chrysosporium strain ATCC 20696 cont...  2776    0.0  
MJGA01000126.1 Phanerodontia chrysosporium strain ATCC 20696 cont...  2776    0.0  
PEKF01000136.1 Ramalina intermedia strain YAF0013 NODE_154_length...  2765    0.0  
JABYQO010000029.1 Trametes elegans strain CIRM-BRFM 1122 BD413sca...  2741    0.0  
JAMALH010000007.1 Filobasidiaceae sp. PG3902-1 ctg_7, whole genom...  2741    0.0  
JAMALI010000176.1 Filobasidiaceae sp. PT2105A ctg_176, whole geno...  2741    0.0  
JH711537.1 Tremella mesenterica DSM 1558 unplaced genomic scaffol...  2737    0.0  
JAHRBS010000018.1 Ganoderma tsugae strain CCMJ4178 utg5856, whole...  2737    0.0  
NW_006711234.1 Tremella mesenterica DSM 1558 unplaced genomic sca...  2737    0.0  
JAHKGY010000035.1 Ganoderma leucocontextum strain HMGIM-I160015 C...  2736    0.0  
JAHKGY010000012.1 Ganoderma leucocontextum strain HMGIM-I160015 C...  2736    0.0  
JANEWO010000736.1 Tausonia pullulans strain CRUB 1754 NODE_736_le...  2732    0.0  
PUDQ02000143.1 Trametes villosa isolate CCMB561 scf7180000001066,...  2732    0.0  
JAHRBS010000011.1 Ganoderma tsugae strain CCMJ4178 utg61, whole g...  2732    0.0  
JAHRBS010000006.1 Ganoderma tsugae strain CCMJ4178 utg25, whole g...  2732    0.0  
JADCQV010000005.1 Mrakiaceae sp. VS III B KN 2 VS-III-B-KN-2_cont...  2726    0.0  
JABYQI010000027.1 Trametes maxima strain CIRM-BRFM 1813 C8Q78scaf...  2717    0.0  
CP019375.1 Trametes hirsuta strain 072 chromosome 2 sequence          2717    0.0  
FTLJ01000020.1 Tinctoporellus epimiltinus genome assembly, contig...  2700    0.0  
BEDZ01000084.1 Cutaneotrichosporon cyanovorans DNA, scaffold: sca...  2682    0.0  
BRON01000014.1 Mrakia gelida MGH-2 DNA, scaffold_14, whole genome...  2669    0.0  
LOEC01000834.1 Mrakia psychrophila strain NN053900 MPSYg834, whol...  2663    0.0  
BBPU01000016.1 Mrakia blollopis SK-4 DNA, contig: SK4n2002, whole...  2663    0.0  
BBPU01000017.1 Mrakia blollopis SK-4 DNA, contig: SK4n2003, whole...  2663    0.0  
BBPU01000018.1 Mrakia blollopis SK-4 DNA, contig: SK4n2004, whole...  2663    0.0  
BBPU01000019.1 Mrakia blollopis SK-4 DNA, contig: SK4n2005, whole...  2663    0.0  
BBPU01000021.1 Mrakia blollopis SK-4 DNA, contig: SK4n2007, whole...  2663    0.0  
BBPU01000022.1 Mrakia blollopis SK-4 DNA, contig: SK4n2008, whole...  2663    0.0  
BBPU01000024.1 Mrakia blollopis SK-4 DNA, contig: SK4n2010, whole...  2663    0.0  
BBPU01000025.1 Mrakia blollopis SK-4 DNA, contig: SK4n2011, whole...  2663    0.0  
BBPU01000026.1 Mrakia blollopis SK-4 DNA, contig: SK4n2012, whole...  2663    0.0  
BBPU01000027.1 Mrakia blollopis SK-4 DNA, contig: SK4n2013, whole...  2663    0.0  
BBPU01000028.1 Mrakia blollopis SK-4 DNA, contig: SK4n2014, whole...  2663    0.0  
BBPU01000029.1 Mrakia blollopis SK-4 DNA, contig: SK4n2015, whole...  2663    0.0  
BBPU01000030.1 Mrakia blollopis SK-4 DNA, contig: SK4n2016, whole...  2663    0.0  
BBPU01000032.1 Mrakia blollopis SK-4 DNA, contig: SK4n2018, whole...  2663    0.0  
BBPU01000033.1 Mrakia blollopis SK-4 DNA, contig: SK4n2019, whole...  2663    0.0  
BBPU01000034.1 Mrakia blollopis SK-4 DNA, contig: SK4n2020, whole...  2663    0.0  
BBPU01000035.1 Mrakia blollopis SK-4 DNA, contig: SK4n2021, whole...  2663    0.0  
BBPU01000037.1 Mrakia blollopis SK-4 DNA, contig: SK4n2023, whole...  2663    0.0  
BBPU01000038.1 Mrakia blollopis SK-4 DNA, contig: SK4n2024, whole...  2663    0.0  
BBPU01000040.1 Mrakia blollopis SK-4 DNA, contig: SK4n2026, whole...  2663    0.0  
BBPU01000041.1 Mrakia blollopis SK-4 DNA, contig: SK4n2027, whole...  2663    0.0  
BBPU01000042.1 Mrakia blollopis SK-4 DNA, contig: SK4n2028, whole...  2663    0.0  
BBPU01000048.1 Mrakia blollopis SK-4 DNA, contig: SK4n2034, whole...  2656    0.0  
BBPU01000049.1 Mrakia blollopis SK-4 DNA, contig: SK4n2035, whole...  2656    0.0  
JACGZH010000010.1 Phaffia rhodozyma strain CBS 6938 QXden1.PacBio...  2652    0.0  
JACGZH010000007.1 Phaffia rhodozyma strain CBS 6938 QXden1.PacBio...  2652    0.0  
JACGZH010000006.1 Phaffia rhodozyma strain CBS 6938 QXden1.PacBio...  2652    0.0  
JACGZH010000019.1 Phaffia rhodozyma strain CBS 6938 QXden1.PacBio...  2652    0.0  
JACGZH010000018.1 Phaffia rhodozyma strain CBS 6938 QXden1.PacBio...  2652    0.0  
JACGZH010000015.1 Phaffia rhodozyma strain CBS 6938 QXden1.PacBio...  2652    0.0  
JACGZH010000014.1 Phaffia rhodozyma strain CBS 6938 QXden1.PacBio...  2652    0.0  
JACGZH010000013.1 Phaffia rhodozyma strain CBS 6938 QXden1.PacBio...  2652    0.0  
JACGZH010000001.1 Phaffia rhodozyma strain CBS 6938 QXden1.PacBio...  2652    0.0  
BBPU01000036.1 Mrakia blollopis SK-4 DNA, contig: SK4n2022, whole...  2645    0.0  
JTLS01001059.1 Basidioascus undulatus strain DAOM 241956 scaffold...  2643    0.0  
VTPW01000019.1 Amauroderma rugosum strain ACCC 51706 ctg19, whole...  2634    0.0  
QCWT01000098.1 Pleurotus tuoliensis strain JKBL130LB Contig_99, w...  2630    0.0  
QCWT01000106.1 Pleurotus tuoliensis strain JKBL130LB Contig_107, ...  2630    0.0  
JACETU010000006.1 Pleurotus ostreatus strain PC9 scaffold_6, whol...  2630    0.0  
NW_023503161.1 Pleurotus ostreatus strain PC9 chromosome Unknown ...  2630    0.0  
VTPW01000021.1 Amauroderma rugosum strain ACCC 51706 ctg21, whole...  2628    0.0  
VTPW01000013.1 Amauroderma rugosum strain ACCC 51706 ctg13, whole...  2628    0.0  
MJIM01000216.1 Fomitopsis palustris strain ATCC 62978 contig216, ...  2628    0.0  
MJIM01000193.1 Fomitopsis palustris strain ATCC 62978 contig193, ...  2628    0.0  
MJIM01000158.1 Fomitopsis palustris strain ATCC 62978 contig158, ...  2628    0.0  
MJIM01000133.1 Fomitopsis palustris strain ATCC 62978 contig133, ...  2628    0.0  
KZ110649.1 Postia placenta MAD-698-R-SB12 unplaced genomic scaffo...  2625    0.0  
NW_020169890.1 Postia placenta MAD-698-R-SB12 unplaced genomic sc...  2625    0.0  
JAHLMH010000002.1 Auriscalpium orientale strain AU-Y-A auorcontig...  2623    0.0  
BBPU01000039.1 Mrakia blollopis SK-4 DNA, contig: SK4n2025, whole...  2621    0.0  
SEOQ01000808.1 Dentipellis fragilis strain DSM 105465 Contig_808,...  2617    0.0  
JABYQF010000031.1 Trametes polyzona strain CIRM-BRFM 1798 C8Q77sc...  2617    0.0  
JABYQF010000027.1 Trametes polyzona strain CIRM-BRFM 1798 C8Q77sc...  2617    0.0  
QCWS01000124.1 Pleurotus eryngii strain JKXB130DA Contig_124, who...  2615    0.0  
JABYQH010000084.1 Cubamyces menziesii strain CIRM-BRFM 1781 C8Q70...  2601    0.0  
JABYQH010000083.1 Cubamyces menziesii strain CIRM-BRFM 1781 C8Q70...  2601    0.0  
JABWUW010000007.1 Ganoderma lucidum strain Ling-Jian NO.2 C000097...  2597    0.0  
JABYQP010000066.1 Abortiporus biennis strain CIRM-BRFM 1778 C8Q75...  2593    0.0  
JACBKP010000822.1 Neoantrodia serialis strain Sig1Antser10 B0H18s...  2593    0.0  
JACBKP010000816.1 Neoantrodia serialis strain Sig1Antser10 B0H18s...  2593    0.0  
NW_025955782.1 Neoantrodia serialis strain Sig1Antser10 chromosom...  2593    0.0  
NW_025955776.1 Neoantrodia serialis strain Sig1Antser10 chromosom...  2593    0.0  
JACFYU010000049.1 Pleurotus tuber-regium strain ACCC 50657-18 con...  2588    0.0  
JACBKP010000468.1 Neoantrodia serialis strain Sig1Antser10 B0H18s...  2588    0.0  
QCWS01000004.1 Pleurotus eryngii strain JKXB130DA Contig_4, whole...  2588    0.0  
NW_025955428.1 Neoantrodia serialis strain Sig1Antser10 chromosom...  2588    0.0  
WAHA01000022.1 Trametes sanguinea strain ACCC51180 Seq22, whole g...  2586    0.0  
JACDTU010000005.1 Cubamyces lactineus strain CIRM-BRFM 1664 C8Q73...  2584    0.0  
PDUQ01000098.1 Heterobasidion parviporum strain 96026 scaffold98,...  2582    0.0  
PDUQ01000092.1 Heterobasidion parviporum strain 96026 scaffold92,...  2582    0.0  
PDUQ01000268.1 Heterobasidion parviporum strain 96026 scaffold268...  2582    0.0  
PDUQ01000245.1 Heterobasidion parviporum strain 96026 scaffold245...  2582    0.0  
PDUQ01000237.1 Heterobasidion parviporum strain 96026 scaffold237...  2582    0.0  
PDUQ01000178.1 Heterobasidion parviporum strain 96026 scaffold178...  2582    0.0  
PDUQ01000137.1 Heterobasidion parviporum strain 96026 scaffold137...  2582    0.0  
PDUQ01000134.1 Heterobasidion parviporum strain 96026 scaffold134...  2582    0.0  
PDUQ01000120.1 Heterobasidion parviporum strain 96026 scaffold120...  2582    0.0  
PDUQ01000110.1 Heterobasidion parviporum strain 96026 scaffold110...  2582    0.0  
QUOP01000211.1 Hericium coralloides strain tvtc0002 Contig211, wh...  2580    0.0  
SAXG01000214.1 Amylostereum areolatum strain HG-01 Scaffold214, w...  2575    0.0  
SAXG01000196.1 Amylostereum areolatum strain HG-01 Scaffold196, w...  2575    0.0  
SAXG01000171.1 Amylostereum areolatum strain HG-01 Scaffold171, w...  2575    0.0  
SAXG01000157.1 Amylostereum areolatum strain HG-01 Scaffold157, w...  2575    0.0  
SAXG01000149.1 Amylostereum areolatum strain HG-01 Scaffold149, w...  2575    0.0  
SAXG01000118.1 Amylostereum areolatum strain HG-01 Scaffold118, w...  2575    0.0  
CM035315.1 Ganoderma boninense strain G3 linkage group LG12, whol...  2575    0.0  
CAJSYZ010000007.1 Trichaptum fuscoviolaceum genome assembly, cont...  2573    0.0  
JAKLMY010000617.1 Ganoderma meredithae strain FKI-L8-BK-PAB1 NODE...  2573    0.0  
JAAVVI010000020.1 Golubevia sp. BC0902 NODE_20_length_698752_cov_...  2571    0.0  
JAAVVH010000097.1 Golubevia sp. BC0812 NODE_97_length_8604_cov_44...  2571    0.0  
JAAVVG010000034.1 Golubevia sp. BC0850 NODE_34_length_134215_cov_...  2571    0.0  
JAKRRZ010004275.1 Podosphaera aphanis isolate DRCT72020 contig_42...  2571    0.0  
JAHBBC010000018.1 Auriscalpium vulgare strain CBS 236.39 auvucont...  2569    0.0  
PDUQ01000146.1 Heterobasidion parviporum strain 96026 scaffold146...  2564    0.0  
JADCUA010000030.1 Rhodofomes roseus strain CIRM-BRFM 1785 C8Q71sc...  2562    0.0  
NW_025952986.1 Rhodofomes roseus strain CIRM-BRFM 1785 chromosome...  2562    0.0  
LUGG01000071.1 Grifola frondosa strain 9006-11 000070F, whole gen...  2560    0.0  
JAGTJP010000468.1 Auriculariales sp. MPI-PUGE-AT-0066 BKA62scaffo...  2560    0.0  
LCTX01000245.1 Limonomyces culmigenus strain CBS 661.85 CBS66185_...  2558    0.0  
JABYQJ010000087.1 Trametes gibbosa strain CIRM-BRFM 1770 BC628sca...  2558    0.0  
SZZO02000036.1 Hericium erinaceus strain CS-4 Scaffold36, whole g...  2558    0.0  
BHFW01000006.1 Pleurotus citrinopileatus HfpriPC05-1-Y1 DNA, unit...  2558    0.0  
RRYC01000010.1 Quambalaria eucalypti isolate CMW1101 Contig000001...  2558    0.0  
BHFW01000088.1 Pleurotus citrinopileatus HfpriPC05-1-Y1 DNA, unit...  2555    0.0  
BHFW01000058.1 Pleurotus citrinopileatus HfpriPC05-1-Y1 DNA, unit...  2555    0.0  
BHFW01000053.1 Pleurotus citrinopileatus HfpriPC05-1-Y1 DNA, unit...  2555    0.0  
BHFW01000033.1 Pleurotus citrinopileatus HfpriPC05-1-Y1 DNA, unit...  2555    0.0  
BHFW01000020.1 Pleurotus citrinopileatus HfpriPC05-1-Y1 DNA, unit...  2555    0.0  
QLPG01005766.1 Gomphus sp. MG54 scaffold6767_cov61, whole genome ...  2553    0.0  
JAACJK010000132.1 Tulosesus angulatus strain CBS 175.51 unitig_35...  2553    0.0  
QEYC01000014.1 Pholiota adiposa strain DZS1 Contig113, whole geno...  2553    0.0  
CAJVPT010015842.1 Acaulospora colombiana strain CL356 genome asse...  2553    0.0  
BHFW01000035.1 Pleurotus citrinopileatus HfpriPC05-1-Y1 DNA, unit...  2553    0.0  
MU410304.1 Schizophyllum commune H4-8 unplaced genomic scaffold S...  2553    0.0  
NW_026089550.1 Schizophyllum commune H4-8 unplaced genomic scaffo...  2553    0.0  
JAACJK010000269.1 Tulosesus angulatus strain CBS 175.51 unitig_43...  2551    0.0  
JABYQQ010000032.1 Earliella scabrosa strain CIRM-BRFM 1817 C8Q76s...  2551    0.0  
PJEW03000052.1 Ganoderma boninense strain G3 scaffold_40, whole g...  2551    0.0  
RJDY01000048.1 Auricularia cornea strain CCMJ2827 utg1811, whole ...  2549    0.0  
RJDY01000046.1 Auricularia cornea strain CCMJ2827 utg1141, whole ...  2549    0.0  
VICQ01000083.1 Trametes punicea strain CIRM-BRFM 1868 BD414scaffo...  2549    0.0  
JAACJP010000158.1 Tricholomella constricta strain CBS 661.87 188_...  2547    0.0  
JAACJK010000118.1 Tulosesus angulatus strain CBS 175.51 unitig_43...  2547    0.0  
JAACJK010000156.1 Tulosesus angulatus strain CBS 175.51 unitig_43...  2547    0.0  
JAACJK010000181.1 Tulosesus angulatus strain CBS 175.51 unitig_41...  2547    0.0  
JAACJK010000071.1 Tulosesus angulatus strain CBS 175.51 unitig_39...  2547    0.0  
JAACJK010000188.1 Tulosesus angulatus strain CBS 175.51 unitig_39...  2547    0.0  
JAACJK010000105.1 Tulosesus angulatus strain CBS 175.51 unitig_38...  2547    0.0  
JAACJK010000024.1 Tulosesus angulatus strain CBS 175.51 unitig_38...  2547    0.0  
JAACJK010000212.1 Tulosesus angulatus strain CBS 175.51 unitig_38...  2547    0.0  
JAACJK010000218.1 Tulosesus angulatus strain CBS 175.51 unitig_38...  2547    0.0  
JAACJK010000056.1 Tulosesus angulatus strain CBS 175.51 unitig_38...  2547    0.0  
JAACJK010000159.1 Tulosesus angulatus strain CBS 175.51 unitig_37...  2547    0.0  
JAACJK010000130.1 Tulosesus angulatus strain CBS 175.51 unitig_35...  2547    0.0  
JAACJK010000239.1 Tulosesus angulatus strain CBS 175.51 unitig_35...  2547    0.0  
JAACJK010000108.1 Tulosesus angulatus strain CBS 175.51 unitig_34...  2547    0.0  
JAACJK010000259.1 Tulosesus angulatus strain CBS 175.51 unitig_11...  2547    0.0  
QPFP01000416.1 Coprinellus micaceus strain FP101781 FA13scaffold_...  2547    0.0  
CAJTBE010000007.1 Trichaptum abietinum genome assembly, contig: S...  2545    0.0  
RJDY01000042.1 Auricularia cornea strain CCMJ2827 utg305, whole g...  2545    0.0  
JAHLMG010000038.1 Auriscalpium microsporum strain AU-H-210 aumico...  2545    0.0  
JAHLMG010000003.1 Auriscalpium microsporum strain AU-H-210 aumico...  2545    0.0  
JAIHLT010000026.1 Inonotus obliquus strain CT5 ctg39, whole genom...  2545    0.0  
JH930495.1 Phanerochaete carnosa HHB-10118-sp unplaced genomic sc...  2543    0.0  
BHFW01000070.1 Pleurotus citrinopileatus HfpriPC05-1-Y1 DNA, unit...  2543    0.0  
NW_006767655.1 Phanerochaete carnosa HHB-10118-sp unplaced genomi...  2543    0.0  
JAACJK010000271.1 Tulosesus angulatus strain CBS 175.51 unitig_41...  2542    0.0  
JAACJK010000104.1 Tulosesus angulatus strain CBS 175.51 unitig_40...  2542    0.0  
NEKD01000094.1 Auricularia heimuer strain Dai 13782 unitig94, who...  2540    0.0  
JAHLMG010000047.1 Auriscalpium microsporum strain AU-H-210 aumico...  2540    0.0  
CM032187.1 Marasmius oreades isolate 03SP1 chromosome 7, whole ge...  2540    0.0  
NC_057329.1 Marasmius oreades isolate 03SP1 chromosome 7, whole g...  2540    0.0  
RJDY01000047.1 Auricularia cornea strain CCMJ2827 utg1797, whole ...  2536    0.0  
CP068001.1 Clitopilus hobsonii strain QYL-10 chromosome 5             2536    0.0  
JABYQN010000009.1 Fomes fomentarius strain CIRM-BRFM 1821 C8Q74sc...  2532    0.0  
RJDY01000015.1 Auricularia cornea strain CCMJ2827 utg22, whole ge...  2531    0.0  
JABYQM010000012.1 Daedaleopsis nitida strain CIRM-BRFM 1802 C8Q80...  2531    0.0  
HE797234.1 Fibroporia radiculosa TFFH 294 genomic supercontigs, s...  2531    0.0  
NW_012133531.1 Fibroporia radiculosa TFFH 294 genomic supercontig...  2531    0.0  
JAACJK010000133.1 Tulosesus angulatus strain CBS 175.51 unitig_35...  2529    0.0  
JABYQS010000793.1 Cerioporus squamosus strain CCBS 676 C8T65scaff...  2525    0.0  
MARA01000083.1 Polyporus brumalis strain kfri 20912 contig83, who...  2523    0.0  
MARA01000070.1 Polyporus brumalis strain kfri 20912 contig70, who...  2523    0.0  
MARA01000119.1 Polyporus brumalis strain kfri 20912 contig119, wh...  2523    0.0  
MARA01000106.1 Polyporus brumalis strain kfri 20912 contig106, wh...  2523    0.0  
JAEDXJ010000012.1 Galerina sulciceps strain ZP082096 Contig12, wh...  2523    0.0  
SDEE01001454.1 Candolleomyces aberdarensis strain IHI B618 Contig...  2523    0.0  
ABRE01017991.1 Moniliophthora perniciosa FA553 Contig18276, whole...  2523    0.0  
JAECYW010000042.1 Galerina marginata strain ZP088764 Contig42, wh...  2518    0.0  
JAECYW010000026.1 Galerina marginata strain ZP088764 Contig26, wh...  2518    0.0  
SGPM01000952.1 Antrodiella citrinella strain DSM 108506 Contig_95...  2512    0.0  
BIMQ01000240.1 Lepista sordida NBRC 112841 DNA, scaffold240, whol...  2512    0.0  
JAECYW010000033.1 Galerina marginata strain ZP088764 Contig33, wh...  2512    0.0  
RJDY01000039.1 Auricularia cornea strain CCMJ2827 utg100, whole g...  2510    0.0  
LUGG01000126.1 Grifola frondosa strain 9006-11 127, whole genome ...  2507    0.0  
KI925462.1 Heterobasidion irregulare TC 32-1 unplaced genomic sca...  2497    0.0  
NW_009258205.1 Heterobasidion irregulare TC 32-1 unplaced genomic...  2497    0.0  
JACGCK010000351.1 Pholiota molesta strain CBS 144467 BJ912scaffol...  2495    0.0  
JACGCK010000684.1 Pholiota molesta strain CBS 144467 BJ912scaffol...  2488    0.0  
WIQG01001125.1 Mycena galopus ATCC 62051 K438scaffold_1125, whole...  2481    0.0  
WIQG01001076.1 Mycena galopus ATCC 62051 K438scaffold_1076, whole...  2481    0.0  
SJKF01000009.1 Pleurotus pulmonarius strain PM_ss5 scaffold_9, wh...  2479    0.0  
SAXG01000056.1 Amylostereum areolatum strain HG-01 Scaffold56, wh...  2473    0.0  
JAACJK010000194.1 Tulosesus angulatus strain CBS 175.51 unitig_48...  2468    0.0  
JACAZH010000065.1 Mycena sanguinolenta strain 160909Yilan Msan.sc...  2468    0.0  
JACAZH010000051.1 Mycena sanguinolenta strain 160909Yilan Msan.sc...  2468    0.0  
JACAZH010000105.1 Mycena sanguinolenta strain 160909Yilan Msan.sc...  2466    0.0  
JAACJP010000145.1 Tricholomella constricta strain CBS 661.87 0001...  2460    0.0  
JAACJP010000122.1 Tricholomella constricta strain CBS 661.87 0001...  2460    0.0  
JAACJP010000120.1 Tricholomella constricta strain CBS 661.87 0001...  2460    0.0  
JAACJP010000118.1 Tricholomella constricta strain CBS 661.87 0001...  2460    0.0  
JAACJP010000109.1 Tricholomella constricta strain CBS 661.87 0001...  2460    0.0  
JAACJP010000112.1 Tricholomella constricta strain CBS 661.87 0001...  2460    0.0  
JAACJP010000103.1 Tricholomella constricta strain CBS 661.87 0001...  2460    0.0  
JAACJP010000101.1 Tricholomella constricta strain CBS 661.87 0001...  2460    0.0  
JAACJP010000088.1 Tricholomella constricta strain CBS 661.87 0000...  2460    0.0  
JAACJP010000039.1 Tricholomella constricta strain CBS 661.87 0000...  2460    0.0  
JACAZH010000034.1 Mycena sanguinolenta strain 160909Yilan Msan.sc...  2453    0.0  
JAACJK010000157.1 Tulosesus angulatus strain CBS 175.51 unitig_41...  2451    0.0  
SGPK01000764.1 Phellinidium pouzarii strain DSM 108285 Contig_764...  2451    0.0  
JACGCN010000083.1 Lyophyllum atratum strain CBS 144462 FPV67scaff...  2442    0.0  
WSTQ01000522.1 Serendipita sp. 401 scaffold_522, whole genome sho...  2438    0.0  
WSTS01000908.1 Serendipita sp. 411 scaffold_908, whole genome sho...  2438    0.0  
WSUH01000026.1 Serendipita sp. 407 scaffold_26, whole genome shot...  2438    0.0  
WSTP01000649.1 Serendipita sp. 400 scaffold_649, whole genome sho...  2433    0.0  
WSTR01000872.1 Serendipita sp. 405 scaffold_872, whole genome sho...  2433    0.0  
WSTN01000662.1 Serendipita sp. 398 scaffold_662, whole genome sho...  2433    0.0  
WSTL01000655.1 Serendipita sp. 396 scaffold_655, whole genome sho...  2433    0.0  
WSTM01000620.1 Serendipita sp. 397 scaffold_620, whole genome sho...  2433    0.0  
MAPW01000073.1 Tilletia indica strain PSWKBGH_1 scaffold73_size19...  2431    0.0  
MAPW01000327.1 Tilletia indica strain PSWKBGH_1 scaffold328_size1...  2431    0.0  
MAPW01000312.1 Tilletia indica strain PSWKBGH_1 scaffold313_size1...  2431    0.0  
MAPW01000285.1 Tilletia indica strain PSWKBGH_1 scaffold286_size2...  2431    0.0  
RDSH01000014.1 Tilletia walkeri strain DAOMC 238049 scaffold_14, ...  2431    0.0  
CP021225.1 Taiwanofungus camphoratus strain M8 chromosome VI          2416    0.0  
JAHFVN010000025.1 Antrodia cinnamomea strain V5 scaffold_25, whol...  2416    0.0  
JAHFVN010000023.1 Antrodia cinnamomea strain V5 scaffold_23, whol...  2416    0.0  
JAHFVN010000022.1 Antrodia cinnamomea strain V5 scaffold_22, whol...  2416    0.0  
JAHFVN010000021.1 Antrodia cinnamomea strain V5 scaffold_21, whol...  2416    0.0  
JAHFVN010000006.1 Antrodia cinnamomea strain V5 scaffold_6, whole...  2416    0.0  
CAJHJB010000717.1 Tilletia controversa strain OR genome assembly,...  2410    0.0  
CAJHJB010000532.1 Tilletia controversa strain OR genome assembly,...  2410    0.0  
JAGYZC010000040.1 Termitomyces sp. 'cryptogamus' strain P5 scaffo...  2410    0.0  
JAGYZC010000032.1 Termitomyces sp. 'cryptogamus' strain P5 scaffo...  2410    0.0  
CAJHJB010000889.1 Tilletia controversa strain OR genome assembly,...  2407    0.0  
CAJHJB010000872.1 Tilletia controversa strain OR genome assembly,...  2407    0.0  
CAJHJB010000871.1 Tilletia controversa strain OR genome assembly,...  2407    0.0  
CAJHJB010000859.1 Tilletia controversa strain OR genome assembly,...  2407    0.0  
CAJHJB010000850.1 Tilletia controversa strain OR genome assembly,...  2407    0.0  
CAJHJB010000831.1 Tilletia controversa strain OR genome assembly,...  2407    0.0  
CAJHJB010000804.1 Tilletia controversa strain OR genome assembly,...  2407    0.0  
CAJHJB010000783.1 Tilletia controversa strain OR genome assembly,...  2407    0.0  
CAJHJB010000699.1 Tilletia controversa strain OR genome assembly,...  2407    0.0  
CAJHJB010000687.1 Tilletia controversa strain OR genome assembly,...  2407    0.0  
CAJHJB010000655.1 Tilletia controversa strain OR genome assembly,...  2407    0.0  
CAJHJB010000648.1 Tilletia controversa strain OR genome assembly,...  2407    0.0  
CAJHJB010000637.1 Tilletia controversa strain OR genome assembly,...  2407    0.0  
CAJHJB010000622.1 Tilletia controversa strain OR genome assembly,...  2407    0.0  
CAJHJB010000619.1 Tilletia controversa strain OR genome assembly,...  2407    0.0  
CAJHJB010000602.1 Tilletia controversa strain OR genome assembly,...  2407    0.0  
CAJHJB010000596.1 Tilletia controversa strain OR genome assembly,...  2407    0.0  
CAJHJB010000595.1 Tilletia controversa strain OR genome assembly,...  2407    0.0  
CAJHJB010000572.1 Tilletia controversa strain OR genome assembly,...  2407    0.0  
CAJHJB010000570.1 Tilletia controversa strain OR genome assembly,...  2407    0.0  
CAJHJB010000551.1 Tilletia controversa strain OR genome assembly,...  2407    0.0  
CAJHJB010000539.1 Tilletia controversa strain OR genome assembly,...  2407    0.0  
CAJHJB010000518.1 Tilletia controversa strain OR genome assembly,...  2407    0.0  
CAJHJB010000496.1 Tilletia controversa strain OR genome assembly,...  2407    0.0  
CAJHJB010000483.1 Tilletia controversa strain OR genome assembly,...  2407    0.0  
CAJHJB010000472.1 Tilletia controversa strain OR genome assembly,...  2407    0.0  
CAJHJB010000458.1 Tilletia controversa strain OR genome assembly,...  2407    0.0  
CAJHJB010000454.1 Tilletia controversa strain OR genome assembly,...  2407    0.0  
CAJHJB010000422.1 Tilletia controversa strain OR genome assembly,...  2407    0.0  
CAJHJB010000404.1 Tilletia controversa strain OR genome assembly,...  2407    0.0  
CAJHJB010000371.1 Tilletia controversa strain OR genome assembly,...  2407    0.0  
CAJHJB010000348.1 Tilletia controversa strain OR genome assembly,...  2407    0.0  
CAJHJB010000294.1 Tilletia controversa strain OR genome assembly,...  2407    0.0  
CAJHJB010000257.1 Tilletia controversa strain OR genome assembly,...  2407    0.0  
CAJHJB010000167.1 Tilletia controversa strain OR genome assembly,...  2407    0.0  
CAJHJB010000698.1 Tilletia controversa strain OR genome assembly,...  2405    0.0  
CAJHJB010000594.1 Tilletia controversa strain OR genome assembly,...  2405    0.0  
CAJHJB010000535.1 Tilletia controversa strain OR genome assembly,...  2405    0.0  
CAJHJB010000927.1 Tilletia controversa strain OR genome assembly,...  2401    0.0  
CAJHJB010000918.1 Tilletia controversa strain OR genome assembly,...  2401    0.0  
CAJHJB010000914.1 Tilletia controversa strain OR genome assembly,...  2401    0.0  
CAJHJB010000894.1 Tilletia controversa strain OR genome assembly,...  2401    0.0  
CAJHJB010000893.1 Tilletia controversa strain OR genome assembly,...  2401    0.0  
CAJHJB010000883.1 Tilletia controversa strain OR genome assembly,...  2401    0.0  
CAJHJB010000866.1 Tilletia controversa strain OR genome assembly,...  2401    0.0  
CAJHJB010000826.1 Tilletia controversa strain OR genome assembly,...  2401    0.0  
CAJHJB010000808.1 Tilletia controversa strain OR genome assembly,...  2401    0.0  
CAJHJB010000800.1 Tilletia controversa strain OR genome assembly,...  2401    0.0  
CAJHJB010000774.1 Tilletia controversa strain OR genome assembly,...  2401    0.0  
CAJHJB010000773.1 Tilletia controversa strain OR genome assembly,...  2401    0.0  
CAJHJB010000741.1 Tilletia controversa strain OR genome assembly,...  2401    0.0  
CAJHJB010000732.1 Tilletia controversa strain OR genome assembly,...  2401    0.0  
CAJHJB010000714.1 Tilletia controversa strain OR genome assembly,...  2401    0.0  
CAJHJB010000708.1 Tilletia controversa strain OR genome assembly,...  2401    0.0  
CAJHJB010000697.1 Tilletia controversa strain OR genome assembly,...  2401    0.0  
CAJHJB010000684.1 Tilletia controversa strain OR genome assembly,...  2401    0.0  
CAJHJB010000682.1 Tilletia controversa strain OR genome assembly,...  2401    0.0  
CAJHJB010000671.1 Tilletia controversa strain OR genome assembly,...  2401    0.0  
CAJHJB010000646.1 Tilletia controversa strain OR genome assembly,...  2401    0.0  
CAJHJB010000638.1 Tilletia controversa strain OR genome assembly,...  2401    0.0  
CAJHJB010000633.1 Tilletia controversa strain OR genome assembly,...  2401    0.0  
CAJHJB010000617.1 Tilletia controversa strain OR genome assembly,...  2401    0.0  
CAJHJB010000576.1 Tilletia controversa strain OR genome assembly,...  2401    0.0  
CAJHJB010000548.1 Tilletia controversa strain OR genome assembly,...  2401    0.0  
CAJHJB010000542.1 Tilletia controversa strain OR genome assembly,...  2401    0.0  
CAJHJB010000541.1 Tilletia controversa strain OR genome assembly,...  2401    0.0  
CAJHJB010000538.1 Tilletia controversa strain OR genome assembly,...  2401    0.0  
CAJHJB010000531.1 Tilletia controversa strain OR genome assembly,...  2401    0.0  
CAJHJB010000529.1 Tilletia controversa strain OR genome assembly,...  2401    0.0  
CAJHJB010000527.1 Tilletia controversa strain OR genome assembly,...  2401    0.0  
CAJHJB010000520.1 Tilletia controversa strain OR genome assembly,...  2401    0.0  
CAJHJB010000516.1 Tilletia controversa strain OR genome assembly,...  2401    0.0  
CAJHJB010000511.1 Tilletia controversa strain OR genome assembly,...  2401    0.0  
CAJHJB010000508.1 Tilletia controversa strain OR genome assembly,...  2401    0.0  
CAJHJB010000505.1 Tilletia controversa strain OR genome assembly,...  2401    0.0  
CAJHJB010000486.1 Tilletia controversa strain OR genome assembly,...  2401    0.0  
CAJHJB010000481.1 Tilletia controversa strain OR genome assembly,...  2401    0.0  
CAJHJB010000475.1 Tilletia controversa strain OR genome assembly,...  2401    0.0  
CAJHJB010000456.1 Tilletia controversa strain OR genome assembly,...  2401    0.0  
CAJHJB010000447.1 Tilletia controversa strain OR genome assembly,...  2401    0.0  
CAJHJB010000442.1 Tilletia controversa strain OR genome assembly,...  2401    0.0  
CAJHJB010000414.1 Tilletia controversa strain OR genome assembly,...  2401    0.0  
CAJHJB010000408.1 Tilletia controversa strain OR genome assembly,...  2401    0.0  
CAJHJB010000398.1 Tilletia controversa strain OR genome assembly,...  2401    0.0  
CAJHJB010000391.1 Tilletia controversa strain OR genome assembly,...  2401    0.0  
CAJHJB010000387.1 Tilletia controversa strain OR genome assembly,...  2401    0.0  
CAJHJB010000380.1 Tilletia controversa strain OR genome assembly,...  2401    0.0  
CAJHJB010000364.1 Tilletia controversa strain OR genome assembly,...  2401    0.0  
CAJHJB010000316.1 Tilletia controversa strain OR genome assembly,...  2401    0.0  
CAJHJB010000307.1 Tilletia controversa strain OR genome assembly,...  2401    0.0  
CAJHJB010000275.1 Tilletia controversa strain OR genome assembly,...  2401    0.0  
CAJHJB010000225.1 Tilletia controversa strain OR genome assembly,...  2401    0.0  
CAJHJB010000221.1 Tilletia controversa strain OR genome assembly,...  2401    0.0  
CAJHJB010000162.1 Tilletia controversa strain OR genome assembly,...  2401    0.0  
CAJHJB010000159.1 Tilletia controversa strain OR genome assembly,...  2401    0.0  
CAJHJB010000060.1 Tilletia controversa strain OR genome assembly,...  2401    0.0  
CAJHJB010000911.1 Tilletia controversa strain OR genome assembly,...  2399    0.0  
CAJHJB010000876.1 Tilletia controversa strain OR genome assembly,...  2399    0.0  
CAJHJB010000869.1 Tilletia controversa strain OR genome assembly,...  2399    0.0  
CAJHJB010000791.1 Tilletia controversa strain OR genome assembly,...  2399    0.0  
CAJHJB010000407.1 Tilletia controversa strain OR genome assembly,...  2399    0.0  
JAGYZC010000003.1 Termitomyces sp. 'cryptogamus' strain P5 scaffo...  2399    0.0  
WSTO01001823.1 Serendipita sp. 399 scaffold_1823, whole genome sh...  2398    0.0  
CAJHJB010000643.1 Tilletia controversa strain OR genome assembly,...  2398    0.0  
CAJHJB010000367.1 Tilletia controversa strain OR genome assembly,...  2398    0.0  
JAMJXE010000001.1 Tilletia setariae strain WJ-1 Scaffold1, whole ...  2396    0.0  
CAJHJB010000907.1 Tilletia controversa strain OR genome assembly,...  2396    0.0  
CAJHJB010000852.1 Tilletia controversa strain OR genome assembly,...  2396    0.0  
CAJHJB010000799.1 Tilletia controversa strain OR genome assembly,...  2396    0.0  
CAJHJB010000787.1 Tilletia controversa strain OR genome assembly,...  2396    0.0  
CAJHJB010000677.1 Tilletia controversa strain OR genome assembly,...  2396    0.0  
CAJHJB010000666.1 Tilletia controversa strain OR genome assembly,...  2396    0.0  
CAJHJB010000621.1 Tilletia controversa strain OR genome assembly,...  2396    0.0  
CAJHJB010000610.1 Tilletia controversa strain OR genome assembly,...  2396    0.0  
CAJHJB010000605.1 Tilletia controversa strain OR genome assembly,...  2396    0.0  
CAJHJB010000461.1 Tilletia controversa strain OR genome assembly,...  2396    0.0  
LNQT01003237.1 Tilletia caries strain 517 76252_contig, whole gen...  2396    0.0  
CAJHJB010000873.1 Tilletia controversa strain OR genome assembly,...  2394    0.0  
CAJHJB010000722.1 Tilletia controversa strain OR genome assembly,...  2394    0.0  
CAJHJB010000710.1 Tilletia controversa strain OR genome assembly,...  2394    0.0  
CAJHJB010000670.1 Tilletia controversa strain OR genome assembly,...  2394    0.0  
CAJHJB010000639.1 Tilletia controversa strain OR genome assembly,...  2394    0.0  
CAJHJB010000629.1 Tilletia controversa strain OR genome assembly,...  2394    0.0  
CAJHJB010000618.1 Tilletia controversa strain OR genome assembly,...  2394    0.0  
CAJHJB010000561.1 Tilletia controversa strain OR genome assembly,...  2394    0.0  
CAJHJB010000528.1 Tilletia controversa strain OR genome assembly,...  2394    0.0  
CAJHJB010000462.1 Tilletia controversa strain OR genome assembly,...  2394    0.0  
CAJHJB010000432.1 Tilletia controversa strain OR genome assembly,...  2394    0.0  
CAJHJB010000396.1 Tilletia controversa strain OR genome assembly,...  2394    0.0  
CAJHJB010000191.1 Tilletia controversa strain OR genome assembly,...  2394    0.0  
CAJHJB010000585.1 Tilletia controversa strain OR genome assembly,...  2392    0.0  
CAJHJB010000920.1 Tilletia controversa strain OR genome assembly,...  2390    0.0  
CAJHJB010000726.1 Tilletia controversa strain OR genome assembly,...  2390    0.0  
LAXH01000427.1 Tilletia horrida strain QB-1 smut0427, whole genom...  2390    0.0  
CAJHJB010000898.1 Tilletia controversa strain OR genome assembly,...  2388    0.0  
CAJHJB010000836.1 Tilletia controversa strain OR genome assembly,...  2388    0.0  
CAJHJB010000818.1 Tilletia controversa strain OR genome assembly,...  2388    0.0  
CAJHJB010000738.1 Tilletia controversa strain OR genome assembly,...  2388    0.0  
CAJHJB010000555.1 Tilletia controversa strain OR genome assembly,...  2388    0.0  
CAJHJB010000295.1 Tilletia controversa strain OR genome assembly,...  2388    0.0  
CAJHJB010000070.1 Tilletia controversa strain OR genome assembly,...  2388    0.0  
CAJHJB010000897.1 Tilletia controversa strain OR genome assembly,...  2385    0.0  
CAJHJB010000746.1 Tilletia controversa strain OR genome assembly,...  2385    0.0  
CAJHJB010000744.1 Tilletia controversa strain OR genome assembly,...  2385    0.0  
CAJHJB010000725.1 Tilletia controversa strain OR genome assembly,...  2385    0.0  
CAJHJB010000540.1 Tilletia controversa strain OR genome assembly,...  2385    0.0  
CAJHJB010000464.1 Tilletia controversa strain OR genome assembly,...  2385    0.0  
CAJHJB010000460.1 Tilletia controversa strain OR genome assembly,...  2385    0.0  
CAJHJB010000284.1 Tilletia controversa strain OR genome assembly,...  2385    0.0  
CAJHJB010000908.1 Tilletia controversa strain OR genome assembly,...  2383    0.0  
CAJHJB010000861.1 Tilletia controversa strain OR genome assembly,...  2383    0.0  
CAJHJB010000858.1 Tilletia controversa strain OR genome assembly,...  2383    0.0  
CAJHJB010000672.1 Tilletia controversa strain OR genome assembly,...  2383    0.0  
CAJHJB010000453.1 Tilletia controversa strain OR genome assembly,...  2383    0.0  
CAJHJB010000420.1 Tilletia controversa strain OR genome assembly,...  2383    0.0  
WTXL01000607.1 Russula vinacea strain BPL710 BJV77scaffold_607, w...  2381    0.0  
WTXL01000360.1 Russula vinacea strain BPL710 BJV77scaffold_360, w...  2381    0.0  
CAJHJB010000735.1 Tilletia controversa strain OR genome assembly,...  2381    0.0  
CAJHJB010000933.1 Tilletia controversa strain OR genome assembly,...  2377    0.0  
CAJHJB010000837.1 Tilletia controversa strain OR genome assembly,...  2377    0.0  
CAJHJB010000571.1 Tilletia controversa strain OR genome assembly,...  2377    0.0  
WTXL01000638.1 Russula vinacea strain BPL710 BJV77scaffold_638, w...  2375    0.0  
CAJHJB010000664.1 Tilletia controversa strain OR genome assembly,...  2374    0.0  
CAJHJB010000843.1 Tilletia controversa strain OR genome assembly,...  2372    0.0  
CAJHJB010000792.1 Tilletia controversa strain OR genome assembly,...  2372    0.0  
WTXE01000495.1 Russula aff. rugulosa BPL654 BGY98scaffold_495, wh...  2370    0.0  
CAJHJB010000935.1 Tilletia controversa strain OR genome assembly,...  2368    0.0  
CAJHJB010000882.1 Tilletia controversa strain OR genome assembly,...  2368    0.0  
CAJHJB010000662.1 Tilletia controversa strain OR genome assembly,...  2368    0.0  
CAJHJB010000838.1 Tilletia controversa strain OR genome assembly,...  2366    0.0  


>JAIGNX010000036.1 Cutaneotrichosporon dermatis strain NICC30027 Scaffold35_1, whole 
genome shotgun sequence
Length=15262

 Score = 4806 bits (2602),  Expect = 0.0
 Identities = 2604/2605 (99%), Gaps = 0/2605 (0%)
 Strand=Plus/Minus

Query  1     CAAGGTTTCCGTAGGTGAACCTGCGGAAGGATCATTAGTGAATTGCTCTTTGAGCGTTAA  60
             ||||||||||||||||||||||||||||||||||||||||||||||||||||||||||||
Sbjct  5429  CAAGGTTTCCGTAGGTGAACCTGCGGAAGGATCATTAGTGAATTGCTCTTTGAGCGTTAA  5370

Query  61    ACTATATCCATCTACACCTGTGAACTGTTGATTGACTTCGGTCAATTACTTTTACAAACA  120
             ||||||||||||||||||||||||||||||||||||||||||||||||||||||||||||
Sbjct  5369  ACTATATCCATCTACACCTGTGAACTGTTGATTGACTTCGGTCAATTACTTTTACAAACA  5310

Query  121   TTGTGTAATGAACGTCATGTTATTATAACAAAAATAACTTTCAACAACGGATCTCTTGGC  180
             ||||||||||||||||||||||||||||||||||||||||||||||||||||||||||||
Sbjct  5309  TTGTGTAATGAACGTCATGTTATTATAACAAAAATAACTTTCAACAACGGATCTCTTGGC  5250

Query  181   TCTCGCATCGATGAAGAACGCAGCGAAATGCGATAAGTAATGTGAATTGCAGAATTCAGT  240
             ||||||||||||||||||||||||||||||||||||||||||||||||||||||||||||
Sbjct  5249  TCTCGCATCGATGAAGAACGCAGCGAAATGCGATAAGTAATGTGAATTGCAGAATTCAGT  5190

Query  241   GAATCATCGAATCTTTGAACGCAACTTGCGCTCTCTGGTATTCCGGAGAGCATGCCTGTT  300
             ||||||||||||||||||||||||||||||||||||||||||||||||||||||||||||
Sbjct  5189  GAATCATCGAATCTTTGAACGCAACTTGCGCTCTCTGGTATTCCGGAGAGCATGCCTGTT  5130

Query  301   TGAGTATCATGAAATCTCAACCATTAGGGTTTCTTAATGGCTTGGATTTGGGCGCTGCCA  360
             ||||||||||||||||||||||||||||||||||||||||||||||||||||||||||||
Sbjct  5129  TGAGTATCATGAAATCTCAACCATTAGGGTTTCTTAATGGCTTGGATTTGGGCGCTGCCA  5070

Query  361   CTTGCCTGGCTCGCCTTAAAAGAGTTAGCGTATTAACTTGTCGATCTGGCGTAATAAGTT  420
             ||||||||||||||||||||||||||||||||||||||||||||||||||||||||||||
Sbjct  5069  CTTGCCTGGCTCGCCTTAAAAGAGTTAGCGTATTAACTTGTCGATCTGGCGTAATAAGTT  5010

Query  421   TCGCTGGTGTAGACTTGAGAAGTGCGCTTCTAATCGTCTTCGGACAATTCTTGAACTCTG  480
             ||||||||||||||||||||||||||||||||||||||||||||||||||||||||||||
Sbjct  5009  TCGCTGGTGTAGACTTGAGAAGTGCGCTTCTAATCGTCTTCGGACAATTCTTGAACTCTG  4950

Query  481   GTCTCAAATCAGGTAGGACTACCCGCTGAACTTAAGCATATCAATAAGCGGAGGAAAAGA  540
             ||||||||||||||||||||||||||||||||||||||||||||||||||||||||||||
Sbjct  4949  GTCTCAAATCAGGTAGGACTACCCGCTGAACTTAAGCATATCAATAAGCGGAGGAAAAGA  4890

Query  541   AACTAACTAGGATTCCCTTAGTAACGGCGAGTGAACCGGGAAAAGCTCAAATTTGTAATC  600
             ||||||||||||||||||||||||||||||||||||||||||||||||||||||||||||
Sbjct  4889  AACTAACTAGGATTCCCTTAGTAACGGCGAGTGAACCGGGAAAAGCTCAAATTTGTAATC  4830

Query  601   TGGCTGTCTTCGATAGTCCGAGTTGTAATCTATAGACGTGTTTTCCGTGCTGGACCGTAT  660
             ||||||||||||||||||||||||||||||||||||||||||||||||||||||||||||
Sbjct  4829  TGGCTGTCTTCGATAGTCCGAGTTGTAATCTATAGACGTGTTTTCCGTGCTGGACCGTAT  4770

Query  661   CTAAGTCCCTTGGAACAGGGTATCAAAGAGGGTGACAATCCCGTGCTTGATACGACCACC  720
             ||||||||||||||||||||||||||||||||||||||||||||||||||||||||||||
Sbjct  4769  CTAAGTCCCTTGGAACAGGGTATCAAAGAGGGTGACAATCCCGTGCTTGATACGACCACC  4710

Query  721   AGTGCTCTGTGATACACGCTCTACGAGTCGAGTTGTTTGGGAATGCAGCTCAAAATGGGT  780
             ||||||||||||||||||||||||||||||||||||||||||||||||||||||||||||
Sbjct  4709  AGTGCTCTGTGATACACGCTCTACGAGTCGAGTTGTTTGGGAATGCAGCTCAAAATGGGT  4650

Query  781   GGTAAATTCCATCTAAAGCTAAATATTGGCGAGAGACCGATAGCGAACAAGTACCGTGAG  840
             ||||||||||||||||||||||||||||||||||||||||||||||||||||||||||||
Sbjct  4649  GGTAAATTCCATCTAAAGCTAAATATTGGCGAGAGACCGATAGCGAACAAGTACCGTGAG  4590

Query  841   GGAAAGATGAAAAGCACTTTGGAAAGAGAGTTAAACAGTACGTGAAATTGTTGAAAGGGA  900
             ||||||||||||||||||||||||||||||||||||||||||||||||||||||||||||
Sbjct  4589  GGAAAGATGAAAAGCACTTTGGAAAGAGAGTTAAACAGTACGTGAAATTGTTGAAAGGGA  4530

Query  901   AACGATTGAAGTCAGTCGTGTTCTTTGGATTCAGCTAGTTCTTCTAGTCTACTTCCATTG  960
             ||||||||||||||||||||||||||||||||||||||||||||||||||||||||||||
Sbjct  4529  AACGATTGAAGTCAGTCGTGTTCTTTGGATTCAGCTAGTTCTTCTAGTCTACTTCCATTG  4470

Query  961   AACGGGTCAACATCAGTTTTGTCCGGTGGATAAAGATAGTAGGAATGTAGCTCCCCCGGG  1020
             ||||||||||||||||||||||||||||||||||||||||||||||||||||||||||||
Sbjct  4469  AACGGGTCAACATCAGTTTTGTCCGGTGGATAAAGATAGTAGGAATGTAGCTCCCCCGGG  4410

Query  1021  AGTGTTATAGACTATTATTGCATACACTGGGTGAGACTGAGGACTGCAGCTCGCCTTTTG  1080
             ||||||||||||||||||||||||||||||||||||||||||||||||||||||||||||
Sbjct  4409  AGTGTTATAGACTATTATTGCATACACTGGGTGAGACTGAGGACTGCAGCTCGCCTTTTG  4350

Query  1081  GCCGGTCTTCGGACACGTTCGAGCTTAGGATGTTGACATAATGGCTTTAAACGACCCGTC  1140
             ||||||||||||||||||||||||||||||||||||||||||||||||||||||||||||
Sbjct  4349  GCCGGTCTTCGGACACGTTCGAGCTTAGGATGTTGACATAATGGCTTTAAACGACCCGTC  4290

Query  1141  TTGAAACACGGACCAAGGAGTCTAACATATCTGCGAGTGTTTGAGTGTCAAACTCGAGCG  1200
             ||||||||||||||||||||||||||||||||||||||||||||||||||||||||||||
Sbjct  4289  TTGAAACACGGACCAAGGAGTCTAACATATCTGCGAGTGTTTGAGTGTCAAACTCGAGCG  4230

Query  1201  CGTAATGAAAGTGAACTGGGAGGGATCCGTAAGGAGCACCTTCGACCGATCCGGATGTTT  1260
             ||||||||||||||||||||||||||||||||||||||||||||||||||||||||||||
Sbjct  4229  CGTAATGAAAGTGAACTGGGAGGGATCCGTAAGGAGCACCTTCGACCGATCCGGATGTTT  4170

Query  1261  ACTGATGGATTTGAGTAAGAGCATATATGCTGGGACCCGAAAGATGGTGAACTATGCCTG  1320
             ||||||||||||||||||||||||||||||||||||||||||||||||||||||||||||
Sbjct  4169  ACTGATGGATTTGAGTAAGAGCATATATGCTGGGACCCGAAAGATGGTGAACTATGCCTG  4110

Query  1321  AATAGGGCGAAGCCAGGGGAAACTCTGGTGGAGGCTCGTAGCGATTCTGACGTGCAAATC  1380
             ||||||||||||||||||||||||||||||||||||||||||||||||||||||||||||
Sbjct  4109  AATAGGGCGAAGCCAGGGGAAACTCTGGTGGAGGCTCGTAGCGATTCTGACGTGCAAATC  4050

Query  1381  GATCGTCAAATTTGGGTATAGGGGCGAAAGACTAATCGAACCATCTAGTAGCTGGTTCCT  1440
             ||||||||||||||||||||||||||||||||||||||||||||||||||||||||||||
Sbjct  4049  GATCGTCAAATTTGGGTATAGGGGCGAAAGACTAATCGAACCATCTAGTAGCTGGTTCCT  3990

Query  1441  GCCGAAGTTTCCCTCAGGATAGCAGAAACTCGCATCAGTTTTATGAGGTAAAGCGAATGA  1500
             ||||||||||||||||||||||||||||||||||||||||||||||||||||||||||||
Sbjct  3989  GCCGAAGTTTCCCTCAGGATAGCAGAAACTCGCATCAGTTTTATGAGGTAAAGCGAATGA  3930

Query  1501  TTAGAGGCCTTGGGGACGAAACGTCCTTAACCTATTCTCAAACTTTAAATATGTAAGAAG  1560
             ||||||||||||||||||||||||||||||||||||||||||||||||||||||||||||
Sbjct  3929  TTAGAGGCCTTGGGGACGAAACGTCCTTAACCTATTCTCAAACTTTAAATATGTAAGAAG  3870

Query  1561  CACTTGTCACTTAATTGGACGTGTGCATGCGAATGAGAGTTTCTAGTGGGCCATTTTTGG  1620
             ||||||||||||||||||||||||||||||||||||||||||||||||||||||||||||
Sbjct  3869  CACTTGTCACTTAATTGGACGTGTGCATGCGAATGAGAGTTTCTAGTGGGCCATTTTTGG  3810

Query  1621  TAAGCAGAACTGGCGATGCGGGATGAACCGATCGTGAGGTTAAGGTGCCGGAATACACGC  1680
             ||||||||||||||||||||||||||||||||||||||||||||||||||||||||||||
Sbjct  3809  TAAGCAGAACTGGCGATGCGGGATGAACCGATCGTGAGGTTAAGGTGCCGGAATACACGC  3750

Query  1681  TCATCAGACCCCACAAAAGGTGTTAGTTCATCTAGACAGCAGGACGGTGGCCATGGAAGT  1740
             ||||||||||||||||||||||||||||||||||||||||||||||||||||||||||||
Sbjct  3749  TCATCAGACCCCACAAAAGGTGTTAGTTCATCTAGACAGCAGGACGGTGGCCATGGAAGT  3690

Query  1741  CGGAATCCGCTAAGGAGTGTGTAACAACTCACCTGCCGAATGAACTAGCCCTGAAAATGG  1800
             ||||||||||||||||||||||||||||||||||||||||||||||||||||||||||||
Sbjct  3689  CGGAATCCGCTAAGGAGTGTGTAACAACTCACCTGCCGAATGAACTAGCCCTGAAAATGG  3630

Query  1801  ATGGCGCTCAAGCGTGTTACCCATACCTCACCGTCAGCGTTTAAGTGACGCGCTGACGAG  1860
             ||||||||||||||||||||||||||||||||||||||||||||||||||||||||||||
Sbjct  3629  ATGGCGCTCAAGCGTGTTACCCATACCTCACCGTCAGCGTTTAAGTGACGCGCTGACGAG  3570

Query  1861  TAGGCAGGCGTGGAGGTCAGTGAAGAAGCCTTGGCAGTGATGCTGGGTGAAACGGCCTCT  1920
             ||||||||||||||||||||||||||||||||||||||||||||||||||||||||||||
Sbjct  3569  TAGGCAGGCGTGGAGGTCAGTGAAGAAGCCTTGGCAGTGATGCTGGGTGAAACGGCCTCT  3510

Query  1921  AGTGCAGATCTTGGTGGTAGTAGCAAATATTCAAGTGAGAACCTTGAAGACTGAAGTGGA  1980
             ||||||||||||||||||||||||||||||||||||||||||||||||||||||||||||
Sbjct  3509  AGTGCAGATCTTGGTGGTAGTAGCAAATATTCAAGTGAGAACCTTGAAGACTGAAGTGGA  3450

Query  1981  GAAAGGTTCCATGGTAACAGCAGTTGGACATGGGTTAGTCGATCCTAAGAGATAGGGAAG  2040
             ||||||||||||||||||||||||||||||||||||||||||||||||||||||||||||
Sbjct  3449  GAAAGGTTCCATGGTAACAGCAGTTGGACATGGGTTAGTCGATCCTAAGAGATAGGGAAG  3390

Query  2041  CTCCGTTTTAAAGTACACGATTTTCCGTGTCGCCTATCGAAAGGGAATCCGGTTAAGATT  2100
             ||||||||||||||||||||||||||||||||||||||||||||||||||||||||||||
Sbjct  3389  CTCCGTTTTAAAGTACACGATTTTCCGTGTCGCCTATCGAAAGGGAATCCGGTTAAGATT  3330

Query  2101  CCGGAACCAGGATGTGGATCTTTAACGGCAACGTAAATGAAGTTGGAGACGCTGGCAAGG  2160
             ||||||||||||||||||||||||||||||||||||||||||||||||||||||||||||
Sbjct  3329  CCGGAACCAGGATGTGGATCTTTAACGGCAACGTAAATGAAGTTGGAGACGCTGGCAAGG  3270

Query  2161  GCCCTGGGAAGAGTTCTCTTTTCTCCTTAACCGCTTACGACCTTGAAATCGGATTATCCG  2220
             ||||||||||||||||||||||||||||||||||||||||||||||||||||||||||||
Sbjct  3269  GCCCTGGGAAGAGTTCTCTTTTCTCCTTAACCGCTTACGACCTTGAAATCGGATTATCCG  3210

Query  2221  GAGCTAAGGTTATATGGCGGGTAGAGCACAACACCTCTGTTGTGTCCGGTGCGTCCTTGA  2280
             ||||||||||||||||||||||||||||||||||||||||||||||||||||||||||||
Sbjct  3209  GAGCTAAGGTTATATGGCGGGTAGAGCACAACACCTCTGTTGTGTCCGGTGCGTCCTTGA  3150

Query  2281  CAGTCCTTGAAAATCCGACGGAATGTATAAGTCTCACGCCTGGTCGTACTCATAACCGCA  2340
             ||||||||||||||||||||||||||||||||||||||||||||||||||||||||||||
Sbjct  3149  CAGTCCTTGAAAATCCGACGGAATGTATAAGTCTCACGCCTGGTCGTACTCATAACCGCA  3090

Query  2341  GCAGGTCTCCAAGGTGAACAGCCTCTAGTTGATAGAACAATGTAGATAAGGGAAGTCGGC  2400
             ||||||||||||||||||||||||||||||||||||||||||||||||||||||||||||
Sbjct  3089  GCAGGTCTCCAAGGTGAACAGCCTCTAGTTGATAGAACAATGTAGATAAGGGAAGTCGGC  3030

Query  2401  AAAATAGATCCGTAACTTCGGGATAAGGATTGGCTCTAAGGGTTGGGTATGTCGGGCCTT  2460
             ||||||||||||||||||||||||||||||||||||||||||||||||||||||||||||
Sbjct  3029  AAAATAGATCCGTAACTTCGGGATAAGGATTGGCTCTAAGGGTTGGGTATGTCGGGCCTT  2970

Query  2461  GAGTAGAAGTGAGCTGGACTAGGCTGGACTGAGTGGGGCAACCTACTCGGACCGGCCCGG  2520
             ||||||||||||||||||||||||||||||||||||||||||||||||||||||||||||
Sbjct  2969  GAGTAGAAGTGAGCTGGACTAGGCTGGACTGAGTGGGGCAACCTACTCGGACCGGCCCGG  2910

Query  2521  ACTGGCGACCGGAAGCTCTTGGCAGTCTTCGGGCGTCCGGCATACAATTAACAACCGACT  2580
             |||||||||||||||||||||||||||||||||| |||||||||||||||||||||||||
Sbjct  2909  ACTGGCGACCGGAAGCTCTTGGCAGTCTTCGGGCCTCCGGCATACAATTAACAACCGACT  2850

Query  2581  TAGAACTGGTACGGACAAGGGGAAT  2605
             |||||||||||||||||||||||||
Sbjct  2849  TAGAACTGGTACGGACAAGGGGAAT  2825


 Score = 4806 bits (2602),  Expect = 0.0
 Identities = 2604/2605 (99%), Gaps = 0/2605 (0%)
 Strand=Plus/Minus

Query  1      CAAGGTTTCCGTAGGTGAACCTGCGGAAGGATCATTAGTGAATTGCTCTTTGAGCGTTAA  60
              ||||||||||||||||||||||||||||||||||||||||||||||||||||||||||||
Sbjct  13120  CAAGGTTTCCGTAGGTGAACCTGCGGAAGGATCATTAGTGAATTGCTCTTTGAGCGTTAA  13061

Query  61     ACTATATCCATCTACACCTGTGAACTGTTGATTGACTTCGGTCAATTACTTTTACAAACA  120
              ||||||||||||||||||||||||||||||||||||||||||||||||||||||||||||
Sbjct  13060  ACTATATCCATCTACACCTGTGAACTGTTGATTGACTTCGGTCAATTACTTTTACAAACA  13001

Query  121    TTGTGTAATGAACGTCATGTTATTATAACAAAAATAACTTTCAACAACGGATCTCTTGGC  180
              ||||||||||||||||||||||||||||||||||||||||||||||||||||||||||||
Sbjct  13000  TTGTGTAATGAACGTCATGTTATTATAACAAAAATAACTTTCAACAACGGATCTCTTGGC  12941

Query  181    TCTCGCATCGATGAAGAACGCAGCGAAATGCGATAAGTAATGTGAATTGCAGAATTCAGT  240
              ||||||||||||||||||||||||||||||||||||||||||||||||||||||||||||
Sbjct  12940  TCTCGCATCGATGAAGAACGCAGCGAAATGCGATAAGTAATGTGAATTGCAGAATTCAGT  12881

Query  241    GAATCATCGAATCTTTGAACGCAACTTGCGCTCTCTGGTATTCCGGAGAGCATGCCTGTT  300
              ||||||||||||||||||||||||||||||||||||||||||||||||||||||||||||
Sbjct  12880  GAATCATCGAATCTTTGAACGCAACTTGCGCTCTCTGGTATTCCGGAGAGCATGCCTGTT  12821

Query  301    TGAGTATCATGAAATCTCAACCATTAGGGTTTCTTAATGGCTTGGATTTGGGCGCTGCCA  360
              ||||||||||||||||||||||||||||||||||||||||||||||||||||||||||||
Sbjct  12820  TGAGTATCATGAAATCTCAACCATTAGGGTTTCTTAATGGCTTGGATTTGGGCGCTGCCA  12761

Query  361    CTTGCCTGGCTCGCCTTAAAAGAGTTAGCGTATTAACTTGTCGATCTGGCGTAATAAGTT  420
              ||||||||||||||||||||||||||||||||||||||||||||||||||||||||||||
Sbjct  12760  CTTGCCTGGCTCGCCTTAAAAGAGTTAGCGTATTAACTTGTCGATCTGGCGTAATAAGTT  12701

Query  421    TCGCTGGTGTAGACTTGAGAAGTGCGCTTCTAATCGTCTTCGGACAATTCTTGAACTCTG  480
              ||||||||||||||||||||||||||||||||||||||||||||||||||||||||||||
Sbjct  12700  TCGCTGGTGTAGACTTGAGAAGTGCGCTTCTAATCGTCTTCGGACAATTCTTGAACTCTG  12641

Query  481    GTCTCAAATCAGGTAGGACTACCCGCTGAACTTAAGCATATCAATAAGCGGAGGAAAAGA  540
              ||||||||||||||||||||||||||||||||||||||||||||||||||||||||||||
Sbjct  12640  GTCTCAAATCAGGTAGGACTACCCGCTGAACTTAAGCATATCAATAAGCGGAGGAAAAGA  12581

Query  541    AACTAACTAGGATTCCCTTAGTAACGGCGAGTGAACCGGGAAAAGCTCAAATTTGTAATC  600
              ||||||||||||||||||||||||||||||||||||||||||||||||||||||||||||
Sbjct  12580  AACTAACTAGGATTCCCTTAGTAACGGCGAGTGAACCGGGAAAAGCTCAAATTTGTAATC  12521

Query  601    TGGCTGTCTTCGATAGTCCGAGTTGTAATCTATAGACGTGTTTTCCGTGCTGGACCGTAT  660
              ||||||||||||||||||||||||||||||||||||||||||||||||||||||||||||
Sbjct  12520  TGGCTGTCTTCGATAGTCCGAGTTGTAATCTATAGACGTGTTTTCCGTGCTGGACCGTAT  12461

Query  661    CTAAGTCCCTTGGAACAGGGTATCAAAGAGGGTGACAATCCCGTGCTTGATACGACCACC  720
              ||||||||||||||||||||||||||||||||||||||||||||||||||||||||||||
Sbjct  12460  CTAAGTCCCTTGGAACAGGGTATCAAAGAGGGTGACAATCCCGTGCTTGATACGACCACC  12401

Query  721    AGTGCTCTGTGATACACGCTCTACGAGTCGAGTTGTTTGGGAATGCAGCTCAAAATGGGT  780
              ||||||||||||||||||||||||||||||||||||||||||||||||||||||||||||
Sbjct  12400  AGTGCTCTGTGATACACGCTCTACGAGTCGAGTTGTTTGGGAATGCAGCTCAAAATGGGT  12341

Query  781    GGTAAATTCCATCTAAAGCTAAATATTGGCGAGAGACCGATAGCGAACAAGTACCGTGAG  840
              ||||||||||||||||||||||||||||||||||||||||||||||||||||||||||||
Sbjct  12340  GGTAAATTCCATCTAAAGCTAAATATTGGCGAGAGACCGATAGCGAACAAGTACCGTGAG  12281

Query  841    GGAAAGATGAAAAGCACTTTGGAAAGAGAGTTAAACAGTACGTGAAATTGTTGAAAGGGA  900
              ||||||||||||||||||||||||||||||||||||||||||||||||||||||||||||
Sbjct  12280  GGAAAGATGAAAAGCACTTTGGAAAGAGAGTTAAACAGTACGTGAAATTGTTGAAAGGGA  12221

Query  901    AACGATTGAAGTCAGTCGTGTTCTTTGGATTCAGCTAGTTCTTCTAGTCTACTTCCATTG  960
              ||||||||||||||||||||||||||||||||||||||||||||||||||||||||||||
Sbjct  12220  AACGATTGAAGTCAGTCGTGTTCTTTGGATTCAGCTAGTTCTTCTAGTCTACTTCCATTG  12161

Query  961    AACGGGTCAACATCAGTTTTGTCCGGTGGATAAAGATAGTAGGAATGTAGCTCCCCCGGG  1020
              ||||||||||||||||||||||||||||||||||||||||||||||||||||||||||||
Sbjct  12160  AACGGGTCAACATCAGTTTTGTCCGGTGGATAAAGATAGTAGGAATGTAGCTCCCCCGGG  12101

Query  1021   AGTGTTATAGACTATTATTGCATACACTGGGTGAGACTGAGGACTGCAGCTCGCCTTTTG  1080
              ||||||||||||||||||||||||||||||||||||||||||||||||||||||||||||
Sbjct  12100  AGTGTTATAGACTATTATTGCATACACTGGGTGAGACTGAGGACTGCAGCTCGCCTTTTG  12041

Query  1081   GCCGGTCTTCGGACACGTTCGAGCTTAGGATGTTGACATAATGGCTTTAAACGACCCGTC  1140
              ||||||||||||||||||||||||||||||||||||||||||||||||||||||||||||
Sbjct  12040  GCCGGTCTTCGGACACGTTCGAGCTTAGGATGTTGACATAATGGCTTTAAACGACCCGTC  11981

Query  1141   TTGAAACACGGACCAAGGAGTCTAACATATCTGCGAGTGTTTGAGTGTCAAACTCGAGCG  1200
              ||||||||||||||||||||||||||||||||||||||||||||||||||||||||||||
Sbjct  11980  TTGAAACACGGACCAAGGAGTCTAACATATCTGCGAGTGTTTGAGTGTCAAACTCGAGCG  11921

Query  1201   CGTAATGAAAGTGAACTGGGAGGGATCCGTAAGGAGCACCTTCGACCGATCCGGATGTTT  1260
              ||||||||||||||||||||||||||||||||||||||||||||||||||||||||||||
Sbjct  11920  CGTAATGAAAGTGAACTGGGAGGGATCCGTAAGGAGCACCTTCGACCGATCCGGATGTTT  11861

Query  1261   ACTGATGGATTTGAGTAAGAGCATATATGCTGGGACCCGAAAGATGGTGAACTATGCCTG  1320
              ||||||||||||||||||||||||||||||||||||||||||||||||||||||||||||
Sbjct  11860  ACTGATGGATTTGAGTAAGAGCATATATGCTGGGACCCGAAAGATGGTGAACTATGCCTG  11801

Query  1321   AATAGGGCGAAGCCAGGGGAAACTCTGGTGGAGGCTCGTAGCGATTCTGACGTGCAAATC  1380
              ||||||||||||||||||||||||||||||||||||||||||||||||||||||||||||
Sbjct  11800  AATAGGGCGAAGCCAGGGGAAACTCTGGTGGAGGCTCGTAGCGATTCTGACGTGCAAATC  11741

Query  1381   GATCGTCAAATTTGGGTATAGGGGCGAAAGACTAATCGAACCATCTAGTAGCTGGTTCCT  1440
              ||||||||||||||||||||||||||||||||||||||||||||||||||||||||||||
Sbjct  11740  GATCGTCAAATTTGGGTATAGGGGCGAAAGACTAATCGAACCATCTAGTAGCTGGTTCCT  11681

Query  1441   GCCGAAGTTTCCCTCAGGATAGCAGAAACTCGCATCAGTTTTATGAGGTAAAGCGAATGA  1500
              ||||||||||||||||||||||||||||||||||||||||||||||||||||||||||||
Sbjct  11680  GCCGAAGTTTCCCTCAGGATAGCAGAAACTCGCATCAGTTTTATGAGGTAAAGCGAATGA  11621

Query  1501   TTAGAGGCCTTGGGGACGAAACGTCCTTAACCTATTCTCAAACTTTAAATATGTAAGAAG  1560
              ||||||||||||||||||||||||||||||||||||||||||||||||||||||||||||
Sbjct  11620  TTAGAGGCCTTGGGGACGAAACGTCCTTAACCTATTCTCAAACTTTAAATATGTAAGAAG  11561

Query  1561   CACTTGTCACTTAATTGGACGTGTGCATGCGAATGAGAGTTTCTAGTGGGCCATTTTTGG  1620
              ||||||||||||||||||||||||||||||||||||||||||||||||||||||||||||
Sbjct  11560  CACTTGTCACTTAATTGGACGTGTGCATGCGAATGAGAGTTTCTAGTGGGCCATTTTTGG  11501

Query  1621   TAAGCAGAACTGGCGATGCGGGATGAACCGATCGTGAGGTTAAGGTGCCGGAATACACGC  1680
              ||||||||||||||||||||||||||||||||||||||||||||||||||||||||||||
Sbjct  11500  TAAGCAGAACTGGCGATGCGGGATGAACCGATCGTGAGGTTAAGGTGCCGGAATACACGC  11441

Query  1681   TCATCAGACCCCACAAAAGGTGTTAGTTCATCTAGACAGCAGGACGGTGGCCATGGAAGT  1740
              ||||||||||||||||||||||||||||||||||||||||||||||||||||||||||||
Sbjct  11440  TCATCAGACCCCACAAAAGGTGTTAGTTCATCTAGACAGCAGGACGGTGGCCATGGAAGT  11381

Query  1741   CGGAATCCGCTAAGGAGTGTGTAACAACTCACCTGCCGAATGAACTAGCCCTGAAAATGG  1800
              ||||||||||||||||||||||||||||||||||||||||||||||||||||||||||||
Sbjct  11380  CGGAATCCGCTAAGGAGTGTGTAACAACTCACCTGCCGAATGAACTAGCCCTGAAAATGG  11321

Query  1801   ATGGCGCTCAAGCGTGTTACCCATACCTCACCGTCAGCGTTTAAGTGACGCGCTGACGAG  1860
              ||||||||||||||||||||||||||||||||||||||||||||||||||||||||||||
Sbjct  11320  ATGGCGCTCAAGCGTGTTACCCATACCTCACCGTCAGCGTTTAAGTGACGCGCTGACGAG  11261

Query  1861   TAGGCAGGCGTGGAGGTCAGTGAAGAAGCCTTGGCAGTGATGCTGGGTGAAACGGCCTCT  1920
              ||||||||||||||||||||||||||||||||||||||||||||||||||||||||||||
Sbjct  11260  TAGGCAGGCGTGGAGGTCAGTGAAGAAGCCTTGGCAGTGATGCTGGGTGAAACGGCCTCT  11201

Query  1921   AGTGCAGATCTTGGTGGTAGTAGCAAATATTCAAGTGAGAACCTTGAAGACTGAAGTGGA  1980
              ||||||||||||||||||||||||||||||||||||||||||||||||||||||||||||
Sbjct  11200  AGTGCAGATCTTGGTGGTAGTAGCAAATATTCAAGTGAGAACCTTGAAGACTGAAGTGGA  11141

Query  1981   GAAAGGTTCCATGGTAACAGCAGTTGGACATGGGTTAGTCGATCCTAAGAGATAGGGAAG  2040
              ||||||||||||||||||||||||||||||||||||||||||||||||||||||||||||
Sbjct  11140  GAAAGGTTCCATGGTAACAGCAGTTGGACATGGGTTAGTCGATCCTAAGAGATAGGGAAG  11081

Query  2041   CTCCGTTTTAAAGTACACGATTTTCCGTGTCGCCTATCGAAAGGGAATCCGGTTAAGATT  2100
              ||||||||||||||||||||||||||||||||||||||||||||||||||||||||||||
Sbjct  11080  CTCCGTTTTAAAGTACACGATTTTCCGTGTCGCCTATCGAAAGGGAATCCGGTTAAGATT  11021

Query  2101   CCGGAACCAGGATGTGGATCTTTAACGGCAACGTAAATGAAGTTGGAGACGCTGGCAAGG  2160
              ||||||||||||||||||||||||||||||||||||||||||||||||||||||||||||
Sbjct  11020  CCGGAACCAGGATGTGGATCTTTAACGGCAACGTAAATGAAGTTGGAGACGCTGGCAAGG  10961

Query  2161   GCCCTGGGAAGAGTTCTCTTTTCTCCTTAACCGCTTACGACCTTGAAATCGGATTATCCG  2220
              ||||||||||||||||||||||||||||||||||||||||||||||||||||||||||||
Sbjct  10960  GCCCTGGGAAGAGTTCTCTTTTCTCCTTAACCGCTTACGACCTTGAAATCGGATTATCCG  10901

Query  2221   GAGCTAAGGTTATATGGCGGGTAGAGCACAACACCTCTGTTGTGTCCGGTGCGTCCTTGA  2280
              ||||||||||||||||||||||||||||||||||||||||||||||||||||||||||||
Sbjct  10900  GAGCTAAGGTTATATGGCGGGTAGAGCACAACACCTCTGTTGTGTCCGGTGCGTCCTTGA  10841

Query  2281   CAGTCCTTGAAAATCCGACGGAATGTATAAGTCTCACGCCTGGTCGTACTCATAACCGCA  2340
              ||||||||||||||||||||||||||||||||||||||||||||||||||||||||||||
Sbjct  10840  CAGTCCTTGAAAATCCGACGGAATGTATAAGTCTCACGCCTGGTCGTACTCATAACCGCA  10781

Query  2341   GCAGGTCTCCAAGGTGAACAGCCTCTAGTTGATAGAACAATGTAGATAAGGGAAGTCGGC  2400
              ||||||||||||||||||||||||||||||||||||||||||||||||||||||||||||
Sbjct  10780  GCAGGTCTCCAAGGTGAACAGCCTCTAGTTGATAGAACAATGTAGATAAGGGAAGTCGGC  10721

Query  2401   AAAATAGATCCGTAACTTCGGGATAAGGATTGGCTCTAAGGGTTGGGTATGTCGGGCCTT  2460
              ||||||||||||||||||||||||||||||||||||||||||||||||||||||||||||
Sbjct  10720  AAAATAGATCCGTAACTTCGGGATAAGGATTGGCTCTAAGGGTTGGGTATGTCGGGCCTT  10661

Query  2461   GAGTAGAAGTGAGCTGGACTAGGCTGGACTGAGTGGGGCAACCTACTCGGACCGGCCCGG  2520
              ||||||||||||||||||||||||||||||||||||||||||||||||||||||||||||
Sbjct  10660  GAGTAGAAGTGAGCTGGACTAGGCTGGACTGAGTGGGGCAACCTACTCGGACCGGCCCGG  10601

Query  2521   ACTGGCGACCGGAAGCTCTTGGCAGTCTTCGGGCGTCCGGCATACAATTAACAACCGACT  2580
              |||||||||||||||||||||||||||||||||| |||||||||||||||||||||||||
Sbjct  10600  ACTGGCGACCGGAAGCTCTTGGCAGTCTTCGGGCCTCCGGCATACAATTAACAACCGACT  10541

Query  2581   TAGAACTGGTACGGACAAGGGGAAT  2605
              |||||||||||||||||||||||||
Sbjct  10540  TAGAACTGGTACGGACAAGGGGAAT  10516


>JAIGNX010000006.1 Cutaneotrichosporon dermatis strain NICC30027 Scaffold6_1, whole 
genome shotgun sequence
Length=2849640

 Score = 4806 bits (2602),  Expect = 0.0
 Identities = 2604/2605 (99%), Gaps = 0/2605 (0%)
 Strand=Plus/Plus

Query  1        CAAGGTTTCCGTAGGTGAACCTGCGGAAGGATCATTAGTGAATTGCTCTTTGAGCGTTAA  60
                ||||||||||||||||||||||||||||||||||||||||||||||||||||||||||||
Sbjct  2646819  CAAGGTTTCCGTAGGTGAACCTGCGGAAGGATCATTAGTGAATTGCTCTTTGAGCGTTAA  2646878

Query  61       ACTATATCCATCTACACCTGTGAACTGTTGATTGACTTCGGTCAATTACTTTTACAAACA  120
                ||||||||||||||||||||||||||||||||||||||||||||||||||||||||||||
Sbjct  2646879  ACTATATCCATCTACACCTGTGAACTGTTGATTGACTTCGGTCAATTACTTTTACAAACA  2646938

Query  121      TTGTGTAATGAACGTCATGTTATTATAACAAAAATAACTTTCAACAACGGATCTCTTGGC  180
                ||||||||||||||||||||||||||||||||||||||||||||||||||||||||||||
Sbjct  2646939  TTGTGTAATGAACGTCATGTTATTATAACAAAAATAACTTTCAACAACGGATCTCTTGGC  2646998

Query  181      TCTCGCATCGATGAAGAACGCAGCGAAATGCGATAAGTAATGTGAATTGCAGAATTCAGT  240
                ||||||||||||||||||||||||||||||||||||||||||||||||||||||||||||
Sbjct  2646999  TCTCGCATCGATGAAGAACGCAGCGAAATGCGATAAGTAATGTGAATTGCAGAATTCAGT  2647058

Query  241      GAATCATCGAATCTTTGAACGCAACTTGCGCTCTCTGGTATTCCGGAGAGCATGCCTGTT  300
                ||||||||||||||||||||||||||||||||||||||||||||||||||||||||||||
Sbjct  2647059  GAATCATCGAATCTTTGAACGCAACTTGCGCTCTCTGGTATTCCGGAGAGCATGCCTGTT  2647118

Query  301      TGAGTATCATGAAATCTCAACCATTAGGGTTTCTTAATGGCTTGGATTTGGGCGCTGCCA  360
                ||||||||||||||||||||||||||||||||||||||||||||||||||||||||||||
Sbjct  2647119  TGAGTATCATGAAATCTCAACCATTAGGGTTTCTTAATGGCTTGGATTTGGGCGCTGCCA  2647178

Query  361      CTTGCCTGGCTCGCCTTAAAAGAGTTAGCGTATTAACTTGTCGATCTGGCGTAATAAGTT  420
                ||||||||||||||||||||||||||||||||||||||||||||||||||||||||||||
Sbjct  2647179  CTTGCCTGGCTCGCCTTAAAAGAGTTAGCGTATTAACTTGTCGATCTGGCGTAATAAGTT  2647238

Query  421      TCGCTGGTGTAGACTTGAGAAGTGCGCTTCTAATCGTCTTCGGACAATTCTTGAACTCTG  480
                ||||||||||||||||||||||||||||||||||||||||||||||||||||||||||||
Sbjct  2647239  TCGCTGGTGTAGACTTGAGAAGTGCGCTTCTAATCGTCTTCGGACAATTCTTGAACTCTG  2647298

Query  481      GTCTCAAATCAGGTAGGACTACCCGCTGAACTTAAGCATATCAATAAGCGGAGGAAAAGA  540
                ||||||||||||||||||||||||||||||||||||||||||||||||||||||||||||
Sbjct  2647299  GTCTCAAATCAGGTAGGACTACCCGCTGAACTTAAGCATATCAATAAGCGGAGGAAAAGA  2647358

Query  541      AACTAACTAGGATTCCCTTAGTAACGGCGAGTGAACCGGGAAAAGCTCAAATTTGTAATC  600
                ||||||||||||||||||||||||||||||||||||||||||||||||||||||||||||
Sbjct  2647359  AACTAACTAGGATTCCCTTAGTAACGGCGAGTGAACCGGGAAAAGCTCAAATTTGTAATC  2647418

Query  601      TGGCTGTCTTCGATAGTCCGAGTTGTAATCTATAGACGTGTTTTCCGTGCTGGACCGTAT  660
                ||||||||||||||||||||||||||||||||||||||||||||||||||||||||||||
Sbjct  2647419  TGGCTGTCTTCGATAGTCCGAGTTGTAATCTATAGACGTGTTTTCCGTGCTGGACCGTAT  2647478

Query  661      CTAAGTCCCTTGGAACAGGGTATCAAAGAGGGTGACAATCCCGTGCTTGATACGACCACC  720
                ||||||||||||||||||||||||||||||||||||||||||||||||||||||||||||
Sbjct  2647479  CTAAGTCCCTTGGAACAGGGTATCAAAGAGGGTGACAATCCCGTGCTTGATACGACCACC  2647538

Query  721      AGTGCTCTGTGATACACGCTCTACGAGTCGAGTTGTTTGGGAATGCAGCTCAAAATGGGT  780
                ||||||||||||||||||||||||||||||||||||||||||||||||||||||||||||
Sbjct  2647539  AGTGCTCTGTGATACACGCTCTACGAGTCGAGTTGTTTGGGAATGCAGCTCAAAATGGGT  2647598

Query  781      GGTAAATTCCATCTAAAGCTAAATATTGGCGAGAGACCGATAGCGAACAAGTACCGTGAG  840
                ||||||||||||||||||||||||||||||||||||||||||||||||||||||||||||
Sbjct  2647599  GGTAAATTCCATCTAAAGCTAAATATTGGCGAGAGACCGATAGCGAACAAGTACCGTGAG  2647658

Query  841      GGAAAGATGAAAAGCACTTTGGAAAGAGAGTTAAACAGTACGTGAAATTGTTGAAAGGGA  900
                ||||||||||||||||||||||||||||||||||||||||||||||||||||||||||||
Sbjct  2647659  GGAAAGATGAAAAGCACTTTGGAAAGAGAGTTAAACAGTACGTGAAATTGTTGAAAGGGA  2647718

Query  901      AACGATTGAAGTCAGTCGTGTTCTTTGGATTCAGCTAGTTCTTCTAGTCTACTTCCATTG  960
                ||||||||||||||||||||||||||||||||||||||||||||||||||||||||||||
Sbjct  2647719  AACGATTGAAGTCAGTCGTGTTCTTTGGATTCAGCTAGTTCTTCTAGTCTACTTCCATTG  2647778

Query  961      AACGGGTCAACATCAGTTTTGTCCGGTGGATAAAGATAGTAGGAATGTAGCTCCCCCGGG  1020
                ||||||||||||||||||||||||||||||||||||||||||||||||||||||||||||
Sbjct  2647779  AACGGGTCAACATCAGTTTTGTCCGGTGGATAAAGATAGTAGGAATGTAGCTCCCCCGGG  2647838

Query  1021     AGTGTTATAGACTATTATTGCATACACTGGGTGAGACTGAGGACTGCAGCTCGCCTTTTG  1080
                ||||||||||||||||||||||||||||||||||||||||||||||||||||||||||||
Sbjct  2647839  AGTGTTATAGACTATTATTGCATACACTGGGTGAGACTGAGGACTGCAGCTCGCCTTTTG  2647898

Query  1081     GCCGGTCTTCGGACACGTTCGAGCTTAGGATGTTGACATAATGGCTTTAAACGACCCGTC  1140
                ||||||||||||||||||||||||||||||||||||||||||||||||||||||||||||
Sbjct  2647899  GCCGGTCTTCGGACACGTTCGAGCTTAGGATGTTGACATAATGGCTTTAAACGACCCGTC  2647958

Query  1141     TTGAAACACGGACCAAGGAGTCTAACATATCTGCGAGTGTTTGAGTGTCAAACTCGAGCG  1200
                ||||||||||||||||||||||||||||||||||||||||||||||||||||||||||||
Sbjct  2647959  TTGAAACACGGACCAAGGAGTCTAACATATCTGCGAGTGTTTGAGTGTCAAACTCGAGCG  2648018

Query  1201     CGTAATGAAAGTGAACTGGGAGGGATCCGTAAGGAGCACCTTCGACCGATCCGGATGTTT  1260
                ||||||||||||||||||||||||||||||||||||||||||||||||||||||||||||
Sbjct  2648019  CGTAATGAAAGTGAACTGGGAGGGATCCGTAAGGAGCACCTTCGACCGATCCGGATGTTT  2648078

Query  1261     ACTGATGGATTTGAGTAAGAGCATATATGCTGGGACCCGAAAGATGGTGAACTATGCCTG  1320
                ||||||||||||||||||||||||||||||||||||||||||||||||||||||||||||
Sbjct  2648079  ACTGATGGATTTGAGTAAGAGCATATATGCTGGGACCCGAAAGATGGTGAACTATGCCTG  2648138

Query  1321     AATAGGGCGAAGCCAGGGGAAACTCTGGTGGAGGCTCGTAGCGATTCTGACGTGCAAATC  1380
                ||||||||||||||||||||||||||||||||||||||||||||||||||||||||||||
Sbjct  2648139  AATAGGGCGAAGCCAGGGGAAACTCTGGTGGAGGCTCGTAGCGATTCTGACGTGCAAATC  2648198

Query  1381     GATCGTCAAATTTGGGTATAGGGGCGAAAGACTAATCGAACCATCTAGTAGCTGGTTCCT  1440
                ||||||||||||||||||||||||||||||||||||||||||||||||||||||||||||
Sbjct  2648199  GATCGTCAAATTTGGGTATAGGGGCGAAAGACTAATCGAACCATCTAGTAGCTGGTTCCT  2648258

Query  1441     GCCGAAGTTTCCCTCAGGATAGCAGAAACTCGCATCAGTTTTATGAGGTAAAGCGAATGA  1500
                ||||||||||||||||||||||||||||||||||||||||||||||||||||||||||||
Sbjct  2648259  GCCGAAGTTTCCCTCAGGATAGCAGAAACTCGCATCAGTTTTATGAGGTAAAGCGAATGA  2648318

Query  1501     TTAGAGGCCTTGGGGACGAAACGTCCTTAACCTATTCTCAAACTTTAAATATGTAAGAAG  1560
                ||||||||||||||||||||||||||||||||||||||||||||||||||||||||||||
Sbjct  2648319  TTAGAGGCCTTGGGGACGAAACGTCCTTAACCTATTCTCAAACTTTAAATATGTAAGAAG  2648378

Query  1561     CACTTGTCACTTAATTGGACGTGTGCATGCGAATGAGAGTTTCTAGTGGGCCATTTTTGG  1620
                ||||||||||||||||||||||||||||||||||||||||||||||||||||||||||||
Sbjct  2648379  CACTTGTCACTTAATTGGACGTGTGCATGCGAATGAGAGTTTCTAGTGGGCCATTTTTGG  2648438

Query  1621     TAAGCAGAACTGGCGATGCGGGATGAACCGATCGTGAGGTTAAGGTGCCGGAATACACGC  1680
                ||||||||||||||||||||||||||||||||||||||||||||||||||||||||||||
Sbjct  2648439  TAAGCAGAACTGGCGATGCGGGATGAACCGATCGTGAGGTTAAGGTGCCGGAATACACGC  2648498

Query  1681     TCATCAGACCCCACAAAAGGTGTTAGTTCATCTAGACAGCAGGACGGTGGCCATGGAAGT  1740
                ||||||||||||||||||||||||||||||||||||||||||||||||||||||||||||
Sbjct  2648499  TCATCAGACCCCACAAAAGGTGTTAGTTCATCTAGACAGCAGGACGGTGGCCATGGAAGT  2648558

Query  1741     CGGAATCCGCTAAGGAGTGTGTAACAACTCACCTGCCGAATGAACTAGCCCTGAAAATGG  1800
                ||||||||||||||||||||||||||||||||||||||||||||||||||||||||||||
Sbjct  2648559  CGGAATCCGCTAAGGAGTGTGTAACAACTCACCTGCCGAATGAACTAGCCCTGAAAATGG  2648618

Query  1801     ATGGCGCTCAAGCGTGTTACCCATACCTCACCGTCAGCGTTTAAGTGACGCGCTGACGAG  1860
                ||||||||||||||||||||||||||||||||||||||||||||||||||||||||||||
Sbjct  2648619  ATGGCGCTCAAGCGTGTTACCCATACCTCACCGTCAGCGTTTAAGTGACGCGCTGACGAG  2648678

Query  1861     TAGGCAGGCGTGGAGGTCAGTGAAGAAGCCTTGGCAGTGATGCTGGGTGAAACGGCCTCT  1920
                ||||||||||||||||||||||||||||||||||||||||||||||||||||||||||||
Sbjct  2648679  TAGGCAGGCGTGGAGGTCAGTGAAGAAGCCTTGGCAGTGATGCTGGGTGAAACGGCCTCT  2648738

Query  1921     AGTGCAGATCTTGGTGGTAGTAGCAAATATTCAAGTGAGAACCTTGAAGACTGAAGTGGA  1980
                ||||||||||||||||||||||||||||||||||||||||||||||||||||||||||||
Sbjct  2648739  AGTGCAGATCTTGGTGGTAGTAGCAAATATTCAAGTGAGAACCTTGAAGACTGAAGTGGA  2648798

Query  1981     GAAAGGTTCCATGGTAACAGCAGTTGGACATGGGTTAGTCGATCCTAAGAGATAGGGAAG  2040
                ||||||||||||||||||||||||||||||||||||||||||||||||||||||||||||
Sbjct  2648799  GAAAGGTTCCATGGTAACAGCAGTTGGACATGGGTTAGTCGATCCTAAGAGATAGGGAAG  2648858

Query  2041     CTCCGTTTTAAAGTACACGATTTTCCGTGTCGCCTATCGAAAGGGAATCCGGTTAAGATT  2100
                ||||||||||||||||||||||||||||||||||||||||||||||||||||||||||||
Sbjct  2648859  CTCCGTTTTAAAGTACACGATTTTCCGTGTCGCCTATCGAAAGGGAATCCGGTTAAGATT  2648918

Query  2101     CCGGAACCAGGATGTGGATCTTTAACGGCAACGTAAATGAAGTTGGAGACGCTGGCAAGG  2160
                ||||||||||||||||||||||||||||||||||||||||||||||||||||||||||||
Sbjct  2648919  CCGGAACCAGGATGTGGATCTTTAACGGCAACGTAAATGAAGTTGGAGACGCTGGCAAGG  2648978

Query  2161     GCCCTGGGAAGAGTTCTCTTTTCTCCTTAACCGCTTACGACCTTGAAATCGGATTATCCG  2220
                ||||||||||||||||||||||||||||||||||||||||||||||||||||||||||||
Sbjct  2648979  GCCCTGGGAAGAGTTCTCTTTTCTCCTTAACCGCTTACGACCTTGAAATCGGATTATCCG  2649038

Query  2221     GAGCTAAGGTTATATGGCGGGTAGAGCACAACACCTCTGTTGTGTCCGGTGCGTCCTTGA  2280
                ||||||||||||||||||||||||||||||||||||||||||||||||||||||||||||
Sbjct  2649039  GAGCTAAGGTTATATGGCGGGTAGAGCACAACACCTCTGTTGTGTCCGGTGCGTCCTTGA  2649098

Query  2281     CAGTCCTTGAAAATCCGACGGAATGTATAAGTCTCACGCCTGGTCGTACTCATAACCGCA  2340
                ||||||||||||||||||||||||||||||||||||||||||||||||||||||||||||
Sbjct  2649099  CAGTCCTTGAAAATCCGACGGAATGTATAAGTCTCACGCCTGGTCGTACTCATAACCGCA  2649158

Query  2341     GCAGGTCTCCAAGGTGAACAGCCTCTAGTTGATAGAACAATGTAGATAAGGGAAGTCGGC  2400
                ||||||||||||||||||||||||||||||||||||||||||||||||||||||||||||
Sbjct  2649159  GCAGGTCTCCAAGGTGAACAGCCTCTAGTTGATAGAACAATGTAGATAAGGGAAGTCGGC  2649218

Query  2401     AAAATAGATCCGTAACTTCGGGATAAGGATTGGCTCTAAGGGTTGGGTATGTCGGGCCTT  2460
                ||||||||||||||||||||||||||||||||||||||||||||||||||||||||||||
Sbjct  2649219  AAAATAGATCCGTAACTTCGGGATAAGGATTGGCTCTAAGGGTTGGGTATGTCGGGCCTT  2649278

Query  2461     GAGTAGAAGTGAGCTGGACTAGGCTGGACTGAGTGGGGCAACCTACTCGGACCGGCCCGG  2520
                ||||||||||||||||||||||||||||||||||||||||||||||||||||||||||||
Sbjct  2649279  GAGTAGAAGTGAGCTGGACTAGGCTGGACTGAGTGGGGCAACCTACTCGGACCGGCCCGG  2649338

Query  2521     ACTGGCGACCGGAAGCTCTTGGCAGTCTTCGGGCGTCCGGCATACAATTAACAACCGACT  2580
                |||||||||||||||||||||||||||||||||| |||||||||||||||||||||||||
Sbjct  2649339  ACTGGCGACCGGAAGCTCTTGGCAGTCTTCGGGCCTCCGGCATACAATTAACAACCGACT  2649398

Query  2581     TAGAACTGGTACGGACAAGGGGAAT  2605
                |||||||||||||||||||||||||
Sbjct  2649399  TAGAACTGGTACGGACAAGGGGAAT  2649423


>JAMAMB010000006.1 Trichosporonaceae sp. PL3408A ctg_6, whole genome shotgun sequence
Length=2847156

 Score = 4482 bits (2427),  Expect = 0.0
 Identities = 2550/2610 (98%), Gaps = 6/2610 (0%)
 Strand=Plus/Minus

Query  1       CAAGGTTTCCGTAGGTGAACCTGCGGAAGGATCATTAGTGAATTGCTCTTTGAGCGTTAA  60
               ||||||||||||||||||||||||||||||||||||||||||||||||| ||||| ||||
Sbjct  984493  CAAGGTTTCCGTAGGTGAACCTGCGGAAGGATCATTAGTGAATTGCTCTCTGAGCTTTAA  984434

Query  61      ACTATATCCATCTACACCTGTGAACTGTTGATTGACTTC-GGTCAATTACTTTTACAAAC  119
               |||| ||||||||||||||||||||||||||||||||||  |||||||||||||||||||
Sbjct  984433  ACTACATCCATCTACACCTGTGAACTGTTGATTGACTTCTAGTCAATTACTTTTACAAAC  984374

Query  120     ATTGTGTAATGAACGTCATGTTATTATAACAAAAATAACTTTCAACAACGGATCTCTTGG  179
               ||||||||||||||||||||||||||||| ||||||||||||||||||||||||||||||
Sbjct  984373  ATTGTGTAATGAACGTCATGTTATTATAATAAAAATAACTTTCAACAACGGATCTCTTGG  984314

Query  180     CTCTCGCATCGATGAAGAACGCAGCGAAATGCGATAAGTAATGTGAATTGCAGAATTCAG  239
               ||||||||||||||||||||||||||||| |||||| |||||||||||||||||||||||
Sbjct  984313  CTCTCGCATCGATGAAGAACGCAGCGAAACGCGATAGGTAATGTGAATTGCAGAATTCAG  984254

Query  240     TGAATCATCGAATCTTTGAACGCAACTTGCGCTCTCTGGTATTCCGGAGAGCATGCCTGT  299
               ||||||||||||||||||||||||||||||||||||||||||||||||||||||||||||
Sbjct  984253  TGAATCATCGAATCTTTGAACGCAACTTGCGCTCTCTGGTATTCCGGAGAGCATGCCTGT  984194

Query  300     TTGAGTATCATGAAATCTCAACCATTAGGGTTTCTTAATGGCTTGGATTTGGGCGCTGCC  359
               ||||||||||| ||| | ||||||||||||||||||||||| ||||||||||| ||||||
Sbjct  984193  TTGAGTATCATAAAAACACAACCATTAGGGTTTCTTAATGGATTGGATTTGGGTGCTGCC  984134

Query  360     ACTTGCCTGGCTCGCCTTAAAAGAGTTAGCGT-ATTAACTTGTCGATCTGGCGTAATAAG  418
               |||||| |||||||||||||||| ||||||||  ||||||||||||||||||||||||||
Sbjct  984133  ACTTGCGTGGCTCGCCTTAAAAGTGTTAGCGTGTTTAACTTGTCGATCTGGCGTAATAAG  984074

Query  419     TTTCGCTGGTGTAGACTTGAGAAGTGCGCTTCTAATCGTCTTCGGACAATTCTTGAAC-T  477
               ||||||||||  ||||||||||||||||||||||||||||||||||||  | || ||| |
Sbjct  984073  TTTCGCTGGTAAAGACTTGAGAAGTGCGCTTCTAATCGTCTTCGGACACCTTTTAAACAT  984014

Query  478     CTGGTCTCAAATCAGGTAGGACTACCCGCTGAACTTAAGCATATCAATAAGCGGAGGAAA  537
               | | ||||||||||||||||||||||||||||||||||||||||||||||||||||||||
Sbjct  984013  C-GATCTCAAATCAGGTAGGACTACCCGCTGAACTTAAGCATATCAATAAGCGGAGGAAA  983955

Query  538     AGAAACTAACTAGGATTCCCTTAGTAACGGCGAGTGAACCGGGAAAAGCTCAAATTTGTA  597
               |||||||||| |||||||||||||||||||||||||||||||||||||||||||||||||
Sbjct  983954  AGAAACTAACAAGGATTCCCTTAGTAACGGCGAGTGAACCGGGAAAAGCTCAAATTTGTA  983895

Query  598     ATCTGGCTGTCTTCGATAGTCCGAGTTGTAATCTATAGACGTGTTTTCCGTGCTGGACCG  657
               ||||||||||||||||||||||||||||||||||||||||||||||||||||||||||||
Sbjct  983894  ATCTGGCTGTCTTCGATAGTCCGAGTTGTAATCTATAGACGTGTTTTCCGTGCTGGACCG  983835

Query  658     TATCTAAGTCCCTTGGAACAGGGTATCAAAGAGGGTGACAATCCCGTGCTTGATACGACC  717
               ||||||||||||||||||||||||||||||||||||||||||||||||||||||||||||
Sbjct  983834  TATCTAAGTCCCTTGGAACAGGGTATCAAAGAGGGTGACAATCCCGTGCTTGATACGACC  983775

Query  718     ACCAGTGCTCTGTGATACACGCTCTACGAGTCGAGTTGTTTGGGAATGCAGCTCAAAATG  777
               ||||||||||||||||||||| ||||||||||||||||||||||||||||||||||||||
Sbjct  983774  ACCAGTGCTCTGTGATACACGTTCTACGAGTCGAGTTGTTTGGGAATGCAGCTCAAAATG  983715

Query  778     GGTGGTAAATTCCATCTAAAGCTAAATATTGGCGAGAGACCGATAGCGAACAAGTACCGT  837
               ||||||||||||||||||||||||||||||||||||||||||||||||||||||||||||
Sbjct  983714  GGTGGTAAATTCCATCTAAAGCTAAATATTGGCGAGAGACCGATAGCGAACAAGTACCGT  983655

Query  838     GAGGGAAAGATGAAAAGCACTTTGGAAAGAGAGTTAAACAGTACGTGAAATTGTTGAAAG  897
               ||||||||||||||||||||||||||||||||||||||||||||||||||||||||||||
Sbjct  983654  GAGGGAAAGATGAAAAGCACTTTGGAAAGAGAGTTAAACAGTACGTGAAATTGTTGAAAG  983595

Query  898     GGAAACGATTGAAGTCAGTCGTGTTCTTTGGATTCAGCTAGTTCTTCTAGTCTACTTCCA  957
               ||||||||||||||||||||||||||||||||||||||||||||| ||||||||||||||
Sbjct  983594  GGAAACGATTGAAGTCAGTCGTGTTCTTTGGATTCAGCTAGTTCTGCTAGTCTACTTCCA  983535

Query  958     TTGAACGGGTCAACATCAGTTTTGTCCGGTGGATAAAGATAGTAGGAATGTAGCTCCCC-  1016
               |||||||||||||||||||||||||||||||||||||| ||||||||||||  |||||| 
Sbjct  983534  TTGAACGGGTCAACATCAGTTTTGTCCGGTGGATAAAGGTAGTAGGAATGTGACTCCCCT  983475

Query  1017    -CGGGAGTGTTATAGACTATTATTGCATACACTGGGTGAGACTGAGGACTGCAGCTCGCC  1075
                 ||||||||||||| ||||||||||||||||||||||||||||||||||||||||||||
Sbjct  983474  AGGGGAGTGTTATAGCCTATTATTGCATACACTGGGTGAGACTGAGGACTGCAGCTCGCC  983415

Query  1076    TTTTGGCCGGTCTTCGGACACGTTCGAGCTTAGGATGTTGACATAATGGCTTTAAACGAC  1135
               ||||||||||||||||||||||||||||||||||||||||||||||||||||||||||||
Sbjct  983414  TTTTGGCCGGTCTTCGGACACGTTCGAGCTTAGGATGTTGACATAATGGCTTTAAACGAC  983355

Query  1136    CCGTCTTGAAACACGGACCAAGGAGTCTAACATATCTGCGAGTGTTTGAGTGTCAAACTC  1195
               ||||||||||||||||||||||||||||||||||||||||||||||||||||||||||||
Sbjct  983354  CCGTCTTGAAACACGGACCAAGGAGTCTAACATATCTGCGAGTGTTTGAGTGTCAAACTC  983295

Query  1196    GAGCGCGTAATGAAAGTGAACTGGGAGGGATCCGTAAGGAGCACCTTCGACCGATCCGGA  1255
               || ||||||||||||||||||||||||||||||||  |||||||||||||||||||||||
Sbjct  983294  GAACGCGTAATGAAAGTGAACTGGGAGGGATCCGTTTGGAGCACCTTCGACCGATCCGGA  983235

Query  1256    TGTTTACTGATGGATTTGAGTAAGAGCATATATGCTGGGACCCGAAAGATGGTGAACTAT  1315
               ||||||||||||||||||||||||||||||||||||||||||||||||||||||||||||
Sbjct  983234  TGTTTACTGATGGATTTGAGTAAGAGCATATATGCTGGGACCCGAAAGATGGTGAACTAT  983175

Query  1316    GCCTGAATAGGGCGAAGCCAGGGGAAACTCTGGTGGAGGCTCGTAGCGATTCTGACGTGC  1375
               ||||||||||||||||||||||||||||||||||||||||||||||||||||||||||||
Sbjct  983174  GCCTGAATAGGGCGAAGCCAGGGGAAACTCTGGTGGAGGCTCGTAGCGATTCTGACGTGC  983115

Query  1376    AAATCGATCGTCAAATTTGGGTATAGGGGCGAAAGACTAATCGAACCATCTAGTAGCTGG  1435
               ||||||||||||||||||||||||||||||||||||||||||||||||||||||||||||
Sbjct  983114  AAATCGATCGTCAAATTTGGGTATAGGGGCGAAAGACTAATCGAACCATCTAGTAGCTGG  983055

Query  1436    TTCCTGCCGAAGTTTCCCTCAGGATAGCAGAAACTCGCATCAGTTTTATGAGGTAAAGCG  1495
               ||||||||||||||||||||||||||||||||||||||||||||||||||||||||||||
Sbjct  983054  TTCCTGCCGAAGTTTCCCTCAGGATAGCAGAAACTCGCATCAGTTTTATGAGGTAAAGCG  982995

Query  1496    AATGATTAGAGGCCTTGGGGACGAAACGTCCTTAACCTATTCTCAAACTTTAAATATGTA  1555
               ||||||||||||||||||||||||||||||||||||||||||||||||||||||||||||
Sbjct  982994  AATGATTAGAGGCCTTGGGGACGAAACGTCCTTAACCTATTCTCAAACTTTAAATATGTA  982935

Query  1556    AGAAGCACTTGTCACTTAATTGGACGTGTGCATGCGAATGAGAGTTTCTAGTGGGCCATT  1615
               ||||||||||||||||||||||||||||||||||||||||||||||||||||||||||||
Sbjct  982934  AGAAGCACTTGTCACTTAATTGGACGTGTGCATGCGAATGAGAGTTTCTAGTGGGCCATT  982875

Query  1616    TTTGGTAAGCAGAACTGGCGATGCGGGATGAACCGATCGTGAGGTTAAGGTGCCGGAATA  1675
               ||||||||||||||||||||||||||||||||||||||||||||||||||||||||||||
Sbjct  982874  TTTGGTAAGCAGAACTGGCGATGCGGGATGAACCGATCGTGAGGTTAAGGTGCCGGAATA  982815

Query  1676    CACGCTCATCAGACCCCACAAAAGGTGTTAGTTCATCTAGACAGCAGGACGGTGGCCATG  1735
               ||||||||||||||||||||||||||||||||||||||||||||||||||||||||||||
Sbjct  982814  CACGCTCATCAGACCCCACAAAAGGTGTTAGTTCATCTAGACAGCAGGACGGTGGCCATG  982755

Query  1736    GAAGTCGGAATCCGCTAAGGAGTGTGTAACAACTCACCTGCCGAATGAACTAGCCCTGAA  1795
               ||||||||||||||||||||||||||||||||||||||||||||||||||||||||||||
Sbjct  982754  GAAGTCGGAATCCGCTAAGGAGTGTGTAACAACTCACCTGCCGAATGAACTAGCCCTGAA  982695

Query  1796    AATGGATGGCGCTCAAGCGTGTTACCCATACCTCACCGTCAGCGTTTAAGTGACGCGCTG  1855
               ||||||||||||||||||||||||||||||||||||||||||||||||||||||||||||
Sbjct  982694  AATGGATGGCGCTCAAGCGTGTTACCCATACCTCACCGTCAGCGTTTAAGTGACGCGCTG  982635

Query  1856    ACGAGTAGGCAGGCGTGGAGGTCAGTGAAGAAGCCTTGGCAGTGATGCTGGGTGAAACGG  1915
               ||||||||||||||||||||||||||||||||||||||||||||||||||||||||||||
Sbjct  982634  ACGAGTAGGCAGGCGTGGAGGTCAGTGAAGAAGCCTTGGCAGTGATGCTGGGTGAAACGG  982575

Query  1916    CCTCTAGTGCAGATCTTGGTGGTAGTAGCAAATATTCAAGTGAGAACCTTGAAGACTGAA  1975
               ||||||||||||||||||||||||||||||||||||||||||||||||||||||||||||
Sbjct  982574  CCTCTAGTGCAGATCTTGGTGGTAGTAGCAAATATTCAAGTGAGAACCTTGAAGACTGAA  982515

Query  1976    GTGGAGAAAGGTTCCATGGTAACAGCAGTTGGACATGGGTTAGTCGATCCTAAGAGATAG  2035
               ||||||||||||||||||||||||||||||||||||||||||||||||||||||||||||
Sbjct  982514  GTGGAGAAAGGTTCCATGGTAACAGCAGTTGGACATGGGTTAGTCGATCCTAAGAGATAG  982455

Query  2036    GGAAGCTCCGTTTTAAAGTACACGATTTTCCGTGTCGCCTATCGAAAGGGAATCCGGTTA  2095
               ||||| ||||||||||||| |||||||||||||| |||||||||||||||||||||||||
Sbjct  982454  GGAAGTTCCGTTTTAAAGTGCACGATTTTCCGTGCCGCCTATCGAAAGGGAATCCGGTTA  982395

Query  2096    AGATTCCGGAACCAGGATGTGGATCTTTAACGGCAACGTAAATGAAGTTGGAGACGCTGG  2155
               |||||||||||||||||||||||||||| ||||||||||||||||||||||| || ||||
Sbjct  982394  AGATTCCGGAACCAGGATGTGGATCTTTGACGGCAACGTAAATGAAGTTGGAAACACTGG  982335

Query  2156    CAAGGGCCCTGGGAAGAGTTCTCTTTTCTCCTTAACCGCTTACGACCTTGAAATCGGATT  2215
               ||||||||||||||||||||||||||||||||||||| |||| |||||||||||||||||
Sbjct  982334  CAAGGGCCCTGGGAAGAGTTCTCTTTTCTCCTTAACCACTTATGACCTTGAAATCGGATT  982275

Query  2216    ATCCGGAGCTAAGGTTATATGGCGGGTAGAGCACAACACCTCTGTTGTGTCCGGTGCGTC  2275
               |||||||||||||||||||||| ||| | || ||||||| |||||||| |||||||||||
Sbjct  982274  ATCCGGAGCTAAGGTTATATGGTGGGAATAGTACAACACTTCTGTTGTATCCGGTGCGTC  982215

Query  2276    CTTGACAGTCCTTGAAAATCCGACGGAATGTATAAGTCTCACGCCTGGTCGTACTCATAA  2335
               |||||||| ||||||||||||||||||| || | ||||||||||||||||||||||||||
Sbjct  982214  CTTGACAGCCCTTGAAAATCCGACGGAACGTTTTAGTCTCACGCCTGGTCGTACTCATAA  982155

Query  2336    CCGCAGCAGGTCTCCAAGGTGAACAGCCTCTAGTTGATAGAACAATGTAGATAAGGGAAG  2395
               ||||||||||||||||||||||||||||||||||||||||||||||||||||||||||||
Sbjct  982154  CCGCAGCAGGTCTCCAAGGTGAACAGCCTCTAGTTGATAGAACAATGTAGATAAGGGAAG  982095

Query  2396    TCGGCAAAATAGATCCGTAACTTCGGGATAAGGATTGGCTCTAAGGGTTGGGTATGTCGG  2455
               ||||||||||||||||||||||||||||||||||||||||||||||||||||||||||||
Sbjct  982094  TCGGCAAAATAGATCCGTAACTTCGGGATAAGGATTGGCTCTAAGGGTTGGGTATGTCGG  982035

Query  2456    GCCTTGAGTAGAAGTGAGCTGGACTAGGCTGGACTGAGTGGGGCAACCTACTCGGACCGG  2515
               ||||||||||||||  ||||||||||||||||||||||||||||||||||||||||||||
Sbjct  982034  GCCTTGAGTAGAAGGAAGCTGGACTAGGCTGGACTGAGTGGGGCAACCTACTCGGACCGG  981975

Query  2516    CCCGGACTGGCGACCGGAAGCTCTTGGCAGTCTTCGGGCGTCCGGCATACAATTAACAAC  2575
               ||||||||||| ||||||||||||||||||||||||||||||||||||||||||||||||
Sbjct  981974  CCCGGACTGGCAACCGGAAGCTCTTGGCAGTCTTCGGGCGTCCGGCATACAATTAACAAC  981915

Query  2576    CGACTTAGAACTGGTACGGACAAGGGGAAT  2605
               ||||||||||||||||||||||||||||||
Sbjct  981914  CGACTTAGAACTGGTACGGACAAGGGGAAT  981885


>JAMAMA010000005.1 Trichosporonaceae sp. PDH3307A ctg_5, whole genome shotgun sequence
Length=2847115

 Score = 4482 bits (2427),  Expect = 0.0
 Identities = 2550/2610 (98%), Gaps = 6/2610 (0%)
 Strand=Plus/Minus

Query  1       CAAGGTTTCCGTAGGTGAACCTGCGGAAGGATCATTAGTGAATTGCTCTTTGAGCGTTAA  60
               ||||||||||||||||||||||||||||||||||||||||||||||||| ||||| ||||
Sbjct  984373  CAAGGTTTCCGTAGGTGAACCTGCGGAAGGATCATTAGTGAATTGCTCTCTGAGCTTTAA  984314

Query  61      ACTATATCCATCTACACCTGTGAACTGTTGATTGACTTC-GGTCAATTACTTTTACAAAC  119
               |||| ||||||||||||||||||||||||||||||||||  |||||||||||||||||||
Sbjct  984313  ACTACATCCATCTACACCTGTGAACTGTTGATTGACTTCTAGTCAATTACTTTTACAAAC  984254

Query  120     ATTGTGTAATGAACGTCATGTTATTATAACAAAAATAACTTTCAACAACGGATCTCTTGG  179
               ||||||||||||||||||||||||||||| ||||||||||||||||||||||||||||||
Sbjct  984253  ATTGTGTAATGAACGTCATGTTATTATAATAAAAATAACTTTCAACAACGGATCTCTTGG  984194

Query  180     CTCTCGCATCGATGAAGAACGCAGCGAAATGCGATAAGTAATGTGAATTGCAGAATTCAG  239
               ||||||||||||||||||||||||||||| |||||| |||||||||||||||||||||||
Sbjct  984193  CTCTCGCATCGATGAAGAACGCAGCGAAACGCGATAGGTAATGTGAATTGCAGAATTCAG  984134

Query  240     TGAATCATCGAATCTTTGAACGCAACTTGCGCTCTCTGGTATTCCGGAGAGCATGCCTGT  299
               ||||||||||||||||||||||||||||||||||||||||||||||||||||||||||||
Sbjct  984133  TGAATCATCGAATCTTTGAACGCAACTTGCGCTCTCTGGTATTCCGGAGAGCATGCCTGT  984074

Query  300     TTGAGTATCATGAAATCTCAACCATTAGGGTTTCTTAATGGCTTGGATTTGGGCGCTGCC  359
               ||||||||||| ||| | ||||||||||||||||||||||| ||||||||||| ||||||
Sbjct  984073  TTGAGTATCATAAAAACACAACCATTAGGGTTTCTTAATGGATTGGATTTGGGTGCTGCC  984014

Query  360     ACTTGCCTGGCTCGCCTTAAAAGAGTTAGCGT-ATTAACTTGTCGATCTGGCGTAATAAG  418
               |||||| |||||||||||||||| ||||||||  ||||||||||||||||||||||||||
Sbjct  984013  ACTTGCGTGGCTCGCCTTAAAAGTGTTAGCGTGTTTAACTTGTCGATCTGGCGTAATAAG  983954

Query  419     TTTCGCTGGTGTAGACTTGAGAAGTGCGCTTCTAATCGTCTTCGGACAATTCTTGAAC-T  477
               ||||||||||  ||||||||||||||||||||||||||||||||||||  | || ||| |
Sbjct  983953  TTTCGCTGGTAAAGACTTGAGAAGTGCGCTTCTAATCGTCTTCGGACACCTTTTAAACAT  983894

Query  478     CTGGTCTCAAATCAGGTAGGACTACCCGCTGAACTTAAGCATATCAATAAGCGGAGGAAA  537
               | | ||||||||||||||||||||||||||||||||||||||||||||||||||||||||
Sbjct  983893  C-GATCTCAAATCAGGTAGGACTACCCGCTGAACTTAAGCATATCAATAAGCGGAGGAAA  983835

Query  538     AGAAACTAACTAGGATTCCCTTAGTAACGGCGAGTGAACCGGGAAAAGCTCAAATTTGTA  597
               |||||||||| |||||||||||||||||||||||||||||||||||||||||||||||||
Sbjct  983834  AGAAACTAACAAGGATTCCCTTAGTAACGGCGAGTGAACCGGGAAAAGCTCAAATTTGTA  983775

Query  598     ATCTGGCTGTCTTCGATAGTCCGAGTTGTAATCTATAGACGTGTTTTCCGTGCTGGACCG  657
               ||||||||||||||||||||||||||||||||||||||||||||||||||||||||||||
Sbjct  983774  ATCTGGCTGTCTTCGATAGTCCGAGTTGTAATCTATAGACGTGTTTTCCGTGCTGGACCG  983715

Query  658     TATCTAAGTCCCTTGGAACAGGGTATCAAAGAGGGTGACAATCCCGTGCTTGATACGACC  717
               ||||||||||||||||||||||||||||||||||||||||||||||||||||||||||||
Sbjct  983714  TATCTAAGTCCCTTGGAACAGGGTATCAAAGAGGGTGACAATCCCGTGCTTGATACGACC  983655

Query  718     ACCAGTGCTCTGTGATACACGCTCTACGAGTCGAGTTGTTTGGGAATGCAGCTCAAAATG  777
               ||||||||||||||||||||| ||||||||||||||||||||||||||||||||||||||
Sbjct  983654  ACCAGTGCTCTGTGATACACGTTCTACGAGTCGAGTTGTTTGGGAATGCAGCTCAAAATG  983595

Query  778     GGTGGTAAATTCCATCTAAAGCTAAATATTGGCGAGAGACCGATAGCGAACAAGTACCGT  837
               ||||||||||||||||||||||||||||||||||||||||||||||||||||||||||||
Sbjct  983594  GGTGGTAAATTCCATCTAAAGCTAAATATTGGCGAGAGACCGATAGCGAACAAGTACCGT  983535

Query  838     GAGGGAAAGATGAAAAGCACTTTGGAAAGAGAGTTAAACAGTACGTGAAATTGTTGAAAG  897
               ||||||||||||||||||||||||||||||||||||||||||||||||||||||||||||
Sbjct  983534  GAGGGAAAGATGAAAAGCACTTTGGAAAGAGAGTTAAACAGTACGTGAAATTGTTGAAAG  983475

Query  898     GGAAACGATTGAAGTCAGTCGTGTTCTTTGGATTCAGCTAGTTCTTCTAGTCTACTTCCA  957
               ||||||||||||||||||||||||||||||||||||||||||||| ||||||||||||||
Sbjct  983474  GGAAACGATTGAAGTCAGTCGTGTTCTTTGGATTCAGCTAGTTCTGCTAGTCTACTTCCA  983415

Query  958     TTGAACGGGTCAACATCAGTTTTGTCCGGTGGATAAAGATAGTAGGAATGTAGCTCCCC-  1016
               |||||||||||||||||||||||||||||||||||||| ||||||||||||  |||||| 
Sbjct  983414  TTGAACGGGTCAACATCAGTTTTGTCCGGTGGATAAAGGTAGTAGGAATGTGACTCCCCT  983355

Query  1017    -CGGGAGTGTTATAGACTATTATTGCATACACTGGGTGAGACTGAGGACTGCAGCTCGCC  1075
                 ||||||||||||| ||||||||||||||||||||||||||||||||||||||||||||
Sbjct  983354  AGGGGAGTGTTATAGCCTATTATTGCATACACTGGGTGAGACTGAGGACTGCAGCTCGCC  983295

Query  1076    TTTTGGCCGGTCTTCGGACACGTTCGAGCTTAGGATGTTGACATAATGGCTTTAAACGAC  1135
               ||||||||||||||||||||||||||||||||||||||||||||||||||||||||||||
Sbjct  983294  TTTTGGCCGGTCTTCGGACACGTTCGAGCTTAGGATGTTGACATAATGGCTTTAAACGAC  983235

Query  1136    CCGTCTTGAAACACGGACCAAGGAGTCTAACATATCTGCGAGTGTTTGAGTGTCAAACTC  1195
               ||||||||||||||||||||||||||||||||||||||||||||||||||||||||||||
Sbjct  983234  CCGTCTTGAAACACGGACCAAGGAGTCTAACATATCTGCGAGTGTTTGAGTGTCAAACTC  983175

Query  1196    GAGCGCGTAATGAAAGTGAACTGGGAGGGATCCGTAAGGAGCACCTTCGACCGATCCGGA  1255
               || ||||||||||||||||||||||||||||||||  |||||||||||||||||||||||
Sbjct  983174  GAACGCGTAATGAAAGTGAACTGGGAGGGATCCGTTTGGAGCACCTTCGACCGATCCGGA  983115

Query  1256    TGTTTACTGATGGATTTGAGTAAGAGCATATATGCTGGGACCCGAAAGATGGTGAACTAT  1315
               ||||||||||||||||||||||||||||||||||||||||||||||||||||||||||||
Sbjct  983114  TGTTTACTGATGGATTTGAGTAAGAGCATATATGCTGGGACCCGAAAGATGGTGAACTAT  983055

Query  1316    GCCTGAATAGGGCGAAGCCAGGGGAAACTCTGGTGGAGGCTCGTAGCGATTCTGACGTGC  1375
               ||||||||||||||||||||||||||||||||||||||||||||||||||||||||||||
Sbjct  983054  GCCTGAATAGGGCGAAGCCAGGGGAAACTCTGGTGGAGGCTCGTAGCGATTCTGACGTGC  982995

Query  1376    AAATCGATCGTCAAATTTGGGTATAGGGGCGAAAGACTAATCGAACCATCTAGTAGCTGG  1435
               ||||||||||||||||||||||||||||||||||||||||||||||||||||||||||||
Sbjct  982994  AAATCGATCGTCAAATTTGGGTATAGGGGCGAAAGACTAATCGAACCATCTAGTAGCTGG  982935

Query  1436    TTCCTGCCGAAGTTTCCCTCAGGATAGCAGAAACTCGCATCAGTTTTATGAGGTAAAGCG  1495
               ||||||||||||||||||||||||||||||||||||||||||||||||||||||||||||
Sbjct  982934  TTCCTGCCGAAGTTTCCCTCAGGATAGCAGAAACTCGCATCAGTTTTATGAGGTAAAGCG  982875

Query  1496    AATGATTAGAGGCCTTGGGGACGAAACGTCCTTAACCTATTCTCAAACTTTAAATATGTA  1555
               ||||||||||||||||||||||||||||||||||||||||||||||||||||||||||||
Sbjct  982874  AATGATTAGAGGCCTTGGGGACGAAACGTCCTTAACCTATTCTCAAACTTTAAATATGTA  982815

Query  1556    AGAAGCACTTGTCACTTAATTGGACGTGTGCATGCGAATGAGAGTTTCTAGTGGGCCATT  1615
               ||||||||||||||||||||||||||||||||||||||||||||||||||||||||||||
Sbjct  982814  AGAAGCACTTGTCACTTAATTGGACGTGTGCATGCGAATGAGAGTTTCTAGTGGGCCATT  982755

Query  1616    TTTGGTAAGCAGAACTGGCGATGCGGGATGAACCGATCGTGAGGTTAAGGTGCCGGAATA  1675
               ||||||||||||||||||||||||||||||||||||||||||||||||||||||||||||
Sbjct  982754  TTTGGTAAGCAGAACTGGCGATGCGGGATGAACCGATCGTGAGGTTAAGGTGCCGGAATA  982695

Query  1676    CACGCTCATCAGACCCCACAAAAGGTGTTAGTTCATCTAGACAGCAGGACGGTGGCCATG  1735
               ||||||||||||||||||||||||||||||||||||||||||||||||||||||||||||
Sbjct  982694  CACGCTCATCAGACCCCACAAAAGGTGTTAGTTCATCTAGACAGCAGGACGGTGGCCATG  982635

Query  1736    GAAGTCGGAATCCGCTAAGGAGTGTGTAACAACTCACCTGCCGAATGAACTAGCCCTGAA  1795
               ||||||||||||||||||||||||||||||||||||||||||||||||||||||||||||
Sbjct  982634  GAAGTCGGAATCCGCTAAGGAGTGTGTAACAACTCACCTGCCGAATGAACTAGCCCTGAA  982575

Query  1796    AATGGATGGCGCTCAAGCGTGTTACCCATACCTCACCGTCAGCGTTTAAGTGACGCGCTG  1855
               ||||||||||||||||||||||||||||||||||||||||||||||||||||||||||||
Sbjct  982574  AATGGATGGCGCTCAAGCGTGTTACCCATACCTCACCGTCAGCGTTTAAGTGACGCGCTG  982515

Query  1856    ACGAGTAGGCAGGCGTGGAGGTCAGTGAAGAAGCCTTGGCAGTGATGCTGGGTGAAACGG  1915
               ||||||||||||||||||||||||||||||||||||||||||||||||||||||||||||
Sbjct  982514  ACGAGTAGGCAGGCGTGGAGGTCAGTGAAGAAGCCTTGGCAGTGATGCTGGGTGAAACGG  982455

Query  1916    CCTCTAGTGCAGATCTTGGTGGTAGTAGCAAATATTCAAGTGAGAACCTTGAAGACTGAA  1975
               ||||||||||||||||||||||||||||||||||||||||||||||||||||||||||||
Sbjct  982454  CCTCTAGTGCAGATCTTGGTGGTAGTAGCAAATATTCAAGTGAGAACCTTGAAGACTGAA  982395

Query  1976    GTGGAGAAAGGTTCCATGGTAACAGCAGTTGGACATGGGTTAGTCGATCCTAAGAGATAG  2035
               ||||||||||||||||||||||||||||||||||||||||||||||||||||||||||||
Sbjct  982394  GTGGAGAAAGGTTCCATGGTAACAGCAGTTGGACATGGGTTAGTCGATCCTAAGAGATAG  982335

Query  2036    GGAAGCTCCGTTTTAAAGTACACGATTTTCCGTGTCGCCTATCGAAAGGGAATCCGGTTA  2095
               ||||| ||||||||||||| |||||||||||||| |||||||||||||||||||||||||
Sbjct  982334  GGAAGTTCCGTTTTAAAGTGCACGATTTTCCGTGCCGCCTATCGAAAGGGAATCCGGTTA  982275

Query  2096    AGATTCCGGAACCAGGATGTGGATCTTTAACGGCAACGTAAATGAAGTTGGAGACGCTGG  2155
               |||||||||||||||||||||||||||| ||||||||||||||||||||||| || ||||
Sbjct  982274  AGATTCCGGAACCAGGATGTGGATCTTTGACGGCAACGTAAATGAAGTTGGAAACACTGG  982215

Query  2156    CAAGGGCCCTGGGAAGAGTTCTCTTTTCTCCTTAACCGCTTACGACCTTGAAATCGGATT  2215
               ||||||||||||||||||||||||||||||||||||| |||| |||||||||||||||||
Sbjct  982214  CAAGGGCCCTGGGAAGAGTTCTCTTTTCTCCTTAACCACTTATGACCTTGAAATCGGATT  982155

Query  2216    ATCCGGAGCTAAGGTTATATGGCGGGTAGAGCACAACACCTCTGTTGTGTCCGGTGCGTC  2275
               |||||||||||||||||||||| ||| | || ||||||| |||||||| |||||||||||
Sbjct  982154  ATCCGGAGCTAAGGTTATATGGTGGGAATAGTACAACACTTCTGTTGTATCCGGTGCGTC  982095

Query  2276    CTTGACAGTCCTTGAAAATCCGACGGAATGTATAAGTCTCACGCCTGGTCGTACTCATAA  2335
               |||||||| ||||||||||||||||||| || | ||||||||||||||||||||||||||
Sbjct  982094  CTTGACAGCCCTTGAAAATCCGACGGAACGTTTTAGTCTCACGCCTGGTCGTACTCATAA  982035

Query  2336    CCGCAGCAGGTCTCCAAGGTGAACAGCCTCTAGTTGATAGAACAATGTAGATAAGGGAAG  2395
               ||||||||||||||||||||||||||||||||||||||||||||||||||||||||||||
Sbjct  982034  CCGCAGCAGGTCTCCAAGGTGAACAGCCTCTAGTTGATAGAACAATGTAGATAAGGGAAG  981975

Query  2396    TCGGCAAAATAGATCCGTAACTTCGGGATAAGGATTGGCTCTAAGGGTTGGGTATGTCGG  2455
               ||||||||||||||||||||||||||||||||||||||||||||||||||||||||||||
Sbjct  981974  TCGGCAAAATAGATCCGTAACTTCGGGATAAGGATTGGCTCTAAGGGTTGGGTATGTCGG  981915

Query  2456    GCCTTGAGTAGAAGTGAGCTGGACTAGGCTGGACTGAGTGGGGCAACCTACTCGGACCGG  2515
               ||||||||||||||  ||||||||||||||||||||||||||||||||||||||||||||
Sbjct  981914  GCCTTGAGTAGAAGGAAGCTGGACTAGGCTGGACTGAGTGGGGCAACCTACTCGGACCGG  981855

Query  2516    CCCGGACTGGCGACCGGAAGCTCTTGGCAGTCTTCGGGCGTCCGGCATACAATTAACAAC  2575
               ||||||||||| ||||||||||||||||||||||||||||||||||||||||||||||||
Sbjct  981854  CCCGGACTGGCAACCGGAAGCTCTTGGCAGTCTTCGGGCGTCCGGCATACAATTAACAAC  981795

Query  2576    CGACTTAGAACTGGTACGGACAAGGGGAAT  2605
               ||||||||||||||||||||||||||||||
Sbjct  981794  CGACTTAGAACTGGTACGGACAAGGGGAAT  981765


>BEDW01000020.1 Cutaneotrichosporon arboriformis DNA, scaffold: scaffold_20, 
strain: JCM_14201, whole genome shotgun sequence
Length=7760

 Score = 4418 bits (2392),  Expect = 0.0
 Identities = 2545/2618 (97%), Gaps = 14/2618 (1%)
 Strand=Plus/Minus

Query  1     CAAGGTTTCCGTAGGTGAACCTGCGGAAGGATCATTAGTGAATTGCTCTTTGAG-CGTTA  59
             ||||||||||||||||||||||||||||||||||||||||||| || ||||| | |  ||
Sbjct  4191  CAAGGTTTCCGTAGGTGAACCTGCGGAAGGATCATTAGTGAATGGC-CTTTGTGCCAATA  4133

Query  60    AACTATATCCATCT-ACACCTGTGAACTGTTGATTGAC--TT-CGGTCAATTACTTTTAC  115
             ||||||||||| || |||||||||||||||||||||||  || ||||  |||| ||||||
Sbjct  4132  AACTATATCCACCTTACACCTGTGAACTGTTGATTGACCTTTACGGTTGATTAATTTTAC  4073

Query  116   AAACATTGTGTAATGAACGTCATGTTATTATAACAAAAATAACTTTCAACAACGGATCTC  175
             ||||||||||||||||||||||||||||||||||||||||||||||||||||||||||||
Sbjct  4072  AAACATTGTGTAATGAACGTCATGTTATTATAACAAAAATAACTTTCAACAACGGATCTC  4013

Query  176   TTGGCTCTCGCATCGATGAAGAACGCAGCGAAATGCGATAAGTAATGTGAATTGCAGAAT  235
             ||||||||||||||||||||||||||||||||||||||||||||||||||||||||||||
Sbjct  4012  TTGGCTCTCGCATCGATGAAGAACGCAGCGAAATGCGATAAGTAATGTGAATTGCAGAAT  3953

Query  236   TCAGTGAATCATCGAATCTTTGAACGCAACTTGCGCTCTCTGGTATTCCGGAGAGCATGC  295
             ||||||||||||||||||||||||||||||||||||||||||||||||||||||||||||
Sbjct  3952  TCAGTGAATCATCGAATCTTTGAACGCAACTTGCGCTCTCTGGTATTCCGGAGAGCATGC  3893

Query  296   CTGTTTGAGTATCATGAAATCTCAACCATTAGGGTTTCTTAATGGCTTGGATTTGGGCGC  355
             |||||||||| |||||||||||||||||||||||||||||||||||||||||||||| | 
Sbjct  3892  CTGTTTGAGTGTCATGAAATCTCAACCATTAGGGTTTCTTAATGGCTTGGATTTGGGTGT  3833

Query  356   TGCCA-CTT-GC-CTGGCTCGCCTTAAAAGAGTTAGCGT-ATTAACTTGTCG-ATCTGGC  410
             |||||  || || ||||||| ||| ||| ||||||||||  |||||||||||  ||||||
Sbjct  3832  TGCCAGTTTCGCACTGGCTCACCTCAAAGGAGTTAGCGTGTTTAACTTGTCGTTTCTGGC  3773

Query  411   GTAATAAGTTTCGCTGGTGTAGACTTGAGAAGTGCGCTTCTAATCGTCTTCGGACAATT-  469
             ||||||||||||||||||| ||||||||||||| |||||||||||||| | |||||||| 
Sbjct  3772  GTAATAAGTTTCGCTGGTGAAGACTTGAGAAGTACGCTTCTAATCGTCCTTGGACAATTA  3713

Query  470   CTTGAACTCTGGTCTCAAATCAGGTAGGACTACCCGCTGAACTTAAGCATATCAATAAGC  529
              ||||||||||| |||||||||||||||||||||||||||||||||||||||||||||||
Sbjct  3712  TTTGAACTCTGGCCTCAAATCAGGTAGGACTACCCGCTGAACTTAAGCATATCAATAAGC  3653

Query  530   GGAGGAAAAGAAACTAACTAGGATTCCCTTAGTAACGGCGAGTGAACCGGGAAAAGCTCA  589
             |||||||||||||||||| |||||||||||||||||||||||||||||||||| ||||||
Sbjct  3652  GGAGGAAAAGAAACTAACAAGGATTCCCTTAGTAACGGCGAGTGAACCGGGAAGAGCTCA  3593

Query  590   AATTTGTAATCTGGCTGTCTTCGATAGTCCGAGTTGTAATCTATAGACGTGTTTTCCGTG  649
             ||||||||| ||||| ||||||||| |||||  |||||||||||||||||||||||||||
Sbjct  3592  AATTTGTAAGCTGGCAGTCTTCGATTGTCCGCATTGTAATCTATAGACGTGTTTTCCGTG  3533

Query  650   CTGGACCGTATCTAAGTCCCTTGGAACAGGGTATCAAAGAGGGTGACAATCCCGTGCTTG  709
             ||||||||||||||||||||||||||||||||||||||||||||||||||||||| ||||
Sbjct  3532  CTGGACCGTATCTAAGTCCCTTGGAACAGGGTATCAAAGAGGGTGACAATCCCGTACTTG  3473

Query  710   ATACGACCACCAGTGCTCTGTGATACACGCTCTACGAGTCGAGTTGTTTGGGAATGCAGC  769
             ||||||||||||||||||||||||||||| ||||||||||||||||||||||||||||||
Sbjct  3472  ATACGACCACCAGTGCTCTGTGATACACGTTCTACGAGTCGAGTTGTTTGGGAATGCAGC  3413

Query  770   TCAAAATGGGTGGTAAATTCCATCTAAAGCTAAATATTGGCGAGAGACCGATAGCGAACA  829
             ||||||||||||||||||||||||||||||||||||||||||||||||||||||||||||
Sbjct  3412  TCAAAATGGGTGGTAAATTCCATCTAAAGCTAAATATTGGCGAGAGACCGATAGCGAACA  3353

Query  830   AGTACCGTGAGGGAAAGATGAAAAGCACTTTGGAAAGAGAGTTAAACAGTACGTGAAATT  889
             ||||||||||||||||||||||||||||||||||||||||||||||||||||||||||||
Sbjct  3352  AGTACCGTGAGGGAAAGATGAAAAGCACTTTGGAAAGAGAGTTAAACAGTACGTGAAATT  3293

Query  890   GTTGAAAGGGAAACGATTGAAGTCAGTCGTGTTCTTTGGATTCAGCTAGTTCTTCTAGTC  949
             |||||||||||||||||||||||||||||||||| |||||||||||||| ||| ||||||
Sbjct  3292  GTTGAAAGGGAAACGATTGAAGTCAGTCGTGTTCATTGGATTCAGCTAGCTCTGCTAGTC  3233

Query  950   TACTTCCATTGAACGGGTCAACATCAGTTTTGTCCGGTGGATAAAGATAGTAGGAATGTA  1009
             ||||||| |||||||||||||||||||||||||||||||||||||||| | |||||||| 
Sbjct  3232  TACTTCCTTTGAACGGGTCAACATCAGTTTTGTCCGGTGGATAAAGATGGCAGGAATGTG  3173

Query  1010  GC-TCCCCCGGG-AGTGTTATAGACTATTATTGCATACACTGGGTGAGACTGAGGACTGC  1067
              | ||||||||| |||||||||| ||  ||||||||||||||||||||||||||||||||
Sbjct  3172  ACTTCCCCCGGGAAGTGTTATAGCCTGCTATTGCATACACTGGGTGAGACTGAGGACTGC  3113

Query  1068  AGCTCGCCTTTTGGCCGGTCTTCGGACACGTTCGAGCTTAGGATGTTGACATAATGGCTT  1127
             ||||||||||||||||||||||||||||||||||||||||||||||||||||||||||||
Sbjct  3112  AGCTCGCCTTTTGGCCGGTCTTCGGACACGTTCGAGCTTAGGATGTTGACATAATGGCTT  3053

Query  1128  TAAACGACCCGTCTTGAAACACGGACCAAGGAGTCTAACATATCTGCGAGTGTTTGAGTG  1187
             ||| ||||||||||||||||||||||||||||||||||||||||||||||||||||||||
Sbjct  3052  TAACCGACCCGTCTTGAAACACGGACCAAGGAGTCTAACATATCTGCGAGTGTTTGAGTG  2993

Query  1188  TCAAACTCGAGCGCGTAATGAAAGTGAACTGGGAGGGATCCGTAAGGAGCACCTTCGACC  1247
             |||||||||||||||||||||||||||||||||||||||||| |||||||||||||||||
Sbjct  2992  TCAAACTCGAGCGCGTAATGAAAGTGAACTGGGAGGGATCCGCAAGGAGCACCTTCGACC  2933

Query  1248  GATCCGGATGTTTACTGATGGATTTGAGTAAGAGCATATATGCTGGGACCCGAAAGATGG  1307
             ||||||||||||||||||||||||||||||||||||||||||||||||||||||||||||
Sbjct  2932  GATCCGGATGTTTACTGATGGATTTGAGTAAGAGCATATATGCTGGGACCCGAAAGATGG  2873

Query  1308  TGAACTATGCCTGAATAGGGCGAAGCCAGGGGAAACTCTGGTGGAGGCTCGTAGCGATTC  1367
             ||||||||||||||||||||||||||||||||||||||||||||||||||||||||||||
Sbjct  2872  TGAACTATGCCTGAATAGGGCGAAGCCAGGGGAAACTCTGGTGGAGGCTCGTAGCGATTC  2813

Query  1368  TGACGTGCAAATCGATCGTCAAATTTGGGTATAGGGGCGAAAGACTAATCGAACCATCTA  1427
             ||||||||||||||||||||||||||||||||||||||||||||||||||||||||||||
Sbjct  2812  TGACGTGCAAATCGATCGTCAAATTTGGGTATAGGGGCGAAAGACTAATCGAACCATCTA  2753

Query  1428  GTAGCTGGTTCCTGCCGAAGTTTCCCTCAGGATAGCAGAAACTCGCATCAGTTTTATGAG  1487
             ||||||||||||||||||||||||||||||||||||||||||||||||||||||||||||
Sbjct  2752  GTAGCTGGTTCCTGCCGAAGTTTCCCTCAGGATAGCAGAAACTCGCATCAGTTTTATGAG  2693

Query  1488  GTAAAGCGAATGATTAGAGGCCTTGGGGACGAAACGTCCTTAACCTATTCTCAAACTTTA  1547
             ||||||||||||||||||||||||||||||||||||||||||||||||||||||||||||
Sbjct  2692  GTAAAGCGAATGATTAGAGGCCTTGGGGACGAAACGTCCTTAACCTATTCTCAAACTTTA  2633

Query  1548  AATATGTAAGAAGCACTTGTCACTTAATTGGACGTGTGCATGCGAATGAGAGTTTCTAGT  1607
             ||||||||||||||||||||||||||||||||||||||||||||||||||||||||||||
Sbjct  2632  AATATGTAAGAAGCACTTGTCACTTAATTGGACGTGTGCATGCGAATGAGAGTTTCTAGT  2573

Query  1608  GGGCCATTTTTGGTAAGCAGAACTGGCGATGCGGGATGAACCGATCGTGAGGTTAAGGTG  1667
             ||||||||||||||||||||||||||||||||||||||||||||||||||||||||||||
Sbjct  2572  GGGCCATTTTTGGTAAGCAGAACTGGCGATGCGGGATGAACCGATCGTGAGGTTAAGGTG  2513

Query  1668  CCGGAATACACGCTCATCAGACCCCACAAAAGGTGTTAGTTCATCTAGACAGCAGGACGG  1727
             ||||||||||||||||||||||||||||||||||||||||||||||||||||||||||||
Sbjct  2512  CCGGAATACACGCTCATCAGACCCCACAAAAGGTGTTAGTTCATCTAGACAGCAGGACGG  2453

Query  1728  TGGCCATGGAAGTCGGAATCCGCTAAGGAGTGTGTAACAACTCACCTGCCGAATGAACTA  1787
             ||||||||||||||||||||||||||||||||||||||||||||||||||||||||||||
Sbjct  2452  TGGCCATGGAAGTCGGAATCCGCTAAGGAGTGTGTAACAACTCACCTGCCGAATGAACTA  2393

Query  1788  GCCCTGAAAATGGATGGCGCTCAAGCGTGTTACCCATACCTCACCGTCAGCGTTTAAGTG  1847
             ||||||||||||||||||||||||||||||||||||||||||||||||||||||||||||
Sbjct  2392  GCCCTGAAAATGGATGGCGCTCAAGCGTGTTACCCATACCTCACCGTCAGCGTTTAAGTG  2333

Query  1848  ACGCGCTGACGAGTAGGCAGGCGTGGAGGTCAGTGAAGAAGCCTTGGCAGTGATGCTGGG  1907
             ||||||||||||||||||||||||||||||||||||||||||||||||||||||||||||
Sbjct  2332  ACGCGCTGACGAGTAGGCAGGCGTGGAGGTCAGTGAAGAAGCCTTGGCAGTGATGCTGGG  2273

Query  1908  TGAAACGGCCTCTAGTGCAGATCTTGGTGGTAGTAGCAAATATTCAAGTGAGAACCTTGA  1967
             ||||||||||||||||||||||||||||||||||||||||||||||||||||||||||||
Sbjct  2272  TGAAACGGCCTCTAGTGCAGATCTTGGTGGTAGTAGCAAATATTCAAGTGAGAACCTTGA  2213

Query  1968  AGACTGAAGTGGAGAAAGGTTCCATGGTAACAGCAGTTGGACATGGGTTAGTCGATCCTA  2027
             ||||||||||||||||||||||||||||||||||||||||||||||||||||||||||||
Sbjct  2212  AGACTGAAGTGGAGAAAGGTTCCATGGTAACAGCAGTTGGACATGGGTTAGTCGATCCTA  2153

Query  2028  AGAGATAGGGAAGCTCCGTTTTAAAGTACACGATTTTCCGTGTCGCCTATCGAAAGGGAA  2087
             ||||||||||||||||||||||||||| |||||||||||||| |||||||||||||||||
Sbjct  2152  AGAGATAGGGAAGCTCCGTTTTAAAGTGCACGATTTTCCGTGCCGCCTATCGAAAGGGAA  2093

Query  2088  TCCGGTTAAGATTCCGGAACCAGGATGTGGATCTTTAACGGCAACGTAAATGAAGTTGGA  2147
             ||||||||||||||||||||||||||||||||||||||||||||||||||||||||||||
Sbjct  2092  TCCGGTTAAGATTCCGGAACCAGGATGTGGATCTTTAACGGCAACGTAAATGAAGTTGGA  2033

Query  2148  GACGCTGGCAAGGGCCCTGGGAAGAGTTCTCTTTTCTCCTTAACCGCTTACGACCTTGAA  2207
             ||||||||||||||||||||||||||||||||||||||||||||||| ||||||||||||
Sbjct  2032  GACGCTGGCAAGGGCCCTGGGAAGAGTTCTCTTTTCTCCTTAACCGCCTACGACCTTGAA  1973

Query  2208  ATCGGATTATCCGGAGCTAAGGTTATATGGCGGGTAGAGCACAACACCTCTGTTGTGTCC  2267
             ||||||||||||||||||||||||||||||||||||||||||||||| ||||||||||||
Sbjct  1972  ATCGGATTATCCGGAGCTAAGGTTATATGGCGGGTAGAGCACAACACTTCTGTTGTGTCC  1913

Query  2268  GGTGCGTCCTTGACAGTCCTTGAAAATCCGACGGAATGTATAAGTCTCACGCCTGGTCGT  2327
             ||||||||||||||||||||||||||||||||||||||||||||||||||||||||||||
Sbjct  1912  GGTGCGTCCTTGACAGTCCTTGAAAATCCGACGGAATGTATAAGTCTCACGCCTGGTCGT  1853

Query  2328  ACTCATAACCGCAGCAGGTCTCCAAGGTGAACAGCCTCTAGTTGATAGAACAATGTAGAT  2387
             ||||||||||||||||||||||||||||||||||||||||||||||||||||||||||||
Sbjct  1852  ACTCATAACCGCAGCAGGTCTCCAAGGTGAACAGCCTCTAGTTGATAGAACAATGTAGAT  1793

Query  2388  AAGGGAAGTCGGCAAAATAGATCCGTAACTTCGGGATAAGGATTGGCTCTAAGGGTTGGG  2447
             ||||||||||||||||||||||||||||||||||||||||||||||||||||||||||||
Sbjct  1792  AAGGGAAGTCGGCAAAATAGATCCGTAACTTCGGGATAAGGATTGGCTCTAAGGGTTGGG  1733

Query  2448  TATGTCGGGCCTTGAGTAGAAGTGAGCTGGACTAGGCTGGACTGAGTGGGGCAACCTACT  2507
             || ||||||||||| |||||||  ||||||||||||||||||||||||||||||||||||
Sbjct  1732  TACGTCGGGCCTTGGGTAGAAGGAAGCTGGACTAGGCTGGACTGAGTGGGGCAACCTACT  1673

Query  2508  CGGACCGGCCCGGACTGGCGACCGGAAGCTCTTGGCAGTCTTCGGGCGTCCGGCATACAA  2567
             ||||| ||||||||||||| |||||||||||||||||||||||||||||||||| |||  
Sbjct  1672  CGGACTGGCCCGGACTGGCAACCGGAAGCTCTTGGCAGTCTTCGGGCGTCCGGCGTACGC  1613

Query  2568  TTAACAACCGACTTAGAACTGGTACGGACAAGGGGAAT  2605
             ||||||||| ||||||||||||||||||||||||||||
Sbjct  1612  TTAACAACCAACTTAGAACTGGTACGGACAAGGGGAAT  1575


>JAMALP010000010.1 Cutaneotrichosporon sp. PT3311B ctg_10, whole genome shotgun 
sequence
Length=946375

 Score = 4375 bits (2369),  Expect = 0.0
 Identities = 2540/2621 (97%), Gaps = 17/2621 (1%)
 Strand=Plus/Plus

Query  1       CAAGGTTTCCGTAGGTGAACCTGCGGAAGGATCATTAGTGAATTGCTCTTTGAGCGTTAA  60
               ||||||||||||||||||||||||||||||||||||||||||| || || ||  ||   |
Sbjct  942074  CAAGGTTTCCGTAGGTGAACCTGCGGAAGGATCATTAGTGAATGGC-CTCTGGCCGCATA  942132

Query  61      ACTATATCCATC-TACACCTGTGAACTGTTGATTGAC--TT--CGGTCAATTACTTTTAC  115
               |||||||||| | ||||||||||||||||||||||||  ||  ||||  |||||||||||
Sbjct  942133  ACTATATCCACCTTACACCTGTGAACTGTTGATTGACCTTTACCGGTTGATTACTTTTAC  942192

Query  116     AAACATTGTGTAATGAACGTCATGTTATTATAAC-AAAAATAACTTTCAACAACGGATCT  174
               |||||||||||||||||||||||||||||||||| |||||||||||||||||||||||||
Sbjct  942193  AAACATTGTGTAATGAACGTCATGTTATTATAACAAAAAATAACTTTCAACAACGGATCT  942252

Query  175     CTTGGCTCTCGCATCGATGAAGAACGCAGCGAAATGCGATAAGTAATGTGAATTGCAGAA  234
               ||||||||||||||||||||||||||||||||||||||||||||||||||||||||||||
Sbjct  942253  CTTGGCTCTCGCATCGATGAAGAACGCAGCGAAATGCGATAAGTAATGTGAATTGCAGAA  942312

Query  235     TTCAGTGAATCATCGAATCTTTGAACGCAACTTGCGCTCTCTGGTATTCCGGAGAGCATG  294
               ||||||||||||||||||||||||||||||||||||||||||||||||||||||||||||
Sbjct  942313  TTCAGTGAATCATCGAATCTTTGAACGCAACTTGCGCTCTCTGGTATTCCGGAGAGCATG  942372

Query  295     CCTGTTTGAGTATCATGAAATCTCAACCATTAGGGTTTCTTAATGGCTTGGATTTGGGCG  354
               ||||||||||| |||||||||||||||||||||||||||||||||| ||||||||||| |
Sbjct  942373  CCTGTTTGAGTGTCATGAAATCTCAACCATTAGGGTTTCTTAATGGATTGGATTTGGGTG  942432

Query  355     CTGCCACTTGC----CTGGCTCGCCTTAAAAGAGTTAGCGT-ATTAACTTGTCG-ATCTG  408
                |||||  |||    | ||||| ||||||| ||||||||||  ||| || || |  ||||
Sbjct  942433  TTGCCAGCTGCGAGGCAGGCTCACCTTAAAGGAGTTAGCGTGTTTATCTAGTTGTTTCTG  942492

Query  409     GCGTAATAAGTTTCGCTGGTGTAGACTTGAGAAGTGCGCTTCTAATCGTC--TTCGGACA  466
               ||||||||||||||||||||| ||||||||||||| ||||||||||||||  ||||||||
Sbjct  942493  GCGTAATAAGTTTCGCTGGTGAAGACTTGAGAAGTACGCTTCTAATCGTCCTTTCGGACA  942552

Query  467     ATTCTTGAACTCTGGTCTCAAATCAGGTAGGACTACCCGCTGAACTTAAGCATATCAATA  526
               ||| ||||||||||| ||||||||||||||||||||||||||||||||||||||||||||
Sbjct  942553  ATTTTTGAACTCTGGCCTCAAATCAGGTAGGACTACCCGCTGAACTTAAGCATATCAATA  942612

Query  527     AGCGGAGGAAAAGAAACTAACTAGGATTCCCTTAGTAACGGCGAGTGAACCGGGAAAAGC  586
               ||||||||||||||||||||| |||||||||||||||||||||||||||||||||| |||
Sbjct  942613  AGCGGAGGAAAAGAAACTAACAAGGATTCCCTTAGTAACGGCGAGTGAACCGGGAAGAGC  942672

Query  587     TCAAATTTGTAATCTGGCTGTCTTCGATAGTCCGAGTTGTAATCTATAGACGTGTTTTCC  646
               |||||||||||| ||||| ||||||||| |||||  ||||||||||||||||||||||||
Sbjct  942673  TCAAATTTGTAAGCTGGCAGTCTTCGATTGTCCGCATTGTAATCTATAGACGTGTTTTCC  942732

Query  647     GTGCTGGACCGTATCTAAGTCCCTTGGAACAGGGTATCAAAGAGGGTGACAATCCCGTGC  706
               |||||||||||||||||||||||||||||||||||||||||||||||||||||||||| |
Sbjct  942733  GTGCTGGACCGTATCTAAGTCCCTTGGAACAGGGTATCAAAGAGGGTGACAATCCCGTAC  942792

Query  707     TTGATACGACCACCAGTGCTCTGTGATACACGCTCTACGAGTCGAGTTGTTTGGGAATGC  766
               |||||||||||||||||||||||||||||||| |||||||||||||||||||||||||||
Sbjct  942793  TTGATACGACCACCAGTGCTCTGTGATACACGTTCTACGAGTCGAGTTGTTTGGGAATGC  942852

Query  767     AGCTCAAAATGGGTGGTAAATTCCATCTAAAGCTAAATATTGGCGAGAGACCGATAGCGA  826
               ||||||||||||||||||||||||||||||||||||||||||||||||||||||||||||
Sbjct  942853  AGCTCAAAATGGGTGGTAAATTCCATCTAAAGCTAAATATTGGCGAGAGACCGATAGCGA  942912

Query  827     ACAAGTACCGTGAGGGAAAGATGAAAAGCACTTTGGAAAGAGAGTTAAACAGTACGTGAA  886
               ||||||||||||||||||||||||||||||||||||||||||||||||||||||||||||
Sbjct  942913  ACAAGTACCGTGAGGGAAAGATGAAAAGCACTTTGGAAAGAGAGTTAAACAGTACGTGAA  942972

Query  887     ATTGTTGAAAGGGAAACGATTGAAGTCAGTCGTGTTCTTTGGATTCAGCTAGTTCTTCTA  946
               ||||||||||||||||||||||||||||||||||||| |||||||||||||| ||| |||
Sbjct  942973  ATTGTTGAAAGGGAAACGATTGAAGTCAGTCGTGTTCATTGGATTCAGCTAGCTCTGCTA  943032

Query  947     GTCTACTTCCATTGAACGGGTCAACATCAGTTTTGTCCGGTGGATAAAGATAGTAGGAAT  1006
               |||||||||| |||||||||||||||||||||||||||||||||||||||| | ||||||
Sbjct  943033  GTCTACTTCCTTTGAACGGGTCAACATCAGTTTTGTCCGGTGGATAAAGATGGCAGGAAT  943092

Query  1007    GTAGC-TCCCCCGGG-AGTGTTATAGACTATTATTGCATACACTGGGTGAGACTGAGGAC  1064
               ||  | ||| ||||| |||||||||| ||  |||||||||||||||||||||||||||||
Sbjct  943093  GTGACTTCCTCCGGGAAGTGTTATAGCCTGCTATTGCATACACTGGGTGAGACTGAGGAC  943152

Query  1065    TGCAGCTCGCCTTTTGGCCGGTCTTCGGACACGTTCGAGCTTAGGATGTTGACATAATGG  1124
               ||||||||||||||||||||||||||||||||||||||||||||||||||||||||||||
Sbjct  943153  TGCAGCTCGCCTTTTGGCCGGTCTTCGGACACGTTCGAGCTTAGGATGTTGACATAATGG  943212

Query  1125    CTTTAAACGACCCGTCTTGAAACACGGACCAAGGAGTCTAACATATCTGCGAGTGTTTGA  1184
               |||||| |||||||||||||||||||||||||||||||||||||||||||||||||||||
Sbjct  943213  CTTTAACCGACCCGTCTTGAAACACGGACCAAGGAGTCTAACATATCTGCGAGTGTTTGA  943272

Query  1185    GTGTCAAACTCGAGCGCGTAATGAAAGTGAACTGGGAGGGATCCGTAAGGAGCACCTTCG  1244
               ||||||||||||||||||||||||||||||||||||||||||||| ||||||||||||||
Sbjct  943273  GTGTCAAACTCGAGCGCGTAATGAAAGTGAACTGGGAGGGATCCGCAAGGAGCACCTTCG  943332

Query  1245    ACCGATCCGGATGTTTACTGATGGATTTGAGTAAGAGCATATATGCTGGGACCCGAAAGA  1304
               ||||||||||||||||||||||||||||||||||||||||||||||||||||||||||||
Sbjct  943333  ACCGATCCGGATGTTTACTGATGGATTTGAGTAAGAGCATATATGCTGGGACCCGAAAGA  943392

Query  1305    TGGTGAACTATGCCTGAATAGGGCGAAGCCAGGGGAAACTCTGGTGGAGGCTCGTAGCGA  1364
               ||||||||||||||||||||||||||||||||||||||||||||||||||||||||||||
Sbjct  943393  TGGTGAACTATGCCTGAATAGGGCGAAGCCAGGGGAAACTCTGGTGGAGGCTCGTAGCGA  943452

Query  1365    TTCTGACGTGCAAATCGATCGTCAAATTTGGGTATAGGGGCGAAAGACTAATCGAACCAT  1424
               ||||||||||||||||||||||||||||||||||||||||||||||||||||||||||||
Sbjct  943453  TTCTGACGTGCAAATCGATCGTCAAATTTGGGTATAGGGGCGAAAGACTAATCGAACCAT  943512

Query  1425    CTAGTAGCTGGTTCCTGCCGAAGTTTCCCTCAGGATAGCAGAAACTCGCATCAGTTTTAT  1484
               ||||||||||||||||||||||||||||||||||||||||||||||||||||||||||||
Sbjct  943513  CTAGTAGCTGGTTCCTGCCGAAGTTTCCCTCAGGATAGCAGAAACTCGCATCAGTTTTAT  943572

Query  1485    GAGGTAAAGCGAATGATTAGAGGCCTTGGGGACGAAACGTCCTTAACCTATTCTCAAACT  1544
               ||||||||||||||||||||||||||||||||||||||||||||||||||||||||||||
Sbjct  943573  GAGGTAAAGCGAATGATTAGAGGCCTTGGGGACGAAACGTCCTTAACCTATTCTCAAACT  943632

Query  1545    TTAAATATGTAAGAAGCACTTGTCACTTAATTGGACGTGTGCATGCGAATGAGAGTTTCT  1604
               ||||||||||||||||||||||||||||||||||||||||||||||||||||||||||||
Sbjct  943633  TTAAATATGTAAGAAGCACTTGTCACTTAATTGGACGTGTGCATGCGAATGAGAGTTTCT  943692

Query  1605    AGTGGGCCATTTTTGGTAAGCAGAACTGGCGATGCGGGATGAACCGATCGTGAGGTTAAG  1664
               ||||||||||||||||||||||||||||||||||||||||||||||||||||||||||||
Sbjct  943693  AGTGGGCCATTTTTGGTAAGCAGAACTGGCGATGCGGGATGAACCGATCGTGAGGTTAAG  943752

Query  1665    GTGCCGGAATACACGCTCATCAGACCCCACAAAAGGTGTTAGTTCATCTAGACAGCAGGA  1724
               ||||||||||||||||||||||||||||||||||||||||||||||||||||||||||||
Sbjct  943753  GTGCCGGAATACACGCTCATCAGACCCCACAAAAGGTGTTAGTTCATCTAGACAGCAGGA  943812

Query  1725    CGGTGGCCATGGAAGTCGGAATCCGCTAAGGAGTGTGTAACAACTCACCTGCCGAATGAA  1784
               ||||||||||||||||||||||||||||||||||||||||||||||||||||||||||||
Sbjct  943813  CGGTGGCCATGGAAGTCGGAATCCGCTAAGGAGTGTGTAACAACTCACCTGCCGAATGAA  943872

Query  1785    CTAGCCCTGAAAATGGATGGCGCTCAAGCGTGTTACCCATACCTCACCGTCAGCGTTTAA  1844
               ||||||||||||||||||||||||||||||||||||||||||||||||||||||||||||
Sbjct  943873  CTAGCCCTGAAAATGGATGGCGCTCAAGCGTGTTACCCATACCTCACCGTCAGCGTTTAA  943932

Query  1845    GTGACGCGCTGACGAGTAGGCAGGCGTGGAGGTCAGTGAAGAAGCCTTGGCAGTGATGCT  1904
               ||||||||||||||||||||||||||||||||||||||||||||||||||||||||||||
Sbjct  943933  GTGACGCGCTGACGAGTAGGCAGGCGTGGAGGTCAGTGAAGAAGCCTTGGCAGTGATGCT  943992

Query  1905    GGGTGAAACGGCCTCTAGTGCAGATCTTGGTGGTAGTAGCAAATATTCAAGTGAGAACCT  1964
               ||||||||||||||||||||||||||||||||||||||||||||||||||||||||||||
Sbjct  943993  GGGTGAAACGGCCTCTAGTGCAGATCTTGGTGGTAGTAGCAAATATTCAAGTGAGAACCT  944052

Query  1965    TGAAGACTGAAGTGGAGAAAGGTTCCATGGTAACAGCAGTTGGACATGGGTTAGTCGATC  2024
               ||||||||||||||||||||||||||||||||||||||||||||||||||||||||||||
Sbjct  944053  TGAAGACTGAAGTGGAGAAAGGTTCCATGGTAACAGCAGTTGGACATGGGTTAGTCGATC  944112

Query  2025    CTAAGAGATAGGGAAGCTCCGTTTTAAAGTACACGATTTTCCGTGTCGCCTATCGAAAGG  2084
               |||||||||||||||||||||||||||||| |||||||||||||| ||||||||||||||
Sbjct  944113  CTAAGAGATAGGGAAGCTCCGTTTTAAAGTGCACGATTTTCCGTGCCGCCTATCGAAAGG  944172

Query  2085    GAATCCGGTTAAGATTCCGGAACCAGGATGTGGATCTTTAACGGCAACGTAAATGAAGTT  2144
               ||||||||||||||||||||||||||||||||||||||||||||||||||||||||||||
Sbjct  944173  GAATCCGGTTAAGATTCCGGAACCAGGATGTGGATCTTTAACGGCAACGTAAATGAAGTT  944232

Query  2145    GGAGACGCTGGCAAGGGCCCTGGGAAGAGTTCTCTTTTCTCCTTAACCGCTTACGACCTT  2204
               ||||||||||||||||||||||||||||||||||||||||||||||||||||||||||||
Sbjct  944233  GGAGACGCTGGCAAGGGCCCTGGGAAGAGTTCTCTTTTCTCCTTAACCGCTTACGACCTT  944292

Query  2205    GAAATCGGATTATCCGGAGCTAAGGTTATATGGCGGGTAGAGCACAACACCTCTGTTGTG  2264
               |||||||||||||||||||||||||||||||||||||||||||||||||| |||||||||
Sbjct  944293  GAAATCGGATTATCCGGAGCTAAGGTTATATGGCGGGTAGAGCACAACACTTCTGTTGTG  944352

Query  2265    TCCGGTGCGTCCTTGACAGTCCTTGAAAATCCGACGGAATGTATAAGTCTCACGCCTGGT  2324
               ||||||||||||||||||||||||||||||||||||||||||||||||||||||||||||
Sbjct  944353  TCCGGTGCGTCCTTGACAGTCCTTGAAAATCCGACGGAATGTATAAGTCTCACGCCTGGT  944412

Query  2325    CGTACTCATAACCGCAGCAGGTCTCCAAGGTGAACAGCCTCTAGTTGATAGAACAATGTA  2384
               ||||||||||||||||||||||||||||||||||||||||||||||||||||||||||||
Sbjct  944413  CGTACTCATAACCGCAGCAGGTCTCCAAGGTGAACAGCCTCTAGTTGATAGAACAATGTA  944472

Query  2385    GATAAGGGAAGTCGGCAAAATAGATCCGTAACTTCGGGATAAGGATTGGCTCTAAGGGTT  2444
               ||||||||||||||||||||||||||||||||||||||||||||||||||||||||||||
Sbjct  944473  GATAAGGGAAGTCGGCAAAATAGATCCGTAACTTCGGGATAAGGATTGGCTCTAAGGGTT  944532

Query  2445    GGGTATGTCGGGCCTTGAGTAGAAGTGAGCTGGACTAGGCTGGACTGAGTGGGGCAACCT  2504
               ||||| ||||||||||| ||||||||||||||||||||||||||||||||||||||||||
Sbjct  944533  GGGTACGTCGGGCCTTGGGTAGAAGTGAGCTGGACTAGGCTGGACTGAGTGGGGCAACCT  944592

Query  2505    ACTCGGACCGGCCCGGACTGGCGACCGGAAGCTCTTGGCAGTCTTCGGGCGTCCGGCATA  2564
               |||||||| ||| ||||||||| | |||||||||||||||||||||||||||||||| ||
Sbjct  944593  ACTCGGACTGGCTCGGACTGGCAATCGGAAGCTCTTGGCAGTCTTCGGGCGTCCGGCGTA  944652

Query  2565    CAATTAACAACCGACTTAGAACTGGTACGGACAAGGGGAAT  2605
               |  ||||||||| ||||||||||||||||||||||||||||
Sbjct  944653  CGCTTAACAACCAACTTAGAACTGGTACGGACAAGGGGAAT  944693


>JAMALO010000017.1 Cutaneotrichosporon sp. PA3318 ctg_17, whole genome shotgun sequence
Length=7424

 Score = 4375 bits (2369),  Expect = 0.0
 Identities = 2540/2621 (97%), Gaps = 17/2621 (1%)
 Strand=Plus/Minus

Query  1     CAAGGTTTCCGTAGGTGAACCTGCGGAAGGATCATTAGTGAATTGCTCTTTGAGCGTTAA  60
             ||||||||||||||||||||||||||||||||||||||||||| || || ||  ||   |
Sbjct  4302  CAAGGTTTCCGTAGGTGAACCTGCGGAAGGATCATTAGTGAATGGC-CTCTGGCCGCATA  4244

Query  61    ACTATATCCATCT-ACACCTGTGAACTGTTGATTGAC--TT--CGGTCAATTACTTTTAC  115
             |||||||||| || |||||||||||||||||||||||  ||  ||||  |||||||||||
Sbjct  4243  ACTATATCCACCTTACACCTGTGAACTGTTGATTGACCTTTACCGGTTGATTACTTTTAC  4184

Query  116   AAACATTGTGTAATGAACGTCATGTTATTATAACAAAAA-TAACTTTCAACAACGGATCT  174
             ||||||||||||||||||||||||||||||||||||||| ||||||||||||||||||||
Sbjct  4183  AAACATTGTGTAATGAACGTCATGTTATTATAACAAAAAATAACTTTCAACAACGGATCT  4124

Query  175   CTTGGCTCTCGCATCGATGAAGAACGCAGCGAAATGCGATAAGTAATGTGAATTGCAGAA  234
             ||||||||||||||||||||||||||||||||||||||||||||||||||||||||||||
Sbjct  4123  CTTGGCTCTCGCATCGATGAAGAACGCAGCGAAATGCGATAAGTAATGTGAATTGCAGAA  4064

Query  235   TTCAGTGAATCATCGAATCTTTGAACGCAACTTGCGCTCTCTGGTATTCCGGAGAGCATG  294
             ||||||||||||||||||||||||||||||||||||||||||||||||||||||||||||
Sbjct  4063  TTCAGTGAATCATCGAATCTTTGAACGCAACTTGCGCTCTCTGGTATTCCGGAGAGCATG  4004

Query  295   CCTGTTTGAGTATCATGAAATCTCAACCATTAGGGTTTCTTAATGGCTTGGATTTGGGCG  354
             ||||||||||| |||||||||||||||||||||||||||||||||| ||||||||||| |
Sbjct  4003  CCTGTTTGAGTGTCATGAAATCTCAACCATTAGGGTTTCTTAATGGATTGGATTTGGGTG  3944

Query  355   CTGCCACTTGC----CTGGCTCGCCTTAAAAGAGTTAGCGT-ATTAACTTGTCG-ATCTG  408
              |||||  |||    | ||||| ||||||| ||||||||||  ||| || || |  ||||
Sbjct  3943  TTGCCAGCTGCGAGGCAGGCTCACCTTAAAGGAGTTAGCGTGTTTATCTAGTTGTTTCTG  3884

Query  409   GCGTAATAAGTTTCGCTGGTGTAGACTTGAGAAGTGCGCTTCTAATCGTC--TTCGGACA  466
             ||||||||||||||||||||| ||||||||||||| ||||||||||||||  ||||||||
Sbjct  3883  GCGTAATAAGTTTCGCTGGTGAAGACTTGAGAAGTACGCTTCTAATCGTCCTTTCGGACA  3824

Query  467   ATTCTTGAACTCTGGTCTCAAATCAGGTAGGACTACCCGCTGAACTTAAGCATATCAATA  526
             ||| ||||||||||| ||||||||||||||||||||||||||||||||||||||||||||
Sbjct  3823  ATTTTTGAACTCTGGCCTCAAATCAGGTAGGACTACCCGCTGAACTTAAGCATATCAATA  3764

Query  527   AGCGGAGGAAAAGAAACTAACTAGGATTCCCTTAGTAACGGCGAGTGAACCGGGAAAAGC  586
             ||||||||||||||||||||| |||||||||||||||||||||||||||||||||| |||
Sbjct  3763  AGCGGAGGAAAAGAAACTAACAAGGATTCCCTTAGTAACGGCGAGTGAACCGGGAAGAGC  3704

Query  587   TCAAATTTGTAATCTGGCTGTCTTCGATAGTCCGAGTTGTAATCTATAGACGTGTTTTCC  646
             |||||||||||| ||||| ||||||||| |||||  ||||||||||||||||||||||||
Sbjct  3703  TCAAATTTGTAAGCTGGCAGTCTTCGATTGTCCGCATTGTAATCTATAGACGTGTTTTCC  3644

Query  647   GTGCTGGACCGTATCTAAGTCCCTTGGAACAGGGTATCAAAGAGGGTGACAATCCCGTGC  706
             |||||||||||||||||||||||||||||||||||||||||||||||||||||||||| |
Sbjct  3643  GTGCTGGACCGTATCTAAGTCCCTTGGAACAGGGTATCAAAGAGGGTGACAATCCCGTAC  3584

Query  707   TTGATACGACCACCAGTGCTCTGTGATACACGCTCTACGAGTCGAGTTGTTTGGGAATGC  766
             |||||||||||||||||||||||||||||||| |||||||||||||||||||||||||||
Sbjct  3583  TTGATACGACCACCAGTGCTCTGTGATACACGTTCTACGAGTCGAGTTGTTTGGGAATGC  3524

Query  767   AGCTCAAAATGGGTGGTAAATTCCATCTAAAGCTAAATATTGGCGAGAGACCGATAGCGA  826
             ||||||||||||||||||||||||||||||||||||||||||||||||||||||||||||
Sbjct  3523  AGCTCAAAATGGGTGGTAAATTCCATCTAAAGCTAAATATTGGCGAGAGACCGATAGCGA  3464

Query  827   ACAAGTACCGTGAGGGAAAGATGAAAAGCACTTTGGAAAGAGAGTTAAACAGTACGTGAA  886
             ||||||||||||||||||||||||||||||||||||||||||||||||||||||||||||
Sbjct  3463  ACAAGTACCGTGAGGGAAAGATGAAAAGCACTTTGGAAAGAGAGTTAAACAGTACGTGAA  3404

Query  887   ATTGTTGAAAGGGAAACGATTGAAGTCAGTCGTGTTCTTTGGATTCAGCTAGTTCTTCTA  946
             ||||||||||||||||||||||||||||||||||||| |||||||||||||| ||| |||
Sbjct  3403  ATTGTTGAAAGGGAAACGATTGAAGTCAGTCGTGTTCATTGGATTCAGCTAGCTCTGCTA  3344

Query  947   GTCTACTTCCATTGAACGGGTCAACATCAGTTTTGTCCGGTGGATAAAGATAGTAGGAAT  1006
             |||||||||| |||||||||||||||||||||||||||||||||||||||| | ||||||
Sbjct  3343  GTCTACTTCCTTTGAACGGGTCAACATCAGTTTTGTCCGGTGGATAAAGATGGCAGGAAT  3284

Query  1007  GTAGC-TCCCCCGGG-AGTGTTATAGACTATTATTGCATACACTGGGTGAGACTGAGGAC  1064
             ||  | ||| ||||| |||||||||| ||  |||||||||||||||||||||||||||||
Sbjct  3283  GTGACTTCCTCCGGGAAGTGTTATAGCCTGCTATTGCATACACTGGGTGAGACTGAGGAC  3224

Query  1065  TGCAGCTCGCCTTTTGGCCGGTCTTCGGACACGTTCGAGCTTAGGATGTTGACATAATGG  1124
             ||||||||||||||||||||||||||||||||||||||||||||||||||||||||||||
Sbjct  3223  TGCAGCTCGCCTTTTGGCCGGTCTTCGGACACGTTCGAGCTTAGGATGTTGACATAATGG  3164

Query  1125  CTTTAAACGACCCGTCTTGAAACACGGACCAAGGAGTCTAACATATCTGCGAGTGTTTGA  1184
             |||||| |||||||||||||||||||||||||||||||||||||||||||||||||||||
Sbjct  3163  CTTTAACCGACCCGTCTTGAAACACGGACCAAGGAGTCTAACATATCTGCGAGTGTTTGA  3104

Query  1185  GTGTCAAACTCGAGCGCGTAATGAAAGTGAACTGGGAGGGATCCGTAAGGAGCACCTTCG  1244
             ||||||||||||||||||||||||||||||||||||||||||||| ||||||||||||||
Sbjct  3103  GTGTCAAACTCGAGCGCGTAATGAAAGTGAACTGGGAGGGATCCGCAAGGAGCACCTTCG  3044

Query  1245  ACCGATCCGGATGTTTACTGATGGATTTGAGTAAGAGCATATATGCTGGGACCCGAAAGA  1304
             ||||||||||||||||||||||||||||||||||||||||||||||||||||||||||||
Sbjct  3043  ACCGATCCGGATGTTTACTGATGGATTTGAGTAAGAGCATATATGCTGGGACCCGAAAGA  2984

Query  1305  TGGTGAACTATGCCTGAATAGGGCGAAGCCAGGGGAAACTCTGGTGGAGGCTCGTAGCGA  1364
             ||||||||||||||||||||||||||||||||||||||||||||||||||||||||||||
Sbjct  2983  TGGTGAACTATGCCTGAATAGGGCGAAGCCAGGGGAAACTCTGGTGGAGGCTCGTAGCGA  2924

Query  1365  TTCTGACGTGCAAATCGATCGTCAAATTTGGGTATAGGGGCGAAAGACTAATCGAACCAT  1424
             ||||||||||||||||||||||||||||||||||||||||||||||||||||||||||||
Sbjct  2923  TTCTGACGTGCAAATCGATCGTCAAATTTGGGTATAGGGGCGAAAGACTAATCGAACCAT  2864

Query  1425  CTAGTAGCTGGTTCCTGCCGAAGTTTCCCTCAGGATAGCAGAAACTCGCATCAGTTTTAT  1484
             ||||||||||||||||||||||||||||||||||||||||||||||||||||||||||||
Sbjct  2863  CTAGTAGCTGGTTCCTGCCGAAGTTTCCCTCAGGATAGCAGAAACTCGCATCAGTTTTAT  2804

Query  1485  GAGGTAAAGCGAATGATTAGAGGCCTTGGGGACGAAACGTCCTTAACCTATTCTCAAACT  1544
             ||||||||||||||||||||||||||||||||||||||||||||||||||||||||||||
Sbjct  2803  GAGGTAAAGCGAATGATTAGAGGCCTTGGGGACGAAACGTCCTTAACCTATTCTCAAACT  2744

Query  1545  TTAAATATGTAAGAAGCACTTGTCACTTAATTGGACGTGTGCATGCGAATGAGAGTTTCT  1604
             ||||||||||||||||||||||||||||||||||||||||||||||||||||||||||||
Sbjct  2743  TTAAATATGTAAGAAGCACTTGTCACTTAATTGGACGTGTGCATGCGAATGAGAGTTTCT  2684

Query  1605  AGTGGGCCATTTTTGGTAAGCAGAACTGGCGATGCGGGATGAACCGATCGTGAGGTTAAG  1664
             ||||||||||||||||||||||||||||||||||||||||||||||||||||||||||||
Sbjct  2683  AGTGGGCCATTTTTGGTAAGCAGAACTGGCGATGCGGGATGAACCGATCGTGAGGTTAAG  2624

Query  1665  GTGCCGGAATACACGCTCATCAGACCCCACAAAAGGTGTTAGTTCATCTAGACAGCAGGA  1724
             ||||||||||||||||||||||||||||||||||||||||||||||||||||||||||||
Sbjct  2623  GTGCCGGAATACACGCTCATCAGACCCCACAAAAGGTGTTAGTTCATCTAGACAGCAGGA  2564

Query  1725  CGGTGGCCATGGAAGTCGGAATCCGCTAAGGAGTGTGTAACAACTCACCTGCCGAATGAA  1784
             ||||||||||||||||||||||||||||||||||||||||||||||||||||||||||||
Sbjct  2563  CGGTGGCCATGGAAGTCGGAATCCGCTAAGGAGTGTGTAACAACTCACCTGCCGAATGAA  2504

Query  1785  CTAGCCCTGAAAATGGATGGCGCTCAAGCGTGTTACCCATACCTCACCGTCAGCGTTTAA  1844
             ||||||||||||||||||||||||||||||||||||||||||||||||||||||||||||
Sbjct  2503  CTAGCCCTGAAAATGGATGGCGCTCAAGCGTGTTACCCATACCTCACCGTCAGCGTTTAA  2444

Query  1845  GTGACGCGCTGACGAGTAGGCAGGCGTGGAGGTCAGTGAAGAAGCCTTGGCAGTGATGCT  1904
             ||||||||||||||||||||||||||||||||||||||||||||||||||||||||||||
Sbjct  2443  GTGACGCGCTGACGAGTAGGCAGGCGTGGAGGTCAGTGAAGAAGCCTTGGCAGTGATGCT  2384

Query  1905  GGGTGAAACGGCCTCTAGTGCAGATCTTGGTGGTAGTAGCAAATATTCAAGTGAGAACCT  1964
             ||||||||||||||||||||||||||||||||||||||||||||||||||||||||||||
Sbjct  2383  GGGTGAAACGGCCTCTAGTGCAGATCTTGGTGGTAGTAGCAAATATTCAAGTGAGAACCT  2324

Query  1965  TGAAGACTGAAGTGGAGAAAGGTTCCATGGTAACAGCAGTTGGACATGGGTTAGTCGATC  2024
             ||||||||||||||||||||||||||||||||||||||||||||||||||||||||||||
Sbjct  2323  TGAAGACTGAAGTGGAGAAAGGTTCCATGGTAACAGCAGTTGGACATGGGTTAGTCGATC  2264

Query  2025  CTAAGAGATAGGGAAGCTCCGTTTTAAAGTACACGATTTTCCGTGTCGCCTATCGAAAGG  2084
             |||||||||||||||||||||||||||||| |||||||||||||| ||||||||||||||
Sbjct  2263  CTAAGAGATAGGGAAGCTCCGTTTTAAAGTGCACGATTTTCCGTGCCGCCTATCGAAAGG  2204

Query  2085  GAATCCGGTTAAGATTCCGGAACCAGGATGTGGATCTTTAACGGCAACGTAAATGAAGTT  2144
             ||||||||||||||||||||||||||||||||||||||||||||||||||||||||||||
Sbjct  2203  GAATCCGGTTAAGATTCCGGAACCAGGATGTGGATCTTTAACGGCAACGTAAATGAAGTT  2144

Query  2145  GGAGACGCTGGCAAGGGCCCTGGGAAGAGTTCTCTTTTCTCCTTAACCGCTTACGACCTT  2204
             ||||||||||||||||||||||||||||||||||||||||||||||||||||||||||||
Sbjct  2143  GGAGACGCTGGCAAGGGCCCTGGGAAGAGTTCTCTTTTCTCCTTAACCGCTTACGACCTT  2084

Query  2205  GAAATCGGATTATCCGGAGCTAAGGTTATATGGCGGGTAGAGCACAACACCTCTGTTGTG  2264
             |||||||||||||||||||||||||||||||||||||||||||||||||| |||||||||
Sbjct  2083  GAAATCGGATTATCCGGAGCTAAGGTTATATGGCGGGTAGAGCACAACACTTCTGTTGTG  2024

Query  2265  TCCGGTGCGTCCTTGACAGTCCTTGAAAATCCGACGGAATGTATAAGTCTCACGCCTGGT  2324
             ||||||||||||||||||||||||||||||||||||||||||||||||||||||||||||
Sbjct  2023  TCCGGTGCGTCCTTGACAGTCCTTGAAAATCCGACGGAATGTATAAGTCTCACGCCTGGT  1964

Query  2325  CGTACTCATAACCGCAGCAGGTCTCCAAGGTGAACAGCCTCTAGTTGATAGAACAATGTA  2384
             ||||||||||||||||||||||||||||||||||||||||||||||||||||||||||||
Sbjct  1963  CGTACTCATAACCGCAGCAGGTCTCCAAGGTGAACAGCCTCTAGTTGATAGAACAATGTA  1904

Query  2385  GATAAGGGAAGTCGGCAAAATAGATCCGTAACTTCGGGATAAGGATTGGCTCTAAGGGTT  2444
             ||||||||||||||||||||||||||||||||||||||||||||||||||||||||||||
Sbjct  1903  GATAAGGGAAGTCGGCAAAATAGATCCGTAACTTCGGGATAAGGATTGGCTCTAAGGGTT  1844

Query  2445  GGGTATGTCGGGCCTTGAGTAGAAGTGAGCTGGACTAGGCTGGACTGAGTGGGGCAACCT  2504
             ||||| ||||||||||| ||||||||||||||||||||||||||||||||||||||||||
Sbjct  1843  GGGTACGTCGGGCCTTGGGTAGAAGTGAGCTGGACTAGGCTGGACTGAGTGGGGCAACCT  1784

Query  2505  ACTCGGACCGGCCCGGACTGGCGACCGGAAGCTCTTGGCAGTCTTCGGGCGTCCGGCATA  2564
             |||||||| ||| ||||||||| | |||||||||||||||||||||||||||||||| ||
Sbjct  1783  ACTCGGACTGGCTCGGACTGGCAATCGGAAGCTCTTGGCAGTCTTCGGGCGTCCGGCGTA  1724

Query  2565  CAATTAACAACCGACTTAGAACTGGTACGGACAAGGGGAAT  2605
             |  ||||||||| ||||||||||||||||||||||||||||
Sbjct  1723  CGCTTAACAACCAACTTAGAACTGGTACGGACAAGGGGAAT  1683


>BEDX01000012.1 Cutaneotrichosporon daszewskae DNA, scaffold: scaffold_12, strain: 
JCM_11166, whole genome shotgun sequence
Length=7818

 Score = 4209 bits (2279),  Expect = 0.0
 Identities = 2505/2614 (96%), Gaps = 15/2614 (1%)
 Strand=Plus/Plus

Query  1     CAAGGTTTCCGTAGGTGAACCTGCGGAAGGATCATTAGTGAATTGCTCTTTGAGCGTTAA  60
             ||||||||||||||||||||||||||||||||||||||||| |||| |     || ||||
Sbjct  3080  CAAGGTTTCCGTAGGTGAACCTGCGGAAGGATCATTAGTGA-TTGC-CGAAAGGC-TTAA  3136

Query  61    ACTATATCCATCTACACCTGTGAACTGTTGATTGA--CT-TCG-GTCAATTACTTTTACA  116
             |||| |||||  |||||||||| ||||||||||||  ||  ||  || |||| |||||||
Sbjct  3137  ACTACATCCACATACACCTGTGCACTGTTGATTGATTCTCACGAATCGATTA-TTTTACA  3195

Query  117   AACATTGTGTAATGAACGTCATGTTATTATAACAAAAATAACTTTCAACAACGGATCTCT  176
             |||||||||||| |||||||||||||| |||||||| |||||||||||||||||||||||
Sbjct  3196  AACATTGTGTAAAGAACGTCATGTTATAATAACAAATATAACTTTCAACAACGGATCTCT  3255

Query  177   TGGCTCTCGCATCGATGAAGAACGCAGCGAAATGCGATAAGTAATGTGAATTGCAGAATT  236
             ||||||||||||||||||||||||||||||||||||||||||||||||||||||||||||
Sbjct  3256  TGGCTCTCGCATCGATGAAGAACGCAGCGAAATGCGATAAGTAATGTGAATTGCAGAATT  3315

Query  237   CAGTGAATCATCGAATCTTTGAACGCAACTTGCGCTCTCTGGTATTCCGGAGAGCATGCC  296
              |||||||||||||||||||||||||||||||||||||||||||||||||||||||||||
Sbjct  3316  TAGTGAATCATCGAATCTTTGAACGCAACTTGCGCTCTCTGGTATTCCGGAGAGCATGCC  3375

Query  297   TGTTTGAGTATCATGAAATCTCAACCATTAGGGTTTCTTAATGGCTTGGATTTGGGCGCT  356
             ||||||||| |||||||||||||||||||||||||||||||||||||||||||||| | |
Sbjct  3376  TGTTTGAGTGTCATGAAATCTCAACCATTAGGGTTTCTTAATGGCTTGGATTTGGGTGTT  3435

Query  357   GCCACTTGCCTGGCTCGCCTTAAAAGAGTTAGCG-TATTAAC-TTGTCGATCTGGCGTAA  414
             || || |   | ||||||||||||||||||||||   ||| |  ||||| ||||||||||
Sbjct  3436  GCTACCTAG-TAGCTCGCCTTAAAAGAGTTAGCGAGTTTAGCAATGTCG-TCTGGCGTAA  3493

Query  415   TAAGTTTCGCTGGTGTAGACTTGAGAAGTGCGCTTCTAATCGTCTTCGGACAATTCTTGA  474
             |||||||||||||  |||||||| |||||  ||||||||||| | | || ||||| ||||
Sbjct  3494  TAAGTTTCGCTGGGTTAGACTTGTGAAGTTTGCTTCTAATCGCCCTTGGGCAATTTTTGA  3553

Query  475   ACTCTGGTCTCAAATCAGGTAGGACTACCCGCTGAACTTAAGCATATCAATAAGCGGAGG  534
             ||||||| ||||||||||||||||||||||||||||||||||||||||||||||||||||
Sbjct  3554  ACTCTGGCCTCAAATCAGGTAGGACTACCCGCTGAACTTAAGCATATCAATAAGCGGAGG  3613

Query  535   AAAAGAAACTAACTAGGATTCCCTTAGTAACGGCGAGTGAACCGGGAAAAGCTCAAATTT  594
             ||||||||||||| ||||||||| ||||||||||||||||| |||||| |||||||||||
Sbjct  3614  AAAAGAAACTAACAAGGATTCCCCTAGTAACGGCGAGTGAAGCGGGAAGAGCTCAAATTT  3673

Query  595   GTAATCTGGCTGTCTTCGATAGTCCGAGTTGTAATCTATAGACGTGTTTTCCGTGCTGGA  654
             | || |||  ||||||||||||||||  |||||||||||||| |||||||||||||||||
Sbjct  3674  GAAAGCTGATTGTCTTCGATAGTCCGCATTGTAATCTATAGAAGTGTTTTCCGTGCTGGA  3733

Query  655   CCGTATCTAAGTCCCTTGGAACAGGGTATCAAAGAGGGTGACAATCCCGTGCTTGATACG  714
             |||| | |||||||||||||| |||||||||||||||||||||||||||||||| |||||
Sbjct  3734  CCGTGTTTAAGTCCCTTGGAATAGGGTATCAAAGAGGGTGACAATCCCGTGCTTAATACG  3793

Query  715   ACCACCAGTGCTCTGTGATACACGCTCTACGAGTCGAGTTGTTTGGGAATGCAGCTCAAA  774
             |||||||||||| ||||||||||  |||||||||||||||||||||||||||||||||||
Sbjct  3794  ACCACCAGTGCTATGTGATACACTTTCTACGAGTCGAGTTGTTTGGGAATGCAGCTCAAA  3853

Query  775   ATGGGTGGTAAATTCCATCTAAAGCTAAATATTGGCGAGAGACCGATAGCGAACAAGTAC  834
             ||||||||||||||||||||||||||||||||||||||||||||||||||||||||||||
Sbjct  3854  ATGGGTGGTAAATTCCATCTAAAGCTAAATATTGGCGAGAGACCGATAGCGAACAAGTAC  3913

Query  835   CGTGAGGGAAAGATGAAAAGCACTTTGGAAAGAGAGTTAAACAGTACGTGAAATTGTTGA  894
             ||||||||||||||||||||||||||||||||||||||||||||||||||||||||||||
Sbjct  3914  CGTGAGGGAAAGATGAAAAGCACTTTGGAAAGAGAGTTAAACAGTACGTGAAATTGTTGA  3973

Query  895   AAGGGAAACGATTGAAGTCAGTCGTGTTCTTTGGATTCAGCTAGTTCTTCTAGTCTACTT  954
             ||||||||||||||||||||||||||||||||||||||||||||||||||||||||||||
Sbjct  3974  AAGGGAAACGATTGAAGTCAGTCGTGTTCTTTGGATTCAGCTAGTTCTTCTAGTCTACTT  4033

Query  955   CCATTGAACGGGTCAACATCAGTTTTGTCCGGTGGATAAAGATAGTAGGAATGTAGCT-C  1013
             || ||||||||||||||||||||||||||||||||||||||||| ||||||||| ||| |
Sbjct  4034  CCTTTGAACGGGTCAACATCAGTTTTGTCCGGTGGATAAAGATATTAGGAATGTGGCTTC  4093

Query  1014  CCCCGGG-AGTGTTATAGACTATTATTGCATACACTGGGTGAGACTGAGGACTGCAGCTC  1072
              | |||| |||||||||| ||| |||||||||||||||  ||||||||||||||||||||
Sbjct  4094  TCTCGGGAAGTGTTATAGCCTAGTATTGCATACACTGGAGGAGACTGAGGACTGCAGCTC  4153

Query  1073  GCCTTTTGGCCGGTCTTCGGACACGTTCGAGCTTAGGATGTTGACATAATGGCTTTAAAC  1132
             |||||||||||||  ||||  |||||||||||||||||||||||||||||||||||||||
Sbjct  4154  GCCTTTTGGCCGGGGTTCGCCCACGTTCGAGCTTAGGATGTTGACATAATGGCTTTAAAC  4213

Query  1133  GACCCGTCTTGAAACACGGACCAAGGAGTCTAACATATCTGCGAGTGTTTGAGTGTCAAA  1192
             ||||||||||||||||||||||||||||||||||||||||||||||||||||||||||||
Sbjct  4214  GACCCGTCTTGAAACACGGACCAAGGAGTCTAACATATCTGCGAGTGTTTGAGTGTCAAA  4273

Query  1193  CTCGAGCGCGTAATGAAAGTGAACTGGGAGGGATCCGTAAGGAGCACCTTCGACCGATCC  1252
             ||||||||||||||||||||||||||||||||||||| ||||||||||||||||||||||
Sbjct  4274  CTCGAGCGCGTAATGAAAGTGAACTGGGAGGGATCCGCAAGGAGCACCTTCGACCGATCC  4333

Query  1253  GGATGTTTACTGATGGATTTGAGTAAGAGCATATATGCTGGGACCCGAAAGATGGTGAAC  1312
             ||||||||||||||||||||||||||||||||||||||||||||||||||||||||||||
Sbjct  4334  GGATGTTTACTGATGGATTTGAGTAAGAGCATATATGCTGGGACCCGAAAGATGGTGAAC  4393

Query  1313  TATGCCTGAATAGGGCGAAGCCAGGGGAAACTCTGGTGGAGGCTCGTAGCGATTCTGACG  1372
             ||||||||||||||||||||||||||||||||||||||||||||||||||||||||||||
Sbjct  4394  TATGCCTGAATAGGGCGAAGCCAGGGGAAACTCTGGTGGAGGCTCGTAGCGATTCTGACG  4453

Query  1373  TGCAAATCGATCGTCAAATTTGGGTATAGGGGCGAAAGACTAATCGAACCATCTAGTAGC  1432
             ||||||||||||||||||||||||||||||||||||||||||||||||||||||||||||
Sbjct  4454  TGCAAATCGATCGTCAAATTTGGGTATAGGGGCGAAAGACTAATCGAACCATCTAGTAGC  4513

Query  1433  TGGTTCCTGCCGAAGTTTCCCTCAGGATAGCAGAAACTCGCATCAGTTTTATGAGGTAAA  1492
             ||||||||||||||||||||||||||||||||||||||||||||||||||||||||||||
Sbjct  4514  TGGTTCCTGCCGAAGTTTCCCTCAGGATAGCAGAAACTCGCATCAGTTTTATGAGGTAAA  4573

Query  1493  GCGAATGATTAGAGGCCTTGGGGACGAAACGTCCTTAACCTATTCTCAAACTTTAAATAT  1552
             |||||||||||||||||||||||||||||||| |||||||||||||||||||||||||||
Sbjct  4574  GCGAATGATTAGAGGCCTTGGGGACGAAACGTTCTTAACCTATTCTCAAACTTTAAATAT  4633

Query  1553  GTAAGAAGCACTTGTCACTTAATTGGACGTGTGCATGCGAATGAGAGTTTCTAGTGGGCC  1612
             ||||||||||||||||||||||||||||||||||||||||||||||||||||||||||||
Sbjct  4634  GTAAGAAGCACTTGTCACTTAATTGGACGTGTGCATGCGAATGAGAGTTTCTAGTGGGCC  4693

Query  1613  ATTTTTGGTAAGCAGAACTGGCGATGCGGGATGAACCGATCGTGAGGTTAAGGTGCCGGA  1672
             ||||||||||||||||||||||||||||||||||||||||||||||||||||||||||||
Sbjct  4694  ATTTTTGGTAAGCAGAACTGGCGATGCGGGATGAACCGATCGTGAGGTTAAGGTGCCGGA  4753

Query  1673  ATACACGCTCATCAGACCCCACAAAAGGTGTTAGTTCATCTAGACAGCAGGACGGTGGCC  1732
             ||||||||||||||||||||||||||||||||||||||||||||||||||||||||||||
Sbjct  4754  ATACACGCTCATCAGACCCCACAAAAGGTGTTAGTTCATCTAGACAGCAGGACGGTGGCC  4813

Query  1733  ATGGAAGTCGGAATCCGCTAAGGAGTGTGTAACAACTCACCTGCCGAATGAACTAGCCCT  1792
             ||||||||||||||||||||||||||||||||||||||||||||||||||||||||||||
Sbjct  4814  ATGGAAGTCGGAATCCGCTAAGGAGTGTGTAACAACTCACCTGCCGAATGAACTAGCCCT  4873

Query  1793  GAAAATGGATGGCGCTCAAGCGTGTTACCCATACCTCACCGTCAGCGTTTAAGTGACGCG  1852
             ||||||||||||||||||||||||||||||||||||||||||||||||||||||||||||
Sbjct  4874  GAAAATGGATGGCGCTCAAGCGTGTTACCCATACCTCACCGTCAGCGTTTAAGTGACGCG  4933

Query  1853  CTGACGAGTAGGCAGGCGTGGAGGTCAGTGAAGAAGCCTTGGCAGTGATGCTGGGTGAAA  1912
             ||||||||||||||||||||||||||||||||||||||||||||||||||||||||||||
Sbjct  4934  CTGACGAGTAGGCAGGCGTGGAGGTCAGTGAAGAAGCCTTGGCAGTGATGCTGGGTGAAA  4993

Query  1913  CGGCCTCTAGTGCAGATCTTGGTGGTAGTAGCAAATATTCAAGTGAGAACCTTGAAGACT  1972
             ||||||||||||||||||||||||||||||||||||||||||||||||||||||||||||
Sbjct  4994  CGGCCTCTAGTGCAGATCTTGGTGGTAGTAGCAAATATTCAAGTGAGAACCTTGAAGACT  5053

Query  1973  GAAGTGGAGAAAGGTTCCATGGTAACAGCAGTTGGACATGGGTTAGTCGATCCTAAGAGA  2032
             ||||||||||||||||||||||||||||||||||||||||||||||||||||||||||||
Sbjct  5054  GAAGTGGAGAAAGGTTCCATGGTAACAGCAGTTGGACATGGGTTAGTCGATCCTAAGAGA  5113

Query  2033  TAGGGAAGCTCCGTTTTAAAGTACACGATTTTCCGTGTCGCCTATCGAAAGGGAATCCGG  2092
             ||||||||||||||||||||||||||||||||||||||| ||||||||||||||||||||
Sbjct  5114  TAGGGAAGCTCCGTTTTAAAGTACACGATTTTCCGTGTCACCTATCGAAAGGGAATCCGG  5173

Query  2093  TTAAGATTCCGGAACCAGGATGTGGATCTTTAACGGCAACGTAAATGAAGTTGGAGACGC  2152
             ||||||||||||||||||||||||||||||||||||||||||||||||||||||||||||
Sbjct  5174  TTAAGATTCCGGAACCAGGATGTGGATCTTTAACGGCAACGTAAATGAAGTTGGAGACGC  5233

Query  2153  TGGCAAGGGCCCTGGGAAGAGTTCTCTTTTCTCCTTAACCGCTTACGACCTTGAAATCGG  2212
             ||||||||||||||||||||||||||||||||||||||||||||||||||||||||||||
Sbjct  5234  TGGCAAGGGCCCTGGGAAGAGTTCTCTTTTCTCCTTAACCGCTTACGACCTTGAAATCGG  5293

Query  2213  ATTATCCGGAGCTAAGGTTATATGGCGGGTAGAGCACAACACCTCTGTTGTGTCCGGTGC  2272
             |||||||||||||||||||||||||||||||||||||||||| |||||||||||||||||
Sbjct  5294  ATTATCCGGAGCTAAGGTTATATGGCGGGTAGAGCACAACACTTCTGTTGTGTCCGGTGC  5353

Query  2273  GTCCTTGACAGTCCTTGAAAATCCGACGGAATGTATAAGTCTCACGCCTGGTCGTACTCA  2332
             ||||||||||||||||||||||||||||||||||||||||||||||||||||||||||||
Sbjct  5354  GTCCTTGACAGTCCTTGAAAATCCGACGGAATGTATAAGTCTCACGCCTGGTCGTACTCA  5413

Query  2333  TAACCGCAGCAGGTCTCCAAGGTGAACAGCCTCTAGTTGATAGAACAATGTAGATAAGGG  2392
             ||||||||||||||||||||||||||||||||||||||||||||||||||||||||||||
Sbjct  5414  TAACCGCAGCAGGTCTCCAAGGTGAACAGCCTCTAGTTGATAGAACAATGTAGATAAGGG  5473

Query  2393  AAGTCGGCAAAATAGATCCGTAACTTCGGGATAAGGATTGGCTCTAAGGGTTGGGTATGT  2452
             ||||||||||||||||||||||||||||||| |||||||||||||||||||||||||| |
Sbjct  5474  AAGTCGGCAAAATAGATCCGTAACTTCGGGAAAAGGATTGGCTCTAAGGGTTGGGTATAT  5533

Query  2453  CGGGCCTT-GAGTAGAAGTGAGCTGGACTAGGCTGGACTGAGTGGGGCAACCTACTCGGA  2511
             |||||||| | ||||||   ||  |||||||||||||||| ||||||||||   ||||||
Sbjct  5534  CGGGCCTTAGTGTAGAACAAAGTCGGACTAGGCTGGACTGGGTGGGGCAACTCGCTCGGA  5593

Query  2512  CCGGCCCGGACTGGCGACCGGAAGCTCTTGGCAGTCTTCGGGCGTCCGGCATACAATTAA  2571
             ||||| ||||||| |||  |||| |  |||||||||||||||||||||| ||||||||||
Sbjct  5594  CCGGCTCGGACTGACGATGGGAAACCTTTGGCAGTCTTCGGGCGTCCGGTATACAATTAA  5653

Query  2572  CAACCGACTTAGAACTGGTACGGACAAGGGGAAT  2605
             ||||||||||||||||||||||||||||||||||
Sbjct  5654  CAACCGACTTAGAACTGGTACGGACAAGGGGAAT  5687


>JAMYHM010000230.1 Apiotrichum sp. PA4207 ctg_230, whole genome shotgun sequence
Length=9386

 Score = 4209 bits (2279),  Expect = 0.0
 Identities = 2510/2620 (96%), Gaps = 22/2620 (1%)
 Strand=Plus/Plus

Query  1     CAAGGTTTCCGTAGGTGAACCTGCGGAAGGATCATTAGTGAATTG-C-TCTTTGAGCGTT  58
             ||||||||||||||||||||||||||||||||||||||||| ||| | |  ||| || ||
Sbjct  4224  CAAGGTTTCCGTAGGTGAACCTGCGGAAGGATCATTAGTGA-TTGCCTTAATTG-GC-TT  4280

Query  59    AAACTATATCCATCTACACCTGTGAACTGTT-GATTG-A-CTTCGG--TCAATTACTTTT  113
             ||||||||||||||||||||||||||||||| ||||| | ||||||  || |||  || |
Sbjct  4281  AAACTATATCCATCTACACCTGTGAACTGTTTGATTGAATCTTCGGATTCGATT--TTAT  4338

Query  114   ACAAACATTGTGTAATGAACGTCATGTTATTATAAC-AAAAATAACTTTCAACAACGGAT  172
             |||||||||||||||||||||||||  ||||||||| ||||| |||||||||||||||||
Sbjct  4339  ACAAACATTGTGTAATGAACGTCATTATATTATAACAAAAAAAAACTTTCAACAACGGAT  4398

Query  173   CTCTTGGCTCTCGCATCGATGAAGAACGCAGCGAAATGCGATAAGTAATGTGAATTGCAG  232
             ||||||||||||||||||||||||||||||||||||||||||||||||||||||||||||
Sbjct  4399  CTCTTGGCTCTCGCATCGATGAAGAACGCAGCGAAATGCGATAAGTAATGTGAATTGCAG  4458

Query  233   AATTCAGTGAATCATCGAATCTTTGAACGCAACTTGCGCTCTCTGGTATTCCGGAGAGCA  292
             ||||||||||||||||||||||||||||||||||||||||||||||||||||||||||||
Sbjct  4459  AATTCAGTGAATCATCGAATCTTTGAACGCAACTTGCGCTCTCTGGTATTCCGGAGAGCA  4518

Query  293   TGCCTGTTTGAGTATCATGAAATCTCAACCATTAGGGTTTCTTAATGGCTTGGATTTGGG  352
             ||||||||||||| ||||||||||||||||||||||||||||||||||||||||||||| 
Sbjct  4519  TGCCTGTTTGAGTGTCATGAAATCTCAACCATTAGGGTTTCTTAATGGCTTGGATTTGGA  4578

Query  353   CG-CTGCCACT-TGCCTGGCTCGCCTTAAAAGAGTTAGCGTATT-AAC--TTGTCGATCT  407
              |  ||||| | || |||||||  |||||||||||||||   || |||  ||| | ||||
Sbjct  4579  GGTTTGCCAGTCTGACTGGCTCCTCTTAAAAGAGTTAGCAAGTTGAACTATTG-CTATCT  4637

Query  408   GGCGTAATAAGTTTCGCTGGTGTAGACTTGAGAAGTGCGCTTCTAATCGTCTTCGGACAA  467
             ||||||||||||||||||||  | |  ||| |||| | ||||||||||||||||||||||
Sbjct  4638  GGCGTAATAAGTTTCGCTGGAATGGTATTGTGAAGCGTGCTTCTAATCGTCTTCGGACAA  4697

Query  468   TTCTTGAACTCTGGTCTCAAATCAGGTAGGACTACCCGCTGAACTTAAGCATATCAATAA  527
             || ||  ||||||| |||||||||||||||||||||||||||||||||||||||||||||
Sbjct  4698  TTTTTTGACTCTGGCCTCAAATCAGGTAGGACTACCCGCTGAACTTAAGCATATCAATAA  4757

Query  528   GCGGAGGAAAAGAAACTAACTAGGATTCCCTTAGTAACGGCGAGTGAACCGGGAAAAGCT  587
             |||||||||||||||||||| ||||||||| |||||||||||||||||||||||||||||
Sbjct  4758  GCGGAGGAAAAGAAACTAACAAGGATTCCCCTAGTAACGGCGAGTGAACCGGGAAAAGCT  4817

Query  588   CAAATTTGTAATCTGGCTGTCTTCGATAGTCCGAGTTGTAATCTATAGACGTGTTTTCCG  647
             |||||||| |||||||||||||||||||||||||||||||||||||||| | ||||||||
Sbjct  4818  CAAATTTGAAATCTGGCTGTCTTCGATAGTCCGAGTTGTAATCTATAGAAGCGTTTTCCG  4877

Query  648   TGCTGGACCGTATCTAAGTCCCTTGGAACAGGGTATCAAAGAGGGTGACAATCCCGTGCT  707
             ||||| || || |||||||||||||||||||||||||||||||||||| |||||||| ||
Sbjct  4878  TGCTGAACTGTGTCTAAGTCCCTTGGAACAGGGTATCAAAGAGGGTGATAATCCCGTACT  4937

Query  708   TGATACGACCACCAGTGCTCTGTGATACACGCTCTACGAGTCGAGTTGTTTGGGAATGCA  767
             ||| || |||| ||||||||||||||||   |||||||||||||||||||||||||||||
Sbjct  4938  TGACACAACCATCAGTGCTCTGTGATACGTTCTCTACGAGTCGAGTTGTTTGGGAATGCA  4997

Query  768   GCTCAAAATGGGTGGTAAATTCCATCTAAAGCTAAATATTGGCGAGAGACCGATAGCGAA  827
             ||||||||||||||||||||||||||||||||||||||||||||||||||||||||||||
Sbjct  4998  GCTCAAAATGGGTGGTAAATTCCATCTAAAGCTAAATATTGGCGAGAGACCGATAGCGAA  5057

Query  828   CAAGTACCGTGAGGGAAAGATGAAAAGCACTTTGGAAAGAGAGTTAAACAGTACGTGAAA  887
             ||||||||||||||||||||||||||||||||||||||||||||||||||||||||||||
Sbjct  5058  CAAGTACCGTGAGGGAAAGATGAAAAGCACTTTGGAAAGAGAGTTAAACAGTACGTGAAA  5117

Query  888   TTGTTGAAAGGGAAACGATTGAAGTCAGTCGTGTTCTTTGGATTCAGCTAGTTCTTCTAG  947
             |||||||||||||||||||||||||||||||||||| |||||||||||||||||||||||
Sbjct  5118  TTGTTGAAAGGGAAACGATTGAAGTCAGTCGTGTTCATTGGATTCAGCTAGTTCTTCTAG  5177

Query  948   TCTACTTCCATTGAACGGGTCAACATCAGTTTTGTCCGGTGGATAAAG-ATAGTAGGAAT  1006
             ||||||||| |||||||||||||||||||||||||||||||||||||| ||  |||||||
Sbjct  5178  TCTACTTCCTTTGAACGGGTCAACATCAGTTTTGTCCGGTGGATAAAGGAT-TTAGGAAT  5236

Query  1007  GTAGCTCCCCCGGGAGTGTTATAGACTATTATTGCATACACTGGGTGAGACTGAGGACTG  1066
             ||  ||||| |||||||||||||| |||   |  ||||||||||||||||||||||||||
Sbjct  5237  GTGACTCCCTCGGGAGTGTTATAGCCTAGGTTCACATACACTGGGTGAGACTGAGGACTG  5296

Query  1067  CAGCTCGCCTTTTGGCCGGTCTTCGGACACGTTCGAGCTTAGGATGTTGACATAATGGCT  1126
             |||||||||||||||||||  ||||  |||||||||||||||||||||||||||||||||
Sbjct  5297  CAGCTCGCCTTTTGGCCGGGGTTCGCCCACGTTCGAGCTTAGGATGTTGACATAATGGCT  5356

Query  1127  TTAAACGACCCGTCTTGAAACACGGACCAAGGAGTCTAACATATCTGCGAGTGTTTGAGT  1186
             ||||||||||||||||||||||||||||||||||||||||||||||||||||||||||||
Sbjct  5357  TTAAACGACCCGTCTTGAAACACGGACCAAGGAGTCTAACATATCTGCGAGTGTTTGAGT  5416

Query  1187  GTCAAACTCGAGCGCGTAATGAAAGTGAAC-TGGGAGGGATCCGTAAGGAGCACCTTCGA  1245
             |||||||||||||||||||||||||||||| | |||||||| || ||| |||||||||||
Sbjct  5417  GTCAAACTCGAGCGCGTAATGAAAGTGAACGTAGGAGGGATGCGCAAGCAGCACCTTCGA  5476

Query  1246  CCGATCCGGATGTTTACTGATGGATTTGAGTAAGAGCATATATGCTGGGACCCGAAAGAT  1305
             ||||||||||||||||||||||||||||||||||||||||||||||||||||||||||||
Sbjct  5477  CCGATCCGGATGTTTACTGATGGATTTGAGTAAGAGCATATATGCTGGGACCCGAAAGAT  5536

Query  1306  GGTGAACTATGCCTGAATAGGGCGAAGCCAGGGGAAACTCTGGTGGAGGCTCGTAGCGAT  1365
             ||||||||||||||||||||||||||||||||||||||||||||||||||||||||||||
Sbjct  5537  GGTGAACTATGCCTGAATAGGGCGAAGCCAGGGGAAACTCTGGTGGAGGCTCGTAGCGAT  5596

Query  1366  TCTGACGTGCAAATCGATCGTCAAATTTGGGTATAGGGGCGAAAGACTAATCGAACCATC  1425
             ||||||||||||||||||||||||||||||||||||||||||||||||||||||||||||
Sbjct  5597  TCTGACGTGCAAATCGATCGTCAAATTTGGGTATAGGGGCGAAAGACTAATCGAACCATC  5656

Query  1426  TAGTAGCTGGTTCCTGCCGAAGTTTCCCTCAGGATAGCAGAAACTCGCATCAGTTTTATG  1485
             ||||||||||||||||||||||||||||||||||||||||||||||||||||||||||||
Sbjct  5657  TAGTAGCTGGTTCCTGCCGAAGTTTCCCTCAGGATAGCAGAAACTCGCATCAGTTTTATG  5716

Query  1486  AGGTAAAGCGAATGATTAGAGGCCTTGGGGACGAAACGTCCTTAACCTATTCTCAAACTT  1545
             ||||||||||||||||||||||||||||||||||||||||||||||||||||||||||||
Sbjct  5717  AGGTAAAGCGAATGATTAGAGGCCTTGGGGACGAAACGTCCTTAACCTATTCTCAAACTT  5776

Query  1546  TAAATATGTAAGAAGCACTTGTCACTTAATTGGACGTGTGCATGCGAATGAGAGTTTCTA  1605
             ||||||||||||||||||||||||||||||||||||||||||||||||||||||||||||
Sbjct  5777  TAAATATGTAAGAAGCACTTGTCACTTAATTGGACGTGTGCATGCGAATGAGAGTTTCTA  5836

Query  1606  GTGGGCCATTTTTGGTAAGCAGAACTGGCGATGCGGGATGAACCGATCGTGAGGTTAAGG  1665
             ||||||||||||||||||||||||||||||||||||||||||||||||||||||||||||
Sbjct  5837  GTGGGCCATTTTTGGTAAGCAGAACTGGCGATGCGGGATGAACCGATCGTGAGGTTAAGG  5896

Query  1666  TGCCGGAATACACGCTCATCAGACCCCACAAAAGGTGTTAGTTCATCTAGACAGCAGGAC  1725
             ||||||||||||||||||||||||||||||||||||||||||||||||||||||||||||
Sbjct  5897  TGCCGGAATACACGCTCATCAGACCCCACAAAAGGTGTTAGTTCATCTAGACAGCAGGAC  5956

Query  1726  GGTGGCCATGGAAGTCGGAATCCGCTAAGGAGTGTGTAACAACTCACCTGCCGAATGAAC  1785
             ||||||||||||||||||||||||||||||||||||||||||||||||||||||||||||
Sbjct  5957  GGTGGCCATGGAAGTCGGAATCCGCTAAGGAGTGTGTAACAACTCACCTGCCGAATGAAC  6016

Query  1786  TAGCCCTGAAAATGGATGGCGCTCAAGCGTGTTACCCATACCTCACCGTCAGCGTTTAAG  1845
             ||||||||||||||||||||||||||||||||||||||||||||||||||||||||||||
Sbjct  6017  TAGCCCTGAAAATGGATGGCGCTCAAGCGTGTTACCCATACCTCACCGTCAGCGTTTAAG  6076

Query  1846  TGACGCGCTGACGAGTAGGCAGGCGTGGAGGTCAGTGAAGAAGCCTTGGCAGTGATGCTG  1905
             ||||||||||||||||||||||||||||||||  ||||||||||||||||||||||||||
Sbjct  6077  TGACGCGCTGACGAGTAGGCAGGCGTGGAGGTTTGTGAAGAAGCCTTGGCAGTGATGCTG  6136

Query  1906  GGTGAAACGGCCTCTAGTGCAGATCTTGGTGGTAGTAGCAAATATTCAAGTGAGAACCTT  1965
             |||||||| |||||||||||||||||||||||||||||||||||||||||||||||||||
Sbjct  6137  GGTGAAACAGCCTCTAGTGCAGATCTTGGTGGTAGTAGCAAATATTCAAGTGAGAACCTT  6196

Query  1966  GAAGACTGAAGTGGAGAAAGGTTCCATGGTAACAGCAGTTGGACATGGGTTAGTCGATCC  2025
             ||||||||||||||||||||||||||||||||||||||||||||||||||||||||||||
Sbjct  6197  GAAGACTGAAGTGGAGAAAGGTTCCATGGTAACAGCAGTTGGACATGGGTTAGTCGATCC  6256

Query  2026  TAAGAGATAGGGAAGCTCCGTTTTAAAGTACACGATTTTCCGTGTCGCCTATCGAAAGGG  2085
             ||||||||||||||||||||||||||||||||||||||||||||||||||||||||||||
Sbjct  6257  TAAGAGATAGGGAAGCTCCGTTTTAAAGTACACGATTTTCCGTGTCGCCTATCGAAAGGG  6316

Query  2086  AATCCGGTTAAGATTCCGGAACCAGGATGTGGATCTTTAACGGCAACGTAAATGAAGTTG  2145
             ||||||||||||||||||||||||||||||||||||||||||||||||||||||||||||
Sbjct  6317  AATCCGGTTAAGATTCCGGAACCAGGATGTGGATCTTTAACGGCAACGTAAATGAAGTTG  6376

Query  2146  GAGACGCTGGCAAGGGCCCTGGGAAGAGTTCTCTTTTCTCCTTAACCGCTTACGACCTTG  2205
             ||||||||||||||||||| ||||||||||||||||||||||||||||||||||||||||
Sbjct  6377  GAGACGCTGGCAAGGGCCCCGGGAAGAGTTCTCTTTTCTCCTTAACCGCTTACGACCTTG  6436

Query  2206  AAATCGGATTATCCGGAGCTAAGGTTATATGGCGGGTAGAGCACAACACCTCTGTTGTGT  2265
             ||||||||||||||||||||||||||||||||||||||||||||||||| ||||||||||
Sbjct  6437  AAATCGGATTATCCGGAGCTAAGGTTATATGGCGGGTAGAGCACAACACTTCTGTTGTGT  6496

Query  2266  CCGGTGCGTCCTTGACAGTCCTTGAAAATCCGACGGAATGTATAAGTCTCACGCCTGGTC  2325
             ||||||||||||||||||||||||||||||||||||||||||||||||||||||||||||
Sbjct  6497  CCGGTGCGTCCTTGACAGTCCTTGAAAATCCGACGGAATGTATAAGTCTCACGCCTGGTC  6556

Query  2326  GTACTCATAACCGCAGCAGGTCTCCAAGGTGAACAGCCTCTAGTTGATAGAACAATGTAG  2385
             ||||||||||||||||||||||||||||||||||||||||||||||||||||||||||||
Sbjct  6557  GTACTCATAACCGCAGCAGGTCTCCAAGGTGAACAGCCTCTAGTTGATAGAACAATGTAG  6616

Query  2386  ATAAGGGAAGTCGGCAAAATAGATCCGTAACTTCGGGATAAGGATTGGCTCTAAGGGTTG  2445
             ||||||||||||||||||||||||||||||||||||||||||||||||||||||||||||
Sbjct  6617  ATAAGGGAAGTCGGCAAAATAGATCCGTAACTTCGGGATAAGGATTGGCTCTAAGGGTTG  6676

Query  2446  GGTATGTCGGGCCTTGAGTAGAAGTGAGCTGGACTAGGCTGGACTGAGTGGGGCAACCTA  2505
             |||| |||||||||| |||||||   ||||||||| | | ||||||||||||||||||||
Sbjct  6677  GGTACGTCGGGCCTTAAGTAGAAAGAAGCTGGACTGGACCGGACTGAGTGGGGCAACCTA  6736

Query  2506  CTCGGACCGGCCCGGACTGGCGACCGGAAGCTCTTGGCAGTCTTCGGGCGTCCGGCATAC  2565
              |||||| || |||||| |||||| ||||||| ||||||||||||||||||||||| |||
Sbjct  6737  TTCGGACTGGTCCGGACCGGCGACTGGAAGCTTTTGGCAGTCTTCGGGCGTCCGGCGTAC  6796

Query  2566  AATTAACAACCGACTTAGAACTGGTACGGACAAGGGGAAT  2605
             ||||||||||| ||||||||||||||||||||||||||||
Sbjct  6797  AATTAACAACCAACTTAGAACTGGTACGGACAAGGGGAAT  6836


>JAMYHP010000150.1 Apiotrichum sp. Y4201-1 ctg_150, whole genome shotgun sequence
Length=35057

 Score = 4209 bits (2279),  Expect = 0.0
 Identities = 2510/2620 (96%), Gaps = 22/2620 (1%)
 Strand=Plus/Plus

Query  1      CAAGGTTTCCGTAGGTGAACCTGCGGAAGGATCATTAGTGAATTG-C-TCTTTGAGCGTT  58
              ||||||||||||||||||||||||||||||||||||||||| ||| | |  ||| || ||
Sbjct  30294  CAAGGTTTCCGTAGGTGAACCTGCGGAAGGATCATTAGTGA-TTGCCTTAATTG-GC-TT  30350

Query  59     AAACTATATCCATCTACACCTGTGAACTGTT-GATTG-A-CTTCGG--TCAATTACTTTT  113
              ||||||||||||||||||||||||||||||| ||||| | ||||||  || |||  || |
Sbjct  30351  AAACTATATCCATCTACACCTGTGAACTGTTTGATTGAATCTTCGGATTCGATT--TTAT  30408

Query  114    ACAAACATTGTGTAATGAACGTCATGTTATTATAAC-AAAAATAACTTTCAACAACGGAT  172
              |||||||||||||||||||||||||  ||||||||| ||||| |||||||||||||||||
Sbjct  30409  ACAAACATTGTGTAATGAACGTCATTATATTATAACAAAAAAAAACTTTCAACAACGGAT  30468

Query  173    CTCTTGGCTCTCGCATCGATGAAGAACGCAGCGAAATGCGATAAGTAATGTGAATTGCAG  232
              ||||||||||||||||||||||||||||||||||||||||||||||||||||||||||||
Sbjct  30469  CTCTTGGCTCTCGCATCGATGAAGAACGCAGCGAAATGCGATAAGTAATGTGAATTGCAG  30528

Query  233    AATTCAGTGAATCATCGAATCTTTGAACGCAACTTGCGCTCTCTGGTATTCCGGAGAGCA  292
              ||||||||||||||||||||||||||||||||||||||||||||||||||||||||||||
Sbjct  30529  AATTCAGTGAATCATCGAATCTTTGAACGCAACTTGCGCTCTCTGGTATTCCGGAGAGCA  30588

Query  293    TGCCTGTTTGAGTATCATGAAATCTCAACCATTAGGGTTTCTTAATGGCTTGGATTTGGG  352
              ||||||||||||| ||||||||||||||||||||||||||||||||||||||||||||| 
Sbjct  30589  TGCCTGTTTGAGTGTCATGAAATCTCAACCATTAGGGTTTCTTAATGGCTTGGATTTGGA  30648

Query  353    CG-CTGCCACT-TGCCTGGCTCGCCTTAAAAGAGTTAGCGTATT-AAC--TTGTCGATCT  407
               |  ||||| | || |||||||  |||||||||||||||   || |||  ||| | ||||
Sbjct  30649  GGTTTGCCAGTCTGACTGGCTCCTCTTAAAAGAGTTAGCAAGTTGAACTATTG-CTATCT  30707

Query  408    GGCGTAATAAGTTTCGCTGGTGTAGACTTGAGAAGTGCGCTTCTAATCGTCTTCGGACAA  467
              ||||||||||||||||||||  | |  ||| |||| | ||||||||||||||||||||||
Sbjct  30708  GGCGTAATAAGTTTCGCTGGAATGGTATTGTGAAGCGTGCTTCTAATCGTCTTCGGACAA  30767

Query  468    TTCTTGAACTCTGGTCTCAAATCAGGTAGGACTACCCGCTGAACTTAAGCATATCAATAA  527
              || ||  ||||||| |||||||||||||||||||||||||||||||||||||||||||||
Sbjct  30768  TTTTTTGACTCTGGCCTCAAATCAGGTAGGACTACCCGCTGAACTTAAGCATATCAATAA  30827

Query  528    GCGGAGGAAAAGAAACTAACTAGGATTCCCTTAGTAACGGCGAGTGAACCGGGAAAAGCT  587
              |||||||||||||||||||| ||||||||| |||||||||||||||||||||||||||||
Sbjct  30828  GCGGAGGAAAAGAAACTAACAAGGATTCCCCTAGTAACGGCGAGTGAACCGGGAAAAGCT  30887

Query  588    CAAATTTGTAATCTGGCTGTCTTCGATAGTCCGAGTTGTAATCTATAGACGTGTTTTCCG  647
              |||||||| |||||||||||||||||||||||||||||||||||||||| | ||||||||
Sbjct  30888  CAAATTTGAAATCTGGCTGTCTTCGATAGTCCGAGTTGTAATCTATAGAAGCGTTTTCCG  30947

Query  648    TGCTGGACCGTATCTAAGTCCCTTGGAACAGGGTATCAAAGAGGGTGACAATCCCGTGCT  707
              ||||| || || |||||||||||||||||||||||||||||||||||| |||||||| ||
Sbjct  30948  TGCTGAACTGTGTCTAAGTCCCTTGGAACAGGGTATCAAAGAGGGTGATAATCCCGTACT  31007

Query  708    TGATACGACCACCAGTGCTCTGTGATACACGCTCTACGAGTCGAGTTGTTTGGGAATGCA  767
              ||| || |||| ||||||||||||||||   |||||||||||||||||||||||||||||
Sbjct  31008  TGACACAACCATCAGTGCTCTGTGATACGTTCTCTACGAGTCGAGTTGTTTGGGAATGCA  31067

Query  768    GCTCAAAATGGGTGGTAAATTCCATCTAAAGCTAAATATTGGCGAGAGACCGATAGCGAA  827
              ||||||||||||||||||||||||||||||||||||||||||||||||||||||||||||
Sbjct  31068  GCTCAAAATGGGTGGTAAATTCCATCTAAAGCTAAATATTGGCGAGAGACCGATAGCGAA  31127

Query  828    CAAGTACCGTGAGGGAAAGATGAAAAGCACTTTGGAAAGAGAGTTAAACAGTACGTGAAA  887
              ||||||||||||||||||||||||||||||||||||||||||||||||||||||||||||
Sbjct  31128  CAAGTACCGTGAGGGAAAGATGAAAAGCACTTTGGAAAGAGAGTTAAACAGTACGTGAAA  31187

Query  888    TTGTTGAAAGGGAAACGATTGAAGTCAGTCGTGTTCTTTGGATTCAGCTAGTTCTTCTAG  947
              |||||||||||||||||||||||||||||||||||| |||||||||||||||||||||||
Sbjct  31188  TTGTTGAAAGGGAAACGATTGAAGTCAGTCGTGTTCATTGGATTCAGCTAGTTCTTCTAG  31247

Query  948    TCTACTTCCATTGAACGGGTCAACATCAGTTTTGTCCGGTGGATAAAG-ATAGTAGGAAT  1006
              ||||||||| |||||||||||||||||||||||||||||||||||||| ||  |||||||
Sbjct  31248  TCTACTTCCTTTGAACGGGTCAACATCAGTTTTGTCCGGTGGATAAAGGAT-TTAGGAAT  31306

Query  1007   GTAGCTCCCCCGGGAGTGTTATAGACTATTATTGCATACACTGGGTGAGACTGAGGACTG  1066
              ||  ||||| |||||||||||||| |||   |  ||||||||||||||||||||||||||
Sbjct  31307  GTGACTCCCTCGGGAGTGTTATAGCCTAGGTTCACATACACTGGGTGAGACTGAGGACTG  31366

Query  1067   CAGCTCGCCTTTTGGCCGGTCTTCGGACACGTTCGAGCTTAGGATGTTGACATAATGGCT  1126
              |||||||||||||||||||  ||||  |||||||||||||||||||||||||||||||||
Sbjct  31367  CAGCTCGCCTTTTGGCCGGGGTTCGCCCACGTTCGAGCTTAGGATGTTGACATAATGGCT  31426

Query  1127   TTAAACGACCCGTCTTGAAACACGGACCAAGGAGTCTAACATATCTGCGAGTGTTTGAGT  1186
              ||||||||||||||||||||||||||||||||||||||||||||||||||||||||||||
Sbjct  31427  TTAAACGACCCGTCTTGAAACACGGACCAAGGAGTCTAACATATCTGCGAGTGTTTGAGT  31486

Query  1187   GTCAAACTCGAGCGCGTAATGAAAGTGAAC-TGGGAGGGATCCGTAAGGAGCACCTTCGA  1245
              |||||||||||||||||||||||||||||| | |||||||| || ||| |||||||||||
Sbjct  31487  GTCAAACTCGAGCGCGTAATGAAAGTGAACGTAGGAGGGATGCGCAAGCAGCACCTTCGA  31546

Query  1246   CCGATCCGGATGTTTACTGATGGATTTGAGTAAGAGCATATATGCTGGGACCCGAAAGAT  1305
              ||||||||||||||||||||||||||||||||||||||||||||||||||||||||||||
Sbjct  31547  CCGATCCGGATGTTTACTGATGGATTTGAGTAAGAGCATATATGCTGGGACCCGAAAGAT  31606

Query  1306   GGTGAACTATGCCTGAATAGGGCGAAGCCAGGGGAAACTCTGGTGGAGGCTCGTAGCGAT  1365
              ||||||||||||||||||||||||||||||||||||||||||||||||||||||||||||
Sbjct  31607  GGTGAACTATGCCTGAATAGGGCGAAGCCAGGGGAAACTCTGGTGGAGGCTCGTAGCGAT  31666

Query  1366   TCTGACGTGCAAATCGATCGTCAAATTTGGGTATAGGGGCGAAAGACTAATCGAACCATC  1425
              ||||||||||||||||||||||||||||||||||||||||||||||||||||||||||||
Sbjct  31667  TCTGACGTGCAAATCGATCGTCAAATTTGGGTATAGGGGCGAAAGACTAATCGAACCATC  31726

Query  1426   TAGTAGCTGGTTCCTGCCGAAGTTTCCCTCAGGATAGCAGAAACTCGCATCAGTTTTATG  1485
              ||||||||||||||||||||||||||||||||||||||||||||||||||||||||||||
Sbjct  31727  TAGTAGCTGGTTCCTGCCGAAGTTTCCCTCAGGATAGCAGAAACTCGCATCAGTTTTATG  31786

Query  1486   AGGTAAAGCGAATGATTAGAGGCCTTGGGGACGAAACGTCCTTAACCTATTCTCAAACTT  1545
              ||||||||||||||||||||||||||||||||||||||||||||||||||||||||||||
Sbjct  31787  AGGTAAAGCGAATGATTAGAGGCCTTGGGGACGAAACGTCCTTAACCTATTCTCAAACTT  31846

Query  1546   TAAATATGTAAGAAGCACTTGTCACTTAATTGGACGTGTGCATGCGAATGAGAGTTTCTA  1605
              ||||||||||||||||||||||||||||||||||||||||||||||||||||||||||||
Sbjct  31847  TAAATATGTAAGAAGCACTTGTCACTTAATTGGACGTGTGCATGCGAATGAGAGTTTCTA  31906

Query  1606   GTGGGCCATTTTTGGTAAGCAGAACTGGCGATGCGGGATGAACCGATCGTGAGGTTAAGG  1665
              ||||||||||||||||||||||||||||||||||||||||||||||||||||||||||||
Sbjct  31907  GTGGGCCATTTTTGGTAAGCAGAACTGGCGATGCGGGATGAACCGATCGTGAGGTTAAGG  31966

Query  1666   TGCCGGAATACACGCTCATCAGACCCCACAAAAGGTGTTAGTTCATCTAGACAGCAGGAC  1725
              ||||||||||||||||||||||||||||||||||||||||||||||||||||||||||||
Sbjct  31967  TGCCGGAATACACGCTCATCAGACCCCACAAAAGGTGTTAGTTCATCTAGACAGCAGGAC  32026

Query  1726   GGTGGCCATGGAAGTCGGAATCCGCTAAGGAGTGTGTAACAACTCACCTGCCGAATGAAC  1785
              ||||||||||||||||||||||||||||||||||||||||||||||||||||||||||||
Sbjct  32027  GGTGGCCATGGAAGTCGGAATCCGCTAAGGAGTGTGTAACAACTCACCTGCCGAATGAAC  32086

Query  1786   TAGCCCTGAAAATGGATGGCGCTCAAGCGTGTTACCCATACCTCACCGTCAGCGTTTAAG  1845
              ||||||||||||||||||||||||||||||||||||||||||||||||||||||||||||
Sbjct  32087  TAGCCCTGAAAATGGATGGCGCTCAAGCGTGTTACCCATACCTCACCGTCAGCGTTTAAG  32146

Query  1846   TGACGCGCTGACGAGTAGGCAGGCGTGGAGGTCAGTGAAGAAGCCTTGGCAGTGATGCTG  1905
              ||||||||||||||||||||||||||||||||  ||||||||||||||||||||||||||
Sbjct  32147  TGACGCGCTGACGAGTAGGCAGGCGTGGAGGTTTGTGAAGAAGCCTTGGCAGTGATGCTG  32206

Query  1906   GGTGAAACGGCCTCTAGTGCAGATCTTGGTGGTAGTAGCAAATATTCAAGTGAGAACCTT  1965
              |||||||| |||||||||||||||||||||||||||||||||||||||||||||||||||
Sbjct  32207  GGTGAAACAGCCTCTAGTGCAGATCTTGGTGGTAGTAGCAAATATTCAAGTGAGAACCTT  32266

Query  1966   GAAGACTGAAGTGGAGAAAGGTTCCATGGTAACAGCAGTTGGACATGGGTTAGTCGATCC  2025
              ||||||||||||||||||||||||||||||||||||||||||||||||||||||||||||
Sbjct  32267  GAAGACTGAAGTGGAGAAAGGTTCCATGGTAACAGCAGTTGGACATGGGTTAGTCGATCC  32326

Query  2026   TAAGAGATAGGGAAGCTCCGTTTTAAAGTACACGATTTTCCGTGTCGCCTATCGAAAGGG  2085
              ||||||||||||||||||||||||||||||||||||||||||||||||||||||||||||
Sbjct  32327  TAAGAGATAGGGAAGCTCCGTTTTAAAGTACACGATTTTCCGTGTCGCCTATCGAAAGGG  32386

Query  2086   AATCCGGTTAAGATTCCGGAACCAGGATGTGGATCTTTAACGGCAACGTAAATGAAGTTG  2145
              ||||||||||||||||||||||||||||||||||||||||||||||||||||||||||||
Sbjct  32387  AATCCGGTTAAGATTCCGGAACCAGGATGTGGATCTTTAACGGCAACGTAAATGAAGTTG  32446

Query  2146   GAGACGCTGGCAAGGGCCCTGGGAAGAGTTCTCTTTTCTCCTTAACCGCTTACGACCTTG  2205
              ||||||||||||||||||| ||||||||||||||||||||||||||||||||||||||||
Sbjct  32447  GAGACGCTGGCAAGGGCCCCGGGAAGAGTTCTCTTTTCTCCTTAACCGCTTACGACCTTG  32506

Query  2206   AAATCGGATTATCCGGAGCTAAGGTTATATGGCGGGTAGAGCACAACACCTCTGTTGTGT  2265
              ||||||||||||||||||||||||||||||||||||||||||||||||| ||||||||||
Sbjct  32507  AAATCGGATTATCCGGAGCTAAGGTTATATGGCGGGTAGAGCACAACACTTCTGTTGTGT  32566

Query  2266   CCGGTGCGTCCTTGACAGTCCTTGAAAATCCGACGGAATGTATAAGTCTCACGCCTGGTC  2325
              ||||||||||||||||||||||||||||||||||||||||||||||||||||||||||||
Sbjct  32567  CCGGTGCGTCCTTGACAGTCCTTGAAAATCCGACGGAATGTATAAGTCTCACGCCTGGTC  32626

Query  2326   GTACTCATAACCGCAGCAGGTCTCCAAGGTGAACAGCCTCTAGTTGATAGAACAATGTAG  2385
              ||||||||||||||||||||||||||||||||||||||||||||||||||||||||||||
Sbjct  32627  GTACTCATAACCGCAGCAGGTCTCCAAGGTGAACAGCCTCTAGTTGATAGAACAATGTAG  32686

Query  2386   ATAAGGGAAGTCGGCAAAATAGATCCGTAACTTCGGGATAAGGATTGGCTCTAAGGGTTG  2445
              ||||||||||||||||||||||||||||||||||||||||||||||||||||||||||||
Sbjct  32687  ATAAGGGAAGTCGGCAAAATAGATCCGTAACTTCGGGATAAGGATTGGCTCTAAGGGTTG  32746

Query  2446   GGTATGTCGGGCCTTGAGTAGAAGTGAGCTGGACTAGGCTGGACTGAGTGGGGCAACCTA  2505
              |||| |||||||||| |||||||   ||||||||| | | ||||||||||||||||||||
Sbjct  32747  GGTACGTCGGGCCTTAAGTAGAAAGAAGCTGGACTGGACCGGACTGAGTGGGGCAACCTA  32806

Query  2506   CTCGGACCGGCCCGGACTGGCGACCGGAAGCTCTTGGCAGTCTTCGGGCGTCCGGCATAC  2565
               |||||| || |||||| |||||| ||||||| ||||||||||||||||||||||| |||
Sbjct  32807  TTCGGACTGGTCCGGACCGGCGACTGGAAGCTTTTGGCAGTCTTCGGGCGTCCGGCGTAC  32866

Query  2566   AATTAACAACCGACTTAGAACTGGTACGGACAAGGGGAAT  2605
              ||||||||||| ||||||||||||||||||||||||||||
Sbjct  32867  AATTAACAACCAACTTAGAACTGGTACGGACAAGGGGAAT  32906


>JAMYHQ010001361.1 Apiotrichum sp. M3315A-1 ctg_1361, whole genome shotgun sequence
Length=6119

 Score = 4204 bits (2276),  Expect = 0.0
 Identities = 2510/2621 (96%), Gaps = 23/2621 (1%)
 Strand=Plus/Plus

Query  1     CAAGGTTTCCGTAGGTGAACCTGCGGAAGGATCATTAGTGAATTG-C-TCTTTGAGCGTT  58
             ||||||||||||||||||||||||||||||||||||||||| ||| | |  ||| || ||
Sbjct  924   CAAGGTTTCCGTAGGTGAACCTGCGGAAGGATCATTAGTGA-TTGCCTTAATTG-GC-TT  980

Query  59    AAACTATATCCATCTACACCTGTGAACTGTT-GATTG-A-CTTCGG--TCAATTACTTTT  113
             ||||||||||||||||||||||||||||||| ||||| | ||||||  || |||  || |
Sbjct  981   AAACTATATCCATCTACACCTGTGAACTGTTTGATTGAATCTTCGGATTCGATT--TTAT  1038

Query  114   ACAAACATTGTGTAATGAACGTCATGTTATTATAAC--AAAAATAACTTTCAACAACGGA  171
             |||||||||||||||||||||||||  |||||||||  ||||| ||||||||||||||||
Sbjct  1039  ACAAACATTGTGTAATGAACGTCATTATATTATAACAAAAAAAAAACTTTCAACAACGGA  1098

Query  172   TCTCTTGGCTCTCGCATCGATGAAGAACGCAGCGAAATGCGATAAGTAATGTGAATTGCA  231
             ||||||||||||||||||||||||||||||||||||||||||||||||||||||||||||
Sbjct  1099  TCTCTTGGCTCTCGCATCGATGAAGAACGCAGCGAAATGCGATAAGTAATGTGAATTGCA  1158

Query  232   GAATTCAGTGAATCATCGAATCTTTGAACGCAACTTGCGCTCTCTGGTATTCCGGAGAGC  291
             ||||||||||||||||||||||||||||||||||||||||||||||||||||||||||||
Sbjct  1159  GAATTCAGTGAATCATCGAATCTTTGAACGCAACTTGCGCTCTCTGGTATTCCGGAGAGC  1218

Query  292   ATGCCTGTTTGAGTATCATGAAATCTCAACCATTAGGGTTTCTTAATGGCTTGGATTTGG  351
             |||||||||||||| |||||||||||||||||||||||||||||||||||||||||||||
Sbjct  1219  ATGCCTGTTTGAGTGTCATGAAATCTCAACCATTAGGGTTTCTTAATGGCTTGGATTTGG  1278

Query  352   GCG-CTGCCACT-TGCCTGGCTCGCCTTAAAAGAGTTAGCGTATT-AAC--TTGTCGATC  406
               |  ||||| | || |||||||  |||||||||||||||   || |||  ||| | |||
Sbjct  1279  AGGTTTGCCAGTCTGACTGGCTCCTCTTAAAAGAGTTAGCAAGTTGAACTATTG-CTATC  1337

Query  407   TGGCGTAATAAGTTTCGCTGGTGTAGACTTGAGAAGTGCGCTTCTAATCGTCTTCGGACA  466
             |||||||||||||||||||||  | |  ||| |||| | |||||||||||||||||||||
Sbjct  1338  TGGCGTAATAAGTTTCGCTGGAATGGTATTGTGAAGCGTGCTTCTAATCGTCTTCGGACA  1397

Query  467   ATTCTTGAACTCTGGTCTCAAATCAGGTAGGACTACCCGCTGAACTTAAGCATATCAATA  526
             ||| ||  ||||||| ||||||||||||||||||||||||||||||||||||||||||||
Sbjct  1398  ATTTTTTGACTCTGGCCTCAAATCAGGTAGGACTACCCGCTGAACTTAAGCATATCAATA  1457

Query  527   AGCGGAGGAAAAGAAACTAACTAGGATTCCCTTAGTAACGGCGAGTGAACCGGGAAAAGC  586
             ||||||||||||||||||||| ||||||||| ||||||||||||||||||||||||||||
Sbjct  1458  AGCGGAGGAAAAGAAACTAACAAGGATTCCCCTAGTAACGGCGAGTGAACCGGGAAAAGC  1517

Query  587   TCAAATTTGTAATCTGGCTGTCTTCGATAGTCCGAGTTGTAATCTATAGACGTGTTTTCC  646
             ||||||||| |||||||||||||||||||||||||||||||||||||||| | |||||||
Sbjct  1518  TCAAATTTGAAATCTGGCTGTCTTCGATAGTCCGAGTTGTAATCTATAGAAGCGTTTTCC  1577

Query  647   GTGCTGGACCGTATCTAAGTCCCTTGGAACAGGGTATCAAAGAGGGTGACAATCCCGTGC  706
             |||||| || || |||||||||||||||||||||||||||||||||||| |||||||| |
Sbjct  1578  GTGCTGAACTGTGTCTAAGTCCCTTGGAACAGGGTATCAAAGAGGGTGATAATCCCGTAC  1637

Query  707   TTGATACGACCACCAGTGCTCTGTGATACACGCTCTACGAGTCGAGTTGTTTGGGAATGC  766
             |||| || || | ||||||||||||||||   ||||||||||||||||||||||||||||
Sbjct  1638  TTGACACAACAATCAGTGCTCTGTGATACGTTCTCTACGAGTCGAGTTGTTTGGGAATGC  1697

Query  767   AGCTCAAAATGGGTGGTAAATTCCATCTAAAGCTAAATATTGGCGAGAGACCGATAGCGA  826
             ||||||||||||||||||||||||||||||||||||||||||||||||||||||||||||
Sbjct  1698  AGCTCAAAATGGGTGGTAAATTCCATCTAAAGCTAAATATTGGCGAGAGACCGATAGCGA  1757

Query  827   ACAAGTACCGTGAGGGAAAGATGAAAAGCACTTTGGAAAGAGAGTTAAACAGTACGTGAA  886
             ||||||||||||||||||||||||||||||||||||||||||||||||||||||||||||
Sbjct  1758  ACAAGTACCGTGAGGGAAAGATGAAAAGCACTTTGGAAAGAGAGTTAAACAGTACGTGAA  1817

Query  887   ATTGTTGAAAGGGAAACGATTGAAGTCAGTCGTGTTCTTTGGATTCAGCTAGTTCTTCTA  946
             ||||||||||||||||||||||||||||||||||||| ||||||||||||||||||||||
Sbjct  1818  ATTGTTGAAAGGGAAACGATTGAAGTCAGTCGTGTTCATTGGATTCAGCTAGTTCTTCTA  1877

Query  947   GTCTACTTCCATTGAACGGGTCAACATCAGTTTTGTCCGGTGGATAAAG-ATAGTAGGAA  1005
             |||||||||| |||||||||||||||||||||||||||||||||||||| ||  ||||||
Sbjct  1878  GTCTACTTCCTTTGAACGGGTCAACATCAGTTTTGTCCGGTGGATAAAGGAT-TTAGGAA  1936

Query  1006  TGTAGCTCCCCCGGGAGTGTTATAGACTATTATTGCATACACTGGGTGAGACTGAGGACT  1065
             |||| ||||| |||||||||||||| |||   |  |||||||||||||||||||||||||
Sbjct  1937  TGTAACTCCCTCGGGAGTGTTATAGCCTAGGTTCACATACACTGGGTGAGACTGAGGACT  1996

Query  1066  GCAGCTCGCCTTTTGGCCGGTCTTCGGACACGTTCGAGCTTAGGATGTTGACATAATGGC  1125
             ||||||||||||||||||||  ||||  ||||||||||||||||||||||||||||||||
Sbjct  1997  GCAGCTCGCCTTTTGGCCGGGGTTCGCCCACGTTCGAGCTTAGGATGTTGACATAATGGC  2056

Query  1126  TTTAAACGACCCGTCTTGAAACACGGACCAAGGAGTCTAACATATCTGCGAGTGTTTGAG  1185
             ||||||||||||||||||||||||||||||||||||||||||||||||||||||||||||
Sbjct  2057  TTTAAACGACCCGTCTTGAAACACGGACCAAGGAGTCTAACATATCTGCGAGTGTTTGAG  2116

Query  1186  TGTCAAACTCGAGCGCGTAATGAAAGTGAAC-TGGGAGGGATCCGTAAGGAGCACCTTCG  1244
             ||||||||||||||||||||||||||||||| | |||||||| || ||| ||||||||||
Sbjct  2117  TGTCAAACTCGAGCGCGTAATGAAAGTGAACGTAGGAGGGATGCGCAAGCAGCACCTTCG  2176

Query  1245  ACCGATCCGGATGTTTACTGATGGATTTGAGTAAGAGCATATATGCTGGGACCCGAAAGA  1304
             ||||||||||||||||||||||||||||||||||||||||||||||||||||||||||||
Sbjct  2177  ACCGATCCGGATGTTTACTGATGGATTTGAGTAAGAGCATATATGCTGGGACCCGAAAGA  2236

Query  1305  TGGTGAACTATGCCTGAATAGGGCGAAGCCAGGGGAAACTCTGGTGGAGGCTCGTAGCGA  1364
             ||||||||||||||||||||||||||||||||||||||||||||||||||||||||||||
Sbjct  2237  TGGTGAACTATGCCTGAATAGGGCGAAGCCAGGGGAAACTCTGGTGGAGGCTCGTAGCGA  2296

Query  1365  TTCTGACGTGCAAATCGATCGTCAAATTTGGGTATAGGGGCGAAAGACTAATCGAACCAT  1424
             ||||||||||||||||||||||||||||||||||||||||||||||||||||||||||||
Sbjct  2297  TTCTGACGTGCAAATCGATCGTCAAATTTGGGTATAGGGGCGAAAGACTAATCGAACCAT  2356

Query  1425  CTAGTAGCTGGTTCCTGCCGAAGTTTCCCTCAGGATAGCAGAAACTCGCATCAGTTTTAT  1484
             ||||||||||||||||||||||||||||||||||||||||||||||||||||||||||||
Sbjct  2357  CTAGTAGCTGGTTCCTGCCGAAGTTTCCCTCAGGATAGCAGAAACTCGCATCAGTTTTAT  2416

Query  1485  GAGGTAAAGCGAATGATTAGAGGCCTTGGGGACGAAACGTCCTTAACCTATTCTCAAACT  1544
             ||||||||||||||||||||||||||||||||||||||||||||||||||||||||||||
Sbjct  2417  GAGGTAAAGCGAATGATTAGAGGCCTTGGGGACGAAACGTCCTTAACCTATTCTCAAACT  2476

Query  1545  TTAAATATGTAAGAAGCACTTGTCACTTAATTGGACGTGTGCATGCGAATGAGAGTTTCT  1604
             ||||||||||||||||||||||||||||||||||||||||||||||||||||||||||||
Sbjct  2477  TTAAATATGTAAGAAGCACTTGTCACTTAATTGGACGTGTGCATGCGAATGAGAGTTTCT  2536

Query  1605  AGTGGGCCATTTTTGGTAAGCAGAACTGGCGATGCGGGATGAACCGATCGTGAGGTTAAG  1664
             ||||||||||||||||||||||||||||||||||||||||||||||||||||||||||||
Sbjct  2537  AGTGGGCCATTTTTGGTAAGCAGAACTGGCGATGCGGGATGAACCGATCGTGAGGTTAAG  2596

Query  1665  GTGCCGGAATACACGCTCATCAGACCCCACAAAAGGTGTTAGTTCATCTAGACAGCAGGA  1724
             ||||||||||||||||||||||||||||||||||||||||||||||||||||||||||||
Sbjct  2597  GTGCCGGAATACACGCTCATCAGACCCCACAAAAGGTGTTAGTTCATCTAGACAGCAGGA  2656

Query  1725  CGGTGGCCATGGAAGTCGGAATCCGCTAAGGAGTGTGTAACAACTCACCTGCCGAATGAA  1784
             ||||||||||||||||||||||||||||||||||||||||||||||||||||||||||||
Sbjct  2657  CGGTGGCCATGGAAGTCGGAATCCGCTAAGGAGTGTGTAACAACTCACCTGCCGAATGAA  2716

Query  1785  CTAGCCCTGAAAATGGATGGCGCTCAAGCGTGTTACCCATACCTCACCGTCAGCGTTTAA  1844
             ||||||||||||||||||||||||||||||||||||||||||||||||||||||||||||
Sbjct  2717  CTAGCCCTGAAAATGGATGGCGCTCAAGCGTGTTACCCATACCTCACCGTCAGCGTTTAA  2776

Query  1845  GTGACGCGCTGACGAGTAGGCAGGCGTGGAGGTCAGTGAAGAAGCCTTGGCAGTGATGCT  1904
             |||||||||||||||||||||||||||||||||  |||||||||||||||||||||||||
Sbjct  2777  GTGACGCGCTGACGAGTAGGCAGGCGTGGAGGTTTGTGAAGAAGCCTTGGCAGTGATGCT  2836

Query  1905  GGGTGAAACGGCCTCTAGTGCAGATCTTGGTGGTAGTAGCAAATATTCAAGTGAGAACCT  1964
             ||||||||| ||||||||||||||||||||||||||||||||||||||||||||||||||
Sbjct  2837  GGGTGAAACAGCCTCTAGTGCAGATCTTGGTGGTAGTAGCAAATATTCAAGTGAGAACCT  2896

Query  1965  TGAAGACTGAAGTGGAGAAAGGTTCCATGGTAACAGCAGTTGGACATGGGTTAGTCGATC  2024
             ||||||||||||||||||||||||||||||||||||||||||||||||||||||||||||
Sbjct  2897  TGAAGACTGAAGTGGAGAAAGGTTCCATGGTAACAGCAGTTGGACATGGGTTAGTCGATC  2956

Query  2025  CTAAGAGATAGGGAAGCTCCGTTTTAAAGTACACGATTTTCCGTGTCGCCTATCGAAAGG  2084
             ||||||||||||||||||||||||||||||||||||||||||||||||||||||||||||
Sbjct  2957  CTAAGAGATAGGGAAGCTCCGTTTTAAAGTACACGATTTTCCGTGTCGCCTATCGAAAGG  3016

Query  2085  GAATCCGGTTAAGATTCCGGAACCAGGATGTGGATCTTTAACGGCAACGTAAATGAAGTT  2144
             ||||||||||||||||||||||||||||||||||||||||||||||||||||||||||||
Sbjct  3017  GAATCCGGTTAAGATTCCGGAACCAGGATGTGGATCTTTAACGGCAACGTAAATGAAGTT  3076

Query  2145  GGAGACGCTGGCAAGGGCCCTGGGAAGAGTTCTCTTTTCTCCTTAACCGCTTACGACCTT  2204
             |||||||||||||||||||| |||||||||||||||||||||||||||||||||||||||
Sbjct  3077  GGAGACGCTGGCAAGGGCCCCGGGAAGAGTTCTCTTTTCTCCTTAACCGCTTACGACCTT  3136

Query  2205  GAAATCGGATTATCCGGAGCTAAGGTTATATGGCGGGTAGAGCACAACACCTCTGTTGTG  2264
             |||||||||||||||||||||||||||||||||||||||||||||||||| |||||||||
Sbjct  3137  GAAATCGGATTATCCGGAGCTAAGGTTATATGGCGGGTAGAGCACAACACTTCTGTTGTG  3196

Query  2265  TCCGGTGCGTCCTTGACAGTCCTTGAAAATCCGACGGAATGTATAAGTCTCACGCCTGGT  2324
             ||||||||||||||||||||||||||||||||||||||||||||||||||||||||||||
Sbjct  3197  TCCGGTGCGTCCTTGACAGTCCTTGAAAATCCGACGGAATGTATAAGTCTCACGCCTGGT  3256

Query  2325  CGTACTCATAACCGCAGCAGGTCTCCAAGGTGAACAGCCTCTAGTTGATAGAACAATGTA  2384
             ||||||||||||||||||||||||||||||||||||||||||||||||||||||||||||
Sbjct  3257  CGTACTCATAACCGCAGCAGGTCTCCAAGGTGAACAGCCTCTAGTTGATAGAACAATGTA  3316

Query  2385  GATAAGGGAAGTCGGCAAAATAGATCCGTAACTTCGGGATAAGGATTGGCTCTAAGGGTT  2444
             ||||||||||||||||||||||||||||||||||||||||||||||||||||||||||||
Sbjct  3317  GATAAGGGAAGTCGGCAAAATAGATCCGTAACTTCGGGATAAGGATTGGCTCTAAGGGTT  3376

Query  2445  GGGTATGTCGGGCCTTGAGTAGAAGTGAGCTGGACTAGGCTGGACTGAGTGGGGCAACCT  2504
             ||||| |||||||||| |||||||   ||||||||| | | |||||||||||||||||||
Sbjct  3377  GGGTACGTCGGGCCTTAAGTAGAAAGAAGCTGGACTGGACCGGACTGAGTGGGGCAACCT  3436

Query  2505  ACTCGGACCGGCCCGGACTGGCGACCGGAAGCTCTTGGCAGTCTTCGGGCGTCCGGCATA  2564
             | |||||| || |||||| |||||| ||||||| ||||||||||||||||||||||| ||
Sbjct  3437  ATTCGGACTGGTCCGGACCGGCGACTGGAAGCTTTTGGCAGTCTTCGGGCGTCCGGCGTA  3496

Query  2565  CAATTAACAACCGACTTAGAACTGGTACGGACAAGGGGAAT  2605
             |||||||||||| ||||||||||||||||||||||||||||
Sbjct  3497  CAATTAACAACCAACTTAGAACTGGTACGGACAAGGGGAAT  3537


>JAMYHN010000191.1 Apiotrichum sp. PDH3304B ctg_191, whole genome shotgun sequence
Length=19926

 Score = 4204 bits (2276),  Expect = 0.0
 Identities = 2510/2621 (96%), Gaps = 23/2621 (1%)
 Strand=Plus/Minus

Query  1     CAAGGTTTCCGTAGGTGAACCTGCGGAAGGATCATTAGTGAATTG-C-TCTTTGAGCGTT  58
             ||||||||||||||||||||||||||||||||||||||||| ||| | |  ||| || ||
Sbjct  5131  CAAGGTTTCCGTAGGTGAACCTGCGGAAGGATCATTAGTGA-TTGCCTTAATTG-GC-TT  5075

Query  59    AAACTATATCCATCTACACCTGTGAACTGTT-GATTG-A-CTTCGG--TCAATTACTTTT  113
             ||||||||||||||||||||||||||||||| ||||| | ||||||  || |||  || |
Sbjct  5074  AAACTATATCCATCTACACCTGTGAACTGTTTGATTGAATCTTCGGATTCGATT--TTAT  5017

Query  114   ACAAACATTGTGTAATGAACGTCATGTTATTATAAC--AAAAATAACTTTCAACAACGGA  171
             |||||||||||||||||||||||||  |||||||||  ||||| ||||||||||||||||
Sbjct  5016  ACAAACATTGTGTAATGAACGTCATTATATTATAACAAAAAAAAAACTTTCAACAACGGA  4957

Query  172   TCTCTTGGCTCTCGCATCGATGAAGAACGCAGCGAAATGCGATAAGTAATGTGAATTGCA  231
             ||||||||||||||||||||||||||||||||||||||||||||||||||||||||||||
Sbjct  4956  TCTCTTGGCTCTCGCATCGATGAAGAACGCAGCGAAATGCGATAAGTAATGTGAATTGCA  4897

Query  232   GAATTCAGTGAATCATCGAATCTTTGAACGCAACTTGCGCTCTCTGGTATTCCGGAGAGC  291
             ||||||||||||||||||||||||||||||||||||||||||||||||||||||||||||
Sbjct  4896  GAATTCAGTGAATCATCGAATCTTTGAACGCAACTTGCGCTCTCTGGTATTCCGGAGAGC  4837

Query  292   ATGCCTGTTTGAGTATCATGAAATCTCAACCATTAGGGTTTCTTAATGGCTTGGATTTGG  351
             |||||||||||||| |||||||||||||||||||||||||||||||||||||||||||||
Sbjct  4836  ATGCCTGTTTGAGTGTCATGAAATCTCAACCATTAGGGTTTCTTAATGGCTTGGATTTGG  4777

Query  352   -GCGCTGCCACT-TGCCTGGCTCGCCTTAAAAGAGTTAGCGTATT-AAC--TTGTCGATC  406
              |   ||||| | || |||||||  |||||||||||||||   || |||  ||| | |||
Sbjct  4776  AGGTTTGCCAGTCTGACTGGCTCCTCTTAAAAGAGTTAGCAAGTTGAACTATTG-CTATC  4718

Query  407   TGGCGTAATAAGTTTCGCTGGTGTAGACTTGAGAAGTGCGCTTCTAATCGTCTTCGGACA  466
             |||||||||||||||||||||  | |  ||| |||| | |||||||||||||||||||||
Sbjct  4717  TGGCGTAATAAGTTTCGCTGGAATGGTATTGTGAAGCGTGCTTCTAATCGTCTTCGGACA  4658

Query  467   ATTCTTGAACTCTGGTCTCAAATCAGGTAGGACTACCCGCTGAACTTAAGCATATCAATA  526
             ||| ||  ||||||| ||||||||||||||||||||||||||||||||||||||||||||
Sbjct  4657  ATTTTTTGACTCTGGCCTCAAATCAGGTAGGACTACCCGCTGAACTTAAGCATATCAATA  4598

Query  527   AGCGGAGGAAAAGAAACTAACTAGGATTCCCTTAGTAACGGCGAGTGAACCGGGAAAAGC  586
             ||||||||||||||||||||| ||||||||| ||||||||||||||||||||||||||||
Sbjct  4597  AGCGGAGGAAAAGAAACTAACAAGGATTCCCCTAGTAACGGCGAGTGAACCGGGAAAAGC  4538

Query  587   TCAAATTTGTAATCTGGCTGTCTTCGATAGTCCGAGTTGTAATCTATAGACGTGTTTTCC  646
             ||||||||| |||||||||||||||||||||||||||||||||||||||| | |||||||
Sbjct  4537  TCAAATTTGAAATCTGGCTGTCTTCGATAGTCCGAGTTGTAATCTATAGAAGCGTTTTCC  4478

Query  647   GTGCTGGACCGTATCTAAGTCCCTTGGAACAGGGTATCAAAGAGGGTGACAATCCCGTGC  706
             |||||| || || |||||||||||||||||||||||||||||||||||| |||||||| |
Sbjct  4477  GTGCTGAACTGTGTCTAAGTCCCTTGGAACAGGGTATCAAAGAGGGTGATAATCCCGTAC  4418

Query  707   TTGATACGACCACCAGTGCTCTGTGATACACGCTCTACGAGTCGAGTTGTTTGGGAATGC  766
             |||| || || | ||||||||||||||||   ||||||||||||||||||||||||||||
Sbjct  4417  TTGACACAACAATCAGTGCTCTGTGATACGTTCTCTACGAGTCGAGTTGTTTGGGAATGC  4358

Query  767   AGCTCAAAATGGGTGGTAAATTCCATCTAAAGCTAAATATTGGCGAGAGACCGATAGCGA  826
             ||||||||||||||||||||||||||||||||||||||||||||||||||||||||||||
Sbjct  4357  AGCTCAAAATGGGTGGTAAATTCCATCTAAAGCTAAATATTGGCGAGAGACCGATAGCGA  4298

Query  827   ACAAGTACCGTGAGGGAAAGATGAAAAGCACTTTGGAAAGAGAGTTAAACAGTACGTGAA  886
             ||||||||||||||||||||||||||||||||||||||||||||||||||||||||||||
Sbjct  4297  ACAAGTACCGTGAGGGAAAGATGAAAAGCACTTTGGAAAGAGAGTTAAACAGTACGTGAA  4238

Query  887   ATTGTTGAAAGGGAAACGATTGAAGTCAGTCGTGTTCTTTGGATTCAGCTAGTTCTTCTA  946
             ||||||||||||||||||||||||||||||||||||| ||||||||||||||||||||||
Sbjct  4237  ATTGTTGAAAGGGAAACGATTGAAGTCAGTCGTGTTCATTGGATTCAGCTAGTTCTTCTA  4178

Query  947   GTCTACTTCCATTGAACGGGTCAACATCAGTTTTGTCCGGTGGATAAAG-ATAGTAGGAA  1005
             |||||||||| |||||||||||||||||||||||||||||||||||||| ||  ||||||
Sbjct  4177  GTCTACTTCCTTTGAACGGGTCAACATCAGTTTTGTCCGGTGGATAAAGGAT-TTAGGAA  4119

Query  1006  TGTAGCTCCCCCGGGAGTGTTATAGACTATTATTGCATACACTGGGTGAGACTGAGGACT  1065
             |||| ||||| |||||||||||||| |||   |  |||||||||||||||||||||||||
Sbjct  4118  TGTAACTCCCTCGGGAGTGTTATAGCCTAGGTTCACATACACTGGGTGAGACTGAGGACT  4059

Query  1066  GCAGCTCGCCTTTTGGCCGGTCTTCGGACACGTTCGAGCTTAGGATGTTGACATAATGGC  1125
             ||||||||||||||||||||  ||||  ||||||||||||||||||||||||||||||||
Sbjct  4058  GCAGCTCGCCTTTTGGCCGGGGTTCGCCCACGTTCGAGCTTAGGATGTTGACATAATGGC  3999

Query  1126  TTTAAACGACCCGTCTTGAAACACGGACCAAGGAGTCTAACATATCTGCGAGTGTTTGAG  1185
             ||||||||||||||||||||||||||||||||||||||||||||||||||||||||||||
Sbjct  3998  TTTAAACGACCCGTCTTGAAACACGGACCAAGGAGTCTAACATATCTGCGAGTGTTTGAG  3939

Query  1186  TGTCAAACTCGAGCGCGTAATGAAAGTGAAC-TGGGAGGGATCCGTAAGGAGCACCTTCG  1244
             ||||||||||||||||||||||||||||||| | |||||||| || ||| ||||||||||
Sbjct  3938  TGTCAAACTCGAGCGCGTAATGAAAGTGAACGTAGGAGGGATGCGCAAGCAGCACCTTCG  3879

Query  1245  ACCGATCCGGATGTTTACTGATGGATTTGAGTAAGAGCATATATGCTGGGACCCGAAAGA  1304
             ||||||||||||||||||||||||||||||||||||||||||||||||||||||||||||
Sbjct  3878  ACCGATCCGGATGTTTACTGATGGATTTGAGTAAGAGCATATATGCTGGGACCCGAAAGA  3819

Query  1305  TGGTGAACTATGCCTGAATAGGGCGAAGCCAGGGGAAACTCTGGTGGAGGCTCGTAGCGA  1364
             ||||||||||||||||||||||||||||||||||||||||||||||||||||||||||||
Sbjct  3818  TGGTGAACTATGCCTGAATAGGGCGAAGCCAGGGGAAACTCTGGTGGAGGCTCGTAGCGA  3759

Query  1365  TTCTGACGTGCAAATCGATCGTCAAATTTGGGTATAGGGGCGAAAGACTAATCGAACCAT  1424
             ||||||||||||||||||||||||||||||||||||||||||||||||||||||||||||
Sbjct  3758  TTCTGACGTGCAAATCGATCGTCAAATTTGGGTATAGGGGCGAAAGACTAATCGAACCAT  3699

Query  1425  CTAGTAGCTGGTTCCTGCCGAAGTTTCCCTCAGGATAGCAGAAACTCGCATCAGTTTTAT  1484
             ||||||||||||||||||||||||||||||||||||||||||||||||||||||||||||
Sbjct  3698  CTAGTAGCTGGTTCCTGCCGAAGTTTCCCTCAGGATAGCAGAAACTCGCATCAGTTTTAT  3639

Query  1485  GAGGTAAAGCGAATGATTAGAGGCCTTGGGGACGAAACGTCCTTAACCTATTCTCAAACT  1544
             ||||||||||||||||||||||||||||||||||||||||||||||||||||||||||||
Sbjct  3638  GAGGTAAAGCGAATGATTAGAGGCCTTGGGGACGAAACGTCCTTAACCTATTCTCAAACT  3579

Query  1545  TTAAATATGTAAGAAGCACTTGTCACTTAATTGGACGTGTGCATGCGAATGAGAGTTTCT  1604
             ||||||||||||||||||||||||||||||||||||||||||||||||||||||||||||
Sbjct  3578  TTAAATATGTAAGAAGCACTTGTCACTTAATTGGACGTGTGCATGCGAATGAGAGTTTCT  3519

Query  1605  AGTGGGCCATTTTTGGTAAGCAGAACTGGCGATGCGGGATGAACCGATCGTGAGGTTAAG  1664
             ||||||||||||||||||||||||||||||||||||||||||||||||||||||||||||
Sbjct  3518  AGTGGGCCATTTTTGGTAAGCAGAACTGGCGATGCGGGATGAACCGATCGTGAGGTTAAG  3459

Query  1665  GTGCCGGAATACACGCTCATCAGACCCCACAAAAGGTGTTAGTTCATCTAGACAGCAGGA  1724
             ||||||||||||||||||||||||||||||||||||||||||||||||||||||||||||
Sbjct  3458  GTGCCGGAATACACGCTCATCAGACCCCACAAAAGGTGTTAGTTCATCTAGACAGCAGGA  3399

Query  1725  CGGTGGCCATGGAAGTCGGAATCCGCTAAGGAGTGTGTAACAACTCACCTGCCGAATGAA  1784
             ||||||||||||||||||||||||||||||||||||||||||||||||||||||||||||
Sbjct  3398  CGGTGGCCATGGAAGTCGGAATCCGCTAAGGAGTGTGTAACAACTCACCTGCCGAATGAA  3339

Query  1785  CTAGCCCTGAAAATGGATGGCGCTCAAGCGTGTTACCCATACCTCACCGTCAGCGTTTAA  1844
             ||||||||||||||||||||||||||||||||||||||||||||||||||||||||||||
Sbjct  3338  CTAGCCCTGAAAATGGATGGCGCTCAAGCGTGTTACCCATACCTCACCGTCAGCGTTTAA  3279

Query  1845  GTGACGCGCTGACGAGTAGGCAGGCGTGGAGGTCAGTGAAGAAGCCTTGGCAGTGATGCT  1904
             |||||||||||||||||||||||||||||||||  |||||||||||||||||||||||||
Sbjct  3278  GTGACGCGCTGACGAGTAGGCAGGCGTGGAGGTTTGTGAAGAAGCCTTGGCAGTGATGCT  3219

Query  1905  GGGTGAAACGGCCTCTAGTGCAGATCTTGGTGGTAGTAGCAAATATTCAAGTGAGAACCT  1964
             ||||||||| ||||||||||||||||||||||||||||||||||||||||||||||||||
Sbjct  3218  GGGTGAAACAGCCTCTAGTGCAGATCTTGGTGGTAGTAGCAAATATTCAAGTGAGAACCT  3159

Query  1965  TGAAGACTGAAGTGGAGAAAGGTTCCATGGTAACAGCAGTTGGACATGGGTTAGTCGATC  2024
             ||||||||||||||||||||||||||||||||||||||||||||||||||||||||||||
Sbjct  3158  TGAAGACTGAAGTGGAGAAAGGTTCCATGGTAACAGCAGTTGGACATGGGTTAGTCGATC  3099

Query  2025  CTAAGAGATAGGGAAGCTCCGTTTTAAAGTACACGATTTTCCGTGTCGCCTATCGAAAGG  2084
             ||||||||||||||||||||||||||||||||||||||||||||||||||||||||||||
Sbjct  3098  CTAAGAGATAGGGAAGCTCCGTTTTAAAGTACACGATTTTCCGTGTCGCCTATCGAAAGG  3039

Query  2085  GAATCCGGTTAAGATTCCGGAACCAGGATGTGGATCTTTAACGGCAACGTAAATGAAGTT  2144
             ||||||||||||||||||||||||||||||||||||||||||||||||||||||||||||
Sbjct  3038  GAATCCGGTTAAGATTCCGGAACCAGGATGTGGATCTTTAACGGCAACGTAAATGAAGTT  2979

Query  2145  GGAGACGCTGGCAAGGGCCCTGGGAAGAGTTCTCTTTTCTCCTTAACCGCTTACGACCTT  2204
             |||||||||||||||||||| |||||||||||||||||||||||||||||||||||||||
Sbjct  2978  GGAGACGCTGGCAAGGGCCCCGGGAAGAGTTCTCTTTTCTCCTTAACCGCTTACGACCTT  2919

Query  2205  GAAATCGGATTATCCGGAGCTAAGGTTATATGGCGGGTAGAGCACAACACCTCTGTTGTG  2264
             |||||||||||||||||||||||||||||||||||||||||||||||||| |||||||||
Sbjct  2918  GAAATCGGATTATCCGGAGCTAAGGTTATATGGCGGGTAGAGCACAACACTTCTGTTGTG  2859

Query  2265  TCCGGTGCGTCCTTGACAGTCCTTGAAAATCCGACGGAATGTATAAGTCTCACGCCTGGT  2324
             ||||||||||||||||||||||||||||||||||||||||||||||||||||||||||||
Sbjct  2858  TCCGGTGCGTCCTTGACAGTCCTTGAAAATCCGACGGAATGTATAAGTCTCACGCCTGGT  2799

Query  2325  CGTACTCATAACCGCAGCAGGTCTCCAAGGTGAACAGCCTCTAGTTGATAGAACAATGTA  2384
             ||||||||||||||||||||||||||||||||||||||||||||||||||||||||||||
Sbjct  2798  CGTACTCATAACCGCAGCAGGTCTCCAAGGTGAACAGCCTCTAGTTGATAGAACAATGTA  2739

Query  2385  GATAAGGGAAGTCGGCAAAATAGATCCGTAACTTCGGGATAAGGATTGGCTCTAAGGGTT  2444
             ||||||||||||||||||||||||||||||||||||||||||||||||||||||||||||
Sbjct  2738  GATAAGGGAAGTCGGCAAAATAGATCCGTAACTTCGGGATAAGGATTGGCTCTAAGGGTT  2679

Query  2445  GGGTATGTCGGGCCTTGAGTAGAAGTGAGCTGGACTAGGCTGGACTGAGTGGGGCAACCT  2504
             ||||| |||||||||| |||||||   ||||||||| | | |||||||||||||||||||
Sbjct  2678  GGGTACGTCGGGCCTTAAGTAGAAAGAAGCTGGACTGGACCGGACTGAGTGGGGCAACCT  2619

Query  2505  ACTCGGACCGGCCCGGACTGGCGACCGGAAGCTCTTGGCAGTCTTCGGGCGTCCGGCATA  2564
             | |||||| || |||||| |||||| ||||||| ||||||||||||||||||||||| ||
Sbjct  2618  ATTCGGACTGGTCCGGACCGGCGACTGGAAGCTTTTGGCAGTCTTCGGGCGTCCGGCGTA  2559

Query  2565  CAATTAACAACCGACTTAGAACTGGTACGGACAAGGGGAAT  2605
             |||||||||||| ||||||||||||||||||||||||||||
Sbjct  2558  CAATTAACAACCAACTTAGAACTGGTACGGACAAGGGGAAT  2518


>JAMALS010000003.1 Pascua sp. PK3308B-1 ctg_3, whole genome shotgun sequence
Length=958632

 Score = 4181 bits (2264),  Expect = 0.0
 Identities = 2502/2616 (96%), Gaps = 19/2616 (1%)
 Strand=Plus/Minus

Query  1       CAAGGTTTCCGTAGGTGAACCTGCGGAAGGATCATTAGTGAATTG-C-TCTTTGAGCGTT  58
               ||||||||||||||||||||||||||||||||||||||||| ||| | || ||| || | 
Sbjct  327060  CAAGGTTTCCGTAGGTGAACCTGCGGAAGGATCATTAGTGA-TTGCCATC-TTG-GCTTA  327004

Query  59      AAACTATATCCATCTACACCTGTGAACTGTT-GATTGACT-T--CG-GTCAATTACTTTT  113
               ||||||||||||  |||||||||| |||||| |||||||| |  || ||| | |  ||||
Sbjct  327003  AAACTATATCCACATACACCTGTGCACTGTTCGATTGACTCTCACGAGTC-AGT--TTTT  326947

Query  114     ACAAACATTGTGTAATGAACGTCATGTTATTATAACAAAAATAACTTTCAACAACGGATC  173
               |||||||||||||||||||||||  |||||||||||||||||||||||||||||||||||
Sbjct  326946  ACAAACATTGTGTAATGAACGTCTAGTTATTATAACAAAAATAACTTTCAACAACGGATC  326887

Query  174     TCTTGGCTCTCGCATCGATGAAGAACGCAGCGAAATGCGATAAGTAATGTGAATTGCAGA  233
               ||||||||||||||||||||||||||||||||||||||||||||||||||||||||||||
Sbjct  326886  TCTTGGCTCTCGCATCGATGAAGAACGCAGCGAAATGCGATAAGTAATGTGAATTGCAGA  326827

Query  234     ATTCAGTGAATCATCGAATCTTTGAACGCAACTTGCGCTCTCTGGTATTCCGGAGAGCAT  293
               ||||||||||||||||||||||||||||||||||||||||| |||||||||| |||||||
Sbjct  326826  ATTCAGTGAATCATCGAATCTTTGAACGCAACTTGCGCTCTTTGGTATTCCGAAGAGCAT  326767

Query  294     GCCTGTTTGAGTATCATGAAATCTCAACCATTAGGGTTTCTTAATGGCTTGGATTTGGGC  353
               |||||||||||| |||||||||||||||||||||||||||||||||||||||||||||| 
Sbjct  326766  GCCTGTTTGAGTGTCATGAAATCTCAACCATTAGGGTTTCTTAATGGCTTGGATTTGGGT  326707

Query  354     GCTGCCA-CTTGCCTGGCTCGCCTTAAAAGAGTTAGCGTA-TTAAC-TTGTCGATCTGGC  410
               | ||||| |||| ||||||||||||||||||||||||  |  |||| |||| | ||||| 
Sbjct  326706  GTTGCCAGCTTGTCTGGCTCGCCTTAAAAGAGTTAGCAAACATAACATTGTTG-TCTGGT  326648

Query  411     GTAATAAGTTTCGCTGGTGTAGACTTGAGA-AGTGCGCTTCTAATCGTCTTCGGACAATT  469
               |||||||||||| |||||  |||| || ||  ||  ||||||||||| | | || |||||
Sbjct  326647  GTAATAAGTTTCACTGGT-AAGACGTGTGACTGTAAGCTTCTAATCGCCCTTGGGCAATT  326589

Query  470     CTTGAACTCTGGTCTCAAATCAGGTAGGACTACCCGCTGAACTTAAGCATATCAATAAGC  529
                ||  ||||||| |||||||||||||||||||||||||||||||||||||||||||||||
Sbjct  326588  TTTTGACTCTGGCCTCAAATCAGGTAGGACTACCCGCTGAACTTAAGCATATCAATAAGC  326529

Query  530     GGAGGAAAAGAAACTAACTAGGATTCCCTTAGTAACGGCGAGTGAACCGGGAAAAGCTCA  589
               |||||||||||||||||| |||||||||||||||||||||||||||||||||| ||||||
Sbjct  326528  GGAGGAAAAGAAACTAACAAGGATTCCCTTAGTAACGGCGAGTGAACCGGGAAGAGCTCA  326469

Query  590     AATTTGTAATCTGGCTGTCTTCGATAGTCCGAGTTGTAATCTATAGACGTGTTTTCCGTG  649
               |||||| |||||||| ||||||||| ||||||||||||||||||||| ||||||||||||
Sbjct  326468  AATTTGAAATCTGGCAGTCTTCGATTGTCCGAGTTGTAATCTATAGAAGTGTTTTCCGTG  326409

Query  650     CTGGACCGTATCTAAGTCCCTTGGAACAGGGTATCAAAGAGGGTGACAATCCCGTGCTTG  709
               ||||||||| ||||||||||||||||||||||||||||||||||||||||||||||||||
Sbjct  326408  CTGGACCGTGTCTAAGTCCCTTGGAACAGGGTATCAAAGAGGGTGACAATCCCGTGCTTG  326349

Query  710     ATACGACCACCAGTGCTCTGTGATACACGCTCTACGAGTCGAGTTGTTTGGGAATGCAGC  769
               |||||||||||||||||||||||||||| |||||||||||||||||||||||||||||||
Sbjct  326348  ATACGACCACCAGTGCTCTGTGATACACTCTCTACGAGTCGAGTTGTTTGGGAATGCAGC  326289

Query  770     TCAAAATGGGTGGTAAATTCCATCTAAAGCTAAATATTGGCGAGAGACCGATAGCGAACA  829
               ||||||||||||||||||||||||||||||||||||||||||||||||||||||||||||
Sbjct  326288  TCAAAATGGGTGGTAAATTCCATCTAAAGCTAAATATTGGCGAGAGACCGATAGCGAACA  326229

Query  830     AGTACCGTGAGGGAAAGATGAAAAGCACTTTGGAAAGAGAGTTAAACAGTACGTGAAATT  889
               ||||||||||||||||||||||||||||||||||||||||||||||||||||||||||||
Sbjct  326228  AGTACCGTGAGGGAAAGATGAAAAGCACTTTGGAAAGAGAGTTAAACAGTACGTGAAATT  326169

Query  890     GTTGAAAGGGAAACGATTGAAGTCAGTCGTGTTCTTTGGATTCAGCTAGTTCTTCTAGTC  949
               |||||||||||||||||||||||||||||||||| ||||| |||||||||||||||||||
Sbjct  326168  GTTGAAAGGGAAACGATTGAAGTCAGTCGTGTTCATTGGACTCAGCTAGTTCTTCTAGTC  326109

Query  950     TACTTCCATTGAACGGGTCAACATCAGTTTTGTCCGGTGGATAAAGATAGTAGGAATGTA  1009
               ||||||| |||||||||||||||||||||||||||||||||||||||||||   ||||||
Sbjct  326108  TACTTCCTTTGAACGGGTCAACATCAGTTTTGTCCGGTGGATAAAGATAGTTTCAATGTA  326049

Query  1010    GCTCCCCCGGGAGTGTTATAGACTATTATTGCATACACTGGGTGAGACTGAGGACTGCAG  1069
               ||| |  ||| ||||||||||  |  |||  ||||||||||  |||||||||||||||||
Sbjct  326048  GCTTCTGCGGAAGTGTTATAGGTTTCTATCACATACACTGGAGGAGACTGAGGACTGCAG  325989

Query  1070    CTCGCCTTTTGGCCGGTCTTCGGACACGTTCGAGCTTAGGATGTTGACATAATGGCTTTA  1129
               ||||||||||||||||  ||||  ||||||||||||||||||||||||||||||||||||
Sbjct  325988  CTCGCCTTTTGGCCGGGGTTCGCCCACGTTCGAGCTTAGGATGTTGACATAATGGCTTTA  325929

Query  1130    AACGACCCGTCTTGAAACACGGACCAAGGAGTCTAACATATCTGCGAGTGTTTGAGTGTC  1189
               |||||||||||||||||||||||||||||||||||||||||||||||||||||| |||||
Sbjct  325928  AACGACCCGTCTTGAAACACGGACCAAGGAGTCTAACATATCTGCGAGTGTTTGGGTGTC  325869

Query  1190    AAACTCGAGCGCGTAATGAAAGTGAACTGGGAGGGATCCGTAAGGAGCACCTTCGACCGA  1249
               |||| ||| ||||||||||||||||||||||||||||||| |||||||||||||||||||
Sbjct  325868  AAACCCGAACGCGTAATGAAAGTGAACTGGGAGGGATCCGCAAGGAGCACCTTCGACCGA  325809

Query  1250    TCCGGATGTTTACTGATGGATTTGAGTAAGAGCATATATGCTGGGACCCGAAAGATGGTG  1309
               |||||| |||| ||||||||||||||||||||||||||||||||||||||||||||||||
Sbjct  325808  TCCGGACGTTTTCTGATGGATTTGAGTAAGAGCATATATGCTGGGACCCGAAAGATGGTG  325749

Query  1310    AACTATGCCTGAATAGGGCGAAGCCAGGGGAAACTCTGGTGGAGGCTCGTAGCGATTCTG  1369
               ||||||||||||||||||||||||||||||||||||||||||||||||||||||||||||
Sbjct  325748  AACTATGCCTGAATAGGGCGAAGCCAGGGGAAACTCTGGTGGAGGCTCGTAGCGATTCTG  325689

Query  1370    ACGTGCAAATCGATCGTCAAATTTGGGTATAGGGGCGAAAGACTAATCGAACCATCTAGT  1429
               ||||||||||||||||||||||||||||||||||||||||||||||||||||||||||||
Sbjct  325688  ACGTGCAAATCGATCGTCAAATTTGGGTATAGGGGCGAAAGACTAATCGAACCATCTAGT  325629

Query  1430    AGCTGGTTCCTGCCGAAGTTTCCCTCAGGATAGCAGAAACTCGCATCAGTTTTATGAGGT  1489
               ||||||||||||||||||||||||||||||||||||||||||||||||||||||||||||
Sbjct  325628  AGCTGGTTCCTGCCGAAGTTTCCCTCAGGATAGCAGAAACTCGCATCAGTTTTATGAGGT  325569

Query  1490    AAAGCGAATGATTAGAGGCCTTGGGGACGAAACGTCCTTAACCTATTCTCAAACTTTAAA  1549
               ||||||||||||||||||||||||||||||||||||||||||||||||||||||||||||
Sbjct  325568  AAAGCGAATGATTAGAGGCCTTGGGGACGAAACGTCCTTAACCTATTCTCAAACTTTAAA  325509

Query  1550    TATGTAAGAAGCACTTGTCACTTAATTGGACGTGTGCATGCGAATGAGAGTTTCTAGTGG  1609
               ||||||||||||||||||||||||||||||||||||||||||||||||||||||||||||
Sbjct  325508  TATGTAAGAAGCACTTGTCACTTAATTGGACGTGTGCATGCGAATGAGAGTTTCTAGTGG  325449

Query  1610    GCCATTTTTGGTAAGCAGAACTGGCGATGCGGGATGAACCGATCGTGAGGTTAAGGTGCC  1669
               ||||||||||||||||||||||||||||||||||||||||||||||||||||||||||||
Sbjct  325448  GCCATTTTTGGTAAGCAGAACTGGCGATGCGGGATGAACCGATCGTGAGGTTAAGGTGCC  325389

Query  1670    GGAATACACGCTCATCAGACCCCACAAAAGGTGTTAGTTCATCTAGACAGCAGGACGGTG  1729
               ||||||||||||||||||||||||||||||||||||||||||||||||||||||||||||
Sbjct  325388  GGAATACACGCTCATCAGACCCCACAAAAGGTGTTAGTTCATCTAGACAGCAGGACGGTG  325329

Query  1730    GCCATGGAAGTCGGAATCCGCTAAGGAGTGTGTAACAACTCACCTGCCGAATGAACTAGC  1789
               ||||||||||||||||||||||||||||||||||||||||||||||||||||||||||||
Sbjct  325328  GCCATGGAAGTCGGAATCCGCTAAGGAGTGTGTAACAACTCACCTGCCGAATGAACTAGC  325269

Query  1790    CCTGAAAATGGATGGCGCTCAAGCGTGTTACCCATACCTCACCGTCAGCGTTTAAGTGAC  1849
               ||||||||||||||||||||||||||||||||||||||||||||||||||||||||||||
Sbjct  325268  CCTGAAAATGGATGGCGCTCAAGCGTGTTACCCATACCTCACCGTCAGCGTTTAAGTGAC  325209

Query  1850    GCGCTGACGAGTAGGCAGGCGTGGAGGTCAGTGAAGAAGCCTTGGCAGTGATGCTGGGTG  1909
               ||||||||||||||||||||||||||||  ||||||||||||||||||||||||||||||
Sbjct  325208  GCGCTGACGAGTAGGCAGGCGTGGAGGTTTGTGAAGAAGCCTTGGCAGTGATGCTGGGTG  325149

Query  1910    AAACGGCCTCTAGTGCAGATCTTGGTGGTAGTAGCAAATATTCAAGTGAGAACCTTGAAG  1969
               |||| |||||||||||||||||||||||||||||||||||||||||||||||||||||||
Sbjct  325148  AAACAGCCTCTAGTGCAGATCTTGGTGGTAGTAGCAAATATTCAAGTGAGAACCTTGAAG  325089

Query  1970    ACTGAAGTGGAGAAAGGTTCCATGGTAACAGCAGTTGGACATGGGTTAGTCGATCCTAAG  2029
               ||||||||||||||||||||||||||||||||||||||||||||||||||||||||||||
Sbjct  325088  ACTGAAGTGGAGAAAGGTTCCATGGTAACAGCAGTTGGACATGGGTTAGTCGATCCTAAG  325029

Query  2030    AGATAGGGAAGCTCCGTTTTAAAGTACACGATTTTCCGTGTCGCCTATCGAAAGGGAATC  2089
               ||||||||||| ||||||||||||  ||||||| | |||| |||||||||||||||||||
Sbjct  325028  AGATAGGGAAGTTCCGTTTTAAAGCGCACGATTCTTCGTGCCGCCTATCGAAAGGGAATC  324969

Query  2090    CGGTTAAGATTCCGGAACCAGGATGTGGATCTTTAACGGCAACGTAAATGAAGTTGGAGA  2149
               |||||||||||||||||||||||||||||||||||||||  |||||||||||||||||||
Sbjct  324968  CGGTTAAGATTCCGGAACCAGGATGTGGATCTTTAACGGTGACGTAAATGAAGTTGGAGA  324909

Query  2150    CGCTGGCAAGGGCCCTGGGAAGAGTTCTCTTTTCTCCTTAACCGCTTACGACCTTGAAAT  2209
               ||||||||||||||||||||||||||||||||||||||||||||||||||||||||||||
Sbjct  324908  CGCTGGCAAGGGCCCTGGGAAGAGTTCTCTTTTCTCCTTAACCGCTTACGACCTTGAAAT  324849

Query  2210    CGGATTATCCGGAGCTAAGGTTATATGGCGGGTAGAGCACAACACCTCTGTTGTGTCCGG  2269
               ||||||||||||||||||||||||||||||||||||||||||| | ||||||||||||||
Sbjct  324848  CGGATTATCCGGAGCTAAGGTTATATGGCGGGTAGAGCACAACGCTTCTGTTGTGTCCGG  324789

Query  2270    TGCGTCCTTGACAGTCCTTGAAAATCCGACGGAATGTATAAGTCTCACGCCTGGTCGTAC  2329
               ||||||||||||||||||||||||||||||||||||||||||||||||||||||||||||
Sbjct  324788  TGCGTCCTTGACAGTCCTTGAAAATCCGACGGAATGTATAAGTCTCACGCCTGGTCGTAC  324729

Query  2330    TCATAACCGCAGCAGGTCTCCAAGGTGAACAGCCTCTAGTTGATAGAACAATGTAGATAA  2389
               ||||||||||||||||||||||||||||||||||||||||||||||||||||||||||||
Sbjct  324728  TCATAACCGCAGCAGGTCTCCAAGGTGAACAGCCTCTAGTTGATAGAACAATGTAGATAA  324669

Query  2390    GGGAAGTCGGCAAAATAGATCCGTAACTTCGGGATAAGGATTGGCTCTAAGGGTTGGGTA  2449
               ||||||||||||||||||||||||||||||||||||||||||||||||||||||||||||
Sbjct  324668  GGGAAGTCGGCAAAATAGATCCGTAACTTCGGGATAAGGATTGGCTCTAAGGGTTGGGTA  324609

Query  2450    TGTCGGGCCTTGAGTAGAAGTGAGCTGGACTAGGCTGGACTGAGTGGGGCAACCTACTCG  2509
               ||||||||| | ||||||||  ||||||||| ||| |||||||||||||||||||| |||
Sbjct  324608  TGTCGGGCCATTAGTAGAAGGAAGCTGGACTGGGCCGGACTGAGTGGGGCAACCTATTCG  324549

Query  2510    GACCGGCCCGGACTGGCGACCGGAAGCTCTTGGCAGTCTTCGGGCGTCCGGCATACAATT  2569
               ||| |||| |||| |||||||||||||| ||||||||||||||||||||||| |||||||
Sbjct  324548  GACTGGCCTGGACCGGCGACCGGAAGCTTTTGGCAGTCTTCGGGCGTCCGGCTTACAATT  324489

Query  2570    AACAACCGACTTAGAACTGGTACGGACAAGGGGAAT  2605
               ||||||||||||||||||||||||||||||||||||
Sbjct  324488  AACAACCGACTTAGAACTGGTACGGACAAGGGGAAT  324453


>JAMFRD010000198.1 Pascua sp. PH4015B ctg_199, whole genome shotgun sequence
Length=8117

 Score = 4181 bits (2264),  Expect = 0.0
 Identities = 2502/2616 (96%), Gaps = 19/2616 (1%)
 Strand=Plus/Plus

Query  1     CAAGGTTTCCGTAGGTGAACCTGCGGAAGGATCATTAGTGAATTG-C-TCTTTGAGCGTT  58
             ||||||||||||||||||||||||||||||||||||||||| ||| | || ||| || | 
Sbjct  3179  CAAGGTTTCCGTAGGTGAACCTGCGGAAGGATCATTAGTGA-TTGCCATC-TTG-GCTTA  3235

Query  59    AAACTATATCCATCTACACCTGTGAACTGTT-GATTGACT-T--CG-GTCAATTACTTTT  113
             ||||||||||||  |||||||||| |||||| |||||||| |  || ||| | |  ||||
Sbjct  3236  AAACTATATCCACATACACCTGTGCACTGTTCGATTGACTCTCACGAGTC-AGT--TTTT  3292

Query  114   ACAAACATTGTGTAATGAACGTCATGTTATTATAACAAAAATAACTTTCAACAACGGATC  173
             |||||||||||||||||||||||  |||||||||||||||||||||||||||||||||||
Sbjct  3293  ACAAACATTGTGTAATGAACGTCTAGTTATTATAACAAAAATAACTTTCAACAACGGATC  3352

Query  174   TCTTGGCTCTCGCATCGATGAAGAACGCAGCGAAATGCGATAAGTAATGTGAATTGCAGA  233
             ||||||||||||||||||||||||||||||||||||||||||||||||||||||||||||
Sbjct  3353  TCTTGGCTCTCGCATCGATGAAGAACGCAGCGAAATGCGATAAGTAATGTGAATTGCAGA  3412

Query  234   ATTCAGTGAATCATCGAATCTTTGAACGCAACTTGCGCTCTCTGGTATTCCGGAGAGCAT  293
             ||||||||||||||||||||||||||||||||||||||||| |||||||||| |||||||
Sbjct  3413  ATTCAGTGAATCATCGAATCTTTGAACGCAACTTGCGCTCTTTGGTATTCCGAAGAGCAT  3472

Query  294   GCCTGTTTGAGTATCATGAAATCTCAACCATTAGGGTTTCTTAATGGCTTGGATTTGGGC  353
             |||||||||||| |||||||||||||||||||||||||||||||||||||||||||||| 
Sbjct  3473  GCCTGTTTGAGTGTCATGAAATCTCAACCATTAGGGTTTCTTAATGGCTTGGATTTGGGT  3532

Query  354   GCTGCCA-CTTGCCTGGCTCGCCTTAAAAGAGTTAGCGTA-TTAAC-TTGTCGATCTGGC  410
             | ||||| |||| ||||||||||||||||||||||||  |  |||| |||| | ||||| 
Sbjct  3533  GTTGCCAGCTTGTCTGGCTCGCCTTAAAAGAGTTAGCAAACATAACATTGTTG-TCTGGT  3591

Query  411   GTAATAAGTTTCGCTGGTGTAGACTTGAGA-AGTGCGCTTCTAATCGTCTTCGGACAATT  469
             |||||||||||| |||||  |||| || ||  ||  ||||||||||| | | || |||||
Sbjct  3592  GTAATAAGTTTCACTGGT-AAGACGTGTGACTGTAAGCTTCTAATCGCCCTTGGGCAATT  3650

Query  470   CTTGAACTCTGGTCTCAAATCAGGTAGGACTACCCGCTGAACTTAAGCATATCAATAAGC  529
              ||  ||||||| |||||||||||||||||||||||||||||||||||||||||||||||
Sbjct  3651  TTTTGACTCTGGCCTCAAATCAGGTAGGACTACCCGCTGAACTTAAGCATATCAATAAGC  3710

Query  530   GGAGGAAAAGAAACTAACTAGGATTCCCTTAGTAACGGCGAGTGAACCGGGAAAAGCTCA  589
             |||||||||||||||||| |||||||||||||||||||||||||||||||||| ||||||
Sbjct  3711  GGAGGAAAAGAAACTAACAAGGATTCCCTTAGTAACGGCGAGTGAACCGGGAAGAGCTCA  3770

Query  590   AATTTGTAATCTGGCTGTCTTCGATAGTCCGAGTTGTAATCTATAGACGTGTTTTCCGTG  649
             |||||| |||||||| ||||||||| ||||||||||||||||||||| ||||||||||||
Sbjct  3771  AATTTGAAATCTGGCAGTCTTCGATTGTCCGAGTTGTAATCTATAGAAGTGTTTTCCGTG  3830

Query  650   CTGGACCGTATCTAAGTCCCTTGGAACAGGGTATCAAAGAGGGTGACAATCCCGTGCTTG  709
             ||||||||| ||||||||||||||||||||||||||||||||||||||||||||||||||
Sbjct  3831  CTGGACCGTGTCTAAGTCCCTTGGAACAGGGTATCAAAGAGGGTGACAATCCCGTGCTTG  3890

Query  710   ATACGACCACCAGTGCTCTGTGATACACGCTCTACGAGTCGAGTTGTTTGGGAATGCAGC  769
             |||||||||||||||||||||||||||| |||||||||||||||||||||||||||||||
Sbjct  3891  ATACGACCACCAGTGCTCTGTGATACACTCTCTACGAGTCGAGTTGTTTGGGAATGCAGC  3950

Query  770   TCAAAATGGGTGGTAAATTCCATCTAAAGCTAAATATTGGCGAGAGACCGATAGCGAACA  829
             ||||||||||||||||||||||||||||||||||||||||||||||||||||||||||||
Sbjct  3951  TCAAAATGGGTGGTAAATTCCATCTAAAGCTAAATATTGGCGAGAGACCGATAGCGAACA  4010

Query  830   AGTACCGTGAGGGAAAGATGAAAAGCACTTTGGAAAGAGAGTTAAACAGTACGTGAAATT  889
             ||||||||||||||||||||||||||||||||||||||||||||||||||||||||||||
Sbjct  4011  AGTACCGTGAGGGAAAGATGAAAAGCACTTTGGAAAGAGAGTTAAACAGTACGTGAAATT  4070

Query  890   GTTGAAAGGGAAACGATTGAAGTCAGTCGTGTTCTTTGGATTCAGCTAGTTCTTCTAGTC  949
             |||||||||||||||||||||||||||||||||| ||||| |||||||||||||||||||
Sbjct  4071  GTTGAAAGGGAAACGATTGAAGTCAGTCGTGTTCATTGGACTCAGCTAGTTCTTCTAGTC  4130

Query  950   TACTTCCATTGAACGGGTCAACATCAGTTTTGTCCGGTGGATAAAGATAGTAGGAATGTA  1009
             ||||||| |||||||||||||||||||||||||||||||||||||||||||   ||||||
Sbjct  4131  TACTTCCTTTGAACGGGTCAACATCAGTTTTGTCCGGTGGATAAAGATAGTTTCAATGTA  4190

Query  1010  GCTCCCCCGGGAGTGTTATAGACTATTATTGCATACACTGGGTGAGACTGAGGACTGCAG  1069
             ||| |  ||| ||||||||||  |  |||  ||||||||||  |||||||||||||||||
Sbjct  4191  GCTTCTGCGGAAGTGTTATAGGTTTCTATCACATACACTGGAGGAGACTGAGGACTGCAG  4250

Query  1070  CTCGCCTTTTGGCCGGTCTTCGGACACGTTCGAGCTTAGGATGTTGACATAATGGCTTTA  1129
             ||||||||||||||||  ||||  ||||||||||||||||||||||||||||||||||||
Sbjct  4251  CTCGCCTTTTGGCCGGGGTTCGCCCACGTTCGAGCTTAGGATGTTGACATAATGGCTTTA  4310

Query  1130  AACGACCCGTCTTGAAACACGGACCAAGGAGTCTAACATATCTGCGAGTGTTTGAGTGTC  1189
             |||||||||||||||||||||||||||||||||||||||||||||||||||||| |||||
Sbjct  4311  AACGACCCGTCTTGAAACACGGACCAAGGAGTCTAACATATCTGCGAGTGTTTGGGTGTC  4370

Query  1190  AAACTCGAGCGCGTAATGAAAGTGAACTGGGAGGGATCCGTAAGGAGCACCTTCGACCGA  1249
             |||| ||| ||||||||||||||||||||||||||||||| |||||||||||||||||||
Sbjct  4371  AAACCCGAACGCGTAATGAAAGTGAACTGGGAGGGATCCGCAAGGAGCACCTTCGACCGA  4430

Query  1250  TCCGGATGTTTACTGATGGATTTGAGTAAGAGCATATATGCTGGGACCCGAAAGATGGTG  1309
             |||||| |||| ||||||||||||||||||||||||||||||||||||||||||||||||
Sbjct  4431  TCCGGACGTTTTCTGATGGATTTGAGTAAGAGCATATATGCTGGGACCCGAAAGATGGTG  4490

Query  1310  AACTATGCCTGAATAGGGCGAAGCCAGGGGAAACTCTGGTGGAGGCTCGTAGCGATTCTG  1369
             ||||||||||||||||||||||||||||||||||||||||||||||||||||||||||||
Sbjct  4491  AACTATGCCTGAATAGGGCGAAGCCAGGGGAAACTCTGGTGGAGGCTCGTAGCGATTCTG  4550

Query  1370  ACGTGCAAATCGATCGTCAAATTTGGGTATAGGGGCGAAAGACTAATCGAACCATCTAGT  1429
             ||||||||||||||||||||||||||||||||||||||||||||||||||||||||||||
Sbjct  4551  ACGTGCAAATCGATCGTCAAATTTGGGTATAGGGGCGAAAGACTAATCGAACCATCTAGT  4610

Query  1430  AGCTGGTTCCTGCCGAAGTTTCCCTCAGGATAGCAGAAACTCGCATCAGTTTTATGAGGT  1489
             ||||||||||||||||||||||||||||||||||||||||||||||||||||||||||||
Sbjct  4611  AGCTGGTTCCTGCCGAAGTTTCCCTCAGGATAGCAGAAACTCGCATCAGTTTTATGAGGT  4670

Query  1490  AAAGCGAATGATTAGAGGCCTTGGGGACGAAACGTCCTTAACCTATTCTCAAACTTTAAA  1549
             ||||||||||||||||||||||||||||||||||||||||||||||||||||||||||||
Sbjct  4671  AAAGCGAATGATTAGAGGCCTTGGGGACGAAACGTCCTTAACCTATTCTCAAACTTTAAA  4730

Query  1550  TATGTAAGAAGCACTTGTCACTTAATTGGACGTGTGCATGCGAATGAGAGTTTCTAGTGG  1609
             ||||||||||||||||||||||||||||||||||||||||||||||||||||||||||||
Sbjct  4731  TATGTAAGAAGCACTTGTCACTTAATTGGACGTGTGCATGCGAATGAGAGTTTCTAGTGG  4790

Query  1610  GCCATTTTTGGTAAGCAGAACTGGCGATGCGGGATGAACCGATCGTGAGGTTAAGGTGCC  1669
             ||||||||||||||||||||||||||||||||||||||||||||||||||||||||||||
Sbjct  4791  GCCATTTTTGGTAAGCAGAACTGGCGATGCGGGATGAACCGATCGTGAGGTTAAGGTGCC  4850

Query  1670  GGAATACACGCTCATCAGACCCCACAAAAGGTGTTAGTTCATCTAGACAGCAGGACGGTG  1729
             ||||||||||||||||||||||||||||||||||||||||||||||||||||||||||||
Sbjct  4851  GGAATACACGCTCATCAGACCCCACAAAAGGTGTTAGTTCATCTAGACAGCAGGACGGTG  4910

Query  1730  GCCATGGAAGTCGGAATCCGCTAAGGAGTGTGTAACAACTCACCTGCCGAATGAACTAGC  1789
             ||||||||||||||||||||||||||||||||||||||||||||||||||||||||||||
Sbjct  4911  GCCATGGAAGTCGGAATCCGCTAAGGAGTGTGTAACAACTCACCTGCCGAATGAACTAGC  4970

Query  1790  CCTGAAAATGGATGGCGCTCAAGCGTGTTACCCATACCTCACCGTCAGCGTTTAAGTGAC  1849
             ||||||||||||||||||||||||||||||||||||||||||||||||||||||||||||
Sbjct  4971  CCTGAAAATGGATGGCGCTCAAGCGTGTTACCCATACCTCACCGTCAGCGTTTAAGTGAC  5030

Query  1850  GCGCTGACGAGTAGGCAGGCGTGGAGGTCAGTGAAGAAGCCTTGGCAGTGATGCTGGGTG  1909
             ||||||||||||||||||||||||||||  ||||||||||||||||||||||||||||||
Sbjct  5031  GCGCTGACGAGTAGGCAGGCGTGGAGGTTTGTGAAGAAGCCTTGGCAGTGATGCTGGGTG  5090

Query  1910  AAACGGCCTCTAGTGCAGATCTTGGTGGTAGTAGCAAATATTCAAGTGAGAACCTTGAAG  1969
             |||| |||||||||||||||||||||||||||||||||||||||||||||||||||||||
Sbjct  5091  AAACAGCCTCTAGTGCAGATCTTGGTGGTAGTAGCAAATATTCAAGTGAGAACCTTGAAG  5150

Query  1970  ACTGAAGTGGAGAAAGGTTCCATGGTAACAGCAGTTGGACATGGGTTAGTCGATCCTAAG  2029
             ||||||||||||||||||||||||||||||||||||||||||||||||||||||||||||
Sbjct  5151  ACTGAAGTGGAGAAAGGTTCCATGGTAACAGCAGTTGGACATGGGTTAGTCGATCCTAAG  5210

Query  2030  AGATAGGGAAGCTCCGTTTTAAAGTACACGATTTTCCGTGTCGCCTATCGAAAGGGAATC  2089
             ||||||||||| ||||||||||||  ||||||| | |||| |||||||||||||||||||
Sbjct  5211  AGATAGGGAAGTTCCGTTTTAAAGCGCACGATTCTTCGTGCCGCCTATCGAAAGGGAATC  5270

Query  2090  CGGTTAAGATTCCGGAACCAGGATGTGGATCTTTAACGGCAACGTAAATGAAGTTGGAGA  2149
             |||||||||||||||||||||||||||||||||||||||  |||||||||||||||||||
Sbjct  5271  CGGTTAAGATTCCGGAACCAGGATGTGGATCTTTAACGGTGACGTAAATGAAGTTGGAGA  5330

Query  2150  CGCTGGCAAGGGCCCTGGGAAGAGTTCTCTTTTCTCCTTAACCGCTTACGACCTTGAAAT  2209
             ||||||||||||||||||||||||||||||||||||||||||||||||||||||||||||
Sbjct  5331  CGCTGGCAAGGGCCCTGGGAAGAGTTCTCTTTTCTCCTTAACCGCTTACGACCTTGAAAT  5390

Query  2210  CGGATTATCCGGAGCTAAGGTTATATGGCGGGTAGAGCACAACACCTCTGTTGTGTCCGG  2269
             ||||||||||||||||||||||||||||||||||||||||||| | ||||||||||||||
Sbjct  5391  CGGATTATCCGGAGCTAAGGTTATATGGCGGGTAGAGCACAACGCTTCTGTTGTGTCCGG  5450

Query  2270  TGCGTCCTTGACAGTCCTTGAAAATCCGACGGAATGTATAAGTCTCACGCCTGGTCGTAC  2329
             ||||||||||||||||||||||||||||||||||||||||||||||||||||||||||||
Sbjct  5451  TGCGTCCTTGACAGTCCTTGAAAATCCGACGGAATGTATAAGTCTCACGCCTGGTCGTAC  5510

Query  2330  TCATAACCGCAGCAGGTCTCCAAGGTGAACAGCCTCTAGTTGATAGAACAATGTAGATAA  2389
             ||||||||||||||||||||||||||||||||||||||||||||||||||||||||||||
Sbjct  5511  TCATAACCGCAGCAGGTCTCCAAGGTGAACAGCCTCTAGTTGATAGAACAATGTAGATAA  5570

Query  2390  GGGAAGTCGGCAAAATAGATCCGTAACTTCGGGATAAGGATTGGCTCTAAGGGTTGGGTA  2449
             ||||||||||||||||||||||||||||||||||||||||||||||||||||||||||||
Sbjct  5571  GGGAAGTCGGCAAAATAGATCCGTAACTTCGGGATAAGGATTGGCTCTAAGGGTTGGGTA  5630

Query  2450  TGTCGGGCCTTGAGTAGAAGTGAGCTGGACTAGGCTGGACTGAGTGGGGCAACCTACTCG  2509
             ||||||||| | ||||||||  ||||||||| ||| |||||||||||||||||||| |||
Sbjct  5631  TGTCGGGCCATTAGTAGAAGGAAGCTGGACTGGGCCGGACTGAGTGGGGCAACCTATTCG  5690

Query  2510  GACCGGCCCGGACTGGCGACCGGAAGCTCTTGGCAGTCTTCGGGCGTCCGGCATACAATT  2569
             ||| |||| |||| |||||||||||||| ||||||||||||||||||||||| |||||||
Sbjct  5691  GACTGGCCTGGACCGGCGACCGGAAGCTTTTGGCAGTCTTCGGGCGTCCGGCTTACAATT  5750

Query  2570  AACAACCGACTTAGAACTGGTACGGACAAGGGGAAT  2605
             ||||||||||||||||||||||||||||||||||||
Sbjct  5751  AACAACCGACTTAGAACTGGTACGGACAAGGGGAAT  5786


>JAMALR010000011.1 Pascua sp. PH3313A ctg_11, whole genome shotgun sequence
Length=726112

 Score = 4181 bits (2264),  Expect = 0.0
 Identities = 2502/2616 (96%), Gaps = 19/2616 (1%)
 Strand=Plus/Minus

Query  1       CAAGGTTTCCGTAGGTGAACCTGCGGAAGGATCATTAGTGAATTG-C-TCTTTGAGCGTT  58
               ||||||||||||||||||||||||||||||||||||||||| ||| | || ||| || | 
Sbjct  326614  CAAGGTTTCCGTAGGTGAACCTGCGGAAGGATCATTAGTGA-TTGCCATC-TTG-GCTTA  326558

Query  59      AAACTATATCCATCTACACCTGTGAACTGTT-GATTGACT-T--CG-GTCAATTACTTTT  113
               ||||||||||||  |||||||||| |||||| |||||||| |  || ||| | |  ||||
Sbjct  326557  AAACTATATCCACATACACCTGTGCACTGTTCGATTGACTCTCACGAGTC-AGT--TTTT  326501

Query  114     ACAAACATTGTGTAATGAACGTCATGTTATTATAACAAAAATAACTTTCAACAACGGATC  173
               |||||||||||||||||||||||  |||||||||||||||||||||||||||||||||||
Sbjct  326500  ACAAACATTGTGTAATGAACGTCTAGTTATTATAACAAAAATAACTTTCAACAACGGATC  326441

Query  174     TCTTGGCTCTCGCATCGATGAAGAACGCAGCGAAATGCGATAAGTAATGTGAATTGCAGA  233
               ||||||||||||||||||||||||||||||||||||||||||||||||||||||||||||
Sbjct  326440  TCTTGGCTCTCGCATCGATGAAGAACGCAGCGAAATGCGATAAGTAATGTGAATTGCAGA  326381

Query  234     ATTCAGTGAATCATCGAATCTTTGAACGCAACTTGCGCTCTCTGGTATTCCGGAGAGCAT  293
               ||||||||||||||||||||||||||||||||||||||||| |||||||||| |||||||
Sbjct  326380  ATTCAGTGAATCATCGAATCTTTGAACGCAACTTGCGCTCTTTGGTATTCCGAAGAGCAT  326321

Query  294     GCCTGTTTGAGTATCATGAAATCTCAACCATTAGGGTTTCTTAATGGCTTGGATTTGGGC  353
               |||||||||||| |||||||||||||||||||||||||||||||||||||||||||||| 
Sbjct  326320  GCCTGTTTGAGTGTCATGAAATCTCAACCATTAGGGTTTCTTAATGGCTTGGATTTGGGT  326261

Query  354     GCTGCCA-CTTGCCTGGCTCGCCTTAAAAGAGTTAGCGTA-TTAAC-TTGTCGATCTGGC  410
               | ||||| |||| ||||||||||||||||||||||||  |  |||| |||| | ||||| 
Sbjct  326260  GTTGCCAGCTTGTCTGGCTCGCCTTAAAAGAGTTAGCAAACATAACATTGTTG-TCTGGT  326202

Query  411     GTAATAAGTTTCGCTGGTGTAGACTTGAGA-AGTGCGCTTCTAATCGTCTTCGGACAATT  469
               |||||||||||| |||||  |||| || ||  ||  ||||||||||| | | || |||||
Sbjct  326201  GTAATAAGTTTCACTGGT-AAGACGTGTGACTGTAAGCTTCTAATCGCCCTTGGGCAATT  326143

Query  470     CTTGAACTCTGGTCTCAAATCAGGTAGGACTACCCGCTGAACTTAAGCATATCAATAAGC  529
                ||  ||||||| |||||||||||||||||||||||||||||||||||||||||||||||
Sbjct  326142  TTTTGACTCTGGCCTCAAATCAGGTAGGACTACCCGCTGAACTTAAGCATATCAATAAGC  326083

Query  530     GGAGGAAAAGAAACTAACTAGGATTCCCTTAGTAACGGCGAGTGAACCGGGAAAAGCTCA  589
               |||||||||||||||||| |||||||||||||||||||||||||||||||||| ||||||
Sbjct  326082  GGAGGAAAAGAAACTAACAAGGATTCCCTTAGTAACGGCGAGTGAACCGGGAAGAGCTCA  326023

Query  590     AATTTGTAATCTGGCTGTCTTCGATAGTCCGAGTTGTAATCTATAGACGTGTTTTCCGTG  649
               |||||| |||||||| ||||||||| ||||||||||||||||||||| ||||||||||||
Sbjct  326022  AATTTGAAATCTGGCAGTCTTCGATTGTCCGAGTTGTAATCTATAGAAGTGTTTTCCGTG  325963

Query  650     CTGGACCGTATCTAAGTCCCTTGGAACAGGGTATCAAAGAGGGTGACAATCCCGTGCTTG  709
               ||||||||| ||||||||||||||||||||||||||||||||||||||||||||||||||
Sbjct  325962  CTGGACCGTGTCTAAGTCCCTTGGAACAGGGTATCAAAGAGGGTGACAATCCCGTGCTTG  325903

Query  710     ATACGACCACCAGTGCTCTGTGATACACGCTCTACGAGTCGAGTTGTTTGGGAATGCAGC  769
               |||||||||||||||||||||||||||| |||||||||||||||||||||||||||||||
Sbjct  325902  ATACGACCACCAGTGCTCTGTGATACACTCTCTACGAGTCGAGTTGTTTGGGAATGCAGC  325843

Query  770     TCAAAATGGGTGGTAAATTCCATCTAAAGCTAAATATTGGCGAGAGACCGATAGCGAACA  829
               ||||||||||||||||||||||||||||||||||||||||||||||||||||||||||||
Sbjct  325842  TCAAAATGGGTGGTAAATTCCATCTAAAGCTAAATATTGGCGAGAGACCGATAGCGAACA  325783

Query  830     AGTACCGTGAGGGAAAGATGAAAAGCACTTTGGAAAGAGAGTTAAACAGTACGTGAAATT  889
               ||||||||||||||||||||||||||||||||||||||||||||||||||||||||||||
Sbjct  325782  AGTACCGTGAGGGAAAGATGAAAAGCACTTTGGAAAGAGAGTTAAACAGTACGTGAAATT  325723

Query  890     GTTGAAAGGGAAACGATTGAAGTCAGTCGTGTTCTTTGGATTCAGCTAGTTCTTCTAGTC  949
               |||||||||||||||||||||||||||||||||| ||||| |||||||||||||||||||
Sbjct  325722  GTTGAAAGGGAAACGATTGAAGTCAGTCGTGTTCATTGGACTCAGCTAGTTCTTCTAGTC  325663

Query  950     TACTTCCATTGAACGGGTCAACATCAGTTTTGTCCGGTGGATAAAGATAGTAGGAATGTA  1009
               ||||||| |||||||||||||||||||||||||||||||||||||||||||   ||||||
Sbjct  325662  TACTTCCTTTGAACGGGTCAACATCAGTTTTGTCCGGTGGATAAAGATAGTTTCAATGTA  325603

Query  1010    GCTCCCCCGGGAGTGTTATAGACTATTATTGCATACACTGGGTGAGACTGAGGACTGCAG  1069
               ||| |  ||| ||||||||||  |  |||  ||||||||||  |||||||||||||||||
Sbjct  325602  GCTTCTGCGGAAGTGTTATAGGTTTCTATCACATACACTGGAGGAGACTGAGGACTGCAG  325543

Query  1070    CTCGCCTTTTGGCCGGTCTTCGGACACGTTCGAGCTTAGGATGTTGACATAATGGCTTTA  1129
               ||||||||||||||||  ||||  ||||||||||||||||||||||||||||||||||||
Sbjct  325542  CTCGCCTTTTGGCCGGGGTTCGCCCACGTTCGAGCTTAGGATGTTGACATAATGGCTTTA  325483

Query  1130    AACGACCCGTCTTGAAACACGGACCAAGGAGTCTAACATATCTGCGAGTGTTTGAGTGTC  1189
               |||||||||||||||||||||||||||||||||||||||||||||||||||||| |||||
Sbjct  325482  AACGACCCGTCTTGAAACACGGACCAAGGAGTCTAACATATCTGCGAGTGTTTGGGTGTC  325423

Query  1190    AAACTCGAGCGCGTAATGAAAGTGAACTGGGAGGGATCCGTAAGGAGCACCTTCGACCGA  1249
               |||| ||| ||||||||||||||||||||||||||||||| |||||||||||||||||||
Sbjct  325422  AAACCCGAACGCGTAATGAAAGTGAACTGGGAGGGATCCGCAAGGAGCACCTTCGACCGA  325363

Query  1250    TCCGGATGTTTACTGATGGATTTGAGTAAGAGCATATATGCTGGGACCCGAAAGATGGTG  1309
               |||||| |||| ||||||||||||||||||||||||||||||||||||||||||||||||
Sbjct  325362  TCCGGACGTTTTCTGATGGATTTGAGTAAGAGCATATATGCTGGGACCCGAAAGATGGTG  325303

Query  1310    AACTATGCCTGAATAGGGCGAAGCCAGGGGAAACTCTGGTGGAGGCTCGTAGCGATTCTG  1369
               ||||||||||||||||||||||||||||||||||||||||||||||||||||||||||||
Sbjct  325302  AACTATGCCTGAATAGGGCGAAGCCAGGGGAAACTCTGGTGGAGGCTCGTAGCGATTCTG  325243

Query  1370    ACGTGCAAATCGATCGTCAAATTTGGGTATAGGGGCGAAAGACTAATCGAACCATCTAGT  1429
               ||||||||||||||||||||||||||||||||||||||||||||||||||||||||||||
Sbjct  325242  ACGTGCAAATCGATCGTCAAATTTGGGTATAGGGGCGAAAGACTAATCGAACCATCTAGT  325183

Query  1430    AGCTGGTTCCTGCCGAAGTTTCCCTCAGGATAGCAGAAACTCGCATCAGTTTTATGAGGT  1489
               ||||||||||||||||||||||||||||||||||||||||||||||||||||||||||||
Sbjct  325182  AGCTGGTTCCTGCCGAAGTTTCCCTCAGGATAGCAGAAACTCGCATCAGTTTTATGAGGT  325123

Query  1490    AAAGCGAATGATTAGAGGCCTTGGGGACGAAACGTCCTTAACCTATTCTCAAACTTTAAA  1549
               ||||||||||||||||||||||||||||||||||||||||||||||||||||||||||||
Sbjct  325122  AAAGCGAATGATTAGAGGCCTTGGGGACGAAACGTCCTTAACCTATTCTCAAACTTTAAA  325063

Query  1550    TATGTAAGAAGCACTTGTCACTTAATTGGACGTGTGCATGCGAATGAGAGTTTCTAGTGG  1609
               ||||||||||||||||||||||||||||||||||||||||||||||||||||||||||||
Sbjct  325062  TATGTAAGAAGCACTTGTCACTTAATTGGACGTGTGCATGCGAATGAGAGTTTCTAGTGG  325003

Query  1610    GCCATTTTTGGTAAGCAGAACTGGCGATGCGGGATGAACCGATCGTGAGGTTAAGGTGCC  1669
               ||||||||||||||||||||||||||||||||||||||||||||||||||||||||||||
Sbjct  325002  GCCATTTTTGGTAAGCAGAACTGGCGATGCGGGATGAACCGATCGTGAGGTTAAGGTGCC  324943

Query  1670    GGAATACACGCTCATCAGACCCCACAAAAGGTGTTAGTTCATCTAGACAGCAGGACGGTG  1729
               ||||||||||||||||||||||||||||||||||||||||||||||||||||||||||||
Sbjct  324942  GGAATACACGCTCATCAGACCCCACAAAAGGTGTTAGTTCATCTAGACAGCAGGACGGTG  324883

Query  1730    GCCATGGAAGTCGGAATCCGCTAAGGAGTGTGTAACAACTCACCTGCCGAATGAACTAGC  1789
               ||||||||||||||||||||||||||||||||||||||||||||||||||||||||||||
Sbjct  324882  GCCATGGAAGTCGGAATCCGCTAAGGAGTGTGTAACAACTCACCTGCCGAATGAACTAGC  324823

Query  1790    CCTGAAAATGGATGGCGCTCAAGCGTGTTACCCATACCTCACCGTCAGCGTTTAAGTGAC  1849
               ||||||||||||||||||||||||||||||||||||||||||||||||||||||||||||
Sbjct  324822  CCTGAAAATGGATGGCGCTCAAGCGTGTTACCCATACCTCACCGTCAGCGTTTAAGTGAC  324763

Query  1850    GCGCTGACGAGTAGGCAGGCGTGGAGGTCAGTGAAGAAGCCTTGGCAGTGATGCTGGGTG  1909
               ||||||||||||||||||||||||||||  ||||||||||||||||||||||||||||||
Sbjct  324762  GCGCTGACGAGTAGGCAGGCGTGGAGGTTTGTGAAGAAGCCTTGGCAGTGATGCTGGGTG  324703

Query  1910    AAACGGCCTCTAGTGCAGATCTTGGTGGTAGTAGCAAATATTCAAGTGAGAACCTTGAAG  1969
               |||| |||||||||||||||||||||||||||||||||||||||||||||||||||||||
Sbjct  324702  AAACAGCCTCTAGTGCAGATCTTGGTGGTAGTAGCAAATATTCAAGTGAGAACCTTGAAG  324643

Query  1970    ACTGAAGTGGAGAAAGGTTCCATGGTAACAGCAGTTGGACATGGGTTAGTCGATCCTAAG  2029
               ||||||||||||||||||||||||||||||||||||||||||||||||||||||||||||
Sbjct  324642  ACTGAAGTGGAGAAAGGTTCCATGGTAACAGCAGTTGGACATGGGTTAGTCGATCCTAAG  324583

Query  2030    AGATAGGGAAGCTCCGTTTTAAAGTACACGATTTTCCGTGTCGCCTATCGAAAGGGAATC  2089
               ||||||||||| ||||||||||||  ||||||| | |||| |||||||||||||||||||
Sbjct  324582  AGATAGGGAAGTTCCGTTTTAAAGCGCACGATTCTTCGTGCCGCCTATCGAAAGGGAATC  324523

Query  2090    CGGTTAAGATTCCGGAACCAGGATGTGGATCTTTAACGGCAACGTAAATGAAGTTGGAGA  2149
               |||||||||||||||||||||||||||||||||||||||  |||||||||||||||||||
Sbjct  324522  CGGTTAAGATTCCGGAACCAGGATGTGGATCTTTAACGGTGACGTAAATGAAGTTGGAGA  324463

Query  2150    CGCTGGCAAGGGCCCTGGGAAGAGTTCTCTTTTCTCCTTAACCGCTTACGACCTTGAAAT  2209
               ||||||||||||||||||||||||||||||||||||||||||||||||||||||||||||
Sbjct  324462  CGCTGGCAAGGGCCCTGGGAAGAGTTCTCTTTTCTCCTTAACCGCTTACGACCTTGAAAT  324403

Query  2210    CGGATTATCCGGAGCTAAGGTTATATGGCGGGTAGAGCACAACACCTCTGTTGTGTCCGG  2269
               ||||||||||||||||||||||||||||||||||||||||||| | ||||||||||||||
Sbjct  324402  CGGATTATCCGGAGCTAAGGTTATATGGCGGGTAGAGCACAACGCTTCTGTTGTGTCCGG  324343

Query  2270    TGCGTCCTTGACAGTCCTTGAAAATCCGACGGAATGTATAAGTCTCACGCCTGGTCGTAC  2329
               ||||||||||||||||||||||||||||||||||||||||||||||||||||||||||||
Sbjct  324342  TGCGTCCTTGACAGTCCTTGAAAATCCGACGGAATGTATAAGTCTCACGCCTGGTCGTAC  324283

Query  2330    TCATAACCGCAGCAGGTCTCCAAGGTGAACAGCCTCTAGTTGATAGAACAATGTAGATAA  2389
               ||||||||||||||||||||||||||||||||||||||||||||||||||||||||||||
Sbjct  324282  TCATAACCGCAGCAGGTCTCCAAGGTGAACAGCCTCTAGTTGATAGAACAATGTAGATAA  324223

Query  2390    GGGAAGTCGGCAAAATAGATCCGTAACTTCGGGATAAGGATTGGCTCTAAGGGTTGGGTA  2449
               ||||||||||||||||||||||||||||||||||||||||||||||||||||||||||||
Sbjct  324222  GGGAAGTCGGCAAAATAGATCCGTAACTTCGGGATAAGGATTGGCTCTAAGGGTTGGGTA  324163

Query  2450    TGTCGGGCCTTGAGTAGAAGTGAGCTGGACTAGGCTGGACTGAGTGGGGCAACCTACTCG  2509
               ||||||||| | ||||||||  ||||||||| ||| |||||||||||||||||||| |||
Sbjct  324162  TGTCGGGCCATTAGTAGAAGGAAGCTGGACTGGGCCGGACTGAGTGGGGCAACCTATTCG  324103

Query  2510    GACCGGCCCGGACTGGCGACCGGAAGCTCTTGGCAGTCTTCGGGCGTCCGGCATACAATT  2569
               ||| |||| |||| |||||||||||||| ||||||||||||||||||||||| |||||||
Sbjct  324102  GACTGGCCTGGACCGGCGACCGGAAGCTTTTGGCAGTCTTCGGGCGTCCGGCTTACAATT  324043

Query  2570    AACAACCGACTTAGAACTGGTACGGACAAGGGGAAT  2605
               ||||||||||||||||||||||||||||||||||||
Sbjct  324042  AACAACCGACTTAGAACTGGTACGGACAAGGGGAAT  324007


>JAMFRE010000187.1 Pascua sp. PL2904B ctg_187, whole genome shotgun sequence
Length=8117

 Score = 4181 bits (2264),  Expect = 0.0
 Identities = 2502/2616 (96%), Gaps = 19/2616 (1%)
 Strand=Plus/Minus

Query  1     CAAGGTTTCCGTAGGTGAACCTGCGGAAGGATCATTAGTGAATTG-C-TCTTTGAGCGTT  58
             ||||||||||||||||||||||||||||||||||||||||| ||| | || ||| || | 
Sbjct  4457  CAAGGTTTCCGTAGGTGAACCTGCGGAAGGATCATTAGTGA-TTGCCATC-TTG-GCTTA  4401

Query  59    AAACTATATCCATCTACACCTGTGAACTGTT-GATTGACT-T--CG-GTCAATTACTTTT  113
             ||||||||||||  |||||||||| |||||| |||||||| |  || ||| | |  ||||
Sbjct  4400  AAACTATATCCACATACACCTGTGCACTGTTCGATTGACTCTCACGAGTC-AGT--TTTT  4344

Query  114   ACAAACATTGTGTAATGAACGTCATGTTATTATAACAAAAATAACTTTCAACAACGGATC  173
             |||||||||||||||||||||||  |||||||||||||||||||||||||||||||||||
Sbjct  4343  ACAAACATTGTGTAATGAACGTCTAGTTATTATAACAAAAATAACTTTCAACAACGGATC  4284

Query  174   TCTTGGCTCTCGCATCGATGAAGAACGCAGCGAAATGCGATAAGTAATGTGAATTGCAGA  233
             ||||||||||||||||||||||||||||||||||||||||||||||||||||||||||||
Sbjct  4283  TCTTGGCTCTCGCATCGATGAAGAACGCAGCGAAATGCGATAAGTAATGTGAATTGCAGA  4224

Query  234   ATTCAGTGAATCATCGAATCTTTGAACGCAACTTGCGCTCTCTGGTATTCCGGAGAGCAT  293
             ||||||||||||||||||||||||||||||||||||||||| |||||||||| |||||||
Sbjct  4223  ATTCAGTGAATCATCGAATCTTTGAACGCAACTTGCGCTCTTTGGTATTCCGAAGAGCAT  4164

Query  294   GCCTGTTTGAGTATCATGAAATCTCAACCATTAGGGTTTCTTAATGGCTTGGATTTGGGC  353
             |||||||||||| |||||||||||||||||||||||||||||||||||||||||||||| 
Sbjct  4163  GCCTGTTTGAGTGTCATGAAATCTCAACCATTAGGGTTTCTTAATGGCTTGGATTTGGGT  4104

Query  354   GCTGCCA-CTTGCCTGGCTCGCCTTAAAAGAGTTAGCGTA-TTAAC-TTGTCGATCTGGC  410
             | ||||| |||| ||||||||||||||||||||||||  |  |||| |||| | ||||| 
Sbjct  4103  GTTGCCAGCTTGTCTGGCTCGCCTTAAAAGAGTTAGCAAACATAACATTGTTG-TCTGGT  4045

Query  411   GTAATAAGTTTCGCTGGTGTAGACTTGAGA-AGTGCGCTTCTAATCGTCTTCGGACAATT  469
             |||||||||||| |||||  |||| || ||  ||  ||||||||||| | | || |||||
Sbjct  4044  GTAATAAGTTTCACTGGT-AAGACGTGTGACTGTAAGCTTCTAATCGCCCTTGGGCAATT  3986

Query  470   CTTGAACTCTGGTCTCAAATCAGGTAGGACTACCCGCTGAACTTAAGCATATCAATAAGC  529
              ||  ||||||| |||||||||||||||||||||||||||||||||||||||||||||||
Sbjct  3985  TTTTGACTCTGGCCTCAAATCAGGTAGGACTACCCGCTGAACTTAAGCATATCAATAAGC  3926

Query  530   GGAGGAAAAGAAACTAACTAGGATTCCCTTAGTAACGGCGAGTGAACCGGGAAAAGCTCA  589
             |||||||||||||||||| |||||||||||||||||||||||||||||||||| ||||||
Sbjct  3925  GGAGGAAAAGAAACTAACAAGGATTCCCTTAGTAACGGCGAGTGAACCGGGAAGAGCTCA  3866

Query  590   AATTTGTAATCTGGCTGTCTTCGATAGTCCGAGTTGTAATCTATAGACGTGTTTTCCGTG  649
             |||||| |||||||| ||||||||| ||||||||||||||||||||| ||||||||||||
Sbjct  3865  AATTTGAAATCTGGCAGTCTTCGATTGTCCGAGTTGTAATCTATAGAAGTGTTTTCCGTG  3806

Query  650   CTGGACCGTATCTAAGTCCCTTGGAACAGGGTATCAAAGAGGGTGACAATCCCGTGCTTG  709
             ||||||||| ||||||||||||||||||||||||||||||||||||||||||||||||||
Sbjct  3805  CTGGACCGTGTCTAAGTCCCTTGGAACAGGGTATCAAAGAGGGTGACAATCCCGTGCTTG  3746

Query  710   ATACGACCACCAGTGCTCTGTGATACACGCTCTACGAGTCGAGTTGTTTGGGAATGCAGC  769
             |||||||||||||||||||||||||||| |||||||||||||||||||||||||||||||
Sbjct  3745  ATACGACCACCAGTGCTCTGTGATACACTCTCTACGAGTCGAGTTGTTTGGGAATGCAGC  3686

Query  770   TCAAAATGGGTGGTAAATTCCATCTAAAGCTAAATATTGGCGAGAGACCGATAGCGAACA  829
             ||||||||||||||||||||||||||||||||||||||||||||||||||||||||||||
Sbjct  3685  TCAAAATGGGTGGTAAATTCCATCTAAAGCTAAATATTGGCGAGAGACCGATAGCGAACA  3626

Query  830   AGTACCGTGAGGGAAAGATGAAAAGCACTTTGGAAAGAGAGTTAAACAGTACGTGAAATT  889
             ||||||||||||||||||||||||||||||||||||||||||||||||||||||||||||
Sbjct  3625  AGTACCGTGAGGGAAAGATGAAAAGCACTTTGGAAAGAGAGTTAAACAGTACGTGAAATT  3566

Query  890   GTTGAAAGGGAAACGATTGAAGTCAGTCGTGTTCTTTGGATTCAGCTAGTTCTTCTAGTC  949
             |||||||||||||||||||||||||||||||||| ||||| |||||||||||||||||||
Sbjct  3565  GTTGAAAGGGAAACGATTGAAGTCAGTCGTGTTCATTGGACTCAGCTAGTTCTTCTAGTC  3506

Query  950   TACTTCCATTGAACGGGTCAACATCAGTTTTGTCCGGTGGATAAAGATAGTAGGAATGTA  1009
             ||||||| |||||||||||||||||||||||||||||||||||||||||||   ||||||
Sbjct  3505  TACTTCCTTTGAACGGGTCAACATCAGTTTTGTCCGGTGGATAAAGATAGTTTCAATGTA  3446

Query  1010  GCTCCCCCGGGAGTGTTATAGACTATTATTGCATACACTGGGTGAGACTGAGGACTGCAG  1069
             ||| |  ||| ||||||||||  |  |||  ||||||||||  |||||||||||||||||
Sbjct  3445  GCTTCTGCGGAAGTGTTATAGGTTTCTATCACATACACTGGAGGAGACTGAGGACTGCAG  3386

Query  1070  CTCGCCTTTTGGCCGGTCTTCGGACACGTTCGAGCTTAGGATGTTGACATAATGGCTTTA  1129
             ||||||||||||||||  ||||  ||||||||||||||||||||||||||||||||||||
Sbjct  3385  CTCGCCTTTTGGCCGGGGTTCGCCCACGTTCGAGCTTAGGATGTTGACATAATGGCTTTA  3326

Query  1130  AACGACCCGTCTTGAAACACGGACCAAGGAGTCTAACATATCTGCGAGTGTTTGAGTGTC  1189
             |||||||||||||||||||||||||||||||||||||||||||||||||||||| |||||
Sbjct  3325  AACGACCCGTCTTGAAACACGGACCAAGGAGTCTAACATATCTGCGAGTGTTTGGGTGTC  3266

Query  1190  AAACTCGAGCGCGTAATGAAAGTGAACTGGGAGGGATCCGTAAGGAGCACCTTCGACCGA  1249
             |||| ||| ||||||||||||||||||||||||||||||| |||||||||||||||||||
Sbjct  3265  AAACCCGAACGCGTAATGAAAGTGAACTGGGAGGGATCCGCAAGGAGCACCTTCGACCGA  3206

Query  1250  TCCGGATGTTTACTGATGGATTTGAGTAAGAGCATATATGCTGGGACCCGAAAGATGGTG  1309
             |||||| |||| ||||||||||||||||||||||||||||||||||||||||||||||||
Sbjct  3205  TCCGGACGTTTTCTGATGGATTTGAGTAAGAGCATATATGCTGGGACCCGAAAGATGGTG  3146

Query  1310  AACTATGCCTGAATAGGGCGAAGCCAGGGGAAACTCTGGTGGAGGCTCGTAGCGATTCTG  1369
             ||||||||||||||||||||||||||||||||||||||||||||||||||||||||||||
Sbjct  3145  AACTATGCCTGAATAGGGCGAAGCCAGGGGAAACTCTGGTGGAGGCTCGTAGCGATTCTG  3086

Query  1370  ACGTGCAAATCGATCGTCAAATTTGGGTATAGGGGCGAAAGACTAATCGAACCATCTAGT  1429
             ||||||||||||||||||||||||||||||||||||||||||||||||||||||||||||
Sbjct  3085  ACGTGCAAATCGATCGTCAAATTTGGGTATAGGGGCGAAAGACTAATCGAACCATCTAGT  3026

Query  1430  AGCTGGTTCCTGCCGAAGTTTCCCTCAGGATAGCAGAAACTCGCATCAGTTTTATGAGGT  1489
             ||||||||||||||||||||||||||||||||||||||||||||||||||||||||||||
Sbjct  3025  AGCTGGTTCCTGCCGAAGTTTCCCTCAGGATAGCAGAAACTCGCATCAGTTTTATGAGGT  2966

Query  1490  AAAGCGAATGATTAGAGGCCTTGGGGACGAAACGTCCTTAACCTATTCTCAAACTTTAAA  1549
             ||||||||||||||||||||||||||||||||||||||||||||||||||||||||||||
Sbjct  2965  AAAGCGAATGATTAGAGGCCTTGGGGACGAAACGTCCTTAACCTATTCTCAAACTTTAAA  2906

Query  1550  TATGTAAGAAGCACTTGTCACTTAATTGGACGTGTGCATGCGAATGAGAGTTTCTAGTGG  1609
             ||||||||||||||||||||||||||||||||||||||||||||||||||||||||||||
Sbjct  2905  TATGTAAGAAGCACTTGTCACTTAATTGGACGTGTGCATGCGAATGAGAGTTTCTAGTGG  2846

Query  1610  GCCATTTTTGGTAAGCAGAACTGGCGATGCGGGATGAACCGATCGTGAGGTTAAGGTGCC  1669
             ||||||||||||||||||||||||||||||||||||||||||||||||||||||||||||
Sbjct  2845  GCCATTTTTGGTAAGCAGAACTGGCGATGCGGGATGAACCGATCGTGAGGTTAAGGTGCC  2786

Query  1670  GGAATACACGCTCATCAGACCCCACAAAAGGTGTTAGTTCATCTAGACAGCAGGACGGTG  1729
             ||||||||||||||||||||||||||||||||||||||||||||||||||||||||||||
Sbjct  2785  GGAATACACGCTCATCAGACCCCACAAAAGGTGTTAGTTCATCTAGACAGCAGGACGGTG  2726

Query  1730  GCCATGGAAGTCGGAATCCGCTAAGGAGTGTGTAACAACTCACCTGCCGAATGAACTAGC  1789
             ||||||||||||||||||||||||||||||||||||||||||||||||||||||||||||
Sbjct  2725  GCCATGGAAGTCGGAATCCGCTAAGGAGTGTGTAACAACTCACCTGCCGAATGAACTAGC  2666

Query  1790  CCTGAAAATGGATGGCGCTCAAGCGTGTTACCCATACCTCACCGTCAGCGTTTAAGTGAC  1849
             ||||||||||||||||||||||||||||||||||||||||||||||||||||||||||||
Sbjct  2665  CCTGAAAATGGATGGCGCTCAAGCGTGTTACCCATACCTCACCGTCAGCGTTTAAGTGAC  2606

Query  1850  GCGCTGACGAGTAGGCAGGCGTGGAGGTCAGTGAAGAAGCCTTGGCAGTGATGCTGGGTG  1909
             ||||||||||||||||||||||||||||  ||||||||||||||||||||||||||||||
Sbjct  2605  GCGCTGACGAGTAGGCAGGCGTGGAGGTTTGTGAAGAAGCCTTGGCAGTGATGCTGGGTG  2546

Query  1910  AAACGGCCTCTAGTGCAGATCTTGGTGGTAGTAGCAAATATTCAAGTGAGAACCTTGAAG  1969
             |||| |||||||||||||||||||||||||||||||||||||||||||||||||||||||
Sbjct  2545  AAACAGCCTCTAGTGCAGATCTTGGTGGTAGTAGCAAATATTCAAGTGAGAACCTTGAAG  2486

Query  1970  ACTGAAGTGGAGAAAGGTTCCATGGTAACAGCAGTTGGACATGGGTTAGTCGATCCTAAG  2029
             ||||||||||||||||||||||||||||||||||||||||||||||||||||||||||||
Sbjct  2485  ACTGAAGTGGAGAAAGGTTCCATGGTAACAGCAGTTGGACATGGGTTAGTCGATCCTAAG  2426

Query  2030  AGATAGGGAAGCTCCGTTTTAAAGTACACGATTTTCCGTGTCGCCTATCGAAAGGGAATC  2089
             ||||||||||| ||||||||||||  ||||||| | |||| |||||||||||||||||||
Sbjct  2425  AGATAGGGAAGTTCCGTTTTAAAGCGCACGATTCTTCGTGCCGCCTATCGAAAGGGAATC  2366

Query  2090  CGGTTAAGATTCCGGAACCAGGATGTGGATCTTTAACGGCAACGTAAATGAAGTTGGAGA  2149
             |||||||||||||||||||||||||||||||||||||||  |||||||||||||||||||
Sbjct  2365  CGGTTAAGATTCCGGAACCAGGATGTGGATCTTTAACGGTGACGTAAATGAAGTTGGAGA  2306

Query  2150  CGCTGGCAAGGGCCCTGGGAAGAGTTCTCTTTTCTCCTTAACCGCTTACGACCTTGAAAT  2209
             ||||||||||||||||||||||||||||||||||||||||||||||||||||||||||||
Sbjct  2305  CGCTGGCAAGGGCCCTGGGAAGAGTTCTCTTTTCTCCTTAACCGCTTACGACCTTGAAAT  2246

Query  2210  CGGATTATCCGGAGCTAAGGTTATATGGCGGGTAGAGCACAACACCTCTGTTGTGTCCGG  2269
             ||||||||||||||||||||||||||||||||||||||||||| | ||||||||||||||
Sbjct  2245  CGGATTATCCGGAGCTAAGGTTATATGGCGGGTAGAGCACAACGCTTCTGTTGTGTCCGG  2186

Query  2270  TGCGTCCTTGACAGTCCTTGAAAATCCGACGGAATGTATAAGTCTCACGCCTGGTCGTAC  2329
             ||||||||||||||||||||||||||||||||||||||||||||||||||||||||||||
Sbjct  2185  TGCGTCCTTGACAGTCCTTGAAAATCCGACGGAATGTATAAGTCTCACGCCTGGTCGTAC  2126

Query  2330  TCATAACCGCAGCAGGTCTCCAAGGTGAACAGCCTCTAGTTGATAGAACAATGTAGATAA  2389
             ||||||||||||||||||||||||||||||||||||||||||||||||||||||||||||
Sbjct  2125  TCATAACCGCAGCAGGTCTCCAAGGTGAACAGCCTCTAGTTGATAGAACAATGTAGATAA  2066

Query  2390  GGGAAGTCGGCAAAATAGATCCGTAACTTCGGGATAAGGATTGGCTCTAAGGGTTGGGTA  2449
             ||||||||||||||||||||||||||||||||||||||||||||||||||||||||||||
Sbjct  2065  GGGAAGTCGGCAAAATAGATCCGTAACTTCGGGATAAGGATTGGCTCTAAGGGTTGGGTA  2006

Query  2450  TGTCGGGCCTTGAGTAGAAGTGAGCTGGACTAGGCTGGACTGAGTGGGGCAACCTACTCG  2509
             ||||||||| | ||||||||  ||||||||| ||| |||||||||||||||||||| |||
Sbjct  2005  TGTCGGGCCATTAGTAGAAGGAAGCTGGACTGGGCCGGACTGAGTGGGGCAACCTATTCG  1946

Query  2510  GACCGGCCCGGACTGGCGACCGGAAGCTCTTGGCAGTCTTCGGGCGTCCGGCATACAATT  2569
             ||| |||| |||| |||||||||||||| ||||||||||||||||||||||| |||||||
Sbjct  1945  GACTGGCCTGGACCGGCGACCGGAAGCTTTTGGCAGTCTTCGGGCGTCCGGCTTACAATT  1886

Query  2570  AACAACCGACTTAGAACTGGTACGGACAAGGGGAAT  2605
             ||||||||||||||||||||||||||||||||||||
Sbjct  1885  AACAACCGACTTAGAACTGGTACGGACAAGGGGAAT  1850


>JALJEG010000101.1 Apiotrichum siamense strain L8in5 NODE_101_length_8090_cov_1427.730504, 
whole genome shotgun sequence
Length=8090

 Score = 4126 bits (2234),  Expect = 0.0
 Identities = 2497/2622 (95%), Gaps = 25/2622 (1%)
 Strand=Plus/Plus

Query  1     CAAGGTTTCCGTAGGTGAACCTGCGGAAGGATCATTAGTGAATTG-C-TCTTTGAGCGTT  58
             ||||||||||||||||||||||||||||||||||||||||| ||| | || ||| || ||
Sbjct  2981  CAAGGTTTCCGTAGGTGAACCTGCGGAAGGATCATTAGTGA-TTGCCTTCATTG-GC-TT  3037

Query  59    A-AACTATATCCATCTACACCTGTGAACTGTT-GATTGACTTCGGTCA-A-TTACTTTTA  114
             | |||||||||||||||||||||||||| ||| || ||| | || |   | ||| |||||
Sbjct  3038  ATAACTATATCCATCTACACCTGTGAACCGTTTGACTGAATCCGTTAGGATTTAGTTTTA  3097

Query  115   CAAACATTGTGTAATGAACGTCATGTTATTATAACA-AAAATAACTTTCAACAACGGATC  173
             ||||||||||||||||||||||||   || |||||| |||| ||||||||||||||||||
Sbjct  3098  CAAACATTGTGTAATGAACGTCATTAGATCATAACAGAAAAAAACTTTCAACAACGGATC  3157

Query  174   TCTTGGCTCTCGCATCGATGAAGAACGCAGCGAAATGCGATAAGTAATGTGAATTGCAGA  233
             ||||||||||||||||||||||||||||||||||||||||||||||||||||||||||||
Sbjct  3158  TCTTGGCTCTCGCATCGATGAAGAACGCAGCGAAATGCGATAAGTAATGTGAATTGCAGA  3217

Query  234   ATTCAGTGAATCATCGAATCTTTGAACGCAACTTGCGCTCTCTGGTATTCCGGAGAGCAT  293
             ||||||||||||||||||||||||||||||||||||||||||||||||||||||||||||
Sbjct  3218  ATTCAGTGAATCATCGAATCTTTGAACGCAACTTGCGCTCTCTGGTATTCCGGAGAGCAT  3277

Query  294   GCCTGTTTGAGTATCATGAAATCTCAACCATTAGGGTTTCTTAATGGCTTGGATTTGGGC  353
             |||||||||||| |||||||||||||||||||||||||||||||||||||||||||||  
Sbjct  3278  GCCTGTTTGAGTGTCATGAAATCTCAACCATTAGGGTTTCTTAATGGCTTGGATTTGGAG  3337

Query  354   GCTGCCACT-TGCCTGGCTCGCCTTAAAAGAGTTAGC--GTATTAAC--TTGTCGATCTG  408
             | ||||| | || |||||||  |||||| ||||||||  || || ||  ||| | |||  
Sbjct  3338  GTTGCCAGTCTGACTGGCTCCTCTTAAAGGAGTTAGCAAGT-TTGACTATTG-CTATCGA  3395

Query  409   GCGTAATAAGTTTCGCTGGTGTAGACTTGAGAAGTGCGCTTCTAATCGTCTTCGGACAAT  468
             |||||||||||||||||   ||||  ||| |||| | |||||||||||||||||||||||
Sbjct  3396  GCGTAATAAGTTTCGCT-CAGTAGTATTGTGAAGCGTGCTTCTAATCGTCTTCGGACAAT  3454

Query  469   T-C-TTGAACTCTGGTCTCAAATCAGGTAGGACTACCCGCTGAACTTAAGCATATCAATA  526
             | | ||  ||||||| ||||||||||||||||||||||||||||||||||||||||||||
Sbjct  3455  TACTTTTGACTCTGGCCTCAAATCAGGTAGGACTACCCGCTGAACTTAAGCATATCAATA  3514

Query  527   AGCGGAGGAAAAGAAACTAACTAGGATTCCCTTAGTAACGGCGAGTGAACCGGGAAAAGC  586
             ||||||||||||||||||||| |||||||||||||||||||||||||||| ||||| |||
Sbjct  3515  AGCGGAGGAAAAGAAACTAACAAGGATTCCCTTAGTAACGGCGAGTGAACTGGGAAGAGC  3574

Query  587   TCAAATTTGTAATCTGGCTGTCTTCGATAGTCCGAGTTGTAATCTATAGACGTGTTTTCC  646
             ||||||||| |||||||||||||||||||||||||||||||||||||||| | |||||||
Sbjct  3575  TCAAATTTGAAATCTGGCTGTCTTCGATAGTCCGAGTTGTAATCTATAGAAGCGTTTTCC  3634

Query  647   GTGCTGGACCGTATCTAAGTCCCTTGGAACAGGGTATCAAAGAGGGTGACAATCCCGTGC  706
             |||||| || || ||||||||||||||||||||||||||||||||||||||||||||| |
Sbjct  3635  GTGCTGAACTGTGTCTAAGTCCCTTGGAACAGGGTATCAAAGAGGGTGACAATCCCGTAC  3694

Query  707   TTGATACGACCACCAGTGCTCTGTGATACACGCTCTACGAGTCGAGTTGTTTGGGAATGC  766
             |||| || | || ||||||||||||||||   ||||||||||||||||||||||||||||
Sbjct  3695  TTGACACAATCATCAGTGCTCTGTGATACGTTCTCTACGAGTCGAGTTGTTTGGGAATGC  3754

Query  767   AGCTCAAAATGGGTGGTAAATTCCATCTAAAGCTAAATATTGGCGAGAGACCGATAGCGA  826
             ||||||||||||||||||||||||||||||||||||||||||||||||||||||||||||
Sbjct  3755  AGCTCAAAATGGGTGGTAAATTCCATCTAAAGCTAAATATTGGCGAGAGACCGATAGCGA  3814

Query  827   ACAAGTACCGTGAGGGAAAGATGAAAAGCACTTTGGAAAGAGAGTTAAACAGTACGTGAA  886
             ||||||||||||||||||||||||||||||||||||||||||||||||||||||||||||
Sbjct  3815  ACAAGTACCGTGAGGGAAAGATGAAAAGCACTTTGGAAAGAGAGTTAAACAGTACGTGAA  3874

Query  887   ATTGTTGAAAGGGAAACGATTGAAGTCAGTCGTGTTCTTTGGATTCAGCTAGTTCTTCTA  946
             ||||||||||||||||||||||||||||||||||||| ||||||||||||||||||||||
Sbjct  3875  ATTGTTGAAAGGGAAACGATTGAAGTCAGTCGTGTTCATTGGATTCAGCTAGTTCTTCTA  3934

Query  947   GTCTACTTCCATTGAACGGGTCAACATCAGTTTTGTCCGGTGGATAAAGATAGTAGGAAT  1006
             |||||||||| |||||||||||||||||||||||||||||||||||||| || |||||||
Sbjct  3935  GTCTACTTCCTTTGAACGGGTCAACATCAGTTTTGTCCGGTGGATAAAGGTATTAGGAAT  3994

Query  1007  GTAGCTCCCCCGGGAGTGTTATAGACTATTATTGCATACACTGGGTGAGACTGAGGACTG  1066
             || ||| |  ||| |||||||||| ||  |||  ||||||||||| ||||||||||||||
Sbjct  3995  GTGGCTTCTTCGGAAGTGTTATAGCCTGGTATCACATACACTGGGGGAGACTGAGGACTG  4054

Query  1067  CAGCTCGCCTTTTGGCCGGTCTTCGGACACGTTCGAGCTTAGGATGTTGACATAATGGCT  1126
             |||||||||||||||||||  ||||  |||||||||||||||||||||||||||||||||
Sbjct  4055  CAGCTCGCCTTTTGGCCGGGGTTCGCCCACGTTCGAGCTTAGGATGTTGACATAATGGCT  4114

Query  1127  TTAAACGACCCGTCTTGAAACACGGACCAAGGAGTCTAACATATCTGCGAGTGTTTGAGT  1186
             ||||||||||||||||||||||||||||||||||||||||||||||||||||||||||||
Sbjct  4115  TTAAACGACCCGTCTTGAAACACGGACCAAGGAGTCTAACATATCTGCGAGTGTTTGAGT  4174

Query  1187  GTCAAACTCGAGCGCGTAATGAAAGTGAAC-TGGGAGGGATCCGTAAGGAGCACCTTCGA  1245
             |||||||||||||||||||||||||||||| | |||||||| || ||| |||||||||||
Sbjct  4175  GTCAAACTCGAGCGCGTAATGAAAGTGAACGTAGGAGGGATGCGCAAGCAGCACCTTCGA  4234

Query  1246  CCGATCCGGATGTTTACTGATGGATTTGAGTAAGAGCATATATGCTGGGACCCGAAAGAT  1305
             ||||||||||||||||||||||||||||||||||||||||||||||||||||||||||||
Sbjct  4235  CCGATCCGGATGTTTACTGATGGATTTGAGTAAGAGCATATATGCTGGGACCCGAAAGAT  4294

Query  1306  GGTGAACTATGCCTGAATAGGGCGAAGCCAGGGGAAACTCTGGTGGAGGCTCGTAGCGAT  1365
             ||||||||||||||||||||||||||||||||||||||||||||||||||||||||||||
Sbjct  4295  GGTGAACTATGCCTGAATAGGGCGAAGCCAGGGGAAACTCTGGTGGAGGCTCGTAGCGAT  4354

Query  1366  TCTGACGTGCAAATCGATCGTCAAATTTGGGTATAGGGGCGAAAGACTAATCGAACCATC  1425
             ||||||||||||||||||||||||||||||||||||||||||||||||||||||||||||
Sbjct  4355  TCTGACGTGCAAATCGATCGTCAAATTTGGGTATAGGGGCGAAAGACTAATCGAACCATC  4414

Query  1426  TAGTAGCTGGTTCCTGCCGAAGTTTCCCTCAGGATAGCAGAAACTCGCATCAGTTTTATG  1485
             ||||||||||||||||||||||||||||||||||||||||||||||||||||||||||||
Sbjct  4415  TAGTAGCTGGTTCCTGCCGAAGTTTCCCTCAGGATAGCAGAAACTCGCATCAGTTTTATG  4474

Query  1486  AGGTAAAGCGAATGATTAGAGGCCTTGGGGACGAAACGTCCTTAACCTATTCTCAAACTT  1545
             ||||||||||||||||||||||||||||||||||||||||||||||||||||||||||||
Sbjct  4475  AGGTAAAGCGAATGATTAGAGGCCTTGGGGACGAAACGTCCTTAACCTATTCTCAAACTT  4534

Query  1546  TAAATATGTAAGAAGCACTTGTCACTTAATTGGACGTGTGCATGCGAATGAGAGTTTCTA  1605
             ||||||||||||||||||||||||||||||||||||||||||||||||||||||||||||
Sbjct  4535  TAAATATGTAAGAAGCACTTGTCACTTAATTGGACGTGTGCATGCGAATGAGAGTTTCTA  4594

Query  1606  GTGGGCCATTTTTGGTAAGCAGAACTGGCGATGCGGGATGAACCGATCGTGAGGTTAAGG  1665
             ||||||||||||||||||||||||||||||||||||||||||||||||||||||||||||
Sbjct  4595  GTGGGCCATTTTTGGTAAGCAGAACTGGCGATGCGGGATGAACCGATCGTGAGGTTAAGG  4654

Query  1666  TGCCGGAATACACGCTCATCAGACCCCACAAAAGGTGTTAGTTCATCTAGACAGCAGGAC  1725
             ||||||||||||||||||||||||||||||||||||||||||||||||||||||||||||
Sbjct  4655  TGCCGGAATACACGCTCATCAGACCCCACAAAAGGTGTTAGTTCATCTAGACAGCAGGAC  4714

Query  1726  GGTGGCCATGGAAGTCGGAATCCGCTAAGGAGTGTGTAACAACTCACCTGCCGAATGAAC  1785
             ||||||||||||||||||||||||||||||||||||||||||||||||||||||||||||
Sbjct  4715  GGTGGCCATGGAAGTCGGAATCCGCTAAGGAGTGTGTAACAACTCACCTGCCGAATGAAC  4774

Query  1786  TAGCCCTGAAAATGGATGGCGCTCAAGCGTGTTACCCATACCTCACCGTCAGCGTTTAAG  1845
             ||||||||||||||||||||||||||||||||||||||||||||||||||||||||||||
Sbjct  4775  TAGCCCTGAAAATGGATGGCGCTCAAGCGTGTTACCCATACCTCACCGTCAGCGTTTAAG  4834

Query  1846  TGACGCGCTGACGAGTAGGCAGGCGTGGAGGTCAGTGAAGAAGCCTTGGCAGTGATGCTG  1905
             |||||||||||||||||||||||||||||| |  ||||||||||||||||||||||||||
Sbjct  4835  TGACGCGCTGACGAGTAGGCAGGCGTGGAGATTTGTGAAGAAGCCTTGGCAGTGATGCTG  4894

Query  1906  GGTGAAACGGCCTCTAGTGCAGATCTTGGTGGTAGTAGCAAATATTCAAGTGAGAACCTT  1965
             |||||||| | |||||||||||||||||||||||||||||||||||||||||||||||||
Sbjct  4895  GGTGAAACAGTCTCTAGTGCAGATCTTGGTGGTAGTAGCAAATATTCAAGTGAGAACCTT  4954

Query  1966  GAAGACTGAAGTGGAGAAAGGTTCCATGGTAACAGCAGTTGGACATGGGTTAGTCGATCC  2025
             ||||||||||||||||||||||||||||||||||||||||||||||||||||||||||||
Sbjct  4955  GAAGACTGAAGTGGAGAAAGGTTCCATGGTAACAGCAGTTGGACATGGGTTAGTCGATCC  5014

Query  2026  TAAGAGATAGGGAAGCTCCGTTTTAAAGTACACGATTTTCCGTGTCGCCTATCGAAAGGG  2085
             ||||||||||||||||||||||||||||||||||||||||||||||||||||||||||||
Sbjct  5015  TAAGAGATAGGGAAGCTCCGTTTTAAAGTACACGATTTTCCGTGTCGCCTATCGAAAGGG  5074

Query  2086  AATCCGGTTAAGATTCCGGAACCAGGATGTGGATCTTTAACGGCAACGTAAATGAAGTTG  2145
             ||||||||||||||||||||||||||||||||||||||||||||||||||||||||||||
Sbjct  5075  AATCCGGTTAAGATTCCGGAACCAGGATGTGGATCTTTAACGGCAACGTAAATGAAGTTG  5134

Query  2146  GAGACGCTGGCAAGGGCCCTGGGAAGAGTTCTCTTTTCTCCTTAACCGCTTACGACCTTG  2205
             ||||||||||||||||||| ||||||||||||||||||||||||||||||||||||||||
Sbjct  5135  GAGACGCTGGCAAGGGCCCCGGGAAGAGTTCTCTTTTCTCCTTAACCGCTTACGACCTTG  5194

Query  2206  AAATCGGATTATCCGGAGCTAAGGTTATATGGCGGGTAGAGCACAACACCTCTGTTGTGT  2265
             ||||||||||||||||||||||||||||||||||||||||||||||||| ||||||||||
Sbjct  5195  AAATCGGATTATCCGGAGCTAAGGTTATATGGCGGGTAGAGCACAACACTTCTGTTGTGT  5254

Query  2266  CCGGTGCGTCCTTGACAGTCCTTGAAAATCCGACGGAATGTATAAGTCTCACGCCTGGTC  2325
             ||||||||||||||||||||||||||||||||||||||||||||||||||||||||||||
Sbjct  5255  CCGGTGCGTCCTTGACAGTCCTTGAAAATCCGACGGAATGTATAAGTCTCACGCCTGGTC  5314

Query  2326  GTACTCATAACCGCAGCAGGTCTCCAAGGTGAACAGCCTCTAGTTGATAGAACAATGTAG  2385
             ||||||||||||||||||||||||||||||||||||||||||||||||||||||||||||
Sbjct  5315  GTACTCATAACCGCAGCAGGTCTCCAAGGTGAACAGCCTCTAGTTGATAGAACAATGTAG  5374

Query  2386  ATAAGGGAAGTCGGCAAAATAGATCCGTAACTTCGGGATAAGGATTGGCTCTAAGGGTTG  2445
             ||||||||||||||||||||||||||||||||||||||||||||||||||||||||||||
Sbjct  5375  ATAAGGGAAGTCGGCAAAATAGATCCGTAACTTCGGGATAAGGATTGGCTCTAAGGGTTG  5434

Query  2446  GGTATGTCGGGCCTT-GAGTAGAAGTGAGCTGGACTAGGCTGGACTGAGTGGGGCAACCT  2504
             |||  |||||||||| || |||||   ||||||||| | | |||||||||||||||||||
Sbjct  5435  GGTGCGTCGGGCCTTAGA-TAGAAAGAAGCTGGACTGGACCGGACTGAGTGGGGCAACCT  5493

Query  2505  ACTCGGACCGGCCCGGACTGGCGACCGGAAGCTC-TTGGCAGTCTTCGGGCGTCCGGCAT  2563
             | |||||| || | |||| |||||| ||||  || ||||||||||||||||||||||| |
Sbjct  5494  ATTCGGACTGGTCTGGACCGGCGACTGGAAA-TCTTTGGCAGTCTTCGGGCGTCCGGCGT  5552

Query  2564  ACAATTAACAACCGACTTAGAACTGGTACGGACAAGGGGAAT  2605
             ||||||||||||||||||||||||||||||||||||||||||
Sbjct  5553  ACAATTAACAACCGACTTAGAACTGGTACGGACAAGGGGAAT  5594


>PQXP01000239.1 Apiotrichum akiyoshidainum strain HP2023 Contig964, whole genome 
shotgun sequence
Length=41726

 Score = 4098 bits (2219),  Expect = 0.0
 Identities = 2489/2618 (95%), Gaps = 23/2618 (1%)
 Strand=Plus/Plus

Query  1     CAAGGTTTCCGTAGGTGAACCTGCGGAAGGATCATTAGTGAATTG-C-TCTTTGAGCGTT  58
             ||||||||||||||||||||||||||||||||||||||||| ||| | || ||| || ||
Sbjct  4354  CAAGGTTTCCGTAGGTGAACCTGCGGAAGGATCATTAGTGA-TTGCCATC-TTG-GC-TT  4409

Query  59    AAACTATATCCATCTACACCTGTGAACTGTT-GATTGACTTCGGTC-AATT-ACTTTTAC  115
             ||||||||||||||||||||||||||| ||| ||||||  ||  ||  ||| | ||||||
Sbjct  4410  AAACTATATCCATCTACACCTGTGAACCGTTTGATTGA-ATC--TCTGATTCAATTTTAC  4466

Query  116   AAACATTGTGTAATGAACGTCATGTTATTATAAC-AAAAATAACTTTCAACAACGGATCT  174
             |||||||||||||||||||||||   || ||||| ||||| |||||| ||||||||||||
Sbjct  4467  AAACATTGTGTAATGAACGTCATTAGATCATAACTAAAAAAAACTTTTAACAACGGATCT  4526

Query  175   CTTGGCTCTCGCATCGATGAAGAACGCAGCGAAATGCGATAAGTAATGTGAATTGCAGAA  234
             ||||||||||||||||||||||||||||||||||||||||||||||||||||||||||||
Sbjct  4527  CTTGGCTCTCGCATCGATGAAGAACGCAGCGAAATGCGATAAGTAATGTGAATTGCAGAA  4586

Query  235   TTCAGTGAATCATCGAATCTTTGAACGCAACTTGCGCTCTCTGGTATTCCGGAGAGCATG  294
             ||||||||||||||||||||||||||||||||||||||||||||||||||||||||||||
Sbjct  4587  TTCAGTGAATCATCGAATCTTTGAACGCAACTTGCGCTCTCTGGTATTCCGGAGAGCATG  4646

Query  295   CCTGTTTGAGTATCATGAAATCTCAACCATTAGGGTTTCTTAATGGCTTGGATTTGGGCG  354
             ||||||||||| |||||||||||||||||||||||||||||||||||||||||||||  |
Sbjct  4647  CCTGTTTGAGTGTCATGAAATCTCAACCATTAGGGTTTCTTAATGGCTTGGATTTGGAGG  4706

Query  355   CTGCCACT-TGCCTGGCTCGCCTTAAAAGAGTTAGCG-TATTAAC--TTGTCGATCTGGC  410
              ||||| | ||  ||||||  || |||||||||||||   |||||  ||| | |||||||
Sbjct  4707  TTGCCATTCTGAATGGCTCCTCTCAAAAGAGTTAGCGAGTTTAACTATTG-CTATCTGGC  4765

Query  411   GTAATAAGTTTCGCTGGTGTAGACTTGAGAAGTGCGCTTCTAATCGTCTTCGGACAATT-  469
             |||||||||||||||||  | |  ||| |||| |||||||||||||||||||||||||| 
Sbjct  4766  GTAATAAGTTTCGCTGGAATGGTATTGTGAAGCGCGCTTCTAATCGTCTTCGGACAATTA  4825

Query  470   CTTGAACTCTGGTCTCAAATCAGGTAGGACTACCCGCTGAACTTAAGCATATCAATAAGC  529
             |||  ||||||| |||||||||||||||||||||||||||||||||||||||||||||||
Sbjct  4826  CTTTGACTCTGGCCTCAAATCAGGTAGGACTACCCGCTGAACTTAAGCATATCAATAAGC  4885

Query  530   GGAGGAAAAGAAACTAACTAGGATTCCCTTAGTAACGGCGAGTGAACCGGGAAAAGCTCA  589
             |||||||||||||||||| |||||||||||||||||||||||||||||||||||||||||
Sbjct  4886  GGAGGAAAAGAAACTAACAAGGATTCCCTTAGTAACGGCGAGTGAACCGGGAAAAGCTCA  4945

Query  590   AATTTGTAATCTGGCTGTCTTCGATAGTCCGAGTTGTAATCTATAGACGTGTTTTCCGTG  649
             |||||| |||||||||||||||||||||||||||||||||||||||| | ||||||||||
Sbjct  4946  AATTTGAAATCTGGCTGTCTTCGATAGTCCGAGTTGTAATCTATAGAAGCGTTTTCCGTG  5005

Query  650   CTGGACCGTATCTAAGTCCCTTGGAACAGGGTATCAAAGAGGGTGACAATCCCGTGCTTG  709
             ||| || || | |||||  ||||||||||  |||||||||||||||||||||||| ||| 
Sbjct  5006  CTGAACTGTGTATAAGTGTCTTGGAACAGACTATCAAAGAGGGTGACAATCCCGTACTTT  5065

Query  710   ATACGACCACCAGTGCTCTGTGATACACGCTCTACGAGTCGAGTTGTTTGGGAATGCAGC  769
             | || | || ||||||||||||||||   |||||||||||||||||||||||||||||||
Sbjct  5066  ACACAATCATCAGTGCTCTGTGATACGTTCTCTACGAGTCGAGTTGTTTGGGAATGCAGC  5125

Query  770   TCAAAATGGGTGGTAAATTCCATCTAAAGCTAAATATTGGCGAGAGACCGATAGCGAACA  829
             ||||||||||||||||||||||||||||||||||||||||||||||||||||||||||||
Sbjct  5126  TCAAAATGGGTGGTAAATTCCATCTAAAGCTAAATATTGGCGAGAGACCGATAGCGAACA  5185

Query  830   AGTACCGTGAGGGAAAGATGAAAAGCACTTTGGAAAGAGAGTTAAACAGTACGTGAAATT  889
             ||||||||||||||||||||||||||||||||||||||||||||||||||||||||||||
Sbjct  5186  AGTACCGTGAGGGAAAGATGAAAAGCACTTTGGAAAGAGAGTTAAACAGTACGTGAAATT  5245

Query  890   GTTGAAAGGGAAACGATTGAAGTCAGTCGTGTTCTTTGGATTCAGCTAGTTCTTCTAGTC  949
             ||| |||||||||||||||||||||||||||||  |||||||||||  | |||||  || 
Sbjct  5246  GTTAAAAGGGAAACGATTGAAGTCAGTCGTGTTTATTGGATTCAGC-CGGTCTTC-GGTG  5303

Query  950   TACTTCCATTGAACGGGTCAACATCAGTTTTGTCCGGTGGATAAAGATAGTAGGAATGTA  1009
             ||||||| || |||||||||||||||||||||||||||||||||||  ||||||||||| 
Sbjct  5304  TACTTCCTTTAAACGGGTCAACATCAGTTTTGTCCGGTGGATAAAGGCAGTAGGAATGTG  5363

Query  1010  GCTCCCCCGGGAGTGTTATAGACTATTATTGCATACACTGGGTGAGACTGAGGACTGCAG  1069
             |||||| |||||||||||||| ||||| |  ||||||||||  |||||||||||||||||
Sbjct  5364  GCTCCCTCGGGAGTGTTATAGCCTATTGTCACATACACTGGAGGAGACTGAGGACTGCAG  5423

Query  1070  CTCGCC-TTTTGGCCGGTCTTCGGACACGTTCGAGCTTAGGATGTTGACATAATGGCTTT  1128
             |||||| ||||||||||  ||||  |||||||||||||||||||||||||||||||||||
Sbjct  5424  CTCGCCTTTTTGGCCGGGGTTCGCCCACGTTCGAGCTTAGGATGTTGACATAATGGCTTT  5483

Query  1129  AAACGACCCGTCTTGAAACACGGACCAAGGAGTCTAACATATCTGCGAGTGTTTGAGTGT  1188
             ||||||||||||||||||||||||||||||||||||||||||||||||||||||||||||
Sbjct  5484  AAACGACCCGTCTTGAAACACGGACCAAGGAGTCTAACATATCTGCGAGTGTTTGAGTGT  5543

Query  1189  CAAACTCGAGCGCGTAATGAAAGTGAAC-TGGGAGGGATCCGTAAGGAGCACCTTCGACC  1247
             |||||||||||||||||||||||||||| | |||||||| || ||| |||||||||||||
Sbjct  5544  CAAACTCGAGCGCGTAATGAAAGTGAACGTAGGAGGGATGCGCAAGCAGCACCTTCGACC  5603

Query  1248  GATCCGGATGTTTACTGATGGATTTGAGTAAGAGCATATATGCTGGGACCCGAAAGATGG  1307
             ||||||||||||||||||||||||||||||||||||||||||||||||||||||||||||
Sbjct  5604  GATCCGGATGTTTACTGATGGATTTGAGTAAGAGCATATATGCTGGGACCCGAAAGATGG  5663

Query  1308  TGAACTATGCCTGAATAGGGCGAAGCCAGGGGAAACTCTGGTGGAGGCTCGTAGCGATTC  1367
             ||||||||||||||||||||||||||||||||||||||||||||||||||||||||||||
Sbjct  5664  TGAACTATGCCTGAATAGGGCGAAGCCAGGGGAAACTCTGGTGGAGGCTCGTAGCGATTC  5723

Query  1368  TGACGTGCAAATCGATCGTCAAATTTGGGTATAGGGGCGAAAGACTAATCGAACCATCTA  1427
             ||||||||||||||||||||||||||||||||||||||||||||||||||||||||||||
Sbjct  5724  TGACGTGCAAATCGATCGTCAAATTTGGGTATAGGGGCGAAAGACTAATCGAACCATCTA  5783

Query  1428  GTAGCTGGTTCCTGCCGAAGTTTCCCTCAGGATAGCAGAAACTCGCATCAGTTTTATGAG  1487
             ||||||||||||||||||||||||||||||||||||||||||||||||||||||||||||
Sbjct  5784  GTAGCTGGTTCCTGCCGAAGTTTCCCTCAGGATAGCAGAAACTCGCATCAGTTTTATGAG  5843

Query  1488  GTAAAGCGAATGATTAGAGGCCTTGGGGACGAAACGTCCTTAACCTATTCTCAAACTTTA  1547
             ||||||||||||||||||||||||||||||||||||||||||||||||||||||||||||
Sbjct  5844  GTAAAGCGAATGATTAGAGGCCTTGGGGACGAAACGTCCTTAACCTATTCTCAAACTTTA  5903

Query  1548  AATATGTAAGAAGCACTTGTCACTTAATTGGACGTGTGCATGCGAATGAGAGTTTCTAGT  1607
             |||||||||||||||||||||||||||||||||| |||||||||||||||||||||||||
Sbjct  5904  AATATGTAAGAAGCACTTGTCACTTAATTGGACGAGTGCATGCGAATGAGAGTTTCTAGT  5963

Query  1608  GGGCCATTTTTGGTAAGCAGAACTGGCGATGCGGGATGAACCGATCGTGAGGTTAAGGTG  1667
             ||||||||||||||||||||||||||||||||||||||||||||||||||||||||||||
Sbjct  5964  GGGCCATTTTTGGTAAGCAGAACTGGCGATGCGGGATGAACCGATCGTGAGGTTAAGGTG  6023

Query  1668  CCGGAATACACGCTCATCAGACCCCACAAAAGGTGTTAGTTCATCTAGACAGCAGGACGG  1727
             ||||||||||||||||||||||||||||||||||||||||||||||||||||||||||||
Sbjct  6024  CCGGAATACACGCTCATCAGACCCCACAAAAGGTGTTAGTTCATCTAGACAGCAGGACGG  6083

Query  1728  TGGCCATGGAAGTCGGAATCCGCTAAGGAGTGTGTAACAACTCACCTGCCGAATGAACTA  1787
             ||||||||||||||||||||||||||||||||||||||||||||||||||||||||||||
Sbjct  6084  TGGCCATGGAAGTCGGAATCCGCTAAGGAGTGTGTAACAACTCACCTGCCGAATGAACTA  6143

Query  1788  GCCCTGAAAATGGATGGCGCTCAAGCGTGTTACCCATACCTCACCGTCAGCGTTTAAGTG  1847
             ||||||||||||||||||||||||||||||||||||||||||||||||||||||||||||
Sbjct  6144  GCCCTGAAAATGGATGGCGCTCAAGCGTGTTACCCATACCTCACCGTCAGCGTTTAAGTG  6203

Query  1848  ACGCGCTGACGAGTAGGCAGGCGTGGAGGTCAGTGAAGAAGCCTTGGCAGTGATGCTGGG  1907
             |||||||||||||||||||||||||||| |  ||||||||||||||||||||||||||||
Sbjct  6204  ACGCGCTGACGAGTAGGCAGGCGTGGAGATTTGTGAAGAAGCCTTGGCAGTGATGCTGGG  6263

Query  1908  TGAAACGGCCTCTAGTGCAGATCTTGGTGGTAGTAGCAAATATTCAAGTGAGAACCTTGA  1967
             |||||| | |||||||||||||||||||||||||||||||||||||||||||||||||||
Sbjct  6264  TGAAACAGTCTCTAGTGCAGATCTTGGTGGTAGTAGCAAATATTCAAGTGAGAACCTTGA  6323

Query  1968  AGACTGAAGTGGAGAAAGGTTCCATGGTAACAGCAGTTGGACATGGGTTAGTCGATCCTA  2027
             ||||||||||||||||||||||||||||||||| ||||||||||||||||||||||||||
Sbjct  6324  AGACTGAAGTGGAGAAAGGTTCCATGGTAACAGTAGTTGGACATGGGTTAGTCGATCCTA  6383

Query  2028  AGAGATAGGGAAGCTCCGTTTTAAAGTACACGATTTTCCGTGTCGCCTATCGAAAGGGAA  2087
             ||||||||||||||||||||||||||||||||||||||||||||||||||||||||||||
Sbjct  6384  AGAGATAGGGAAGCTCCGTTTTAAAGTACACGATTTTCCGTGTCGCCTATCGAAAGGGAA  6443

Query  2088  TCCGGTTAAGATTCCGGAACCAGGATGTGGATCTTTAACGGCAACGTAAATGAAGTTGGA  2147
             ||||||||| ||||||||||||||||||||||||||||||||||||||||||||||||||
Sbjct  6444  TCCGGTTAAAATTCCGGAACCAGGATGTGGATCTTTAACGGCAACGTAAATGAAGTTGGA  6503

Query  2148  GACGCTGGCAAGGGCCCTGGGAAGAGTTCTCTTTTCTCCTTAACCGCTTACGACCTTGAA  2207
             ||||||||||||||||||||||||||||||||||||||||||||||||||||||||||||
Sbjct  6504  GACGCTGGCAAGGGCCCTGGGAAGAGTTCTCTTTTCTCCTTAACCGCTTACGACCTTGAA  6563

Query  2208  ATCGGATTATCCGGAGCTAAGGTTATATGGCGGGTAGAGCACAACACCTCTGTTGTGTCC  2267
             ||||||||||||||||||||||||||||||||||||||||||||||| ||||||||||||
Sbjct  6564  ATCGGATTATCCGGAGCTAAGGTTATATGGCGGGTAGAGCACAACACTTCTGTTGTGTCC  6623

Query  2268  GGTGCGTCCTTGACAGTCCTTGAAAATCCGACGGAATGTATAAGTCTCACGCCTGGTCGT  2327
             ||||||||||||||||||||||||||||||||||||||||||||||||||||||||||||
Sbjct  6624  GGTGCGTCCTTGACAGTCCTTGAAAATCCGACGGAATGTATAAGTCTCACGCCTGGTCGT  6683

Query  2328  ACTCATAACCGCAGCAGGTCTCCAAGGTGAACAGCCTCTAGTTGATAGAACAATGTAGAT  2387
             ||||||||||||||||||||||||||||||||||||||||||||||||||||||||||||
Sbjct  6684  ACTCATAACCGCAGCAGGTCTCCAAGGTGAACAGCCTCTAGTTGATAGAACAATGTAGAT  6743

Query  2388  AAGGGAAGTCGGCAAAATAGATCCGTAACTTCGGGATAAGGATTGGCTCTAAGGGTTGGG  2447
             ||||||||||||||||||||||||||||||||||||||||||||||||||||||||||||
Sbjct  6744  AAGGGAAGTCGGCAAAATAGATCCGTAACTTCGGGATAAGGATTGGCTCTAAGGGTTGGG  6803

Query  2448  TATGTCGGGCCTTGAGTAGAAGTGAGCTGGACTAGGCTGGACTGAGTGGGGCAACCTACT  2507
             || |||||||||| |||||||   ||||||||| | | |||||||||||||||||||| |
Sbjct  6804  TACGTCGGGCCTTAAGTAGAAAGAAGCTGGACTGGACCGGACTGAGTGGGGCAACCTATT  6863

Query  2508  CGGACCGGCCCGGACTGGCGACCGGAAGCTCTTGGCAGTCTTCGGGCGTCCGGCATACAA  2567
             ||||| || | |||| |||||| ||||||| ||||||||||||||||||||||| |||||
Sbjct  6864  CGGACTGGTCTGGACCGGCGACTGGAAGCTTTTGGCAGTCTTCGGGCGTCCGGCGTACAA  6923

Query  2568  TTAACAACCGACTTAGAACTGGTACGGACAAGGGGAAT  2605
             ||||||||||||||||||||||||||||||||||||||
Sbjct  6924  TTAACAACCGACTTAGAACTGGTACGGACAAGGGGAAT  6961


>PQXP01001050.1 Apiotrichum akiyoshidainum strain HP2023 Contig1226_3, whole 
genome shotgun sequence
Length=9261

 Score = 4028 bits (2181),  Expect = 0.0
 Identities = 2470/2618 (94%), Gaps = 23/2618 (1%)
 Strand=Plus/Plus

Query  1     CAAGGTTTCCGTAGGTGAACCTGCGGAAGGATCATTAGTGAATTG-C-TCTTTGAGCGTT  58
             ||||||||||||||||||||||||||||||||||||||||| ||| | || ||| || ||
Sbjct  5644  CAAGGTTTCCGTAGGTGAACCTGCGGAAGGATCATTAGTGA-TTGCCATC-TTG-GC-TT  5699

Query  59    AAACTATATCCATCTACACCTGTGAACTGTT-GATTGACTTCGGTC-AATT-ACTTTTAC  115
             ||||||||||||||||||||||||||| ||| ||||||  ||  ||  ||| | ||||||
Sbjct  5700  AAACTATATCCATCTACACCTGTGAACCGTTTGATTGA-ATC--TCTGATTCAATTTTAC  5756

Query  116   AAACATTGTGTAATGAACGTCATGTTATTATAAC-AAAAATAACTTTCAACAACGGATCT  174
             |||||||||||||||||||||||   || ||||| ||||| |||||| ||||||||||||
Sbjct  5757  AAACATTGTGTAATGAACGTCATTAGATCATAACTAAAAAAAACTTTTAACAACGGATCT  5816

Query  175   CTTGGCTCTCGCATCGATGAAGAACGCAGCGAAATGCGATAAGTAATGTGAATTGCAGAA  234
             ||||||||||||||||||||||||||||||||||||||||||||||||||||||||||||
Sbjct  5817  CTTGGCTCTCGCATCGATGAAGAACGCAGCGAAATGCGATAAGTAATGTGAATTGCAGAA  5876

Query  235   TTCAGTGAATCATCGAATCTTTGAACGCAACTTGCGCTCTCTGGTATTCCGGAGAGCATG  294
             ||||||||||||||||||||||||||||||||||||||||||||||||||||||||||||
Sbjct  5877  TTCAGTGAATCATCGAATCTTTGAACGCAACTTGCGCTCTCTGGTATTCCGGAGAGCATG  5936

Query  295   CCTGTTTGAGTATCATGAAATCTCAACCATTAGGGTTTCTTAATGGCTTGGATTTGGGCG  354
             ||||||||||| |||||||||||||||||||||||||||||||||||||||||||||  |
Sbjct  5937  CCTGTTTGAGTGTCATGAAATCTCAACCATTAGGGTTTCTTAATGGCTTGGATTTGGAGG  5996

Query  355   CTGCCACT-TGCCTGGCTCGCCTTAAAAGAGTTAGCG-TATTAAC--TTGTCGATCTGGC  410
              ||||| | ||  ||||||  || |||||||||||||   |||||  ||| | |||||||
Sbjct  5997  TTGCCATTCTGAATGGCTCCTCTCAAAAGAGTTAGCGAGTTTAACTATTG-CTATCTGGC  6055

Query  411   GTAATAAGTTTCGCTGGTGTAGACTTGAGAAGTGCGCTTCTAATCGTCTTCGGACAATT-  469
             |||||||||||||||||  | |  ||| |||| |||||||||||||||||||||||||| 
Sbjct  6056  GTAATAAGTTTCGCTGGAATGGTATTGTGAAGCGCGCTTCTAATCGTCTTCGGACAATTA  6115

Query  470   CTTGAACTCTGGTCTCAAATCAGGTAGGACTACCCGCTGAACTTAAGCATATCAATAAGC  529
             |||  ||||||| |||||||||||||||||||||||||||||||||||||||||||||||
Sbjct  6116  CTTTGACTCTGGCCTCAAATCAGGTAGGACTACCCGCTGAACTTAAGCATATCAATAAGC  6175

Query  530   GGAGGAAAAGAAACTAACTAGGATTCCCTTAGTAACGGCGAGTGAACCGGGAAAAGCTCA  589
             |||||||||||||||||| |||||||||||||||||||||||||||||||||||||||||
Sbjct  6176  GGAGGAAAAGAAACTAACAAGGATTCCCTTAGTAACGGCGAGTGAACCGGGAAAAGCTCA  6235

Query  590   AATTTGTAATCTGGCTGTCTTCGATAGTCCGAGTTGTAATCTATAGACGTGTTTTCCGTG  649
             |||||| |||||||||||||||||||||||||||||||||||||||| | ||||||||||
Sbjct  6236  AATTTGAAATCTGGCTGTCTTCGATAGTCCGAGTTGTAATCTATAGAAGCGTTTTCCGTG  6295

Query  650   CTGGACCGTATCTAAGTCCCTTGGAACAGGGTATCAAAGAGGGTGACAATCCCGTGCTTG  709
             ||| || || | |||||  ||||||||||  |||||||||||||||||||||||| ||| 
Sbjct  6296  CTGAACTGTGTATAAGTGTCTTGGAACAGACTATCAAAGAGGGTGACAATCCCGTACTTT  6355

Query  710   ATACGACCACCAGTGCTCTGTGATACACGCTCTACGAGTCGAGTTGTTTGGGAATGCAGC  769
             | || | || ||||||||||||||||   |||||||||||||||||||||||||||||||
Sbjct  6356  ACACAATCATCAGTGCTCTGTGATACGTTCTCTACGAGTCGAGTTGTTTGGGAATGCAGC  6415

Query  770   TCAAAATGGGTGGTAAATTCCATCTAAAGCTAAATATTGGCGAGAGACCGATAGCGAACA  829
             ||||||||||||||||||||||||||||||||||||||||||||||||||||||||||||
Sbjct  6416  TCAAAATGGGTGGTAAATTCCATCTAAAGCTAAATATTGGCGAGAGACCGATAGCGAACA  6475

Query  830   AGTACCGTGAGGGAAAGATGAAAAGCACTTTGGAAAGAGAGTTAAACAGTACGTGAAATT  889
             ||||||||||||||||||||||||||||||||||||||||||||||||||||||||||||
Sbjct  6476  AGTACCGTGAGGGAAAGATGAAAAGCACTTTGGAAAGAGAGTTAAACAGTACGTGAAATT  6535

Query  890   GTTGAAAGGGAAACGATTGAAGTCAGTCGTGTTCTTTGGATTCAGCTAGTTCTTCTAGTC  949
             ||| |||||||||||||||||||||||||||||  |||||||||||  | |||||  || 
Sbjct  6536  GTTAAAAGGGAAACGATTGAAGTCAGTCGTGTTTATTGGATTCAGC-CGGTCTTC-GGTG  6593

Query  950   TACTTCCATTGAACGGGTCAACATCAGTTTTGTCCGGTGGATAAAGATAGTAGGAATGTA  1009
             ||||||| || |||||||||||||||||||||||||||||||||||  ||||||||||| 
Sbjct  6594  TACTTCCTTTAAACGGGTCAACATCAGTTTTGTCCGGTGGATAAAGGCAGTAGGAATGTG  6653

Query  1010  GCTCCCCCGGGAGTGTTATAGACTATTATTGCATACACTGGGTGAGACTGAGGACTGCAG  1069
             |||||| |||||||||||||| ||||| |  ||||||||||  |||||||||||||||||
Sbjct  6654  GCTCCCTCGGGAGTGTTATAGCCTATTGTCACATACACTGGAGGAGACTGAGGACTGCAG  6713

Query  1070  CTCGCC-TTTTGGCCGGTCTTCGGACACGTTCGAGCTTAGGATGTTGACATAATGGCTTT  1128
             |||||| ||||||||||  ||||  |||||||||||||||||||||||||||||||||||
Sbjct  6714  CTCGCCTTTTTGGCCGGGGTTCGCCCACGTTCGAGCTTAGGATGTTGACATAATGGCTTT  6773

Query  1129  AAACGACCCGTCTTGAAACACGGACCAAGGAGTCTAACATATCTGCGAGTGTTTGAGTGT  1188
             ||||||||||||||||||||||||||||||||||||||||||||||||||||||||||||
Sbjct  6774  AAACGACCCGTCTTGAAACACGGACCAAGGAGTCTAACATATCTGCGAGTGTTTGAGTGT  6833

Query  1189  CAAACTCGAGCGCGTAATGAAAGTGAAC-TGGGAGGGATCCGTAAGGAGCACCTTCGACC  1247
             |||||||||||||||||||||||||||| | |||||||| || ||| |||||||||||||
Sbjct  6834  CAAACTCGAGCGCGTAATGAAAGTGAACGTAGGAGGGATGCGCAAGCAGCACCTTCGACC  6893

Query  1248  GATCCGGATGTTTACTGATGGATTTGAGTAAGAGCATATATGCTGGGACCCGAAAGATGG  1307
             ||||||||||||||||||||||||||||||||||||||||||||||||||||||||||||
Sbjct  6894  GATCCGGATGTTTACTGATGGATTTGAGTAAGAGCATATATGCTGGGACCCGAAAGATGG  6953

Query  1308  TGAACTATGCCTGAATAGGGCGAAGCCAGGGGAAACTCTGGTGGAGGCTCGTAGCGATTC  1367
             ||||||||||||||||||||||||||||||||||||||||||||||||||||||||||||
Sbjct  6954  TGAACTATGCCTGAATAGGGCGAAGCCAGGGGAAACTCTGGTGGAGGCTCGTAGCGATTC  7013

Query  1368  TGACGTGCAAATCGATCGTCAAATTTGGGTATAGGGGCGAAAGACTAATCGAACCATCTA  1427
             ||||||||||||||||||||||||||||||||||||||||||||||||||||||||||||
Sbjct  7014  TGACGTGCAAATCGATCGTCAAATTTGGGTATAGGGGCGAAAGACTAATCGAACCATCTA  7073

Query  1428  GTAGCTGGTTCCTGCCGAAGTTTCCCTCAGGATAGCAGAAACTCGCATCAGTTTTATGAG  1487
             ||||||||||||||||||||||||||||||||||||||||||||||||||||||||||||
Sbjct  7074  GTAGCTGGTTCCTGCCGAAGTTTCCCTCAGGATAGCAGAAACTCGCATCAGTTTTATGAG  7133

Query  1488  GTAAAGCGAATGATTAGAGGCCTTGGGGACGAAACGTCCTTAACCTATTCTCAAACTTTA  1547
             ||||||||||||||||||||||||||||||||||||||||||||||||||||||||||||
Sbjct  7134  GTAAAGCGAATGATTAGAGGCCTTGGGGACGAAACGTCCTTAACCTATTCTCAAACTTTA  7193

Query  1548  AATATGTAAGAAGCACTTGTCACTTAATTGGACGTGTGCATGCGAATGAGAGTTTCTAGT  1607
             |||||||||||||||||||||||||||||||||| |||||||||||||||||||||||||
Sbjct  7194  AATATGTAAGAAGCACTTGTCACTTAATTGGACGAGTGCATGCGAATGAGAGTTTCTAGT  7253

Query  1608  GGGCCATTTTTGGTAAGCAGAACTGGCGATGCGGGATGAACCGATCGTGAGGTTAAGGTG  1667
             ||||||||||||||||||||||||||||||||||||||||||||||||||||||||||||
Sbjct  7254  GGGCCATTTTTGGTAAGCAGAACTGGCGATGCGGGATGAACCGATCGTGAGGTTAAGGTG  7313

Query  1668  CCGGAATACACGCTCATCAGACCCCACAAAAGGTGTTAGTTCATCTAGACAGCAGGACGG  1727
             ||||||||||||||||||||||||||||||||||||||||||||||||||||||||||||
Sbjct  7314  CCGGAATACACGCTCATCAGACCCCACAAAAGGTGTTAGTTCATCTAGACAGCAGGACGG  7373

Query  1728  TGGCCATGGAAGTCGGAATCCGCTAAGGAGTGTGTAACAACTCACCTGCCGAATGAACTA  1787
             ||||||||||||||||||||||||||||||||||||||||||||||||||||||||||||
Sbjct  7374  TGGCCATGGAAGTCGGAATCCGCTAAGGAGTGTGTAACAACTCACCTGCCGAATGAACTA  7433

Query  1788  GCCCTGAAAATGGATGGCGCTCAAGCGTGTTACCCATACCTCACCGTCAGCGTTTAAGTG  1847
             ||||||||||||||||||||||||||||||||||||||||||||||||||||||||||||
Sbjct  7434  GCCCTGAAAATGGATGGCGCTCAAGCGTGTTACCCATACCTCACCGTCAGCGTTTAAGTG  7493

Query  1848  ACGCGCTGACGAGTAGGCAGGCGTGGAGGTCAGTGAAGAAGCCTTGGCAGTGATGCTGGG  1907
             |||||||||||||||||||||||||||| |  ||||||||||||||||||||||||||||
Sbjct  7494  ACGCGCTGACGAGTAGGCAGGCGTGGAGATTTGTGAAGAAGCCTTGGCAGTGATGCTGGG  7553

Query  1908  TGAAACGGCCTCTAGTGCAGATCTTGGTGGTAGTAGCAAATATTCAAGTGAGAACCTTGA  1967
             |||||| | |||||||| |||||| |||||| |  |||  | || || ||||||||||||
Sbjct  7554  TGAAACAGTCTCTAGTGYAGATCTYGGTGGTMGYMGCAWMTWTTMAARTGAGAACCTTGA  7613

Query  1968  AGACTGAAGTGGAGAAAGGTTCCATGGTAACAGCAGTTGGACATGGGTTAGTCGATCCTA  2027
             ||||||||||||||||||||||||||||||||| ||||||||||||||||||||||||||
Sbjct  7614  AGACTGAAGTGGAGAAAGGTTCCATGGTAACAGTAGTTGGACATGGGTTAGTCGATCCTA  7673

Query  2028  AGAGATAGGGAAGCTCCGTTTTAAAGTACACGATTTTCCGTGTCGCCTATCGAAAGGGAA  2087
             ||||||||||||||||||||||||||||||||||||||||||||||||||||||||||||
Sbjct  7674  AGAGATAGGGAAGCTCCGTTTTAAAGTACACGATTTTCCGTGTCGCCTATCGAAAGGGAA  7733

Query  2088  TCCGGTTAAGATTCCGGAACCAGGATGTGGATCTTTAACGGCAACGTAAATGAAGTTGGA  2147
             ||||||||| ||||||||||||||||||||||||||||||||||||||||||||||||||
Sbjct  7734  TCCGGTTAAAATTCCGGAACCAGGATGTGGATCTTTAACGGCAACGTAAATGAAGTTGGA  7793

Query  2148  GACGCTGGCAAGGGCCCTGGGAAGAGTTCTCTTTTCTCCTTAACCGCTTACGACCTTGAA  2207
             ||||||||||||||||||||||||||||||||||||||||||||||||||||||||||||
Sbjct  7794  GACGCTGGCAAGGGCCCTGGGAAGAGTTCTCTTTTCTCCTTAACCGCTTACGACCTTGAA  7853

Query  2208  ATCGGATTATCCGGAGCTAAGGTTATATGGCGGGTAGAGCACAACACCTCTGTTGTGTCC  2267
             ||||||  ||||||||||||||||||||||||||||||||||||||| ||||||||||||
Sbjct  7854  ATCGGAWKATCCGGAGCTAAGGTTATATGGCGGGTAGAGCACAACACTTCTGTTGTGTCC  7913

Query  2268  GGTGCGTCCTTGACAGTCCTTGAAAATCCGACGGAATGTATAAGTCTCACGCCTGGTCGT  2327
             |||||||||||||||||||||||||||||||||||||||||||||||  || ||  ||  
Sbjct  7914  GGTGCGTCCTTGACAGTCCTTGAAAATCCGACGGAATGTATAAGTCTSWCGYCTKRTCRY  7973

Query  2328  ACTCATAACCGCAGCAGGTCTCCAAGGTGAACAGCCTCTAGTTGATAGAACAATGTAGAT  2387
             ||||||||||||||||||||||||||||||||||||||||||||||||||||||||||||
Sbjct  7974  ACTCATAACCGCAGCAGGTCTCCAAGGTGAACAGCCTCTAGTTGATAGAACAATGTAGAT  8033

Query  2388  AAGGGAAGTCGGCAAAATAGATCCGTAACTTCGGGATAAGGATTGGCTCTAAGGGTTGGG  2447
             ||||||||||||||||||||||||||||||||||||||||||||||||||||||||||||
Sbjct  8034  AAGGGAAGTCGGCAAAATAGATCCGTAACTTCGGGATAAGGATTGGCTCTAAGGGTTGGG  8093

Query  2448  TATGTCGGGCCTTGAGTAGAAGTGAGCTGGACTAGGCTGGACTGAGTGGGGCAACCTACT  2507
             || |||||||||| |||||||   ||||||||| | | |||||||||||||||||||| |
Sbjct  8094  TACGTCGGGCCTTAAGTAGAAAGAAGCTGGACTGGACCGGACTGAGTGGGGCAACCTATT  8153

Query  2508  CGGACCGGCCCGGACTGGCGACCGGAAGCTCTTGGCAGTCTTCGGGCGTCCGGCATACAA  2567
             ||||| || | |||| |||||| ||||||| ||||||||||||||||||||||| |||||
Sbjct  8154  CGGACTGGTCTGGACCGGCGACTGGAAGCTTTTGGCAGTCTTCGGGCGTCCGGCGTACAA  8213

Query  2568  TTAACAACCGACTTAGAACTGGTACGGACAAGGGGAAT  2605
             ||||||||||||||||||||||||||||||||||||||
Sbjct  8214  TTAACAACCGACTTAGAACTGGTACGGACAAGGGGAAT  8251


 Score = 1072 bits (580),  Expect = 0.0
 Identities = 622/646 (96%), Gaps = 0/646 (0%)
 Strand=Plus/Plus

Query  1960  AACCTTGAAGACTGAAGTGGAGAAAGGTTCCATGGTAACAGCAGTTGGACATGGGTTAGT  2019
             ||||||||||||||||||||||||||||||||||||||||| ||||||||||||||||||
Sbjct  11    AACCTTGAAGACTGAAGTGGAGAAAGGTTCCATGGTAACAGTAGTTGGACATGGGTTAGT  70

Query  2020  CGATCCTAAGAGATAGGGAAGCTCCGTTTTAAAGTACACGATTTTCCGTGTCGCCTATCG  2079
             ||||||||||||||||||||||||||||||||||||||||||||||||||||||||||||
Sbjct  71    CGATCCTAAGAGATAGGGAAGCTCCGTTTTAAAGTACACGATTTTCCGTGTCGCCTATCG  130

Query  2080  AAAGGGAATCCGGTTAAGATTCCGGAACCAGGATGTGGATCTTTAACGGCAACGTAAATG  2139
             |||||||||||| |     |||||||||||||||||||||||||||||||||||||||||
Sbjct  131   AAAGGGAATCCGRTYMWRRTTCCGGAACCAGGATGTGGATCTTTAACGGCAACGTAAATG  190

Query  2140  AAGTTGGAGACGCTGGCAAGGGCCCTGGGAAGAGTTCTCTTTTCTCCTTAACCGCTTACG  2199
             ||||||||||||||||||||||||||||||||||||||||||||||||||||||||||||
Sbjct  191   AAGTTGGAGACGCTGGCAAGGGCCCTGGGAAGAGTTCTCTTTTCTCCTTAACCGCTTACG  250

Query  2200  ACCTTGAAATCGGATTATCCGGAGCTAAGGTTATATGGCGGGTAGAGCACAACACCTCTG  2259
             ||||||||||||||||||||||||||||||||||||||||||||||||||||||| ||||
Sbjct  251   ACCTTGAAATCGGATTATCCGGAGCTAAGGTTATATGGCGGGTAGAGCACAACACTTCTG  310

Query  2260  TTGTGTCCGGTGCGTCCTTGACAGTCCTTGAAAATCCGACGGAATGTATAAGTCTCACGC  2319
             ||||||||||||||||||||||||||||||||||||||||||||||||||||||||||||
Sbjct  311   TTGTGTCCGGTGCGTCCTTGACAGTCCTTGAAAATCCGACGGAATGTATAAGTCTCACGC  370

Query  2320  CTGGTCGTACTCATAACCGCAGCAGGTCTCCAAGGTGAACAGCCTCTAGTTGATAGAACA  2379
             ||||||||||||||||||||||||||||||||||||||||||||||||||||||||||||
Sbjct  371   CTGGTCGTACTCATAACCGCAGCAGGTCTCCAAGGTGAACAGCCTCTAGTTGATAGAACA  430

Query  2380  ATGTAGATAAGGGAAGTCGGCAAAATAGATCCGTAACTTCGGGATAAGGATTGGCTCTAA  2439
             ||||||||||||||||||||||||||||||||||||||||||||||||||||||||||||
Sbjct  431   ATGTAGATAAGGGAAGTCGGCAAAATAGATCCGTAACTTCGGGATAAGGATTGGCTCTAA  490

Query  2440  GGGTTGGGTATGTCGGGCCTTGAGTAGAAGTGAGCTGGACTAGGCTGGACTGAGTGGGGC  2499
             |||||||||| |||||||||| |||||||   ||||||||| | | ||||||||||||||
Sbjct  491   GGGTTGGGTACGTCGGGCCTTAAGTAGAAAGAAGCTGGACTGGACCGGACTGAGTGGGGC  550

Query  2500  AACCTACTCGGACCGGCCCGGACTGGCGACCGGAAGCTCTTGGCAGTCTTCGGGCGTCCG  2559
             |||||| |||||| || | |||| |||||| ||||||| |||||||||||||||||||||
Sbjct  551   AACCTATTCGGACTGGTCTGGACCGGCGACTGGAAGCTTTTGGCAGTCTTCGGGCGTCCG  610

Query  2560  GCATACAATTAACAACCGACTTAGAACTGGTACGGACAAGGGGAAT  2605
             || |||||||||||||||||||||||||||||||||||||||||||
Sbjct  611   GCGTACAATTAACAACCGACTTAGAACTGGTACGGACAAGGGGAAT  656


>JAMALZ010000002.1 Trichosporon sp. PB005A ctg_2, whole genome shotgun sequence
Length=1442098

 Score = 4024 bits (2179),  Expect = 0.0
 Identities = 2485/2629 (95%), Gaps = 35/2629 (1%)
 Strand=Plus/Minus

Query  1        CAAGGTTTCCGTAGGTGAACCTGCGGAAGGATCATTAGTGAATTG-C-TCTTTGAGCGTT  58
                ||||||||||||||||||||||||||||||||||||||||| ||| | |  ||| || ||
Sbjct  1319263  CAAGGTTTCCGTAGGTGAACCTGCGGAAGGATCATTAGTGA-TTGCCTTAATTG-GC-TT  1319207

Query  59       A-AACTATATCCATCTACACCTGTGAACTGTT-GATTGACTT--CG---GTCAATTACTT  111
                | |||||||||||  |||||||||||||||||  | | ||||  ||   ||| | || ||
Sbjct  1319206  ATAACTATATCCACTTACACCTGTGAACTGTTCTACT-ACTTGACGCAAGTCGAGTATTT  1319148

Query  112      TTACAAACATTGTGTAATGAACGTCATGTTATTATAACAAAA-ATAACTTTCAACAACGG  170
                ||||||||| ||||||||||||||| | |||||||||||||| | |||||||||||||||
Sbjct  1319147  TTACAAACAATGTGTAATGAACGTCGTTTTATTATAACAAAATAAAACTTTCAACAACGG  1319088

Query  171      ATCTCTTGGCTCTCGCATCGATGAAGAACGCAGCGAAATGCGATAAGTAATGTGAATTGC  230
                ||||||||||||||||||||||||||||||||||||| ||||||||||||||||||||||
Sbjct  1319087  ATCTCTTGGCTCTCGCATCGATGAAGAACGCAGCGAATTGCGATAAGTAATGTGAATTGC  1319028

Query  231      AGAATTCAGTGAATCATCGAATCTTTGAACGCAACTTGCGCTCTCTGGTATTCCGGAGAG  290
                ||||||||||||||||||||||||||||||||| ||||||||||||||||||||||||||
Sbjct  1319027  AGAATTCAGTGAATCATCGAATCTTTGAACGCAGCTTGCGCTCTCTGGTATTCCGGAGAG  1318968

Query  291      CATGCCTGTTTGAGTATCATGAAATCTCAACCATTAGGGTTTCTTAATGGCTTGGATTTG  350
                ||||||||||| ||| ||||||||||||||||| ||||||||| |||||| |||||||||
Sbjct  1318967  CATGCCTGTTTCAGTGTCATGAAATCTCAACCACTAGGGTTTCCTAATGGATTGGATTTG  1318908

Query  351      GGCG-CTGCCA-CT-TGCCTGGCTCGCCTTAAAAGAGTTAGC--GTATTAAC-TTGTCGA  404
                |||| |||| | || ||  | |||||||||||||||||||||  || || || ||   | 
Sbjct  1318907  GGCGTCTGCGATCTCTG-ATCGCTCGCCTTAAAAGAGTTAGCAAGT-TTGACATTAATG-  1318851

Query  405      TCTGGCGTAATAAGTTTCGCTGGTGTAGACT-TG-AGAAGTGCGCTTCTAATCGTCTTC-  461
                ||||| |||||||||||| |||| ||  | | ||  |||| | |||||||||||||  | 
Sbjct  1318850  TCTGGTGTAATAAGTTTCACTGG-GTCCATTGTGTTGAAGCGTGCTTCTAATCGTCCGCA  1318792

Query  462      -GGACAATT-CTTGAACTCTGGTCTCAAATCAGGTAGGACTACCCGCTGAACTTAAGCAT  519
                 |||||||| |||  ||||||| || ||||||||||||||||||||||||||||||||||
Sbjct  1318791  AGGACAATTACTTTGACTCTGGCCTGAAATCAGGTAGGACTACCCGCTGAACTTAAGCAT  1318732

Query  520      ATCAATAAGCGGAGGAAAAGAAACTAACTAGGATTCCCTTAGTAACGGCGAGTGAACCGG  579
                |||||||||||||||||||||||||||| ||||||||| ||||||||||||||||| |||
Sbjct  1318731  ATCAATAAGCGGAGGAAAAGAAACTAACAAGGATTCCCCTAGTAACGGCGAGTGAAGCGG  1318672

Query  580      GAAAAGCTCAAATTTGTAATCTGGCTGTCTTCGATAGTCCGAGTTGTAATCTATAGACGT  639
                ||| |||||||||||| |||||||| ||||||||| ||||||||||||||||||||| | 
Sbjct  1318671  GAAGAGCTCAAATTTGAAATCTGGCAGTCTTCGATTGTCCGAGTTGTAATCTATAGAGGC  1318612

Query  640      GTTTTCCGTGCTGGACCGTATCTAAGTCCCTTGGAACAGG-GTATCAAAGAGGGTGACAA  698
                ||||||||||| ||||||| || ||||| | ||||| ||| |||||||||||||||| ||
Sbjct  1318611  GTTTTCCGTGCCGGACCGTGTCCAAGTCTCCTGGAA-AGGAGTATCAAAGAGGGTGATAA  1318553

Query  699      TCCCGTGCTTGATACGACCACCAGTGCTCTGTGATACACGC-TCTACGAGTCGAGTTGTT  757
                |||||| ||| | ||||||||| ||||||||||||||   | ||||||||||||||||||
Sbjct  1318552  TCCCGTACTTAACACGACCACCGGTGCTCTGTGATAC-GTCTTCTACGAGTCGAGTTGTT  1318494

Query  758      TGGGAATGCAGCTCAAAATGGGTGGTAAATTCCATCTAAAGCTAAATATTGGCGAGAGAC  817
                |||||||||||||||||||||||||| |||||||||||||||||||||||||||||||||
Sbjct  1318493  TGGGAATGCAGCTCAAAATGGGTGGTGAATTCCATCTAAAGCTAAATATTGGCGAGAGAC  1318434

Query  818      CGATAGCGAACAAGTACCGTGAGGGAAAGATGAAAAGCACTTTGGAAAGAGAGTTAAACA  877
                ||||||||||||||||||||||||||||||||||||||||||||||||||||||||||||
Sbjct  1318433  CGATAGCGAACAAGTACCGTGAGGGAAAGATGAAAAGCACTTTGGAAAGAGAGTTAAACA  1318374

Query  878      GTACGTGAAATTGTTGAAAGGGAAACGATTGAAGTCAGTCGTGTTCTTTGGATTCAGCTA  937
                |||||||||||||||||||||||||||||||||||||||||||||||||||||||||| |
Sbjct  1318373  GTACGTGAAATTGTTGAAAGGGAAACGATTGAAGTCAGTCGTGTTCTTTGGATTCAGCCA  1318314

Query  938      GTTCTTCTAGTCTACTTCCATTGAACGGGTCAACATCAGTTTTGTCCGGTGGATAAAGAT  997
                ||||| || |||||||||| | |||||||||||||||||||||||||||||||||||| |
Sbjct  1318313  GTTCTGCTGGTCTACTTCCTTGGAACGGGTCAACATCAGTTTTGTCCGGTGGATAAAGGT  1318254

Query  998      AGTAGGAATGTAGCTCCCCCGGGAGTGTTATAGACTATTATTGCATACACTGGGTGAGAC  1057
                |||||||||||  || | |||| |||||||||| |||||||  |||||||||||||||||
Sbjct  1318253  AGTAGGAATGTGACTTCTCCGGAAGTGTTATAGCCTATTATCACATACACTGGGTGAGAC  1318194

Query  1058     TGAGGACTGCAGCTCGCCTTT-TGGCCGGTCTTCGGACACGTTCGAGCTTAGGATGTTGA  1116
                ||||||||||||||||||||| ||||||||||||||||||||||||||||||||||||||
Sbjct  1318193  TGAGGACTGCAGCTCGCCTTTATGGCCGGTCTTCGGACACGTTCGAGCTTAGGATGTTGA  1318134

Query  1117     CATAATGGCTTTAAACGACCCGTCTTGAAACACGGACCAAGGAGTCTAACATATCTGCGA  1176
                ||||||||||||||||||||||||||||||||||||||||||||||||||||||||||||
Sbjct  1318133  CATAATGGCTTTAAACGACCCGTCTTGAAACACGGACCAAGGAGTCTAACATATCTGCGA  1318074

Query  1177     GTGTTTGAGTGTCAAACTCGAGCGCGTAATGAAAGTGAACTGGGAGGGATCCGTAAGGAG  1236
                ||||||| ||||||||||||||||||||||||||||||| | ||||||||||| ||||||
Sbjct  1318073  GTGTTTGGGTGTCAAACTCGAGCGCGTAATGAAAGTGAA-TTGGAGGGATCCGCAAGGAG  1318015

Query  1237     CACCTTCGACCGATCCGGATGTTTACTGATGGATTTGAGTAAGAGCATATATGCTGGGAC  1296
                |||||||||||||||| |||||||||||| ||||||||||||||||||||||||||||||
Sbjct  1318014  CACCTTCGACCGATCCAGATGTTTACTGAAGGATTTGAGTAAGAGCATATATGCTGGGAC  1317955

Query  1297     CCGAAAGATGGTGAACTATGCCTGAATAGGGCGAAGCCAGGGGAAACTCTGGTGGAGGCT  1356
                ||||||||||||||||||||||||||||||||||||||||||||||||||||||||||||
Sbjct  1317954  CCGAAAGATGGTGAACTATGCCTGAATAGGGCGAAGCCAGGGGAAACTCTGGTGGAGGCT  1317895

Query  1357     CGTAGCGATTCTGACGTGCAAATCGATCGTCAAATTTGGGTATAGGGGCGAAAGACTAAT  1416
                ||||||||||||||||||||||||||||||||||||||||||||||||||||||||||||
Sbjct  1317894  CGTAGCGATTCTGACGTGCAAATCGATCGTCAAATTTGGGTATAGGGGCGAAAGACTAAT  1317835

Query  1417     CGAACCATCTAGTAGCTGGTTCCTGCCGAAGTTTCCCTCAGGATAGCAGAAACTCGCATC  1476
                ||||||||||||||||||||||||||||||||||||||||||||||||||||||||||||
Sbjct  1317834  CGAACCATCTAGTAGCTGGTTCCTGCCGAAGTTTCCCTCAGGATAGCAGAAACTCGCATC  1317775

Query  1477     AGTTTTATGAGGTAAAGCGAATGATTAGAGGCCTTGGGGACGAAACGTCCTTAACCTATT  1536
                ||||||||||||||||||||||||||||||||||||||||||||||||||||||||||||
Sbjct  1317774  AGTTTTATGAGGTAAAGCGAATGATTAGAGGCCTTGGGGACGAAACGTCCTTAACCTATT  1317715

Query  1537     CTCAAACTTTAAATATGTAAGAAGCACTTGTCACTTAATTGGACGTGTGCATGCGAATGA  1596
                ||||||||||||||||||||||||||||||| ||||||||| ||| ||||||||||||||
Sbjct  1317714  CTCAAACTTTAAATATGTAAGAAGCACTTGTTACTTAATTGAACGAGTGCATGCGAATGA  1317655

Query  1597     GAGTTTCTAGTGGGCCATTTTTGGTAAGCAGAACTGGCGATGCGGGATGAACCGATCGTG  1656
                ||||||||||||||||||||||||||||||||||||||||||||||||||||||||||||
Sbjct  1317654  GAGTTTCTAGTGGGCCATTTTTGGTAAGCAGAACTGGCGATGCGGGATGAACCGATCGTG  1317595

Query  1657     AGGTTAAGGTGCCGGAATACACGCTCATCAGACCCCACAAAAGGTGTTAGTTCATCTAGA  1716
                |||||||||||||||||||||||||||||||| |||||||||||||||||||||||||||
Sbjct  1317594  AGGTTAAGGTGCCGGAATACACGCTCATCAGATCCCACAAAAGGTGTTAGTTCATCTAGA  1317535

Query  1717     CAGCAGGACGGTGGCCATGGAAGTCGGAATCCGCTAAGGAGTGTGTAACAACTCACCTGC  1776
                ||||||||||||||||||||||||||||||||||||||||||||||||||||||||||||
Sbjct  1317534  CAGCAGGACGGTGGCCATGGAAGTCGGAATCCGCTAAGGAGTGTGTAACAACTCACCTGC  1317475

Query  1777     CGAATGAACTAGCCCTGAAAATGGATGGCGCTCAAGCGTGTTACCCATACCTCACCGTCA  1836
                ||||||||||||||||||||||||||||||||||||||||||||||||||||||||||||
Sbjct  1317474  CGAATGAACTAGCCCTGAAAATGGATGGCGCTCAAGCGTGTTACCCATACCTCACCGTCA  1317415

Query  1837     GCGTTTAAGTGACGCGCTGACGAGTAGGCAGGCGTGGAGGTCAGTGAAGAAGCCTTGGCA  1896
                ||||||||||||||||||||||||||||||||||||||||||||||||||||||||||||
Sbjct  1317414  GCGTTTAAGTGACGCGCTGACGAGTAGGCAGGCGTGGAGGTCAGTGAAGAAGCCTTGGCA  1317355

Query  1897     GTGATGCTGGGTGAAACGGCCTCTAGTGCAGATCTTGGTGGTAGTAGCAAATATTCAAGT  1956
                ||||||||||||||||||||||||||||||||||||||||| ||||||||||||||||||
Sbjct  1317354  GTGATGCTGGGTGAAACGGCCTCTAGTGCAGATCTTGGTGGAAGTAGCAAATATTCAAGT  1317295

Query  1957     GAGAACCTTGAAGACTGAAGTGGAGAAAGGTTCCATGGTAACAGCAGTTGGACATGGGTT  2016
                ||||||||||||||||||||||||||||||||||||||||||||||||||||||||||||
Sbjct  1317294  GAGAACCTTGAAGACTGAAGTGGAGAAAGGTTCCATGGTAACAGCAGTTGGACATGGGTT  1317235

Query  2017     AGTCGATCCTAAGAGATAGGGAAGCTCCGTTTTAAAGTACACGATTTTCCGTGTCGCCTA  2076
                |||||||||||||||||||||||| |||||||||||||||||||||||||||||||||||
Sbjct  1317234  AGTCGATCCTAAGAGATAGGGAAGTTCCGTTTTAAAGTACACGATTTTCCGTGTCGCCTA  1317175

Query  2077     TCGAAAGGGAATCCGGTTAAGATTCCGGAACCAGGATGTGGATCTTTAACGGCAACGTAA  2136
                ||||||||||||||||||||||||||||||||||||||||||||||||||||||||||||
Sbjct  1317174  TCGAAAGGGAATCCGGTTAAGATTCCGGAACCAGGATGTGGATCTTTAACGGCAACGTAA  1317115

Query  2137     ATGAAGTTGGAGACGCTGGCAAGGGCCCTGGGAAGAGTTCTCTTTTCTCCTTAACCGCTT  2196
                ||||||||||||||||||||||||||||||||||||||||||||||||||||||||||||
Sbjct  1317114  ATGAAGTTGGAGACGCTGGCAAGGGCCCTGGGAAGAGTTCTCTTTTCTCCTTAACCGCTT  1317055

Query  2197     ACGACCTTGAAATCGGATTATCCGGAGCTAAGGTTATATGGCGGGTAGAGCACAACACCT  2256
                |||||||||||||||||||||||||||||||||||||||||||||||||||||||||| |
Sbjct  1317054  ACGACCTTGAAATCGGATTATCCGGAGCTAAGGTTATATGGCGGGTAGAGCACAACACTT  1316995

Query  2257     CTGTTGTGTCCGGTGCGTCCTTGACAGTCCTTGAAAATCCGACGGAATGTATAAGTCTCA  2316
                ||||||||||||||||||||||||||||||||||||||||||||||||||||||||||||
Sbjct  1316994  CTGTTGTGTCCGGTGCGTCCTTGACAGTCCTTGAAAATCCGACGGAATGTATAAGTCTCA  1316935

Query  2317     CGCCTGGTCGTACTCATAACCGCAGCAGGTCTCCAAGGTGAACAGCCTCTAGTTGATAGA  2376
                ||||||||||||||||||||||||||||||||||||||||||||||||||||||||||||
Sbjct  1316934  CGCCTGGTCGTACTCATAACCGCAGCAGGTCTCCAAGGTGAACAGCCTCTAGTTGATAGA  1316875

Query  2377     ACAATGTAGATAAGGGAAGTCGGCAAAATAGATCCGTAACTTCGGGATAAGGATTGGCTC  2436
                ||||||||||||||||||||||||||||||||||||||||||||||||||||||||||||
Sbjct  1316874  ACAATGTAGATAAGGGAAGTCGGCAAAATAGATCCGTAACTTCGGGATAAGGATTGGCTC  1316815

Query  2437     TAAGGGTTGGGTATGTCGGGCCTTGAGTAGAAGTGAGCTGGACTAGGCTGGACTGAGTGG  2496
                ||||||||||||| |||||||||| |||||||   || |||||| ||| |||||| | ||
Sbjct  1316814  TAAGGGTTGGGTACGTCGGGCCTTTAGTAGAAAGAAGTTGGACTGGGCCGGACTGGGCGG  1316755

Query  2497     GGCAACCTACTCGGACCGGCCCGGACTGGCGACCGGAAGCTCTTGGCAGTCTTCGGGCGT  2556
                ||||||||  |||||| |||| |||| | |||| ||||||| ||||||||||||||||||
Sbjct  1316754  GGCAACCTGTTCGGACTGGCCTGGACCGACGACTGGAAGCTTTTGGCAGTCTTCGGGCGT  1316695

Query  2557     CCGGCATACAATTAACAACCGACTTAGAACTGGTACGGACAAGGGGAAT  2605
                ||||| ||||| |||||||||||||||||||||||||||||||||||||
Sbjct  1316694  CCGGCGTACAAGTAACAACCGACTTAGAACTGGTACGGACAAGGGGAAT  1316646


>QPMP01000167.1 Colletotrichum tropicale strain CgS9275 KSG_CgS9275_v1_scaffold0167, 
whole genome shotgun sequence
Length=3005

 Score = 4013 bits (2173),  Expect = 0.0
 Identities = 2483/2629 (94%), Gaps = 35/2629 (1%)
 Strand=Plus/Minus

Query  1     CAAGGTTTCCGTAGGTGAACCTGCGGAAGGATCATTAGTGAATTGCTCTTT-GAGCGTTA  59
             ||||||||||||||||||||||||||||||||||||||||| |||| ||||  ||  |||
Sbjct  2789  CAAGGTTTCCGTAGGTGAACCTGCGGAAGGATCATTAGTGA-TTGC-CTTTATAGGCTTA  2732

Query  60    -AACTATATCCATCTACACCTGTGAACTGTT-GATTGACTT--CG---GTCAATTACTTT  112
              |||||||||||  |||||||||||||||||  | | ||||  ||   ||| | || |||
Sbjct  2731  TAACTATATCCACTTACACCTGTGAACTGTTCTACT-ACTTGACGCAAGTCGAGTATTTT  2673

Query  113   TACAAACATTGTGTAATGAACGTCATGTTATTATAACAAAA-ATAACTTTCAACAACGGA  171
             |||||||| ||||||||||||||| | |||||||||||||| | ||||||||||||||||
Sbjct  2672  TACAAACAATGTGTAATGAACGTCGTTTTATTATAACAAAATAAAACTTTCAACAACGGA  2613

Query  172   TCTCTTGGCTCTCGCATCGATGAAGAACGCAGCGAAATGCGATAAGTAATGTGAATTGCA  231
             |||||||||||||||||||||||||||||||||||| |||||||||||||||||||||||
Sbjct  2612  TCTCTTGGCTCTCGCATCGATGAAGAACGCAGCGAATTGCGATAAGTAATGTGAATTGCA  2553

Query  232   GAATTCAGTGAATCATCGAATCTTTGAACGCAACTTGCGCTCTCTGGTATTCCGGAGAGC  291
             |||||||||||||||||||||||||||||||| |||||||||||||||||||||||||||
Sbjct  2552  GAATTCAGTGAATCATCGAATCTTTGAACGCAGCTTGCGCTCTCTGGTATTCCGGAGAGC  2493

Query  292   ATGCCTGTTTGAGTATCATGAAATCTCAACCATTAGGGTTTCTTAATGGCTTGGATTTGG  351
             |||||||||| ||| ||||||||||||||||| ||||||||| |||||| ||||||||||
Sbjct  2492  ATGCCTGTTTCAGTGTCATGAAATCTCAACCACTAGGGTTTCCTAATGGATTGGATTTGG  2433

Query  352   GCG-CTGCCACTTGCCTG---GCTCGCCTTAAAAGAGTTAGC--GTATTAAC-TTGTCGA  404
             ||| |||| | ||  |||   |||||||||||||||||||||  || || || ||   | 
Sbjct  2432  GCGTCTGCGA-TT-TCTGATCGCTCGCCTTAAAAGAGTTAGCAAGT-TTGACATTAATG-  2377

Query  405   TCTGGCGTAATAAGTTTCGCTGGTGTAGACT-TG-AGAAGTGCGCTTCTAATCGTCTTC-  461
             || || |||||||||||| |||| ||  | | ||  |||| | |||||||||||||  | 
Sbjct  2376  TCCGGTGTAATAAGTTTCACTGG-GTCCATTGTGTTGAAGCGTGCTTCTAATCGTCCGCA  2318

Query  462   -GGACAATT-CTTGAACTCTGGTCTCAAATCAGGTAGGACTACCCGCTGAACTTAAGCAT  519
              |||||||| |||  ||||||| || ||||||||||||||||||||||||||||||||||
Sbjct  2317  AGGACAATTACTTTGACTCTGGCCTGAAATCAGGTAGGACTACCCGCTGAACTTAAGCAT  2258

Query  520   ATCAATAAGCGGAGGAAAAGAAACTAACTAGGATTCCCTTAGTAACGGCGAGTGAACCGG  579
             |||||||||||||||||||||||||||| ||||||||| ||||||||||||||||| |||
Sbjct  2257  ATCAATAAGCGGAGGAAAAGAAACTAACAAGGATTCCCCTAGTAACGGCGAGTGAAGCGG  2198

Query  580   GAAAAGCTCAAATTTGTAATCTGGCTGTCTTCGATAGTCCGAGTTGTAATCTATAGACGT  639
             ||| |||||||||||| |||||||| ||||||||| ||||||||||||||||||||| | 
Sbjct  2197  GAAGAGCTCAAATTTGAAATCTGGCAGTCTTCGATTGTCCGAGTTGTAATCTATAGAGGC  2138

Query  640   GTTTTCCGTGCTGGACCGTATCTAAGTCCCTTGGAACAGG-GTATCAAAGAGGGTGACAA  698
             ||||||||||| ||||||| || ||||| | ||||| ||| |||||||||||||||| ||
Sbjct  2137  GTTTTCCGTGCCGGACCGTGTCCAAGTCTCCTGGAA-AGGAGTATCAAAGAGGGTGATAA  2079

Query  699   TCCCGTGCTTGATACGACCACCAGTGCTCTGTGATACACGC-TCTACGAGTCGAGTTGTT  757
             |||||| ||| | ||||||||| ||||||||||||||   | ||||||||||||||||||
Sbjct  2078  TCCCGTACTTAACACGACCACCGGTGCTCTGTGATAC-GTCTTCTACGAGTCGAGTTGTT  2020

Query  758   TGGGAATGCAGCTCAAAATGGGTGGTAAATTCCATCTAAAGCTAAATATTGGCGAGAGAC  817
             |||||||||||||||||||||||||| |||||||||||||||||||||||||||||||||
Sbjct  2019  TGGGAATGCAGCTCAAAATGGGTGGTGAATTCCATCTAAAGCTAAATATTGGCGAGAGAC  1960

Query  818   CGATAGCGAACAAGTACCGTGAGGGAAAGATGAAAAGCACTTTGGAAAGAGAGTTAAACA  877
             ||||||||||||||||||||||||||||||||||||||||||||||||||||||||||||
Sbjct  1959  CGATAGCGAACAAGTACCGTGAGGGAAAGATGAAAAGCACTTTGGAAAGAGAGTTAAACA  1900

Query  878   GTACGTGAAATTGTTGAAAGGGAAACGATTGAAGTCAGTCGTGTTCTTTGGATTCAGCTA  937
             |||||||||||||||||||||||||||||||||||||||||||||||||||||||||| |
Sbjct  1899  GTACGTGAAATTGTTGAAAGGGAAACGATTGAAGTCAGTCGTGTTCTTTGGATTCAGCCA  1840

Query  938   GTTCTTCTAGTCTACTTCCATTGAACGGGTCAACATCAGTTTTGTCCGGTGGATAAAGAT  997
             ||||| || |||||||||| | |||||||||||||||||||||||||||||||||||| |
Sbjct  1839  GTTCTGCTGGTCTACTTCCTTGGAACGGGTCAACATCAGTTTTGTCCGGTGGATAAAGGT  1780

Query  998   AGTAGGAATGTAGCTCCCCCGGGAGTGTTATAGACTATTATTGCATACACTGGGTGAGAC  1057
             |||||||||||  || | |||| |||||||||| |||||||  |||||||||||||||||
Sbjct  1779  AGTAGGAATGTGACTTCTCCGGAAGTGTTATAGCCTATTATCACATACACTGGGTGAGAC  1720

Query  1058  TGAGGACTGCAGCTCGCCTTT-TGGCCGGTCTTCGGACACGTTCGAGCTTAGGATGTTGA  1116
             ||||||||||||||||||||| ||||||| |||||| |||||||||||||||||||||||
Sbjct  1719  TGAGGACTGCAGCTCGCCTTTATGGCCGGCCTTCGGGCACGTTCGAGCTTAGGATGTTGA  1660

Query  1117  CATAATGGCTTTAAACGACCCGTCTTGAAACACGGACCAAGGAGTCTAACATATCTGCGA  1176
             ||||||||||||||||||||||||||||||||||||||||||||||||||||||||||||
Sbjct  1659  CATAATGGCTTTAAACGACCCGTCTTGAAACACGGACCAAGGAGTCTAACATATCTGCGA  1600

Query  1177  GTGTTTGAGTGTCAAACTCGAGCGCGTAATGAAAGTGAACTGGGAGGGATCCGTAAGGAG  1236
             ||||||| ||||||||||||||||||||||||||||||| | ||||||||||| ||||||
Sbjct  1599  GTGTTTGGGTGTCAAACTCGAGCGCGTAATGAAAGTGAA-TTGGAGGGATCCGCAAGGAG  1541

Query  1237  CACCTTCGACCGATCCGGATGTTTACTGATGGATTTGAGTAAGAGCATATATGCTGGGAC  1296
             |||||||||||||||| |||||||||||| ||||||||||||||||||||||||||||||
Sbjct  1540  CACCTTCGACCGATCCAGATGTTTACTGAAGGATTTGAGTAAGAGCATATATGCTGGGAC  1481

Query  1297  CCGAAAGATGGTGAACTATGCCTGAATAGGGCGAAGCCAGGGGAAACTCTGGTGGAGGCT  1356
             ||||||||||||||||||||||||||||||||||||||||||||||||||||||||||||
Sbjct  1480  CCGAAAGATGGTGAACTATGCCTGAATAGGGCGAAGCCAGGGGAAACTCTGGTGGAGGCT  1421

Query  1357  CGTAGCGATTCTGACGTGCAAATCGATCGTCAAATTTGGGTATAGGGGCGAAAGACTAAT  1416
             ||||||||||||||||||||||||||||||||||||||||||||||||||||||||||||
Sbjct  1420  CGTAGCGATTCTGACGTGCAAATCGATCGTCAAATTTGGGTATAGGGGCGAAAGACTAAT  1361

Query  1417  CGAACCATCTAGTAGCTGGTTCCTGCCGAAGTTTCCCTCAGGATAGCAGAAACTCGCATC  1476
             ||||||||||||||||||||||||||||||||||||||||||||||||||||||||||||
Sbjct  1360  CGAACCATCTAGTAGCTGGTTCCTGCCGAAGTTTCCCTCAGGATAGCAGAAACTCGCATC  1301

Query  1477  AGTTTTATGAGGTAAAGCGAATGATTAGAGGCCTTGGGGACGAAACGTCCTTAACCTATT  1536
             ||||||||||||||||||||||||||||||||||||||||||||||||||||||||||||
Sbjct  1300  AGTTTTATGAGGTAAAGCGAATGATTAGAGGCCTTGGGGACGAAACGTCCTTAACCTATT  1241

Query  1537  CTCAAACTTTAAATATGTAAGAAGCACTTGTCACTTAATTGGACGTGTGCATGCGAATGA  1596
             ||||||||||||||||||||||||||||||| ||||||||| ||||||||||||||||||
Sbjct  1240  CTCAAACTTTAAATATGTAAGAAGCACTTGTTACTTAATTGAACGTGTGCATGCGAATGA  1181

Query  1597  GAGTTTCTAGTGGGCCATTTTTGGTAAGCAGAACTGGCGATGCGGGATGAACCGATCGTG  1656
             ||||||||||||||||||||||||||||||||||||||||||||||||||||||||||||
Sbjct  1180  GAGTTTCTAGTGGGCCATTTTTGGTAAGCAGAACTGGCGATGCGGGATGAACCGATCGTG  1121

Query  1657  AGGTTAAGGTGCCGGAATACACGCTCATCAGACCCCACAAAAGGTGTTAGTTCATCTAGA  1716
             |||||||||||||||||||||||||||||||| |||||||||||||||||||||||||||
Sbjct  1120  AGGTTAAGGTGCCGGAATACACGCTCATCAGATCCCACAAAAGGTGTTAGTTCATCTAGA  1061

Query  1717  CAGCAGGACGGTGGCCATGGAAGTCGGAATCCGCTAAGGAGTGTGTAACAACTCACCTGC  1776
             ||||||||||||||||||||||||||||||||||||||||||||||||||||||||||||
Sbjct  1060  CAGCAGGACGGTGGCCATGGAAGTCGGAATCCGCTAAGGAGTGTGTAACAACTCACCTGC  1001

Query  1777  CGAATGAACTAGCCCTGAAAATGGATGGCGCTCAAGCGTGTTACCCATACCTCACCGTCA  1836
             ||||||||||||||||||||||||||||||||||||||||||||||||||||||||||||
Sbjct  1000  CGAATGAACTAGCCCTGAAAATGGATGGCGCTCAAGCGTGTTACCCATACCTCACCGTCA  941

Query  1837  GCGTTTAAGTGACGCGCTGACGAGTAGGCAGGCGTGGAGGTCAGTGAAGAAGCCTTGGCA  1896
             ||||||||||||||||||||||||||||||||||||||||||||||||||||||||||||
Sbjct  940   GCGTTTAAGTGACGCGCTGACGAGTAGGCAGGCGTGGAGGTCAGTGAAGAAGCCTTGGCA  881

Query  1897  GTGATGCTGGGTGAAACGGCCTCTAGTGCAGATCTTGGTGGTAGTAGCAAATATTCAAGT  1956
             ||||||||||||||||||||||||||||||||||||||||| ||||||||||||||||||
Sbjct  880   GTGATGCTGGGTGAAACGGCCTCTAGTGCAGATCTTGGTGGAAGTAGCAAATATTCAAGT  821

Query  1957  GAGAACCTTGAAGACTGAAGTGGAGAAAGGTTCCATGGTAACAGCAGTTGGACATGGGTT  2016
             ||||||||||||||||||||||||||||||||||||||||||||||||||||||||||||
Sbjct  820   GAGAACCTTGAAGACTGAAGTGGAGAAAGGTTCCATGGTAACAGCAGTTGGACATGGGTT  761

Query  2017  AGTCGATCCTAAGAGATAGGGAAGCTCCGTTTTAAAGTACACGATTTTCCGTGTCGCCTA  2076
             |||||||||||||||||||||||| |||||||||||||||||||||||||||||||||||
Sbjct  760   AGTCGATCCTAAGAGATAGGGAAGTTCCGTTTTAAAGTACACGATTTTCCGTGTCGCCTA  701

Query  2077  TCGAAAGGGAATCCGGTTAAGATTCCGGAACCAGGATGTGGATCTTTAACGGCAACGTAA  2136
             ||||||||||||||||||||||||||||||||||||||||||||||||||||||||||||
Sbjct  700   TCGAAAGGGAATCCGGTTAAGATTCCGGAACCAGGATGTGGATCTTTAACGGCAACGTAA  641

Query  2137  ATGAAGTTGGAGACGCTGGCAAGGGCCCTGGGAAGAGTTCTCTTTTCTCCTTAACCGCTT  2196
             ||||||||||||||||||||||||||||||||||||||||||||||||||||||||||||
Sbjct  640   ATGAAGTTGGAGACGCTGGCAAGGGCCCTGGGAAGAGTTCTCTTTTCTCCTTAACCGCTT  581

Query  2197  ACGACCTTGAAATCGGATTATCCGGAGCTAAGGTTATATGGCGGGTAGAGCACAACACCT  2256
             |||||||||||||||||||||||||||||||||||||||||||||||||||||||||| |
Sbjct  580   ACGACCTTGAAATCGGATTATCCGGAGCTAAGGTTATATGGCGGGTAGAGCACAACACTT  521

Query  2257  CTGTTGTGTCCGGTGCGTCCTTGACAGTCCTTGAAAATCCGACGGAATGTATAAGTCTCA  2316
             ||||||||||||||||||||||||||||||||||||||||||||||||||||||||||||
Sbjct  520   CTGTTGTGTCCGGTGCGTCCTTGACAGTCCTTGAAAATCCGACGGAATGTATAAGTCTCA  461

Query  2317  CGCCTGGTCGTACTCATAACCGCAGCAGGTCTCCAAGGTGAACAGCCTCTAGTTGATAGA  2376
             ||||||||||||||||||||||||||||||||||||||||||||||||||||||||||||
Sbjct  460   CGCCTGGTCGTACTCATAACCGCAGCAGGTCTCCAAGGTGAACAGCCTCTAGTTGATAGA  401

Query  2377  ACAATGTAGATAAGGGAAGTCGGCAAAATAGATCCGTAACTTCGGGATAAGGATTGGCTC  2436
             ||||||||||||||||||||||||||||||||||||||||||||||||||||||||||||
Sbjct  400   ACAATGTAGATAAGGGAAGTCGGCAAAATAGATCCGTAACTTCGGGATAAGGATTGGCTC  341

Query  2437  TAAGGGTTGGGTATGTCGGGCCTTGAGTAGAAGTGAGCTGGACTAGGCTGGACTGAGTGG  2496
             ||||||||||||| |||||||| | |||||||   || |||||| ||| |||||| | ||
Sbjct  340   TAAGGGTTGGGTACGTCGGGCCATTAGTAGAAAGAAGTTGGACTGGGCCGGACTGGGCGG  281

Query  2497  GGCAACCTACTCGGACCGGCCCGGACTGGCGACCGGAAGCTCTTGGCAGTCTTCGGGCGT  2556
             ||||||||  |||||| |||| |||| | |||| ||||||| ||||||||||||||||||
Sbjct  280   GGCAACCTGTTCGGACTGGCCTGGACCGACGACTGGAAGCTTTTGGCAGTCTTCGGGCGT  221

Query  2557  CCGGCATACAATTAACAACCGACTTAGAACTGGTACGGACAAGGGGAAT  2605
             ||||| |||||||||||||||||||||||||||||||||||||||||||
Sbjct  220   CCGGCGTACAATTAACAACCGACTTAGAACTGGTACGGACAAGGGGAAT  172


>QKWK01000021.1 Vanrija humicola strain CBS 4282 CBS4282_scaffold21, whole genome 
shotgun sequence
Length=91415

 Score = 3997 bits (2164),  Expect = 0.0
 Identities = 2474/2622 (94%), Gaps = 28/2622 (1%)
 Strand=Plus/Plus

Query  1      CAAGGTTTCCGTAGGTGAACCTGCGGAAGGATCATTAGTGAATTGCTCTT--TGAGCGTT  58
              ||||||||||||||||||||||||||||||||||||||||| | || |||  || ||   
Sbjct  86818  CAAGGTTTCCGTAGGTGAACCTGCGGAAGGATCATTAGTGA-TGGCCCTTAGTG-GCTAA  86875

Query  59     AAACTATATCCATCTACACCTGTGAACTGTTGA-T--TGACTTCGG-T-CAATTACTTTT  113
              |||||||||||    |||||||||||||||||| |   | |||||| |   ||| |||||
Sbjct  86876  AAACTATATCCCA-AACACCTGTGAACTGTTGAATCGCGTCTTCGGATGTGATT-CTTTT  86933

Query  114    ACAAACATTGTGTAATGAACGTCATGTTATTATAACAAAAATAACTTTCAACAACGGATC  173
              |||||||||||||||||||||||||   |||||||  || | ||||||||||||||||||
Sbjct  86934  ACAAACATTGTGTAATGAACGTCATAACATTATAAACAATACAACTTTCAACAACGGATC  86993

Query  174    TCTTGGCTCTCGCATCGATGAAGAACGCAGCGAAATGCGATAAGTAATGTGAATTGCAGA  233
              ||||||||||||||||||||||||||||||||||||||||||||||||||||||||||||
Sbjct  86994  TCTTGGCTCTCGCATCGATGAAGAACGCAGCGAAATGCGATAAGTAATGTGAATTGCAGA  87053

Query  234    ATTCAGTGAATCATCGAATCTTTGAACGCAACTTGCGCTCTCTGGTATTCCGGAGAGCAT  293
              ||||||||||||||||||||||||||||||||||||||||||||||||||||||||||||
Sbjct  87054  ATTCAGTGAATCATCGAATCTTTGAACGCAACTTGCGCTCTCTGGTATTCCGGAGAGCAT  87113

Query  294    GCCTGTTTGAGTATCATGAAATCTCAACCATTAGGGTTTCTTAATGGCTTGGATTTGGGC  353
              |||||||||||| ||||||  ||||||||| |||||||||||| |||||||||| |||| 
Sbjct  87114  GCCTGTTTGAGTGTCATGATCTCTCAACCAATAGGGTTTCTTATTGGCTTGGATCTGGGT  87173

Query  354    GCTGCCA-C-TTGCCTGGCTCGCCTTAAAAGAGTTAGCGTATTAA-CT-TGTCGATCTGG  409
              | ||||| | ||| ||||||||||||||| |||||||||  | || || ||||| |||||
Sbjct  87174  GTTGCCAGCTTTGTCTGGCTCGCCTTAAAGGAGTTAGCGAGTAAAGCTCTGTCG-TCTGG  87232

Query  410    CGTAATAAGTTTCGCTGGTGTAGAC-T-TGAGAAGTGCGCTTCTAATCGTCTTCGGACAA  467
              ||||||||||||||||||||||||| | || |  |  ||||| |||||| | |||| |||
Sbjct  87233  CGTAATAAGTTTCGCTGGTGTAGACATGTGTGGCGCACGCTTATAATCGCCCTCGGGCAA  87292

Query  468    TTCTTGAACTCTGGTCTCAAATCAGGTAGGACTACCCGCTGAACTTAAGCATATCAATAA  527
              || ||| ||||||| |||||||||||||||||||||||||||||||||||||||||||||
Sbjct  87293  TTTTTG-ACTCTGGCCTCAAATCAGGTAGGACTACCCGCTGAACTTAAGCATATCAATAA  87351

Query  528    GCGGAGGAAAAGAAACTAACTAGGATTCCCTTAGTAACGGCGAGTGAACCGGGAAAAGCT  587
              |||||||||||||||||||| ||||||||| ||||| ||||||||||| |||||| ||||
Sbjct  87352  GCGGAGGAAAAGAAACTAACAAGGATTCCCCTAGTAGCGGCGAGTGAAGCGGGAAGAGCT  87411

Query  588    CAAATTTGTAATCTGGCTGTCTTCGA-TAGTCCGAGTTGTAATCTATAGACGTGTTTTCC  646
              ||||||||||||||||| |||||  |   ||||||||||||||||||||| |||||||||
Sbjct  87412  CAAATTTGTAATCTGGC-GTCTTTCAGGCGTCCGAGTTGTAATCTATAGAAGTGTTTTCC  87470

Query  647    GTGCTGGACCGTATCTAAGTCCCTTGGAACAGGGTATCAAAGAGGGTGACAATCCCGTGC  706
              |||||||||| | || |||||||||||||||||||||||||||||||||||||||||| |
Sbjct  87471  GTGCTGGACCATGTCCAAGTCCCTTGGAACAGGGTATCAAAGAGGGTGACAATCCCGTAC  87530

Query  707    TTGATACGACCACCAGTGCTCTGTGATACACGCTCTACGAGTCGAGTTGTTTGGGAATGC  766
              |||| | ||||||||||||||||||||||||  |||||||||||||||||||||||||||
Sbjct  87531  TTGACATGACCACCAGTGCTCTGTGATACACTTTCTACGAGTCGAGTTGTTTGGGAATGC  87590

Query  767    AGCTCAAAATGGGTGGTAAATTCCATCTAAAGCTAAATATTGGCGAGAGACCGATAGCGA  826
              ||||||||||||||||||||||||||||||||||||||||||||||||||||||||||||
Sbjct  87591  AGCTCAAAATGGGTGGTAAATTCCATCTAAAGCTAAATATTGGCGAGAGACCGATAGCGA  87650

Query  827    ACAAGTACCGTGAGGGAAAGATGAAAAGCACTTTGGAAAGAGAGTTAAACAGTACGTGAA  886
              ||||||||||||||||||||||||||||||||||||||||||||||||||||||||||||
Sbjct  87651  ACAAGTACCGTGAGGGAAAGATGAAAAGCACTTTGGAAAGAGAGTTAAACAGTACGTGAA  87710

Query  887    ATTGTTGAAAGGGAAACGATTGAAGTCAGTCGTGTTCTTTGGATTCAGCTAGTTCTTCTA  946
              ||||||||||||||||||||||||||||||||||||| ||||| |||||  ||| |||  
Sbjct  87711  ATTGTTGAAAGGGAAACGATTGAAGTCAGTCGTGTTCATTGGACTCAGCCGGTT-TTC-G  87768

Query  947    GTCTACTTCCATTGAACGGGTCAACATCAGTTTTGTCCGGTGGATAAAGATAGTAGGAAT  1006
              || || |||| ||||||||||||||||||||||||||||||||||||||  || | ||| 
Sbjct  87769  GTGTATTTCCTTTGAACGGGTCAACATCAGTTTTGTCCGGTGGATAAAGGCAGGAAGAAA  87828

Query  1007   GTAGCTCCCCCGGGAGTGTTATAGACTATTAT-T-GCATACACTGGGTGAGACTGAGGAC  1064
              || |||||| |||||||||||||| || || | |  ||||||||||  ||||||||||||
Sbjct  87829  GTGGCTCCCTCGGGAGTGTTATAG-CT-TTCTGTCACATACACTGGAGGAGACTGAGGAC  87886

Query  1065   TGCAGCTCGCCTTTTGGCCGGTCTTCGGACACGTTCGAGCTTAGGATGTTGACATAATGG  1124
              |||||||||||||||||||||  ||||  |||||||||||||||||||||||||||||||
Sbjct  87887  TGCAGCTCGCCTTTTGGCCGGGGTTCGCCCACGTTCGAGCTTAGGATGTTGACATAATGG  87946

Query  1125   CTTTAAACGACCCGTCTTGAAACACGGACCAAGGAGTCTAACATATCTGCGAGTGTTTGA  1184
              ||||||||||||||||||||||||||||||||||||||||||||||||||||||||||||
Sbjct  87947  CTTTAAACGACCCGTCTTGAAACACGGACCAAGGAGTCTAACATATCTGCGAGTGTTTGA  88006

Query  1185   GTGTCAAACTCGAGCGCGTAATGAAAGTGAAC-TGGGAGGGATCCGTAAGGAGCACCTTC  1243
              |||||||||||||||||||||||||||||||| | ||||||||||| |||||||||||||
Sbjct  88007  GTGTCAAACTCGAGCGCGTAATGAAAGTGAACGTAGGAGGGATCCGCAAGGAGCACCTTC  88066

Query  1244   GACCGATCCGGATGTTTACTGATGGATTTGAGTAAGAGCATATATGCTGGGACCCGAAAG  1303
              ||||||||||||| |||| |||||||||||||||||||||||||||||||||||||||||
Sbjct  88067  GACCGATCCGGATCTTTAGTGATGGATTTGAGTAAGAGCATATATGCTGGGACCCGAAAG  88126

Query  1304   ATGGTGAACTATGCCTGAATAGGGCGAAGCCAGGGGAAACTCTGGTGGAGGCTCGTAGCG  1363
              ||||||||||||||||||||||||||||||||||||||||||||||||||||||||||||
Sbjct  88127  ATGGTGAACTATGCCTGAATAGGGCGAAGCCAGGGGAAACTCTGGTGGAGGCTCGTAGCG  88186

Query  1364   ATTCTGACGTGCAAATCGATCGTCAAATTTGGGTATAGGGGCGAAAGACTAATCGAACCA  1423
              ||||||||||||||||||||||||||||||||||||||||||||||||||||||||||||
Sbjct  88187  ATTCTGACGTGCAAATCGATCGTCAAATTTGGGTATAGGGGCGAAAGACTAATCGAACCA  88246

Query  1424   TCTAGTAGCTGGTTCCTGCCGAAGTTTCCCTCAGGATAGCAGAAACTCGCATCAGTTTTA  1483
              ||||||||||||||||||||||||||||||||||||||||||||||||||||||||||||
Sbjct  88247  TCTAGTAGCTGGTTCCTGCCGAAGTTTCCCTCAGGATAGCAGAAACTCGCATCAGTTTTA  88306

Query  1484   TGAGGTAAAGCGAATGATTAGAGGCCTTGGGGACGAAACGTCCTTAACCTATTCTCAAAC  1543
              ||||||||||||||||||||||||||||||||||||||||||||||||||||||||||||
Sbjct  88307  TGAGGTAAAGCGAATGATTAGAGGCCTTGGGGACGAAACGTCCTTAACCTATTCTCAAAC  88366

Query  1544   TTTAAATATGTAAGAAGCACTTGTCACTTAATTGGACGTGTGCATGCGAATGAGAGTTTC  1603
              ||||||||||||||||||||||||||||||||||||||||||||||||||||||||||||
Sbjct  88367  TTTAAATATGTAAGAAGCACTTGTCACTTAATTGGACGTGTGCATGCGAATGAGAGTTTC  88426

Query  1604   TAGTGGGCCATTTTTGGTAAGCAGAACTGGCGATGCGGGATGAACCGATCGTGAGGTTAA  1663
              ||||||||||||||||||||||||||||||||||||||||||||||||||||||||||||
Sbjct  88427  TAGTGGGCCATTTTTGGTAAGCAGAACTGGCGATGCGGGATGAACCGATCGTGAGGTTAA  88486

Query  1664   GGTGCCGGAATACACGCTCATCAGACCCCACAAAAGGTGTTAGTTCATCTAGACAGCAGG  1723
              ||||||||||||||||||||||||||||||||||||||||||||||||||||||||||||
Sbjct  88487  GGTGCCGGAATACACGCTCATCAGACCCCACAAAAGGTGTTAGTTCATCTAGACAGCAGG  88546

Query  1724   ACGGTGGCCATGGAAGTCGGAATCCGCTAAGGAGTGTGTAACAACTCACCTGCCGAATGA  1783
              ||||||||||||||||||||||||||||||||||||||||||||||||||||||||||||
Sbjct  88547  ACGGTGGCCATGGAAGTCGGAATCCGCTAAGGAGTGTGTAACAACTCACCTGCCGAATGA  88606

Query  1784   ACTAGCCCTGAAAATGGATGGCGCTCAAGCGTGTTACCCATACCTCACCGTCAGCGTTTA  1843
              ||||||||||||||||||||||||||||||||||||||||||||||||||||||||||||
Sbjct  88607  ACTAGCCCTGAAAATGGATGGCGCTCAAGCGTGTTACCCATACCTCACCGTCAGCGTTTA  88666

Query  1844   AGTGACGCGCTGACGAGTAGGCAGGCGTGGAGGTCAGTGAAGAAGCCTTGGCAGTGATGC  1903
              ||||||||||||||||||||||||||||||||||||||||||||||||||||||||||||
Sbjct  88667  AGTGACGCGCTGACGAGTAGGCAGGCGTGGAGGTCAGTGAAGAAGCCTTGGCAGTGATGC  88726

Query  1904   TGGGTGAAACGGCCTCTAGTGCAGATCTTGGTGGTAGTAGCAAATATTCAAGTGAGAACC  1963
              ||||||||||||||||||||||||||||||||||||||||||||||||||||||||||||
Sbjct  88727  TGGGTGAAACGGCCTCTAGTGCAGATCTTGGTGGTAGTAGCAAATATTCAAGTGAGAACC  88786

Query  1964   TTGAAGACTGAAGTGGAGAAAGGTTCCATGGTAACAGCAGTTGGACATGGGTTAGTCGAT  2023
              ||||||||||||||||||||||||||||||||||||||||||||||||||||||||||||
Sbjct  88787  TTGAAGACTGAAGTGGAGAAAGGTTCCATGGTAACAGCAGTTGGACATGGGTTAGTCGAT  88846

Query  2024   CCTAAGAGATAGGGAAGCTCCGTTTTAAAGTACACGATTTTCCGTGTCGCCTATCGAAAG  2083
              ||||||||||||||||| ||||||||||||||||||||||||||||||||||||||||||
Sbjct  88847  CCTAAGAGATAGGGAAGTTCCGTTTTAAAGTACACGATTTTCCGTGTCGCCTATCGAAAG  88906

Query  2084   GGAATCCGGTTAAGATTCCGGAACCAGGATGTGGATCTTTAACGGCAACGTAAATGAAGT  2143
              |||||||||||||||||||||||||||||||||||||||| |||| ||||||||||||||
Sbjct  88907  GGAATCCGGTTAAGATTCCGGAACCAGGATGTGGATCTTTGACGGTAACGTAAATGAAGT  88966

Query  2144   TGGAGACGCTGGCAAGGGCCCTGGGAAGAGTTCTCTTTTCTCCTTAACCGCTTACGACCT  2203
              |||| |||||||||||||||||||||||||||||||||||||||||||| ||||||||||
Sbjct  88967  TGGAAACGCTGGCAAGGGCCCTGGGAAGAGTTCTCTTTTCTCCTTAACCACTTACGACCT  89026

Query  2204   TGAAATCGGATTATCCGGAGCTAAGGTTATATGGCGGGTAGAGCACAACACCTCTGTTGT  2263
              |||||||||||||||||||||||||||||||||| ||||| |||||||||| ||||||||
Sbjct  89027  TGAAATCGGATTATCCGGAGCTAAGGTTATATGGTGGGTATAGCACAACACTTCTGTTGT  89086

Query  2264   GTCCGGTGCGTCCTTGACAGTCCTTGAAAATCCGACGGAATGTATAAGTCTCACGCCTGG  2323
              |||||||||||||||||||||||||||||||||||||||| || ||| ||||||||||||
Sbjct  89087  GTCCGGTGCGTCCTTGACAGTCCTTGAAAATCCGACGGAACGTTTAAATCTCACGCCTGG  89146

Query  2324   TCGTACTCATAACCGCAGCAGGTCTCCAAGGTGAACAGCCTCTAGTTGATAGAACAATGT  2383
              ||||||||||||||||||||||||||||||||||||||||||||||||||||||||||||
Sbjct  89147  TCGTACTCATAACCGCAGCAGGTCTCCAAGGTGAACAGCCTCTAGTTGATAGAACAATGT  89206

Query  2384   AGATAAGGGAAGTCGGCAAAATAGATCCGTAACTTCGGGATAAGGATTGGCTCTAAGGGT  2443
              |||||||||||||||||||||||||||||||||||||||| |||||||||||||||||||
Sbjct  89207  AGATAAGGGAAGTCGGCAAAATAGATCCGTAACTTCGGGAAAAGGATTGGCTCTAAGGGT  89266

Query  2444   TGGGTATGTCGGGCCTTGAGTAGAAGTGAGCTGGACTAGGCTGGACTGAGTGGGGCAACC  2503
              |||||| |||||||| | || ||||   || ||||||||   |||||| |||||||||||
Sbjct  89267  TGGGTACGTCGGGCCATTAGGAGAAAGAAGTTGGACTAGATCGGACTGGGTGGGGCAACC  89326

Query  2504   TACTCGGACCGGCCCGGACTGGCGACCGGAAGCTCTTGGCAGTCTTCGGGCGTCCGGCAT  2563
              ||||||||| || |||||| | |||| |||| || ||||||||||||||||||||||| |
Sbjct  89327  TACTCGGACTGGTCCGGACCGACGACTGGAACCTTTTGGCAGTCTTCGGGCGTCCGGCGT  89386

Query  2564   ACAATTAACAACCGACTTAGAACTGGTACGGACAAGGGGAAT  2605
              ||||||||||||||||||||||||||||||||||||||||||
Sbjct  89387  ACAATTAACAACCGACTTAGAACTGGTACGGACAAGGGGAAT  89428


>RSCE01000026.1 Apiotrichum porosum strain DSM 27194 scaffold_26, whole genome 
shotgun sequence
Length=25018

 Score = 3973 bits (2151),  Expect = 0.0
 Identities = 2465/2616 (94%), Gaps = 23/2616 (1%)
 Strand=Plus/Plus

Query  1     CAAGGTTTCCGTAGGTGAACCTGCGGAAGGATCATTAGTGAATTGCTCT-TTGAGCGTTA  59
             ||||||||||||||||||||||||||||||||||||||||| |||| ||  || || | |
Sbjct  2708  CAAGGTTTCCGTAGGTGAACCTGCGGAAGGATCATTAGTGA-TTGCCCTAGTG-GCTTAA  2765

Query  60    AACTATATCCATCTACACCTGTGAACTGTT-GATTGAC-TTCGGTCAATTACTTTTACAA  117
             |||||||||||| ||||||||||||| ||| |||||||  || ||   | | ||||||||
Sbjct  2766  AACTATATCCATTTACACCTGTGAACCGTTTGATTGACACTCTGT-GTTGA-TTTTACAA  2823

Query  118   ACATTGTGTAATGAACGTCATGTTATTATAAC-AAAAATAACTTTCAACAACGGATCTCT  176
             ||| | ||||| ||| |||| ||||||||||| |||||||||||||||||||||||||||
Sbjct  2824  ACAATATGTAAAGAAAGTCAAGTTATTATAACAAAAAATAACTTTCAACAACGGATCTCT  2883

Query  177   TGGCTCTCGCATCGATGAAGAACGCAGCGAAATGCGATAAGTAATGTGAATTGCAGAATT  236
             ||||||||||||||||||||||||||||||||||||||||||||||||||||||||||||
Sbjct  2884  TGGCTCTCGCATCGATGAAGAACGCAGCGAAATGCGATAAGTAATGTGAATTGCAGAATT  2943

Query  237   CAGTGAATCATCGAATCTTTGAACGCAACTTGCGCTCTCTGGTATTCCGGAGAGCATGCC  296
             ||||||||||||||||||||||||||||||||||||||||||||||||||||||||||||
Sbjct  2944  CAGTGAATCATCGAATCTTTGAACGCAACTTGCGCTCTCTGGTATTCCGGAGAGCATGCC  3003

Query  297   TGTTTGAGTATCATGAAATCTCAACCATTAGGGTTTCTTAATGGCTTGGATTTGGGCGCT  356
             ||||||||| |||||||||||||||||||||||||||||||||||||||||||||| | |
Sbjct  3004  TGTTTGAGTGTCATGAAATCTCAACCATTAGGGTTTCTTAATGGCTTGGATTTGGGTGTT  3063

Query  357   GCCACTTGCCTGGCTCGCCTTAAAAGAGTTAGCG-TATTAAC-TTGTCGATCTGGCGTAA  414
             ||||  |  ||||||||||||||| |||||||||   |||||  ||||| ||||||||||
Sbjct  3064  GCCA-GTCTCTGGCTCGCCTTAAAGGAGTTAGCGAGTTTAACAATGTCG-TCTGGCGTAA  3121

Query  415   TAAGTTTCGCTGGTGTAGACTTGAGAAGTGCGCTTCTAATCGTCTTCGGACAATT-CTTG  473
             ||||||||||||||  ||||||| |||||  |||||||||||||||||||||||| ||| 
Sbjct  3122  TAAGTTTCGCTGGT-AAGACTTGTGAAGTTTGCTTCTAATCGTCTTCGGACAATTACTTT  3180

Query  474   AACTCTGGTCTCAAATCAGGTAGGACTACCCGCTGAACTTAAGCATATCAATAAGCGGAG  533
              ||||||| |||||||||||||||||||||||||||||||||||||||||||||||||||
Sbjct  3181  GACTCTGGCCTCAAATCAGGTAGGACTACCCGCTGAACTTAAGCATATCAATAAGCGGAG  3240

Query  534   GAAAAGAAACTAACTAGGATTCCCTTAGTAACGGCGAGTGAACCGGGAAAAGCTCAAATT  593
             |||||||||||||| ||||||||| |||||||||||||||||||||||| ||||||||||
Sbjct  3241  GAAAAGAAACTAACAAGGATTCCCCTAGTAACGGCGAGTGAACCGGGAAGAGCTCAAATT  3300

Query  594   TGTAATCTGGCTGTCTTCGATAGTCCGAGTTGTAATCTATAGACGTGTTTTCCGTGCTGG  653
             || |||||||| ||||||||| ||||||||||||||||||||| | ||||||||||||| 
Sbjct  3301  TGAAATCTGGCAGTCTTCGATTGTCCGAGTTGTAATCTATAGAAGCGTTTTCCGTGCTGA  3360

Query  654   ACCGTATCTAAGTCCCTTGGAACAGGGTATCAAAGAGGGTGACAATCCCGTGCTTGATAC  713
             || || | ||||||||||||||||||||||||||||||||||||||||||| ||| | ||
Sbjct  3361  ACTGTGTATAAGTCCCTTGGAACAGGGTATCAAAGAGGGTGACAATCCCGTACTTTACAC  3420

Query  714   GACCACCAGTGCTCTGTGATACACGCTCTACGAGTCGAGTTGTTTGGGAATGCAGCTCAA  773
              | || ||||||||||||||||   |||||||||||||||||||||||||||||||||||
Sbjct  3421  AATCATCAGTGCTCTGTGATACGTTCTCTACGAGTCGAGTTGTTTGGGAATGCAGCTCAA  3480

Query  774   AATGGGTGGTAAATTCCATCTAAAGCTAAATATTGGCGAGAGACCGATAGCGAACAAGTA  833
             ||||||||||||||||||||||||||||||||||||||||||||||||||||||||||||
Sbjct  3481  AATGGGTGGTAAATTCCATCTAAAGCTAAATATTGGCGAGAGACCGATAGCGAACAAGTA  3540

Query  834   CCGTGAGGGAAAGATGAAAAGCACTTTGGAAAGAGAGTTAAACAGTACGTGAAATTGTTG  893
             ||||||||||||||||||||||||||||||||||||||||||||||||||||||||||||
Sbjct  3541  CCGTGAGGGAAAGATGAAAAGCACTTTGGAAAGAGAGTTAAACAGTACGTGAAATTGTTG  3600

Query  894   AAAGGGAAACGA-TTGAAGTCAGTCGTGTTCTTTGGATTCAGCTAGTTCTTCTAGTCTAC  952
             ||||||||||||  |  | | | || ||||  ||||| |||||  |||||||  || |||
Sbjct  3601  AAAGGGAAACGAAATTCA-TGAATCATGTTTATTGGACTCAGC-CGTTCTTC-GGTGTAC  3657

Query  953   TTCCATTGAACGGGTCAACATCAGTTTTGTCCGGTGGATAAAGATAGTAGGAATGTAGCT  1012
             |||| || ||||||||||||||||||||||||| ||||||||| ||||||||| || |||
Sbjct  3658  TTCCTTTAAACGGGTCAACATCAGTTTTGTCCGATGGATAAAGGTAGTAGGAAGGTGGCT  3717

Query  1013  CCCCCGGGAGTGTTATAGACTATTATTGCATACACTGGGTGAGACTGAGGACTGCAGCTC  1072
             | | |||||||||||||| |||||  |||||||| ||| |||||||||||||||||||| 
Sbjct  3718  CTCTCGGGAGTGTTATAGCCTATTGCTGCATACATTGGATGAGACTGAGGACTGCAGCTT  3777

Query  1073  GCCTTT-TGGCCGGTCTTCGGACACGTTCGAGCTTAGGATGTTGACATAATGGCTTTAA-  1130
             |||||| |||||||  ||||  ||||||| ||||||||||||||||||| |  ||  || 
Sbjct  3778  GCCTTTATGGCCGGGGTTCGCCCACGTTCAAGCTTAGGATGTTGACATA-T-TCTCGAAT  3835

Query  1131  -ACGACCCGTCTTGAAACACGGACCAAGGAGTCTAACATATCTGCGAGTGTTTGAGTGTC  1189
              |||||||||||||||||||||||||||||||||||||||||||||||||||||||||||
Sbjct  3836  CACGACCCGTCTTGAAACACGGACCAAGGAGTCTAACATATCTGCGAGTGTTTGAGTGTC  3895

Query  1190  AAACTCGAGCGCGTAATGAAAGTGAACTGGGAGGGATCCGTAAGGAGCACCTTCGACCGA  1249
             |||||||||||||||||||||||||| ||||||||||||| |||||||||||||||||||
Sbjct  3896  AAACTCGAGCGCGTAATGAAAGTGAATTGGGAGGGATCCGCAAGGAGCACCTTCGACCGA  3955

Query  1250  TCCGGATGTTTACTGATGGATTTGAGTAAGAGCATATATGCTGGGACCCGAAAGATGGTG  1309
             ||| ||||||| | || |||||||||||||||||||||||||||||||||||||||||||
Sbjct  3956  TCCTGATGTTTTCGGAAGGATTTGAGTAAGAGCATATATGCTGGGACCCGAAAGATGGTG  4015

Query  1310  AACTATGCCTGAATAGGGCGAAGCCAGGGGAAACTCTGGTGGAGGCTCGTAGCGATTCTG  1369
             ||||||||||||||||||||||||||||||||||||||||||||||||||||||||||||
Sbjct  4016  AACTATGCCTGAATAGGGCGAAGCCAGGGGAAACTCTGGTGGAGGCTCGTAGCGATTCTG  4075

Query  1370  ACGTGCAAATCGATCGTCAAATTTGGGTATAGGGGCGAAAGACTAATCGAACCATCTAGT  1429
             ||||||||||||||||||||||||||||||||||||||||||||||||||||||||||||
Sbjct  4076  ACGTGCAAATCGATCGTCAAATTTGGGTATAGGGGCGAAAGACTAATCGAACCATCTAGT  4135

Query  1430  AGCTGGTTCCTGCCGAAGTTTCCCTCAGGATAGCAGAAACTCGCATCAGTTTTATGAGGT  1489
             ||||||||||||||||||||||||||||||||||||||||||||||||||||||||||||
Sbjct  4136  AGCTGGTTCCTGCCGAAGTTTCCCTCAGGATAGCAGAAACTCGCATCAGTTTTATGAGGT  4195

Query  1490  AAAGCGAATGATTAGAGGCCTTGGGGACGAAACGTCCTTAACCTATTCTCAAACTTTAAA  1549
             ||||||||||||||||||||||||||||||||||||||||||||||||||||||||||||
Sbjct  4196  AAAGCGAATGATTAGAGGCCTTGGGGACGAAACGTCCTTAACCTATTCTCAAACTTTAAA  4255

Query  1550  TATGTAAGAAGCACTTGTCACTTAATTGGACGTGTGCATGCGAATGAGAGTTTCTAGTGG  1609
             |||||||||||||||||||||||||||||||| |||||||||||||||||||||||||||
Sbjct  4256  TATGTAAGAAGCACTTGTCACTTAATTGGACGAGTGCATGCGAATGAGAGTTTCTAGTGG  4315

Query  1610  GCCATTTTTGGTAAGCAGAACTGGCGATGCGGGATGAACCGATCGTGAGGTTAAGGTGCC  1669
             ||||||||||||||||||||||||||||||||||||||||||||||||||||||||||||
Sbjct  4316  GCCATTTTTGGTAAGCAGAACTGGCGATGCGGGATGAACCGATCGTGAGGTTAAGGTGCC  4375

Query  1670  GGAATACACGCTCATCAGACCCCACAAAAGGTGTTAGTTCATCTAGACAGCAGGACGGTG  1729
             ||||||||||||||||||||||||||||||||||||||||||||||||||||||||||||
Sbjct  4376  GGAATACACGCTCATCAGACCCCACAAAAGGTGTTAGTTCATCTAGACAGCAGGACGGTG  4435

Query  1730  GCCATGGAAGTCGGAATCCGCTAAGGAGTGTGTAACAACTCACCTGCCGAATGAACTAGC  1789
             ||||||||||||||||||||||||||||||||||||||||||||||||||||||||||||
Sbjct  4436  GCCATGGAAGTCGGAATCCGCTAAGGAGTGTGTAACAACTCACCTGCCGAATGAACTAGC  4495

Query  1790  CCTGAAAATGGATGGCGCTCAAGCGTGTTACCCATACCTCACCGTCAGCGTTTAAGTGAC  1849
             ||||||||||||||||||||||||||||||||||||||||||||||||||||||||||||
Sbjct  4496  CCTGAAAATGGATGGCGCTCAAGCGTGTTACCCATACCTCACCGTCAGCGTTTAAGTGAC  4555

Query  1850  GCGCTGACGAGTAGGCAGGCGTGGAGGTCAGTGAAGAAGCCTTGGCAGTGATGCTGGGTG  1909
             |||||||||||||||||||||||||| |  ||||||||||||||||||||||||||||||
Sbjct  4556  GCGCTGACGAGTAGGCAGGCGTGGAGATTTGTGAAGAAGCCTTGGCAGTGATGCTGGGTG  4615

Query  1910  AAACGGCCTCTAGTGCAGATCTTGGTGGTAGTAGCAAATATTCAAGTGAGAACCTTGAAG  1969
             |||| | |||||||||||||||||||||||||||||||||||||||||||||||||||||
Sbjct  4616  AAACAGTCTCTAGTGCAGATCTTGGTGGTAGTAGCAAATATTCAAGTGAGAACCTTGAAG  4675

Query  1970  ACTGAAGTGGAGAAAGGTTCCATGGTAACAGCAGTTGGACATGGGTTAGTCGATCCTAAG  2029
             ||||||||||||||||||||||||||||||||||||||||||||||||||||||||||||
Sbjct  4676  ACTGAAGTGGAGAAAGGTTCCATGGTAACAGCAGTTGGACATGGGTTAGTCGATCCTAAG  4735

Query  2030  AGATAGGGAAGCTCCGTTTTAAAGTACACGATTTTCCGTGTCGCCTATCGAAAGGGAATC  2089
             ||||||||||||||||||||||||| |||||||||||||| |||||||||||||||||||
Sbjct  4736  AGATAGGGAAGCTCCGTTTTAAAGTGCACGATTTTCCGTGCCGCCTATCGAAAGGGAATC  4795

Query  2090  CGGTTAAGATTCCGGAACCAGGATGTGGATCTTTAACGGCAACGTAAATGAAGTTGGAGA  2149
             |||||||||||||||||||||||||||||||||||||||||||||||||||||||||| |
Sbjct  4796  CGGTTAAGATTCCGGAACCAGGATGTGGATCTTTAACGGCAACGTAAATGAAGTTGGAAA  4855

Query  2150  CGCTGGCAAGGGCCCTGGGAAGAGTTCTCTTTTCTCCTTAACCGCTTACGACCTTGAAAT  2209
             |||||||| ||||||||||||||||||||||||||| |||||||||||||||||||||||
Sbjct  4856  CGCTGGCATGGGCCCTGGGAAGAGTTCTCTTTTCTCTTTAACCGCTTACGACCTTGAAAT  4915

Query  2210  CGGATTATCCGGAGCTAAGGTTATATGGCGGGTAGAGCACAACACCTCTGTTGTGTCCGG  2269
             |||||||||||||||||||||||||||||||| | |||||||||| ||||||||||||||
Sbjct  4916  CGGATTATCCGGAGCTAAGGTTATATGGCGGGAAAAGCACAACACTTCTGTTGTGTCCGG  4975

Query  2270  TGCGTCCTTGACAGTCCTTGAAAATCCGACGGAATGTATAAGTCTCACGCCTGGTCGTAC  2329
             ||||||| ||||||||||||||||||||||||||||| ||||||||||||||||||||||
Sbjct  4976  TGCGTCCATGACAGTCCTTGAAAATCCGACGGAATGTTTAAGTCTCACGCCTGGTCGTAC  5035

Query  2330  TCATAACCGCAGCAGGTCTCCAAGGTGAACAGCCTCTAGTTGATAGAACAATGTAGATAA  2389
             ||||||||||||||||||||||||||||||||||||||||||||||||||||||||||||
Sbjct  5036  TCATAACCGCAGCAGGTCTCCAAGGTGAACAGCCTCTAGTTGATAGAACAATGTAGATAA  5095

Query  2390  GGGAAGTCGGCAAAATAGATCCGTAACTTCGGGATAAGGATTGGCTCTAAGGGTTGGGTA  2449
             ||||||||||||||||||||||||||||||||||||||||||||||||||||||||||||
Sbjct  5096  GGGAAGTCGGCAAAATAGATCCGTAACTTCGGGATAAGGATTGGCTCTAAGGGTTGGGTA  5155

Query  2450  TGTCGGGCCTTGAGTAGAAGTGAGCTGGACTAGGCTGGACTGAGTGGGGCAACCTACTCG  2509
              |||||||| | |||||||   ||||||||| | | |||||| | |||||||||| ||||
Sbjct  5156  CGTCGGGCCATTAGTAGAAAGAAGCTGGACTGGACCGGACTGGGAGGGGCAACCTTCTCG  5215

Query  2510  GACCGGCCCGGACTGGCGACCGGAAGCTCTTGGCAGTCTTCGGGCGTCCGGCATACAATT  2569
             ||| || |||||| |||||| ||||||| ||||||||||||||||||||||| |||||||
Sbjct  5216  GACTGGTCCGGACCGGCGACTGGAAGCTTTTGGCAGTCTTCGGGCGTCCGGCGTACAATT  5275

Query  2570  AACAACCGACTTAGAACTGGTACGGACAAGGGGAAT  2605
             ||||||||||||||||||||||||||||||||||||
Sbjct  5276  AACAACCGACTTAGAACTGGTACGGACAAGGGGAAT  5311


 Score = 3973 bits (2151),  Expect = 0.0
 Identities = 2465/2616 (94%), Gaps = 23/2616 (1%)
 Strand=Plus/Plus

Query  1      CAAGGTTTCCGTAGGTGAACCTGCGGAAGGATCATTAGTGAATTGCTCT-TTGAGCGTTA  59
              ||||||||||||||||||||||||||||||||||||||||| |||| ||  || || | |
Sbjct  10294  CAAGGTTTCCGTAGGTGAACCTGCGGAAGGATCATTAGTGA-TTGCCCTAGTG-GCTTAA  10351

Query  60     AACTATATCCATCTACACCTGTGAACTGTT-GATTGAC-TTCGGTCAATTACTTTTACAA  117
              |||||||||||| ||||||||||||| ||| |||||||  || ||   | | ||||||||
Sbjct  10352  AACTATATCCATTTACACCTGTGAACCGTTTGATTGACACTCTGT-GTTGA-TTTTACAA  10409

Query  118    ACATTGTGTAATGAACGTCATGTTATTATAAC-AAAAATAACTTTCAACAACGGATCTCT  176
              ||| | ||||| ||| |||| ||||||||||| |||||||||||||||||||||||||||
Sbjct  10410  ACAATATGTAAAGAAAGTCAAGTTATTATAACAAAAAATAACTTTCAACAACGGATCTCT  10469

Query  177    TGGCTCTCGCATCGATGAAGAACGCAGCGAAATGCGATAAGTAATGTGAATTGCAGAATT  236
              ||||||||||||||||||||||||||||||||||||||||||||||||||||||||||||
Sbjct  10470  TGGCTCTCGCATCGATGAAGAACGCAGCGAAATGCGATAAGTAATGTGAATTGCAGAATT  10529

Query  237    CAGTGAATCATCGAATCTTTGAACGCAACTTGCGCTCTCTGGTATTCCGGAGAGCATGCC  296
              ||||||||||||||||||||||||||||||||||||||||||||||||||||||||||||
Sbjct  10530  CAGTGAATCATCGAATCTTTGAACGCAACTTGCGCTCTCTGGTATTCCGGAGAGCATGCC  10589

Query  297    TGTTTGAGTATCATGAAATCTCAACCATTAGGGTTTCTTAATGGCTTGGATTTGGGCGCT  356
              ||||||||| |||||||||||||||||||||||||||||||||||||||||||||| | |
Sbjct  10590  TGTTTGAGTGTCATGAAATCTCAACCATTAGGGTTTCTTAATGGCTTGGATTTGGGTGTT  10649

Query  357    GCCACTTGCCTGGCTCGCCTTAAAAGAGTTAGCG-TATTAAC-TTGTCGATCTGGCGTAA  414
              ||||  |  ||||||||||||||| |||||||||   |||||  ||||| ||||||||||
Sbjct  10650  GCCA-GTCTCTGGCTCGCCTTAAAGGAGTTAGCGAGTTTAACAATGTCG-TCTGGCGTAA  10707

Query  415    TAAGTTTCGCTGGTGTAGACTTGAGAAGTGCGCTTCTAATCGTCTTCGGACAATT-CTTG  473
              ||||||||||||||  ||||||| |||||  |||||||||||||||||||||||| ||| 
Sbjct  10708  TAAGTTTCGCTGGT-AAGACTTGTGAAGTTTGCTTCTAATCGTCTTCGGACAATTACTTT  10766

Query  474    AACTCTGGTCTCAAATCAGGTAGGACTACCCGCTGAACTTAAGCATATCAATAAGCGGAG  533
               ||||||| |||||||||||||||||||||||||||||||||||||||||||||||||||
Sbjct  10767  GACTCTGGCCTCAAATCAGGTAGGACTACCCGCTGAACTTAAGCATATCAATAAGCGGAG  10826

Query  534    GAAAAGAAACTAACTAGGATTCCCTTAGTAACGGCGAGTGAACCGGGAAAAGCTCAAATT  593
              |||||||||||||| ||||||||| |||||||||||||||||||||||| ||||||||||
Sbjct  10827  GAAAAGAAACTAACAAGGATTCCCCTAGTAACGGCGAGTGAACCGGGAAGAGCTCAAATT  10886

Query  594    TGTAATCTGGCTGTCTTCGATAGTCCGAGTTGTAATCTATAGACGTGTTTTCCGTGCTGG  653
              || |||||||| ||||||||| ||||||||||||||||||||| | ||||||||||||| 
Sbjct  10887  TGAAATCTGGCAGTCTTCGATTGTCCGAGTTGTAATCTATAGAAGCGTTTTCCGTGCTGA  10946

Query  654    ACCGTATCTAAGTCCCTTGGAACAGGGTATCAAAGAGGGTGACAATCCCGTGCTTGATAC  713
              || || | ||||||||||||||||||||||||||||||||||||||||||| ||| | ||
Sbjct  10947  ACTGTGTATAAGTCCCTTGGAACAGGGTATCAAAGAGGGTGACAATCCCGTACTTTACAC  11006

Query  714    GACCACCAGTGCTCTGTGATACACGCTCTACGAGTCGAGTTGTTTGGGAATGCAGCTCAA  773
               | || ||||||||||||||||   |||||||||||||||||||||||||||||||||||
Sbjct  11007  AATCATCAGTGCTCTGTGATACGTTCTCTACGAGTCGAGTTGTTTGGGAATGCAGCTCAA  11066

Query  774    AATGGGTGGTAAATTCCATCTAAAGCTAAATATTGGCGAGAGACCGATAGCGAACAAGTA  833
              ||||||||||||||||||||||||||||||||||||||||||||||||||||||||||||
Sbjct  11067  AATGGGTGGTAAATTCCATCTAAAGCTAAATATTGGCGAGAGACCGATAGCGAACAAGTA  11126

Query  834    CCGTGAGGGAAAGATGAAAAGCACTTTGGAAAGAGAGTTAAACAGTACGTGAAATTGTTG  893
              ||||||||||||||||||||||||||||||||||||||||||||||||||||||||||||
Sbjct  11127  CCGTGAGGGAAAGATGAAAAGCACTTTGGAAAGAGAGTTAAACAGTACGTGAAATTGTTG  11186

Query  894    AAAGGGAAACGA-TTGAAGTCAGTCGTGTTCTTTGGATTCAGCTAGTTCTTCTAGTCTAC  952
              ||||||||||||  |  | | | || ||||  ||||| |||||  |||||||  || |||
Sbjct  11187  AAAGGGAAACGAAATTCA-TGAATCATGTTTATTGGACTCAGC-CGTTCTTC-GGTGTAC  11243

Query  953    TTCCATTGAACGGGTCAACATCAGTTTTGTCCGGTGGATAAAGATAGTAGGAATGTAGCT  1012
              |||| || ||||||||||||||||||||||||| ||||||||| ||||||||| || |||
Sbjct  11244  TTCCTTTAAACGGGTCAACATCAGTTTTGTCCGATGGATAAAGGTAGTAGGAAGGTGGCT  11303

Query  1013   CCCCCGGGAGTGTTATAGACTATTATTGCATACACTGGGTGAGACTGAGGACTGCAGCTC  1072
              | | |||||||||||||| |||||  |||||||| ||| |||||||||||||||||||| 
Sbjct  11304  CTCTCGGGAGTGTTATAGCCTATTGCTGCATACATTGGATGAGACTGAGGACTGCAGCTT  11363

Query  1073   GCCTTT-TGGCCGGTCTTCGGACACGTTCGAGCTTAGGATGTTGACATAATGGCTTTAA-  1130
              |||||| |||||||  ||||  ||||||| ||||||||||||||||||| |  ||  || 
Sbjct  11364  GCCTTTATGGCCGGGGTTCGCCCACGTTCAAGCTTAGGATGTTGACATA-T-TCTCGAAT  11421

Query  1131   -ACGACCCGTCTTGAAACACGGACCAAGGAGTCTAACATATCTGCGAGTGTTTGAGTGTC  1189
               |||||||||||||||||||||||||||||||||||||||||||||||||||||||||||
Sbjct  11422  CACGACCCGTCTTGAAACACGGACCAAGGAGTCTAACATATCTGCGAGTGTTTGAGTGTC  11481

Query  1190   AAACTCGAGCGCGTAATGAAAGTGAACTGGGAGGGATCCGTAAGGAGCACCTTCGACCGA  1249
              |||||||||||||||||||||||||| ||||||||||||| |||||||||||||||||||
Sbjct  11482  AAACTCGAGCGCGTAATGAAAGTGAATTGGGAGGGATCCGCAAGGAGCACCTTCGACCGA  11541

Query  1250   TCCGGATGTTTACTGATGGATTTGAGTAAGAGCATATATGCTGGGACCCGAAAGATGGTG  1309
              ||| ||||||| | || |||||||||||||||||||||||||||||||||||||||||||
Sbjct  11542  TCCTGATGTTTTCGGAAGGATTTGAGTAAGAGCATATATGCTGGGACCCGAAAGATGGTG  11601

Query  1310   AACTATGCCTGAATAGGGCGAAGCCAGGGGAAACTCTGGTGGAGGCTCGTAGCGATTCTG  1369
              ||||||||||||||||||||||||||||||||||||||||||||||||||||||||||||
Sbjct  11602  AACTATGCCTGAATAGGGCGAAGCCAGGGGAAACTCTGGTGGAGGCTCGTAGCGATTCTG  11661

Query  1370   ACGTGCAAATCGATCGTCAAATTTGGGTATAGGGGCGAAAGACTAATCGAACCATCTAGT  1429
              ||||||||||||||||||||||||||||||||||||||||||||||||||||||||||||
Sbjct  11662  ACGTGCAAATCGATCGTCAAATTTGGGTATAGGGGCGAAAGACTAATCGAACCATCTAGT  11721

Query  1430   AGCTGGTTCCTGCCGAAGTTTCCCTCAGGATAGCAGAAACTCGCATCAGTTTTATGAGGT  1489
              ||||||||||||||||||||||||||||||||||||||||||||||||||||||||||||
Sbjct  11722  AGCTGGTTCCTGCCGAAGTTTCCCTCAGGATAGCAGAAACTCGCATCAGTTTTATGAGGT  11781

Query  1490   AAAGCGAATGATTAGAGGCCTTGGGGACGAAACGTCCTTAACCTATTCTCAAACTTTAAA  1549
              ||||||||||||||||||||||||||||||||||||||||||||||||||||||||||||
Sbjct  11782  AAAGCGAATGATTAGAGGCCTTGGGGACGAAACGTCCTTAACCTATTCTCAAACTTTAAA  11841

Query  1550   TATGTAAGAAGCACTTGTCACTTAATTGGACGTGTGCATGCGAATGAGAGTTTCTAGTGG  1609
              |||||||||||||||||||||||||||||||| |||||||||||||||||||||||||||
Sbjct  11842  TATGTAAGAAGCACTTGTCACTTAATTGGACGAGTGCATGCGAATGAGAGTTTCTAGTGG  11901

Query  1610   GCCATTTTTGGTAAGCAGAACTGGCGATGCGGGATGAACCGATCGTGAGGTTAAGGTGCC  1669
              ||||||||||||||||||||||||||||||||||||||||||||||||||||||||||||
Sbjct  11902  GCCATTTTTGGTAAGCAGAACTGGCGATGCGGGATGAACCGATCGTGAGGTTAAGGTGCC  11961

Query  1670   GGAATACACGCTCATCAGACCCCACAAAAGGTGTTAGTTCATCTAGACAGCAGGACGGTG  1729
              ||||||||||||||||||||||||||||||||||||||||||||||||||||||||||||
Sbjct  11962  GGAATACACGCTCATCAGACCCCACAAAAGGTGTTAGTTCATCTAGACAGCAGGACGGTG  12021

Query  1730   GCCATGGAAGTCGGAATCCGCTAAGGAGTGTGTAACAACTCACCTGCCGAATGAACTAGC  1789
              ||||||||||||||||||||||||||||||||||||||||||||||||||||||||||||
Sbjct  12022  GCCATGGAAGTCGGAATCCGCTAAGGAGTGTGTAACAACTCACCTGCCGAATGAACTAGC  12081

Query  1790   CCTGAAAATGGATGGCGCTCAAGCGTGTTACCCATACCTCACCGTCAGCGTTTAAGTGAC  1849
              ||||||||||||||||||||||||||||||||||||||||||||||||||||||||||||
Sbjct  12082  CCTGAAAATGGATGGCGCTCAAGCGTGTTACCCATACCTCACCGTCAGCGTTTAAGTGAC  12141

Query  1850   GCGCTGACGAGTAGGCAGGCGTGGAGGTCAGTGAAGAAGCCTTGGCAGTGATGCTGGGTG  1909
              |||||||||||||||||||||||||| |  ||||||||||||||||||||||||||||||
Sbjct  12142  GCGCTGACGAGTAGGCAGGCGTGGAGATTTGTGAAGAAGCCTTGGCAGTGATGCTGGGTG  12201

Query  1910   AAACGGCCTCTAGTGCAGATCTTGGTGGTAGTAGCAAATATTCAAGTGAGAACCTTGAAG  1969
              |||| | |||||||||||||||||||||||||||||||||||||||||||||||||||||
Sbjct  12202  AAACAGTCTCTAGTGCAGATCTTGGTGGTAGTAGCAAATATTCAAGTGAGAACCTTGAAG  12261

Query  1970   ACTGAAGTGGAGAAAGGTTCCATGGTAACAGCAGTTGGACATGGGTTAGTCGATCCTAAG  2029
              ||||||||||||||||||||||||||||||||||||||||||||||||||||||||||||
Sbjct  12262  ACTGAAGTGGAGAAAGGTTCCATGGTAACAGCAGTTGGACATGGGTTAGTCGATCCTAAG  12321

Query  2030   AGATAGGGAAGCTCCGTTTTAAAGTACACGATTTTCCGTGTCGCCTATCGAAAGGGAATC  2089
              ||||||||||||||||||||||||| |||||||||||||| |||||||||||||||||||
Sbjct  12322  AGATAGGGAAGCTCCGTTTTAAAGTGCACGATTTTCCGTGCCGCCTATCGAAAGGGAATC  12381

Query  2090   CGGTTAAGATTCCGGAACCAGGATGTGGATCTTTAACGGCAACGTAAATGAAGTTGGAGA  2149
              |||||||||||||||||||||||||||||||||||||||||||||||||||||||||| |
Sbjct  12382  CGGTTAAGATTCCGGAACCAGGATGTGGATCTTTAACGGCAACGTAAATGAAGTTGGAAA  12441

Query  2150   CGCTGGCAAGGGCCCTGGGAAGAGTTCTCTTTTCTCCTTAACCGCTTACGACCTTGAAAT  2209
              |||||||| ||||||||||||||||||||||||||| |||||||||||||||||||||||
Sbjct  12442  CGCTGGCATGGGCCCTGGGAAGAGTTCTCTTTTCTCTTTAACCGCTTACGACCTTGAAAT  12501

Query  2210   CGGATTATCCGGAGCTAAGGTTATATGGCGGGTAGAGCACAACACCTCTGTTGTGTCCGG  2269
              |||||||||||||||||||||||||||||||| | |||||||||| ||||||||||||||
Sbjct  12502  CGGATTATCCGGAGCTAAGGTTATATGGCGGGAAAAGCACAACACTTCTGTTGTGTCCGG  12561

Query  2270   TGCGTCCTTGACAGTCCTTGAAAATCCGACGGAATGTATAAGTCTCACGCCTGGTCGTAC  2329
              ||||||| ||||||||||||||||||||||||||||| ||||||||||||||||||||||
Sbjct  12562  TGCGTCCATGACAGTCCTTGAAAATCCGACGGAATGTTTAAGTCTCACGCCTGGTCGTAC  12621

Query  2330   TCATAACCGCAGCAGGTCTCCAAGGTGAACAGCCTCTAGTTGATAGAACAATGTAGATAA  2389
              ||||||||||||||||||||||||||||||||||||||||||||||||||||||||||||
Sbjct  12622  TCATAACCGCAGCAGGTCTCCAAGGTGAACAGCCTCTAGTTGATAGAACAATGTAGATAA  12681

Query  2390   GGGAAGTCGGCAAAATAGATCCGTAACTTCGGGATAAGGATTGGCTCTAAGGGTTGGGTA  2449
              ||||||||||||||||||||||||||||||||||||||||||||||||||||||||||||
Sbjct  12682  GGGAAGTCGGCAAAATAGATCCGTAACTTCGGGATAAGGATTGGCTCTAAGGGTTGGGTA  12741

Query  2450   TGTCGGGCCTTGAGTAGAAGTGAGCTGGACTAGGCTGGACTGAGTGGGGCAACCTACTCG  2509
               |||||||| | |||||||   ||||||||| | | |||||| | |||||||||| ||||
Sbjct  12742  CGTCGGGCCATTAGTAGAAAGAAGCTGGACTGGACCGGACTGGGAGGGGCAACCTTCTCG  12801

Query  2510   GACCGGCCCGGACTGGCGACCGGAAGCTCTTGGCAGTCTTCGGGCGTCCGGCATACAATT  2569
              ||| || |||||| |||||| ||||||| ||||||||||||||||||||||| |||||||
Sbjct  12802  GACTGGTCCGGACCGGCGACTGGAAGCTTTTGGCAGTCTTCGGGCGTCCGGCGTACAATT  12861

Query  2570   AACAACCGACTTAGAACTGGTACGGACAAGGGGAAT  2605
              ||||||||||||||||||||||||||||||||||||
Sbjct  12862  AACAACCGACTTAGAACTGGTACGGACAAGGGGAAT  12897


 Score = 3973 bits (2151),  Expect = 0.0
 Identities = 2465/2616 (94%), Gaps = 23/2616 (1%)
 Strand=Plus/Plus

Query  1      CAAGGTTTCCGTAGGTGAACCTGCGGAAGGATCATTAGTGAATTGCTCT-TTGAGCGTTA  59
              ||||||||||||||||||||||||||||||||||||||||| |||| ||  || || | |
Sbjct  17880  CAAGGTTTCCGTAGGTGAACCTGCGGAAGGATCATTAGTGA-TTGCCCTAGTG-GCTTAA  17937

Query  60     AACTATATCCATCTACACCTGTGAACTGTT-GATTGAC-TTCGGTCAATTACTTTTACAA  117
              |||||||||||| ||||||||||||| ||| |||||||  || ||   | | ||||||||
Sbjct  17938  AACTATATCCATTTACACCTGTGAACCGTTTGATTGACACTCTGT-GTTGA-TTTTACAA  17995

Query  118    ACATTGTGTAATGAACGTCATGTTATTATAAC-AAAAATAACTTTCAACAACGGATCTCT  176
              ||| | ||||| ||| |||| ||||||||||| |||||||||||||||||||||||||||
Sbjct  17996  ACAATATGTAAAGAAAGTCAAGTTATTATAACAAAAAATAACTTTCAACAACGGATCTCT  18055

Query  177    TGGCTCTCGCATCGATGAAGAACGCAGCGAAATGCGATAAGTAATGTGAATTGCAGAATT  236
              ||||||||||||||||||||||||||||||||||||||||||||||||||||||||||||
Sbjct  18056  TGGCTCTCGCATCGATGAAGAACGCAGCGAAATGCGATAAGTAATGTGAATTGCAGAATT  18115

Query  237    CAGTGAATCATCGAATCTTTGAACGCAACTTGCGCTCTCTGGTATTCCGGAGAGCATGCC  296
              ||||||||||||||||||||||||||||||||||||||||||||||||||||||||||||
Sbjct  18116  CAGTGAATCATCGAATCTTTGAACGCAACTTGCGCTCTCTGGTATTCCGGAGAGCATGCC  18175

Query  297    TGTTTGAGTATCATGAAATCTCAACCATTAGGGTTTCTTAATGGCTTGGATTTGGGCGCT  356
              ||||||||| |||||||||||||||||||||||||||||||||||||||||||||| | |
Sbjct  18176  TGTTTGAGTGTCATGAAATCTCAACCATTAGGGTTTCTTAATGGCTTGGATTTGGGTGTT  18235

Query  357    GCCACTTGCCTGGCTCGCCTTAAAAGAGTTAGCG-TATTAAC-TTGTCGATCTGGCGTAA  414
              ||||  |  ||||||||||||||| |||||||||   |||||  ||||| ||||||||||
Sbjct  18236  GCCA-GTCTCTGGCTCGCCTTAAAGGAGTTAGCGAGTTTAACAATGTCG-TCTGGCGTAA  18293

Query  415    TAAGTTTCGCTGGTGTAGACTTGAGAAGTGCGCTTCTAATCGTCTTCGGACAATT-CTTG  473
              ||||||||||||||  ||||||| |||||  |||||||||||||||||||||||| ||| 
Sbjct  18294  TAAGTTTCGCTGGT-AAGACTTGTGAAGTTTGCTTCTAATCGTCTTCGGACAATTACTTT  18352

Query  474    AACTCTGGTCTCAAATCAGGTAGGACTACCCGCTGAACTTAAGCATATCAATAAGCGGAG  533
               ||||||| |||||||||||||||||||||||||||||||||||||||||||||||||||
Sbjct  18353  GACTCTGGCCTCAAATCAGGTAGGACTACCCGCTGAACTTAAGCATATCAATAAGCGGAG  18412

Query  534    GAAAAGAAACTAACTAGGATTCCCTTAGTAACGGCGAGTGAACCGGGAAAAGCTCAAATT  593
              |||||||||||||| ||||||||| |||||||||||||||||||||||| ||||||||||
Sbjct  18413  GAAAAGAAACTAACAAGGATTCCCCTAGTAACGGCGAGTGAACCGGGAAGAGCTCAAATT  18472

Query  594    TGTAATCTGGCTGTCTTCGATAGTCCGAGTTGTAATCTATAGACGTGTTTTCCGTGCTGG  653
              || |||||||| ||||||||| ||||||||||||||||||||| | ||||||||||||| 
Sbjct  18473  TGAAATCTGGCAGTCTTCGATTGTCCGAGTTGTAATCTATAGAAGCGTTTTCCGTGCTGA  18532

Query  654    ACCGTATCTAAGTCCCTTGGAACAGGGTATCAAAGAGGGTGACAATCCCGTGCTTGATAC  713
              || || | ||||||||||||||||||||||||||||||||||||||||||| ||| | ||
Sbjct  18533  ACTGTGTATAAGTCCCTTGGAACAGGGTATCAAAGAGGGTGACAATCCCGTACTTTACAC  18592

Query  714    GACCACCAGTGCTCTGTGATACACGCTCTACGAGTCGAGTTGTTTGGGAATGCAGCTCAA  773
               | || ||||||||||||||||   |||||||||||||||||||||||||||||||||||
Sbjct  18593  AATCATCAGTGCTCTGTGATACGTTCTCTACGAGTCGAGTTGTTTGGGAATGCAGCTCAA  18652

Query  774    AATGGGTGGTAAATTCCATCTAAAGCTAAATATTGGCGAGAGACCGATAGCGAACAAGTA  833
              ||||||||||||||||||||||||||||||||||||||||||||||||||||||||||||
Sbjct  18653  AATGGGTGGTAAATTCCATCTAAAGCTAAATATTGGCGAGAGACCGATAGCGAACAAGTA  18712

Query  834    CCGTGAGGGAAAGATGAAAAGCACTTTGGAAAGAGAGTTAAACAGTACGTGAAATTGTTG  893
              ||||||||||||||||||||||||||||||||||||||||||||||||||||||||||||
Sbjct  18713  CCGTGAGGGAAAGATGAAAAGCACTTTGGAAAGAGAGTTAAACAGTACGTGAAATTGTTG  18772

Query  894    AAAGGGAAACGA-TTGAAGTCAGTCGTGTTCTTTGGATTCAGCTAGTTCTTCTAGTCTAC  952
              ||||||||||||  |  | | | || ||||  ||||| |||||  |||||||  || |||
Sbjct  18773  AAAGGGAAACGAAATTCA-TGAATCATGTTTATTGGACTCAGC-CGTTCTTC-GGTGTAC  18829

Query  953    TTCCATTGAACGGGTCAACATCAGTTTTGTCCGGTGGATAAAGATAGTAGGAATGTAGCT  1012
              |||| || ||||||||||||||||||||||||| ||||||||| ||||||||| || |||
Sbjct  18830  TTCCTTTAAACGGGTCAACATCAGTTTTGTCCGATGGATAAAGGTAGTAGGAAGGTGGCT  18889

Query  1013   CCCCCGGGAGTGTTATAGACTATTATTGCATACACTGGGTGAGACTGAGGACTGCAGCTC  1072
              | | |||||||||||||| |||||  |||||||| ||| |||||||||||||||||||| 
Sbjct  18890  CTCTCGGGAGTGTTATAGCCTATTGCTGCATACATTGGATGAGACTGAGGACTGCAGCTT  18949

Query  1073   GCCTTT-TGGCCGGTCTTCGGACACGTTCGAGCTTAGGATGTTGACATAATGGCTTTAA-  1130
              |||||| |||||||  ||||  ||||||| ||||||||||||||||||| |  ||  || 
Sbjct  18950  GCCTTTATGGCCGGGGTTCGCCCACGTTCAAGCTTAGGATGTTGACATA-T-TCTCGAAT  19007

Query  1131   -ACGACCCGTCTTGAAACACGGACCAAGGAGTCTAACATATCTGCGAGTGTTTGAGTGTC  1189
               |||||||||||||||||||||||||||||||||||||||||||||||||||||||||||
Sbjct  19008  CACGACCCGTCTTGAAACACGGACCAAGGAGTCTAACATATCTGCGAGTGTTTGAGTGTC  19067

Query  1190   AAACTCGAGCGCGTAATGAAAGTGAACTGGGAGGGATCCGTAAGGAGCACCTTCGACCGA  1249
              |||||||||||||||||||||||||| ||||||||||||| |||||||||||||||||||
Sbjct  19068  AAACTCGAGCGCGTAATGAAAGTGAATTGGGAGGGATCCGCAAGGAGCACCTTCGACCGA  19127

Query  1250   TCCGGATGTTTACTGATGGATTTGAGTAAGAGCATATATGCTGGGACCCGAAAGATGGTG  1309
              ||| ||||||| | || |||||||||||||||||||||||||||||||||||||||||||
Sbjct  19128  TCCTGATGTTTTCGGAAGGATTTGAGTAAGAGCATATATGCTGGGACCCGAAAGATGGTG  19187

Query  1310   AACTATGCCTGAATAGGGCGAAGCCAGGGGAAACTCTGGTGGAGGCTCGTAGCGATTCTG  1369
              ||||||||||||||||||||||||||||||||||||||||||||||||||||||||||||
Sbjct  19188  AACTATGCCTGAATAGGGCGAAGCCAGGGGAAACTCTGGTGGAGGCTCGTAGCGATTCTG  19247

Query  1370   ACGTGCAAATCGATCGTCAAATTTGGGTATAGGGGCGAAAGACTAATCGAACCATCTAGT  1429
              ||||||||||||||||||||||||||||||||||||||||||||||||||||||||||||
Sbjct  19248  ACGTGCAAATCGATCGTCAAATTTGGGTATAGGGGCGAAAGACTAATCGAACCATCTAGT  19307

Query  1430   AGCTGGTTCCTGCCGAAGTTTCCCTCAGGATAGCAGAAACTCGCATCAGTTTTATGAGGT  1489
              ||||||||||||||||||||||||||||||||||||||||||||||||||||||||||||
Sbjct  19308  AGCTGGTTCCTGCCGAAGTTTCCCTCAGGATAGCAGAAACTCGCATCAGTTTTATGAGGT  19367

Query  1490   AAAGCGAATGATTAGAGGCCTTGGGGACGAAACGTCCTTAACCTATTCTCAAACTTTAAA  1549
              ||||||||||||||||||||||||||||||||||||||||||||||||||||||||||||
Sbjct  19368  AAAGCGAATGATTAGAGGCCTTGGGGACGAAACGTCCTTAACCTATTCTCAAACTTTAAA  19427

Query  1550   TATGTAAGAAGCACTTGTCACTTAATTGGACGTGTGCATGCGAATGAGAGTTTCTAGTGG  1609
              |||||||||||||||||||||||||||||||| |||||||||||||||||||||||||||
Sbjct  19428  TATGTAAGAAGCACTTGTCACTTAATTGGACGAGTGCATGCGAATGAGAGTTTCTAGTGG  19487

Query  1610   GCCATTTTTGGTAAGCAGAACTGGCGATGCGGGATGAACCGATCGTGAGGTTAAGGTGCC  1669
              ||||||||||||||||||||||||||||||||||||||||||||||||||||||||||||
Sbjct  19488  GCCATTTTTGGTAAGCAGAACTGGCGATGCGGGATGAACCGATCGTGAGGTTAAGGTGCC  19547

Query  1670   GGAATACACGCTCATCAGACCCCACAAAAGGTGTTAGTTCATCTAGACAGCAGGACGGTG  1729
              ||||||||||||||||||||||||||||||||||||||||||||||||||||||||||||
Sbjct  19548  GGAATACACGCTCATCAGACCCCACAAAAGGTGTTAGTTCATCTAGACAGCAGGACGGTG  19607

Query  1730   GCCATGGAAGTCGGAATCCGCTAAGGAGTGTGTAACAACTCACCTGCCGAATGAACTAGC  1789
              ||||||||||||||||||||||||||||||||||||||||||||||||||||||||||||
Sbjct  19608  GCCATGGAAGTCGGAATCCGCTAAGGAGTGTGTAACAACTCACCTGCCGAATGAACTAGC  19667

Query  1790   CCTGAAAATGGATGGCGCTCAAGCGTGTTACCCATACCTCACCGTCAGCGTTTAAGTGAC  1849
              ||||||||||||||||||||||||||||||||||||||||||||||||||||||||||||
Sbjct  19668  CCTGAAAATGGATGGCGCTCAAGCGTGTTACCCATACCTCACCGTCAGCGTTTAAGTGAC  19727

Query  1850   GCGCTGACGAGTAGGCAGGCGTGGAGGTCAGTGAAGAAGCCTTGGCAGTGATGCTGGGTG  1909
              |||||||||||||||||||||||||| |  ||||||||||||||||||||||||||||||
Sbjct  19728  GCGCTGACGAGTAGGCAGGCGTGGAGATTTGTGAAGAAGCCTTGGCAGTGATGCTGGGTG  19787

Query  1910   AAACGGCCTCTAGTGCAGATCTTGGTGGTAGTAGCAAATATTCAAGTGAGAACCTTGAAG  1969
              |||| | |||||||||||||||||||||||||||||||||||||||||||||||||||||
Sbjct  19788  AAACAGTCTCTAGTGCAGATCTTGGTGGTAGTAGCAAATATTCAAGTGAGAACCTTGAAG  19847

Query  1970   ACTGAAGTGGAGAAAGGTTCCATGGTAACAGCAGTTGGACATGGGTTAGTCGATCCTAAG  2029
              ||||||||||||||||||||||||||||||||||||||||||||||||||||||||||||
Sbjct  19848  ACTGAAGTGGAGAAAGGTTCCATGGTAACAGCAGTTGGACATGGGTTAGTCGATCCTAAG  19907

Query  2030   AGATAGGGAAGCTCCGTTTTAAAGTACACGATTTTCCGTGTCGCCTATCGAAAGGGAATC  2089
              ||||||||||||||||||||||||| |||||||||||||| |||||||||||||||||||
Sbjct  19908  AGATAGGGAAGCTCCGTTTTAAAGTGCACGATTTTCCGTGCCGCCTATCGAAAGGGAATC  19967

Query  2090   CGGTTAAGATTCCGGAACCAGGATGTGGATCTTTAACGGCAACGTAAATGAAGTTGGAGA  2149
              |||||||||||||||||||||||||||||||||||||||||||||||||||||||||| |
Sbjct  19968  CGGTTAAGATTCCGGAACCAGGATGTGGATCTTTAACGGCAACGTAAATGAAGTTGGAAA  20027

Query  2150   CGCTGGCAAGGGCCCTGGGAAGAGTTCTCTTTTCTCCTTAACCGCTTACGACCTTGAAAT  2209
              |||||||| ||||||||||||||||||||||||||| |||||||||||||||||||||||
Sbjct  20028  CGCTGGCATGGGCCCTGGGAAGAGTTCTCTTTTCTCTTTAACCGCTTACGACCTTGAAAT  20087

Query  2210   CGGATTATCCGGAGCTAAGGTTATATGGCGGGTAGAGCACAACACCTCTGTTGTGTCCGG  2269
              |||||||||||||||||||||||||||||||| | |||||||||| ||||||||||||||
Sbjct  20088  CGGATTATCCGGAGCTAAGGTTATATGGCGGGAAAAGCACAACACTTCTGTTGTGTCCGG  20147

Query  2270   TGCGTCCTTGACAGTCCTTGAAAATCCGACGGAATGTATAAGTCTCACGCCTGGTCGTAC  2329
              ||||||| ||||||||||||||||||||||||||||| ||||||||||||||||||||||
Sbjct  20148  TGCGTCCATGACAGTCCTTGAAAATCCGACGGAATGTTTAAGTCTCACGCCTGGTCGTAC  20207

Query  2330   TCATAACCGCAGCAGGTCTCCAAGGTGAACAGCCTCTAGTTGATAGAACAATGTAGATAA  2389
              ||||||||||||||||||||||||||||||||||||||||||||||||||||||||||||
Sbjct  20208  TCATAACCGCAGCAGGTCTCCAAGGTGAACAGCCTCTAGTTGATAGAACAATGTAGATAA  20267

Query  2390   GGGAAGTCGGCAAAATAGATCCGTAACTTCGGGATAAGGATTGGCTCTAAGGGTTGGGTA  2449
              ||||||||||||||||||||||||||||||||||||||||||||||||||||||||||||
Sbjct  20268  GGGAAGTCGGCAAAATAGATCCGTAACTTCGGGATAAGGATTGGCTCTAAGGGTTGGGTA  20327

Query  2450   TGTCGGGCCTTGAGTAGAAGTGAGCTGGACTAGGCTGGACTGAGTGGGGCAACCTACTCG  2509
               |||||||| | |||||||   ||||||||| | | |||||| | |||||||||| ||||
Sbjct  20328  CGTCGGGCCATTAGTAGAAAGAAGCTGGACTGGACCGGACTGGGAGGGGCAACCTTCTCG  20387

Query  2510   GACCGGCCCGGACTGGCGACCGGAAGCTCTTGGCAGTCTTCGGGCGTCCGGCATACAATT  2569
              ||| || |||||| |||||| ||||||| ||||||||||||||||||||||| |||||||
Sbjct  20388  GACTGGTCCGGACCGGCGACTGGAAGCTTTTGGCAGTCTTCGGGCGTCCGGCGTACAATT  20447

Query  2570   AACAACCGACTTAGAACTGGTACGGACAAGGGGAAT  2605
              ||||||||||||||||||||||||||||||||||||
Sbjct  20448  AACAACCGACTTAGAACTGGTACGGACAAGGGGAAT  20483


>RSCE01000022.1 Apiotrichum porosum strain DSM 27194 scaffold_22, whole genome 
shotgun sequence
Length=226415

 Score = 3973 bits (2151),  Expect = 0.0
 Identities = 2465/2616 (94%), Gaps = 23/2616 (1%)
 Strand=Plus/Plus

Query  1     CAAGGTTTCCGTAGGTGAACCTGCGGAAGGATCATTAGTGAATTGCTCT-TTGAGCGTTA  59
             ||||||||||||||||||||||||||||||||||||||||| |||| ||  || || | |
Sbjct  1268  CAAGGTTTCCGTAGGTGAACCTGCGGAAGGATCATTAGTGA-TTGCCCTAGTG-GCTTAA  1325

Query  60    AACTATATCCATCTACACCTGTGAACTGTT-GATTGAC-TTCGGTCAATTACTTTTACAA  117
             |||||||||||| ||||||||||||| ||| |||||||  || ||   | | ||||||||
Sbjct  1326  AACTATATCCATTTACACCTGTGAACCGTTTGATTGACACTCTGT-GTTGA-TTTTACAA  1383

Query  118   ACATTGTGTAATGAACGTCATGTTATTATAAC-AAAAATAACTTTCAACAACGGATCTCT  176
             ||| | ||||| ||| |||| ||||||||||| |||||||||||||||||||||||||||
Sbjct  1384  ACAATATGTAAAGAAAGTCAAGTTATTATAACAAAAAATAACTTTCAACAACGGATCTCT  1443

Query  177   TGGCTCTCGCATCGATGAAGAACGCAGCGAAATGCGATAAGTAATGTGAATTGCAGAATT  236
             ||||||||||||||||||||||||||||||||||||||||||||||||||||||||||||
Sbjct  1444  TGGCTCTCGCATCGATGAAGAACGCAGCGAAATGCGATAAGTAATGTGAATTGCAGAATT  1503

Query  237   CAGTGAATCATCGAATCTTTGAACGCAACTTGCGCTCTCTGGTATTCCGGAGAGCATGCC  296
             ||||||||||||||||||||||||||||||||||||||||||||||||||||||||||||
Sbjct  1504  CAGTGAATCATCGAATCTTTGAACGCAACTTGCGCTCTCTGGTATTCCGGAGAGCATGCC  1563

Query  297   TGTTTGAGTATCATGAAATCTCAACCATTAGGGTTTCTTAATGGCTTGGATTTGGGCGCT  356
             ||||||||| |||||||||||||||||||||||||||||||||||||||||||||| | |
Sbjct  1564  TGTTTGAGTGTCATGAAATCTCAACCATTAGGGTTTCTTAATGGCTTGGATTTGGGTGTT  1623

Query  357   GCCACTTGCCTGGCTCGCCTTAAAAGAGTTAGCG-TATTAAC-TTGTCGATCTGGCGTAA  414
             ||||  |  ||||||||||||||| |||||||||   |||||  ||||| ||||||||||
Sbjct  1624  GCCA-GTCTCTGGCTCGCCTTAAAGGAGTTAGCGAGTTTAACAATGTCG-TCTGGCGTAA  1681

Query  415   TAAGTTTCGCTGGTGTAGACTTGAGAAGTGCGCTTCTAATCGTCTTCGGACAATT-CTTG  473
             ||||||||||||||  ||||||| |||||  |||||||||||||||||||||||| ||| 
Sbjct  1682  TAAGTTTCGCTGGT-AAGACTTGTGAAGTTTGCTTCTAATCGTCTTCGGACAATTACTTT  1740

Query  474   AACTCTGGTCTCAAATCAGGTAGGACTACCCGCTGAACTTAAGCATATCAATAAGCGGAG  533
              ||||||| |||||||||||||||||||||||||||||||||||||||||||||||||||
Sbjct  1741  GACTCTGGCCTCAAATCAGGTAGGACTACCCGCTGAACTTAAGCATATCAATAAGCGGAG  1800

Query  534   GAAAAGAAACTAACTAGGATTCCCTTAGTAACGGCGAGTGAACCGGGAAAAGCTCAAATT  593
             |||||||||||||| ||||||||| |||||||||||||||||||||||| ||||||||||
Sbjct  1801  GAAAAGAAACTAACAAGGATTCCCCTAGTAACGGCGAGTGAACCGGGAAGAGCTCAAATT  1860

Query  594   TGTAATCTGGCTGTCTTCGATAGTCCGAGTTGTAATCTATAGACGTGTTTTCCGTGCTGG  653
             || |||||||| ||||||||| ||||||||||||||||||||| | ||||||||||||| 
Sbjct  1861  TGAAATCTGGCAGTCTTCGATTGTCCGAGTTGTAATCTATAGAAGCGTTTTCCGTGCTGA  1920

Query  654   ACCGTATCTAAGTCCCTTGGAACAGGGTATCAAAGAGGGTGACAATCCCGTGCTTGATAC  713
             || || | ||||||||||||||||||||||||||||||||||||||||||| ||| | ||
Sbjct  1921  ACTGTGTATAAGTCCCTTGGAACAGGGTATCAAAGAGGGTGACAATCCCGTACTTTACAC  1980

Query  714   GACCACCAGTGCTCTGTGATACACGCTCTACGAGTCGAGTTGTTTGGGAATGCAGCTCAA  773
              | || ||||||||||||||||   |||||||||||||||||||||||||||||||||||
Sbjct  1981  AATCATCAGTGCTCTGTGATACGTTCTCTACGAGTCGAGTTGTTTGGGAATGCAGCTCAA  2040

Query  774   AATGGGTGGTAAATTCCATCTAAAGCTAAATATTGGCGAGAGACCGATAGCGAACAAGTA  833
             ||||||||||||||||||||||||||||||||||||||||||||||||||||||||||||
Sbjct  2041  AATGGGTGGTAAATTCCATCTAAAGCTAAATATTGGCGAGAGACCGATAGCGAACAAGTA  2100

Query  834   CCGTGAGGGAAAGATGAAAAGCACTTTGGAAAGAGAGTTAAACAGTACGTGAAATTGTTG  893
             ||||||||||||||||||||||||||||||||||||||||||||||||||||||||||||
Sbjct  2101  CCGTGAGGGAAAGATGAAAAGCACTTTGGAAAGAGAGTTAAACAGTACGTGAAATTGTTG  2160

Query  894   AAAGGGAAACGA-TTGAAGTCAGTCGTGTTCTTTGGATTCAGCTAGTTCTTCTAGTCTAC  952
             ||||||||||||  |  | | | || ||||  ||||| |||||  |||||||  || |||
Sbjct  2161  AAAGGGAAACGAAATTCA-TGAATCATGTTTATTGGACTCAGC-CGTTCTTC-GGTGTAC  2217

Query  953   TTCCATTGAACGGGTCAACATCAGTTTTGTCCGGTGGATAAAGATAGTAGGAATGTAGCT  1012
             |||| || ||||||||||||||||||||||||| ||||||||| ||||||||| || |||
Sbjct  2218  TTCCTTTAAACGGGTCAACATCAGTTTTGTCCGATGGATAAAGGTAGTAGGAAGGTGGCT  2277

Query  1013  CCCCCGGGAGTGTTATAGACTATTATTGCATACACTGGGTGAGACTGAGGACTGCAGCTC  1072
             | | |||||||||||||| |||||  |||||||| ||| |||||||||||||||||||| 
Sbjct  2278  CTCTCGGGAGTGTTATAGCCTATTGCTGCATACATTGGATGAGACTGAGGACTGCAGCTT  2337

Query  1073  GCCTTT-TGGCCGGTCTTCGGACACGTTCGAGCTTAGGATGTTGACATAATGGCTTTAA-  1130
             |||||| |||||||  ||||  ||||||| ||||||||||||||||||| |  ||  || 
Sbjct  2338  GCCTTTATGGCCGGGGTTCGCCCACGTTCAAGCTTAGGATGTTGACATA-T-TCTCGAAT  2395

Query  1131  -ACGACCCGTCTTGAAACACGGACCAAGGAGTCTAACATATCTGCGAGTGTTTGAGTGTC  1189
              |||||||||||||||||||||||||||||||||||||||||||||||||||||||||||
Sbjct  2396  CACGACCCGTCTTGAAACACGGACCAAGGAGTCTAACATATCTGCGAGTGTTTGAGTGTC  2455

Query  1190  AAACTCGAGCGCGTAATGAAAGTGAACTGGGAGGGATCCGTAAGGAGCACCTTCGACCGA  1249
             |||||||||||||||||||||||||| ||||||||||||| |||||||||||||||||||
Sbjct  2456  AAACTCGAGCGCGTAATGAAAGTGAATTGGGAGGGATCCGCAAGGAGCACCTTCGACCGA  2515

Query  1250  TCCGGATGTTTACTGATGGATTTGAGTAAGAGCATATATGCTGGGACCCGAAAGATGGTG  1309
             ||| ||||||| | || |||||||||||||||||||||||||||||||||||||||||||
Sbjct  2516  TCCTGATGTTTTCGGAAGGATTTGAGTAAGAGCATATATGCTGGGACCCGAAAGATGGTG  2575

Query  1310  AACTATGCCTGAATAGGGCGAAGCCAGGGGAAACTCTGGTGGAGGCTCGTAGCGATTCTG  1369
             ||||||||||||||||||||||||||||||||||||||||||||||||||||||||||||
Sbjct  2576  AACTATGCCTGAATAGGGCGAAGCCAGGGGAAACTCTGGTGGAGGCTCGTAGCGATTCTG  2635

Query  1370  ACGTGCAAATCGATCGTCAAATTTGGGTATAGGGGCGAAAGACTAATCGAACCATCTAGT  1429
             ||||||||||||||||||||||||||||||||||||||||||||||||||||||||||||
Sbjct  2636  ACGTGCAAATCGATCGTCAAATTTGGGTATAGGGGCGAAAGACTAATCGAACCATCTAGT  2695

Query  1430  AGCTGGTTCCTGCCGAAGTTTCCCTCAGGATAGCAGAAACTCGCATCAGTTTTATGAGGT  1489
             ||||||||||||||||||||||||||||||||||||||||||||||||||||||||||||
Sbjct  2696  AGCTGGTTCCTGCCGAAGTTTCCCTCAGGATAGCAGAAACTCGCATCAGTTTTATGAGGT  2755

Query  1490  AAAGCGAATGATTAGAGGCCTTGGGGACGAAACGTCCTTAACCTATTCTCAAACTTTAAA  1549
             ||||||||||||||||||||||||||||||||||||||||||||||||||||||||||||
Sbjct  2756  AAAGCGAATGATTAGAGGCCTTGGGGACGAAACGTCCTTAACCTATTCTCAAACTTTAAA  2815

Query  1550  TATGTAAGAAGCACTTGTCACTTAATTGGACGTGTGCATGCGAATGAGAGTTTCTAGTGG  1609
             |||||||||||||||||||||||||||||||| |||||||||||||||||||||||||||
Sbjct  2816  TATGTAAGAAGCACTTGTCACTTAATTGGACGAGTGCATGCGAATGAGAGTTTCTAGTGG  2875

Query  1610  GCCATTTTTGGTAAGCAGAACTGGCGATGCGGGATGAACCGATCGTGAGGTTAAGGTGCC  1669
             ||||||||||||||||||||||||||||||||||||||||||||||||||||||||||||
Sbjct  2876  GCCATTTTTGGTAAGCAGAACTGGCGATGCGGGATGAACCGATCGTGAGGTTAAGGTGCC  2935

Query  1670  GGAATACACGCTCATCAGACCCCACAAAAGGTGTTAGTTCATCTAGACAGCAGGACGGTG  1729
             ||||||||||||||||||||||||||||||||||||||||||||||||||||||||||||
Sbjct  2936  GGAATACACGCTCATCAGACCCCACAAAAGGTGTTAGTTCATCTAGACAGCAGGACGGTG  2995

Query  1730  GCCATGGAAGTCGGAATCCGCTAAGGAGTGTGTAACAACTCACCTGCCGAATGAACTAGC  1789
             ||||||||||||||||||||||||||||||||||||||||||||||||||||||||||||
Sbjct  2996  GCCATGGAAGTCGGAATCCGCTAAGGAGTGTGTAACAACTCACCTGCCGAATGAACTAGC  3055

Query  1790  CCTGAAAATGGATGGCGCTCAAGCGTGTTACCCATACCTCACCGTCAGCGTTTAAGTGAC  1849
             ||||||||||||||||||||||||||||||||||||||||||||||||||||||||||||
Sbjct  3056  CCTGAAAATGGATGGCGCTCAAGCGTGTTACCCATACCTCACCGTCAGCGTTTAAGTGAC  3115

Query  1850  GCGCTGACGAGTAGGCAGGCGTGGAGGTCAGTGAAGAAGCCTTGGCAGTGATGCTGGGTG  1909
             |||||||||||||||||||||||||| |  ||||||||||||||||||||||||||||||
Sbjct  3116  GCGCTGACGAGTAGGCAGGCGTGGAGATTTGTGAAGAAGCCTTGGCAGTGATGCTGGGTG  3175

Query  1910  AAACGGCCTCTAGTGCAGATCTTGGTGGTAGTAGCAAATATTCAAGTGAGAACCTTGAAG  1969
             |||| | |||||||||||||||||||||||||||||||||||||||||||||||||||||
Sbjct  3176  AAACAGTCTCTAGTGCAGATCTTGGTGGTAGTAGCAAATATTCAAGTGAGAACCTTGAAG  3235

Query  1970  ACTGAAGTGGAGAAAGGTTCCATGGTAACAGCAGTTGGACATGGGTTAGTCGATCCTAAG  2029
             ||||||||||||||||||||||||||||||||||||||||||||||||||||||||||||
Sbjct  3236  ACTGAAGTGGAGAAAGGTTCCATGGTAACAGCAGTTGGACATGGGTTAGTCGATCCTAAG  3295

Query  2030  AGATAGGGAAGCTCCGTTTTAAAGTACACGATTTTCCGTGTCGCCTATCGAAAGGGAATC  2089
             ||||||||||||||||||||||||| |||||||||||||| |||||||||||||||||||
Sbjct  3296  AGATAGGGAAGCTCCGTTTTAAAGTGCACGATTTTCCGTGCCGCCTATCGAAAGGGAATC  3355

Query  2090  CGGTTAAGATTCCGGAACCAGGATGTGGATCTTTAACGGCAACGTAAATGAAGTTGGAGA  2149
             |||||||||||||||||||||||||||||||||||||||||||||||||||||||||| |
Sbjct  3356  CGGTTAAGATTCCGGAACCAGGATGTGGATCTTTAACGGCAACGTAAATGAAGTTGGAAA  3415

Query  2150  CGCTGGCAAGGGCCCTGGGAAGAGTTCTCTTTTCTCCTTAACCGCTTACGACCTTGAAAT  2209
             |||||||| ||||||||||||||||||||||||||| |||||||||||||||||||||||
Sbjct  3416  CGCTGGCATGGGCCCTGGGAAGAGTTCTCTTTTCTCTTTAACCGCTTACGACCTTGAAAT  3475

Query  2210  CGGATTATCCGGAGCTAAGGTTATATGGCGGGTAGAGCACAACACCTCTGTTGTGTCCGG  2269
             |||||||||||||||||||||||||||||||| | |||||||||| ||||||||||||||
Sbjct  3476  CGGATTATCCGGAGCTAAGGTTATATGGCGGGAAAAGCACAACACTTCTGTTGTGTCCGG  3535

Query  2270  TGCGTCCTTGACAGTCCTTGAAAATCCGACGGAATGTATAAGTCTCACGCCTGGTCGTAC  2329
             ||||||| ||||||||||||||||||||||||||||| ||||||||||||||||||||||
Sbjct  3536  TGCGTCCATGACAGTCCTTGAAAATCCGACGGAATGTTTAAGTCTCACGCCTGGTCGTAC  3595

Query  2330  TCATAACCGCAGCAGGTCTCCAAGGTGAACAGCCTCTAGTTGATAGAACAATGTAGATAA  2389
             ||||||||||||||||||||||||||||||||||||||||||||||||||||||||||||
Sbjct  3596  TCATAACCGCAGCAGGTCTCCAAGGTGAACAGCCTCTAGTTGATAGAACAATGTAGATAA  3655

Query  2390  GGGAAGTCGGCAAAATAGATCCGTAACTTCGGGATAAGGATTGGCTCTAAGGGTTGGGTA  2449
             ||||||||||||||||||||||||||||||||||||||||||||||||||||||||||||
Sbjct  3656  GGGAAGTCGGCAAAATAGATCCGTAACTTCGGGATAAGGATTGGCTCTAAGGGTTGGGTA  3715

Query  2450  TGTCGGGCCTTGAGTAGAAGTGAGCTGGACTAGGCTGGACTGAGTGGGGCAACCTACTCG  2509
              |||||||| | |||||||   ||||||||| | | |||||| | |||||||||| ||||
Sbjct  3716  CGTCGGGCCATTAGTAGAAAGAAGCTGGACTGGACCGGACTGGGAGGGGCAACCTTCTCG  3775

Query  2510  GACCGGCCCGGACTGGCGACCGGAAGCTCTTGGCAGTCTTCGGGCGTCCGGCATACAATT  2569
             ||| || |||||| |||||| ||||||| ||||||||||||||||||||||| |||||||
Sbjct  3776  GACTGGTCCGGACCGGCGACTGGAAGCTTTTGGCAGTCTTCGGGCGTCCGGCGTACAATT  3835

Query  2570  AACAACCGACTTAGAACTGGTACGGACAAGGGGAAT  2605
             ||||||||||||||||||||||||||||||||||||
Sbjct  3836  AACAACCGACTTAGAACTGGTACGGACAAGGGGAAT  3871


>NW_021167133.1 Apiotrichum porosum strain DSM 27194 chromosome Unknown scaffold_26, 
whole genome shotgun sequence
Length=25018

 Score = 3973 bits (2151),  Expect = 0.0
 Identities = 2465/2616 (94%), Gaps = 23/2616 (1%)
 Strand=Plus/Plus

Query  1     CAAGGTTTCCGTAGGTGAACCTGCGGAAGGATCATTAGTGAATTGCTCT-TTGAGCGTTA  59
             ||||||||||||||||||||||||||||||||||||||||| |||| ||  || || | |
Sbjct  2708  CAAGGTTTCCGTAGGTGAACCTGCGGAAGGATCATTAGTGA-TTGCCCTAGTG-GCTTAA  2765

Query  60    AACTATATCCATCTACACCTGTGAACTGTT-GATTGAC-TTCGGTCAATTACTTTTACAA  117
             |||||||||||| ||||||||||||| ||| |||||||  || ||   | | ||||||||
Sbjct  2766  AACTATATCCATTTACACCTGTGAACCGTTTGATTGACACTCTGT-GTTGA-TTTTACAA  2823

Query  118   ACATTGTGTAATGAACGTCATGTTATTATAAC-AAAAATAACTTTCAACAACGGATCTCT  176
             ||| | ||||| ||| |||| ||||||||||| |||||||||||||||||||||||||||
Sbjct  2824  ACAATATGTAAAGAAAGTCAAGTTATTATAACAAAAAATAACTTTCAACAACGGATCTCT  2883

Query  177   TGGCTCTCGCATCGATGAAGAACGCAGCGAAATGCGATAAGTAATGTGAATTGCAGAATT  236
             ||||||||||||||||||||||||||||||||||||||||||||||||||||||||||||
Sbjct  2884  TGGCTCTCGCATCGATGAAGAACGCAGCGAAATGCGATAAGTAATGTGAATTGCAGAATT  2943

Query  237   CAGTGAATCATCGAATCTTTGAACGCAACTTGCGCTCTCTGGTATTCCGGAGAGCATGCC  296
             ||||||||||||||||||||||||||||||||||||||||||||||||||||||||||||
Sbjct  2944  CAGTGAATCATCGAATCTTTGAACGCAACTTGCGCTCTCTGGTATTCCGGAGAGCATGCC  3003

Query  297   TGTTTGAGTATCATGAAATCTCAACCATTAGGGTTTCTTAATGGCTTGGATTTGGGCGCT  356
             ||||||||| |||||||||||||||||||||||||||||||||||||||||||||| | |
Sbjct  3004  TGTTTGAGTGTCATGAAATCTCAACCATTAGGGTTTCTTAATGGCTTGGATTTGGGTGTT  3063

Query  357   GCCACTTGCCTGGCTCGCCTTAAAAGAGTTAGCG-TATTAAC-TTGTCGATCTGGCGTAA  414
             ||||  |  ||||||||||||||| |||||||||   |||||  ||||| ||||||||||
Sbjct  3064  GCCA-GTCTCTGGCTCGCCTTAAAGGAGTTAGCGAGTTTAACAATGTCG-TCTGGCGTAA  3121

Query  415   TAAGTTTCGCTGGTGTAGACTTGAGAAGTGCGCTTCTAATCGTCTTCGGACAATT-CTTG  473
             ||||||||||||||  ||||||| |||||  |||||||||||||||||||||||| ||| 
Sbjct  3122  TAAGTTTCGCTGGT-AAGACTTGTGAAGTTTGCTTCTAATCGTCTTCGGACAATTACTTT  3180

Query  474   AACTCTGGTCTCAAATCAGGTAGGACTACCCGCTGAACTTAAGCATATCAATAAGCGGAG  533
              ||||||| |||||||||||||||||||||||||||||||||||||||||||||||||||
Sbjct  3181  GACTCTGGCCTCAAATCAGGTAGGACTACCCGCTGAACTTAAGCATATCAATAAGCGGAG  3240

Query  534   GAAAAGAAACTAACTAGGATTCCCTTAGTAACGGCGAGTGAACCGGGAAAAGCTCAAATT  593
             |||||||||||||| ||||||||| |||||||||||||||||||||||| ||||||||||
Sbjct  3241  GAAAAGAAACTAACAAGGATTCCCCTAGTAACGGCGAGTGAACCGGGAAGAGCTCAAATT  3300

Query  594   TGTAATCTGGCTGTCTTCGATAGTCCGAGTTGTAATCTATAGACGTGTTTTCCGTGCTGG  653
             || |||||||| ||||||||| ||||||||||||||||||||| | ||||||||||||| 
Sbjct  3301  TGAAATCTGGCAGTCTTCGATTGTCCGAGTTGTAATCTATAGAAGCGTTTTCCGTGCTGA  3360

Query  654   ACCGTATCTAAGTCCCTTGGAACAGGGTATCAAAGAGGGTGACAATCCCGTGCTTGATAC  713
             || || | ||||||||||||||||||||||||||||||||||||||||||| ||| | ||
Sbjct  3361  ACTGTGTATAAGTCCCTTGGAACAGGGTATCAAAGAGGGTGACAATCCCGTACTTTACAC  3420

Query  714   GACCACCAGTGCTCTGTGATACACGCTCTACGAGTCGAGTTGTTTGGGAATGCAGCTCAA  773
              | || ||||||||||||||||   |||||||||||||||||||||||||||||||||||
Sbjct  3421  AATCATCAGTGCTCTGTGATACGTTCTCTACGAGTCGAGTTGTTTGGGAATGCAGCTCAA  3480

Query  774   AATGGGTGGTAAATTCCATCTAAAGCTAAATATTGGCGAGAGACCGATAGCGAACAAGTA  833
             ||||||||||||||||||||||||||||||||||||||||||||||||||||||||||||
Sbjct  3481  AATGGGTGGTAAATTCCATCTAAAGCTAAATATTGGCGAGAGACCGATAGCGAACAAGTA  3540

Query  834   CCGTGAGGGAAAGATGAAAAGCACTTTGGAAAGAGAGTTAAACAGTACGTGAAATTGTTG  893
             ||||||||||||||||||||||||||||||||||||||||||||||||||||||||||||
Sbjct  3541  CCGTGAGGGAAAGATGAAAAGCACTTTGGAAAGAGAGTTAAACAGTACGTGAAATTGTTG  3600

Query  894   AAAGGGAAACGA-TTGAAGTCAGTCGTGTTCTTTGGATTCAGCTAGTTCTTCTAGTCTAC  952
             ||||||||||||  |  | | | || ||||  ||||| |||||  |||||||  || |||
Sbjct  3601  AAAGGGAAACGAAATTCA-TGAATCATGTTTATTGGACTCAGC-CGTTCTTC-GGTGTAC  3657

Query  953   TTCCATTGAACGGGTCAACATCAGTTTTGTCCGGTGGATAAAGATAGTAGGAATGTAGCT  1012
             |||| || ||||||||||||||||||||||||| ||||||||| ||||||||| || |||
Sbjct  3658  TTCCTTTAAACGGGTCAACATCAGTTTTGTCCGATGGATAAAGGTAGTAGGAAGGTGGCT  3717

Query  1013  CCCCCGGGAGTGTTATAGACTATTATTGCATACACTGGGTGAGACTGAGGACTGCAGCTC  1072
             | | |||||||||||||| |||||  |||||||| ||| |||||||||||||||||||| 
Sbjct  3718  CTCTCGGGAGTGTTATAGCCTATTGCTGCATACATTGGATGAGACTGAGGACTGCAGCTT  3777

Query  1073  GCCTTT-TGGCCGGTCTTCGGACACGTTCGAGCTTAGGATGTTGACATAATGGCTTTAA-  1130
             |||||| |||||||  ||||  ||||||| ||||||||||||||||||| |  ||  || 
Sbjct  3778  GCCTTTATGGCCGGGGTTCGCCCACGTTCAAGCTTAGGATGTTGACATA-T-TCTCGAAT  3835

Query  1131  -ACGACCCGTCTTGAAACACGGACCAAGGAGTCTAACATATCTGCGAGTGTTTGAGTGTC  1189
              |||||||||||||||||||||||||||||||||||||||||||||||||||||||||||
Sbjct  3836  CACGACCCGTCTTGAAACACGGACCAAGGAGTCTAACATATCTGCGAGTGTTTGAGTGTC  3895

Query  1190  AAACTCGAGCGCGTAATGAAAGTGAACTGGGAGGGATCCGTAAGGAGCACCTTCGACCGA  1249
             |||||||||||||||||||||||||| ||||||||||||| |||||||||||||||||||
Sbjct  3896  AAACTCGAGCGCGTAATGAAAGTGAATTGGGAGGGATCCGCAAGGAGCACCTTCGACCGA  3955

Query  1250  TCCGGATGTTTACTGATGGATTTGAGTAAGAGCATATATGCTGGGACCCGAAAGATGGTG  1309
             ||| ||||||| | || |||||||||||||||||||||||||||||||||||||||||||
Sbjct  3956  TCCTGATGTTTTCGGAAGGATTTGAGTAAGAGCATATATGCTGGGACCCGAAAGATGGTG  4015

Query  1310  AACTATGCCTGAATAGGGCGAAGCCAGGGGAAACTCTGGTGGAGGCTCGTAGCGATTCTG  1369
             ||||||||||||||||||||||||||||||||||||||||||||||||||||||||||||
Sbjct  4016  AACTATGCCTGAATAGGGCGAAGCCAGGGGAAACTCTGGTGGAGGCTCGTAGCGATTCTG  4075

Query  1370  ACGTGCAAATCGATCGTCAAATTTGGGTATAGGGGCGAAAGACTAATCGAACCATCTAGT  1429
             ||||||||||||||||||||||||||||||||||||||||||||||||||||||||||||
Sbjct  4076  ACGTGCAAATCGATCGTCAAATTTGGGTATAGGGGCGAAAGACTAATCGAACCATCTAGT  4135

Query  1430  AGCTGGTTCCTGCCGAAGTTTCCCTCAGGATAGCAGAAACTCGCATCAGTTTTATGAGGT  1489
             ||||||||||||||||||||||||||||||||||||||||||||||||||||||||||||
Sbjct  4136  AGCTGGTTCCTGCCGAAGTTTCCCTCAGGATAGCAGAAACTCGCATCAGTTTTATGAGGT  4195

Query  1490  AAAGCGAATGATTAGAGGCCTTGGGGACGAAACGTCCTTAACCTATTCTCAAACTTTAAA  1549
             ||||||||||||||||||||||||||||||||||||||||||||||||||||||||||||
Sbjct  4196  AAAGCGAATGATTAGAGGCCTTGGGGACGAAACGTCCTTAACCTATTCTCAAACTTTAAA  4255

Query  1550  TATGTAAGAAGCACTTGTCACTTAATTGGACGTGTGCATGCGAATGAGAGTTTCTAGTGG  1609
             |||||||||||||||||||||||||||||||| |||||||||||||||||||||||||||
Sbjct  4256  TATGTAAGAAGCACTTGTCACTTAATTGGACGAGTGCATGCGAATGAGAGTTTCTAGTGG  4315

Query  1610  GCCATTTTTGGTAAGCAGAACTGGCGATGCGGGATGAACCGATCGTGAGGTTAAGGTGCC  1669
             ||||||||||||||||||||||||||||||||||||||||||||||||||||||||||||
Sbjct  4316  GCCATTTTTGGTAAGCAGAACTGGCGATGCGGGATGAACCGATCGTGAGGTTAAGGTGCC  4375

Query  1670  GGAATACACGCTCATCAGACCCCACAAAAGGTGTTAGTTCATCTAGACAGCAGGACGGTG  1729
             ||||||||||||||||||||||||||||||||||||||||||||||||||||||||||||
Sbjct  4376  GGAATACACGCTCATCAGACCCCACAAAAGGTGTTAGTTCATCTAGACAGCAGGACGGTG  4435

Query  1730  GCCATGGAAGTCGGAATCCGCTAAGGAGTGTGTAACAACTCACCTGCCGAATGAACTAGC  1789
             ||||||||||||||||||||||||||||||||||||||||||||||||||||||||||||
Sbjct  4436  GCCATGGAAGTCGGAATCCGCTAAGGAGTGTGTAACAACTCACCTGCCGAATGAACTAGC  4495

Query  1790  CCTGAAAATGGATGGCGCTCAAGCGTGTTACCCATACCTCACCGTCAGCGTTTAAGTGAC  1849
             ||||||||||||||||||||||||||||||||||||||||||||||||||||||||||||
Sbjct  4496  CCTGAAAATGGATGGCGCTCAAGCGTGTTACCCATACCTCACCGTCAGCGTTTAAGTGAC  4555

Query  1850  GCGCTGACGAGTAGGCAGGCGTGGAGGTCAGTGAAGAAGCCTTGGCAGTGATGCTGGGTG  1909
             |||||||||||||||||||||||||| |  ||||||||||||||||||||||||||||||
Sbjct  4556  GCGCTGACGAGTAGGCAGGCGTGGAGATTTGTGAAGAAGCCTTGGCAGTGATGCTGGGTG  4615

Query  1910  AAACGGCCTCTAGTGCAGATCTTGGTGGTAGTAGCAAATATTCAAGTGAGAACCTTGAAG  1969
             |||| | |||||||||||||||||||||||||||||||||||||||||||||||||||||
Sbjct  4616  AAACAGTCTCTAGTGCAGATCTTGGTGGTAGTAGCAAATATTCAAGTGAGAACCTTGAAG  4675

Query  1970  ACTGAAGTGGAGAAAGGTTCCATGGTAACAGCAGTTGGACATGGGTTAGTCGATCCTAAG  2029
             ||||||||||||||||||||||||||||||||||||||||||||||||||||||||||||
Sbjct  4676  ACTGAAGTGGAGAAAGGTTCCATGGTAACAGCAGTTGGACATGGGTTAGTCGATCCTAAG  4735

Query  2030  AGATAGGGAAGCTCCGTTTTAAAGTACACGATTTTCCGTGTCGCCTATCGAAAGGGAATC  2089
             ||||||||||||||||||||||||| |||||||||||||| |||||||||||||||||||
Sbjct  4736  AGATAGGGAAGCTCCGTTTTAAAGTGCACGATTTTCCGTGCCGCCTATCGAAAGGGAATC  4795

Query  2090  CGGTTAAGATTCCGGAACCAGGATGTGGATCTTTAACGGCAACGTAAATGAAGTTGGAGA  2149
             |||||||||||||||||||||||||||||||||||||||||||||||||||||||||| |
Sbjct  4796  CGGTTAAGATTCCGGAACCAGGATGTGGATCTTTAACGGCAACGTAAATGAAGTTGGAAA  4855

Query  2150  CGCTGGCAAGGGCCCTGGGAAGAGTTCTCTTTTCTCCTTAACCGCTTACGACCTTGAAAT  2209
             |||||||| ||||||||||||||||||||||||||| |||||||||||||||||||||||
Sbjct  4856  CGCTGGCATGGGCCCTGGGAAGAGTTCTCTTTTCTCTTTAACCGCTTACGACCTTGAAAT  4915

Query  2210  CGGATTATCCGGAGCTAAGGTTATATGGCGGGTAGAGCACAACACCTCTGTTGTGTCCGG  2269
             |||||||||||||||||||||||||||||||| | |||||||||| ||||||||||||||
Sbjct  4916  CGGATTATCCGGAGCTAAGGTTATATGGCGGGAAAAGCACAACACTTCTGTTGTGTCCGG  4975

Query  2270  TGCGTCCTTGACAGTCCTTGAAAATCCGACGGAATGTATAAGTCTCACGCCTGGTCGTAC  2329
             ||||||| ||||||||||||||||||||||||||||| ||||||||||||||||||||||
Sbjct  4976  TGCGTCCATGACAGTCCTTGAAAATCCGACGGAATGTTTAAGTCTCACGCCTGGTCGTAC  5035

Query  2330  TCATAACCGCAGCAGGTCTCCAAGGTGAACAGCCTCTAGTTGATAGAACAATGTAGATAA  2389
             ||||||||||||||||||||||||||||||||||||||||||||||||||||||||||||
Sbjct  5036  TCATAACCGCAGCAGGTCTCCAAGGTGAACAGCCTCTAGTTGATAGAACAATGTAGATAA  5095

Query  2390  GGGAAGTCGGCAAAATAGATCCGTAACTTCGGGATAAGGATTGGCTCTAAGGGTTGGGTA  2449
             ||||||||||||||||||||||||||||||||||||||||||||||||||||||||||||
Sbjct  5096  GGGAAGTCGGCAAAATAGATCCGTAACTTCGGGATAAGGATTGGCTCTAAGGGTTGGGTA  5155

Query  2450  TGTCGGGCCTTGAGTAGAAGTGAGCTGGACTAGGCTGGACTGAGTGGGGCAACCTACTCG  2509
              |||||||| | |||||||   ||||||||| | | |||||| | |||||||||| ||||
Sbjct  5156  CGTCGGGCCATTAGTAGAAAGAAGCTGGACTGGACCGGACTGGGAGGGGCAACCTTCTCG  5215

Query  2510  GACCGGCCCGGACTGGCGACCGGAAGCTCTTGGCAGTCTTCGGGCGTCCGGCATACAATT  2569
             ||| || |||||| |||||| ||||||| ||||||||||||||||||||||| |||||||
Sbjct  5216  GACTGGTCCGGACCGGCGACTGGAAGCTTTTGGCAGTCTTCGGGCGTCCGGCGTACAATT  5275

Query  2570  AACAACCGACTTAGAACTGGTACGGACAAGGGGAAT  2605
             ||||||||||||||||||||||||||||||||||||
Sbjct  5276  AACAACCGACTTAGAACTGGTACGGACAAGGGGAAT  5311


 Score = 3973 bits (2151),  Expect = 0.0
 Identities = 2465/2616 (94%), Gaps = 23/2616 (1%)
 Strand=Plus/Plus

Query  1      CAAGGTTTCCGTAGGTGAACCTGCGGAAGGATCATTAGTGAATTGCTCT-TTGAGCGTTA  59
              ||||||||||||||||||||||||||||||||||||||||| |||| ||  || || | |
Sbjct  10294  CAAGGTTTCCGTAGGTGAACCTGCGGAAGGATCATTAGTGA-TTGCCCTAGTG-GCTTAA  10351

Query  60     AACTATATCCATCTACACCTGTGAACTGTT-GATTGAC-TTCGGTCAATTACTTTTACAA  117
              |||||||||||| ||||||||||||| ||| |||||||  || ||   | | ||||||||
Sbjct  10352  AACTATATCCATTTACACCTGTGAACCGTTTGATTGACACTCTGT-GTTGA-TTTTACAA  10409

Query  118    ACATTGTGTAATGAACGTCATGTTATTATAAC-AAAAATAACTTTCAACAACGGATCTCT  176
              ||| | ||||| ||| |||| ||||||||||| |||||||||||||||||||||||||||
Sbjct  10410  ACAATATGTAAAGAAAGTCAAGTTATTATAACAAAAAATAACTTTCAACAACGGATCTCT  10469

Query  177    TGGCTCTCGCATCGATGAAGAACGCAGCGAAATGCGATAAGTAATGTGAATTGCAGAATT  236
              ||||||||||||||||||||||||||||||||||||||||||||||||||||||||||||
Sbjct  10470  TGGCTCTCGCATCGATGAAGAACGCAGCGAAATGCGATAAGTAATGTGAATTGCAGAATT  10529

Query  237    CAGTGAATCATCGAATCTTTGAACGCAACTTGCGCTCTCTGGTATTCCGGAGAGCATGCC  296
              ||||||||||||||||||||||||||||||||||||||||||||||||||||||||||||
Sbjct  10530  CAGTGAATCATCGAATCTTTGAACGCAACTTGCGCTCTCTGGTATTCCGGAGAGCATGCC  10589

Query  297    TGTTTGAGTATCATGAAATCTCAACCATTAGGGTTTCTTAATGGCTTGGATTTGGGCGCT  356
              ||||||||| |||||||||||||||||||||||||||||||||||||||||||||| | |
Sbjct  10590  TGTTTGAGTGTCATGAAATCTCAACCATTAGGGTTTCTTAATGGCTTGGATTTGGGTGTT  10649

Query  357    GCCACTTGCCTGGCTCGCCTTAAAAGAGTTAGCG-TATTAAC-TTGTCGATCTGGCGTAA  414
              ||||  |  ||||||||||||||| |||||||||   |||||  ||||| ||||||||||
Sbjct  10650  GCCA-GTCTCTGGCTCGCCTTAAAGGAGTTAGCGAGTTTAACAATGTCG-TCTGGCGTAA  10707

Query  415    TAAGTTTCGCTGGTGTAGACTTGAGAAGTGCGCTTCTAATCGTCTTCGGACAATT-CTTG  473
              ||||||||||||||  ||||||| |||||  |||||||||||||||||||||||| ||| 
Sbjct  10708  TAAGTTTCGCTGGT-AAGACTTGTGAAGTTTGCTTCTAATCGTCTTCGGACAATTACTTT  10766

Query  474    AACTCTGGTCTCAAATCAGGTAGGACTACCCGCTGAACTTAAGCATATCAATAAGCGGAG  533
               ||||||| |||||||||||||||||||||||||||||||||||||||||||||||||||
Sbjct  10767  GACTCTGGCCTCAAATCAGGTAGGACTACCCGCTGAACTTAAGCATATCAATAAGCGGAG  10826

Query  534    GAAAAGAAACTAACTAGGATTCCCTTAGTAACGGCGAGTGAACCGGGAAAAGCTCAAATT  593
              |||||||||||||| ||||||||| |||||||||||||||||||||||| ||||||||||
Sbjct  10827  GAAAAGAAACTAACAAGGATTCCCCTAGTAACGGCGAGTGAACCGGGAAGAGCTCAAATT  10886

Query  594    TGTAATCTGGCTGTCTTCGATAGTCCGAGTTGTAATCTATAGACGTGTTTTCCGTGCTGG  653
              || |||||||| ||||||||| ||||||||||||||||||||| | ||||||||||||| 
Sbjct  10887  TGAAATCTGGCAGTCTTCGATTGTCCGAGTTGTAATCTATAGAAGCGTTTTCCGTGCTGA  10946

Query  654    ACCGTATCTAAGTCCCTTGGAACAGGGTATCAAAGAGGGTGACAATCCCGTGCTTGATAC  713
              || || | ||||||||||||||||||||||||||||||||||||||||||| ||| | ||
Sbjct  10947  ACTGTGTATAAGTCCCTTGGAACAGGGTATCAAAGAGGGTGACAATCCCGTACTTTACAC  11006

Query  714    GACCACCAGTGCTCTGTGATACACGCTCTACGAGTCGAGTTGTTTGGGAATGCAGCTCAA  773
               | || ||||||||||||||||   |||||||||||||||||||||||||||||||||||
Sbjct  11007  AATCATCAGTGCTCTGTGATACGTTCTCTACGAGTCGAGTTGTTTGGGAATGCAGCTCAA  11066

Query  774    AATGGGTGGTAAATTCCATCTAAAGCTAAATATTGGCGAGAGACCGATAGCGAACAAGTA  833
              ||||||||||||||||||||||||||||||||||||||||||||||||||||||||||||
Sbjct  11067  AATGGGTGGTAAATTCCATCTAAAGCTAAATATTGGCGAGAGACCGATAGCGAACAAGTA  11126

Query  834    CCGTGAGGGAAAGATGAAAAGCACTTTGGAAAGAGAGTTAAACAGTACGTGAAATTGTTG  893
              ||||||||||||||||||||||||||||||||||||||||||||||||||||||||||||
Sbjct  11127  CCGTGAGGGAAAGATGAAAAGCACTTTGGAAAGAGAGTTAAACAGTACGTGAAATTGTTG  11186

Query  894    AAAGGGAAACGA-TTGAAGTCAGTCGTGTTCTTTGGATTCAGCTAGTTCTTCTAGTCTAC  952
              ||||||||||||  |  | | | || ||||  ||||| |||||  |||||||  || |||
Sbjct  11187  AAAGGGAAACGAAATTCA-TGAATCATGTTTATTGGACTCAGC-CGTTCTTC-GGTGTAC  11243

Query  953    TTCCATTGAACGGGTCAACATCAGTTTTGTCCGGTGGATAAAGATAGTAGGAATGTAGCT  1012
              |||| || ||||||||||||||||||||||||| ||||||||| ||||||||| || |||
Sbjct  11244  TTCCTTTAAACGGGTCAACATCAGTTTTGTCCGATGGATAAAGGTAGTAGGAAGGTGGCT  11303

Query  1013   CCCCCGGGAGTGTTATAGACTATTATTGCATACACTGGGTGAGACTGAGGACTGCAGCTC  1072
              | | |||||||||||||| |||||  |||||||| ||| |||||||||||||||||||| 
Sbjct  11304  CTCTCGGGAGTGTTATAGCCTATTGCTGCATACATTGGATGAGACTGAGGACTGCAGCTT  11363

Query  1073   GCCTTT-TGGCCGGTCTTCGGACACGTTCGAGCTTAGGATGTTGACATAATGGCTTTAA-  1130
              |||||| |||||||  ||||  ||||||| ||||||||||||||||||| |  ||  || 
Sbjct  11364  GCCTTTATGGCCGGGGTTCGCCCACGTTCAAGCTTAGGATGTTGACATA-T-TCTCGAAT  11421

Query  1131   -ACGACCCGTCTTGAAACACGGACCAAGGAGTCTAACATATCTGCGAGTGTTTGAGTGTC  1189
               |||||||||||||||||||||||||||||||||||||||||||||||||||||||||||
Sbjct  11422  CACGACCCGTCTTGAAACACGGACCAAGGAGTCTAACATATCTGCGAGTGTTTGAGTGTC  11481

Query  1190   AAACTCGAGCGCGTAATGAAAGTGAACTGGGAGGGATCCGTAAGGAGCACCTTCGACCGA  1249
              |||||||||||||||||||||||||| ||||||||||||| |||||||||||||||||||
Sbjct  11482  AAACTCGAGCGCGTAATGAAAGTGAATTGGGAGGGATCCGCAAGGAGCACCTTCGACCGA  11541

Query  1250   TCCGGATGTTTACTGATGGATTTGAGTAAGAGCATATATGCTGGGACCCGAAAGATGGTG  1309
              ||| ||||||| | || |||||||||||||||||||||||||||||||||||||||||||
Sbjct  11542  TCCTGATGTTTTCGGAAGGATTTGAGTAAGAGCATATATGCTGGGACCCGAAAGATGGTG  11601

Query  1310   AACTATGCCTGAATAGGGCGAAGCCAGGGGAAACTCTGGTGGAGGCTCGTAGCGATTCTG  1369
              ||||||||||||||||||||||||||||||||||||||||||||||||||||||||||||
Sbjct  11602  AACTATGCCTGAATAGGGCGAAGCCAGGGGAAACTCTGGTGGAGGCTCGTAGCGATTCTG  11661

Query  1370   ACGTGCAAATCGATCGTCAAATTTGGGTATAGGGGCGAAAGACTAATCGAACCATCTAGT  1429
              ||||||||||||||||||||||||||||||||||||||||||||||||||||||||||||
Sbjct  11662  ACGTGCAAATCGATCGTCAAATTTGGGTATAGGGGCGAAAGACTAATCGAACCATCTAGT  11721

Query  1430   AGCTGGTTCCTGCCGAAGTTTCCCTCAGGATAGCAGAAACTCGCATCAGTTTTATGAGGT  1489
              ||||||||||||||||||||||||||||||||||||||||||||||||||||||||||||
Sbjct  11722  AGCTGGTTCCTGCCGAAGTTTCCCTCAGGATAGCAGAAACTCGCATCAGTTTTATGAGGT  11781

Query  1490   AAAGCGAATGATTAGAGGCCTTGGGGACGAAACGTCCTTAACCTATTCTCAAACTTTAAA  1549
              ||||||||||||||||||||||||||||||||||||||||||||||||||||||||||||
Sbjct  11782  AAAGCGAATGATTAGAGGCCTTGGGGACGAAACGTCCTTAACCTATTCTCAAACTTTAAA  11841

Query  1550   TATGTAAGAAGCACTTGTCACTTAATTGGACGTGTGCATGCGAATGAGAGTTTCTAGTGG  1609
              |||||||||||||||||||||||||||||||| |||||||||||||||||||||||||||
Sbjct  11842  TATGTAAGAAGCACTTGTCACTTAATTGGACGAGTGCATGCGAATGAGAGTTTCTAGTGG  11901

Query  1610   GCCATTTTTGGTAAGCAGAACTGGCGATGCGGGATGAACCGATCGTGAGGTTAAGGTGCC  1669
              ||||||||||||||||||||||||||||||||||||||||||||||||||||||||||||
Sbjct  11902  GCCATTTTTGGTAAGCAGAACTGGCGATGCGGGATGAACCGATCGTGAGGTTAAGGTGCC  11961

Query  1670   GGAATACACGCTCATCAGACCCCACAAAAGGTGTTAGTTCATCTAGACAGCAGGACGGTG  1729
              ||||||||||||||||||||||||||||||||||||||||||||||||||||||||||||
Sbjct  11962  GGAATACACGCTCATCAGACCCCACAAAAGGTGTTAGTTCATCTAGACAGCAGGACGGTG  12021

Query  1730   GCCATGGAAGTCGGAATCCGCTAAGGAGTGTGTAACAACTCACCTGCCGAATGAACTAGC  1789
              ||||||||||||||||||||||||||||||||||||||||||||||||||||||||||||
Sbjct  12022  GCCATGGAAGTCGGAATCCGCTAAGGAGTGTGTAACAACTCACCTGCCGAATGAACTAGC  12081

Query  1790   CCTGAAAATGGATGGCGCTCAAGCGTGTTACCCATACCTCACCGTCAGCGTTTAAGTGAC  1849
              ||||||||||||||||||||||||||||||||||||||||||||||||||||||||||||
Sbjct  12082  CCTGAAAATGGATGGCGCTCAAGCGTGTTACCCATACCTCACCGTCAGCGTTTAAGTGAC  12141

Query  1850   GCGCTGACGAGTAGGCAGGCGTGGAGGTCAGTGAAGAAGCCTTGGCAGTGATGCTGGGTG  1909
              |||||||||||||||||||||||||| |  ||||||||||||||||||||||||||||||
Sbjct  12142  GCGCTGACGAGTAGGCAGGCGTGGAGATTTGTGAAGAAGCCTTGGCAGTGATGCTGGGTG  12201

Query  1910   AAACGGCCTCTAGTGCAGATCTTGGTGGTAGTAGCAAATATTCAAGTGAGAACCTTGAAG  1969
              |||| | |||||||||||||||||||||||||||||||||||||||||||||||||||||
Sbjct  12202  AAACAGTCTCTAGTGCAGATCTTGGTGGTAGTAGCAAATATTCAAGTGAGAACCTTGAAG  12261

Query  1970   ACTGAAGTGGAGAAAGGTTCCATGGTAACAGCAGTTGGACATGGGTTAGTCGATCCTAAG  2029
              ||||||||||||||||||||||||||||||||||||||||||||||||||||||||||||
Sbjct  12262  ACTGAAGTGGAGAAAGGTTCCATGGTAACAGCAGTTGGACATGGGTTAGTCGATCCTAAG  12321

Query  2030   AGATAGGGAAGCTCCGTTTTAAAGTACACGATTTTCCGTGTCGCCTATCGAAAGGGAATC  2089
              ||||||||||||||||||||||||| |||||||||||||| |||||||||||||||||||
Sbjct  12322  AGATAGGGAAGCTCCGTTTTAAAGTGCACGATTTTCCGTGCCGCCTATCGAAAGGGAATC  12381

Query  2090   CGGTTAAGATTCCGGAACCAGGATGTGGATCTTTAACGGCAACGTAAATGAAGTTGGAGA  2149
              |||||||||||||||||||||||||||||||||||||||||||||||||||||||||| |
Sbjct  12382  CGGTTAAGATTCCGGAACCAGGATGTGGATCTTTAACGGCAACGTAAATGAAGTTGGAAA  12441

Query  2150   CGCTGGCAAGGGCCCTGGGAAGAGTTCTCTTTTCTCCTTAACCGCTTACGACCTTGAAAT  2209
              |||||||| ||||||||||||||||||||||||||| |||||||||||||||||||||||
Sbjct  12442  CGCTGGCATGGGCCCTGGGAAGAGTTCTCTTTTCTCTTTAACCGCTTACGACCTTGAAAT  12501

Query  2210   CGGATTATCCGGAGCTAAGGTTATATGGCGGGTAGAGCACAACACCTCTGTTGTGTCCGG  2269
              |||||||||||||||||||||||||||||||| | |||||||||| ||||||||||||||
Sbjct  12502  CGGATTATCCGGAGCTAAGGTTATATGGCGGGAAAAGCACAACACTTCTGTTGTGTCCGG  12561

Query  2270   TGCGTCCTTGACAGTCCTTGAAAATCCGACGGAATGTATAAGTCTCACGCCTGGTCGTAC  2329
              ||||||| ||||||||||||||||||||||||||||| ||||||||||||||||||||||
Sbjct  12562  TGCGTCCATGACAGTCCTTGAAAATCCGACGGAATGTTTAAGTCTCACGCCTGGTCGTAC  12621

Query  2330   TCATAACCGCAGCAGGTCTCCAAGGTGAACAGCCTCTAGTTGATAGAACAATGTAGATAA  2389
              ||||||||||||||||||||||||||||||||||||||||||||||||||||||||||||
Sbjct  12622  TCATAACCGCAGCAGGTCTCCAAGGTGAACAGCCTCTAGTTGATAGAACAATGTAGATAA  12681

Query  2390   GGGAAGTCGGCAAAATAGATCCGTAACTTCGGGATAAGGATTGGCTCTAAGGGTTGGGTA  2449
              ||||||||||||||||||||||||||||||||||||||||||||||||||||||||||||
Sbjct  12682  GGGAAGTCGGCAAAATAGATCCGTAACTTCGGGATAAGGATTGGCTCTAAGGGTTGGGTA  12741

Query  2450   TGTCGGGCCTTGAGTAGAAGTGAGCTGGACTAGGCTGGACTGAGTGGGGCAACCTACTCG  2509
               |||||||| | |||||||   ||||||||| | | |||||| | |||||||||| ||||
Sbjct  12742  CGTCGGGCCATTAGTAGAAAGAAGCTGGACTGGACCGGACTGGGAGGGGCAACCTTCTCG  12801

Query  2510   GACCGGCCCGGACTGGCGACCGGAAGCTCTTGGCAGTCTTCGGGCGTCCGGCATACAATT  2569
              ||| || |||||| |||||| ||||||| ||||||||||||||||||||||| |||||||
Sbjct  12802  GACTGGTCCGGACCGGCGACTGGAAGCTTTTGGCAGTCTTCGGGCGTCCGGCGTACAATT  12861

Query  2570   AACAACCGACTTAGAACTGGTACGGACAAGGGGAAT  2605
              ||||||||||||||||||||||||||||||||||||
Sbjct  12862  AACAACCGACTTAGAACTGGTACGGACAAGGGGAAT  12897


 Score = 3973 bits (2151),  Expect = 0.0
 Identities = 2465/2616 (94%), Gaps = 23/2616 (1%)
 Strand=Plus/Plus

Query  1      CAAGGTTTCCGTAGGTGAACCTGCGGAAGGATCATTAGTGAATTGCTCT-TTGAGCGTTA  59
              ||||||||||||||||||||||||||||||||||||||||| |||| ||  || || | |
Sbjct  17880  CAAGGTTTCCGTAGGTGAACCTGCGGAAGGATCATTAGTGA-TTGCCCTAGTG-GCTTAA  17937

Query  60     AACTATATCCATCTACACCTGTGAACTGTT-GATTGAC-TTCGGTCAATTACTTTTACAA  117
              |||||||||||| ||||||||||||| ||| |||||||  || ||   | | ||||||||
Sbjct  17938  AACTATATCCATTTACACCTGTGAACCGTTTGATTGACACTCTGT-GTTGA-TTTTACAA  17995

Query  118    ACATTGTGTAATGAACGTCATGTTATTATAAC-AAAAATAACTTTCAACAACGGATCTCT  176
              ||| | ||||| ||| |||| ||||||||||| |||||||||||||||||||||||||||
Sbjct  17996  ACAATATGTAAAGAAAGTCAAGTTATTATAACAAAAAATAACTTTCAACAACGGATCTCT  18055

Query  177    TGGCTCTCGCATCGATGAAGAACGCAGCGAAATGCGATAAGTAATGTGAATTGCAGAATT  236
              ||||||||||||||||||||||||||||||||||||||||||||||||||||||||||||
Sbjct  18056  TGGCTCTCGCATCGATGAAGAACGCAGCGAAATGCGATAAGTAATGTGAATTGCAGAATT  18115

Query  237    CAGTGAATCATCGAATCTTTGAACGCAACTTGCGCTCTCTGGTATTCCGGAGAGCATGCC  296
              ||||||||||||||||||||||||||||||||||||||||||||||||||||||||||||
Sbjct  18116  CAGTGAATCATCGAATCTTTGAACGCAACTTGCGCTCTCTGGTATTCCGGAGAGCATGCC  18175

Query  297    TGTTTGAGTATCATGAAATCTCAACCATTAGGGTTTCTTAATGGCTTGGATTTGGGCGCT  356
              ||||||||| |||||||||||||||||||||||||||||||||||||||||||||| | |
Sbjct  18176  TGTTTGAGTGTCATGAAATCTCAACCATTAGGGTTTCTTAATGGCTTGGATTTGGGTGTT  18235

Query  357    GCCACTTGCCTGGCTCGCCTTAAAAGAGTTAGCG-TATTAAC-TTGTCGATCTGGCGTAA  414
              ||||  |  ||||||||||||||| |||||||||   |||||  ||||| ||||||||||
Sbjct  18236  GCCA-GTCTCTGGCTCGCCTTAAAGGAGTTAGCGAGTTTAACAATGTCG-TCTGGCGTAA  18293

Query  415    TAAGTTTCGCTGGTGTAGACTTGAGAAGTGCGCTTCTAATCGTCTTCGGACAATT-CTTG  473
              ||||||||||||||  ||||||| |||||  |||||||||||||||||||||||| ||| 
Sbjct  18294  TAAGTTTCGCTGGT-AAGACTTGTGAAGTTTGCTTCTAATCGTCTTCGGACAATTACTTT  18352

Query  474    AACTCTGGTCTCAAATCAGGTAGGACTACCCGCTGAACTTAAGCATATCAATAAGCGGAG  533
               ||||||| |||||||||||||||||||||||||||||||||||||||||||||||||||
Sbjct  18353  GACTCTGGCCTCAAATCAGGTAGGACTACCCGCTGAACTTAAGCATATCAATAAGCGGAG  18412

Query  534    GAAAAGAAACTAACTAGGATTCCCTTAGTAACGGCGAGTGAACCGGGAAAAGCTCAAATT  593
              |||||||||||||| ||||||||| |||||||||||||||||||||||| ||||||||||
Sbjct  18413  GAAAAGAAACTAACAAGGATTCCCCTAGTAACGGCGAGTGAACCGGGAAGAGCTCAAATT  18472

Query  594    TGTAATCTGGCTGTCTTCGATAGTCCGAGTTGTAATCTATAGACGTGTTTTCCGTGCTGG  653
              || |||||||| ||||||||| ||||||||||||||||||||| | ||||||||||||| 
Sbjct  18473  TGAAATCTGGCAGTCTTCGATTGTCCGAGTTGTAATCTATAGAAGCGTTTTCCGTGCTGA  18532

Query  654    ACCGTATCTAAGTCCCTTGGAACAGGGTATCAAAGAGGGTGACAATCCCGTGCTTGATAC  713
              || || | ||||||||||||||||||||||||||||||||||||||||||| ||| | ||
Sbjct  18533  ACTGTGTATAAGTCCCTTGGAACAGGGTATCAAAGAGGGTGACAATCCCGTACTTTACAC  18592

Query  714    GACCACCAGTGCTCTGTGATACACGCTCTACGAGTCGAGTTGTTTGGGAATGCAGCTCAA  773
               | || ||||||||||||||||   |||||||||||||||||||||||||||||||||||
Sbjct  18593  AATCATCAGTGCTCTGTGATACGTTCTCTACGAGTCGAGTTGTTTGGGAATGCAGCTCAA  18652

Query  774    AATGGGTGGTAAATTCCATCTAAAGCTAAATATTGGCGAGAGACCGATAGCGAACAAGTA  833
              ||||||||||||||||||||||||||||||||||||||||||||||||||||||||||||
Sbjct  18653  AATGGGTGGTAAATTCCATCTAAAGCTAAATATTGGCGAGAGACCGATAGCGAACAAGTA  18712

Query  834    CCGTGAGGGAAAGATGAAAAGCACTTTGGAAAGAGAGTTAAACAGTACGTGAAATTGTTG  893
              ||||||||||||||||||||||||||||||||||||||||||||||||||||||||||||
Sbjct  18713  CCGTGAGGGAAAGATGAAAAGCACTTTGGAAAGAGAGTTAAACAGTACGTGAAATTGTTG  18772

Query  894    AAAGGGAAACGA-TTGAAGTCAGTCGTGTTCTTTGGATTCAGCTAGTTCTTCTAGTCTAC  952
              ||||||||||||  |  | | | || ||||  ||||| |||||  |||||||  || |||
Sbjct  18773  AAAGGGAAACGAAATTCA-TGAATCATGTTTATTGGACTCAGC-CGTTCTTC-GGTGTAC  18829

Query  953    TTCCATTGAACGGGTCAACATCAGTTTTGTCCGGTGGATAAAGATAGTAGGAATGTAGCT  1012
              |||| || ||||||||||||||||||||||||| ||||||||| ||||||||| || |||
Sbjct  18830  TTCCTTTAAACGGGTCAACATCAGTTTTGTCCGATGGATAAAGGTAGTAGGAAGGTGGCT  18889

Query  1013   CCCCCGGGAGTGTTATAGACTATTATTGCATACACTGGGTGAGACTGAGGACTGCAGCTC  1072
              | | |||||||||||||| |||||  |||||||| ||| |||||||||||||||||||| 
Sbjct  18890  CTCTCGGGAGTGTTATAGCCTATTGCTGCATACATTGGATGAGACTGAGGACTGCAGCTT  18949

Query  1073   GCCTTT-TGGCCGGTCTTCGGACACGTTCGAGCTTAGGATGTTGACATAATGGCTTTAA-  1130
              |||||| |||||||  ||||  ||||||| ||||||||||||||||||| |  ||  || 
Sbjct  18950  GCCTTTATGGCCGGGGTTCGCCCACGTTCAAGCTTAGGATGTTGACATA-T-TCTCGAAT  19007

Query  1131   -ACGACCCGTCTTGAAACACGGACCAAGGAGTCTAACATATCTGCGAGTGTTTGAGTGTC  1189
               |||||||||||||||||||||||||||||||||||||||||||||||||||||||||||
Sbjct  19008  CACGACCCGTCTTGAAACACGGACCAAGGAGTCTAACATATCTGCGAGTGTTTGAGTGTC  19067

Query  1190   AAACTCGAGCGCGTAATGAAAGTGAACTGGGAGGGATCCGTAAGGAGCACCTTCGACCGA  1249
              |||||||||||||||||||||||||| ||||||||||||| |||||||||||||||||||
Sbjct  19068  AAACTCGAGCGCGTAATGAAAGTGAATTGGGAGGGATCCGCAAGGAGCACCTTCGACCGA  19127

Query  1250   TCCGGATGTTTACTGATGGATTTGAGTAAGAGCATATATGCTGGGACCCGAAAGATGGTG  1309
              ||| ||||||| | || |||||||||||||||||||||||||||||||||||||||||||
Sbjct  19128  TCCTGATGTTTTCGGAAGGATTTGAGTAAGAGCATATATGCTGGGACCCGAAAGATGGTG  19187

Query  1310   AACTATGCCTGAATAGGGCGAAGCCAGGGGAAACTCTGGTGGAGGCTCGTAGCGATTCTG  1369
              ||||||||||||||||||||||||||||||||||||||||||||||||||||||||||||
Sbjct  19188  AACTATGCCTGAATAGGGCGAAGCCAGGGGAAACTCTGGTGGAGGCTCGTAGCGATTCTG  19247

Query  1370   ACGTGCAAATCGATCGTCAAATTTGGGTATAGGGGCGAAAGACTAATCGAACCATCTAGT  1429
              ||||||||||||||||||||||||||||||||||||||||||||||||||||||||||||
Sbjct  19248  ACGTGCAAATCGATCGTCAAATTTGGGTATAGGGGCGAAAGACTAATCGAACCATCTAGT  19307

Query  1430   AGCTGGTTCCTGCCGAAGTTTCCCTCAGGATAGCAGAAACTCGCATCAGTTTTATGAGGT  1489
              ||||||||||||||||||||||||||||||||||||||||||||||||||||||||||||
Sbjct  19308  AGCTGGTTCCTGCCGAAGTTTCCCTCAGGATAGCAGAAACTCGCATCAGTTTTATGAGGT  19367

Query  1490   AAAGCGAATGATTAGAGGCCTTGGGGACGAAACGTCCTTAACCTATTCTCAAACTTTAAA  1549
              ||||||||||||||||||||||||||||||||||||||||||||||||||||||||||||
Sbjct  19368  AAAGCGAATGATTAGAGGCCTTGGGGACGAAACGTCCTTAACCTATTCTCAAACTTTAAA  19427

Query  1550   TATGTAAGAAGCACTTGTCACTTAATTGGACGTGTGCATGCGAATGAGAGTTTCTAGTGG  1609
              |||||||||||||||||||||||||||||||| |||||||||||||||||||||||||||
Sbjct  19428  TATGTAAGAAGCACTTGTCACTTAATTGGACGAGTGCATGCGAATGAGAGTTTCTAGTGG  19487

Query  1610   GCCATTTTTGGTAAGCAGAACTGGCGATGCGGGATGAACCGATCGTGAGGTTAAGGTGCC  1669
              ||||||||||||||||||||||||||||||||||||||||||||||||||||||||||||
Sbjct  19488  GCCATTTTTGGTAAGCAGAACTGGCGATGCGGGATGAACCGATCGTGAGGTTAAGGTGCC  19547

Query  1670   GGAATACACGCTCATCAGACCCCACAAAAGGTGTTAGTTCATCTAGACAGCAGGACGGTG  1729
              ||||||||||||||||||||||||||||||||||||||||||||||||||||||||||||
Sbjct  19548  GGAATACACGCTCATCAGACCCCACAAAAGGTGTTAGTTCATCTAGACAGCAGGACGGTG  19607

Query  1730   GCCATGGAAGTCGGAATCCGCTAAGGAGTGTGTAACAACTCACCTGCCGAATGAACTAGC  1789
              ||||||||||||||||||||||||||||||||||||||||||||||||||||||||||||
Sbjct  19608  GCCATGGAAGTCGGAATCCGCTAAGGAGTGTGTAACAACTCACCTGCCGAATGAACTAGC  19667

Query  1790   CCTGAAAATGGATGGCGCTCAAGCGTGTTACCCATACCTCACCGTCAGCGTTTAAGTGAC  1849
              ||||||||||||||||||||||||||||||||||||||||||||||||||||||||||||
Sbjct  19668  CCTGAAAATGGATGGCGCTCAAGCGTGTTACCCATACCTCACCGTCAGCGTTTAAGTGAC  19727

Query  1850   GCGCTGACGAGTAGGCAGGCGTGGAGGTCAGTGAAGAAGCCTTGGCAGTGATGCTGGGTG  1909
              |||||||||||||||||||||||||| |  ||||||||||||||||||||||||||||||
Sbjct  19728  GCGCTGACGAGTAGGCAGGCGTGGAGATTTGTGAAGAAGCCTTGGCAGTGATGCTGGGTG  19787

Query  1910   AAACGGCCTCTAGTGCAGATCTTGGTGGTAGTAGCAAATATTCAAGTGAGAACCTTGAAG  1969
              |||| | |||||||||||||||||||||||||||||||||||||||||||||||||||||
Sbjct  19788  AAACAGTCTCTAGTGCAGATCTTGGTGGTAGTAGCAAATATTCAAGTGAGAACCTTGAAG  19847

Query  1970   ACTGAAGTGGAGAAAGGTTCCATGGTAACAGCAGTTGGACATGGGTTAGTCGATCCTAAG  2029
              ||||||||||||||||||||||||||||||||||||||||||||||||||||||||||||
Sbjct  19848  ACTGAAGTGGAGAAAGGTTCCATGGTAACAGCAGTTGGACATGGGTTAGTCGATCCTAAG  19907

Query  2030   AGATAGGGAAGCTCCGTTTTAAAGTACACGATTTTCCGTGTCGCCTATCGAAAGGGAATC  2089
              ||||||||||||||||||||||||| |||||||||||||| |||||||||||||||||||
Sbjct  19908  AGATAGGGAAGCTCCGTTTTAAAGTGCACGATTTTCCGTGCCGCCTATCGAAAGGGAATC  19967

Query  2090   CGGTTAAGATTCCGGAACCAGGATGTGGATCTTTAACGGCAACGTAAATGAAGTTGGAGA  2149
              |||||||||||||||||||||||||||||||||||||||||||||||||||||||||| |
Sbjct  19968  CGGTTAAGATTCCGGAACCAGGATGTGGATCTTTAACGGCAACGTAAATGAAGTTGGAAA  20027

Query  2150   CGCTGGCAAGGGCCCTGGGAAGAGTTCTCTTTTCTCCTTAACCGCTTACGACCTTGAAAT  2209
              |||||||| ||||||||||||||||||||||||||| |||||||||||||||||||||||
Sbjct  20028  CGCTGGCATGGGCCCTGGGAAGAGTTCTCTTTTCTCTTTAACCGCTTACGACCTTGAAAT  20087

Query  2210   CGGATTATCCGGAGCTAAGGTTATATGGCGGGTAGAGCACAACACCTCTGTTGTGTCCGG  2269
              |||||||||||||||||||||||||||||||| | |||||||||| ||||||||||||||
Sbjct  20088  CGGATTATCCGGAGCTAAGGTTATATGGCGGGAAAAGCACAACACTTCTGTTGTGTCCGG  20147

Query  2270   TGCGTCCTTGACAGTCCTTGAAAATCCGACGGAATGTATAAGTCTCACGCCTGGTCGTAC  2329
              ||||||| ||||||||||||||||||||||||||||| ||||||||||||||||||||||
Sbjct  20148  TGCGTCCATGACAGTCCTTGAAAATCCGACGGAATGTTTAAGTCTCACGCCTGGTCGTAC  20207

Query  2330   TCATAACCGCAGCAGGTCTCCAAGGTGAACAGCCTCTAGTTGATAGAACAATGTAGATAA  2389
              ||||||||||||||||||||||||||||||||||||||||||||||||||||||||||||
Sbjct  20208  TCATAACCGCAGCAGGTCTCCAAGGTGAACAGCCTCTAGTTGATAGAACAATGTAGATAA  20267

Query  2390   GGGAAGTCGGCAAAATAGATCCGTAACTTCGGGATAAGGATTGGCTCTAAGGGTTGGGTA  2449
              ||||||||||||||||||||||||||||||||||||||||||||||||||||||||||||
Sbjct  20268  GGGAAGTCGGCAAAATAGATCCGTAACTTCGGGATAAGGATTGGCTCTAAGGGTTGGGTA  20327

Query  2450   TGTCGGGCCTTGAGTAGAAGTGAGCTGGACTAGGCTGGACTGAGTGGGGCAACCTACTCG  2509
               |||||||| | |||||||   ||||||||| | | |||||| | |||||||||| ||||
Sbjct  20328  CGTCGGGCCATTAGTAGAAAGAAGCTGGACTGGACCGGACTGGGAGGGGCAACCTTCTCG  20387

Query  2510   GACCGGCCCGGACTGGCGACCGGAAGCTCTTGGCAGTCTTCGGGCGTCCGGCATACAATT  2569
              ||| || |||||| |||||| ||||||| ||||||||||||||||||||||| |||||||
Sbjct  20388  GACTGGTCCGGACCGGCGACTGGAAGCTTTTGGCAGTCTTCGGGCGTCCGGCGTACAATT  20447

Query  2570   AACAACCGACTTAGAACTGGTACGGACAAGGGGAAT  2605
              ||||||||||||||||||||||||||||||||||||
Sbjct  20448  AACAACCGACTTAGAACTGGTACGGACAAGGGGAAT  20483


>NW_021167129.1 Apiotrichum porosum strain DSM 27194 chromosome Unknown scaffold_22, 
whole genome shotgun sequence
Length=226415

 Score = 3973 bits (2151),  Expect = 0.0
 Identities = 2465/2616 (94%), Gaps = 23/2616 (1%)
 Strand=Plus/Plus

Query  1     CAAGGTTTCCGTAGGTGAACCTGCGGAAGGATCATTAGTGAATTGCTCT-TTGAGCGTTA  59
             ||||||||||||||||||||||||||||||||||||||||| |||| ||  || || | |
Sbjct  1268  CAAGGTTTCCGTAGGTGAACCTGCGGAAGGATCATTAGTGA-TTGCCCTAGTG-GCTTAA  1325

Query  60    AACTATATCCATCTACACCTGTGAACTGTT-GATTGAC-TTCGGTCAATTACTTTTACAA  117
             |||||||||||| ||||||||||||| ||| |||||||  || ||   | | ||||||||
Sbjct  1326  AACTATATCCATTTACACCTGTGAACCGTTTGATTGACACTCTGT-GTTGA-TTTTACAA  1383

Query  118   ACATTGTGTAATGAACGTCATGTTATTATAAC-AAAAATAACTTTCAACAACGGATCTCT  176
             ||| | ||||| ||| |||| ||||||||||| |||||||||||||||||||||||||||
Sbjct  1384  ACAATATGTAAAGAAAGTCAAGTTATTATAACAAAAAATAACTTTCAACAACGGATCTCT  1443

Query  177   TGGCTCTCGCATCGATGAAGAACGCAGCGAAATGCGATAAGTAATGTGAATTGCAGAATT  236
             ||||||||||||||||||||||||||||||||||||||||||||||||||||||||||||
Sbjct  1444  TGGCTCTCGCATCGATGAAGAACGCAGCGAAATGCGATAAGTAATGTGAATTGCAGAATT  1503

Query  237   CAGTGAATCATCGAATCTTTGAACGCAACTTGCGCTCTCTGGTATTCCGGAGAGCATGCC  296
             ||||||||||||||||||||||||||||||||||||||||||||||||||||||||||||
Sbjct  1504  CAGTGAATCATCGAATCTTTGAACGCAACTTGCGCTCTCTGGTATTCCGGAGAGCATGCC  1563

Query  297   TGTTTGAGTATCATGAAATCTCAACCATTAGGGTTTCTTAATGGCTTGGATTTGGGCGCT  356
             ||||||||| |||||||||||||||||||||||||||||||||||||||||||||| | |
Sbjct  1564  TGTTTGAGTGTCATGAAATCTCAACCATTAGGGTTTCTTAATGGCTTGGATTTGGGTGTT  1623

Query  357   GCCACTTGCCTGGCTCGCCTTAAAAGAGTTAGCG-TATTAAC-TTGTCGATCTGGCGTAA  414
             ||||  |  ||||||||||||||| |||||||||   |||||  ||||| ||||||||||
Sbjct  1624  GCCA-GTCTCTGGCTCGCCTTAAAGGAGTTAGCGAGTTTAACAATGTCG-TCTGGCGTAA  1681

Query  415   TAAGTTTCGCTGGTGTAGACTTGAGAAGTGCGCTTCTAATCGTCTTCGGACAATT-CTTG  473
             ||||||||||||||  ||||||| |||||  |||||||||||||||||||||||| ||| 
Sbjct  1682  TAAGTTTCGCTGGT-AAGACTTGTGAAGTTTGCTTCTAATCGTCTTCGGACAATTACTTT  1740

Query  474   AACTCTGGTCTCAAATCAGGTAGGACTACCCGCTGAACTTAAGCATATCAATAAGCGGAG  533
              ||||||| |||||||||||||||||||||||||||||||||||||||||||||||||||
Sbjct  1741  GACTCTGGCCTCAAATCAGGTAGGACTACCCGCTGAACTTAAGCATATCAATAAGCGGAG  1800

Query  534   GAAAAGAAACTAACTAGGATTCCCTTAGTAACGGCGAGTGAACCGGGAAAAGCTCAAATT  593
             |||||||||||||| ||||||||| |||||||||||||||||||||||| ||||||||||
Sbjct  1801  GAAAAGAAACTAACAAGGATTCCCCTAGTAACGGCGAGTGAACCGGGAAGAGCTCAAATT  1860

Query  594   TGTAATCTGGCTGTCTTCGATAGTCCGAGTTGTAATCTATAGACGTGTTTTCCGTGCTGG  653
             || |||||||| ||||||||| ||||||||||||||||||||| | ||||||||||||| 
Sbjct  1861  TGAAATCTGGCAGTCTTCGATTGTCCGAGTTGTAATCTATAGAAGCGTTTTCCGTGCTGA  1920

Query  654   ACCGTATCTAAGTCCCTTGGAACAGGGTATCAAAGAGGGTGACAATCCCGTGCTTGATAC  713
             || || | ||||||||||||||||||||||||||||||||||||||||||| ||| | ||
Sbjct  1921  ACTGTGTATAAGTCCCTTGGAACAGGGTATCAAAGAGGGTGACAATCCCGTACTTTACAC  1980

Query  714   GACCACCAGTGCTCTGTGATACACGCTCTACGAGTCGAGTTGTTTGGGAATGCAGCTCAA  773
              | || ||||||||||||||||   |||||||||||||||||||||||||||||||||||
Sbjct  1981  AATCATCAGTGCTCTGTGATACGTTCTCTACGAGTCGAGTTGTTTGGGAATGCAGCTCAA  2040

Query  774   AATGGGTGGTAAATTCCATCTAAAGCTAAATATTGGCGAGAGACCGATAGCGAACAAGTA  833
             ||||||||||||||||||||||||||||||||||||||||||||||||||||||||||||
Sbjct  2041  AATGGGTGGTAAATTCCATCTAAAGCTAAATATTGGCGAGAGACCGATAGCGAACAAGTA  2100

Query  834   CCGTGAGGGAAAGATGAAAAGCACTTTGGAAAGAGAGTTAAACAGTACGTGAAATTGTTG  893
             ||||||||||||||||||||||||||||||||||||||||||||||||||||||||||||
Sbjct  2101  CCGTGAGGGAAAGATGAAAAGCACTTTGGAAAGAGAGTTAAACAGTACGTGAAATTGTTG  2160

Query  894   AAAGGGAAACGA-TTGAAGTCAGTCGTGTTCTTTGGATTCAGCTAGTTCTTCTAGTCTAC  952
             ||||||||||||  |  | | | || ||||  ||||| |||||  |||||||  || |||
Sbjct  2161  AAAGGGAAACGAAATTCA-TGAATCATGTTTATTGGACTCAGC-CGTTCTTC-GGTGTAC  2217

Query  953   TTCCATTGAACGGGTCAACATCAGTTTTGTCCGGTGGATAAAGATAGTAGGAATGTAGCT  1012
             |||| || ||||||||||||||||||||||||| ||||||||| ||||||||| || |||
Sbjct  2218  TTCCTTTAAACGGGTCAACATCAGTTTTGTCCGATGGATAAAGGTAGTAGGAAGGTGGCT  2277

Query  1013  CCCCCGGGAGTGTTATAGACTATTATTGCATACACTGGGTGAGACTGAGGACTGCAGCTC  1072
             | | |||||||||||||| |||||  |||||||| ||| |||||||||||||||||||| 
Sbjct  2278  CTCTCGGGAGTGTTATAGCCTATTGCTGCATACATTGGATGAGACTGAGGACTGCAGCTT  2337

Query  1073  GCCTTT-TGGCCGGTCTTCGGACACGTTCGAGCTTAGGATGTTGACATAATGGCTTTAA-  1130
             |||||| |||||||  ||||  ||||||| ||||||||||||||||||| |  ||  || 
Sbjct  2338  GCCTTTATGGCCGGGGTTCGCCCACGTTCAAGCTTAGGATGTTGACATA-T-TCTCGAAT  2395

Query  1131  -ACGACCCGTCTTGAAACACGGACCAAGGAGTCTAACATATCTGCGAGTGTTTGAGTGTC  1189
              |||||||||||||||||||||||||||||||||||||||||||||||||||||||||||
Sbjct  2396  CACGACCCGTCTTGAAACACGGACCAAGGAGTCTAACATATCTGCGAGTGTTTGAGTGTC  2455

Query  1190  AAACTCGAGCGCGTAATGAAAGTGAACTGGGAGGGATCCGTAAGGAGCACCTTCGACCGA  1249
             |||||||||||||||||||||||||| ||||||||||||| |||||||||||||||||||
Sbjct  2456  AAACTCGAGCGCGTAATGAAAGTGAATTGGGAGGGATCCGCAAGGAGCACCTTCGACCGA  2515

Query  1250  TCCGGATGTTTACTGATGGATTTGAGTAAGAGCATATATGCTGGGACCCGAAAGATGGTG  1309
             ||| ||||||| | || |||||||||||||||||||||||||||||||||||||||||||
Sbjct  2516  TCCTGATGTTTTCGGAAGGATTTGAGTAAGAGCATATATGCTGGGACCCGAAAGATGGTG  2575

Query  1310  AACTATGCCTGAATAGGGCGAAGCCAGGGGAAACTCTGGTGGAGGCTCGTAGCGATTCTG  1369
             ||||||||||||||||||||||||||||||||||||||||||||||||||||||||||||
Sbjct  2576  AACTATGCCTGAATAGGGCGAAGCCAGGGGAAACTCTGGTGGAGGCTCGTAGCGATTCTG  2635

Query  1370  ACGTGCAAATCGATCGTCAAATTTGGGTATAGGGGCGAAAGACTAATCGAACCATCTAGT  1429
             ||||||||||||||||||||||||||||||||||||||||||||||||||||||||||||
Sbjct  2636  ACGTGCAAATCGATCGTCAAATTTGGGTATAGGGGCGAAAGACTAATCGAACCATCTAGT  2695

Query  1430  AGCTGGTTCCTGCCGAAGTTTCCCTCAGGATAGCAGAAACTCGCATCAGTTTTATGAGGT  1489
             ||||||||||||||||||||||||||||||||||||||||||||||||||||||||||||
Sbjct  2696  AGCTGGTTCCTGCCGAAGTTTCCCTCAGGATAGCAGAAACTCGCATCAGTTTTATGAGGT  2755

Query  1490  AAAGCGAATGATTAGAGGCCTTGGGGACGAAACGTCCTTAACCTATTCTCAAACTTTAAA  1549
             ||||||||||||||||||||||||||||||||||||||||||||||||||||||||||||
Sbjct  2756  AAAGCGAATGATTAGAGGCCTTGGGGACGAAACGTCCTTAACCTATTCTCAAACTTTAAA  2815

Query  1550  TATGTAAGAAGCACTTGTCACTTAATTGGACGTGTGCATGCGAATGAGAGTTTCTAGTGG  1609
             |||||||||||||||||||||||||||||||| |||||||||||||||||||||||||||
Sbjct  2816  TATGTAAGAAGCACTTGTCACTTAATTGGACGAGTGCATGCGAATGAGAGTTTCTAGTGG  2875

Query  1610  GCCATTTTTGGTAAGCAGAACTGGCGATGCGGGATGAACCGATCGTGAGGTTAAGGTGCC  1669
             ||||||||||||||||||||||||||||||||||||||||||||||||||||||||||||
Sbjct  2876  GCCATTTTTGGTAAGCAGAACTGGCGATGCGGGATGAACCGATCGTGAGGTTAAGGTGCC  2935

Query  1670  GGAATACACGCTCATCAGACCCCACAAAAGGTGTTAGTTCATCTAGACAGCAGGACGGTG  1729
             ||||||||||||||||||||||||||||||||||||||||||||||||||||||||||||
Sbjct  2936  GGAATACACGCTCATCAGACCCCACAAAAGGTGTTAGTTCATCTAGACAGCAGGACGGTG  2995

Query  1730  GCCATGGAAGTCGGAATCCGCTAAGGAGTGTGTAACAACTCACCTGCCGAATGAACTAGC  1789
             ||||||||||||||||||||||||||||||||||||||||||||||||||||||||||||
Sbjct  2996  GCCATGGAAGTCGGAATCCGCTAAGGAGTGTGTAACAACTCACCTGCCGAATGAACTAGC  3055

Query  1790  CCTGAAAATGGATGGCGCTCAAGCGTGTTACCCATACCTCACCGTCAGCGTTTAAGTGAC  1849
             ||||||||||||||||||||||||||||||||||||||||||||||||||||||||||||
Sbjct  3056  CCTGAAAATGGATGGCGCTCAAGCGTGTTACCCATACCTCACCGTCAGCGTTTAAGTGAC  3115

Query  1850  GCGCTGACGAGTAGGCAGGCGTGGAGGTCAGTGAAGAAGCCTTGGCAGTGATGCTGGGTG  1909
             |||||||||||||||||||||||||| |  ||||||||||||||||||||||||||||||
Sbjct  3116  GCGCTGACGAGTAGGCAGGCGTGGAGATTTGTGAAGAAGCCTTGGCAGTGATGCTGGGTG  3175

Query  1910  AAACGGCCTCTAGTGCAGATCTTGGTGGTAGTAGCAAATATTCAAGTGAGAACCTTGAAG  1969
             |||| | |||||||||||||||||||||||||||||||||||||||||||||||||||||
Sbjct  3176  AAACAGTCTCTAGTGCAGATCTTGGTGGTAGTAGCAAATATTCAAGTGAGAACCTTGAAG  3235

Query  1970  ACTGAAGTGGAGAAAGGTTCCATGGTAACAGCAGTTGGACATGGGTTAGTCGATCCTAAG  2029
             ||||||||||||||||||||||||||||||||||||||||||||||||||||||||||||
Sbjct  3236  ACTGAAGTGGAGAAAGGTTCCATGGTAACAGCAGTTGGACATGGGTTAGTCGATCCTAAG  3295

Query  2030  AGATAGGGAAGCTCCGTTTTAAAGTACACGATTTTCCGTGTCGCCTATCGAAAGGGAATC  2089
             ||||||||||||||||||||||||| |||||||||||||| |||||||||||||||||||
Sbjct  3296  AGATAGGGAAGCTCCGTTTTAAAGTGCACGATTTTCCGTGCCGCCTATCGAAAGGGAATC  3355

Query  2090  CGGTTAAGATTCCGGAACCAGGATGTGGATCTTTAACGGCAACGTAAATGAAGTTGGAGA  2149
             |||||||||||||||||||||||||||||||||||||||||||||||||||||||||| |
Sbjct  3356  CGGTTAAGATTCCGGAACCAGGATGTGGATCTTTAACGGCAACGTAAATGAAGTTGGAAA  3415

Query  2150  CGCTGGCAAGGGCCCTGGGAAGAGTTCTCTTTTCTCCTTAACCGCTTACGACCTTGAAAT  2209
             |||||||| ||||||||||||||||||||||||||| |||||||||||||||||||||||
Sbjct  3416  CGCTGGCATGGGCCCTGGGAAGAGTTCTCTTTTCTCTTTAACCGCTTACGACCTTGAAAT  3475

Query  2210  CGGATTATCCGGAGCTAAGGTTATATGGCGGGTAGAGCACAACACCTCTGTTGTGTCCGG  2269
             |||||||||||||||||||||||||||||||| | |||||||||| ||||||||||||||
Sbjct  3476  CGGATTATCCGGAGCTAAGGTTATATGGCGGGAAAAGCACAACACTTCTGTTGTGTCCGG  3535

Query  2270  TGCGTCCTTGACAGTCCTTGAAAATCCGACGGAATGTATAAGTCTCACGCCTGGTCGTAC  2329
             ||||||| ||||||||||||||||||||||||||||| ||||||||||||||||||||||
Sbjct  3536  TGCGTCCATGACAGTCCTTGAAAATCCGACGGAATGTTTAAGTCTCACGCCTGGTCGTAC  3595

Query  2330  TCATAACCGCAGCAGGTCTCCAAGGTGAACAGCCTCTAGTTGATAGAACAATGTAGATAA  2389
             ||||||||||||||||||||||||||||||||||||||||||||||||||||||||||||
Sbjct  3596  TCATAACCGCAGCAGGTCTCCAAGGTGAACAGCCTCTAGTTGATAGAACAATGTAGATAA  3655

Query  2390  GGGAAGTCGGCAAAATAGATCCGTAACTTCGGGATAAGGATTGGCTCTAAGGGTTGGGTA  2449
             ||||||||||||||||||||||||||||||||||||||||||||||||||||||||||||
Sbjct  3656  GGGAAGTCGGCAAAATAGATCCGTAACTTCGGGATAAGGATTGGCTCTAAGGGTTGGGTA  3715

Query  2450  TGTCGGGCCTTGAGTAGAAGTGAGCTGGACTAGGCTGGACTGAGTGGGGCAACCTACTCG  2509
              |||||||| | |||||||   ||||||||| | | |||||| | |||||||||| ||||
Sbjct  3716  CGTCGGGCCATTAGTAGAAAGAAGCTGGACTGGACCGGACTGGGAGGGGCAACCTTCTCG  3775

Query  2510  GACCGGCCCGGACTGGCGACCGGAAGCTCTTGGCAGTCTTCGGGCGTCCGGCATACAATT  2569
             ||| || |||||| |||||| ||||||| ||||||||||||||||||||||| |||||||
Sbjct  3776  GACTGGTCCGGACCGGCGACTGGAAGCTTTTGGCAGTCTTCGGGCGTCCGGCGTACAATT  3835

Query  2570  AACAACCGACTTAGAACTGGTACGGACAAGGGGAAT  2605
             ||||||||||||||||||||||||||||||||||||
Sbjct  3836  AACAACCGACTTAGAACTGGTACGGACAAGGGGAAT  3871


>PQXP01001036.1 Apiotrichum akiyoshidainum strain HP2023 Contig1119_3, whole 
genome shotgun sequence
Length=187578

 Score = 3930 bits (2128),  Expect = 0.0
 Identities = 2449/2622 (93%), Gaps = 27/2622 (1%)
 Strand=Plus/Minus

Query  1     CAAGGTTTCCGTAGGTGAACCTGCGGAAGGATCATTAGTGAATTG-C-TCTTTGAGCGTT  58
             ||||||||||||||||||||||||||||||||||||||||| ||| | || ||| || ||
Sbjct  4480  CAAGGTTTCCGTAGGTGAACCTGCGGAAGGATCATTAGTGA-TTGCCATC-TTG-GC-TT  4425

Query  59    AAACTATATCCATCTACACCTGTGAACTGTT-GATTGACTTCGGTC-AATT-ACTTTTAC  115
             ||||||||||||||||||||||||||| ||| ||||||  ||  ||  ||| | ||||||
Sbjct  4424  AAACTATATCCATCTACACCTGTGAACCGTTTGATTGA-ATC--TCTGATTCAATTTTAC  4368

Query  116   AAACATTGTGTAATGAACGTCATGTTATTATAAC-AAAAATAACTTTCAACAACGGATCT  174
             |||||||||||||||||||||||   || ||||| ||||| |||||| ||||||||||||
Sbjct  4367  AAACATTGTGTAATGAACGTCATTAGATCATAACTAAAAAAAACTTTTAACAACGGATCT  4308

Query  175   CTTGGCTCTCGCATCGATGAAGAACGCAGCGAAATGCGATAAGTAATGTGAATTGCAGAA  234
             ||||||||||||||||||||||||||||||||||||||||||||||||||||||||||||
Sbjct  4307  CTTGGCTCTCGCATCGATGAAGAACGCAGCGAAATGCGATAAGTAATGTGAATTGCAGAA  4248

Query  235   TTCAGTGAATCATCGAATCTTTGAACGCAACTTGCGCTCTCTGGTATTCCGGAGAGCATG  294
             ||||||||||||||||||||||||||||||||||||||||| || || || |||||||||
Sbjct  4247  TTCAGTGAATCATCGAATCTTTGAACGCAACTTGCGCTCTCYGGWATWCCRGAGAGCATG  4188

Query  295   CCTGTTTGAGTATCATGAAATCTCAACCATT-A-GGGTTTCT-TAA-TGGCTTGGATTTG  350
             |  ||||| || |||| | ||||| |  ||| |  |  ||||  || |  | || | |||
Sbjct  4187  CMWGTTTGMGTGTCATRARATCTCRAYSATTCASKGAWTTCTGYAATTSRCWTGKAYTTG  4128

Query  351   GGCGCTGCCACT-TGCCTGGCTCGCCTTAAAAGAGTTAGCG-TATTAACTTGTCG--ATC  406
             |  |  ||   | ||  ||  |   || ||  |||||||||   ||| |   | |  |||
Sbjct  4127  GAGGTYGCMWTTCTGAMTGSSTYCTCTCAAWMGAGTTAGCGAGTTTARC-YATWGMKATC  4069

Query  407   TGGCGTAATAAGTTTCGCTGGTGTAGACTTGAGAAGTGCGCTTCTAATCGTCTTCGGACA  466
              |  || | ||||||   |||  | |  ||| |||| |||||||||||||||||||||||
Sbjct  4068  YGKYGTWAWAAGTTTYKYTGGAATGGTATTGTGAAGCGCGCTTCTAATCGTCTTCGGACA  4009

Query  467   ATT-CTTGAACTCTGGTCTCAAATCAGGTAGGACTACCCGCTGAACTTAAGCATATCAAT  525
             ||| |||  ||||||| |||||||||||||||||||||||||||||||||||||||||||
Sbjct  4008  ATTACTTTGACTCTGGCCTCAAATCAGGTAGGACTACCCGCTGAACTTAAGCATATCAAT  3949

Query  526   AAGCGGAGGAAAAGAAACTAACTAGGATTCCCTTAGTAACGGCGAGTGAACCGGGAAAAG  585
             |||||||||||||||||||||| |||||||||||||||||||||||||||||||||||||
Sbjct  3948  AAGCGGAGGAAAAGAAACTAACAAGGATTCCCTTAGTAACGGCGAGTGAACCGGGAAAAG  3889

Query  586   CTCAAATTTGTAATCTGGCTGTCTTCGATAGTCCGAGTTGTAATCTATAGACGTGTTTTC  645
             |||||||||| |||||||||||||||||||||||||||||||||||||||| | ||||||
Sbjct  3888  CTCAAATTTGAAATCTGGCTGTCTTCGATAGTCCGAGTTGTAATCTATAGAAGCGTTTTC  3829

Query  646   CGTGCTGGACCGTATCTAAGTCCCTTGGAACAGGGTATCAAAGAGGGTGACAATCCCGTG  705
             ||||||| || || | |||||  ||||||||||  |||||||||||||||||||||||| 
Sbjct  3828  CGTGCTGAACTGTGTATAAGTGTCTTGGAACAGACTATCAAAGAGGGTGACAATCCCGTA  3769

Query  706   CTTGATACGACCACCAGTGCTCTGTGATACACGCTCTACGAGTCGAGTTGTTTGGGAATG  765
             ||| | || | || ||||||||||||||||   |||||||||||||||||||||||||||
Sbjct  3768  CTTTACACAATCATCAGTGCTCTGTGATACGTTCTCTACGAGTCGAGTTGTTTGGGAATG  3709

Query  766   CAGCTCAAAATGGGTGGTAAATTCCATCTAAAGCTAAATATTGGCGAGAGACCGATAGCG  825
             ||||||||||||||||||||||||||||||||||||||||||||||||||||||||||||
Sbjct  3708  CAGCTCAAAATGGGTGGTAAATTCCATCTAAAGCTAAATATTGGCGAGAGACCGATAGCG  3649

Query  826   AACAAGTACCGTGAGGGAAAGATGAAAAGCACTTTGGAAAGAGAGTTAAACAGTACGTGA  885
             ||||||||||||||||||||||||||||||||||||||||||||||||||||||||||||
Sbjct  3648  AACAAGTACCGTGAGGGAAAGATGAAAAGCACTTTGGAAAGAGAGTTAAACAGTACGTGA  3589

Query  886   AATTGTTGAAAGGGAAACGATTGAAGTCAGTCGTGTTCTTTGGATTCAGCTAGTTCTTCT  945
             ||||||| |||||||||||||||||||||||||||||  |||||||||||  | ||||| 
Sbjct  3588  AATTGTTAAAAGGGAAACGATTGAAGTCAGTCGTGTTTATTGGATTCAGC-CGGTCTTC-  3531

Query  946   AGTCTACTTCCATTGAACGGGTCAACATCAGTTTTGTCCGGTGGATAAAGATAGTAGGAA  1005
              || ||||||| || |||||||||||||||||||||||||||||||||||  ||||||||
Sbjct  3530  GGTGTACTTCCTTTAAACGGGTCAACATCAGTTTTGTCCGGTGGATAAAGGCAGTAGGAA  3471

Query  1006  TGTAGCTCCCCCGGGAGTGTTATAGACTATTATTGCATACACTGGGTGAGACTGAGGACT  1065
             ||| |||||| |||||||||||||| ||||| |  ||||||||||  |||||||||||||
Sbjct  3470  TGTGGCTCCCTCGGGAGTGTTATAGCCTATTGTCACATACACTGGAGGAGACTGAGGACT  3411

Query  1066  GCAGCTCGCCTTTT-GGCCGGTCTTCGGACACGTTCGAGCTTAGGATGTTGACATAATGG  1124
             |||||||||||||| ||||||  ||||  |||||||||||||||||||||||||||||||
Sbjct  3410  GCAGCTCGCCTTTTTGGCCGGGGTTCGCCCACGTTCGAGCTTAGGATGTTGACATAATGG  3351

Query  1125  CTTTAAACGACCCGTCTTGAAACACGGACCAAGGAGTCTAACATATCTGCGAGTGTTTGA  1184
             ||||||||||||||||||||||||||||||||||||||||||||||||||||||||||||
Sbjct  3350  CTTTAAACGACCCGTCTTGAAACACGGACCAAGGAGTCTAACATATCTGCGAGTGTTTGA  3291

Query  1185  GTGTCAAACTCGAGCGCGTAATGAAAGTGAAC-TGGGAGGGATCCGTAAGGAGCACCTTC  1243
             |||||||||||||||||||||||||||||||| | |||||||| || ||| |||||||||
Sbjct  3290  GTGTCAAACTCGAGCGCGTAATGAAAGTGAACGTAGGAGGGATGCGCAAGCAGCACCTTC  3231

Query  1244  GACCGATCCGGATGTTTACTGATGGATTTGAGTAAGAGCATATATGCTGGGACCCGAAAG  1303
             ||||||||||||||||||||||||||||||||||||||||||||||||||||||||||||
Sbjct  3230  GACCGATCCGGATGTTTACTGATGGATTTGAGTAAGAGCATATATGCTGGGACCCGAAAG  3171

Query  1304  ATGGTGAACTATGCCTGAATAGGGCGAAGCCAGGGGAAACTCTGGTGGAGGCTCGTAGCG  1363
             ||||||||||||||||||||||||||||||||||||||||||||||||||||||||||||
Sbjct  3170  ATGGTGAACTATGCCTGAATAGGGCGAAGCCAGGGGAAACTCTGGTGGAGGCTCGTAGCG  3111

Query  1364  ATTCTGACGTGCAAATCGATCGTCAAATTTGGGTATAGGGGCGAAAGACTAATCGAACCA  1423
             ||||||||||||||||||||||||||||||||||||||||||||||||||||||||||||
Sbjct  3110  ATTCTGACGTGCAAATCGATCGTCAAATTTGGGTATAGGGGCGAAAGACTAATCGAACCA  3051

Query  1424  TCTAGTAGCTGGTTCCTGCCGAAGTTTCCCTCAGGATAGCAGAAACTCGCATCAGTTTTA  1483
             ||||||||||||||||||||||||||||||||||||||||||||||||||||||||||||
Sbjct  3050  TCTAGTAGCTGGTTCCTGCCGAAGTTTCCCTCAGGATAGCAGAAACTCGCATCAGTTTTA  2991

Query  1484  TGAGGTAAAGCGAATGATTAGAGGCCTTGGGGACGAAACGTCCTTAACCTATTCTCAAAC  1543
             ||||||||||||||||||||||||||||||||||||||||||||||||||||||||||||
Sbjct  2990  TGAGGTAAAGCGAATGATTAGAGGCCTTGGGGACGAAACGTCCTTAACCTATTCTCAAAC  2931

Query  1544  TTTAAATATGTAAGAAGCACTTGTCACTTAATTGGACGTGTGCATGCGAATGAGAGTTTC  1603
             |||||||||||||||||||||||||||||||||||||| |||||||||||||||||||||
Sbjct  2930  TTTAAATATGTAAGAAGCACTTGTCACTTAATTGGACGAGTGCATGCGAATGAGAGTTTC  2871

Query  1604  TAGTGGGCCATTTTTGGTAAGCAGAACTGGCGATGCGGGATGAACCGATCGTGAGGTTAA  1663
             ||||||||||||||||||||||||||||||||||||||||||||||||||||||||||||
Sbjct  2870  TAGTGGGCCATTTTTGGTAAGCAGAACTGGCGATGCGGGATGAACCGATCGTGAGGTTAA  2811

Query  1664  GGTGCCGGAATACACGCTCATCAGACCCCACAAAAGGTGTTAGTTCATCTAGACAGCAGG  1723
             ||||||||||||||||||||||||||||||||||||||||||||||||||||||||||||
Sbjct  2810  GGTGCCGGAATACACGCTCATCAGACCCCACAAAAGGTGTTAGTTCATCTAGACAGCAGG  2751

Query  1724  ACGGTGGCCATGGAAGTCGGAATCCGCTAAGGAGTGTGTAACAACTCACCTGCCGAATGA  1783
             ||||||||||||||||||||||||||||||||||||||||||||||||||||||||||||
Sbjct  2750  ACGGTGGCCATGGAAGTCGGAATCCGCTAAGGAGTGTGTAACAACTCACCTGCCGAATGA  2691

Query  1784  ACTAGCCCTGAAAATGGATGGCGCTCAAGCGTGTTACCCATACCTCACCGTCAGCGTTTA  1843
             ||||||||||||||||||||||||||||||||||||||||||||||||||||||||||||
Sbjct  2690  ACTAGCCCTGAAAATGGATGGCGCTCAAGCGTGTTACCCATACCTCACCGTCAGCGTTTA  2631

Query  1844  AGTGACGCGCTGACGAGTAGGCAGGCGTGGAGGTCAGTGAAGAAGCCTTGGCAGTGATGC  1903
             |||||||||||||||||||||||||||||||| |  ||||||||||||||||||||||||
Sbjct  2630  AGTGACGCGCTGACGAGTAGGCAGGCGTGGAGATTTGTGAAGAAGCCTTGGCAGTGATGC  2571

Query  1904  TGGGTGAAACGGCCTCTAGTGCAGATCTTGGTGGTAGTAGCAAATATTCAAGTGAGAACC  1963
             |||||||||| | |||||||||||||||||||||||||||||||||||||||||||||||
Sbjct  2570  TGGGTGAAACAGTCTCTAGTGCAGATCTTGGTGGTAGTAGCAAATATTCAAGTGAGAACC  2511

Query  1964  TTGAAGACTGAAGTGGAGAAAGGTTCCATGGTAACAGCAGTTGGACATGGGTTAGTCGAT  2023
             ||||||||||||||||||||||||||||||||||||| ||||||||||||||||||||||
Sbjct  2510  TTGAAGACTGAAGTGGAGAAAGGTTCCATGGTAACAGTAGTTGGACATGGGTTAGTCGAT  2451

Query  2024  CCTAAGAGATAGGGAAGCTCCGTTTTAAAGTACACGATTTTCCGTGTCGCCTATCGAAAG  2083
             ||||||||||||||||||||||||||||||||||||||||||||||||||||||||||||
Sbjct  2450  CCTAAGAGATAGGGAAGCTCCGTTTTAAAGTACACGATTTTCCGTGTCGCCTATCGAAAG  2391

Query  2084  GGAATCCGGTTAAGATTCCGGAACCAGGATGTGGATCTTTAACGGCAACGTAAATGAAGT  2143
             ||||||||||||| ||||||||||||||||||||||||||||||||||||||||||||||
Sbjct  2390  GGAATCCGGTTAAAATTCCGGAACCAGGATGTGGATCTTTAACGGCAACGTAAATGAAGT  2331

Query  2144  TGGAGACGCTGGCAAGGGCCCTGGGAAGAGTTCTCTTTTCTCCTTAACCGCTTACGACCT  2203
             ||||||||||||||||||||||||||||||||||||||||||||||||||||||||||||
Sbjct  2330  TGGAGACGCTGGCAAGGGCCCTGGGAAGAGTTCTCTTTTCTCCTTAACCGCTTACGACCT  2271

Query  2204  TGAAATCGGATTATCCGGAGCTAAGGTTATATGGCGGGTAGAGCACAACACCTCTGTTGT  2263
             ||||||||||||||||||||||||||||||||||||||||||||||||||| ||||||||
Sbjct  2270  TGAAATCGGATTATCCGGAGCTAAGGTTATATGGCGGGTAGAGCACAACACTTCTGTTGT  2211

Query  2264  GTCCGGTGCGTCCTTGACAGTCCTTGAAAATCCGACGGAATGTATAAGTCTCACGCCTGG  2323
             ||||||||||||||||||||||||||||||||||||||||||||||||||||||||||||
Sbjct  2210  GTCCGGTGCGTCCTTGACAGTCCTTGAAAATCCGACGGAATGTATAAGTCTCACGCCTGG  2151

Query  2324  TCGTACTCATAACCGCAGCAGGTCTCCAAGGTGAACAGCCTCTAGTTGATAGAACAATGT  2383
             ||||||||||||||||||||||||||||||||||||||||||||||||||||||||||||
Sbjct  2150  TCGTACTCATAACCGCAGCAGGTCTCCAAGGTGAACAGCCTCTAGTTGATAGAACAATGT  2091

Query  2384  AGATAAGGGAAGTCGGCAAAATAGATCCGTAACTTCGGGATAAGGATTGGCTCTAAGGGT  2443
             ||||||||||||||||||||||||||||||||||||||||||||||||||||||||||||
Sbjct  2090  AGATAAGGGAAGTCGGCAAAATAGATCCGTAACTTCGGGATAAGGATTGGCTCTAAGGGT  2031

Query  2444  TGGGTATGTCGGGCCTTGAGTAGAAGTGAGCTGGACTAGGCTGGACTGAGTGGGGCAACC  2503
             |||||| |||||||||| |||||||   ||||||||| | | ||||||||||||||||||
Sbjct  2030  TGGGTACGTCGGGCCTTAAGTAGAAAGAAGCTGGACTGGACCGGACTGAGTGGGGCAACC  1971

Query  2504  TACTCGGACCGGCCCGGACTGGCGACCGGAAGCTCTTGGCAGTCTTCGGGCGTCCGGCAT  2563
             || |||||| || | |||| |||||| ||||||| ||||||||||||||||||||||| |
Sbjct  1970  TATTCGGACTGGTCTGGACCGGCGACTGGAAGCTTTTGGCAGTCTTCGGGCGTCCGGCGT  1911

Query  2564  ACAATTAACAACCGACTTAGAACTGGTACGGACAAGGGGAAT  2605
             ||||||||||||||||||||||||||||||||||||||||||
Sbjct  1910  ACAATTAACAACCGACTTAGAACTGGTACGGACAAGGGGAAT  1869


 Score = 1465 bits (793),  Expect = 0.0
 Identities = 860/903 (95%), Gaps = 0/903 (0%)
 Strand=Plus/Plus

Query  1703   TTAGTTCATCTAGACAGCAGGACGGTGGCCATGGAAGTCGGAATCCGCTAAGGAGTGTGT  1762
              ||||||||||||||||||||||||||||||||||||||||||||||||||||||||||||
Sbjct  10223  TTAGTTCATCTAGACAGCAGGACGGTGGCCATGGAAGTCGGAATCCGCTAAGGAGTGTGT  10282

Query  1763   AACAACTCACCTGCCGAATGAACTAGCCCTGAAAATGGATGGCGCTCAAGCGTGTTACCC  1822
              ||||||||||||||||||||||||||||||||||||||||||||||||||||||||||||
Sbjct  10283  AACAACTCACCTGCCGAATGAACTAGCCCTGAAAATGGATGGCGCTCAAGCGTGTTACCC  10342

Query  1823   ATACCTCACCGTCAGCGTTTAAGTGACGCGCTGACGAGTAGGCAGGCGTGGAGGTCAGTG  1882
              ||||||||||||||||||||||||||||||||||||||||||||||||||||| |  |||
Sbjct  10343  ATACCTCACCGTCAGCGTTTAAGTGACGCGCTGACGAGTAGGCAGGCGTGGAGATTTGTG  10402

Query  1883   AAGAAGCCTTGGCAGTGATGCTGGGTGAAACGGCCTCTAGTGCAGATCTTGGTGGTAGTA  1942
              ||||||||||||||||||||||||||||||| | |||||||| |||||| ||||||||  
Sbjct  10403  AAGAAGCCTTGGCAGTGATGCTGGGTGAAACAGTCTCTAGTGYAGATCTYGGTGGTAGYM  10462

Query  1943   GCAAATATTCAAGTGAGAACCTTGAAGACTGAAGTGGAGAAAGGTTCCATGGTAACAGCA  2002
              |||| ||||||||||||||||||||||||||||||||||||||||||||||||||||| |
Sbjct  10463  GCAAMTATTCAAGTGAGAACCTTGAAGACTGAAGTGGAGAAAGGTTCCATGGTAACAGTA  10522

Query  2003   GTTGGACATGGGTTAGTCGATCCTAAGAGATAGGGAAGCTCCGTTTTAAAGTACACGATT  2062
              ||||||||||||||||||||||||||||||||||||||||||||||||||||||||||||
Sbjct  10523  GTTGGACATGGGTTAGTCGATCCTAAGAGATAGGGAAGCTCCGTTTTAAAGTACACGATT  10582

Query  2063   TTCCGTGTCGCCTATCGAAAGGGAATCCGGTTAAGATTCCGGAACCAGGATGTGGATCTT  2122
              |||||||||||||||||||||||||||||||||| |||||||||||||||||||||||||
Sbjct  10583  TTCCGTGTCGCCTATCGAAAGGGAATCCGGTTAAAATTCCGGAACCAGGATGTGGATCTT  10642

Query  2123   TAACGGCAACGTAAATGAAGTTGGAGACGCTGGCAAGGGCCCTGGGAAGAGTTCTCTTTT  2182
              ||||||||||||||||||||||||||||||||||||||||||||||||||||||||||||
Sbjct  10643  TAACGGCAACGTAAATGAAGTTGGAGACGCTGGCAAGGGCCCTGGGAAGAGTTCTCTTTT  10702

Query  2183   CTCCTTAACCGCTTACGACCTTGAAATCGGATTATCCGGAGCTAAGGTTATATGGCGGGT  2242
              ||||||||||||||||||||||||||||||||||||||||||||||||||||||||||||
Sbjct  10703  CTCCTTAACCGCTTACGACCTTGAAATCGGATTATCCGGAGCTAAGGTTATATGGCGGGT  10762

Query  2243   AGAGCACAACACCTCTGTTGTGTCCGGTGCGTCCTTGACAGTCCTTGAAAATCCGACGGA  2302
              |||||||||||| |||||||||||||||||||||||||||||||||||||||||||||||
Sbjct  10763  AGAGCACAACACTTCTGTTGTGTCCGGTGCGTCCTTGACAGTCCTTGAAAATCCGACGGA  10822

Query  2303   ATGTATAAGTCTCACGCCTGGTCGTACTCATAACCGCAGCAGGTCTCCAAGGTGAACAGC  2362
              |||||||||||||||||||||||||||||||||||||||||||||||||||||||||| |
Sbjct  10823  ATGTATAAGTCTCACGCCTGGTCGTACTCATAACCGCAGCAGGTCTCCAAGGTGAACASC  10882

Query  2363   CTCTAGTTGATAGAACAATGTAGATAAGGGAAGTCGGCAAAATAGATCCGTAACTTCGGG  2422
              ||||||||||||| |||||||   |||||||  ||    | | ||||||||||| |||||
Sbjct  10883  CTCTAGTTGATAGWACAATGTWSMTAAGGGAMRTCKKMWAMAYAGATCCGTAACWTCGGG  10942

Query  2423   ATAAGGATTGGCTCTAAGGGTTGGGTATGTCGGGCCTTGAGTAGAAGTGAGCTGGACTAG  2482
              ||||||||||||||||||||||||||| |||||||||| |||||||   ||||||||| |
Sbjct  10943  ATAAGGATTGGCTCTAAGGGTTGGGTACGTCGGGCCTTAAGTAGAAAGAAGCTGGACTGG  11002

Query  2483   GCTGGACTGAGTGGGGCAACCTACTCGGACCGGCCCGGACTGGCGACCGGAAGCTCTTGG  2542
               | |||||||||||||||||||| |||||| || | |||| |||||| ||||||| ||||
Sbjct  11003  ACCGGACTGAGTGGGGCAACCTATTCGGACTGGTCTGGACCGGCGACTGGAAGCTTTTGG  11062

Query  2543   CAGTCTTCGGGCGTCCGGCATACAATTAACAACCGACTTAGAACTGGTACGGACAAGGGG  2602
              ||||||||||||||||||| ||||||||||||||||||||||||||||||||||||||||
Sbjct  11063  CAGTCTTCGGGCGTCCGGCGTACAATTAACAACCGACTTAGAACTGGTACGGACAAGGGG  11122

Query  2603   AAT  2605
              |||
Sbjct  11123  AAT  11125


 Score = 955 bits (517),  Expect = 0.0
 Identities = 695/780 (89%), Gaps = 17/780 (2%)
 Strand=Plus/Minus

Query  12    TAGGTGAACCTGCGGAAGGATCATTAGTGAATTGC-TCTTTGAGCGTTAAACTATATCCA  70
             ||| ||||||| |||||   |||||| | | || | || ||| || ||||||||||||||
Sbjct  8312  TAGATGAACCTTCGGAACCTTCATTATTTATTTCCATC-TTG-GC-TTAAACTATATCCA  8256

Query  71    TCTACACCTGTGAACTGTT-GATTGACTTCGGTC-AATT-ACTTTTACAAACATTGTGTA  127
             ||||||||||||||| ||| ||||||  ||  ||  ||| | ||||||||||||||||||
Sbjct  8255  TCTACACCTGTGAACCGTTTGATTGA-ATC--TCTGATTCAATTTTACAAACATTGTGTA  8199

Query  128   ATGAACGTCATGTTATTATAAC-AAAAATAACTTTCAACAACGGATCTCTTGGCTCTCGC  186
             |||||||||||   || ||||| ||||| |||||| ||||||||||||||||||||||||
Sbjct  8198  ATGAACGTCATTAGATCATAACTAAAAAAAACTTTTAACAACGGATCTCTTGGCTCTCGC  8139

Query  187   ATCGATGAAGAACGCAGCGAAATGCGATAAGTAATGTGAATTGCAGAATTCAGTGAATCA  246
             |||||||||||||||||||||||||||||||||| |||||||||||||||||||||||||
Sbjct  8138  ATCGATGAAGAACGCAGCGAAATGCGATAAGTAAWGTGAATTGCAGAATTCAGTGAATCA  8079

Query  247   TCGAATCTTTGAACGCAACTTGCGCTCTCTGGTATTCCGGAGAGCATGCCTGTTTGAGTA  306
             |||||||||||||| |||||||||||||||||||| ||| |||| |||||||||||||| 
Sbjct  8078  TCGAATCTTTGAACTCAACTTGCGCTCTCTGGTATGCCGTAGAGAATGCCTGTTTGAGTG  8019

Query  307   TCATGAAATCTCAACCATTAGGGTTTCTTAATGGCTTGGATTTGGGCGCTGCCACT-TGC  365
             |||||||||||||||||||||||||||||||||||||||||||||  | ||||| | || 
Sbjct  8018  TCATGAAATCTCAACCATTAGGGTTTCTTAATGGCTTGGATTTGGAGGTTGCCATTCTGA  7959

Query  366   CTGGCTCGCCTTAAAAGAGTTAGCG-TATTAAC--TTGTCGATCTGGCGTAATAAGTTTC  422
              ||||||  || |||||||||||||   |||||  ||| | |||||||||||||||||||
Sbjct  7958  ATGGCTCCTCTCAAAAGAGTTAGCGAGTTTAACTATTG-CTATCTGGCGTAATAAGTTTC  7900

Query  423   GCTGGTGTAGACTTGAGAAGTGCGCTTCTAATCGTCTTCGGACAATT-CTTGAACTCTGG  481
             |||||  | |  ||| |||| |||||||||||||||||||||||||| |||  |||||||
Sbjct  7899  GCTGGAATGGTATTGTGAAGCGCGCTTCTAATCGTCTTCGGACAATTACTTTGACTCTGG  7840

Query  482   TCTCAAATCAGGTAGGACTACCCGCTGAACTTAAGCATATCAATAAGCGGAGGAAAAGAA  541
              |||||||||||||||||||||||||||||||||||||||||||||||||||||||||||
Sbjct  7839  CCTCAAATCAGGTAGGACTACCCGCTGAACTTAAGCATATCAATAAGCGGAGGAAAAGAA  7780

Query  542   ACTAACTAGGATTCCCTTAGTAACGGCGAGTGAACCGGGAAAAGCTCAAATTTGTAATCT  601
             |||||| ||||||||||||||||||||||||||||||||||||||||||||||| |||||
Sbjct  7779  ACTAACAAGGATTCCCTTAGTAACGGCGAGTGAACCGGGAAAAGCTCAAATTTGAAATCT  7720

Query  602   GGCTGTCTTCGATAGTCCGAGTTGTAATCTATAGACGTGTTTTCCGTGCTGGACCGTATC  661
             ||||||||||||||||||||||||||||||||||| | ||||||||||||| || || | 
Sbjct  7719  GGCTGTCTTCGATAGTCCGAGTTGTAATCTATAGAAGCGTTTTCCGTGCTGAACTGTGTA  7660

Query  662   TAAGTCCCTTGGAACAGGGTATCAAAGAGGGTGACAATCCCGTGCTTGATACGACCACCA  721
             |||||  ||||||||||  |||||||||||||||||||||||| ||| | || | || ||
Sbjct  7659  TAAGTGTCTTGGAACAGACTATCAAAGAGGGTGACAATCCCGTACTTTACACAATCATCA  7600

Query  722   GTGCTCTGTGATACACGCTCTACGAGTCGAGTTGTTTGGGAATGCAGCTCAAAATGGGTG  781
             ||||||||||||||   |||||||||||||||||||||||||||||||||||||||||||
Sbjct  7599  GTGCTCTGTGATACGTTCTCTACGAGTCGAGTTGTTTGGGAATGCAGCTCAAAATGGGTG  7540


 Score = 564 bits (305),  Expect = 6e-156
 Identities = 395/436 (91%), Gaps = 16/436 (4%)
 Strand=Plus/Minus

Query  1     CAAGGTTTCCGTAGGTGAACCTGCGGAAGGATCATTAGTGAATTG-C-TCTTTGAGCGTT  58
             ||||||||||||||||||||||||||||||||||||||||| ||| | || ||| || ||
Sbjct  8773  CAAGGTTTCCGTAGGTGAACCTGCGGAAGGATCATTAGTGA-TTGCCATC-TTG-GC-TT  8718

Query  59    AAACTATATCCATCTACACCTGTGAACTGTT-GATTGACTTCGGTC-AATT-ACTTTTAC  115
             ||||||||||||||||||||||||||| ||| ||||||  ||  ||  ||| | ||||||
Sbjct  8717  AAACTATATCCATCTACACCTGTGAACCGTTTGATTGA-ATC--TCTGATTCAATTTTAC  8661

Query  116   AAACATTGTGTAATGAACGTCATGTTATTATAAC-AAAAATAACTTTCAACAACGGATCT  174
             |||||||||||||||||||||||   || ||||| ||||| |||||| ||||||||||||
Sbjct  8660  AAACATTGTGTAATGAACGTCATTAGATCATAACTAAAAAAAACTTTTAACAACGGATCT  8601

Query  175   CTTGGCTCTCGCATCGATGAAGAACGCAGCGAAATGCGATAAGTAATGTGAATTGCAGAA  234
             ||||||||||||||||||||||||||||||||||||||||||||||||||||||||||||
Sbjct  8600  CTTGGCTCTCGCATCGATGAAGAACGCAGCGAAATGCGATAAGTAATGTGAATTGCAGAA  8541

Query  235   TTCAGTGAATCATCGAATCTTTGAACGCAACTTGCGCTCTCTGGTATTCCGGAGAGCATG  294
             ||||||||||||||||||||||||||||||||||||||||||||||||||||||||||||
Sbjct  8540  TTCAGTGAATCATCGAATCTTTGAACGCAACTTGCGCTCTCTGGTATTCCGGAGAGCATG  8481

Query  295   CCTGTTTGAGTATCATGAAATCTCAACCATTAGGGTTTCTTAATGGCTTGGATTTGGGCG  354
             ||||||||||| |||||||||||||||||||||||||||||||||||||||||||||  |
Sbjct  8480  CCTGTTTGAGTGTCATGAAATCTCAACCATTAGGGTTTCTTAATGGCTTGGATTTGGAGG  8421

Query  355   CTGCCACT-TGCCTGGCTCGCCTTAAAAGAGTTAGCGTATT-AACT-TGTCGATCTGGCG  411
              ||||| | ||  ||||||  || |||||||||||||  || |||| |  | ||||||||
Sbjct  8420  TTGCCATTCTGAATGGCTCCTCTCAAAAGAGTTAGCGAGTTTAACTATTGCTATCTGGCG  8361

Query  412   TAATAAGTTTCGCTGG  427
             ||||||||||||||||
Sbjct  8360  TAATAAGTTTCGCTGG  8345


 Score = 468 bits (253),  Expect = 5e-127
 Identities = 324/359 (90%), Gaps = 15/359 (4%)
 Strand=Plus/Plus

Query  1      CAAGGTTTCCGTAGGTGAACCTGCGGAAGGATCATTAGTGAATTG-C-TCTTTGAGCGTT  58
              ||||||||||||||||||||||||||||||||||||||||| ||| | || ||| || ||
Sbjct  9785   CAAGGTTTCCGTAGGTGAACCTGCGGAAGGATCATTAGTGA-TTGCCATC-TTG-GC-TT  9840

Query  59     AAACTATATCCATCTACACCTGTGAACTGTT-GATTGACTTCGGTC-AATT-ACTTTTAC  115
              ||||||||||||||||||||||||||| ||| ||||||  ||  ||  ||| | ||||||
Sbjct  9841   AAACTATATCCATCTACACCTGTGAACCGTTTGATTGA-ATC--TCTGATTCAATTTTAC  9897

Query  116    AAACATTGTGTAATGAACGTCATGTTAT-TATAAC--AAAAATAACTTTCAACAACGGAT  172
              |||||||||||||||||||||||   || | |  |  | | | | |||| ||||||||||
Sbjct  9898   AAACATTGTGTAATGAACGTCATTAGATCTRTMWCTTAWAMAMAWCTTTTAACAACGGAT  9957

Query  173    CTCTTGGCTCTCGCATCGATGAAGAACGCAGCGAAATGCGATAAGTAATGTGAATTGCAG  232
              ||||||||||||||||||||||||||||||||||||||||||||||||||||||||||||
Sbjct  9958   CTCTTGGCTCTCGCATCGATGAAGAACGCAGCGAAATGCGATAAGTAATGTGAATTGCAG  10017

Query  233    AATTCAGTGAATCATCGAATCTTTGAACGCAACTTGCGCTCTCTGGTATTCCGGAGAGCA  292
              |||||||||||||||||||||||||||||||||||||||||||||||||||||||| |||
Sbjct  10018  AATTCAGTGAATCATCGAATCTTTGAACGCAACTTGCGCTCTCTGGTATTCCGGAGRGCA  10077

Query  293    TGCCTGTTTGAGTATCATGAAATCTCAACCATTAGGGTTTCTTAATGGCTTGGATTTGG  351
              ||||||||||||| ||||||||||||||||||||||||||||||||||| | || ||||
Sbjct  10078  TGCCTGTTTGAGTGTCATGAAATCTCAACCATTAGGGTTTCTTAATGGCGTTGAGTTGG  10136


 Score = 396 bits (214),  Expect = 2e-105
 Identities = 248/265 (94%), Gaps = 0/265 (0%)
 Strand=Plus/Minus

Query  2341   GCAGGTCTCCAAGGTGAACAGCCTCTAGTTGATAGAACAATGTAGATAAGGGAAGTCGGC  2400
              ||||||||||||||||||||||||||||||||||||||||||||||||||||||||||||
Sbjct  14842  GCAGGTCTCCAAGGTGAACAGCCTCTAGTTGATAGAACAATGTAGATAAGGGAAGTCGGC  14783

Query  2401   AAAATAGATCCGTAACTTCGGGATAAGGATTGGCTCTAAGGGTTGGGTATGTCGGGCCTT  2460
              ||||||||||||||||||||||||||||||||||||||||||| ||||| ||||||||||
Sbjct  14782  AAAATAGATCCGTAACTTCGGGATAAGGATTGGCTCTAAGGGTCGGGTACGTCGGGCCTT  14723

Query  2461   GAGTAGAAGTGAGCTGGACTAGGCTGGACTGAGTGGGGCAACCTACTCGGACCGGCCCGG  2520
               |||||||   ||||||||| | | |||||||||||||||||||| |||||| || | ||
Sbjct  14722  AAGTAGAAAGAAGCTGGACTGGACCGGACTGAGTGGGGCAACCTATTCGGACTGGTCTGG  14663

Query  2521   ACTGGCGACCGGAAGCTCTTGGCAGTCTTCGGGCGTCCGGCATACAATTAACAACCGACT  2580
              || |||||| ||||||| ||||||||||||||||||||||| ||||||||||||||||||
Sbjct  14662  ACCGGCGACTGGAAGCTTTTGGCAGTCTTCGGGCGTCCGGCGTACAATTAACAACCGACT  14603

Query  2581   TAGAACTGGTACGGACAAGGGGAAT  2605
              |||||||||||||||||||||||||
Sbjct  14602  TAGAACTGGTACGGACAAGGGGAAT  14578


 Score = 278 bits (150),  Expect = 8e-70
 Identities = 182/198 (92%), Gaps = 0/198 (0%)
 Strand=Plus/Minus

Query  2408   ATCCGTAACTTCGGGATAAGGATTGGCTCTAAGGGTTGGGTATGTCGGGCCTTGAGTAGA  2467
              |||||||||||||||||||||||||||||||||||||||||| |||||||||| ||||||
Sbjct  11504  ATCCGTAACTTCGGGATAAGGATTGGCTCTAAGGGTTGGGTACGTCGGGCCTTAAGTAGA  11445

Query  2468   AGTGAGCTGGACTAGGCTGGACTGAGTGGGGCAACCTACTCGGACCGGCCCGGACTGGCG  2527
              |   ||||||||| | | |||||||||||||||||||| |||||| || | |||| ||||
Sbjct  11444  AAGAAGCTGGACTGGACCGGACTGAGTGGGGCAACCTATTCGGACTGGTCTGGACCGGCG  11385

Query  2528   ACCGGAAGCTCTTGGCAGTCTTCGGGCGTCCGGCATACAATTAACAACCGACTTAGAACT  2587
              || ||||||| ||||||||||||||||||||||| |||||||||||||||||||||||||
Sbjct  11384  ACTGGAAGCTTTTGGCAGTCTTCGGGCGTCCGGCGTACAATTAACAACCGACTTAGAACT  11325

Query  2588   GGTACGGACAAGGGGAAT  2605
              ||||||||||||||||||
Sbjct  11324  GGTACGGACAAGGGGAAT  11307


 Score = 220 bits (119),  Expect = 1e-52
 Identities = 162/185 (88%), Gaps = 3/185 (2%)
 Strand=Plus/Plus

Query  2424   TAAGGATTGGCTCTAAGGGTTGGGTATGTCGGGCCTTGAGTAGAAGTG-AGCTG-GACTA  2481
              || ||||||||||||||||||||||| |||||||||| ||||||   | |   | |||  
Sbjct  11498  TACGGATTGGCTCTAAGGGTTGGGTACGTCGGGCCTTAAGTAGATRWGWAKMWGAGACAK  11557

Query  2482   GG-CTGGACTGAGTGGGGCAACCTACTCGGACCGGCCCGGACTGGCGACCGGAAGCTCTT  2540
              || | |||||||||||||||||||| |||||| || | |||| |||||| ||||||| ||
Sbjct  11558  GGACCGGACTGAGTGGGGCAACCTATTCGGACTGGTCTGGACCGGCGACTGGAAGCTTTT  11617

Query  2541   GGCAGTCTTCGGGCGTCCGGCATACAATTAACAACCGACTTAGAACTGGTACGGACAAGG  2600
              ||||||||||||||||||||| ||||||||||||||||||||||||||||||||||||||
Sbjct  11618  GGCAGTCTTCGGGCGTCCGGCGTACAATTAACAACCGACTTAGAACTGGTACGGACAAGG  11677

Query  2601   GGAAT  2605
              |||||
Sbjct  11678  GGAAT  11682


 Score = 165 bits (89),  Expect = 7e-36
 Identities = 126/142 (89%), Gaps = 10/142 (7%)
 Strand=Plus/Plus

Query  1     CAAGGTTTCCGTAGGTGAACCTGCGGAAGGATCATTAGTGAATTG-C-TCTTTGAGCGTT  58
             ||||||||||||||||||||||||||||||||||||||||| ||| | || ||| || ||
Sbjct  5287  CAAGGTTTCCGTAGGTGAACCTGCGGAAGGATCATTAGTGA-TTGCCATC-TTG-GC-TT  5342

Query  59    AAACTATATCCATCTACACCTGTGAACTGTT-GATTGACT-TCGGTCAATTACTTTTACA  116
             ||||||||||||||||||||||||||| ||| |||||| | || |  | | | |||||||
Sbjct  5343  AAACTATATCCATCTACACCTGTGAACCGTTTGATTGAATCTCTG--ATTCAATTTTACA  5400

Query  117   AACATTGTGTAATGAACGTCAT  138
             ||||||||||||||||||||||
Sbjct  5401  AACATTGTGTAATGAACGTCAT  5422


 Score = 147 bits (79),  Expect = 2e-30
 Identities = 118/135 (87%), Gaps = 10/135 (7%)
 Strand=Plus/Minus

Query  1     CAAGGTTTCCGTAGGTGAACCTGCGGAAGGATCATTAGTGAATTG-C-TCTTTGAGCGTT  58
             ||||||||||||||||||||||||||||||||||||||||| ||| | || ||| || ||
Sbjct  5555  CAAGGTTTCCGTAGGTGAACCTGCGGAAGGATCATTAGTGA-TTGCCATC-TTG-GC-TT  5500

Query  59    AAACTATATCCATCTACACCTGTGAACTGTT-GATTGACT-TCGGTCAATTACTTTTACA  116
             ||||||||||||||||||||||||||| ||| |||||| | || |  | | | |||||||
Sbjct  5499  AAACTATATCCATCTACACCTGTGAACCGTTTGATTGAATCTCTG--ATTCAATTTTACA  5442

Query  117   AACATTGTGTAATGA  131
             |||||||||| ||||
Sbjct  5441  AACATTGTGTTATGA  5427


>JAMYHS010001152.1 Apiotrichum sp. Y3305A ctg_1152, whole genome shotgun sequence
Length=6659

 Score = 3923 bits (2124),  Expect = 0.0
 Identities = 2323/2417 (96%), Gaps = 22/2417 (1%)
 Strand=Plus/Minus

Query  1     CAAGGTTTCCGTAGGTGAACCTGCGGAAGGATCATTAGTGAATTG-C-TCTTTGAGCGTT  58
             ||||||||||||||||||||||||||||||||||||||||| ||| | |  ||| || ||
Sbjct  5641  CAAGGTTTCCGTAGGTGAACCTGCGGAAGGATCATTAGTGA-TTGCCTTAATTG-GC-TT  5585

Query  59    AAACTATATCCATCTACACCTGTGAACTGTT-GATTG-A-CTTCGG--TCAATTACTTTT  113
             ||||||||||||||||||||||||||||||| ||||| | ||||||  || |||  || |
Sbjct  5584  AAACTATATCCATCTACACCTGTGAACTGTTTGATTGAATCTTCGGATTCGATT--TTAT  5527

Query  114   ACAAACATTGTGTAATGAACGTCATGTTATTATAAC-AAAAATAACTTTCAACAACGGAT  172
             |||||||||||||||||||||||||  ||||||||| ||||| |||||||||||||||||
Sbjct  5526  ACAAACATTGTGTAATGAACGTCATTATATTATAACAAAAAAAAACTTTCAACAACGGAT  5467

Query  173   CTCTTGGCTCTCGCATCGATGAAGAACGCAGCGAAATGCGATAAGTAATGTGAATTGCAG  232
             ||||||||||||||||||||||||||||||||||||||||||||||||||||||||||||
Sbjct  5466  CTCTTGGCTCTCGCATCGATGAAGAACGCAGCGAAATGCGATAAGTAATGTGAATTGCAG  5407

Query  233   AATTCAGTGAATCATCGAATCTTTGAACGCAACTTGCGCTCTCTGGTATTCCGGAGAGCA  292
             ||||||||||||||||||||||||||||||||||||||||||||||||||||||||||||
Sbjct  5406  AATTCAGTGAATCATCGAATCTTTGAACGCAACTTGCGCTCTCTGGTATTCCGGAGAGCA  5347

Query  293   TGCCTGTTTGAGTATCATGAAATCTCAACCATTAGGGTTTCTTAATGGCTTGGATTTGG-  351
[truncated: 7,264,109 more chars]
