# Supplementary material for: Using nanopore sequencing to identify fungi from clinical samples with high phylogenetic resolution
Source: Sci Rep. 2023 Jun 16;13:9785. doi: 10.1038/s41598-023-37016-0 (PMC10275880; doi:10.1038/s41598-023-37016-0)
Supplement: Supplementary file 1 — Supplementary Information. [file 41598_2023_37016_MOESM1_ESM.zip › Supplementary_Information/Supplementary_Data/Data_S5_Mock_blast/results/Mock_RGN1_2_fmt6.txt]

JANGXZ010000016.1	100	412	223	0	0	100.000	1.63e-111
JANGXZ010000016.1	100	412	223	0	0	100.000	1.63e-111
JANGXZ010000016.1	100	412	223	0	0	100.000	1.63e-111
JANGXZ010000016.1	100	407	223	0	1	99.554	7.60e-110
JANGXZ010000016.1	100	403	223	0	2	99.111	9.83e-109
JANGXZ010000016.1	100	403	223	0	2	99.111	9.83e-109
JANGXZ010000016.1	100	398	222	1	2	98.667	4.58e-107
JANGXZ010000016.1	100	398	223	0	3	98.673	4.58e-107
JANGXZ010000016.1	100	394	223	0	4	98.238	5.92e-106
JANGXZ010000016.1	100	392	222	1	3	98.230	2.13e-105
JANGXZ010000016.1	100	388	222	1	4	97.797	2.75e-104
JANGXZ010000016.1	100	370	223	0	9	96.121	9.97e-99
JANGXZ010000016.1	100	228	196	9	22	86.344	6.35e-56
JANGXZ010000016.1	100	215	196	21	15	84.483	4.95e-52
CM046507.1	100	412	223	0	0	100.000	1.63e-111
CM046507.1	100	412	223	0	0	100.000	1.63e-111
CM046507.1	100	412	223	0	0	100.000	1.63e-111
CM046507.1	100	412	223	0	0	100.000	1.63e-111
CM046507.1	100	392	222	0	4	98.230	2.13e-105
CM046507.1	100	209	123	0	4	96.850	2.30e-50
CM046507.1	100	121	68	0	1	98.551	1.11e-23
JABCKC010000044.1	100	394	220	1	2	98.655	5.92e-106
JABEEN010000028.1	100	388	219	2	2	98.206	2.75e-104
WEWL01000356.1	100	388	219	3	1	98.206	2.75e-104
JAMOFW010000560.1	100	388	219	3	1	98.206	2.75e-104
JAALXM010002223.1	100	383	219	2	3	97.768	1.28e-102
NKUJ01000970.1	100	383	219	2	3	97.768	1.28e-102
NKCJ01001051.1	100	383	218	3	2	97.758	1.28e-102
JABCKE020000005.1	100	383	218	3	2	97.758	1.28e-102
NHTE02000129.1	100	383	219	2	3	97.768	1.28e-102
JAALXN010000035.1	100	383	218	3	2	97.758	1.28e-102
JANGYC010000023.1	100	381	218	2	3	97.758	4.61e-102
JANGYC010000023.1	100	381	218	2	3	97.758	4.61e-102
JANGYC010000023.1	100	381	218	2	3	97.758	4.61e-102
JANGYC010000023.1	100	381	218	2	3	97.758	4.61e-102
JANGYC010000023.1	100	381	218	2	3	97.758	4.61e-102
JANGYC010000023.1	100	381	218	2	3	97.758	4.61e-102
JANGYC010000023.1	100	381	218	2	3	97.758	4.61e-102
JANGYC010000023.1	100	381	218	2	3	97.758	4.61e-102
JANGYC010000023.1	100	381	218	2	3	97.758	4.61e-102
JANGYC010000023.1	100	381	218	2	3	97.758	4.61e-102
JANGYC010000023.1	100	381	218	2	3	97.758	4.61e-102
JANGYC010000023.1	100	381	218	2	3	97.758	4.61e-102
CM046520.1	100	381	218	2	3	97.758	4.61e-102
CM046520.1	100	381	218	2	3	97.758	4.61e-102
CM046520.1	100	381	218	2	3	97.758	4.61e-102
CM046520.1	100	381	218	2	3	97.758	4.61e-102
CM046520.1	100	381	218	2	3	97.758	4.61e-102
WETZ01000218.1	100	372	217	3	4	96.875	2.77e-99
JAGTJS010000006.1	100	372	217	3	4	96.875	2.77e-99
NW_025764822.1	100	372	217	3	4	96.875	2.77e-99
CP090038.1	100	366	216	4	4	96.429	1.29e-97
CP090038.1	100	366	216	4	4	96.429	1.29e-97
CP090038.1	100	366	216	4	4	96.429	1.29e-97
CP090038.1	100	366	216	4	4	96.429	1.29e-97
CP090038.1	100	366	216	4	4	96.429	1.29e-97
CP090038.1	100	366	216	4	4	96.429	1.29e-97
JALLKD010000807.1	100	366	215	6	2	96.413	1.29e-97
SSHR01000396.1	100	361	215	5	4	95.982	6.00e-96
JABCKD010000014.1	100	357	217	3	7	95.595	7.77e-95
CM046478.1	100	355	214	7	3	95.536	2.79e-94
CM046478.1	100	355	214	7	3	95.536	2.79e-94
CM046478.1	100	355	214	7	3	95.536	2.79e-94
CM046478.1	100	355	214	7	3	95.536	2.79e-94
CM046478.1	100	355	214	7	3	95.536	2.79e-94
CM046478.1	100	355	214	7	3	95.536	2.79e-94
JAJHJD010000037.1	100	324	209	13	3	92.889	7.88e-85
JAJHJD010000037.1	100	324	209	13	3	92.889	7.88e-85
JAJHJD010000037.1	100	311	207	13	5	92.000	6.13e-81
MAEB01000001.1	100	318	208	14	3	92.444	3.66e-83
JABFEX010000024.1	100	318	209	12	5	92.478	3.66e-83
JAJOOV010000089.1	100	318	208	14	3	92.444	3.66e-83
MAEA01000003.1	100	313	207	15	3	92.000	1.70e-81
JAANQP010000010.1	100	305	208	9	10	91.630	2.85e-79
MAEG01000005.1	100	303	199	11	5	92.558	1.03e-78
MAEG01000005.1	100	263	183	13	6	90.594	1.74e-66
JAALXM010007850.1	82	292	176	4	4	95.652	2.22e-75
JABFFI010000124.1	100	272	202	16	9	88.987	2.89e-69
JABCKB010000044.1	100	259	202	17	11	87.826	2.25e-65
JADANP010000007.1	100	248	197	19	10	87.168	4.88e-62
JADANP010000007.1	100	248	197	19	10	87.168	4.88e-62
JADANP010000007.1	100	248	197	19	10	87.168	4.88e-62
JABEYC010000211.1	100	248	197	19	10	87.168	4.88e-62
JAAQPG010000089.1	100	248	197	19	10	87.168	4.88e-62
JAGQDI010000028.1	100	248	197	19	10	87.168	4.88e-62
JAGQDI010000028.1	100	241	196	19	11	86.726	8.16e-60
JABEEJ010000006.1	100	248	197	19	10	87.168	4.88e-62
SRZU01000329.1	100	248	197	19	10	87.168	4.88e-62
JAAOAG010000101.1	100	248	197	19	10	87.168	4.88e-62
JABCKW010000047.1	100	246	198	20	10	86.842	1.75e-61
JABFEV010000079.1	100	244	196	23	7	86.726	6.31e-61
JAAOAT010000016.1	100	243	196	20	10	86.726	2.27e-60
LTDI01000199.1	100	243	196	20	10	86.726	2.27e-60
QGEA01000123.1	100	243	197	19	11	86.784	2.27e-60
NJCS01000061.1	100	243	196	20	10	86.726	2.27e-60
HF679024.1	100	243	196	20	10	86.726	2.27e-60
JAJFAS010000217.1	100	243	196	20	10	86.726	2.27e-60
QKXC01000042.1	100	243	197	19	11	86.784	2.27e-60
JABEEO010000008.1	100	243	196	20	10	86.726	2.27e-60
JABSTN010000015.1	100	243	196	20	10	86.726	2.27e-60
JABCJY010000092.1	100	243	197	18	12	86.784	2.27e-60
JAAVVH010000110.1	100	243	196	20	10	86.726	2.27e-60
CM043919.1	100	243	196	20	10	86.726	2.27e-60
CM043919.1	100	243	196	20	10	86.726	2.27e-60
CM043919.1	100	243	196	20	10	86.726	2.27e-60
CM043919.1	100	243	196	20	10	86.726	2.27e-60
JAAOAU010000166.1	100	243	196	20	10	86.726	2.27e-60
QGDY01000031.1	100	243	197	19	11	86.784	2.27e-60
JABEEQ010000718.1	100	243	196	21	9	86.726	2.27e-60
JAAQPF010000070.1	100	243	196	20	10	86.726	2.27e-60
JAAQRH010000157.1	100	243	196	20	10	86.726	2.27e-60
JAJEQZ010000045.1	100	243	196	20	10	86.726	2.27e-60
JAAAXZ010000975.1	100	243	197	19	11	86.784	2.27e-60
JAAAXZ010000975.1	100	204	190	25	12	83.700	1.07e-48
JAAAXZ010000975.1	100	204	190	25	12	83.700	1.07e-48
JACTAS010000038.1	100	243	196	21	9	86.726	2.27e-60
JABFAI010000051.1	100	243	196	20	10	86.726	2.27e-60
JAAOAQ010000060.1	100	243	196	20	10	86.726	2.27e-60
JABSTL010000213.1	100	243	196	20	10	86.726	2.27e-60
JAAQRL010000068.1	100	243	196	20	10	86.726	2.27e-60
JADAQZ010000048.1	100	243	196	20	10	86.726	2.27e-60
JAAOAS010000041.1	100	243	196	20	10	86.726	2.27e-60
JAMFRD010000174.1	100	243	196	20	10	86.726	2.27e-60
JAAOAK010000002.1	100	243	196	20	10	86.726	2.27e-60
JABEES010000096.1	100	243	196	20	10	86.726	2.27e-60
SWCP01000299.1	100	243	196	20	10	86.726	2.27e-60
JAAOAO010000139.1	100	243	196	20	10	86.726	2.27e-60
JABKKQ010000398.1	100	243	196	20	10	86.726	2.27e-60
JAJALE010000615.1	100	243	196	20	10	86.726	2.27e-60
JAJALE010000596.1	100	243	196	20	10	86.726	2.27e-60
JAJALE010000586.1	100	243	196	20	10	86.726	2.27e-60
JAHAPR010000097.1	100	243	196	20	10	86.726	2.27e-60
JAAOAN010000111.1	100	243	196	20	10	86.726	2.27e-60
JAGMUX010000056.1	100	243	196	21	9	86.726	2.27e-60
JAGMUX010000056.1	100	243	196	21	9	86.726	2.27e-60
JAGMUX010000056.1	100	243	196	21	9	86.726	2.27e-60
JAHBCI010000013.1	100	243	196	20	10	86.726	2.27e-60
JAHBCI010000013.1	100	243	196	20	10	86.726	2.27e-60
JAHBCI010000013.1	100	243	196	20	10	86.726	2.27e-60
JAHBCI010000013.1	100	243	196	20	10	86.726	2.27e-60
JAHBCI010000013.1	100	243	196	20	10	86.726	2.27e-60
JAHBCI010000013.1	100	243	196	20	10	86.726	2.27e-60
JAHBCI010000013.1	100	243	196	20	10	86.726	2.27e-60
JAHBCI010000013.1	100	156	132	14	8	85.714	3.04e-34
JAAOAI010000148.1	100	243	196	20	10	86.726	2.27e-60
DS022269.1	100	243	196	20	10	86.726	2.27e-60
DS022269.1	100	243	196	20	10	86.726	2.27e-60
DS022269.1	100	243	196	20	10	86.726	2.27e-60
DS022269.1	100	243	196	20	10	86.726	2.27e-60
DS022269.1	100	243	196	20	10	86.726	2.27e-60
DS022269.1	100	243	196	20	10	86.726	2.27e-60
CM000580.1	100	243	196	20	10	86.726	2.27e-60
CM000580.1	100	243	196	20	10	86.726	2.27e-60
JAAOAY010000100.1	100	243	196	20	10	86.726	2.27e-60
JAAOAM010000103.1	100	243	196	20	10	86.726	2.27e-60
JACDIX010000202.1	100	243	196	20	10	86.726	2.27e-60
JABSTM010000049.1	100	243	196	20	10	86.726	2.27e-60
NJCR01000385.1	100	243	196	21	9	86.726	2.27e-60
JABEVY010000058.1	100	243	196	20	10	86.726	2.27e-60
JAAOAJ010000012.1	100	243	196	20	10	86.726	2.27e-60
JABCJV010000024.1	100	243	197	19	11	86.784	2.27e-60
JAJALC010002295.1	100	243	197	19	11	86.784	2.27e-60
JAJALC010000195.1	100	243	197	19	11	86.784	2.27e-60
JAJALC010001274.1	100	243	197	19	11	86.784	2.27e-60
JACWFA010000008.1	100	243	196	20	10	86.726	2.27e-60
JACWFA010000008.1	100	108	69	3	2	93.243	8.63e-20
JAAIJJ010000313.1	100	243	196	21	9	86.726	2.27e-60
JAALXH010000042.1	100	243	197	19	11	86.784	2.27e-60
LJGR01000025.1	100	243	196	20	10	86.726	2.27e-60
NW_017387867.1	100	243	196	20	10	86.726	2.27e-60
NW_017387867.1	100	243	196	20	10	86.726	2.27e-60
NW_017387867.1	100	243	196	20	10	86.726	2.27e-60
NW_017387867.1	100	243	196	20	10	86.726	2.27e-60
NW_017387867.1	100	243	196	20	10	86.726	2.27e-60
NW_017387867.1	100	243	196	20	10	86.726	2.27e-60
NC_031677.1	100	243	196	20	10	86.726	2.27e-60
NC_031677.1	100	243	196	20	10	86.726	2.27e-60
NW_025763719.1	100	243	196	21	9	86.726	2.27e-60
NW_025763719.1	100	243	196	21	9	86.726	2.27e-60
NW_025763719.1	100	243	196	21	9	86.726	2.27e-60
NW_025408615.1	100	243	196	20	10	86.726	2.27e-60
NW_025408615.1	100	243	196	20	10	86.726	2.27e-60
NW_025408615.1	100	243	196	20	10	86.726	2.27e-60
NW_025408615.1	100	243	196	20	10	86.726	2.27e-60
NW_025408615.1	100	243	196	20	10	86.726	2.27e-60
NW_025408615.1	100	243	196	20	10	86.726	2.27e-60
NW_025408615.1	100	243	196	20	10	86.726	2.27e-60
NW_025408615.1	100	156	132	14	8	85.714	3.04e-34
NW_022157841.1	100	243	197	19	11	86.784	2.27e-60
NC_036623.1	100	243	196	20	10	86.726	2.27e-60
JAJODA010000065.1	100	241	195	21	9	86.667	8.16e-60
JAALXK010000102.1	100	237	196	20	11	86.344	1.06e-58
PDNT01000029.1	100	237	195	21	10	86.283	1.06e-58
QHHH01000096.1	100	237	196	19	12	86.344	1.06e-58
JAHKNZ010000034.1	100	237	196	19	12	86.344	1.06e-58
LBNR01000212.1	100	237	195	21	10	86.283	1.06e-58
JAAVUB010000027.1	100	237	195	21	10	86.283	1.06e-58
JABFEW010000041.1	100	237	196	19	12	86.344	1.06e-58
JAHARR010000407.1	100	237	195	21	10	86.283	1.06e-58
JAADJG010000015.1	100	237	196	19	12	86.344	1.06e-58
JABFMM010000004.1	100	237	195	21	10	86.283	1.06e-58
JAADJF010000089.1	100	237	195	21	10	86.283	1.06e-58
JAHBOG010000005.1	100	237	195	21	10	86.283	1.06e-58
JAHBOG010000005.1	100	237	195	21	10	86.283	1.06e-58
VYWZ01000226.1	100	237	196	20	11	86.344	1.06e-58
JAHREO010000004.1	100	237	195	21	10	86.283	1.06e-58
JAHREO010000004.1	100	237	195	21	10	86.283	1.06e-58
QGEC01000048.1	100	237	196	20	11	86.344	1.06e-58
QHHG01000076.1	100	237	196	20	11	86.344	1.06e-58
WESN01001093.1	100	237	195	21	10	86.283	1.06e-58
JABCJW010000060.1	100	237	195	21	10	86.283	1.06e-58
PVPY01000077.1	100	237	195	22	9	86.283	1.06e-58
JABSSZ010000023.1	100	237	195	21	10	86.283	1.06e-58
JAJTCY010000048.1	100	237	195	21	10	86.283	1.06e-58
JAJTCY010000047.1	100	237	195	21	10	86.283	1.06e-58
JAJTCY010000047.1	100	237	195	21	10	86.283	1.06e-58
JAJTCY010000047.1	100	237	195	21	10	86.283	1.06e-58
JAJTCY010000047.1	100	237	195	21	10	86.283	1.06e-58
JAJTCY010000046.1	100	237	195	21	10	86.283	1.06e-58
JAJTCY010000045.1	100	237	195	21	10	86.283	1.06e-58
JAJTCY010000045.1	100	235	195	20	11	86.283	3.80e-58
JAAGWP010000136.1	100	235	198	18	14	86.087	3.80e-58
JAAVTZ010000151.1	100	233	196	21	11	85.965	1.37e-57
JAASAY010000001.1	100	233	196	20	12	85.965	1.37e-57
JAGMVH010000004.1	100	233	198	17	15	86.087	1.37e-57
JAGMVH010000004.1	100	233	198	17	15	86.087	1.37e-57
JAGPXF010000020.1	100	233	198	17	15	86.087	1.37e-57
JAGPXF010000016.1	100	233	198	17	15	86.087	1.37e-57
JABFMN010000028.1	100	233	198	17	15	86.087	1.37e-57
JAGFMC010000005.1	100	233	198	17	15	86.087	1.37e-57
JAGFMC010000005.1	100	233	198	17	15	86.087	1.37e-57
JAGFMC010000005.1	100	233	198	17	15	86.087	1.37e-57
JAGFMC010000005.1	100	233	198	17	15	86.087	1.37e-57
JAGFMC010000023.1	100	233	198	17	15	86.087	1.37e-57
JAGFMC010000023.1	100	233	198	17	15	86.087	1.37e-57
JAGFMC010000018.1	100	233	198	17	15	86.087	1.37e-57
JAGFMC010000018.1	100	233	198	17	15	86.087	1.37e-57
JAGFMC010000018.1	100	233	198	17	15	86.087	1.37e-57
JAGFMC010000018.1	100	233	198	17	15	86.087	1.37e-57
JAGFMC010000018.1	100	233	198	17	15	86.087	1.37e-57
JAGFMC010000018.1	100	233	198	17	15	86.087	1.37e-57
JAGFMC010000015.1	100	233	198	17	15	86.087	1.37e-57
JAGFMC010000015.1	100	233	198	17	15	86.087	1.37e-57
JAGFMC010000015.1	100	233	198	17	15	86.087	1.37e-57
JAGFMC010000015.1	100	233	198	17	15	86.087	1.37e-57
JAGFMC010000015.1	100	233	198	17	15	86.087	1.37e-57
JAGFMC010000015.1	100	233	198	17	15	86.087	1.37e-57
JAGFMC010000015.1	100	233	198	17	15	86.087	1.37e-57
JAGFMC010000015.1	100	233	198	17	15	86.087	1.37e-57
JAGFMC010000015.1	100	233	198	17	15	86.087	1.37e-57
JAGFMC010000015.1	100	233	198	17	15	86.087	1.37e-57
JAGFMC010000015.1	100	233	198	17	15	86.087	1.37e-57
JAGFMC010000015.1	100	233	198	17	15	86.087	1.37e-57
JAGFMC010000015.1	100	233	198	17	15	86.087	1.37e-57
JAGFMC010000015.1	100	233	198	17	15	86.087	1.37e-57
JAGFMC010000015.1	100	233	198	17	15	86.087	1.37e-57
JAGFMC010000015.1	100	233	198	17	15	86.087	1.37e-57
JAGFMC010000015.1	100	233	198	17	15	86.087	1.37e-57
JAGFMC010000015.1	100	233	198	17	15	86.087	1.37e-57
JABEET010000155.1	100	233	196	21	11	85.965	1.37e-57
JABEEU010000010.1	100	233	198	17	15	86.087	1.37e-57
QGMI01004045.1	100	233	198	17	15	86.087	1.37e-57
JAHMRZ010000026.1	100	233	197	18	14	86.026	1.37e-57
JAHMRZ010000026.1	100	233	197	18	14	86.026	1.37e-57
JAHMRZ010000026.1	100	233	197	18	14	86.026	1.37e-57
JAHMRZ010000026.1	100	233	197	18	14	86.026	1.37e-57
JAHMRZ010000026.1	100	228	197	18	15	85.652	6.35e-56
JAHMRZ010000026.1	100	228	197	18	15	85.652	6.35e-56
JAGXTR010000017.1	100	231	195	20	12	85.903	4.91e-57
JABEEM010000056.1	100	231	194	22	10	85.841	4.91e-57
JABKKP010000069.1	100	231	195	20	12	85.903	4.91e-57
JACYFE010000629.1	100	231	194	22	10	85.841	4.91e-57
QGED01000021.1	100	231	195	20	12	85.903	4.91e-57
JABFFL010000030.1	100	231	198	19	14	85.714	4.91e-57
QGDZ01000070.1	100	231	195	20	12	85.903	4.91e-57
PVQB02000020.1	100	231	194	22	10	85.841	4.91e-57
PVQA01000083.1	100	231	194	22	10	85.841	4.91e-57
JAJTCY010000044.1	100	231	195	20	12	85.903	4.91e-57
JAJTCY010000044.1	100	230	194	21	11	85.841	1.77e-56
JAJTCY010000039.1	100	231	194	22	10	85.841	4.91e-57
JAAVUA010000034.1	100	230	194	21	11	85.841	1.77e-56
JABFFB010000030.1	100	230	194	21	11	85.841	1.77e-56
JAAVUK010000044.1	100	230	196	22	11	85.590	1.77e-56
JAAGWQ010000076.1	100	228	197	18	15	85.652	6.35e-56
JAALXI010000067.1	100	228	197	18	15	85.652	6.35e-56
JAHMRZ010000010.1	100	228	197	18	15	85.652	6.35e-56
QHHJ01000088.1	100	226	194	21	12	85.463	2.28e-55
JABCJZ010000040.1	100	226	194	21	12	85.463	2.28e-55
QHKN01000102.1	100	226	194	21	12	85.463	2.28e-55
JAHKOA010000011.1	100	226	194	21	12	85.463	2.28e-55
JAALXL010000058.1	100	226	194	21	12	85.463	2.28e-55
JAHBOO010000003.1	100	226	194	21	12	85.463	2.28e-55
JAHBOO010000003.1	100	226	194	21	12	85.463	2.28e-55
JAHBOO010000003.1	100	226	194	21	12	85.463	2.28e-55
JAHBOO010000003.1	100	226	194	21	12	85.463	2.28e-55
JAHBOO010000003.1	100	226	194	21	12	85.463	2.28e-55
JAHBOO010000003.1	100	226	194	21	12	85.463	2.28e-55
JAHBOO010000003.1	100	226	194	21	12	85.463	2.28e-55
JAJALC010001120.1	95	226	186	18	11	86.512	2.28e-55
JABFEY010000025.1	100	226	193	23	10	85.398	2.28e-55
NW_025763505.1	100	226	194	21	12	85.463	2.28e-55
NW_025763505.1	100	226	194	21	12	85.463	2.28e-55
NW_025763505.1	100	226	194	21	12	85.463	2.28e-55
NW_025763505.1	100	226	194	21	12	85.463	2.28e-55
NW_025763505.1	100	226	194	21	12	85.463	2.28e-55
NW_025763505.1	100	226	194	21	12	85.463	2.28e-55
NW_025763505.1	100	226	194	21	12	85.463	2.28e-55
JAALXM010001205.1	58	224	128	1	2	97.710	8.22e-55
JAJALC010001872.1	96	224	187	19	11	86.175	8.22e-55
JAATHB010000075.1	100	222	194	22	12	85.088	2.96e-54
JAJALC010002158.1	95	220	185	19	11	86.047	1.06e-53
JABFFA010000104.1	100	219	193	21	13	85.022	3.82e-53
JABGLY010000216.1	100	217	192	25	10	84.581	1.38e-52
JABFFF010000091.1	100	217	191	28	7	84.513	1.38e-52
JAJALC010001195.1	92	217	180	20	9	86.124	1.38e-52
JAJJWN010000076.1	100	217	193	23	12	84.649	1.38e-52
JABEXW010000036.1	100	213	192	26	10	84.211	1.78e-51
JAJALE010000625.1	91	213	178	19	10	85.990	1.78e-51
JABFFE010000135.1	100	213	193	25	11	84.279	1.78e-51
JABFEP010000142.1	100	213	192	21	14	84.581	1.78e-51
JAJALC010001003.1	91	213	178	20	9	85.990	1.78e-51
JAAVUC010000042.1	100	211	192	25	11	84.211	6.40e-51
JAAVUH010000037.1	100	211	192	24	12	84.211	6.40e-51
JAAVUE010000028.1	100	211	192	24	12	84.211	6.40e-51
JAATNT010000122.1	100	211	192	24	12	84.211	6.40e-51
JAHKNS010000003.1	100	211	192	24	12	84.211	6.40e-51
JAAVUF010000002.1	100	211	192	24	12	84.211	6.40e-51
JABFAK010000045.1	100	211	192	24	12	84.211	6.40e-51
JAFFKB010000121.1	100	211	192	24	12	84.211	6.40e-51
JAFFKB010000042.1	100	211	192	24	12	84.211	6.40e-51
JAFFKB010000042.1	100	211	192	24	12	84.211	6.40e-51
JAJALE010000289.1	91	211	177	19	10	85.922	6.40e-51
JABFER010000084.1	100	211	192	24	12	84.211	6.40e-51
JAAVUD010000014.1	100	211	192	24	12	84.211	6.40e-51
JABCJU010000095.1	100	209	191	25	11	84.141	2.30e-50
LXHY01000078.1	100	209	191	24	12	84.141	2.30e-50
JAJALE010000093.1	91	209	176	19	10	85.854	2.30e-50
JAJALC010001712.1	92	209	178	21	9	85.577	2.30e-50
JAJJWM010000088.1	100	207	192	25	12	83.843	8.28e-50
JAJALC010002223.1	90	207	175	20	9	85.784	8.28e-50
JAADYS010000048.1	100	206	198	21	18	83.544	2.98e-49
JABFFC010000021.1	100	206	189	29	8	83.628	2.98e-49
JAAVUI010000148.1	100	206	193	22	15	83.913	2.98e-49
JAMAKE010000445.1	100	204	194	23	15	83.621	1.07e-48
CP088260.1	100	204	190	25	12	83.700	1.07e-48
CP088260.1	100	204	190	25	12	83.700	1.07e-48
CP088260.1	100	204	190	25	12	83.700	1.07e-48
CP088260.1	100	204	190	25	12	83.700	1.07e-48
CP088260.1	100	204	190	25	12	83.700	1.07e-48
CP088260.1	100	204	190	25	12	83.700	1.07e-48
CP088260.1	100	204	190	25	12	83.700	1.07e-48
CP088260.1	100	204	190	25	12	83.700	1.07e-48
CP088260.1	100	204	190	25	12	83.700	1.07e-48
CP088260.1	100	204	190	25	12	83.700	1.07e-48
CP088260.1	100	204	190	25	12	83.700	1.07e-48
CP088260.1	100	204	190	25	12	83.700	1.07e-48
CP088260.1	100	204	190	25	12	83.700	1.07e-48
CP088260.1	100	204	190	25	12	83.700	1.07e-48
CP088260.1	100	204	190	25	12	83.700	1.07e-48
CP088260.1	100	204	190	25	12	83.700	1.07e-48
CP088260.1	100	204	190	25	12	83.700	1.07e-48
CP088260.1	100	204	190	25	12	83.700	1.07e-48
CP088260.1	100	204	190	25	12	83.700	1.07e-48
CP088260.1	100	204	190	25	12	83.700	1.07e-48
CP088260.1	100	204	190	25	12	83.700	1.07e-48
CP088260.1	100	204	190	25	12	83.700	1.07e-48
CP088260.1	100	204	190	25	12	83.700	1.07e-48
CP088260.1	100	204	190	25	12	83.700	1.07e-48
CP088260.1	100	204	190	25	12	83.700	1.07e-48
CP088260.1	100	204	190	25	12	83.700	1.07e-48
CP088260.1	100	204	190	25	12	83.700	1.07e-48
CP088260.1	100	204	190	25	12	83.700	1.07e-48
CP088260.1	100	204	190	25	12	83.700	1.07e-48
CP088260.1	100	204	190	25	12	83.700	1.07e-48
CP088260.1	100	204	190	25	12	83.700	1.07e-48
CP088260.1	100	204	190	25	12	83.700	1.07e-48
CP088260.1	100	204	190	25	12	83.700	1.07e-48
CP088260.1	100	204	190	25	12	83.700	1.07e-48
CP088260.1	100	204	190	25	12	83.700	1.07e-48
CP088260.1	100	204	190	25	12	83.700	1.07e-48
CP088260.1	100	204	190	25	12	83.700	1.07e-48
CP088260.1	100	204	190	25	12	83.700	1.07e-48
CP088260.1	100	204	190	25	12	83.700	1.07e-48
CP088260.1	100	204	190	25	12	83.700	1.07e-48
CP088260.1	100	204	190	25	12	83.700	1.07e-48
CP088260.1	100	204	190	25	12	83.700	1.07e-48
CP088260.1	100	204	190	25	12	83.700	1.07e-48
CP088260.1	100	204	190	25	12	83.700	1.07e-48
CP088260.1	100	204	190	25	12	83.700	1.07e-48
CP088260.1	100	204	190	25	12	83.700	1.07e-48
CP088260.1	100	204	190	25	12	83.700	1.07e-48
CP088260.1	100	204	190	25	12	83.700	1.07e-48
CP088260.1	100	204	190	25	12	83.700	1.07e-48
CP088260.1	100	204	190	25	12	83.700	1.07e-48
CP088260.1	100	204	190	25	12	83.700	1.07e-48
CP088260.1	100	204	190	25	12	83.700	1.07e-48
CP088260.1	100	204	190	25	12	83.700	1.07e-48
CP088260.1	100	204	190	25	12	83.700	1.07e-48
CP088260.1	100	204	190	25	12	83.700	1.07e-48
CP088260.1	100	204	190	25	12	83.700	1.07e-48
CP088260.1	100	204	190	25	12	83.700	1.07e-48
CP088260.1	100	204	190	25	12	83.700	1.07e-48
CP088260.1	100	204	190	25	12	83.700	1.07e-48
CP088260.1	100	204	190	25	12	83.700	1.07e-48
CP088260.1	100	204	190	25	12	83.700	1.07e-48
CP088260.1	100	204	190	25	12	83.700	1.07e-48
CP088260.1	100	204	190	25	12	83.700	1.07e-48
CP088260.1	100	204	190	25	12	83.700	1.07e-48
CP088260.1	100	204	190	25	12	83.700	1.07e-48
CP088260.1	100	204	190	25	12	83.700	1.07e-48
CP088260.1	100	204	190	25	12	83.700	1.07e-48
CP088260.1	100	204	190	25	12	83.700	1.07e-48
CP088260.1	100	204	190	25	12	83.700	1.07e-48
CP088260.1	100	204	190	25	12	83.700	1.07e-48
CP088260.1	100	204	190	25	12	83.700	1.07e-48
CP088260.1	100	204	190	25	12	83.700	1.07e-48
CP088260.1	100	204	190	25	12	83.700	1.07e-48
CP088260.1	100	204	190	25	12	83.700	1.07e-48
CP088260.1	100	204	190	25	12	83.700	1.07e-48
CP088260.1	100	204	190	25	12	83.700	1.07e-48
CP088260.1	100	204	190	25	12	83.700	1.07e-48
CP088260.1	100	204	190	25	12	83.700	1.07e-48
CP088260.1	100	204	190	25	12	83.700	1.07e-48
CP088260.1	100	204	190	25	12	83.700	1.07e-48
CP088260.1	100	204	190	25	12	83.700	1.07e-48
CP088260.1	100	204	190	25	12	83.700	1.07e-48
CP088260.1	100	204	190	25	12	83.700	1.07e-48
CP088260.1	100	204	190	25	12	83.700	1.07e-48
CP088260.1	100	204	190	25	12	83.700	1.07e-48
CP088260.1	100	204	190	25	12	83.700	1.07e-48
CP088260.1	100	204	190	25	12	83.700	1.07e-48
CP088260.1	100	204	190	25	12	83.700	1.07e-48
CP088260.1	100	204	190	25	12	83.700	1.07e-48
CP088260.1	100	204	190	25	12	83.700	1.07e-48
CP088260.1	100	204	190	25	12	83.700	1.07e-48
CP088260.1	100	204	190	25	12	83.700	1.07e-48
CP088260.1	100	204	190	25	12	83.700	1.07e-48
CP088260.1	100	204	190	25	12	83.700	1.07e-48
CP088260.1	100	204	190	25	12	83.700	1.07e-48
CP088260.1	100	204	190	25	12	83.700	1.07e-48
CP088260.1	100	204	190	25	12	83.700	1.07e-48
CP088260.1	100	204	190	25	12	83.700	1.07e-48
CP088260.1	100	204	190	25	12	83.700	1.07e-48
CP088260.1	100	204	190	25	12	83.700	1.07e-48
CP088260.1	100	204	190	25	12	83.700	1.07e-48
CP088260.1	100	204	190	25	12	83.700	1.07e-48
CP088260.1	100	204	190	25	12	83.700	1.07e-48
CP088260.1	100	204	190	25	12	83.700	1.07e-48
CP088260.1	100	204	190	25	12	83.700	1.07e-48
CP088260.1	100	204	190	25	12	83.700	1.07e-48
CP088260.1	100	204	190	25	12	83.700	1.07e-48
CP088260.1	100	204	190	25	12	83.700	1.07e-48
CP088260.1	100	204	190	25	12	83.700	1.07e-48
CP088260.1	100	204	190	25	12	83.700	1.07e-48
CP088260.1	100	204	190	25	12	83.700	1.07e-48
CP088260.1	100	204	190	25	12	83.700	1.07e-48
CP088260.1	100	204	190	25	12	83.700	1.07e-48
CP088260.1	100	204	190	25	12	83.700	1.07e-48
CP088260.1	100	204	190	25	12	83.700	1.07e-48
CP088260.1	100	204	190	25	12	83.700	1.07e-48
CP088260.1	100	204	190	25	12	83.700	1.07e-48
CP088260.1	100	204	190	25	12	83.700	1.07e-48
CP088260.1	100	204	190	25	12	83.700	1.07e-48
CP088260.1	100	204	190	25	12	83.700	1.07e-48
CP088260.1	100	204	190	25	12	83.700	1.07e-48
CP088260.1	100	204	190	25	12	83.700	1.07e-48
CP088260.1	100	204	190	25	12	83.700	1.07e-48
CP088260.1	100	204	190	25	12	83.700	1.07e-48
CP088260.1	100	204	190	25	12	83.700	1.07e-48
CP088260.1	100	204	190	25	12	83.700	1.07e-48
CP088260.1	100	204	190	25	12	83.700	1.07e-48
CP088260.1	100	204	190	25	12	83.700	1.07e-48
CP088260.1	100	204	190	25	12	83.700	1.07e-48
CP088260.1	100	204	190	25	12	83.700	1.07e-48
CP088260.1	100	204	190	25	12	83.700	1.07e-48
CP088260.1	100	204	190	25	12	83.700	1.07e-48
CP088260.1	100	204	190	25	12	83.700	1.07e-48
CP088260.1	100	204	190	25	12	83.700	1.07e-48
CP088260.1	100	204	190	25	12	83.700	1.07e-48
CP088260.1	100	204	190	25	12	83.700	1.07e-48
CP088260.1	100	204	190	25	12	83.700	1.07e-48
CP088260.1	100	204	190	25	12	83.700	1.07e-48
CP088260.1	100	204	190	25	12	83.700	1.07e-48
CP088260.1	100	204	190	25	12	83.700	1.07e-48
CP088260.1	100	204	190	25	12	83.700	1.07e-48
CP088260.1	100	204	190	25	12	83.700	1.07e-48
CP088260.1	100	204	190	25	12	83.700	1.07e-48
CP088260.1	100	204	190	25	12	83.700	1.07e-48
CP088260.1	100	204	190	25	12	83.700	1.07e-48
CP088260.1	100	204	190	25	12	83.700	1.07e-48
CP088260.1	100	204	190	25	12	83.700	1.07e-48
CP088260.1	100	204	190	25	12	83.700	1.07e-48
CP088260.1	100	204	190	25	12	83.700	1.07e-48
CP088260.1	100	204	190	25	12	83.700	1.07e-48
CP088260.1	100	204	190	25	12	83.700	1.07e-48
CP088260.1	100	204	190	25	12	83.700	1.07e-48
CP088260.1	100	204	190	25	12	83.700	1.07e-48
CP088260.1	100	204	190	25	12	83.700	1.07e-48
CP088260.1	100	204	190	25	12	83.700	1.07e-48
CP088260.1	100	204	190	25	12	83.700	1.07e-48
CP088260.1	100	204	190	25	12	83.700	1.07e-48
CP088260.1	100	204	190	25	12	83.700	1.07e-48
CP088260.1	100	204	190	25	12	83.700	1.07e-48
CP088260.1	100	204	190	25	12	83.700	1.07e-48
CP088260.1	100	204	190	25	12	83.700	1.07e-48
CP088260.1	100	204	190	25	12	83.700	1.07e-48
CP088260.1	100	204	190	25	12	83.700	1.07e-48
CP088260.1	100	204	190	25	12	83.700	1.07e-48
CP088260.1	100	204	190	25	12	83.700	1.07e-48
CP088260.1	100	204	190	25	12	83.700	1.07e-48
CP088260.1	100	204	190	25	12	83.700	1.07e-48
CP088260.1	100	204	190	25	12	83.700	1.07e-48
CP088260.1	100	204	190	25	12	83.700	1.07e-48
CP088260.1	100	204	190	25	12	83.700	1.07e-48
CP088260.1	100	204	190	25	12	83.700	1.07e-48
CP088260.1	100	204	190	25	12	83.700	1.07e-48
CP088260.1	100	204	190	25	12	83.700	1.07e-48
CP088260.1	100	204	190	25	12	83.700	1.07e-48
CP088260.1	100	204	190	25	12	83.700	1.07e-48
CP088260.1	100	204	190	25	12	83.700	1.07e-48
CP088260.1	100	204	190	25	12	83.700	1.07e-48
CP088260.1	100	204	190	25	12	83.700	1.07e-48
CP088260.1	100	204	190	25	12	83.700	1.07e-48
CP088260.1	100	204	190	25	12	83.700	1.07e-48
JAGDVF010000026.1	100	204	190	25	12	83.700	1.07e-48
JAGDVJ010000033.1	100	204	190	25	12	83.700	1.07e-48
JAGDUS010000087.1	100	204	190	25	12	83.700	1.07e-48
JAHKOV010000143.1	100	204	190	25	12	83.700	1.07e-48
CP064749.1	100	204	190	25	12	83.700	1.07e-48
CP064749.1	100	204	190	25	12	83.700	1.07e-48
JAGDUV010000066.1	100	204	190	25	12	83.700	1.07e-48
JAGDVB010000022.1	100	204	190	25	12	83.700	1.07e-48
DS231680.1	100	204	190	25	12	83.700	1.07e-48
DS231682.1	100	204	190	25	12	83.700	1.07e-48
DS231683.1	100	204	190	25	12	83.700	1.07e-48
CM000577.1	100	204	190	25	12	83.700	1.07e-48
CM000577.1	100	204	190	25	12	83.700	1.07e-48
CM000577.1	100	204	190	25	12	83.700	1.07e-48
CM000577.1	100	204	190	25	12	83.700	1.07e-48
CM000577.1	100	204	190	25	12	83.700	1.07e-48
CM000577.1	100	204	190	25	12	83.700	1.07e-48
CM000577.1	100	204	190	25	12	83.700	1.07e-48
CM000577.1	100	183	176	26	10	83.019	1.39e-42
JABFFG010000089.1	100	204	191	24	13	83.772	1.07e-48
NW_001837910.1	100	204	190	25	12	83.700	1.07e-48
NW_001837908.1	100	204	190	25	12	83.700	1.07e-48
NW_001837907.1	100	204	190	25	12	83.700	1.07e-48
NC_026477.1	100	204	190	25	12	83.700	1.07e-48
NC_026477.1	100	204	190	25	12	83.700	1.07e-48
NC_026477.1	100	204	190	25	12	83.700	1.07e-48
NC_026477.1	100	204	190	25	12	83.700	1.07e-48
NC_026477.1	100	204	190	25	12	83.700	1.07e-48
NC_026477.1	100	204	190	25	12	83.700	1.07e-48
NC_026477.1	100	204	190	25	12	83.700	1.07e-48
NC_026477.1	100	183	176	26	10	83.019	1.39e-42
JAJALE010000447.1	89	202	172	19	10	85.572	3.85e-48
JAJJWO010000007.1	100	202	191	27	11	83.406	3.85e-48
JAJALE010000076.1	88	200	171	19	10	85.500	1.38e-47
JADBHU010000057.1	100	200	190	27	11	83.333	1.38e-47
JABFET010000023.1	100	200	192	22	16	83.478	1.38e-47
JAJALC010002247.1	90	200	173	21	9	85.222	1.38e-47
JAJALC010000558.1	88	200	171	20	9	85.500	1.38e-47
JAJALC010000516.1	90	200	173	21	9	85.222	1.38e-47
JAAGWO010000111.1	100	198	197	21	19	83.122	4.98e-47
JAJALE010000330.1	88	195	170	20	10	85.000	6.44e-46
JAJALC010001260.1	90	195	172	22	9	84.729	6.44e-46
LN649232.1	100	193	187	25	13	83.111	2.32e-45
LN649232.1	100	193	187	25	13	83.111	2.32e-45
LN649232.1	100	193	187	25	13	83.111	2.32e-45
LN649232.1	100	193	187	25	13	83.111	2.32e-45
LN649232.1	100	193	187	25	13	83.111	2.32e-45
LN649232.1	100	193	187	25	13	83.111	2.32e-45
LN649232.1	100	193	187	25	13	83.111	2.32e-45
LN649232.1	100	193	187	25	13	83.111	2.32e-45
LN649232.1	100	193	187	25	13	83.111	2.32e-45
LN649232.1	100	193	187	25	13	83.111	2.32e-45
LN649232.1	100	193	187	25	13	83.111	2.32e-45
LN649232.1	100	193	187	25	13	83.111	2.32e-45
LN649232.1	100	193	187	25	13	83.111	2.32e-45
LN649232.1	100	193	187	25	13	83.111	2.32e-45
LN649232.1	100	193	187	25	13	83.111	2.32e-45
LN649232.1	100	193	187	25	13	83.111	2.32e-45
LN649232.1	100	193	187	25	13	83.111	2.32e-45
LN649232.1	100	193	187	25	13	83.111	2.32e-45
LN649232.1	100	193	187	25	13	83.111	2.32e-45
LN649232.1	100	193	187	25	13	83.111	2.32e-45
LN649232.1	100	193	187	25	13	83.111	2.32e-45
LN649232.1	100	193	187	25	13	83.111	2.32e-45
LN649232.1	100	193	187	25	13	83.111	2.32e-45
LN649232.1	100	193	187	25	13	83.111	2.32e-45
LN649232.1	100	193	187	25	13	83.111	2.32e-45
LN649232.1	100	193	187	25	13	83.111	2.32e-45
LN649232.1	100	193	187	25	13	83.111	2.32e-45
LN649232.1	100	193	187	25	13	83.111	2.32e-45
LN649232.1	100	193	187	25	13	83.111	2.32e-45
LN649232.1	100	193	187	25	13	83.111	2.32e-45
LN649232.1	100	193	187	25	13	83.111	2.32e-45
LN649232.1	100	193	187	25	13	83.111	2.32e-45
LN649232.1	100	193	187	25	13	83.111	2.32e-45
LN649232.1	100	193	187	25	13	83.111	2.32e-45
LN649232.1	100	193	187	25	13	83.111	2.32e-45
LN649232.1	100	193	187	25	13	83.111	2.32e-45
LN649232.1	100	193	187	25	13	83.111	2.32e-45
LN649232.1	100	193	187	25	13	83.111	2.32e-45
LN649232.1	100	193	187	25	13	83.111	2.32e-45
LN649232.1	100	193	187	25	13	83.111	2.32e-45
LN649232.1	100	193	187	25	13	83.111	2.32e-45
LN649232.1	100	193	187	25	13	83.111	2.32e-45
LN649232.1	100	193	187	25	13	83.111	2.32e-45
LN649232.1	100	193	187	25	13	83.111	2.32e-45
LN649232.1	100	193	187	25	13	83.111	2.32e-45
LN649232.1	100	193	187	25	13	83.111	2.32e-45
LN649232.1	100	193	187	25	13	83.111	2.32e-45
LN649232.1	100	193	187	25	13	83.111	2.32e-45
LN649232.1	100	193	187	25	13	83.111	2.32e-45
LN649232.1	100	193	187	25	13	83.111	2.32e-45
LN649232.1	100	193	187	25	13	83.111	2.32e-45
LN649232.1	100	193	187	25	13	83.111	2.32e-45
LN649232.1	100	193	187	25	13	83.111	2.32e-45
LN649232.1	100	193	187	25	13	83.111	2.32e-45
LN649232.1	100	193	187	25	13	83.111	2.32e-45
LN649232.1	100	193	187	25	13	83.111	2.32e-45
LN649232.1	100	193	187	25	13	83.111	2.32e-45
LN649232.1	100	193	187	25	13	83.111	2.32e-45
LN649232.1	100	193	187	25	13	83.111	2.32e-45
LN649232.1	100	193	187	25	13	83.111	2.32e-45
LN649232.1	100	193	187	25	13	83.111	2.32e-45
LN649232.1	100	193	187	25	13	83.111	2.32e-45
LN649232.1	100	193	187	25	13	83.111	2.32e-45
LN649232.1	100	193	187	25	13	83.111	2.32e-45
LN649232.1	100	193	187	25	13	83.111	2.32e-45
LN649232.1	100	193	187	25	13	83.111	2.32e-45
LN649232.1	100	193	187	25	13	83.111	2.32e-45
LN649232.1	100	193	187	25	13	83.111	2.32e-45
LN649232.1	100	193	187	25	13	83.111	2.32e-45
LN649232.1	100	193	187	25	13	83.111	2.32e-45
LN649232.1	100	193	187	25	13	83.111	2.32e-45
LN649232.1	100	193	187	25	13	83.111	2.32e-45
LN649232.1	100	193	187	25	13	83.111	2.32e-45
LN649232.1	100	193	187	25	13	83.111	2.32e-45
LN649232.1	100	193	187	25	13	83.111	2.32e-45
LN649232.1	100	193	187	25	13	83.111	2.32e-45
LN649232.1	100	193	187	25	13	83.111	2.32e-45
LN649232.1	100	193	187	25	13	83.111	2.32e-45
LN649232.1	100	193	187	25	13	83.111	2.32e-45
LN649232.1	100	193	187	25	13	83.111	2.32e-45
LN649232.1	100	193	187	25	13	83.111	2.32e-45
LN649232.1	100	193	187	25	13	83.111	2.32e-45
LN649232.1	100	193	187	25	13	83.111	2.32e-45
LN649232.1	100	193	187	25	13	83.111	2.32e-45
LN649232.1	100	193	187	25	13	83.111	2.32e-45
LN649232.1	100	193	187	25	13	83.111	2.32e-45
LN649232.1	100	193	187	25	13	83.111	2.32e-45
LN649232.1	100	193	187	25	13	83.111	2.32e-45
LN649232.1	100	193	187	25	13	83.111	2.32e-45
LN649232.1	100	193	187	25	13	83.111	2.32e-45
LN649232.1	100	193	187	25	13	83.111	2.32e-45
LN649232.1	100	193	187	25	13	83.111	2.32e-45
LN649232.1	100	193	187	25	13	83.111	2.32e-45
LN649232.1	100	193	187	25	13	83.111	2.32e-45
LN649232.1	100	193	187	25	13	83.111	2.32e-45
LN649232.1	100	193	187	25	13	83.111	2.32e-45
LN649232.1	100	193	187	25	13	83.111	2.32e-45
LN649232.1	100	193	187	25	13	83.111	2.32e-45
LN649232.1	100	193	187	25	13	83.111	2.32e-45
LN649232.1	100	193	187	25	13	83.111	2.32e-45
LN649232.1	100	193	187	25	13	83.111	2.32e-45
LN649232.1	100	193	187	25	13	83.111	2.32e-45
LN649232.1	100	193	187	25	13	83.111	2.32e-45
LN649232.1	100	193	187	25	13	83.111	2.32e-45
LN649232.1	100	193	187	25	13	83.111	2.32e-45
LN649232.1	100	193	187	25	13	83.111	2.32e-45
LN649232.1	100	193	187	25	13	83.111	2.32e-45
LN649232.1	100	193	187	25	13	83.111	2.32e-45
LN649232.1	100	193	187	25	13	83.111	2.32e-45
LN649232.1	100	193	187	25	13	83.111	2.32e-45
LN649232.1	100	193	187	25	13	83.111	2.32e-45
LN649232.1	100	193	187	25	13	83.111	2.32e-45
LN649232.1	100	193	187	25	13	83.111	2.32e-45
LN649232.1	100	193	187	25	13	83.111	2.32e-45
LN649232.1	100	193	187	25	13	83.111	2.32e-45
LN649232.1	100	193	187	25	13	83.111	2.32e-45
LN649232.1	100	193	187	25	13	83.111	2.32e-45
LN649232.1	100	193	187	25	13	83.111	2.32e-45
LN649232.1	100	193	187	25	13	83.111	2.32e-45
LN649232.1	100	193	187	25	13	83.111	2.32e-45
LN649232.1	100	193	187	25	13	83.111	2.32e-45
LN649232.1	100	193	187	25	13	83.111	2.32e-45
LN649232.1	100	193	187	25	13	83.111	2.32e-45
LN649232.1	100	193	187	25	13	83.111	2.32e-45
LN649232.1	100	193	187	25	13	83.111	2.32e-45
LN649232.1	100	193	187	25	13	83.111	2.32e-45
LN649232.1	100	193	187	25	13	83.111	2.32e-45
LN649232.1	100	193	187	25	13	83.111	2.32e-45
LN649232.1	100	193	187	25	13	83.111	2.32e-45
LN649232.1	100	193	187	25	13	83.111	2.32e-45
LN649232.1	100	193	187	25	13	83.111	2.32e-45
LN649232.1	100	193	187	25	13	83.111	2.32e-45
LN649232.1	100	193	187	25	13	83.111	2.32e-45
LN649232.1	100	193	187	25	13	83.111	2.32e-45
LN649232.1	100	193	187	25	13	83.111	2.32e-45
LN649232.1	100	193	187	25	13	83.111	2.32e-45
LN649232.1	100	193	187	25	13	83.111	2.32e-45
LN649232.1	100	193	187	25	13	83.111	2.32e-45
LN649232.1	100	193	187	25	13	83.111	2.32e-45
NC_038015.1	100	193	187	25	13	83.111	2.32e-45
NC_038015.1	100	193	187	25	13	83.111	2.32e-45
NC_038015.1	100	193	187	25	13	83.111	2.32e-45
NC_038015.1	100	193	187	25	13	83.111	2.32e-45
NC_038015.1	100	193	187	25	13	83.111	2.32e-45
NC_038015.1	100	193	187	25	13	83.111	2.32e-45
NC_038015.1	100	193	187	25	13	83.111	2.32e-45
NC_038015.1	100	193	187	25	13	83.111	2.32e-45
NC_038015.1	100	193	187	25	13	83.111	2.32e-45
NC_038015.1	100	193	187	25	13	83.111	2.32e-45
NC_038015.1	100	193	187	25	13	83.111	2.32e-45
NC_038015.1	100	193	187	25	13	83.111	2.32e-45
NC_038015.1	100	193	187	25	13	83.111	2.32e-45
NC_038015.1	100	193	187	25	13	83.111	2.32e-45
NC_038015.1	100	193	187	25	13	83.111	2.32e-45
NC_038015.1	100	193	187	25	13	83.111	2.32e-45
NC_038015.1	100	193	187	25	13	83.111	2.32e-45
NC_038015.1	100	193	187	25	13	83.111	2.32e-45
NC_038015.1	100	193	187	25	13	83.111	2.32e-45
NC_038015.1	100	193	187	25	13	83.111	2.32e-45
NC_038015.1	100	193	187	25	13	83.111	2.32e-45
NC_038015.1	100	193	187	25	13	83.111	2.32e-45
NC_038015.1	100	193	187	25	13	83.111	2.32e-45
NC_038015.1	100	193	187	25	13	83.111	2.32e-45
NC_038015.1	100	193	187	25	13	83.111	2.32e-45
NC_038015.1	100	193	187	25	13	83.111	2.32e-45
NC_038015.1	100	193	187	25	13	83.111	2.32e-45
NC_038015.1	100	193	187	25	13	83.111	2.32e-45
NC_038015.1	100	193	187	25	13	83.111	2.32e-45
NC_038015.1	100	193	187	25	13	83.111	2.32e-45
NC_038015.1	100	193	187	25	13	83.111	2.32e-45
NC_038015.1	100	193	187	25	13	83.111	2.32e-45
NC_038015.1	100	193	187	25	13	83.111	2.32e-45
NC_038015.1	100	193	187	25	13	83.111	2.32e-45
NC_038015.1	100	193	187	25	13	83.111	2.32e-45
NC_038015.1	100	193	187	25	13	83.111	2.32e-45
NC_038015.1	100	193	187	25	13	83.111	2.32e-45
NC_038015.1	100	193	187	25	13	83.111	2.32e-45
NC_038015.1	100	193	187	25	13	83.111	2.32e-45
NC_038015.1	100	193	187	25	13	83.111	2.32e-45
NC_038015.1	100	193	187	25	13	83.111	2.32e-45
NC_038015.1	100	193	187	25	13	83.111	2.32e-45
NC_038015.1	100	193	187	25	13	83.111	2.32e-45
NC_038015.1	100	193	187	25	13	83.111	2.32e-45
NC_038015.1	100	193	187	25	13	83.111	2.32e-45
NC_038015.1	100	193	187	25	13	83.111	2.32e-45
NC_038015.1	100	193	187	25	13	83.111	2.32e-45
NC_038015.1	100	193	187	25	13	83.111	2.32e-45
NC_038015.1	100	193	187	25	13	83.111	2.32e-45
NC_038015.1	100	193	187	25	13	83.111	2.32e-45
NC_038015.1	100	193	187	25	13	83.111	2.32e-45
NC_038015.1	100	193	187	25	13	83.111	2.32e-45
NC_038015.1	100	193	187	25	13	83.111	2.32e-45
NC_038015.1	100	193	187	25	13	83.111	2.32e-45
NC_038015.1	100	193	187	25	13	83.111	2.32e-45
NC_038015.1	100	193	187	25	13	83.111	2.32e-45
NC_038015.1	100	193	187	25	13	83.111	2.32e-45
NC_038015.1	100	193	187	25	13	83.111	2.32e-45
NC_038015.1	100	193	187	25	13	83.111	2.32e-45
NC_038015.1	100	193	187	25	13	83.111	2.32e-45
NC_038015.1	100	193	187	25	13	83.111	2.32e-45
NC_038015.1	100	193	187	25	13	83.111	2.32e-45
NC_038015.1	100	193	187	25	13	83.111	2.32e-45
NC_038015.1	100	193	187	25	13	83.111	2.32e-45
NC_038015.1	100	193	187	25	13	83.111	2.32e-45
NC_038015.1	100	193	187	25	13	83.111	2.32e-45
NC_038015.1	100	193	187	25	13	83.111	2.32e-45
NC_038015.1	100	193	187	25	13	83.111	2.32e-45
NC_038015.1	100	193	187	25	13	83.111	2.32e-45
NC_038015.1	100	193	187	25	13	83.111	2.32e-45
NC_038015.1	100	193	187	25	13	83.111	2.32e-45
NC_038015.1	100	193	187	25	13	83.111	2.32e-45
NC_038015.1	100	193	187	25	13	83.111	2.32e-45
NC_038015.1	100	193	187	25	13	83.111	2.32e-45
NC_038015.1	100	193	187	25	13	83.111	2.32e-45
NC_038015.1	100	193	187	25	13	83.111	2.32e-45
NC_038015.1	100	193	187	25	13	83.111	2.32e-45
NC_038015.1	100	193	187	25	13	83.111	2.32e-45
NC_038015.1	100	193	187	25	13	83.111	2.32e-45
NC_038015.1	100	193	187	25	13	83.111	2.32e-45
NC_038015.1	100	193	187	25	13	83.111	2.32e-45
NC_038015.1	100	193	187	25	13	83.111	2.32e-45
NC_038015.1	100	193	187	25	13	83.111	2.32e-45
NC_038015.1	100	193	187	25	13	83.111	2.32e-45
NC_038015.1	100	193	187	25	13	83.111	2.32e-45
NC_038015.1	100	193	187	25	13	83.111	2.32e-45
NC_038015.1	100	193	187	25	13	83.111	2.32e-45
NC_038015.1	100	193	187	25	13	83.111	2.32e-45
NC_038015.1	100	193	187	25	13	83.111	2.32e-45
NC_038015.1	100	193	187	25	13	83.111	2.32e-45
NC_038015.1	100	193	187	25	13	83.111	2.32e-45
NC_038015.1	100	193	187	25	13	83.111	2.32e-45
NC_038015.1	100	193	187	25	13	83.111	2.32e-45
NC_038015.1	100	193	187	25	13	83.111	2.32e-45
NC_038015.1	100	193	187	25	13	83.111	2.32e-45
NC_038015.1	100	193	187	25	13	83.111	2.32e-45
NC_038015.1	100	193	187	25	13	83.111	2.32e-45
NC_038015.1	100	193	187	25	13	83.111	2.32e-45
NC_038015.1	100	193	187	25	13	83.111	2.32e-45
NC_038015.1	100	193	187	25	13	83.111	2.32e-45
NC_038015.1	100	193	187	25	13	83.111	2.32e-45
NC_038015.1	100	193	187	25	13	83.111	2.32e-45
NC_038015.1	100	193	187	25	13	83.111	2.32e-45
NC_038015.1	100	193	187	25	13	83.111	2.32e-45
NC_038015.1	100	193	187	25	13	83.111	2.32e-45
NC_038015.1	100	193	187	25	13	83.111	2.32e-45
NC_038015.1	100	193	187	25	13	83.111	2.32e-45
NC_038015.1	100	193	187	25	13	83.111	2.32e-45
NC_038015.1	100	193	187	25	13	83.111	2.32e-45
NC_038015.1	100	193	187	25	13	83.111	2.32e-45
NC_038015.1	100	193	187	25	13	83.111	2.32e-45
NC_038015.1	100	193	187	25	13	83.111	2.32e-45
NC_038015.1	100	193	187	25	13	83.111	2.32e-45
NC_038015.1	100	193	187	25	13	83.111	2.32e-45
NC_038015.1	100	193	187	25	13	83.111	2.32e-45
NC_038015.1	100	193	187	25	13	83.111	2.32e-45
NC_038015.1	100	193	187	25	13	83.111	2.32e-45
NC_038015.1	100	193	187	25	13	83.111	2.32e-45
NC_038015.1	100	193	187	25	13	83.111	2.32e-45
NC_038015.1	100	193	187	25	13	83.111	2.32e-45
NC_038015.1	100	193	187	25	13	83.111	2.32e-45
NC_038015.1	100	193	187	25	13	83.111	2.32e-45
NC_038015.1	100	193	187	25	13	83.111	2.32e-45
NC_038015.1	100	193	187	25	13	83.111	2.32e-45
NC_038015.1	100	193	187	25	13	83.111	2.32e-45
NC_038015.1	100	193	187	25	13	83.111	2.32e-45
NC_038015.1	100	193	187	25	13	83.111	2.32e-45
NC_038015.1	100	193	187	25	13	83.111	2.32e-45
NC_038015.1	100	193	187	25	13	83.111	2.32e-45
NC_038015.1	100	193	187	25	13	83.111	2.32e-45
NC_038015.1	100	193	187	25	13	83.111	2.32e-45
NC_038015.1	100	193	187	25	13	83.111	2.32e-45
NC_038015.1	100	193	187	25	13	83.111	2.32e-45
NC_038015.1	100	193	187	25	13	83.111	2.32e-45
NC_038015.1	100	193	187	25	13	83.111	2.32e-45
NC_038015.1	100	193	187	25	13	83.111	2.32e-45
NC_038015.1	100	193	187	25	13	83.111	2.32e-45
NC_038015.1	100	193	187	25	13	83.111	2.32e-45
NC_038015.1	100	193	187	25	13	83.111	2.32e-45
JAJALE010000618.1	88	189	169	21	10	84.500	3.00e-44
MU034619.1	100	189	192	25	16	82.403	3.00e-44
WOFQ01000223.1	100	189	192	25	16	82.403	3.00e-44
WOUF01000012.1	100	185	185	25	14	82.589	3.88e-43
WOUF01000012.1	100	178	184	25	15	82.143	6.49e-41
WOUF01000012.1	100	178	184	25	15	82.143	6.49e-41
WOUF01000012.1	100	178	184	25	15	82.143	6.49e-41
WOUF01000012.1	100	178	184	25	15	82.143	6.49e-41
WOUF01000012.1	100	178	184	25	15	82.143	6.49e-41
WOUF01000012.1	100	178	184	25	15	82.143	6.49e-41
WOUF01000012.1	100	174	184	25	16	81.778	8.39e-40
WOUF01000012.1	100	172	183	25	16	81.696	3.02e-39
WOUF01000012.1	100	171	183	24	17	81.696	1.09e-38
WOUF01000012.1	100	171	183	24	17	81.696	1.09e-38
WOUF01000012.1	100	171	183	24	17	81.696	1.09e-38
WOUF01000012.1	100	171	183	24	17	81.696	1.09e-38
WOUF01000012.1	100	171	183	24	17	81.696	1.09e-38
WOUF01000012.1	100	171	183	23	18	81.696	1.09e-38
WOUF01000012.1	100	115	82	5	4	90.110	5.16e-22
JAJALC010001963.1	83	185	161	19	9	85.185	3.88e-43
NW_025408665.1	100	185	185	25	14	82.589	3.88e-43
NW_025408665.1	100	178	184	25	15	82.143	6.49e-41
NW_025408665.1	100	178	184	25	15	82.143	6.49e-41
NW_025408665.1	100	178	184	25	15	82.143	6.49e-41
NW_025408665.1	100	178	184	25	15	82.143	6.49e-41
NW_025408665.1	100	178	184	25	15	82.143	6.49e-41
NW_025408665.1	100	178	184	25	15	82.143	6.49e-41
NW_025408665.1	100	174	184	25	16	81.778	8.39e-40
NW_025408665.1	100	172	183	25	16	81.696	3.02e-39
NW_025408665.1	100	171	183	24	17	81.696	1.09e-38
NW_025408665.1	100	171	183	24	17	81.696	1.09e-38
NW_025408665.1	100	171	183	24	17	81.696	1.09e-38
NW_025408665.1	100	171	183	24	17	81.696	1.09e-38
NW_025408665.1	100	171	183	24	17	81.696	1.09e-38
NW_025408665.1	100	171	183	23	18	81.696	1.09e-38
NW_025408665.1	100	115	82	5	4	90.110	5.16e-22
JALAIL010000532.1	100	183	190	28	14	81.897	1.39e-42
RQWH01000024.1	100	182	186	19	20	82.667	5.02e-42
RQWH01000011.1	100	182	186	19	20	82.667	5.02e-42
RQWH01000011.1	100	182	186	19	20	82.667	5.02e-42
QGQA01000156.1	100	182	186	20	19	82.667	5.02e-42
JABSTB010000155.1	100	182	186	19	20	82.667	5.02e-42
JAJALE010000135.1	83	182	159	18	10	85.027	5.02e-42
WPDF01000116.1	100	182	186	20	19	82.667	5.02e-42
JABFFJ010000033.1	100	180	188	28	14	81.739	1.80e-41
CM033788.1	100	180	184	26	14	82.143	1.80e-41
CM033788.1	100	178	184	25	15	82.143	6.49e-41
CM033788.1	100	178	184	25	15	82.143	6.49e-41
CM033788.1	100	178	184	25	15	82.143	6.49e-41
CM033788.1	100	171	183	24	17	81.696	1.09e-38
CM033788.1	100	158	181	23	20	80.804	8.45e-35
CM033788.1	100	158	181	24	19	80.804	8.45e-35
CM033788.1	100	119	177	25	25	77.974	3.99e-23
JAJALE010000139.1	78	180	152	16	9	85.876	1.80e-41
LSRD01000333.1	100	180	184	26	14	82.143	1.80e-41
NC_058402.1	100	180	184	26	14	82.143	1.80e-41
NC_058402.1	100	178	184	25	15	82.143	6.49e-41
NC_058402.1	100	178	184	25	15	82.143	6.49e-41
NC_058402.1	100	178	184	25	15	82.143	6.49e-41
NC_058402.1	100	171	183	24	17	81.696	1.09e-38
NC_058402.1	100	158	181	23	20	80.804	8.45e-35
NC_058402.1	100	158	181	24	19	80.804	8.45e-35
NC_058402.1	100	119	177	25	25	77.974	3.99e-23
JALHCE010000233.1	100	178	194	24	20	81.513	6.49e-41
WPDD01000053.1	100	176	185	21	19	82.222	2.33e-40
JALHCB010000118.1	100	174	190	28	16	81.197	8.39e-40
JPHH03000067.1	100	174	190	28	16	81.197	8.39e-40
JPHH03000067.1	100	174	190	28	16	81.197	8.39e-40
JPHH03000067.1	100	174	190	28	16	81.197	8.39e-40
JPHH03000067.1	100	174	190	28	16	81.197	8.39e-40
JABSTD010000069.1	100	171	184	21	20	81.778	1.09e-38
LDPL01000008.1	100	171	184	21	20	81.778	1.09e-38
LDPL01000039.1	100	171	184	21	20	81.778	1.09e-38
QUZG01000137.1	100	171	191	28	17	80.932	1.09e-38
WPDH01000015.1	100	167	185	20	22	81.498	1.40e-37
QEPE01000006.1	100	165	190	28	18	80.508	5.05e-37
QEPE01000006.1	100	165	190	28	18	80.508	5.05e-37
QEPE01000006.1	100	165	190	28	18	80.508	5.05e-37
QEPE01000006.1	100	165	190	28	18	80.508	5.05e-37
QEPE01000006.1	100	165	190	28	18	80.508	5.05e-37
QEPE01000006.1	100	165	190	28	18	80.508	5.05e-37
QEPE01000006.1	100	165	190	28	18	80.508	5.05e-37
JPIJ02000044.1	100	165	190	28	18	80.508	5.05e-37
JPIJ02000044.1	100	165	190	28	18	80.508	5.05e-37
JPIJ02000043.1	100	165	190	28	18	80.508	5.05e-37
JPIJ02000043.1	100	165	190	28	18	80.508	5.05e-37
JPIJ02000043.1	100	161	188	29	17	80.342	6.53e-36
JPIJ02000042.1	100	165	190	28	18	80.508	5.05e-37
JPIJ02000042.1	100	165	190	28	18	80.508	5.05e-37
JPIJ02000041.1	100	165	190	28	18	80.508	5.05e-37
JPIJ02000041.1	100	165	190	28	18	80.508	5.05e-37
JPIJ02000041.1	100	165	190	28	18	80.508	5.05e-37
JALHBW010000173.1	100	165	191	27	19	80.591	5.05e-37
WESN01001677.1	42	163	93	1	1	97.895	1.82e-36
JAJALC010000602.1	68	163	134	14	7	86.452	1.82e-36
JALHBZ010000003.1	100	161	192	25	22	80.335	6.53e-36
OU830638.1	100	161	184	21	22	81.057	6.53e-36
OU830638.1	100	161	184	21	22	81.057	6.53e-36
OU830638.1	100	161	184	21	22	81.057	6.53e-36
JAJALE010000814.1	71	161	138	14	9	85.714	6.53e-36
QUZD01000067.1	100	161	190	29	18	80.169	6.53e-36
QGQB01000193.1	100	161	186	22	22	80.870	6.53e-36
JAAOAR010000018.1	70	159	137	14	9	85.625	2.35e-35
JAJALC010001740.1	66	159	130	13	7	86.667	2.35e-35
JALHBY010000001.1	100	158	192	26	22	80.000	8.45e-35
WESZ01000215.1	41	158	89	2	0	97.802	8.45e-35
PYIU01000001.1	100	158	184	22	22	80.702	8.45e-35
PYIU01000001.1	100	147	183	23	23	79.913	1.83e-31
PYIU01000001.1	100	147	183	23	23	79.913	1.83e-31
PYIU01000001.1	100	147	183	23	23	79.913	1.83e-31
PYIU01000001.1	100	147	183	23	23	79.913	1.83e-31
PYIU01000001.1	100	147	183	23	23	79.913	1.83e-31
PYIU01000001.1	100	147	183	23	23	79.913	1.83e-31
JALHCA010000986.1	100	156	190	28	20	79.832	3.04e-34
JALHBX010000025.1	100	156	190	28	20	79.832	3.04e-34
LFRF01000005.1	100	156	190	29	19	79.832	3.04e-34
JALHCC010000088.1	100	156	190	28	20	79.832	3.04e-34
LDEE01000003.1	100	154	189	28	20	79.747	1.09e-33
WESZ01000038.1	40	154	88	1	1	97.778	1.09e-33
JAEVLY010002872.1	100	154	189	28	20	79.747	1.09e-33
JAMYIC010000017.1	100	154	189	28	20	79.747	1.09e-33
JAJFPB010000002.1	100	152	193	23	26	79.752	3.93e-33
JAJFPB010000002.1	100	150	192	24	25	79.668	1.41e-32
JAJFPB010000002.1	100	126	194	24	31	77.912	2.38e-25
JAANBB010000831.1	100	152	181	23	21	80.444	3.93e-33
JANFOG010000029.1	100	150	188	26	22	79.661	1.41e-32
JALHAH010000005.1	100	147	192	25	25	79.339	1.83e-31
JALHAH010000005.1	100	147	192	25	25	79.339	1.83e-31
WBSA01000020.1	100	147	184	31	17	79.310	1.83e-31
PXOD01000347.1	100	147	192	25	25	79.339	1.83e-31
PKSG01000010.1	100	145	188	30	20	78.992	6.58e-31
VYKG01000515.1	100	145	180	26	20	79.646	6.58e-31
JAGMUV010000014.1	100	145	180	26	20	79.646	6.58e-31
CABFOC020000098.1	100	145	185	32	17	79.060	6.58e-31
CABFOC020000098.1	100	145	185	32	17	79.060	6.58e-31
CABFOC020000081.1	100	145	185	32	17	79.060	6.58e-31
CABFOC020000080.1	100	145	185	32	17	79.060	6.58e-31
CABFOC020000080.1	100	122	86	5	4	90.526	3.08e-24
CABFOC020000033.1	100	145	185	32	17	79.060	6.58e-31
CABFOC020000033.1	100	145	185	31	18	79.060	6.58e-31
CABFOC020000032.1	100	145	185	32	17	79.060	6.58e-31
CABFOC020000032.1	100	145	185	32	17	79.060	6.58e-31
CABFOC020000030.1	100	145	185	32	17	79.060	6.58e-31
CABFOC020000030.1	100	145	185	32	17	79.060	6.58e-31
CABFOC020000029.1	100	145	185	32	17	79.060	6.58e-31
CABFOC020000028.1	100	145	185	32	17	79.060	6.58e-31
CABFOC020000028.1	100	145	185	32	17	79.060	6.58e-31
CABFOC020000028.1	100	145	185	32	17	79.060	6.58e-31
CABFOC020000028.1	100	145	185	32	17	79.060	6.58e-31
CABFOC020000028.1	100	145	185	32	17	79.060	6.58e-31
CABFOC020000028.1	100	145	185	32	17	79.060	6.58e-31
CABFOC020000028.1	100	145	185	32	17	79.060	6.58e-31
CABFOC020000028.1	100	145	185	32	17	79.060	6.58e-31
CABFOC020000028.1	100	145	185	32	17	79.060	6.58e-31
CABFOC020000027.1	100	145	185	32	17	79.060	6.58e-31
CABFOC020000027.1	100	145	185	32	17	79.060	6.58e-31
CABFOC020000026.1	100	145	185	32	17	79.060	6.58e-31
CABFOC020000025.1	100	145	185	32	17	79.060	6.58e-31
CABFOC020000024.1	100	145	185	32	17	79.060	6.58e-31
CABFOC020000024.1	100	145	185	32	17	79.060	6.58e-31
CABFOC020000023.1	100	145	185	32	17	79.060	6.58e-31
CABFOC020000023.1	100	145	185	32	17	79.060	6.58e-31
CABFOC020000022.1	100	145	185	32	17	79.060	6.58e-31
CABFOC020000022.1	100	145	185	32	17	79.060	6.58e-31
RHKB01000299.1	100	145	185	32	17	79.060	6.58e-31
JAIZPD010000016.1	100	145	186	35	15	78.814	6.58e-31
JAIZPD010000016.1	100	143	187	36	15	78.571	2.37e-30
JAIZPD010000016.1	100	143	187	36	15	78.571	2.37e-30
JAIZPD010000016.1	100	141	187	34	17	78.571	8.51e-30
JAIZPD010000016.1	100	141	186	36	15	78.481	8.51e-30
JAIZPD010000016.1	100	139	185	36	15	78.390	3.06e-29
JAIZPD010000016.1	100	139	186	34	17	78.481	3.06e-29
JAIZPD010000016.1	100	137	184	36	15	78.298	1.10e-28
JAIZPD010000016.1	100	137	185	34	17	78.390	1.10e-28
JAIZPD010000016.1	100	135	187	33	19	78.243	3.96e-28
JAIZPD010000016.1	100	135	185	36	16	78.059	3.96e-28
JAIZPD010000016.1	100	135	183	36	15	78.205	3.96e-28
JAIZPD010000016.1	100	134	184	36	16	77.966	1.42e-27
NW_025408682.1	100	145	186	35	15	78.814	6.58e-31
NW_025408682.1	100	143	187	36	15	78.571	2.37e-30
NW_025408682.1	100	143	187	36	15	78.571	2.37e-30
NW_025408682.1	100	141	187	34	17	78.571	8.51e-30
NW_025408682.1	100	141	186	36	15	78.481	8.51e-30
NW_025408682.1	100	139	185	36	15	78.390	3.06e-29
NW_025408682.1	100	139	186	34	17	78.481	3.06e-29
NW_025408682.1	100	137	184	36	15	78.298	1.10e-28
NW_025408682.1	100	137	185	34	17	78.390	1.10e-28
NW_025408682.1	100	135	187	33	19	78.243	3.96e-28
NW_025408682.1	100	135	185	36	16	78.059	3.96e-28
NW_025408682.1	100	135	183	36	15	78.205	3.96e-28
NW_025408682.1	100	134	184	36	16	77.966	1.42e-27
JAGMUU010000097.1	100	143	180	24	22	79.646	2.37e-30
JAGMUU010000097.1	100	143	180	24	22	79.646	2.37e-30
JALHCF010000028.1	100	143	189	31	20	78.750	2.37e-30
JAJALE010000030.1	65	143	125	14	8	85.034	2.37e-30
JAGPYM010000181.1	100	141	186	31	19	78.814	8.51e-30
NRQP01000008.1	100	141	186	35	16	78.481	8.51e-30
NRQP01000008.1	100	137	186	36	16	78.151	1.10e-28
NRQP01000008.1	100	115	181	37	18	76.695	5.16e-22
NRQP01000008.1	100	113	184	35	21	76.667	1.86e-21
NRQP01000008.1	100	110	180	39	17	76.271	2.40e-20
WBSA01000029.1	100	141	183	31	18	78.879	8.51e-30
JAJALC010000745.1	59	141	116	11	7	86.567	8.51e-30
JAAVVI010000047.1	93	139	172	21	22	80.000	3.06e-29
VCCP01000006.1	100	139	189	27	24	78.750	3.06e-29
JADCTT010000013.1	100	139	184	33	17	78.632	3.06e-29
JADCTT010000013.1	100	139	184	33	17	78.632	3.06e-29
JADCTT010000013.1	100	139	184	33	17	78.632	3.06e-29
JADCTT010000013.1	100	139	184	33	17	78.632	3.06e-29
JADCTT010000013.1	100	139	184	33	17	78.632	3.06e-29
JADCTT010000013.1	100	139	184	33	17	78.632	3.06e-29
JADCTT010000013.1	100	139	184	33	17	78.632	3.06e-29
NRQP01000009.1	100	137	186	36	16	78.151	1.10e-28
NRQP01000009.1	100	137	186	36	16	78.151	1.10e-28
NRQP01000005.1	100	137	186	36	16	78.151	1.10e-28
NRQP01000005.1	100	137	186	36	16	78.151	1.10e-28
NRQP01000005.1	100	121	185	36	19	77.083	1.11e-23
CAKNEU010000599.1	100	137	184	30	20	78.632	1.10e-28
JPKY01000003.1	100	135	183	30	20	78.541	3.96e-28
JALNIO010000759.1	100	134	181	32	18	78.355	1.42e-27
JAJALC010001763.1	51	134	103	8	6	88.034	1.42e-27
JWJB01001618.1	96	132	171	25	20	79.167	5.12e-27
JAANBC010000817.1	100	132	195	18	35	78.629	5.12e-27
NRSZ01000054.1	100	132	184	29	22	78.298	5.12e-27
MASP02000184.1	100	132	185	32	20	78.059	5.12e-27
JAHEWK010000019.1	100	130	177	26	22	78.667	1.84e-26
PPHJ01000046.1	100	130	177	26	22	78.667	1.84e-26
PPHJ01000046.1	100	130	177	26	22	78.667	1.84e-26
JABUBV010000017.1	100	130	178	25	23	78.761	1.84e-26
JABUBV010000017.1	100	121	178	24	26	78.070	1.11e-23
JABUBV010000017.1	100	121	178	24	26	78.070	1.11e-23
JABUBV010000017.1	100	121	178	24	26	78.070	1.11e-23
JAMQMW010000761.1	61	130	85	5	2	92.391	1.84e-26
JAMQMW010000761.1	61	73.1	44	1	1	95.652	3.15e-09
SRQH01000942.1	48	128	99	6	7	88.393	6.63e-26
SRQC01000802.1	48	128	99	6	7	88.393	6.63e-26
JABKAN010000022.1	100	128	175	28	20	78.475	6.63e-26
JABKAN010000022.1	100	115	85	4	6	89.474	5.16e-22
JABKAN010000022.1	100	110	85	4	7	88.542	2.40e-20
JABKAN010000022.1	100	110	84	5	6	88.421	2.40e-20
JABKAN010000022.1	100	110	85	4	7	88.542	2.40e-20
JABKAN010000022.1	100	110	85	4	7	88.542	2.40e-20
JABKAN010000022.1	100	110	85	4	7	88.542	2.40e-20
JABKAN010000022.1	100	110	85	4	7	88.542	2.40e-20
JABKAN010000022.1	100	110	85	4	7	88.542	2.40e-20
JABKAN010000022.1	100	110	85	4	7	88.542	2.40e-20
JABKAN010000022.1	100	110	85	4	7	88.542	2.40e-20
JABKAN010000022.1	100	110	85	4	7	88.542	2.40e-20
JABKAN010000022.1	100	110	85	4	7	88.542	2.40e-20
JABKAN010000022.1	100	110	85	4	7	88.542	2.40e-20
JABKAN010000022.1	100	104	84	4	8	87.500	1.12e-18
JABKAN010000022.1	100	102	78	4	6	88.636	4.02e-18
JABKAN010000022.1	100	100	173	28	25	76.549	1.44e-17
JABKAN010000022.1	100	89.8	184	28	32	75.410	3.13e-14
RYZW01001856.1	100	128	187	30	23	77.917	6.63e-26
RYZW01000175.1	100	128	187	30	23	77.917	6.63e-26
RYZW01000175.1	100	128	187	30	23	77.917	6.63e-26
QEQW01001340.1	48	128	99	6	7	88.393	6.63e-26
SRQB01000761.1	48	128	99	6	7	88.393	6.63e-26
SRQD01000677.1	48	128	99	6	7	88.393	6.63e-26
SRQE01001096.1	48	128	99	6	7	88.393	6.63e-26
RZGP01000011.1	44	126	91	5	5	90.099	2.38e-25
RZGP01000011.1	44	126	91	5	5	90.099	2.38e-25
RZGP01000011.1	44	126	91	5	5	90.099	2.38e-25
RZGP01000010.1	44	126	91	5	5	90.099	2.38e-25
RZGP01000010.1	44	126	91	5	5	90.099	2.38e-25
RZGP01000005.1	44	126	91	5	5	90.099	2.38e-25
RZGP01000005.1	44	126	91	5	5	90.099	2.38e-25
RZGP01000005.1	44	126	90	6	4	90.000	2.38e-25
RZGP01000016.1	44	126	91	5	5	90.099	2.38e-25
RZGP01000016.1	44	122	91	5	6	89.216	3.08e-24
RZGP01000016.1	44	95.3	84	5	9	85.714	6.72e-16
RZGP01000015.1	100	126	91	5	5	90.099	2.38e-25
RZGP01000015.1	100	126	192	28	27	77.733	2.38e-25
RZGP01000015.1	100	115	88	8	4	88.000	5.16e-22
RZGP01000012.1	44	126	91	5	5	90.099	2.38e-25
RZGP01000012.1	44	126	91	5	5	90.099	2.38e-25
RZGP01000012.1	44	126	91	5	5	90.099	2.38e-25
RZGP01000012.1	44	126	91	5	5	90.099	2.38e-25
RZGP01000012.1	44	126	91	5	5	90.099	2.38e-25
RZGP01000012.1	44	126	91	5	5	90.099	2.38e-25
RZGP01000012.1	44	126	91	5	5	90.099	2.38e-25
JAGPNQ010000002.1	100	126	177	27	22	78.319	2.38e-25
JAGPNK010000007.1	89	126	89	4	5	90.816	2.38e-25
JAGPNK010000007.1	89	89.8	86	14	4	82.692	3.13e-14
WMHX01000045.1	100	126	182	33	19	77.778	2.38e-25
WWCI01000003.1	42	126	88	5	4	90.722	2.38e-25
WWCI01000003.1	42	126	88	5	4	90.722	2.38e-25
WWCI01000003.1	42	126	88	5	4	90.722	2.38e-25
WWCI01000003.1	42	126	88	5	4	90.722	2.38e-25
WWCI01000003.1	42	126	88	5	4	90.722	2.38e-25
WWCI01000003.1	42	126	88	5	4	90.722	2.38e-25
JAHZMN010000029.1	100	124	190	30	25	77.551	8.57e-25
JAHZMN010000029.1	100	124	190	30	25	77.551	8.57e-25
JAHZMN010000029.1	100	124	190	30	25	77.551	8.57e-25
JAHZMN010000029.1	100	121	190	30	26	77.236	1.11e-23
JAHZMN010000029.1	100	121	190	30	26	77.236	1.11e-23
JAHZMN010000009.1	100	124	190	30	25	77.551	8.57e-25
JAHZMN010000009.1	100	124	190	30	25	77.551	8.57e-25
JAHZMN010000009.1	100	124	190	30	25	77.551	8.57e-25
SRQK01000774.1	46	124	94	6	6	88.679	8.57e-25
SRPX01001102.1	46	124	94	6	6	88.679	8.57e-25
JAKLMQ010000130.1	41	124	85	5	3	91.398	8.57e-25
JALHBU010000075.1	92	124	177	26	23	78.319	8.57e-25
QERE01000236.1	46	124	94	6	6	88.679	8.57e-25
SRQJ01000755.1	46	124	94	6	6	88.679	8.57e-25
JADQAY010000046.1	41	124	85	5	3	91.398	8.57e-25
NIWZ02000163.1	41	124	85	5	3	91.398	8.57e-25
SRQI01000525.1	46	124	94	6	6	88.679	8.57e-25
SRQI01000525.1	46	124	94	6	6	88.679	8.57e-25
CAJVRK010000006.1	61	124	85	5	3	91.398	8.57e-25
CAJVRK010000006.1	61	73.1	44	1	1	95.652	3.15e-09
SRQL01000969.1	46	124	94	6	6	88.679	8.57e-25
JAJALC010002119.1	41	124	85	5	3	91.398	8.57e-25
JAJALC010001222.1	41	124	85	5	3	91.398	8.57e-25
SRRH01000718.1	46	124	94	6	6	88.679	8.57e-25
PXYO01000290.1	41	124	85	5	3	91.398	8.57e-25
QPNB01000019.1	100	122	87	3	6	90.625	3.08e-24
QPNB01000019.1	100	121	191	28	28	77.328	1.11e-23
QPNB01000019.1	100	121	191	28	28	77.328	1.11e-23
QPNB01000019.1	100	121	191	28	28	77.328	1.11e-23
JABUBV010000016.1	100	122	180	22	28	78.261	3.08e-24
JABUBV010000016.1	100	121	87	6	4	89.691	1.11e-23
JABUBV010000016.1	100	119	87	5	5	89.691	3.99e-23
JABUBV010000016.1	100	119	176	27	23	77.876	3.99e-23
JABUBV010000016.1	100	115	87	6	5	88.776	5.16e-22
CABFNQ020000147.1	42	122	87	3	6	90.625	3.08e-24
QAPG01001088.1	100	122	186	31	23	77.500	3.08e-24
QAPF01001335.1	100	122	186	31	23	77.500	3.08e-24
NW_023500925.1	100	122	87	3	6	90.625	3.08e-24
NW_023500925.1	100	121	191	28	28	77.328	1.11e-23
NW_023500925.1	100	121	191	28	28	77.328	1.11e-23
NW_023500925.1	100	121	191	28	28	77.328	1.11e-23
JAKMWT010000746.1	100	121	190	30	26	77.236	1.11e-23
AZNG01000001.1	42	121	87	6	4	89.691	1.11e-23
JAKMWX010000889.1	100	121	191	28	28	77.328	1.11e-23
JAEMHR010000101.1	100	121	191	23	32	77.642	1.11e-23
JAKMWV010000819.1	100	121	190	30	26	77.236	1.11e-23
JAKMWQ010000855.1	100	121	190	30	26	77.236	1.11e-23
JAKMXA010000758.1	100	121	190	30	26	77.236	1.11e-23
JAKMWU010000836.1	100	121	190	30	26	77.236	1.11e-23
PXOB01000154.1	100	121	188	29	26	77.366	1.11e-23
QPNB01000065.1	100	121	191	28	28	77.328	1.11e-23
QPNB01000065.1	100	111	191	29	29	76.707	6.67e-21
QPNB01000057.1	100	121	191	28	28	77.328	1.11e-23
QPNB01000057.1	100	121	191	28	28	77.328	1.11e-23
QPNB01000052.1	100	121	191	28	28	77.328	1.11e-23
QPNB01000052.1	100	121	191	28	28	77.328	1.11e-23
QPNB01000043.1	100	121	191	28	28	77.328	1.11e-23
QPNB01000043.1	100	121	191	28	28	77.328	1.11e-23
QPNB01000043.1	100	121	191	28	28	77.328	1.11e-23
QPNB01000040.1	100	121	191	28	28	77.328	1.11e-23
QPNB01000040.1	100	121	191	28	28	77.328	1.11e-23
QPNB01000040.1	100	108	83	6	5	88.298	8.63e-20
QPNB01000015.1	100	121	191	28	28	77.328	1.11e-23
QPNB01000015.1	100	121	191	28	28	77.328	1.11e-23
QPNB01000015.1	100	121	191	28	28	77.328	1.11e-23
QPNB01000015.1	100	121	191	28	28	77.328	1.11e-23
QPNB01000015.1	100	121	191	28	28	77.328	1.11e-23
QPNB01000015.1	100	121	191	28	28	77.328	1.11e-23
QPNB01000004.1	100	121	191	28	28	77.328	1.11e-23
QPNB01000004.1	100	121	191	28	28	77.328	1.11e-23
JAELVL010000004.1	100	121	190	30	26	77.236	1.11e-23
JAELVL010000004.1	100	121	190	30	26	77.236	1.11e-23
JAELVL010000004.1	100	119	189	30	26	77.143	3.99e-23
JAELVL010000002.1	100	121	190	30	26	77.236	1.11e-23
VNWT01000067.1	100	121	191	28	28	77.328	1.11e-23
MPGH01000417.1	100	121	191	28	28	77.328	1.11e-23
JABUBV010000006.1	100	121	178	24	26	78.070	1.11e-23
JABUBV010000006.1	100	121	178	24	26	78.070	1.11e-23
JABUBV010000006.1	100	121	178	24	26	78.070	1.11e-23
JABUBV010000006.1	100	121	178	24	26	78.070	1.11e-23
JABUBV010000006.1	100	121	178	24	26	78.070	1.11e-23
JABUBV010000006.1	100	121	87	6	4	89.691	1.11e-23
JABUBV010000006.1	100	121	179	23	27	78.166	1.11e-23
JABUBV010000006.1	100	121	178	24	26	78.070	1.11e-23
JABUBV010000006.1	100	121	178	24	26	78.070	1.11e-23
JABUBV010000006.1	100	121	178	24	26	78.070	1.11e-23
JABUBV010000006.1	100	121	178	24	26	78.070	1.11e-23
JABUBV010000006.1	100	121	178	24	26	78.070	1.11e-23
JABUBV010000006.1	100	121	178	24	26	78.070	1.11e-23
JABUBV010000003.1	42	121	87	6	4	89.691	1.11e-23
JABUBV010000003.1	42	121	87	6	4	89.691	1.11e-23
JABUBV010000003.1	42	121	87	6	4	89.691	1.11e-23
JABUBV010000003.1	42	121	87	6	4	89.691	1.11e-23
JABUBV010000003.1	42	121	87	6	4	89.691	1.11e-23
JABUBV010000003.1	42	121	87	6	4	89.691	1.11e-23
JABUBV010000003.1	42	121	87	6	4	89.691	1.11e-23
JABUBV010000003.1	42	117	85	6	4	89.474	1.43e-22
JABUBV010000018.1	42	121	87	6	4	89.691	1.11e-23
JABUBV010000015.1	42	121	87	6	4	89.691	1.11e-23
JABUBV010000015.1	42	121	87	6	4	89.691	1.11e-23
JABUBV010000015.1	42	121	87	6	4	89.691	1.11e-23
JABUBV010000015.1	42	121	87	6	4	89.691	1.11e-23
JABUBV010000015.1	42	121	87	6	4	89.691	1.11e-23
JABUBV010000015.1	42	121	87	6	4	89.691	1.11e-23
JABUBV010000015.1	42	87.9	63	4	3	90.000	1.12e-13
JABUBV010000014.1	42	121	87	6	4	89.691	1.11e-23
JABUBV010000014.1	42	121	87	6	4	89.691	1.11e-23
JABUBV010000014.1	42	121	87	6	4	89.691	1.11e-23
JABUBV010000014.1	42	121	87	6	4	89.691	1.11e-23
JABUBV010000014.1	42	121	87	6	4	89.691	1.11e-23
JABUBV010000014.1	42	121	87	6	4	89.691	1.11e-23
JABUBV010000014.1	42	121	87	6	4	89.691	1.11e-23
JABUBV010000014.1	42	121	87	6	4	89.691	1.11e-23
JABUBV010000014.1	42	117	85	6	4	89.474	1.43e-22
JAKMWY010000790.1	100	121	191	28	28	77.328	1.11e-23
JABSTW010001137.1	100	121	190	30	26	77.236	1.11e-23
CAMGZC010003958.1	100	121	191	28	28	77.328	1.11e-23
NWMS01002228.1	100	121	190	30	26	77.236	1.11e-23
VNWS01000006.1	100	121	190	30	26	77.236	1.11e-23
JAKMWS010000924.1	100	121	190	30	26	77.236	1.11e-23
PXOC01000182.1	100	121	188	29	26	77.366	1.11e-23
AFRD01000776.1	42	121	88	4	6	89.796	1.11e-23
JAKMWR010000784.1	100	121	190	30	26	77.236	1.11e-23
JACEFI010000005.1	42	121	87	6	4	89.691	1.11e-23
JAKMXB010000941.1	100	121	191	28	28	77.328	1.11e-23
JABGMY010000008.1	100	121	190	30	26	77.236	1.11e-23
SSNE01000257.1	100	121	191	28	28	77.328	1.11e-23
NW_022474493.1	100	121	191	28	28	77.328	1.11e-23
NW_023500971.1	100	121	191	28	28	77.328	1.11e-23
NW_023500971.1	100	111	191	29	29	76.707	6.67e-21
NW_023500963.1	100	121	191	28	28	77.328	1.11e-23
NW_023500963.1	100	121	191	28	28	77.328	1.11e-23
NW_023500958.1	100	121	191	28	28	77.328	1.11e-23
NW_023500958.1	100	121	191	28	28	77.328	1.11e-23
NW_023500949.1	100	121	191	28	28	77.328	1.11e-23
NW_023500949.1	100	121	191	28	28	77.328	1.11e-23
NW_023500949.1	100	121	191	28	28	77.328	1.11e-23
NW_023500946.1	100	121	191	28	28	77.328	1.11e-23
NW_023500946.1	100	121	191	28	28	77.328	1.11e-23
NW_023500946.1	100	108	83	6	5	88.298	8.63e-20
NW_023500921.1	100	121	191	28	28	77.328	1.11e-23
NW_023500921.1	100	121	191	28	28	77.328	1.11e-23
NW_023500921.1	100	121	191	28	28	77.328	1.11e-23
NW_023500921.1	100	121	191	28	28	77.328	1.11e-23
NW_023500921.1	100	121	191	28	28	77.328	1.11e-23
NW_023500921.1	100	121	191	28	28	77.328	1.11e-23
NW_023500910.1	100	121	191	28	28	77.328	1.11e-23
NW_023500910.1	100	121	191	28	28	77.328	1.11e-23
NW_014574716.1	42	121	87	6	4	89.691	1.11e-23
SRPN01000647.1	42	119	87	5	5	89.691	3.99e-23
SRPP01000747.1	42	119	87	5	5	89.691	3.99e-23
QPNB01000058.1	100	119	190	28	28	77.236	3.99e-23
QPNB01000058.1	100	119	191	27	29	77.328	3.99e-23
QEQY01001481.1	42	119	87	5	5	89.691	3.99e-23
SRQF01000982.1	42	119	87	5	5	89.691	3.99e-23
QEQX01001143.1	46	119	93	7	6	87.736	3.99e-23
SRQG01000679.1	46	119	93	7	6	87.736	3.99e-23
SRPO01000683.1	42	119	87	5	5	89.691	3.99e-23
SRPS01000622.1	46	119	93	7	6	87.736	3.99e-23
SRQM01000717.1	46	119	93	7	6	87.736	3.99e-23
SRPQ01000938.1	42	119	87	5	5	89.691	3.99e-23
NW_023500964.1	100	119	190	28	28	77.236	3.99e-23
NW_023500964.1	100	119	191	27	29	77.328	3.99e-23
JABGLZ010001272.1	42	117	87	3	7	89.691	1.43e-22
AMCV02000085.1	100	117	185	32	23	77.083	1.43e-22
AMCV02000075.1	100	117	185	32	23	77.083	1.43e-22
QPMP01000152.1	42	117	87	3	7	89.691	1.43e-22
QPNA01000004.1	42	117	86	5	5	89.583	1.43e-22
QPNA01000004.1	42	117	86	5	5	89.583	1.43e-22
CABFNQ020000347.1	42	117	85	6	4	89.474	1.43e-22
CABFNO020001606.1	42	117	85	6	4	89.474	1.43e-22
JAJALE010000082.1	52	117	101	10	7	85.593	1.43e-22
JAKMWZ010001053.1	42	117	86	5	5	89.583	1.43e-22
JAKMXC010002795.1	42	117	86	5	5	89.583	1.43e-22
JAKMWW010001209.1	42	117	86	5	5	89.583	1.43e-22
NW_023501017.1	42	117	86	5	5	89.583	1.43e-22
NW_023501017.1	42	117	86	5	5	89.583	1.43e-22
JAIOWQ010000006.1	42	115	86	7	4	88.660	5.16e-22
JAIOWQ010000003.1	42	115	86	7	4	88.660	5.16e-22
JAMAJY010000122.1	41	115	84	6	4	89.362	5.16e-22
AFRA01004262.1	42	115	87	6	5	88.776	5.16e-22
SRPW01002400.1	42	115	87	6	5	88.776	5.16e-22
JAJALC010001960.1	38	115	78	4	3	91.765	5.16e-22
JAJALC010001152.1	39	115	80	5	3	90.909	5.16e-22
JAAQRI010000051.1	41	113	83	6	4	89.247	1.86e-21
ML974120.1	42	113	85	7	4	88.542	1.86e-21
ML974120.1	42	97.1	84	6	8	85.714	1.87e-16
JABAEC010000250.1	41	113	86	5	6	88.660	1.86e-21
JAGIXG020000195.1	42	113	84	5	5	89.362	1.86e-21
JAJALE010000646.1	41	113	83	6	4	89.247	1.86e-21
JAJALE010000446.1	41	113	83	6	4	89.247	1.86e-21
JAJALE010000316.1	49	113	97	9	7	85.841	1.86e-21
MU251324.1	42	113	84	5	5	89.362	1.86e-21
JAJTIX010000175.1	41	113	83	7	3	89.247	1.86e-21
JAJTIX010000175.1	41	113	83	7	3	89.247	1.86e-21
CM004176.1	41	113	84	5	5	89.362	1.86e-21
CM004176.1	41	113	84	5	5	89.362	1.86e-21
PHFE01000175.1	41	113	84	5	5	89.362	1.86e-21
JFHB01000445.1	42	113	87	4	7	88.776	1.86e-21
NW_025764609.1	41	113	83	7	3	89.247	1.86e-21
NW_025764609.1	41	113	83	7	3	89.247	1.86e-21
NC_054391.1	41	113	84	5	5	89.362	1.86e-21
NC_054391.1	41	113	84	5	5	89.362	1.86e-21
NW_025764785.1	42	113	84	5	5	89.362	1.86e-21
NW_023501247.1	41	113	83	6	4	89.247	1.86e-21
BCGG01000020.1	42	111	85	6	5	88.542	6.67e-21
JAJHHK010000628.1	100	111	191	29	29	76.707	6.67e-21
LBLN01000587.1	42	111	85	5	6	88.542	6.67e-21
CP086365.1	43	111	87	6	6	87.879	6.67e-21
CP086365.1	43	111	87	6	6	87.879	6.67e-21
CP086360.1	43	111	87	6	6	87.879	6.67e-21
CP086360.1	43	111	87	6	6	87.879	6.67e-21
CP086360.1	43	111	87	6	6	87.879	6.67e-21
CP086360.1	43	111	87	6	6	87.879	6.67e-21
CABFNQ020000884.1	39	111	80	5	4	89.888	6.67e-21
PUHP01001576.1	42	111	84	7	4	88.421	6.67e-21
PUHP01001126.1	42	111	84	7	4	88.421	6.67e-21
PUHP01001126.1	42	111	84	7	4	88.421	6.67e-21
CM036091.1	42	111	85	6	5	88.542	6.67e-21
CM036091.1	42	111	85	6	5	88.542	6.67e-21
CM036091.1	42	111	85	6	5	88.542	6.67e-21
CM036091.1	42	111	85	6	5	88.542	6.67e-21
CM036091.1	42	111	85	6	5	88.542	6.67e-21
CM036091.1	42	111	85	6	5	88.542	6.67e-21
CM036091.1	42	111	85	6	5	88.542	6.67e-21
ABDG02000018.1	42	111	85	6	5	88.542	6.67e-21
JAJPEM010000006.1	42	111	85	6	5	88.542	6.67e-21
JAJPEM010000006.1	42	111	85	6	5	88.542	6.67e-21
JAJPEM010000006.1	42	111	85	6	5	88.542	6.67e-21
JABSTY010000224.1	42	111	85	6	5	88.542	6.67e-21
NC_063079.1	43	111	87	6	6	87.879	6.67e-21
NC_063079.1	43	111	87	6	6	87.879	6.67e-21
NC_063074.1	43	111	87	6	6	87.879	6.67e-21
NC_063074.1	43	111	87	6	6	87.879	6.67e-21
NC_063074.1	43	111	87	6	6	87.879	6.67e-21
NC_063074.1	43	111	87	6	6	87.879	6.67e-21
NW_014013638.1	42	111	85	6	5	88.542	6.67e-21
JABCQV010000022.1	41	110	83	8	3	88.298	2.40e-20
CAKNET010000227.1	42	110	86	7	5	87.755	2.40e-20
MAEB01003235.1	43	110	84	11	1	87.500	2.40e-20
LUXP01000012.1	42	110	85	4	7	88.542	2.40e-20
LUXP01000012.1	42	110	85	4	7	88.542	2.40e-20
LUXP01000012.1	42	110	85	4	7	88.542	2.40e-20
LUXP01000012.1	42	110	85	4	7	88.542	2.40e-20
LUXP01000012.1	42	102	84	3	9	87.500	4.02e-18
MAEA01004237.1	43	110	84	11	1	87.500	2.40e-20
JACYFE010001728.1	33	110	70	3	2	93.333	2.40e-20
JADEZT010000015.1	42	110	85	4	7	88.542	2.40e-20
JADEZT010000015.1	42	110	85	4	7	88.542	2.40e-20
JADEZT010000015.1	42	110	85	4	7	88.542	2.40e-20
JADEZT010000015.1	42	110	85	4	7	88.542	2.40e-20
JADEZT010000015.1	42	110	85	4	7	88.542	2.40e-20
JADEZT010000015.1	42	110	85	4	7	88.542	2.40e-20
JADEZT010000015.1	42	110	85	4	7	88.542	2.40e-20
JADEZT010000015.1	42	110	85	4	7	88.542	2.40e-20
JADEZT010000015.1	42	104	84	4	8	87.500	1.12e-18
JADEZT010000010.1	42	110	85	4	7	88.542	2.40e-20
JADEZT010000010.1	42	110	85	4	7	88.542	2.40e-20
JADEZT010000010.1	42	110	85	4	7	88.542	2.40e-20
JADEZT010000010.1	42	110	85	4	7	88.542	2.40e-20
JADEZT010000010.1	42	110	85	4	7	88.542	2.40e-20
JADEZT010000010.1	42	110	85	4	7	88.542	2.40e-20
JADEZT010000010.1	42	110	85	4	7	88.542	2.40e-20
JADEZT010000010.1	42	110	85	4	7	88.542	2.40e-20
JADEZT010000010.1	42	110	85	4	7	88.542	2.40e-20
JADEZT010000010.1	42	110	85	4	7	88.542	2.40e-20
JADEZT010000010.1	42	110	85	4	7	88.542	2.40e-20
JADEZT010000010.1	42	110	85	4	7	88.542	2.40e-20
JADEZT010000010.1	42	110	85	4	7	88.542	2.40e-20
JABKAN010000015.1	42	110	85	4	7	88.542	2.40e-20
JABKAN010000015.1	42	108	84	3	8	88.421	8.63e-20
JABKAN010000015.1	42	84.2	81	3	12	84.375	1.46e-12
GG697890.1	42	110	85	4	7	88.542	2.40e-20
