# Supplementary material for: Using nanopore sequencing to identify fungi from clinical samples with high phylogenetic resolution
Source: Sci Rep. 2023 Jun 16;13:9785. doi: 10.1038/s41598-023-37016-0 (PMC10275880; doi:10.1038/s41598-023-37016-0)
Supplement: Supplementary file 1 — Supplementary Information. [file 41598_2023_37016_MOESM1_ESM.zip › Supplementary_Information/Supplementary_Data/Data_S5_Mock_blast/results/Mock_RGN1_3_fmt6.txt]

CP025762.1	100	351	192	1	0	99.482	3.04e-93
CP025762.1	100	351	192	1	0	99.482	3.04e-93
CP025762.1	100	351	192	1	0	99.482	3.04e-93
VHDQ01000015.1	100	351	192	1	0	99.482	3.04e-93
VHDQ01000015.1	100	351	192	1	0	99.482	3.04e-93
VHDQ01000015.1	100	351	192	1	0	99.482	3.04e-93
VHDQ01000014.1	100	351	192	1	0	99.482	3.04e-93
VHDQ01000014.1	100	346	192	1	1	98.969	1.42e-91
PJQL01004345.1	100	351	192	1	0	99.482	3.04e-93
KI669491.1	100	351	192	1	0	99.482	3.04e-93
NW_017566921.1	100	351	192	1	0	99.482	3.04e-93
AE017342.1	100	346	191	2	0	98.964	1.42e-91
AE017342.1	100	346	191	2	0	98.964	1.42e-91
SSXJ01000381.1	100	346	191	2	0	98.964	1.42e-91
SSXJ01000381.1	100	346	191	2	0	98.964	1.42e-91
SSXJ01000371.1	100	346	191	2	0	98.964	1.42e-91
SSXJ01000371.1	100	339	190	2	1	98.446	2.37e-89
NC_006684.1	100	346	191	2	0	98.964	1.42e-91
NC_006684.1	100	346	191	2	0	98.964	1.42e-91
CP000287.1	100	340	190	3	0	98.446	6.59e-90
CP000287.1	100	340	190	3	0	98.446	6.59e-90
CP000287.1	100	340	190	3	0	98.446	6.59e-90
CP000287.1	100	340	190	3	0	98.446	6.59e-90
CP000287.1	100	340	190	3	0	98.446	6.59e-90
CP000287.1	100	340	190	3	0	98.446	6.59e-90
CP000287.1	100	340	190	3	0	98.446	6.59e-90
CP000287.1	100	340	190	3	0	98.446	6.59e-90
CP000287.1	100	340	190	3	0	98.446	6.59e-90
CP000287.1	100	340	190	3	0	98.446	6.59e-90
CP000287.1	100	340	190	3	0	98.446	6.59e-90
CP000287.1	100	340	190	3	0	98.446	6.59e-90
CP000287.1	100	340	190	3	0	98.446	6.59e-90
CP000287.1	100	340	190	3	0	98.446	6.59e-90
CP000287.1	100	340	190	3	0	98.446	6.59e-90
CP000287.1	100	340	190	3	0	98.446	6.59e-90
CP000287.1	100	340	190	3	0	98.446	6.59e-90
CP000287.1	100	340	190	3	0	98.446	6.59e-90
CP000287.1	100	340	190	3	0	98.446	6.59e-90
CP000287.1	100	340	190	3	0	98.446	6.59e-90
CP000287.1	100	340	190	3	0	98.446	6.59e-90
CP000287.1	100	340	190	3	0	98.446	6.59e-90
CP000287.1	100	340	190	3	0	98.446	6.59e-90
CP000287.1	100	340	190	3	0	98.446	6.59e-90
CP000287.1	100	340	190	3	0	98.446	6.59e-90
CP000287.1	100	340	190	3	0	98.446	6.59e-90
CP000287.1	100	340	190	3	0	98.446	6.59e-90
CP000287.1	100	340	190	3	0	98.446	6.59e-90
CP000287.1	100	340	190	3	0	98.446	6.59e-90
CP000287.1	100	340	190	3	0	98.446	6.59e-90
CP000287.1	100	340	190	3	0	98.446	6.59e-90
CP000287.1	100	340	190	3	0	98.446	6.59e-90
CP000287.1	100	340	190	3	0	98.446	6.59e-90
CP000287.1	100	340	190	3	0	98.446	6.59e-90
CP000287.1	100	340	190	3	0	98.446	6.59e-90
CP000287.1	100	340	190	3	0	98.446	6.59e-90
CP000287.1	100	340	190	3	0	98.446	6.59e-90
CP000287.1	100	340	190	3	0	98.446	6.59e-90
CP000287.1	100	340	190	3	0	98.446	6.59e-90
CP000287.1	100	340	190	3	0	98.446	6.59e-90
CP000287.1	100	340	190	3	0	98.446	6.59e-90
CP000287.1	100	340	190	3	0	98.446	6.59e-90
CP000287.1	100	340	190	3	0	98.446	6.59e-90
CP000287.1	100	340	190	3	0	98.446	6.59e-90
CP000287.1	100	340	190	3	0	98.446	6.59e-90
CP000287.1	100	340	190	3	0	98.446	6.59e-90
CP000287.1	100	340	190	3	0	98.446	6.59e-90
CP000287.1	100	340	190	3	0	98.446	6.59e-90
CP000287.1	100	326	186	4	1	97.382	1.84e-85
CP000287.1	100	316	189	4	4	95.939	1.11e-82
NC_014939.1	100	340	190	3	0	98.446	6.59e-90
NC_014939.1	100	340	190	3	0	98.446	6.59e-90
NC_014939.1	100	340	190	3	0	98.446	6.59e-90
NC_014939.1	100	340	190	3	0	98.446	6.59e-90
NC_014939.1	100	340	190	3	0	98.446	6.59e-90
NC_014939.1	100	340	190	3	0	98.446	6.59e-90
NC_014939.1	100	340	190	3	0	98.446	6.59e-90
NC_014939.1	100	340	190	3	0	98.446	6.59e-90
NC_014939.1	100	340	190	3	0	98.446	6.59e-90
NC_014939.1	100	340	190	3	0	98.446	6.59e-90
NC_014939.1	100	340	190	3	0	98.446	6.59e-90
NC_014939.1	100	340	190	3	0	98.446	6.59e-90
NC_014939.1	100	340	190	3	0	98.446	6.59e-90
NC_014939.1	100	340	190	3	0	98.446	6.59e-90
NC_014939.1	100	340	190	3	0	98.446	6.59e-90
NC_014939.1	100	340	190	3	0	98.446	6.59e-90
NC_014939.1	100	340	190	3	0	98.446	6.59e-90
NC_014939.1	100	340	190	3	0	98.446	6.59e-90
NC_014939.1	100	340	190	3	0	98.446	6.59e-90
NC_014939.1	100	340	190	3	0	98.446	6.59e-90
NC_014939.1	100	340	190	3	0	98.446	6.59e-90
NC_014939.1	100	340	190	3	0	98.446	6.59e-90
NC_014939.1	100	340	190	3	0	98.446	6.59e-90
NC_014939.1	100	340	190	3	0	98.446	6.59e-90
NC_014939.1	100	340	190	3	0	98.446	6.59e-90
NC_014939.1	100	340	190	3	0	98.446	6.59e-90
NC_014939.1	100	340	190	3	0	98.446	6.59e-90
NC_014939.1	100	340	190	3	0	98.446	6.59e-90
NC_014939.1	100	340	190	3	0	98.446	6.59e-90
NC_014939.1	100	340	190	3	0	98.446	6.59e-90
NC_014939.1	100	340	190	3	0	98.446	6.59e-90
NC_014939.1	100	340	190	3	0	98.446	6.59e-90
NC_014939.1	100	340	190	3	0	98.446	6.59e-90
NC_014939.1	100	340	190	3	0	98.446	6.59e-90
NC_014939.1	100	340	190	3	0	98.446	6.59e-90
NC_014939.1	100	340	190	3	0	98.446	6.59e-90
NC_014939.1	100	340	190	3	0	98.446	6.59e-90
NC_014939.1	100	340	190	3	0	98.446	6.59e-90
NC_014939.1	100	340	190	3	0	98.446	6.59e-90
NC_014939.1	100	340	190	3	0	98.446	6.59e-90
NC_014939.1	100	340	190	3	0	98.446	6.59e-90
NC_014939.1	100	340	190	3	0	98.446	6.59e-90
NC_014939.1	100	340	190	3	0	98.446	6.59e-90
NC_014939.1	100	340	190	3	0	98.446	6.59e-90
NC_014939.1	100	340	190	3	0	98.446	6.59e-90
NC_014939.1	100	340	190	3	0	98.446	6.59e-90
NC_014939.1	100	340	190	3	0	98.446	6.59e-90
NC_014939.1	100	340	190	3	0	98.446	6.59e-90
NC_014939.1	100	326	186	4	1	97.382	1.84e-85
NC_014939.1	100	316	189	4	4	95.939	1.11e-82
CM016937.1	100	311	185	7	1	95.855	5.16e-81
CM016937.1	100	311	185	7	1	95.855	5.16e-81
CM016937.1	100	311	185	7	1	95.855	5.16e-81
CM016937.1	100	311	185	7	1	95.855	5.16e-81
CM016937.1	100	311	185	7	1	95.855	5.16e-81
CM016937.1	100	311	185	7	1	95.855	5.16e-81
CM016937.1	100	311	185	7	1	95.855	5.16e-81
CM016937.1	100	311	185	7	1	95.855	5.16e-81
CM016937.1	100	311	185	7	1	95.855	5.16e-81
CM016937.1	100	311	185	7	1	95.855	5.16e-81
JANBXI010000027.1	100	252	176	11	7	90.722	3.17e-63
JAIGNX010000036.1	96	134	153	23	14	80.526	1.20e-27
JAIGNX010000036.1	96	134	153	23	14	80.526	1.20e-27
JAIGNX010000006.1	96	134	153	23	14	80.526	1.20e-27
JAMALN010001036.1	96	132	154	19	18	80.628	4.31e-27
JAMYHH010000682.1	96	132	154	19	18	80.628	4.31e-27
JAMALM010001433.1	96	132	154	19	18	80.628	4.31e-27
BEDZ01000082.1	96	128	153	18	19	80.526	5.58e-26
JAMYHQ010001361.1	96	126	153	25	14	79.688	2.01e-25
JAMYHN010000191.1	96	126	153	25	14	79.688	2.01e-25
JAMYHR010000054.1	96	126	153	25	14	79.688	2.01e-25
JAMYHO010000241.1	96	126	153	25	14	79.688	2.01e-25
JAMYHM010000230.1	96	124	153	24	15	79.688	7.22e-25
JAMYHL010000155.1	96	124	153	24	15	79.688	7.22e-25
JAMYHP010000150.1	96	124	153	24	15	79.688	7.22e-25
JAMYHS010001152.1	96	124	153	24	15	79.688	7.22e-25
JAMAMB010000006.1	96	122	152	24	15	79.581	2.60e-24
BEDY01000008.1	96	122	150	22	16	79.787	2.60e-24
JAMAMA010000005.1	96	122	152	24	15	79.581	2.60e-24
NQVO01000100.1	100	121	163	24	20	78.744	9.34e-24
NW_022474172.1	100	121	163	24	20	78.744	9.34e-24
BEDW01000020.1	96	110	152	24	18	78.351	2.02e-20
NBSH01000033.1	96	108	151	24	18	78.238	7.27e-20
NBSH01000033.1	96	108	151	24	18	78.238	7.27e-20
NBSH01000032.1	96	108	151	24	18	78.238	7.27e-20
NBSH01000032.1	96	108	151	24	18	78.238	7.27e-20
NBSH01000032.1	96	108	151	24	18	78.238	7.27e-20
NW_019028973.1	96	108	151	24	18	78.238	7.27e-20
NW_019028973.1	96	108	151	24	18	78.238	7.27e-20
NW_019028972.1	96	108	151	24	18	78.238	7.27e-20
NW_019028972.1	96	108	151	24	18	78.238	7.27e-20
NW_019028972.1	96	108	151	24	18	78.238	7.27e-20
JAMALP010000010.1	96	104	151	26	17	77.835	9.41e-19
JAMALO010000017.1	96	104	151	26	17	77.835	9.41e-19
JAIFAB010000018.1	87	100	106	11	12	82.171	1.22e-17
JAIFAB010000018.1	87	100	106	11	12	82.171	1.22e-17
JAIFAB010000018.1	87	65.8	41	3	0	93.182	4.44e-07
JAIFAB010000018.1	87	65.8	41	3	0	93.182	4.44e-07
NW_025763639.1	87	100	106	11	12	82.171	1.22e-17
NW_025763639.1	87	100	106	11	12	82.171	1.22e-17
NW_025763639.1	87	65.8	41	3	0	93.182	4.44e-07
NW_025763639.1	87	65.8	41	3	0	93.182	4.44e-07
JAMYHU010000003.1	96	95.3	152	23	22	77.157	5.66e-16
JAMYHV010000178.1	96	95.3	152	23	22	77.157	5.66e-16
JAMYHW010000003.1	96	95.3	152	23	22	77.157	5.66e-16
SWKT01000191.1	60	93.5	63	4	2	91.304	2.04e-15
SWKT01000191.1	60	63.9	43	3	1	91.489	1.60e-06
JAMALZ010000002.1	96	89.8	150	26	20	76.531	2.63e-14
JAKLLX010000014.1	50	87.9	56	3	1	93.333	9.47e-14
JAKLLX010000014.1	50	63.9	36	1	0	97.297	1.60e-06
JAMALH010000007.1	48	86.1	55	3	1	93.220	3.41e-13
JAMALH010000007.1	48	86.1	55	3	1	93.220	3.41e-13
JAMALH010000007.1	48	63.9	34	0	0	100.000	1.60e-06
JAMALH010000007.1	48	63.9	34	0	0	100.000	1.60e-06
JAMALI010000176.1	48	86.1	55	3	1	93.220	3.41e-13
JAMALI010000176.1	48	86.1	55	3	1	93.220	3.41e-13
JAMALI010000176.1	48	63.9	34	0	0	100.000	1.60e-06
QPMP01000167.1	96	84.2	150	25	22	76.142	1.23e-12
JH977602.1	96	84.2	150	25	22	76.142	1.23e-12
NW_014040855.1	96	84.2	150	25	22	76.142	1.23e-12
JACADK010000029.1	45	78.7	73	8	6	83.908	5.70e-11
JACADK010000001.1	47	78.7	75	9	6	83.333	5.70e-11
JANIBP010000029.1	59	78.7	58	4	3	89.231	5.70e-11
JANIBP010000029.1	59	75.0	46	3	0	93.878	7.37e-10
JANIBP010000029.1	59	75.0	46	3	0	93.878	7.37e-10
JANIBP010000029.1	59	75.0	46	3	0	93.878	7.37e-10
JANIBP010000029.1	59	75.0	52	2	3	91.228	7.37e-10
JANIBP010000029.1	59	73.1	58	3	5	87.879	2.65e-09
JANIBP010000029.1	59	73.1	45	3	0	93.750	2.65e-09
JANIBP010000029.1	59	69.4	51	3	3	89.474	3.43e-08
JAGYWK010000084.1	66	76.8	49	4	0	92.453	2.05e-10
JAGYWK010000084.1	66	71.3	64	3	8	85.333	9.54e-09
JANBVD010000023.1	65	76.8	47	3	0	94.000	2.05e-10
JANBVD010000023.1	65	76.8	47	3	0	94.000	2.05e-10
JANBVD010000023.1	65	76.8	47	3	0	94.000	2.05e-10
JANBVD010000023.1	65	76.8	47	3	0	94.000	2.05e-10
JANBVD010000023.1	65	71.3	64	3	8	85.333	9.54e-09
JANBVD010000023.1	65	71.3	64	3	8	85.333	9.54e-09
JANBVD010000023.1	65	71.3	64	3	8	85.333	9.54e-09
JANBVD010000023.1	65	71.3	64	3	8	85.333	9.54e-09
JANBVD010000022.1	66	76.8	49	4	0	92.453	2.05e-10
JANBVD010000022.1	66	76.8	49	4	0	92.453	2.05e-10
JANBVD010000022.1	66	76.8	49	4	0	92.453	2.05e-10
JANBVD010000022.1	66	76.8	49	4	0	92.453	2.05e-10
JANBVD010000022.1	66	76.8	49	4	0	92.453	2.05e-10
JANBVD010000022.1	66	76.8	49	4	0	92.453	2.05e-10
JANBVD010000022.1	66	76.8	49	4	0	92.453	2.05e-10
JANBVD010000022.1	66	76.8	49	4	0	92.453	2.05e-10
JANBVD010000022.1	66	71.3	64	3	8	85.333	9.54e-09
JANBVD010000022.1	66	71.3	64	3	8	85.333	9.54e-09
JANBVD010000022.1	66	71.3	64	3	8	85.333	9.54e-09
JANBVD010000022.1	66	71.3	64	3	8	85.333	9.54e-09
JANBVD010000022.1	66	71.3	64	3	8	85.333	9.54e-09
JANBVD010000022.1	66	71.3	64	3	8	85.333	9.54e-09
JANBVD010000022.1	66	71.3	64	3	8	85.333	9.54e-09
JANBVD010000022.1	66	71.3	64	3	8	85.333	9.54e-09
JANBVD010000014.1	65	76.8	47	3	0	94.000	2.05e-10
JANBVD010000014.1	65	76.8	47	3	0	94.000	2.05e-10
JANBVD010000014.1	65	76.8	47	3	0	94.000	2.05e-10
JANBVD010000014.1	65	71.3	64	3	8	85.333	9.54e-09
JANBVD010000014.1	65	71.3	64	3	8	85.333	9.54e-09
JANBVD010000014.1	65	71.3	64	3	8	85.333	9.54e-09
JANBVD010000013.1	66	76.8	49	4	0	92.453	2.05e-10
JANBVD010000013.1	66	76.8	49	4	0	92.453	2.05e-10
JANBVD010000013.1	66	71.3	64	3	8	85.333	9.54e-09
JANBVD010000013.1	66	71.3	64	3	8	85.333	9.54e-09
JANEWO010000736.1	65	76.8	74	9	6	83.146	2.05e-10
JANEWO010000736.1	65	65.8	37	1	0	97.368	4.44e-07
CAKKSX020000011.1	56	76.8	49	4	0	92.453	2.05e-10
CAKKSX020000011.1	56	76.8	49	4	0	92.453	2.05e-10
CAKKSX020000011.1	56	76.8	49	4	0	92.453	2.05e-10
CAKKSX020000011.1	56	76.8	49	4	0	92.453	2.05e-10
CAKKSX020000011.1	56	65.8	50	5	2	87.719	4.44e-07
CAKKSX020000011.1	56	65.8	50	5	2	87.719	4.44e-07
CAKKSX020000011.1	56	65.8	50	5	2	87.719	4.44e-07
CAKKSX020000011.1	56	65.8	50	5	2	87.719	4.44e-07
JADCQV010000005.1	65	76.8	70	7	6	84.337	2.05e-10
JADCQV010000005.1	65	65.8	41	3	0	93.182	4.44e-07
JAKEZK010000138.1	66	76.8	49	4	0	92.453	2.05e-10
JAKEZK010000138.1	66	71.3	64	3	8	85.333	9.54e-09
JAJNMX010000012.1	23	76.8	43	1	0	97.727	2.05e-10
JAJNMX010000006.1	23	76.8	43	1	0	97.727	2.05e-10
JAJNMX010000006.1	23	76.8	43	1	0	97.727	2.05e-10
JAJNMX010000006.1	23	76.8	43	1	0	97.727	2.05e-10
JAJNMX010000006.1	23	76.8	43	1	0	97.727	2.05e-10
MWVB01000024.1	47	75.0	44	2	0	95.652	7.37e-10
MWVB01000024.1	47	75.0	44	2	0	95.652	7.37e-10
MWVB01000024.1	47	60.2	41	2	2	91.111	2.07e-05
MWVB01000024.1	47	60.2	41	2	2	91.111	2.07e-05
JAMALD010000046.1	45	75.0	44	2	0	95.652	7.37e-10
JAMALD010000046.1	45	58.4	38	1	2	92.683	7.43e-05
JANIBP010000032.1	59	75.0	46	3	0	93.878	7.37e-10
JANIBP010000032.1	59	73.1	58	3	5	87.879	2.65e-09
JANIBP010000032.1	59	69.4	40	0	1	97.561	3.43e-08
JANIBP010000032.1	59	69.4	45	4	0	91.837	3.43e-08
JANIBP010000028.1	55	75.0	46	3	0	93.878	7.37e-10
JANIBP010000028.1	55	75.0	52	2	3	91.228	7.37e-10
JANIBP010000028.1	55	75.0	46	3	0	93.878	7.37e-10
JANIBP010000028.1	55	75.0	46	3	0	93.878	7.37e-10
JANIBP010000028.1	55	75.0	46	3	0	93.878	7.37e-10
JANIBP010000028.1	55	63.9	40	3	0	93.023	1.60e-06
JANIBP010000022.1	59	75.0	46	3	0	93.878	7.37e-10
JANIBP010000022.1	59	75.0	46	3	0	93.878	7.37e-10
JANIBP010000022.1	59	75.0	52	2	3	91.228	7.37e-10
JANIBP010000022.1	59	75.0	46	3	0	93.878	7.37e-10
JANIBP010000022.1	59	75.0	52	2	3	91.228	7.37e-10
JANIBP010000022.1	59	75.0	46	3	0	93.878	7.37e-10
JANIBP010000022.1	59	75.0	52	2	3	91.228	7.37e-10
JANIBP010000022.1	59	75.0	46	3	0	93.878	7.37e-10
JANIBP010000022.1	59	75.0	52	2	3	91.228	7.37e-10
JANIBP010000022.1	59	75.0	46	3	0	93.878	7.37e-10
JANIBP010000022.1	59	75.0	52	2	3	91.228	7.37e-10
JANIBP010000022.1	59	75.0	46	3	0	93.878	7.37e-10
JANIBP010000022.1	59	75.0	52	2	3	91.228	7.37e-10
JANIBP010000022.1	59	75.0	46	3	0	93.878	7.37e-10
JANIBP010000022.1	59	75.0	52	2	3	91.228	7.37e-10
JANIBP010000022.1	59	75.0	46	3	0	93.878	7.37e-10
JANIBP010000022.1	59	75.0	52	2	3	91.228	7.37e-10
JANIBP010000022.1	59	75.0	46	3	0	93.878	7.37e-10
JANIBP010000022.1	59	75.0	52	2	3	91.228	7.37e-10
JANIBP010000022.1	59	75.0	46	3	0	93.878	7.37e-10
JANIBP010000022.1	59	75.0	52	2	3	91.228	7.37e-10
JANIBP010000022.1	59	73.1	58	3	5	87.879	2.65e-09
JANIBP010000022.1	59	63.9	34	0	0	100.000	1.60e-06
JANIBP010000011.1	54	75.0	52	2	3	91.228	7.37e-10
JANIBP010000011.1	54	75.0	46	3	0	93.878	7.37e-10
JANIBP010000011.1	54	75.0	52	2	3	91.228	7.37e-10
JANIBP010000011.1	54	75.0	46	3	0	93.878	7.37e-10
JACWFO010000095.1	47	75.0	44	2	0	95.652	7.37e-10
JACWFO010000095.1	47	60.2	41	2	2	91.111	2.07e-05
KV700122.1	21	75.0	40	0	0	100.000	7.37e-10
QYSD01000090.1	53	75.0	44	2	0	95.652	7.37e-10
QYSD01000090.1	53	71.3	52	3	3	89.655	9.54e-09
JAIHLT010000016.1	53	75.0	44	2	0	95.652	7.37e-10
JAIHLT010000016.1	53	69.4	51	3	3	89.474	3.43e-08
JAIHLT010000016.1	53	63.9	34	0	0	100.000	1.60e-06
JAIHLT010000016.1	53	63.9	34	0	0	100.000	1.60e-06
JAIHLT010000016.1	53	63.9	34	0	0	100.000	1.60e-06
JAIHLT010000016.1	53	63.9	34	0	0	100.000	1.60e-06
JAIHLT010000016.1	53	63.9	34	0	0	100.000	1.60e-06
JAIHLT010000016.1	53	63.9	34	0	0	100.000	1.60e-06
JAIHLT010000016.1	53	63.9	34	0	0	100.000	1.60e-06
JAIHLT010000016.1	53	63.9	34	0	0	100.000	1.60e-06
JAIHLT010000016.1	53	63.9	34	0	0	100.000	1.60e-06
JAIHLT010000016.1	53	63.9	34	0	0	100.000	1.60e-06
JAIHLT010000016.1	53	63.9	34	0	0	100.000	1.60e-06
JAIHLT010000016.1	53	63.9	34	0	0	100.000	1.60e-06
PPJR02000002.1	22	75.0	42	1	0	97.674	7.37e-10
PPJR02000115.1	22	75.0	42	1	0	97.674	7.37e-10
PPNA02000031.1	22	73.1	41	1	0	97.619	2.65e-09
PPXM02000283.1	22	73.1	41	1	0	97.619	2.65e-09
CP006026.1	26	73.1	48	2	2	92.308	2.65e-09
OVGK01000044.1	22	73.1	41	1	0	97.619	2.65e-09
NJIJ01000043.1	23	73.1	43	2	0	95.556	2.65e-09
JAMAJF010000066.1	22	73.1	41	1	0	97.619	2.65e-09
CP019493.1	22	73.1	41	1	0	97.619	2.65e-09
CP019493.1	22	67.6	40	2	0	95.238	1.23e-07
CP019491.1	22	73.1	41	1	0	97.619	2.65e-09
VFXK01000007.1	25	73.1	46	1	2	93.878	2.65e-09
VFXK01000007.1	25	73.1	46	1	2	93.878	2.65e-09
VFXK01000007.1	25	73.1	46	1	2	93.878	2.65e-09
VFXK01000007.1	25	73.1	46	1	2	93.878	2.65e-09
VFXK01000007.1	25	73.1	46	1	2	93.878	2.65e-09
VFXK01000007.1	25	73.1	46	1	2	93.878	2.65e-09
VFXK01000007.1	25	73.1	46	1	2	93.878	2.65e-09
VFXK01000007.1	25	73.1	46	1	2	93.878	2.65e-09
VFXK01000007.1	25	73.1	46	1	2	93.878	2.65e-09
VFXK01000007.1	25	73.1	46	1	2	93.878	2.65e-09
VFXK01000007.1	25	73.1	46	1	2	93.878	2.65e-09
VFXK01000007.1	25	73.1	46	1	2	93.878	2.65e-09
VFXK01000007.1	25	73.1	46	1	2	93.878	2.65e-09
VFXK01000007.1	25	73.1	46	1	2	93.878	2.65e-09
VFXK01000007.1	25	73.1	46	1	2	93.878	2.65e-09
VFXK01000007.1	25	73.1	46	1	2	93.878	2.65e-09
VFXK01000007.1	25	73.1	46	1	2	93.878	2.65e-09
VFXK01000005.1	25	73.1	46	1	2	93.878	2.65e-09
VFXK01000005.1	25	73.1	46	1	2	93.878	2.65e-09
VFXK01000005.1	25	73.1	46	1	2	93.878	2.65e-09
VFXK01000005.1	25	73.1	46	1	2	93.878	2.65e-09
VFXK01000005.1	25	73.1	46	1	2	93.878	2.65e-09
VFXK01000004.1	25	73.1	46	1	2	93.878	2.65e-09
VFXK01000004.1	25	73.1	46	1	2	93.878	2.65e-09
VFXK01000004.1	25	73.1	46	1	2	93.878	2.65e-09
VFXK01000004.1	25	73.1	46	1	2	93.878	2.65e-09
VFXK01000004.1	25	73.1	46	1	2	93.878	2.65e-09
VFXK01000004.1	25	73.1	46	1	2	93.878	2.65e-09
VFXK01000002.1	25	73.1	46	1	2	93.878	2.65e-09
VFXK01000002.1	25	73.1	46	1	2	93.878	2.65e-09
VFXK01000002.1	25	73.1	46	1	2	93.878	2.65e-09
VFXK01000002.1	25	73.1	46	1	2	93.878	2.65e-09
VFXK01000002.1	25	73.1	46	1	2	93.878	2.65e-09
VFXK01000002.1	25	73.1	46	1	2	93.878	2.65e-09
VFXK01000011.1	25	73.1	46	1	2	93.878	2.65e-09
FYBL01000016.1	24	73.1	41	1	0	97.619	2.65e-09
FYBL01000016.1	24	67.6	43	2	1	93.478	1.23e-07
PPMT01000013.1	22	73.1	41	1	0	97.619	2.65e-09
PPMT01000013.1	22	73.1	41	1	0	97.619	2.65e-09
OX291442.1	22	73.1	41	1	0	97.619	2.65e-09
OX291442.1	22	73.1	41	1	0	97.619	2.65e-09
OX291442.1	22	73.1	41	1	0	97.619	2.65e-09
OX291442.1	22	73.1	41	1	0	97.619	2.65e-09
OX291442.1	22	73.1	41	1	0	97.619	2.65e-09
OX291442.1	22	73.1	41	1	0	97.619	2.65e-09
CP059251.1	22	73.1	41	1	0	97.619	2.65e-09
CP059251.1	22	73.1	41	1	0	97.619	2.65e-09
CDLV01000017.1	44	73.1	43	2	0	95.556	2.65e-09
CDLV01000017.1	44	54.7	36	1	2	92.308	0.001
QPIF01000122.1	44	73.1	43	2	0	95.556	2.65e-09
QPIF01000122.1	44	56.5	36	3	0	92.308	2.67e-04
QPIF01000094.1	44	73.1	43	2	0	95.556	2.65e-09
QPIF01000094.1	44	73.1	43	2	0	95.556	2.65e-09
QPIF01000094.1	44	56.5	36	3	0	92.308	2.67e-04
QPIF01000094.1	44	56.5	36	3	0	92.308	2.67e-04
QPIF01000045.1	44	73.1	43	2	0	95.556	2.65e-09
QPIF01000045.1	44	73.1	43	2	0	95.556	2.65e-09
QPIF01000045.1	44	73.1	43	2	0	95.556	2.65e-09
QPIF01000045.1	44	73.1	43	2	0	95.556	2.65e-09
QPIF01000045.1	44	56.5	36	3	0	92.308	2.67e-04
QPIF01000045.1	44	56.5	36	3	0	92.308	2.67e-04
QPIF01000045.1	44	56.5	36	3	0	92.308	2.67e-04
QPIF01000045.1	44	54.7	36	2	1	92.308	0.001
QPIF01000030.1	44	73.1	43	2	0	95.556	2.65e-09
QPIF01000030.1	44	73.1	43	2	0	95.556	2.65e-09
QPIF01000030.1	44	56.5	36	3	0	92.308	2.67e-04
QPIF01000030.1	44	56.5	36	3	0	92.308	2.67e-04
AE016820.4	26	73.1	48	2	2	92.308	2.65e-09
AE016820.4	26	73.1	48	2	2	92.308	2.65e-09
AE016820.4	26	73.1	48	2	2	92.308	2.65e-09
AE016820.4	26	73.1	48	2	2	92.308	2.65e-09
AE016820.4	26	73.1	48	2	2	92.308	2.65e-09
AE016820.4	26	73.1	48	2	2	92.308	2.65e-09
AE016820.4	26	73.1	48	2	2	92.308	2.65e-09
AE016820.4	26	73.1	48	2	2	92.308	2.65e-09
AE016820.4	26	73.1	48	2	2	92.308	2.65e-09
AE016820.4	26	73.1	48	2	2	92.308	2.65e-09
AE016820.4	26	73.1	48	2	2	92.308	2.65e-09
AE016820.4	26	73.1	48	2	2	92.308	2.65e-09
AE016820.4	26	73.1	48	2	2	92.308	2.65e-09
AE016820.4	26	73.1	48	2	2	92.308	2.65e-09
AE016820.4	26	73.1	48	2	2	92.308	2.65e-09
AE016820.4	26	73.1	48	2	2	92.308	2.65e-09
AE016820.4	26	73.1	48	2	2	92.308	2.65e-09
AE016820.4	26	73.1	48	2	2	92.308	2.65e-09
AE016820.4	26	73.1	48	2	2	92.308	2.65e-09
AE016820.4	26	73.1	48	2	2	92.308	2.65e-09
AE016820.4	26	73.1	48	2	2	92.308	2.65e-09
AE016820.4	26	73.1	48	2	2	92.308	2.65e-09
AE016820.4	26	73.1	48	2	2	92.308	2.65e-09
AE016820.4	26	73.1	48	2	2	92.308	2.65e-09
AE016820.4	26	73.1	48	2	2	92.308	2.65e-09
AE016820.4	26	73.1	48	2	2	92.308	2.65e-09
AE016820.4	26	73.1	48	2	2	92.308	2.65e-09
AE016820.4	26	73.1	48	2	2	92.308	2.65e-09
AE016820.4	26	73.1	48	2	2	92.308	2.65e-09
AE016820.4	26	73.1	48	2	2	92.308	2.65e-09
AE016820.4	26	73.1	48	2	2	92.308	2.65e-09
AE016820.4	26	73.1	48	2	2	92.308	2.65e-09
AE016820.4	26	73.1	48	2	2	92.308	2.65e-09
AE016820.4	26	73.1	48	2	2	92.308	2.65e-09
AE016820.4	26	73.1	48	2	2	92.308	2.65e-09
AE016820.4	26	73.1	48	2	2	92.308	2.65e-09
AE016820.4	26	73.1	48	2	2	92.308	2.65e-09
AE016820.4	26	73.1	48	2	2	92.308	2.65e-09
AE016820.4	26	73.1	48	2	2	92.308	2.65e-09
JAFHAQ020000021.1	22	73.1	41	1	0	97.619	2.65e-09
JAFHAQ020000021.1	22	73.1	41	1	0	97.619	2.65e-09
JAFHAQ020000021.1	22	73.1	41	1	0	97.619	2.65e-09
JAFHAQ020000021.1	22	73.1	41	1	0	97.619	2.65e-09
JAFHAQ020000021.1	22	73.1	41	1	0	97.619	2.65e-09
JAFHAQ020000021.1	22	73.1	41	1	0	97.619	2.65e-09
JAFHAQ020000021.1	22	73.1	41	1	0	97.619	2.65e-09
VAPW01000078.1	22	73.1	41	1	0	97.619	2.65e-09
KN837140.1	24	73.1	44	1	1	95.652	2.65e-09
CP059272.1	22	73.1	41	1	0	97.619	2.65e-09
CP059272.1	22	73.1	41	1	0	97.619	2.65e-09
DS480380.1	22	73.1	41	1	0	97.619	2.65e-09
DS480545.1	22	73.1	41	1	0	97.619	2.65e-09
DS480601.1	22	73.1	41	1	0	97.619	2.65e-09
PPJH01000031.1	47	73.1	74	10	6	82.222	2.65e-09
JAKZLQ010000155.1	23	73.1	43	2	0	95.556	2.65e-09
JAKZLQ010000113.1	23	73.1	43	2	0	95.556	2.65e-09
HE616749.1	22	73.1	41	1	0	97.619	2.65e-09
HE616749.1	22	73.1	41	1	0	97.619	2.65e-09
HE616749.1	22	73.1	41	1	0	97.619	2.65e-09
PPJR02000025.1	22	73.1	41	1	0	97.619	2.65e-09
CAKNUP010000036.1	22	73.1	41	1	0	97.619	2.65e-09
PPHX02000037.1	22	73.1	41	1	0	97.619	2.65e-09
KE503208.1	25	73.1	41	1	0	97.619	2.65e-09
KE503208.1	25	73.1	45	3	0	93.750	2.65e-09
KE503207.1	25	73.1	46	2	1	93.878	2.65e-09
NW_001834692.1	22	73.1	41	1	0	97.619	2.65e-09
NW_001834527.1	22	73.1	41	1	0	97.619	2.65e-09
NW_001834471.1	22	73.1	41	1	0	97.619	2.65e-09
NC_016508.1	22	73.1	41	1	0	97.619	2.65e-09
NC_016508.1	22	73.1	41	1	0	97.619	2.65e-09
NC_016508.1	22	73.1	41	1	0	97.619	2.65e-09
NW_013185621.1	25	73.1	41	1	0	97.619	2.65e-09
NW_013185621.1	25	73.1	45	3	0	93.750	2.65e-09
NW_013185620.1	25	73.1	46	2	1	93.878	2.65e-09
NC_005788.4	26	73.1	48	2	2	92.308	2.65e-09
NC_005788.4	26	73.1	48	2	2	92.308	2.65e-09
NC_005788.4	26	73.1	48	2	2	92.308	2.65e-09
NC_005788.4	26	73.1	48	2	2	92.308	2.65e-09
NC_005788.4	26	73.1	48	2	2	92.308	2.65e-09
NC_005788.4	26	73.1	48	2	2	92.308	2.65e-09
NC_005788.4	26	73.1	48	2	2	92.308	2.65e-09
NC_005788.4	26	73.1	48	2	2	92.308	2.65e-09
NC_005788.4	26	73.1	48	2	2	92.308	2.65e-09
NC_005788.4	26	73.1	48	2	2	92.308	2.65e-09
NC_005788.4	26	73.1	48	2	2	92.308	2.65e-09
NC_005788.4	26	73.1	48	2	2	92.308	2.65e-09
NC_005788.4	26	73.1	48	2	2	92.308	2.65e-09
NC_005788.4	26	73.1	48	2	2	92.308	2.65e-09
NC_005788.4	26	73.1	48	2	2	92.308	2.65e-09
NC_005788.4	26	73.1	48	2	2	92.308	2.65e-09
NC_005788.4	26	73.1	48	2	2	92.308	2.65e-09
NC_005788.4	26	73.1	48	2	2	92.308	2.65e-09
NC_005788.4	26	73.1	48	2	2	92.308	2.65e-09
NC_005788.4	26	73.1	48	2	2	92.308	2.65e-09
NC_005788.4	26	73.1	48	2	2	92.308	2.65e-09
NC_005788.4	26	73.1	48	2	2	92.308	2.65e-09
NC_005788.4	26	73.1	48	2	2	92.308	2.65e-09
NC_005788.4	26	73.1	48	2	2	92.308	2.65e-09
NC_005788.4	26	73.1	48	2	2	92.308	2.65e-09
NC_005788.4	26	73.1	48	2	2	92.308	2.65e-09
NC_005788.4	26	73.1	48	2	2	92.308	2.65e-09
NC_005788.4	26	73.1	48	2	2	92.308	2.65e-09
NC_005788.4	26	73.1	48	2	2	92.308	2.65e-09
NC_005788.4	26	73.1	48	2	2	92.308	2.65e-09
NC_005788.4	26	73.1	48	2	2	92.308	2.65e-09
NC_005788.4	26	73.1	48	2	2	92.308	2.65e-09
NC_005788.4	26	73.1	48	2	2	92.308	2.65e-09
NC_005788.4	26	73.1	48	2	2	92.308	2.65e-09
NC_005788.4	26	73.1	48	2	2	92.308	2.65e-09
NC_005788.4	26	73.1	48	2	2	92.308	2.65e-09
NC_005788.4	26	73.1	48	2	2	92.308	2.65e-09
NC_005788.4	26	73.1	48	2	2	92.308	2.65e-09
NC_005788.4	26	73.1	48	2	2	92.308	2.65e-09
NC_050732.1	22	73.1	41	1	0	97.619	2.65e-09
NC_050732.1	22	73.1	41	1	0	97.619	2.65e-09
KQ474094.1	55	71.3	46	4	0	92.000	9.54e-09
KQ474094.1	55	71.3	46	4	0	92.000	9.54e-09
KQ474094.1	55	71.3	46	4	0	92.000	9.54e-09
KQ474094.1	55	71.3	46	4	0	92.000	9.54e-09
KQ474094.1	55	71.3	46	4	0	92.000	9.54e-09
KQ474094.1	55	71.3	46	4	0	92.000	9.54e-09
KQ474094.1	55	71.3	46	4	0	92.000	9.54e-09
KQ474094.1	55	65.8	50	5	2	87.719	4.44e-07
KQ474094.1	55	65.8	50	5	2	87.719	4.44e-07
KQ474094.1	55	65.8	50	5	2	87.719	4.44e-07
KQ474094.1	55	65.8	50	5	2	87.719	4.44e-07
KQ474094.1	55	65.8	50	5	2	87.719	4.44e-07
KQ474094.1	55	65.8	50	5	2	87.719	4.44e-07
KQ474094.1	55	65.8	50	5	2	87.719	4.44e-07
KQ474094.1	55	65.8	50	5	2	87.719	4.44e-07
KQ474094.1	55	65.8	50	5	2	87.719	4.44e-07
KQ474094.1	55	58.4	49	5	3	85.965	7.43e-05
PPLS02000040.1	21	71.3	40	1	0	97.561	9.54e-09
PPXN02000161.1	23	71.3	42	2	0	95.455	9.54e-09
CU928180.1	24	71.3	44	3	0	93.617	9.54e-09
CU928180.1	24	71.3	44	3	0	93.617	9.54e-09
CU928180.1	24	71.3	44	3	0	93.617	9.54e-09
JAHZQW010000108.1	23	71.3	42	2	0	95.455	9.54e-09
CH981532.1	24	71.3	44	3	0	93.617	9.54e-09
CH981532.1	24	71.3	44	3	0	93.617	9.54e-09
CH981532.1	24	71.3	44	3	0	93.617	9.54e-09
CH981532.1	24	71.3	44	3	0	93.617	9.54e-09
CH981532.1	24	71.3	44	3	0	93.617	9.54e-09
LT598476.1	24	71.3	44	3	0	93.617	9.54e-09
LT598476.1	24	71.3	44	3	0	93.617	9.54e-09
LT598476.1	24	63.9	36	1	0	97.297	1.60e-06
QGOD01000262.1	23	71.3	42	2	0	95.455	9.54e-09
LN890542.1	24	71.3	44	3	0	93.617	9.54e-09
LN890542.1	24	71.3	44	3	0	93.617	9.54e-09
CH445386.1	24	71.3	44	3	0	93.617	9.54e-09
CH445386.1	24	71.3	44	3	0	93.617	9.54e-09
JADIOY010000395.1	26	71.3	46	4	0	92.000	9.54e-09
PJQD01000066.1	65	71.3	46	4	0	92.000	9.54e-09
PJQD01000066.1	65	71.3	64	3	8	85.333	9.54e-09
JABBWO010000620.1	23	71.3	42	2	0	95.455	9.54e-09
JABBWO010000619.1	23	71.3	42	2	0	95.455	9.54e-09
JABBWO010000586.1	23	71.3	42	2	0	95.455	9.54e-09
JABBWO010000560.1	23	71.3	42	2	0	95.455	9.54e-09
JABBWO010000546.1	23	71.3	42	2	0	95.455	9.54e-09
JABBWO010000531.1	23	71.3	42	2	0	95.455	9.54e-09
JABBWO010000517.1	23	71.3	42	2	0	95.455	9.54e-09
JABBWO010000494.1	23	71.3	42	2	0	95.455	9.54e-09
JABBWO010000471.1	23	71.3	42	2	0	95.455	9.54e-09
JABBWO010000461.1	23	71.3	42	2	0	95.455	9.54e-09
JABBWO010000402.1	23	71.3	42	2	0	95.455	9.54e-09
JABBWO010000378.1	23	71.3	42	2	0	95.455	9.54e-09
JABBWO010000249.1	23	71.3	42	2	0	95.455	9.54e-09
JABBWO010000249.1	23	71.3	42	2	0	95.455	9.54e-09
BRDD01000307.1	21	71.3	40	1	0	97.561	9.54e-09
PPJB01000744.1	23	71.3	42	2	0	95.455	9.54e-09
PPLP01000043.1	23	71.3	42	2	0	95.455	9.54e-09
LN736364.1	24	71.3	44	3	0	93.617	9.54e-09
LN736364.1	24	71.3	44	3	0	93.617	9.54e-09
JAGSXI010000318.1	23	71.3	42	2	0	95.455	9.54e-09
JAGSXI010000284.1	23	71.3	42	2	0	95.455	9.54e-09
JAGSXI010000247.1	23	71.3	42	2	0	95.455	9.54e-09
JAGSXI010000226.1	23	71.3	42	2	0	95.455	9.54e-09
PPLR01000085.1	23	71.3	42	2	0	95.455	9.54e-09
SOZI01000280.1	55	71.3	46	4	0	92.000	9.54e-09
SOZI01000280.1	55	71.3	51	4	2	89.474	9.54e-09
JABBWK010000710.1	23	71.3	42	2	0	95.455	9.54e-09
JACBKP010000822.1	24	71.3	44	3	0	93.617	9.54e-09
JACBKP010000816.1	24	71.3	44	3	0	93.617	9.54e-09
JACBKP010000468.1	24	71.3	44	3	0	93.617	9.54e-09
RSCD01000041.1	53	71.3	53	5	2	88.333	9.54e-09
RSCD01000041.1	53	71.3	53	5	2	88.333	9.54e-09
RSCD01000041.1	53	67.6	40	2	0	95.238	1.23e-07
RSCD01000041.1	53	63.9	38	2	0	95.000	1.60e-06
RSCD01000010.1	53	71.3	53	5	2	88.333	9.54e-09
RSCD01000010.1	53	71.3	53	5	2	88.333	9.54e-09
RSCD01000010.1	53	71.3	53	5	2	88.333	9.54e-09
RSCD01000010.1	53	71.3	53	5	2	88.333	9.54e-09
RSCD01000010.1	53	71.3	53	5	2	88.333	9.54e-09
RSCD01000010.1	53	71.3	53	5	2	88.333	9.54e-09
RSCD01000010.1	53	67.6	40	2	0	95.238	1.23e-07
RSCD01000010.1	53	67.6	40	2	0	95.238	1.23e-07
RSCD01000010.1	53	67.6	40	2	0	95.238	1.23e-07
RSCD01000010.1	53	67.6	40	2	0	95.238	1.23e-07
RSCD01000010.1	53	67.6	40	2	0	95.238	1.23e-07
RSCD01000010.1	53	67.6	40	2	0	95.238	1.23e-07
CAJVGD010000025.1	30	71.3	51	4	2	89.474	9.54e-09
CAJVGD010000025.1	30	71.3	51	4	2	89.474	9.54e-09
LT598453.1	24	71.3	44	3	0	93.617	9.54e-09
LT598453.1	24	71.3	44	3	0	93.617	9.54e-09
WOUI01001601.1	39	71.3	42	2	0	95.455	9.54e-09
WOUI01001601.1	39	52.8	31	0	1	96.875	0.003
NW_025955782.1	24	71.3	44	3	0	93.617	9.54e-09
NW_025955776.1	24	71.3	44	3	0	93.617	9.54e-09
NW_025955428.1	24	71.3	44	3	0	93.617	9.54e-09
NW_001884610.1	24	71.3	44	3	0	93.617	9.54e-09
NW_001884610.1	24	71.3	44	3	0	93.617	9.54e-09
NW_024540222.1	23	71.3	42	2	0	95.455	9.54e-09
NW_019212883.1	24	71.3	44	3	0	93.617	9.54e-09
NW_019212883.1	24	71.3	44	3	0	93.617	9.54e-09
NW_024542676.1	23	71.3	42	2	0	95.455	9.54e-09
NW_024542675.1	23	71.3	42	2	0	95.455	9.54e-09
NW_024542642.1	23	71.3	42	2	0	95.455	9.54e-09
NW_024542616.1	23	71.3	42	2	0	95.455	9.54e-09
NW_024542602.1	23	71.3	42	2	0	95.455	9.54e-09
NW_024542587.1	23	71.3	42	2	0	95.455	9.54e-09
NW_024542573.1	23	71.3	42	2	0	95.455	9.54e-09
NW_024542550.1	23	71.3	42	2	0	95.455	9.54e-09
NW_024542527.1	23	71.3	42	2	0	95.455	9.54e-09
NW_024542517.1	23	71.3	42	2	0	95.455	9.54e-09
NW_024542458.1	23	71.3	42	2	0	95.455	9.54e-09
NW_024542434.1	23	71.3	42	2	0	95.455	9.54e-09
NW_024542305.1	23	71.3	42	2	0	95.455	9.54e-09
NW_024542305.1	23	71.3	42	2	0	95.455	9.54e-09
NC_013084.1	24	71.3	44	3	0	93.617	9.54e-09
NC_013084.1	24	71.3	44	3	0	93.617	9.54e-09
NC_013084.1	24	71.3	44	3	0	93.617	9.54e-09
NW_001813677.1	24	71.3	44	3	0	93.617	9.54e-09
NW_001813677.1	24	71.3	44	3	0	93.617	9.54e-09
NW_001813677.1	24	71.3	44	3	0	93.617	9.54e-09
NW_001813677.1	24	71.3	44	3	0	93.617	9.54e-09
NW_001813677.1	24	71.3	44	3	0	93.617	9.54e-09
NW_017264949.1	55	71.3	46	4	0	92.000	9.54e-09
NW_017264949.1	55	71.3	46	4	0	92.000	9.54e-09
NW_017264949.1	55	71.3	46	4	0	92.000	9.54e-09
NW_017264949.1	55	71.3	46	4	0	92.000	9.54e-09
NW_017264949.1	55	71.3	46	4	0	92.000	9.54e-09
NW_017264949.1	55	71.3	46	4	0	92.000	9.54e-09
NW_017264949.1	55	71.3	46	4	0	92.000	9.54e-09
NW_017264949.1	55	65.8	50	5	2	87.719	4.44e-07
NW_017264949.1	55	65.8	50	5	2	87.719	4.44e-07
NW_017264949.1	55	65.8	50	5	2	87.719	4.44e-07
NW_017264949.1	55	65.8	50	5	2	87.719	4.44e-07
NW_017264949.1	55	65.8	50	5	2	87.719	4.44e-07
NW_017264949.1	55	65.8	50	5	2	87.719	4.44e-07
NW_017264949.1	55	65.8	50	5	2	87.719	4.44e-07
NW_017264949.1	55	65.8	50	5	2	87.719	4.44e-07
NW_017264949.1	55	65.8	50	5	2	87.719	4.44e-07
NW_017264949.1	55	58.4	49	5	3	85.965	7.43e-05
LT598491.1	24	69.4	44	2	1	93.617	3.43e-08
LT598491.1	24	69.4	44	2	1	93.617	3.43e-08
SJRY01000318.1	22	69.4	41	2	0	95.349	3.43e-08
SJRY01000317.1	22	69.4	41	2	0	95.349	3.43e-08
SJRY01000317.1	22	69.4	41	2	0	95.349	3.43e-08
SJRY01000317.1	22	69.4	41	2	0	95.349	3.43e-08
SJRY01000317.1	22	69.4	41	2	0	95.349	3.43e-08
SJRY01000317.1	22	69.4	41	2	0	95.349	3.43e-08
SJRY01000200.1	22	69.4	41	2	0	95.349	3.43e-08
SJRY01000200.1	22	69.4	41	2	0	95.349	3.43e-08
NJIJ01000049.1	24	69.4	44	2	1	93.617	3.43e-08
NJIJ01000049.1	24	67.6	43	2	1	93.478	1.23e-07
KZ613933.1	22	69.4	41	2	0	95.349	3.43e-08
CP019500.1	24	69.4	43	3	0	93.478	3.43e-08
JAIWYV020000017.1	25	69.4	46	2	2	92.000	3.43e-08
JAIWYV020000017.1	25	69.4	46	2	2	92.000	3.43e-08
JAIWYV020000005.1	25	69.4	46	2	2	92.000	3.43e-08
LFWA01000002.1	22	69.4	41	2	0	95.349	3.43e-08
JABBWC010000973.1	22	69.4	41	2	0	95.349	3.43e-08
JABBWC010000968.1	22	69.4	41	2	0	95.349	3.43e-08
JABBWC010000965.1	22	69.4	41	2	0	95.349	3.43e-08
JABBWC010000953.1	22	69.4	41	2	0	95.349	3.43e-08
JABBWC010000948.1	22	69.4	41	2	0	95.349	3.43e-08
JABBWC010000911.1	22	69.4	41	2	0	95.349	3.43e-08
JABBWC010000880.1	22	69.4	41	2	0	95.349	3.43e-08
JABBWC010000672.1	22	69.4	41	2	0	95.349	3.43e-08
JABBWC010000596.1	22	69.4	41	2	0	95.349	3.43e-08
QPFY01000001.1	42	69.4	41	2	0	95.349	3.43e-08
QPFY01000001.1	42	69.4	41	2	0	95.349	3.43e-08
QPFY01000001.1	42	69.4	41	2	0	95.349	3.43e-08
QPFY01000001.1	42	69.4	41	2	0	95.349	3.43e-08
QPFY01000001.1	42	69.4	41	2	0	95.349	3.43e-08
QPFY01000001.1	42	69.4	41	2	0	95.349	3.43e-08
QPFY01000001.1	42	54.7	36	2	1	92.308	0.001
QPFY01000001.1	42	54.7	36	2	1	92.308	0.001
QPFY01000001.1	42	54.7	36	2	1	92.308	0.001
QPFY01000001.1	42	54.7	36	2	1	92.308	0.001
QPFY01000001.1	42	54.7	36	2	1	92.308	0.001
BRDC01000066.1	21	69.4	39	1	0	97.500	3.43e-08
JAIHNG010000152.1	24	69.4	44	2	1	93.617	3.43e-08
PPJA02000039.1	24	69.4	43	3	0	93.478	3.43e-08
HE605209.1	22	69.4	41	2	0	95.349	3.43e-08
CAJVPZ010082451.1	24	69.4	44	1	2	93.617	3.43e-08
JAHWDX010000017.1	44	69.4	43	3	0	93.478	3.43e-08
JAHWDX010000017.1	44	69.4	43	3	0	93.478	3.43e-08
JAHWDX010000017.1	44	69.4	43	3	0	93.478	3.43e-08
JAHWDX010000017.1	44	69.4	43	3	0	93.478	3.43e-08
JAHWDX010000017.1	44	60.2	37	0	2	94.872	2.07e-05
JAHWDX010000017.1	44	60.2	37	0	2	94.872	2.07e-05
JAHWDX010000017.1	44	60.2	37	0	2	94.872	2.07e-05
JAHWDX010000017.1	44	60.2	37	0	2	94.872	2.07e-05
JAHWDX010000017.1	44	60.2	37	0	2	94.872	2.07e-05
JAHWDX010000016.1	44	69.4	43	3	0	93.478	3.43e-08
JAHWDX010000016.1	44	69.4	43	3	0	93.478	3.43e-08
JAHWDX010000016.1	44	69.4	43	3	0	93.478	3.43e-08
JAHWDX010000016.1	44	60.2	37	0	2	94.872	2.07e-05
JAHWDX010000016.1	44	60.2	37	0	2	94.872	2.07e-05
JAHWDX010000015.1	44	69.4	43	3	0	93.478	3.43e-08
JAHWDX010000015.1	44	69.4	43	3	0	93.478	3.43e-08
JAHWDX010000015.1	44	60.2	37	0	2	94.872	2.07e-05
JAHWDX010000015.1	44	60.2	37	0	2	94.872	2.07e-05
JAHWDX010000014.1	46	69.4	43	3	0	93.478	3.43e-08
JAHWDX010000014.1	46	69.4	43	3	0	93.478	3.43e-08
JAHWDX010000014.1	46	69.4	43	3	0	93.478	3.43e-08
JAHWDX010000014.1	46	62.1	42	3	1	91.304	5.74e-06
JAHWDX010000014.1	46	60.2	37	0	2	94.872	2.07e-05
JAHWDX010000014.1	46	60.2	37	0	2	94.872	2.07e-05
JAHWDX010000014.1	46	60.2	37	0	2	94.872	2.07e-05
JAHWDX010000014.1	46	54.7	38	3	1	90.476	0.001
AADM01000401.1	22	69.4	41	2	0	95.349	3.43e-08
AADM01000465.1	22	69.4	41	2	0	95.349	3.43e-08
AADM01000482.1	22	69.4	41	2	0	95.349	3.43e-08
NBND01000012.1	26	69.4	46	3	1	92.000	3.43e-08
NBND01000012.1	26	69.4	46	3	1	92.000	3.43e-08
KZ107843.1	30	69.4	53	4	3	88.333	3.43e-08
KZ107843.1	30	69.4	53	4	3	88.333	3.43e-08
WFIT01000024.1	24	69.4	44	1	2	93.617	3.43e-08
CP048993.1	24	69.4	41	2	0	95.349	3.43e-08
CP048993.1	24	67.6	43	2	1	93.478	1.23e-07
CP048993.1	24	67.6	43	2	1	93.478	1.23e-07
CP048993.1	24	67.6	43	2	1	93.478	1.23e-07
CP048993.1	24	67.6	43	2	1	93.478	1.23e-07
CP048993.1	24	67.6	43	2	1	93.478	1.23e-07
CP048993.1	24	67.6	43	2	1	93.478	1.23e-07
CP048993.1	24	67.6	43	2	1	93.478	1.23e-07
CP048993.1	24	67.6	43	2	1	93.478	1.23e-07
CP048993.1	24	54.7	33	2	0	94.286	0.001
JAJONI010001993.1	41	69.4	41	2	0	95.349	3.43e-08
JAJONI010001993.1	41	56.5	35	1	1	94.595	2.67e-04
WFIU01000094.1	24	69.4	44	1	2	93.617	3.43e-08
WFIU01000049.1	24	69.4	44	1	2	93.617	3.43e-08
JAFCAK010000006.1	22	69.4	41	2	0	95.349	3.43e-08
JAFCAK010000006.1	22	69.4	41	2	0	95.349	3.43e-08
JAFCAK010000006.1	22	69.4	41	2	0	95.349	3.43e-08
JAFCAK010000006.1	22	69.4	41	2	0	95.349	3.43e-08
JAFCAK010000048.1	22	69.4	41	2	0	95.349	3.43e-08
JAFCAK010000048.1	22	63.9	34	0	0	100.000	1.60e-06
JAFCAK010000011.1	22	69.4	41	2	0	95.349	3.43e-08
KE546994.1	24	69.4	43	3	0	93.478	3.43e-08
MVAJ01000205.1	22	69.4	41	2	0	95.349	3.43e-08
JAMKHW010000007.1	24	69.4	43	3	0	93.478	3.43e-08
JAMKHW010000007.1	24	69.4	43	3	0	93.478	3.43e-08
JAMKHW010000007.1	24	69.4	43	3	0	93.478	3.43e-08
JAMKHW010000007.1	24	69.4	43	3	0	93.478	3.43e-08
JAMKHW010000007.1	24	69.4	43	3	0	93.478	3.43e-08
JAMKHW010000007.1	24	69.4	43	3	0	93.478	3.43e-08
JAMKHW010000007.1	24	69.4	43	3	0	93.478	3.43e-08
JAMKHW010000007.1	24	69.4	43	3	0	93.478	3.43e-08
JAMKHW010000007.1	24	69.4	43	3	0	93.478	3.43e-08
JAMKHW010000012.1	24	69.4	43	3	0	93.478	3.43e-08
JAMKHW010000012.1	24	69.4	43	3	0	93.478	3.43e-08
JAMKHW010000012.1	24	69.4	43	3	0	93.478	3.43e-08
JAMKHW010000012.1	24	69.4	43	3	0	93.478	3.43e-08
JAMAIF010000949.1	21	69.4	39	1	0	97.500	3.43e-08
JAMALA010000109.1	21	69.4	39	1	0	97.500	3.43e-08
WFIV01000120.1	24	69.4	44	1	2	93.617	3.43e-08
WFIV01000315.1	24	69.4	44	1	2	93.617	3.43e-08
NLAK01001720.1	24	69.4	44	1	2	93.617	3.43e-08
JABCPV010000619.1	22	69.4	41	2	0	95.349	3.43e-08
JABCPV010000195.1	22	69.4	41	2	0	95.349	3.43e-08
JABCPV010001459.1	22	69.4	41	2	0	95.349	3.43e-08
JABCPV010001451.1	22	69.4	41	2	0	95.349	3.43e-08
JABCPV010001348.1	22	69.4	41	2	0	95.349	3.43e-08
JABCPV010001266.1	22	69.4	41	2	0	95.349	3.43e-08
JABCPV010001150.1	22	69.4	41	2	0	95.349	3.43e-08
JABCPV010001009.1	22	69.4	41	2	0	95.349	3.43e-08
FUGC01000075.1	24	69.4	43	3	0	93.478	3.43e-08
JAMAIG010000885.1	21	69.4	39	1	0	97.500	3.43e-08
KZ627157.1	39	69.4	41	2	0	95.349	3.43e-08
KZ627157.1	39	56.5	32	1	0	96.970	2.67e-04
JAIHNE010000018.1	22	69.4	41	2	0	95.349	3.43e-08
JACAAK010000010.1	24	69.4	43	3	0	93.478	3.43e-08
JACAAK010000010.1	24	69.4	43	3	0	93.478	3.43e-08
JACAAK010000010.1	24	69.4	43	3	0	93.478	3.43e-08
JACAAK010000010.1	24	69.4	43	3	0	93.478	3.43e-08
JACAAK010000010.1	24	69.4	43	3	0	93.478	3.43e-08
JACAAK010000010.1	24	69.4	43	3	0	93.478	3.43e-08
JACAAK010000010.1	24	69.4	43	3	0	93.478	3.43e-08
JACAAK010000010.1	24	69.4	43	3	0	93.478	3.43e-08
JACAAK010000010.1	24	69.4	43	3	0	93.478	3.43e-08
JACAAK010000010.1	24	69.4	43	3	0	93.478	3.43e-08
JACAAK010000010.1	24	69.4	43	3	0	93.478	3.43e-08
JALBUQ010000245.1	40	69.4	43	3	0	93.478	3.43e-08
JALBUQ010000245.1	40	69.4	43	3	0	93.478	3.43e-08
JALBUQ010000245.1	40	54.7	31	1	0	96.875	0.001
JALBUQ010000245.1	40	52.8	28	0	0	100.000	0.003
JALBUQ010000185.1	39	69.4	41	2	0	95.349	3.43e-08
JALBUQ010000185.1	39	69.4	41	2	0	95.349	3.43e-08
JALBUQ010000185.1	39	69.4	41	2	0	95.349	3.43e-08
JALBUQ010000185.1	39	69.4	41	2	0	95.349	3.43e-08
JALBUQ010000185.1	39	67.6	36	0	0	100.000	1.23e-07
JALBUQ010000185.1	39	54.7	31	1	0	96.875	0.001
JALBUQ010000185.1	39	54.7	31	1	0	96.875	0.001
JALBUQ010000185.1	39	54.7	31	1	0	96.875	0.001
JALBUQ010000185.1	39	52.8	31	0	1	96.875	0.003
JALBUQ010000185.1	39	52.8	31	0	1	96.875	0.003
JALBUQ010000147.1	40	69.4	43	3	0	93.478	3.43e-08
JALBUQ010000147.1	40	69.4	43	3	0	93.478	3.43e-08
JALBUQ010000147.1	40	69.4	43	3	0	93.478	3.43e-08
JALBUQ010000147.1	40	69.4	43	3	0	93.478	3.43e-08
JALBUQ010000147.1	40	69.4	43	3	0	93.478	3.43e-08
JALBUQ010000147.1	40	63.9	42	4	0	91.304	1.60e-06
JALBUQ010000147.1	40	54.7	31	1	0	96.875	0.001
JALBUQ010000147.1	40	54.7	31	1	0	96.875	0.001
JALBUQ010000147.1	40	54.7	31	1	0	96.875	0.001
JALBUQ010000147.1	40	54.7	31	1	0	96.875	0.001
JALBUQ010000147.1	40	54.7	31	1	0	96.875	0.001
JALBUQ010000147.1	40	52.8	31	0	1	96.875	0.003
HE681725.1	22	69.4	41	2	0	95.349	3.43e-08
CAPX01000068.1	24	69.4	43	3	0	93.478	3.43e-08
CAEFZW010000005.1	27	69.4	49	2	3	90.741	3.43e-08
CAEFZW010000005.1	27	69.4	49	2	3	90.741	3.43e-08
JAKMXP010000019.1	42	69.4	41	2	0	95.349	3.43e-08
JAKMXP010000019.1	42	69.4	41	2	0	95.349	3.43e-08
JAKMXP010000019.1	42	69.4	41	2	0	95.349	3.43e-08
JAKMXP010000019.1	42	60.2	37	1	1	94.872	2.07e-05
JAKMXP010000019.1	42	60.2	37	1	1	94.872	2.07e-05
JAKMXP010000019.1	42	60.2	37	1	1	94.872	2.07e-05
JAKMXP010000018.1	42	69.4	41	2	0	95.349	3.43e-08
JAKMXP010000018.1	42	69.4	41	2	0	95.349	3.43e-08
JAKMXP010000018.1	42	69.4	41	2	0	95.349	3.43e-08
JAKMXP010000018.1	42	62.1	37	2	0	94.872	5.74e-06
JAKMXP010000018.1	42	62.1	37	2	0	94.872	5.74e-06
JAKMXP010000018.1	42	60.2	37	1	1	94.872	2.07e-05
JAKMXP010000014.1	42	69.4	41	2	0	95.349	3.43e-08
JAKMXP010000014.1	42	69.4	41	2	0	95.349	3.43e-08
JAKMXP010000014.1	42	69.4	41	2	0	95.349	3.43e-08
JAKMXP010000014.1	42	62.1	37	2	0	94.872	5.74e-06
JAKMXP010000014.1	42	60.2	37	1	1	94.872	2.07e-05
JAKMXP010000014.1	42	60.2	37	1	1	94.872	2.07e-05
JAKMXP010000006.1	42	69.4	41	2	0	95.349	3.43e-08
JAKMXP010000006.1	42	60.2	37	1	1	94.872	2.07e-05
CP064815.1	21	69.4	39	1	0	97.500	3.43e-08
CP064813.1	21	69.4	39	1	0	97.500	3.43e-08
CP064812.1	21	69.4	39	1	0	97.500	3.43e-08
CP064812.1	21	69.4	39	1	0	97.500	3.43e-08
CP064812.1	21	69.4	39	1	0	97.500	3.43e-08
CP064812.1	21	69.4	39	1	0	97.500	3.43e-08
CP064812.1	21	69.4	39	1	0	97.500	3.43e-08
ML769362.1	22	69.4	41	2	0	95.349	3.43e-08
LT598481.1	24	69.4	44	2	1	93.617	3.43e-08
LT598481.1	24	69.4	44	2	1	93.617	3.43e-08
LT598481.1	24	63.9	36	1	0	97.297	1.60e-06
FMWQ01000056.1	43	69.4	41	2	0	95.349	3.43e-08
FMWQ01000056.1	43	69.4	41	2	0	95.349	3.43e-08
FMWQ01000056.1	43	69.4	41	2	0	95.349	3.43e-08
FMWQ01000056.1	43	69.4	41	2	0	95.349	3.43e-08
FMWQ01000056.1	43	69.4	41	2	0	95.349	3.43e-08
FMWQ01000056.1	43	69.4	41	2	0	95.349	3.43e-08
FMWQ01000056.1	43	69.4	41	2	0	95.349	3.43e-08
FMWQ01000056.1	43	69.4	41	2	0	95.349	3.43e-08
FMWQ01000056.1	43	62.1	38	1	1	95.000	5.74e-06
FMWQ01000056.1	43	62.1	38	1	1	95.000	5.74e-06
FMWQ01000056.1	43	62.1	38	1	1	95.000	5.74e-06
FMWQ01000056.1	43	62.1	38	1	1	95.000	5.74e-06
FMWQ01000056.1	43	62.1	38	1	1	95.000	5.74e-06
FMWQ01000056.1	43	62.1	38	1	1	95.000	5.74e-06
FMWQ01000056.1	43	62.1	38	1	1	95.000	5.74e-06
FMWQ01000056.1	43	62.1	38	1	1	95.000	5.74e-06
JAIHNF010000004.1	22	69.4	41	2	0	95.349	3.43e-08
NW_024545242.1	27	69.4	49	2	3	90.741	3.43e-08
NW_024545242.1	27	69.4	49	2	3	90.741	3.43e-08
NC_018301.1	22	69.4	41	2	0	95.349	3.43e-08
NW_023503284.1	22	69.4	41	2	0	95.349	3.43e-08
NC_052377.1	21	69.4	39	1	0	97.500	3.43e-08
NC_052375.1	21	69.4	39	1	0	97.500	3.43e-08
NC_052374.1	21	69.4	39	1	0	97.500	3.43e-08
NC_052374.1	21	69.4	39	1	0	97.500	3.43e-08
NC_052374.1	21	69.4	39	1	0	97.500	3.43e-08
NC_052374.1	21	69.4	39	1	0	97.500	3.43e-08
NC_052374.1	21	69.4	39	1	0	97.500	3.43e-08
NW_017264776.1	22	69.4	41	2	0	95.349	3.43e-08
NW_024538533.1	22	69.4	41	2	0	95.349	3.43e-08
NW_024538528.1	22	69.4	41	2	0	95.349	3.43e-08
NW_024538525.1	22	69.4	41	2	0	95.349	3.43e-08
NW_024538513.1	22	69.4	41	2	0	95.349	3.43e-08
NW_024538508.1	22	69.4	41	2	0	95.349	3.43e-08
NW_024538471.1	22	69.4	41	2	0	95.349	3.43e-08
NW_024538440.1	22	69.4	41	2	0	95.349	3.43e-08
NW_024538232.1	22	69.4	41	2	0	95.349	3.43e-08
NW_024538156.1	22	69.4	41	2	0	95.349	3.43e-08
NW_013185630.1	24	69.4	43	3	0	93.478	3.43e-08
NW_020194705.1	22	69.4	41	2	0	95.349	3.43e-08
JAACJP010000158.1	23	67.6	42	3	0	93.333	1.23e-07
JAACJP010000158.1	23	67.6	42	3	0	93.333	1.23e-07
JAACJP010000158.1	23	67.6	42	3	0	93.333	1.23e-07
PPJG01000111.1	27	67.6	47	4	1	90.385	1.23e-07
OVGK01000075.1	22	67.6	40	2	0	95.238	1.23e-07
PTQS01000009.1	20	67.6	38	1	0	97.436	1.23e-07
PTQS01000009.1	20	67.6	38	1	0	97.436	1.23e-07
PTQS01000009.1	20	67.6	38	1	0	97.436	1.23e-07
PTQS01000009.1	20	67.6	38	1	0	97.436	1.23e-07
PTQS01000009.1	20	67.6	38	1	0	97.436	1.23e-07
PTQS01000009.1	20	67.6	38	1	0	97.436	1.23e-07
PTQS01000009.1	20	67.6	38	1	0	97.436	1.23e-07
PTQS01000009.1	20	62.1	38	0	2	95.000	5.74e-06
PTQS01000008.1	20	67.6	38	1	0	97.436	1.23e-07
PTQS01000008.1	20	67.6	38	1	0	97.436	1.23e-07
PTQS01000008.1	20	67.6	38	1	0	97.436	1.23e-07
PTQS01000008.1	20	67.6	38	1	0	97.436	1.23e-07
PTQS01000016.1	20	67.6	38	1	0	97.436	1.23e-07
PTQS01000014.1	20	67.6	38	1	0	97.436	1.23e-07
PTQS01000012.1	20	67.6	38	1	0	97.436	1.23e-07
PTQS01000012.1	20	67.6	38	1	0	97.436	1.23e-07
PTQS01000011.1	20	67.6	38	1	0	97.436	1.23e-07
PTQS01000011.1	20	67.6	38	1	0	97.436	1.23e-07
PTQS01000011.1	20	67.6	38	1	0	97.436	1.23e-07
PTQS01000011.1	20	67.6	38	1	0	97.436	1.23e-07
PTQS01000011.1	20	67.6	38	1	0	97.436	1.23e-07
PTQS01000011.1	20	67.6	38	1	0	97.436	1.23e-07
PTQS01000011.1	20	63.9	36	1	0	97.297	1.60e-06
PTQS01000010.1	20	67.6	38	1	0	97.436	1.23e-07
PTQS01000010.1	20	67.6	38	1	0	97.436	1.23e-07
PTQS01000010.1	20	67.6	38	1	0	97.436	1.23e-07
PTQS01000010.1	20	67.6	38	1	0	97.436	1.23e-07
PTQS01000010.1	20	67.6	38	1	0	97.436	1.23e-07
PTQS01000010.1	20	67.6	38	1	0	97.436	1.23e-07
PTQS01000010.1	20	67.6	38	1	0	97.436	1.23e-07
PTQS01000010.1	20	67.6	38	1	0	97.436	1.23e-07
NJIJ01000026.1	23	67.6	43	2	1	93.478	1.23e-07
NJIJ01000032.1	23	67.6	43	2	1	93.478	1.23e-07
NJIJ01000033.1	23	67.6	43	2	1	93.478	1.23e-07
NJIJ01000034.1	23	67.6	43	2	1	93.478	1.23e-07
NJIJ01000036.1	23	67.6	43	2	1	93.478	1.23e-07
NJIJ01000040.1	23	67.6	43	2	1	93.478	1.23e-07
NJIJ01000041.1	23	67.6	43	2	1	93.478	1.23e-07
NJIJ01000044.1	23	67.6	43	2	1	93.478	1.23e-07
NJIJ01000045.1	23	67.6	43	2	1	93.478	1.23e-07
NJIJ01000052.1	23	67.6	43	2	1	93.478	1.23e-07
NJIJ01000053.1	23	67.6	43	2	1	93.478	1.23e-07
NJIJ01000054.1	23	67.6	43	2	1	93.478	1.23e-07
NJIJ01000054.1	23	67.6	43	2	1	93.478	1.23e-07
NJIJ01000055.1	23	67.6	43	2	1	93.478	1.23e-07
NJIJ01000055.1	23	67.6	43	2	1	93.478	1.23e-07
NJIJ01000059.1	23	67.6	43	2	1	93.478	1.23e-07
NJIJ01000059.1	23	67.6	43	2	1	93.478	1.23e-07
NJIJ01000060.1	23	67.6	43	2	1	93.478	1.23e-07
NJIJ01000061.1	23	67.6	43	2	1	93.478	1.23e-07
NJIJ01000062.1	23	67.6	43	2	1	93.478	1.23e-07
NJIJ01000062.1	23	67.6	43	2	1	93.478	1.23e-07
NJIJ01000063.1	23	67.6	43	2	1	93.478	1.23e-07
NJIJ01000063.1	23	67.6	43	2	1	93.478	1.23e-07
NJIJ01000064.1	23	67.6	43	2	1	93.478	1.23e-07
NJIJ01000064.1	23	67.6	43	2	1	93.478	1.23e-07
NJIJ01000066.1	23	67.6	43	2	1	93.478	1.23e-07
NJIJ01000066.1	23	67.6	43	2	1	93.478	1.23e-07
NJIJ01000069.1	23	67.6	43	2	1	93.478	1.23e-07
NJIJ01000071.1	23	67.6	43	2	1	93.478	1.23e-07
NJIJ01000071.1	23	67.6	43	2	1	93.478	1.23e-07
NJIJ01000071.1	23	67.6	43	2	1	93.478	1.23e-07
NJIJ01000073.1	23	67.6	43	1	2	93.478	1.23e-07
NJIJ01000073.1	23	67.6	43	2	1	93.478	1.23e-07
NJIJ01000073.1	23	67.6	43	2	1	93.478	1.23e-07
NJIJ01000074.1	23	67.6	43	2	1	93.478	1.23e-07
NJIJ01000074.1	23	67.6	43	2	1	93.478	1.23e-07
NJIJ01000075.1	23	67.6	43	2	1	93.478	1.23e-07
NJIJ01000075.1	23	67.6	43	2	1	93.478	1.23e-07
NJIJ01000075.1	23	67.6	43	2	1	93.478	1.23e-07
NJIJ01000075.1	23	67.6	43	2	1	93.478	1.23e-07
NJIJ01000085.1	23	67.6	43	2	1	93.478	1.23e-07
PPMR02000161.1	22	67.6	40	2	0	95.238	1.23e-07
VZWP01000066.1	24	67.6	43	2	1	93.478	1.23e-07
JAEUWK010000281.1	23	67.6	42	3	0	93.333	1.23e-07
CVKZ01000009.1	23	67.6	42	3	0	93.333	1.23e-07
JAEUWQ010001264.1	23	67.6	42	3	0	93.333	1.23e-07
LT598461.1	24	67.6	43	2	1	93.478	1.23e-07
LT598461.1	24	67.6	43	2	1	93.478	1.23e-07
JALEAB010000417.1	20	67.6	38	1	0	97.436	1.23e-07
RJDY01000027.1	27	67.6	47	4	1	90.385	1.23e-07
RJDY01000042.1	27	67.6	47	4	1	90.385	1.23e-07
RJDY01000042.1	27	67.6	47	4	1	90.385	1.23e-07
RJDY01000042.1	27	67.6	47	4	1	90.385	1.23e-07
RJDY01000050.1	27	67.6	47	3	2	90.385	1.23e-07
RJDY01000050.1	27	62.1	46	4	2	88.462	5.74e-06
RJDY01000048.1	27	67.6	47	4	1	90.385	1.23e-07
RJDY01000048.1	27	67.6	47	4	1	90.385	1.23e-07
RJDY01000048.1	27	67.6	47	4	1	90.385	1.23e-07
RJDY01000047.1	27	67.6	47	4	1	90.385	1.23e-07
RJDY01000047.1	27	67.6	47	4	1	90.385	1.23e-07
RJDY01000047.1	27	63.9	34	0	0	100.000	1.60e-06
RJDY01000046.1	27	67.6	47	4	1	90.385	1.23e-07
RJDY01000046.1	27	67.6	47	4	1	90.385	1.23e-07
RJDY01000039.1	27	67.6	47	4	1	90.385	1.23e-07
RJDY01000039.1	27	67.6	47	3	2	90.385	1.23e-07
BLYF01000219.1	24	67.6	43	2	1	93.478	1.23e-07
CAKNEV010000520.1	23	67.6	42	3	0	93.333	1.23e-07
JAKKCY010000004.1	22	67.6	40	2	0	95.238	1.23e-07
JAKKCY010000004.1	22	67.6	40	2	0	95.238	1.23e-07
JAKKCY010000004.1	22	67.6	40	2	0	95.238	1.23e-07
JAKKCY010000004.1	22	67.6	40	2	0	95.238	1.23e-07
JAKKCY010000001.1	22	67.6	40	2	0	95.238	1.23e-07
JAKKCY010000001.1	22	67.6	40	2	0	95.238	1.23e-07
JAKKCY010000001.1	22	67.6	40	2	0	95.238	1.23e-07
JAKKCY010000001.1	22	67.6	40	2	0	95.238	1.23e-07
JAKKCY010000001.1	22	67.6	40	2	0	95.238	1.23e-07
JAKKCY010000001.1	22	67.6	40	2	0	95.238	1.23e-07
JAKKCY010000001.1	22	67.6	40	2	0	95.238	1.23e-07
JAKKCY010000001.1	22	67.6	40	2	0	95.238	1.23e-07
JAKKCY010000001.1	22	67.6	40	2	0	95.238	1.23e-07
PPMS02000047.1	22	67.6	40	2	0	95.238	1.23e-07
JAGEVD010000506.1	23	67.6	42	3	0	93.333	1.23e-07
JAGEVD010000506.1	23	67.6	42	3	0	93.333	1.23e-07
JAGEVD010000505.1	23	67.6	42	3	0	93.333	1.23e-07
JAGEVD010000505.1	23	67.6	42	3	0	93.333	1.23e-07
JAGEVD010000295.1	23	67.6	42	3	0	93.333	1.23e-07
NXHD01000029.1	22	67.6	40	2	0	95.238	1.23e-07
JAACJK010000194.1	23	67.6	42	3	0	93.333	1.23e-07
JAACJK010000268.1	23	67.6	42	3	0	93.333	1.23e-07
JAACJK010000100.1	23	67.6	42	3	0	93.333	1.23e-07
JAACJK010000100.1	23	67.6	42	3	0	93.333	1.23e-07
JAACJK010000118.1	23	67.6	42	3	0	93.333	1.23e-07
JAACJK010000118.1	23	67.6	42	3	0	93.333	1.23e-07
JAACJK010000118.1	23	67.6	42	3	0	93.333	1.23e-07
JAACJK010000156.1	23	67.6	42	3	0	93.333	1.23e-07
JAACJK010000156.1	23	67.6	42	3	0	93.333	1.23e-07
JAACJK010000156.1	23	65.8	42	2	1	93.333	4.44e-07
JAACJK010000269.1	23	67.6	42	3	0	93.333	1.23e-07
JAACJK010000269.1	23	67.6	42	3	0	93.333	1.23e-07
JAACJK010000269.1	23	67.6	42	3	0	93.333	1.23e-07
JAACJK010000269.1	23	67.6	42	3	0	93.333	1.23e-07
JAACJK010000215.1	23	67.6	42	3	0	93.333	1.23e-07
JAACJK010000181.1	23	67.6	42	3	0	93.333	1.23e-07
JAACJK010000181.1	23	67.6	42	3	0	93.333	1.23e-07
JAACJK010000181.1	23	67.6	42	3	0	93.333	1.23e-07
JAACJK010000181.1	23	67.6	42	3	0	93.333	1.23e-07
JAACJK010000157.1	23	67.6	42	3	0	93.333	1.23e-07
JAACJK010000157.1	23	63.9	34	0	0	100.000	1.60e-06
JAACJK010000271.1	23	67.6	42	3	0	93.333	1.23e-07
JAACJK010000271.1	23	67.6	42	3	0	93.333	1.23e-07
JAACJK010000271.1	23	67.6	42	3	0	93.333	1.23e-07
JAACJK010000104.1	23	67.6	42	3	0	93.333	1.23e-07
JAACJK010000104.1	23	67.6	42	3	0	93.333	1.23e-07
JAACJK010000048.1	23	67.6	42	3	0	93.333	1.23e-07
JAACJK010000071.1	23	67.6	42	3	0	93.333	1.23e-07
JAACJK010000071.1	23	67.6	42	3	0	93.333	1.23e-07
JAACJK010000071.1	23	67.6	42	3	0	93.333	1.23e-07
JAACJK010000188.1	23	67.6	42	3	0	93.333	1.23e-07
JAACJK010000188.1	23	67.6	42	3	0	93.333	1.23e-07
JAACJK010000188.1	23	67.6	42	3	0	93.333	1.23e-07
JAACJK010000188.1	23	67.6	42	3	0	93.333	1.23e-07
JAACJK010000105.1	23	67.6	42	3	0	93.333	1.23e-07
JAACJK010000105.1	23	67.6	42	3	0	93.333	1.23e-07
JAACJK010000131.1	23	67.6	42	3	0	93.333	1.23e-07
JAACJK010000131.1	23	67.6	42	3	0	93.333	1.23e-07
JAACJK010000024.1	23	67.6	42	3	0	93.333	1.23e-07
JAACJK010000024.1	23	67.6	42	3	0	93.333	1.23e-07
JAACJK010000024.1	23	67.6	42	3	0	93.333	1.23e-07
JAACJK010000212.1	23	67.6	42	3	0	93.333	1.23e-07
JAACJK010000212.1	23	67.6	42	3	0	93.333	1.23e-07
JAACJK010000212.1	23	67.6	42	3	0	93.333	1.23e-07
JAACJK010000218.1	23	67.6	42	3	0	93.333	1.23e-07
JAACJK010000218.1	23	67.6	42	3	0	93.333	1.23e-07
JAACJK010000218.1	23	67.6	42	3	0	93.333	1.23e-07
JAACJK010000056.1	23	67.6	42	3	0	93.333	1.23e-07
JAACJK010000056.1	23	67.6	42	3	0	93.333	1.23e-07
JAACJK010000159.1	23	67.6	42	3	0	93.333	1.23e-07
JAACJK010000159.1	23	67.6	42	3	0	93.333	1.23e-07
JAACJK010000159.1	23	67.6	42	3	0	93.333	1.23e-07
JAACJK010000159.1	23	67.6	42	3	0	93.333	1.23e-07
JAACJK010000133.1	23	67.6	42	3	0	93.333	1.23e-07
JAACJK010000133.1	23	67.6	42	3	0	93.333	1.23e-07
JAACJK010000130.1	23	67.6	42	3	0	93.333	1.23e-07
JAACJK010000130.1	23	67.6	42	3	0	93.333	1.23e-07
JAACJK010000130.1	23	67.6	42	3	0	93.333	1.23e-07
JAACJK010000132.1	23	67.6	42	3	0	93.333	1.23e-07
JAACJK010000132.1	23	67.6	42	3	0	93.333	1.23e-07
JAACJK010000132.1	23	67.6	42	3	0	93.333	1.23e-07
JAACJK010000132.1	23	67.6	42	3	0	93.333	1.23e-07
JAACJK010000239.1	23	67.6	42	3	0	93.333	1.23e-07
JAACJK010000239.1	23	67.6	42	3	0	93.333	1.23e-07
JAACJK010000239.1	23	67.6	42	3	0	93.333	1.23e-07
JAACJK010000239.1	23	67.6	42	3	0	93.333	1.23e-07
JAACJK010000108.1	23	67.6	42	3	0	93.333	1.23e-07
JAACJK010000108.1	23	67.6	42	3	0	93.333	1.23e-07
JAACJK010000108.1	23	67.6	42	3	0	93.333	1.23e-07
JAACJK010000259.1	23	67.6	42	3	0	93.333	1.23e-07
JAACJK010000259.1	23	67.6	42	3	0	93.333	1.23e-07
JAACJK010000259.1	23	67.6	42	3	0	93.333	1.23e-07
JAACJK010000259.1	23	67.6	42	3	0	93.333	1.23e-07
JABBWF010001042.1	22	67.6	40	2	0	95.238	1.23e-07
JAMAKY010000122.1	27	67.6	49	4	2	89.091	1.23e-07
PVXU01000025.1	23	67.6	42	3	0	93.333	1.23e-07
CU329672.1	22	67.6	40	2	0	95.238	1.23e-07
CU329672.1	22	67.6	40	2	0	95.238	1.23e-07
CU329672.1	22	67.6	38	1	0	97.436	1.23e-07
NLAO01002406.1	24	67.6	43	1	2	93.478	1.23e-07
NLAO01000328.1	24	67.6	43	1	2	93.478	1.23e-07
UEGL01000009.1	23	67.6	42	3	0	93.333	1.23e-07
UEGL01000009.1	23	67.6	42	3	0	93.333	1.23e-07
UEGL01000009.1	23	67.6	42	3	0	93.333	1.23e-07
UEGL01000009.1	23	67.6	42	3	0	93.333	1.23e-07
UEGL01000006.1	23	67.6	42	3	0	93.333	1.23e-07
UEGL01000006.1	23	67.6	42	3	0	93.333	1.23e-07
UEGL01000028.1	23	67.6	42	3	0	93.333	1.23e-07
UEGL01000028.1	23	67.6	42	3	0	93.333	1.23e-07
UEGL01000028.1	23	67.6	42	3	0	93.333	1.23e-07
UEGL01000028.1	23	67.6	42	3	0	93.333	1.23e-07
UEGL01000010.1	22	67.6	40	2	0	95.238	1.23e-07
UEGL01000010.1	22	67.6	40	2	0	95.238	1.23e-07
UEGL01000010.1	22	67.6	40	2	0	95.238	1.23e-07
UEGL01000010.1	22	67.6	40	2	0	95.238	1.23e-07
UEGL01000039.1	22	67.6	40	2	0	95.238	1.23e-07
UEGL01000039.1	22	67.6	40	2	0	95.238	1.23e-07
UEGL01000039.1	22	67.6	40	2	0	95.238	1.23e-07
UEGL01000039.1	22	67.6	40	2	0	95.238	1.23e-07
UEGL01000008.1	23	67.6	42	3	0	93.333	1.23e-07
UEGL01000008.1	23	67.6	42	3	0	93.333	1.23e-07
UEGL01000008.1	23	67.6	42	3	0	93.333	1.23e-07
UEGL01000008.1	23	67.6	42	3	0	93.333	1.23e-07
UEGL01000008.1	23	67.6	42	3	0	93.333	1.23e-07
UEGL01000052.1	22	67.6	40	2	0	95.238	1.23e-07
UEGL01000052.1	22	67.6	40	2	0	95.238	1.23e-07
UEGL01000052.1	22	67.6	40	2	0	95.238	1.23e-07
JAEBUO010000048.1	23	67.6	42	3	0	93.333	1.23e-07
VZVN01000183.1	24	67.6	43	2	1	93.478	1.23e-07
JABBWE010000158.1	22	67.6	40	2	0	95.238	1.23e-07
JABBWE010000113.1	22	67.6	40	2	0	95.238	1.23e-07
KI925462.1	23	67.6	42	3	0	93.333	1.23e-07
CU928181.1	23	67.6	42	3	0	93.333	1.23e-07
CU928181.1	23	67.6	42	3	0	93.333	1.23e-07
CU928181.1	23	67.6	42	3	0	93.333	1.23e-07
JAEUWS010000094.1	23	67.6	42	3	0	93.333	1.23e-07
JABBWM010000807.1	22	67.6	40	2	0	95.238	1.23e-07
JABBWM010000803.1	22	67.6	40	2	0	95.238	1.23e-07
JABBWM010000802.1	22	67.6	40	2	0	95.238	1.23e-07
JABBWM010000798.1	22	67.6	40	2	0	95.238	1.23e-07
JABBWM010000797.1	22	67.6	40	2	0	95.238	1.23e-07
JABBWM010000796.1	22	67.6	40	2	0	95.238	1.23e-07
JABBWM010000795.1	22	67.6	40	2	0	95.238	1.23e-07
JABBWM010000793.1	22	67.6	40	2	0	95.238	1.23e-07
JABBWM010000780.1	22	67.6	40	2	0	95.238	1.23e-07
JABBWM010000773.1	22	67.6	40	2	0	95.238	1.23e-07
JABBWM010000765.1	22	67.6	40	2	0	95.238	1.23e-07
JABBWM010000756.1	22	67.6	40	2	0	95.238	1.23e-07
JABBWM010000739.1	22	67.6	40	2	0	95.238	1.23e-07
JABBWM010000722.1	22	67.6	40	2	0	95.238	1.23e-07
JABBWM010000721.1	22	67.6	40	2	0	95.238	1.23e-07
JABBWM010000720.1	22	67.6	40	2	0	95.238	1.23e-07
JABBWM010000689.1	22	67.6	40	2	0	95.238	1.23e-07
JABBWM010000664.1	22	67.6	40	2	0	95.238	1.23e-07
JABBWM010000465.1	22	67.6	40	2	0	95.238	1.23e-07
JABBWM010000425.1	22	67.6	40	2	0	95.238	1.23e-07
JABBWM010000425.1	22	67.6	40	2	0	95.238	1.23e-07
JABBWM010000226.1	22	67.6	40	2	0	95.238	1.23e-07
JABBWM010000226.1	22	67.6	40	2	0	95.238	1.23e-07
LVVM01000045.1	23	67.6	42	3	0	93.333	1.23e-07
PPOI01000098.1	23	67.6	43	2	1	93.478	1.23e-07
PVYE01000045.1	23	67.6	42	3	0	93.333	1.23e-07
NRDW01000534.1	20	67.6	38	1	0	97.436	1.23e-07
JAAIFI010001039.1	24	67.6	43	2	1	93.478	1.23e-07
NKZI01002216.1	24	67.6	43	1	2	93.478	1.23e-07
NKZI01001560.1	24	67.6	43	1	2	93.478	1.23e-07
JAHUZD010000048.1	24	67.6	43	2	1	93.478	1.23e-07
NKZN01001524.1	24	67.6	43	2	1	93.478	1.23e-07
NKZN01001157.1	24	67.6	43	1	2	93.478	1.23e-07
JACWFZ010000022.1	27	67.6	49	4	2	89.091	1.23e-07
JAEBUQ010000033.1	22	67.6	40	2	0	95.238	1.23e-07
JAEBUQ010000033.1	22	67.6	40	2	0	95.238	1.23e-07
JAEBUQ010000033.1	22	67.6	40	2	0	95.238	1.23e-07
JAEBUQ010000030.1	22	67.6	40	2	0	95.238	1.23e-07
JAEBUQ010000030.1	22	67.6	40	2	0	95.238	1.23e-07
JAEBUQ010000030.1	22	67.6	40	2	0	95.238	1.23e-07
JAEBUQ010000030.1	22	67.6	40	2	0	95.238	1.23e-07
JAEBUQ010000026.1	22	67.6	40	2	0	95.238	1.23e-07
JAEBUQ010000026.1	22	67.6	40	2	0	95.238	1.23e-07
JAEBUQ010000026.1	22	67.6	40	2	0	95.238	1.23e-07
JAEBUQ010000026.1	22	67.6	40	2	0	95.238	1.23e-07
JAEBUQ010000026.1	22	67.6	40	2	0	95.238	1.23e-07
HE580273.2	24	67.6	43	2	1	93.478	1.23e-07
LPNL01000013.1	20	67.6	38	1	0	97.436	1.23e-07
LPNL01000013.1	20	67.6	38	1	0	97.436	1.23e-07
PPNQ01000118.1	20	67.6	38	1	0	97.436	1.23e-07
JAHWDV010000018.1	42	67.6	40	2	0	95.238	1.23e-07
JAHWDV010000018.1	42	67.6	40	2	0	95.238	1.23e-07
JAHWDV010000018.1	42	67.6	40	2	0	95.238	1.23e-07
JAHWDV010000018.1	42	67.6	40	2	0	95.238	1.23e-07
JAHWDV010000018.1	42	67.6	40	2	0	95.238	1.23e-07
JAHWDV010000018.1	42	67.6	40	2	0	95.238	1.23e-07
JAHWDV010000018.1	42	60.2	37	0	2	94.872	2.07e-05
JAHWDV010000018.1	42	60.2	37	0	2	94.872	2.07e-05
JAHWDV010000018.1	42	60.2	37	0	2	94.872	2.07e-05
JAHWDV010000018.1	42	60.2	37	0	2	94.872	2.07e-05
JAHWDV010000018.1	42	60.2	37	0	2	94.872	2.07e-05
JAHWDV010000017.1	42	67.6	40	2	0	95.238	1.23e-07
JAHWDV010000017.1	42	60.2	37	0	2	94.872	2.07e-05
JAEOAQ010000005.1	25	67.6	45	3	1	91.837	1.23e-07
JAEOAQ010000005.1	25	67.6	45	3	1	91.837	1.23e-07
JAEOAQ010000005.1	25	67.6	45	3	1	91.837	1.23e-07
JAEOAQ010000005.1	25	67.6	45	3	1	91.837	1.23e-07
JAEOAQ010000005.1	25	67.6	45	3	1	91.837	1.23e-07
PUHR01000350.1	23	67.6	42	3	0	93.333	1.23e-07
QFDT01010753.1	23	67.6	42	3	0	93.333	1.23e-07
PVXV01000070.1	23	67.6	42	3	0	93.333	1.23e-07
HE650828.1	22	67.6	40	2	0	95.238	1.23e-07
PPOH01000352.1	24	67.6	43	2	1	93.478	1.23e-07
PPOH01000153.1	24	67.6	43	2	1	93.478	1.23e-07
PPOH01000013.1	24	67.6	43	2	1	93.478	1.23e-07
ASRE01032522.1	23	67.6	42	3	0	93.333	1.23e-07
ASRE01032217.1	23	67.6	42	3	0	93.333	1.23e-07
ASRE01032215.1	23	67.6	42	3	0	93.333	1.23e-07
ASRE01032198.1	23	67.6	42	3	0	93.333	1.23e-07
ASRE01032088.1	23	67.6	42	3	0	93.333	1.23e-07
ASRE01032018.1	23	67.6	42	3	0	93.333	1.23e-07
ASRE01031808.1	23	67.6	42	3	0	93.333	1.23e-07
ASRE01031780.1	23	67.6	42	3	0	93.333	1.23e-07
ASRE01031613.1	23	67.6	42	3	0	93.333	1.23e-07
ASRE01031501.1	23	67.6	42	3	0	93.333	1.23e-07
ASRE01031407.1	23	67.6	42	3	0	93.333	1.23e-07
ASRE01031143.1	23	67.6	42	3	0	93.333	1.23e-07
ASRE01031054.1	23	67.6	42	3	0	93.333	1.23e-07
ASRE01031020.1	23	67.6	42	3	0	93.333	1.23e-07
ASRE01030943.1	23	67.6	42	3	0	93.333	1.23e-07
ASRE01030883.1	23	67.6	42	3	0	93.333	1.23e-07
ASRE01030823.1	23	67.6	42	3	0	93.333	1.23e-07
ASRE01030553.1	23	67.6	42	3	0	93.333	1.23e-07
ASRE01030500.1	23	67.6	42	3	0	93.333	1.23e-07
ASRE01030383.1	23	67.6	42	3	0	93.333	1.23e-07
ASRE01029875.1	23	67.6	42	3	0	93.333	1.23e-07
ASRE01029528.1	23	67.6	42	3	0	93.333	1.23e-07
ASRE01029141.1	23	67.6	42	3	0	93.333	1.23e-07
ASRE01028969.1	23	67.6	42	3	0	93.333	1.23e-07
ASRE01028794.1	23	67.6	42	3	0	93.333	1.23e-07
ASRE01028763.1	23	67.6	42	3	0	93.333	1.23e-07
ASRE01028504.1	23	67.6	42	3	0	93.333	1.23e-07
ASRE01028468.1	23	67.6	42	3	0	93.333	1.23e-07
ASRE01028346.1	23	67.6	42	3	0	93.333	1.23e-07
ASRE01028335.1	23	67.6	42	3	0	93.333	1.23e-07
ASRE01028226.1	23	67.6	42	3	0	93.333	1.23e-07
ASRE01028116.1	23	67.6	42	3	0	93.333	1.23e-07
ASRE01027909.1	23	67.6	42	3	0	93.333	1.23e-07
ASRE01027597.1	23	67.6	42	3	0	93.333	1.23e-07
ASRE01027263.1	23	67.6	42	3	0	93.333	1.23e-07
ASRE01026973.1	23	67.6	42	3	0	93.333	1.23e-07
ASRE01026838.1	23	67.6	42	3	0	93.333	1.23e-07
ASRE01026184.1	23	67.6	42	3	0	93.333	1.23e-07
ASRE01026125.1	23	67.6	42	3	0	93.333	1.23e-07
ASRE01026071.1	23	67.6	42	3	0	93.333	1.23e-07
ASRE01025907.1	23	67.6	42	3	0	93.333	1.23e-07
ASRE01025883.1	23	67.6	42	3	0	93.333	1.23e-07
ASRE01025675.1	23	67.6	42	3	0	93.333	1.23e-07
ASRE01025498.1	23	67.6	42	3	0	93.333	1.23e-07
ASRE01024993.1	23	67.6	42	3	0	93.333	1.23e-07
ASRE01024964.1	23	67.6	42	3	0	93.333	1.23e-07
ASRE01024876.1	23	67.6	42	3	0	93.333	1.23e-07
ASRE01024870.1	23	67.6	42	3	0	93.333	1.23e-07
ASRE01024710.1	23	67.6	42	3	0	93.333	1.23e-07
ASRE01024460.1	23	67.6	42	3	0	93.333	1.23e-07
ASRE01024346.1	23	67.6	42	3	0	93.333	1.23e-07
ASRE01024336.1	23	67.6	42	3	0	93.333	1.23e-07
ASRE01024120.1	23	67.6	42	3	0	93.333	1.23e-07
ASRE01024115.1	23	67.6	42	3	0	93.333	1.23e-07
ASRE01023428.1	23	67.6	42	3	0	93.333	1.23e-07
