# Supplementary material for: Using nanopore sequencing to identify fungi from clinical samples with high phylogenetic resolution
Source: Sci Rep. 2023 Jun 16;13:9785. doi: 10.1038/s41598-023-37016-0 (PMC10275880; doi:10.1038/s41598-023-37016-0)
Supplement: Supplementary file 1 — Supplementary Information. [file 41598_2023_37016_MOESM1_ESM.zip › Supplementary_Information/Supplementary_Data/Data_S5_Mock_blast/results/Mock_RGN4_9_fmt0.txt]

BLASTN 2.13.0+


Reference: Zheng Zhang, Scott Schwartz, Lukas Wagner, and Webb
Miller (2000), "A greedy algorithm for aligning DNA sequences", J
Comput Biol 2000; 7(1-2):203-14.


Database: all.fna
           16,976,359 sequences; 173,045,930,078 total letters


Query= LR7_9

Length=2061
                                                                      Score     E
Sequences producing significant alignments:                          (Bits)  Value

QQSR01000402.1 Trichophyton mentagrophytes strain D15P127 NODE_40...  3773    0.0  
JAJVHL010000002.1 Trichophyton indotineae strain TIMM20114 ctg.00...  3747    0.0  
DS995812.1 Trichophyton equinum CBS 127.97 supercont1.95 genomic ...  3711    0.0  
GG698504.1 Trichophyton tonsurans CBS 112818 genomic scaffold sup...  3705    0.0  
WOFF01000004.1 Trichophyton schoenleinii strain CMCC(F)T2s Scaffo...  3672    0.0  
ABSU01000048.1 Trichophyton benhamiae CBS 112371 Abenha-G-c-336b0...  3404    0.0  
NW_003315066.1 Trichophyton benhamiae CBS 112371 chromosome Unkno...  3404    0.0  
ACYE01000405.1 Trichophyton verrucosum HKI 0517 contig00658_1.f1....  3374    0.0  
NW_003315232.1 Trichophyton verrucosum HKI 0517 contig00658_1.f1....  3374    0.0  
CAJUYU010000019.1 Trichophyton violaceum genome assembly, contig:...  3284    0.0  
JAADCK010000559.1 Trichophyton interdigitale strain UCMS-IGIB-CI1...  3097    0.0  
DS989826.1 Arthroderma gypseum CBS 118893 supercont1.5 genomic sc...  3042    0.0  
NW_003345197.1 Nannizzia gypsea CBS 118893 supercont1.5 genomic s...  3042    0.0  
CAJUYN010000019.1 Trichophyton soudanense genome assembly, contig...  2968    0.0  
CAJUYO010000017.1 Trichophyton yaoundei genome assembly, contig: ...  2957    0.0  
DS995704.1 Microsporum canis CBS 113480 supercont1.4 genomic scaf...  2891    0.0  
NW_003299166.1 Microsporum canis CBS 113480 supercont1.4 genomic ...  2891    0.0  
MU277664.1 Microsporum audouinii strain IHEM 2214 unplaced genomi...  2857    0.0  
JAACJD010000002.1 Arthroderma uncinatum strain CBS 119779 scaffol...  2796    0.0  
NW_022983864.1 Arthroderma uncinatum strain CBS 119779 chromosome...  2796    0.0  
JWPT01000147.1 Onygena corvina strain CBS 281.48 contig147, whole...  2466    0.0  
GG663373.1 Ajellomyces capsulatus G186AR genomic scaffold superco...  2370    0.0  
NW_025544811.1 Histoplasma capsulatum G186AR genomic scaffold sup...  2370    0.0  
ACFW01000043.1 Coccidioides posadasii C735 delta SOWgp gcontig_11...  2351    0.0  
ACFW01000053.1 Coccidioides posadasii C735 delta SOWgp gcontig_11...  2351    0.0  
NW_003315985.1 Coccidioides posadasii C735 delta SOWgp chromosome...  2351    0.0  
NW_003315975.1 Coccidioides posadasii C735 delta SOWgp chromosome...  2351    0.0  
PNEM01000003.1 Byssochlamys sp. AF001 NODE_3_length_4651098_cov_4...  2344    0.0  
CH476663.1 Ajellomyces capsulatus NAm1 scaffold_9 genomic scaffol...  2340    0.0  
NW_001813974.1 Histoplasma capsulatum NAm1 scaffold_9 genomic sca...  2340    0.0  
JAEVHH010000003.1 Histoplasma ohiense (nom. inval.) strain G217B ...  2337    0.0  
GG704915.1 Coccidioides immitis RS genomic scaffold supercont3.5,...  2331    0.0  
NW_004504307.1 Coccidioides immitis RS genomic scaffold supercont...  2331    0.0  
JSYV01000010.1 Evansstolkia leycettana strain CBS 398.68 contig01...  2329    0.0  
JAMAHF010000253.1 Penicillium sp. S1316 strain R2504 ctg_253, who...  2313    0.0  
FQSS02000205.1 Malbranchea cinnamomea genome assembly, contig: Co...  2309    0.0  
FWWN02000412.1 Rhizomucor pusillus genome assembly, contig: Conti...  2309    0.0  
JAMAGX010000103.1 Aspergillaceae sp. M1327 strain PF1803 ctg_103,...  2309    0.0  
MSFN02000020.1 Aspergillus ochraceoroseus IBT 24754 P175scaffold_...  2309    0.0  
MSFN02000016.1 Aspergillus ochraceoroseus IBT 24754 P175scaffold_...  2309    0.0  
MSFN02000013.1 Aspergillus ochraceoroseus IBT 24754 P175scaffold_...  2309    0.0  
NW_024468495.1 Aspergillus ochraceoroseus IBT 24754 chromosome Un...  2309    0.0  
NW_024468491.1 Aspergillus ochraceoroseus IBT 24754 chromosome Un...  2309    0.0  
NW_024468488.1 Aspergillus ochraceoroseus IBT 24754 chromosome Un...  2309    0.0  
MSFN02000018.1 Aspergillus ochraceoroseus IBT 24754 P175scaffold_...  2307    0.0  
NW_024468493.1 Aspergillus ochraceoroseus IBT 24754 chromosome Un...  2307    0.0  
MSFN02000022.1 Aspergillus ochraceoroseus IBT 24754 P175scaffold_...  2305    0.0  
NW_024468497.1 Aspergillus ochraceoroseus IBT 24754 chromosome Un...  2305    0.0  
JAMAHC010000176.1 Penicillium sp. R1202D strain S1126A ctg_176, w...  2303    0.0  
JAMAHE010000381.1 Penicillium sp. PH3801 strain S1316 ctg_381, wh...  2303    0.0  
JAMAHA010000120.1 Penicillium sp. PF2412A strain R1202D ctg_120, ...  2303    0.0  
JAMAHD010000167.1 Penicillium sp. S1126A strain PH3801 ctg_167, w...  2303    0.0  
JRVD02000017.1 Penicillium oxalicum strain HP7-1 unanchor18, whol...  2303    0.0  
JRVD02000016.1 Penicillium oxalicum strain HP7-1 unanchor17, whol...  2303    0.0  
JAMAHB010000149.1 Penicillium sp. PT4103 strain D2Mb ctg_149, who...  2303    0.0  
NW_026088304.1 Penicillium oxalicum strain HP7-1 chromosome Unkno...  2303    0.0  
NW_026088303.1 Penicillium oxalicum strain HP7-1 chromosome Unkno...  2303    0.0  
JAMFOT010000209.1 Penicillium sp. D2Mb strain R2202 ctg_209, whol...  2302    0.0  
JACWGB010000032.1 Penicillium sp. VS AB III KN VS-AB-III-KN_conti...  2298    0.0  
JACWGC010000003.1 Penicillium sp. VS AB III KN 1 VS-AB-III-KN-1_c...  2298    0.0  
JAMYHO010000160.1 Apiotrichum sp. PL3306B ctg_160, whole genome s...  2298    0.0  
JAJAEC010000074.1 Aspergillus protuberus strain HOSP050413_4_129 ...  2296    0.0  
JAMAHQ010000420.1 Aspergillus sp. R2305 strain R3607 ctg_420, who...  2296    0.0  
JAMFNW010000055.1 Aspergillus sp. PM3604 strain PG3605 ctg_55, wh...  2296    0.0  
JAMAHS010000046.1 Aspergillus sp. F3603 strain S1902Y ctg_46, who...  2296    0.0  
JAMABK010000015.1 Aspergillus amoenus strain S2904 ctg_15, whole ...  2296    0.0  
JAMAHT010000021.1 Aspergillus sp. S1902Y strain PM3604 ctg_21, wh...  2296    0.0  
JAMAHR010000016.1 Aspergillus sp. R3607 strain F3603 ctg_16, whol...  2296    0.0  
JAMAHU010000063.1 Aspergillus sp. S2805 ctg_63, whole genome shot...  2296    0.0  
MSFN02000030.1 Aspergillus ochraceoroseus IBT 24754 P175scaffold_...  2294    0.0  
NW_024468505.1 Aspergillus ochraceoroseus IBT 24754 chromosome Un...  2294    0.0  
JALZZM010000228.1 Aspergillus sp. M3606 ctg_228, whole genome sho...  2292    0.0  
JALZZG010000113.1 Aspergillus sp. PYS2105 ctg_113, whole genome s...  2292    0.0  
KI912132.1 Pestalotiopsis fici W106-1 unplaced genomic scaffold P...  2292    0.0  
JALZYQ010000125.1 Aspergillus sp. R2804 ctg_125, whole genome sho...  2292    0.0  
JALZYP010000043.1 Aspergillus sp. F3601 ctg_43, whole genome shot...  2292    0.0  
JALZYW010000096.1 Aspergillus sp. PB4102 ctg_96, whole genome sho...  2292    0.0  
JALZZJ010000047.1 Aspergillus sp. PK2410 ctg_47, whole genome sho...  2292    0.0  
JALZZH010000020.1 Aspergillus sp. S4401N ctg_20, whole genome sho...  2292    0.0  
JALZZB010000016.1 Aspergillus sp. F3604 ctg_16, whole genome shot...  2292    0.0  
JALZZK010000021.1 Aspergillus sp. S4402 ctg_21, whole genome shot...  2292    0.0  
JALZZL010000006.1 Aspergillus sp. PH2503 ctg_6, whole genome shot...  2292    0.0  
JALZZA010000047.1 Aspergillus sp. S3606 ctg_47, whole genome shot...  2292    0.0  
JALZZO010000056.1 Aspergillus sp. PA40-03 ctg_56, whole genome sh...  2292    0.0  
JALZZN010000013.1 Aspergillus sp. PM3602 ctg_13, whole genome sho...  2292    0.0  
PZKB01000354.1 Penicillium sp. MT2 MMC-2018 NODE_354, whole genom...  2292    0.0  
JALZYR010000113.1 Aspergillus sp. PA2101 ctg_113, whole genome sh...  2292    0.0  
JALZYY010000065.1 Aspergillus sp. PG3606D ctg_65, whole genome sh...  2292    0.0  
JALZYV010000007.1 Aspergillus sp. S2105 ctg_7, whole genome shotg...  2292    0.0  
JALZZF010000098.1 Aspergillus sp. S2103 ctg_99, whole genome shot...  2292    0.0  
JALZZR010000073.1 Aspergillus sp. PH3601 ctg_74, whole genome sho...  2292    0.0  
JALZYT010000051.1 Aspergillus sp. S2109 ctg_51, whole genome shot...  2292    0.0  
JALZZE010000013.1 Aspergillus sp. S1702 ctg_13, whole genome shot...  2292    0.0  
JALZYO010000011.1 Aspergillus sp. PB2407 ctg_11, whole genome sho...  2292    0.0  
JALZYS010000038.1 Aspergillus sp. S1905 ctg_38, whole genome shot...  2292    0.0  
JALZZI010000243.1 Aspergillus sp. M3605 ctg_243, whole genome sho...  2292    0.0  
JAMFMN010000012.1 Aspergillus sp. Z5 strain PG40-03 ctg_12, whole...  2292    0.0  
JALZYZ010000092.1 Aspergillus sp. S1903S ctg_92, whole genome sho...  2292    0.0  
JALZZP010000061.1 Aspergillus sp. R3602 ctg_61, whole genome shot...  2292    0.0  
JAMAGV010000048.1 Talaromyces sp. PT3601 strain M1327 ctg_48, who...  2292    0.0  
JALZZC010000012.1 Aspergillus sp. PB4106 ctg_12, whole genome sho...  2292    0.0  
JALZYU010000016.1 Aspergillus sp. PG3603 ctg_16, whole genome sho...  2292    0.0  
JAMZTW010000107.1 Penicillium simplicissimum strain A4 tig0000017...  2292    0.0  
JAMZTW010000103.1 Penicillium simplicissimum strain A4 tig0000016...  2292    0.0  
JAMZTW010000100.1 Penicillium simplicissimum strain A4 tig0000015...  2292    0.0  
JAMZTW010000099.1 Penicillium simplicissimum strain A4 tig0000015...  2292    0.0  
JAMZTW010000097.1 Penicillium simplicissimum strain A4 tig0000015...  2292    0.0  
JAMZTW010000096.1 Penicillium simplicissimum strain A4 tig0000015...  2292    0.0  
JAMZTW010000094.1 Penicillium simplicissimum strain A4 tig0000015...  2292    0.0  
JAMZTW010000093.1 Penicillium simplicissimum strain A4 tig0000015...  2292    0.0  
JAMZTW010000089.1 Penicillium simplicissimum strain A4 tig0000014...  2292    0.0  
JAMZTW010000088.1 Penicillium simplicissimum strain A4 tig0000014...  2292    0.0  
JAMZTW010000087.1 Penicillium simplicissimum strain A4 tig0000014...  2292    0.0  
JAMZTW010000086.1 Penicillium simplicissimum strain A4 tig0000014...  2292    0.0  
JAMZTW010000085.1 Penicillium simplicissimum strain A4 tig0000014...  2292    0.0  
JAMZTW010000078.1 Penicillium simplicissimum strain A4 tig0000012...  2292    0.0  
NW_006917114.1 Pestalotiopsis fici W106-1 unplaced genomic scaffo...  2292    0.0  
JAMAAR010000004.1 Aspergillus sp. PM3601 ctg_4, whole genome shot...  2290    0.0  
JAMABB010000099.1 Aspergillus sp. S2111Y ctg_99, whole genome sho...  2290    0.0  
JAMAAY010000015.1 Aspergillus sp. 2NF925 ctg_15, whole genome sho...  2290    0.0  
JAMAAZ010000099.1 Aspergillus sp. R2506 ctg_99, whole genome shot...  2290    0.0  
JAJAED010000080.1 Aspergillus jensenii strain C4_18042019 NODE_80...  2290    0.0  
JAMAAW010000014.1 Aspergillus sp. S2111G.1 ctg_14, whole genome s...  2290    0.0  
JAMAAU010000012.1 Aspergillus sp. S3605 ctg_12, whole genome shot...  2290    0.0  
JAMABE010000109.1 Aspergillus sp. B3605 ctg_109, whole genome sho...  2290    0.0  
QAGH01001328.1 Aspergillus sp. MA 6037 contig01328, whole genome ...  2290    0.0  
JAMAAT010000061.1 Aspergillus sp. 2NF922 ctg_61, whole genome sho...  2290    0.0  
JAMABC010000012.1 Aspergillus sp. R1430 ctg_12, whole genome shot...  2290    0.0  
AP024448.1 Aspergillus puulaauensis MK2 DNA, chromosome 6, nearly...  2290    0.0  
CM000172.1 Aspergillus fumigatus Af293 chromosome 4, whole genome...  2290    0.0  
JAMAAS010000050.1 Aspergillus sp. PG3606C ctg_50, whole genome sh...  2290    0.0  
JAMABA010000012.1 Aspergillus sp. 2NF923 ctg_12, whole genome sho...  2290    0.0  
JAMABD010000068.1 Aspergillus sp. S3602 ctg_68, whole genome shot...  2290    0.0  
JAMAAV010000011.1 Aspergillus sp. B3601 ctg_11, whole genome shot...  2290    0.0  
JAMAAX010000016.1 Aspergillus sp. S2101G ctg_16, whole genome sho...  2290    0.0  
JAGXKD010000017.1 Aspergillus sp. GbtcF1 F1_0083, whole genome sh...  2290    0.0  
NC_007197.1 Aspergillus fumigatus Af293 chromosome 4, whole genom...  2290    0.0  
NC_054862.1 Aspergillus puulaauensis MK2 DNA, chromosome 6, nearl...  2290    0.0  
JAAKEQ010000076.1 Aspergillus oerlinghausenensis strain CBS 13918...  2289    0.0  
JAJAEB010000129.1 Aspergillus creber strain HOSP050413_5_135 NODE...  2287    0.0  
MSFN02000021.1 Aspergillus ochraceoroseus IBT 24754 P175scaffold_...  2287    0.0  
JAMABJ010000010.1 Aspergillus sp. PA3604 ctg_10, whole genome sho...  2287    0.0  
WOYA01000087.1 Aspergillus sp. 2663 0000087, whole genome shotgun...  2287    0.0  
JAMZTW010000098.1 Penicillium simplicissimum strain A4 tig0000015...  2287    0.0  
NW_024468496.1 Aspergillus ochraceoroseus IBT 24754 chromosome Un...  2287    0.0  
MNBE01000628.1 Penicillium subrubescens strain CBS 132785 PENSUBs...  2285    0.0  
JAMZTW010000111.1 Penicillium simplicissimum strain A4 tig0000017...  2285    0.0  
JAMZTW010000106.1 Penicillium simplicissimum strain A4 tig0000016...  2285    0.0  
JAMZTW010000092.1 Penicillium simplicissimum strain A4 tig0000015...  2285    0.0  
JAMZTW010000091.1 Penicillium simplicissimum strain A4 tig0000015...  2285    0.0  
WXEU01000009.1 Monascus purpureus strain YJX-8 Scaffold7_1, whole...  2283    0.0  
NKHV02000463.1 Aspergillus turcosus strain HMR AF 23 NODE_461, wh...  2283    0.0  
JAGHLQ010000003.1 Monascus pilosus strain MS-1 Contig3, whole gen...  2283    0.0  
JAGHLQ010000011.1 Monascus pilosus strain MS-1 Contig11, whole ge...  2283    0.0  
PSNO01000002.1 Monascus ruber strain FWB13 Scaffold2, whole genom...  2283    0.0  
PSNO01000019.1 Monascus ruber strain FWB13 Scaffold19, whole geno...  2283    0.0  
PSNO01000017.1 Monascus ruber strain FWB13 Scaffold17, whole geno...  2283    0.0  
PSNO01000015.1 Monascus ruber strain FWB13 Scaffold15, whole geno...  2283    0.0  
PSNO01000014.1 Monascus ruber strain FWB13 Scaffold14, whole geno...  2283    0.0  
JAMZTW010000102.1 Penicillium simplicissimum strain A4 tig0000016...  2283    0.0  
JAHXQV010000060.1 Aspergillus sp. ADI1 NODE_60_length_171069_cov_...  2281    0.0  
NKHU02000428.1 Aspergillus thermomutatus strain HMR AF 39 NODE_42...  2281    0.0  
SMSW01000009.1 Aspergillus cejpii strain FS110 scaffold9, whole g...  2281    0.0  
SMSW01000006.1 Aspergillus cejpii strain FS110 scaffold6, whole g...  2281    0.0  
SMSW01000012.1 Aspergillus cejpii strain FS110 scaffold12, whole ...  2281    0.0  
SMSW01000011.1 Aspergillus cejpii strain FS110 scaffold11, whole ...  2281    0.0  
CDMC01000060.1 Aspergillus calidoustus genome assembly Acal_Allpa...  2281    0.0  
NW_020798475.1 Aspergillus thermomutatus strain HMR AF 39 chromos...  2281    0.0  
MSFN02000029.1 Aspergillus ochraceoroseus IBT 24754 P175scaffold_...  2279    0.0  
JAMZTW010000090.1 Penicillium simplicissimum strain A4 tig0000014...  2279    0.0  
NW_024468504.1 Aspergillus ochraceoroseus IBT 24754 chromosome Un...  2279    0.0  
PSNO01000016.1 Monascus ruber strain FWB13 Scaffold16, whole geno...  2278    0.0  
MSFL01000175.1 Aspergillus heteromorphus CBS 117.55 BO70scaffold_...  2276    0.0  
WIWV01000274.1 Penicillium ucsense strain S1M29 PECM_scaffold_274...  2276    0.0  
CDHK01000043.1 Penicillium brasilianum genome assembly Pbras_Allp...  2276    0.0  
PSNO01000024.1 Monascus ruber strain FWB13 Scaffold24, whole geno...  2276    0.0  
NW_020290580.1 Aspergillus heteromorphus CBS 117.55 chromosome Un...  2276    0.0  
JALZYL010000072.1 Aspergillus tritici strain S2209 ctg_72, whole ...  2274    0.0  
JACBAG010001485.1 Aspergillus felis isolate CNM-CM7691 NODE_443_l...  2274    0.0  
MSFK01000078.1 Aspergillus sclerotioniger CBS 115572 BO94scaffold...  2274    0.0  
JAMZTW010000110.1 Penicillium simplicissimum strain A4 tig0000017...  2274    0.0  
JAMZTW010000101.1 Penicillium simplicissimum strain A4 tig0000016...  2274    0.0  
NW_020291068.1 Aspergillus sclerotioniger CBS 115572 chromosome U...  2274    0.0  
MSFL01000164.1 Aspergillus heteromorphus CBS 117.55 BO70scaffold_...  2272    0.0  
MSFL01000146.1 Aspergillus heteromorphus CBS 117.55 BO70scaffold_...  2272    0.0  
MSFL01000134.1 Aspergillus heteromorphus CBS 117.55 BO70scaffold_...  2272    0.0  
MSFL01000105.1 Aspergillus heteromorphus CBS 117.55 BO70scaffold_...  2272    0.0  
JAGUQL010000038.1 Penicillium corylophilum strain F5_1S_1A_F NODE...  2272    0.0  
NW_020290569.1 Aspergillus heteromorphus CBS 117.55 chromosome Un...  2272    0.0  
NW_020290551.1 Aspergillus heteromorphus CBS 117.55 chromosome Un...  2272    0.0  
NW_020290539.1 Aspergillus heteromorphus CBS 117.55 chromosome Un...  2272    0.0  
NW_020290510.1 Aspergillus heteromorphus CBS 117.55 chromosome Un...  2272    0.0  
MSFL01000124.1 Aspergillus heteromorphus CBS 117.55 BO70scaffold_...  2270    0.0  
MSFL01000100.1 Aspergillus heteromorphus CBS 117.55 BO70scaffold_...  2270    0.0  
CDHK01000042.1 Penicillium brasilianum genome assembly Pbras_Allp...  2270    0.0  
JACBAD010001631.1 Aspergillus hiratsukae isolate CNM-CM5793 NODE_...  2270    0.0  
BLKH01000198.1 Aspergillus lentulus IFM 58399 DNA, scaffold_198, ...  2270    0.0  
NW_022984065.1 Aspergillus lentulus IFM 58399 DNA, scaffold_198, ...  2270    0.0  
NW_020290529.1 Aspergillus heteromorphus CBS 117.55 chromosome Un...  2270    0.0  
NW_020290505.1 Aspergillus heteromorphus CBS 117.55 chromosome Un...  2270    0.0  
MSZS01000005.1 Aspergillus novofumigatus IBT 16806 P174scaffold_5...  2268    0.0  
MSZS01000021.1 Aspergillus novofumigatus IBT 16806 P174scaffold_2...  2268    0.0  
BDHI01000032.1 Aspergillus awamori DNA, contig: Aawm32, strain: I...  2268    0.0  
NW_020194278.1 Aspergillus novofumigatus IBT 16806 chromosome Unk...  2268    0.0  
NW_020194294.1 Aspergillus novofumigatus IBT 16806 chromosome Unk...  2268    0.0  
MSFL01000173.1 Aspergillus heteromorphus CBS 117.55 BO70scaffold_...  2265    0.0  
MSFL01000148.1 Aspergillus heteromorphus CBS 117.55 BO70scaffold_...  2265    0.0  
MSFL01000137.1 Aspergillus heteromorphus CBS 117.55 BO70scaffold_...  2265    0.0  
MSFL01000136.1 Aspergillus heteromorphus CBS 117.55 BO70scaffold_...  2265    0.0  
MSFL01000123.1 Aspergillus heteromorphus CBS 117.55 BO70scaffold_...  2265    0.0  
MSFL01000117.1 Aspergillus heteromorphus CBS 117.55 BO70scaffold_...  2265    0.0  
MSFL01000113.1 Aspergillus heteromorphus CBS 117.55 BO70scaffold_...  2265    0.0  
MSFL01000110.1 Aspergillus heteromorphus CBS 117.55 BO70scaffold_...  2265    0.0  
MSFL01000103.1 Aspergillus heteromorphus CBS 117.55 BO70scaffold_...  2265    0.0  
AM270982.1 Aspergillus niger supercontig An03                         2265    0.0  
JAAAPX010000306.1 Aspergillus fumigatiaffinis strain CNM-CM6805 N...  2265    0.0  
JACVQR010000012.1 Penicillium fimorum strain S/N-308-OC-P1 S_N-30...  2265    0.0  
BDHI01000026.1 Aspergillus awamori DNA, contig: Aawm26, strain: I...  2265    0.0  
BDHI01000023.1 Aspergillus awamori DNA, contig: Aawm23, strain: I...  2265    0.0  
BDHI01000015.1 Aspergillus awamori DNA, contig: Aawm15, strain: I...  2265    0.0  
BDHI01000009.1 Aspergillus awamori DNA, contig: Aawm09, strain: I...  2265    0.0  
NW_020290578.1 Aspergillus heteromorphus CBS 117.55 chromosome Un...  2265    0.0  
NW_020290553.1 Aspergillus heteromorphus CBS 117.55 chromosome Un...  2265    0.0  
NW_020290542.1 Aspergillus heteromorphus CBS 117.55 chromosome Un...  2265    0.0  
NW_020290541.1 Aspergillus heteromorphus CBS 117.55 chromosome Un...  2265    0.0  
NW_020290528.1 Aspergillus heteromorphus CBS 117.55 chromosome Un...  2265    0.0  
NW_020290522.1 Aspergillus heteromorphus CBS 117.55 chromosome Un...  2265    0.0  
NW_020290518.1 Aspergillus heteromorphus CBS 117.55 chromosome Un...  2265    0.0  
NW_020290515.1 Aspergillus heteromorphus CBS 117.55 chromosome Un...  2265    0.0  
NW_020290508.1 Aspergillus heteromorphus CBS 117.55 chromosome Un...  2265    0.0  
NT_166520.1 Aspergillus niger CBS 513.88 supercontig An03             2265    0.0  
MSFL01000127.1 Aspergillus heteromorphus CBS 117.55 BO70scaffold_...  2263    0.0  
MSFL01000118.1 Aspergillus heteromorphus CBS 117.55 BO70scaffold_...  2263    0.0  
JAMABY010000049.1 Penicillium citrinum strain PH4033 ctg_49, whol...  2263    0.0  
JAMAGZ010000485.1 Aspergillaceae sp. PF1803 strain PT4103 ctg_485...  2263    0.0  
JAAVMA010000124.1 Penicillium ochrochloron strain RLS11 NODE_124_...  2263    0.0  
NW_020290532.1 Aspergillus heteromorphus CBS 117.55 chromosome Un...  2263    0.0  
NW_020290523.1 Aspergillus heteromorphus CBS 117.55 chromosome Un...  2263    0.0  
MSFL01000185.1 Aspergillus heteromorphus CBS 117.55 BO70scaffold_...  2259    0.0  
MSFL01000177.1 Aspergillus heteromorphus CBS 117.55 BO70scaffold_...  2259    0.0  
MSFL01000153.1 Aspergillus heteromorphus CBS 117.55 BO70scaffold_...  2259    0.0  
MSFL01000129.1 Aspergillus heteromorphus CBS 117.55 BO70scaffold_...  2259    0.0  
VCAU01000267.1 Aspergillus nanangensis strain MST-FP2251 scaffold...  2259    0.0  
NW_020290590.1 Aspergillus heteromorphus CBS 117.55 chromosome Un...  2259    0.0  
NW_020290582.1 Aspergillus heteromorphus CBS 117.55 chromosome Un...  2259    0.0  
NW_020290558.1 Aspergillus heteromorphus CBS 117.55 chromosome Un...  2259    0.0  
NW_020290534.1 Aspergillus heteromorphus CBS 117.55 chromosome Un...  2259    0.0  
MSFL01000140.1 Aspergillus heteromorphus CBS 117.55 BO70scaffold_...  2257    0.0  
MSFL01000135.1 Aspergillus heteromorphus CBS 117.55 BO70scaffold_...  2257    0.0  
MSFL01000121.1 Aspergillus heteromorphus CBS 117.55 BO70scaffold_...  2257    0.0  
JAGUQC010000016.1 Aspergillus unguis strain F6_8S_P_4A NODE_16_le...  2257    0.0  
JACVQN010000201.1 Aspergillus croceus strain JS3-P1 JS3-P1_contig...  2257    0.0  
JACWGA010000006.1 Aspergillus sp. JS3-R5 JS3-R5_contig_6, whole g...  2257    0.0  
BDHI01000013.1 Aspergillus awamori DNA, contig: Aawm13, strain: I...  2257    0.0  
NW_020290545.1 Aspergillus heteromorphus CBS 117.55 chromosome Un...  2257    0.0  
NW_020290540.1 Aspergillus heteromorphus CBS 117.55 chromosome Un...  2257    0.0  
NW_020290526.1 Aspergillus heteromorphus CBS 117.55 chromosome Un...  2257    0.0  
MSFL01000143.1 Aspergillus heteromorphus CBS 117.55 BO70scaffold_...  2255    0.0  
MSZS01000019.1 Aspergillus novofumigatus IBT 16806 P174scaffold_1...  2255    0.0  
NW_020194292.1 Aspergillus novofumigatus IBT 16806 chromosome Unk...  2255    0.0  
NW_020290548.1 Aspergillus heteromorphus CBS 117.55 chromosome Un...  2255    0.0  
MSFL01000178.1 Aspergillus heteromorphus CBS 117.55 BO70scaffold_...  2252    0.0  
MSFL01000161.1 Aspergillus heteromorphus CBS 117.55 BO70scaffold_...  2252    0.0  
MSFL01000126.1 Aspergillus heteromorphus CBS 117.55 BO70scaffold_...  2252    0.0  
MSFL01000125.1 Aspergillus heteromorphus CBS 117.55 BO70scaffold_...  2252    0.0  
MSZS01000050.1 Aspergillus novofumigatus IBT 16806 P174scaffold_5...  2252    0.0  
JANAXO010000200.1 Aspergillus texensis strain TX-A-6-1-S NODE_200...  2252    0.0  
WXEU01000010.1 Monascus purpureus strain YJX-8 Scaffold7_2, whole...  2252    0.0  
NIXA01000127.1 Byssochlamys sp. BYSS01 NODE_127_length_7579_cov_2...  2252    0.0  
BDHI01000020.1 Aspergillus awamori DNA, contig: Aawm20, strain: I...  2252    0.0  
NW_020194323.1 Aspergillus novofumigatus IBT 16806 chromosome Unk...  2252    0.0  
NW_020290583.1 Aspergillus heteromorphus CBS 117.55 chromosome Un...  2252    0.0  
NW_020290566.1 Aspergillus heteromorphus CBS 117.55 chromosome Un...  2252    0.0  
NW_020290531.1 Aspergillus heteromorphus CBS 117.55 chromosome Un...  2252    0.0  
NW_020290530.1 Aspergillus heteromorphus CBS 117.55 chromosome Un...  2252    0.0  
MSFL01000170.1 Aspergillus heteromorphus CBS 117.55 BO70scaffold_...  2250    0.0  
MSFL01000139.1 Aspergillus heteromorphus CBS 117.55 BO70scaffold_...  2250    0.0  
NW_020290575.1 Aspergillus heteromorphus CBS 117.55 chromosome Un...  2250    0.0  
NW_020290544.1 Aspergillus heteromorphus CBS 117.55 chromosome Un...  2250    0.0  
MSFL01000165.1 Aspergillus heteromorphus CBS 117.55 BO70scaffold_...  2248    0.0  
MSFL01000157.1 Aspergillus heteromorphus CBS 117.55 BO70scaffold_...  2248    0.0  
MSZS01000020.1 Aspergillus novofumigatus IBT 16806 P174scaffold_2...  2248    0.0  
CP059872.1 Aspergillus flavus NRRL3357 chromosome 7                   2248    0.0  
QCWU01000014.1 Colletotrichum sp. JS-367 scaffold14, whole genome...  2248    0.0  
SJFF01000027.1 Aspergillus parasiticus strain E1365 E1365_(paired...  2248    0.0  
BA000055.1 Aspergillus oryzae RIB40 DNA, chromosome 7                 2248    0.0  
NC_036441.1 Aspergillus oryzae RIB40 DNA, chromosome 7                2248    0.0  
NC_054697.1 Aspergillus flavus NRRL3357 chromosome 7, complete se...  2248    0.0  
NW_020194293.1 Aspergillus novofumigatus IBT 16806 chromosome Unk...  2248    0.0  
NW_020290570.1 Aspergillus heteromorphus CBS 117.55 chromosome Un...  2248    0.0  
NW_020290562.1 Aspergillus heteromorphus CBS 117.55 chromosome Un...  2248    0.0  
MSFM01000006.1 Aspergillus campestris IBT 28561 P168scaffold_6, w...  2246    0.0  
MSFM01000031.1 Aspergillus campestris IBT 28561 P168scaffold_31, ...  2246    0.0  
MSFM01000022.1 Aspergillus campestris IBT 28561 P168scaffold_22, ...  2246    0.0  
NW_020194341.1 Aspergillus campestris IBT 28561 chromosome Unknow...  2246    0.0  
NW_020194366.1 Aspergillus campestris IBT 28561 chromosome Unknow...  2246    0.0  
NW_020194357.1 Aspergillus campestris IBT 28561 chromosome Unknow...  2246    0.0  
MSFL01000112.1 Aspergillus heteromorphus CBS 117.55 BO70scaffold_...  2244    0.0  
NVQI01000082.1 Aspergillus sp. ATCC 12892 Aspergillus_oryzae_ATCC...  2244    0.0  
CH476599.1 Aspergillus terreus NIH2624 scaffold_6 genomic scaffol...  2244    0.0  
BDHI01000033.1 Aspergillus awamori DNA, contig: Aawm33, strain: I...  2244    0.0  
NT_165929.1 Aspergillus terreus NIH2624 scaffold_6 genomic scaffo...  2244    0.0  
NW_020290517.1 Aspergillus heteromorphus CBS 117.55 chromosome Un...  2244    0.0  
MSFU01000081.1 Aspergillus eucalypticola CBS 122712 BO83scaffold_...  2242    0.0  
MSFU01000107.1 Aspergillus eucalypticola CBS 122712 BO83scaffold_...  2242    0.0  
MSFU01000103.1 Aspergillus eucalypticola CBS 122712 BO83scaffold_...  2242    0.0  
JAGXKE010000002.1 Aspergillus sp. GbtcF2 F2_63, whole genome shot...  2242    0.0  
NW_020290355.1 Aspergillus eucalypticola CBS 122712 chromosome Un...  2242    0.0  
NW_020290381.1 Aspergillus eucalypticola CBS 122712 chromosome Un...  2242    0.0  
NW_020290377.1 Aspergillus eucalypticola CBS 122712 chromosome Un...  2242    0.0  
MSFM01000024.1 Aspergillus campestris IBT 28561 P168scaffold_24, ...  2241    0.0  
MAQV01000001.1 Aspergillus cristatus strain YKY807 scaffold1, who...  2241    0.0  
NW_020194359.1 Aspergillus campestris IBT 28561 chromosome Unknow...  2241    0.0  
MUGI01000139.1 Penicillium sp. BW_12 number12_ATCACG.R1_(paired)_...  2239    0.0  
MSFL01000155.1 Aspergillus heteromorphus CBS 117.55 BO70scaffold_...  2239    0.0  
PUXE01000268.1 Penicillium sp. SPG-F1 NODE_268_length_7477_cov_11...  2239    0.0  
JAETFV010000058.1 Penicillium robsamsonii strain VS III D KN3.2 V...  2239    0.0  
NW_020290560.1 Aspergillus heteromorphus CBS 117.55 chromosome Un...  2239    0.0  
WBOJ01000006.1 Penicillium polonicum strain F7 contig.6, whole ge...  2237    0.0  
WBOJ01000005.1 Penicillium polonicum strain F7 contig.5, whole ge...  2237    0.0  
CM024083.1 Penicillium polonicum strain F7 chromosome IV, whole g...  2237    0.0  
MSFL01000115.1 Aspergillus heteromorphus CBS 117.55 BO70scaffold_...  2237    0.0  
JACBKQ010000154.1 Aspergillus sp. A31 154, whole genome shotgun s...  2237    0.0  
LYCR01000272.1 Aspergillus bombycis strain NRRL26010 contig00272,...  2237    0.0  
AP024428.1 Aspergillus luchuensis IFO 4308 DNA, chromosome 4, nea...  2237    0.0  
JAFCIW010000005.1 Penicillium aurantiogriseum strain IBT 35659 ut...  2237    0.0  
BLWE01000015.1 Aspergillus tubingensis WU-2223L DNA, scaffold_15,...  2237    0.0  
BDHI01000006.1 Aspergillus awamori DNA, contig: Aawm06, strain: I...  2237    0.0  
LLXE01000800.1 Penicillium freii strain DAOM 242723 scaffold_800,...  2237    0.0  
NW_023336289.1 Aspergillus tubingensis WU-2223L DNA, scaffold_15,...  2237    0.0  
NW_019170274.1 Aspergillus bombycis strain NRRL26010 chromosome U...  2237    0.0  
NC_054852.1 Aspergillus luchuensis IFO 4308 DNA, chromosome 4, ne...  2237    0.0  
NW_020290520.1 Aspergillus heteromorphus CBS 117.55 chromosome Un...  2237    0.0  
MSFL01000194.1 Aspergillus heteromorphus CBS 117.55 BO70scaffold_...  2235    0.0  
JAAXYA010000249.1 Aspergillus quadrilineatus strain NRRL 201 isol...  2235    0.0  
MSZS01000029.1 Aspergillus novofumigatus IBT 16806 P174scaffold_2...  2235    0.0  
JAMAHH010000222.1 Aspergillus sp. S1107B strain PYS4201 ctg_222, ...  2235    0.0  
JAMAHK010000215.1 Aspergillus sp. S1801 strain PYS4241 ctg_215, w...  2235    0.0  
JAGMTT010000008.1 Aspergillus sp. MEXU 27854 Contig07, whole geno...  2235    0.0  
JAMAHL010000227.1 Aspergillus sp. PYS4241 strain PYS4240 ctg_227,...  2235    0.0  
JAMAHI010000081.1 Aspergillus sp. PYS4201 strain S3505 ctg_81, wh...  2235    0.0  
JAMAHJ010000127.1 Aspergillus sp. S3505 strain S1801 ctg_127, who...  2235    0.0  
JAMAHG010000262.1 Aspergillus sp. R2504 strain S1107B ctg_262, wh...  2235    0.0  
JAMAHM010000141.1 Aspergillus sp. PYS4240 strain S1802E ctg_141, ...  2235    0.0  
JAJFZZ010000005.1 Aspergillus montevidensis strain ZYD4 Contig5, ...  2235    0.0  
MSFU01000100.1 Aspergillus eucalypticola CBS 122712 BO83scaffold_...  2235    0.0  
NW_020290374.1 Aspergillus eucalypticola CBS 122712 chromosome Un...  2235    0.0  
NW_020194302.1 Aspergillus novofumigatus IBT 16806 chromosome Unk...  2235    0.0  
NW_020290599.1 Aspergillus heteromorphus CBS 117.55 chromosome Un...  2235    0.0  
PUHX01000265.1 Penicillium sp. SPG-F15 NODE_265_length_4793_cov_1...  2233    0.0  
JAKLNB010000448.1 Penicillium caseifulvum strain FKI-L3-CM-P1 NOD...  2233    0.0  
JAHAQQ010000405.1 Penicillium palitans strain F6_7S_1C_F NODE_405...  2233    0.0  
JAMALG010000162.1 Filobasidiaceae sp. PT2105A-2 ctg_162, whole ge...  2233    0.0  
MUGJ01000069.1 Penicillium sp. BW_162_3FA 162_FA_TTAGGC.R1_(paire...  2233    0.0  
MUGH01000060.1 Penicillium sp. BW_MB Marcia_B_CGATGT.R1_(paired)_...  2231    0.0  
MDDG01000036.1 Penicillium coprophilum strain IBT 31321 PENCOP_co...  2231    0.0  
JAMAFK010000124.1 Penicillium paneum strain M1707 ctg_124, whole ...  2231    0.0  
WBOJ01000007.1 Penicillium polonicum strain F7 contig.7, whole ge...  2230    0.0  
JAILXB010000105.1 Aspergillus brunneus strain CBS 112.26 S/N-302-...  2230    0.0  
JAKLMM010000110.1 Aspergillus pseudoglaucus strain FJII-L3-SW-P1 ...  2230    0.0  
MSZS01000011.1 Aspergillus novofumigatus IBT 16806 P174scaffold_1...  2228    0.0  
AP024422.1 Aspergillus chevalieri M1 DNA, chromosome 7, nearly co...  2228    0.0  
JAFBMQ010000006.1 Aspergillus westerdijkiae strain IBT 35663 utg0...  2228    0.0  
JACXYV010000051.1 Penicillium camemberti strain FM013=LCP06093 Pc...  2228    0.0  
JACXYV010000044.1 Penicillium camemberti strain FM013=LCP06093 Pc...  2228    0.0  
JACXYV010000042.1 Penicillium camemberti strain FM013=LCP06093 Pc...  2228    0.0  
JACXYV010000031.1 Penicillium camemberti strain FM013=LCP06093 Pc...  2228    0.0  
JACXYV010000016.1 Penicillium camemberti strain FM013=LCP06093 Pc...  2228    0.0  
NC_057368.1 Aspergillus chevalieri M1 DNA, chromosome 7, nearly c...  2228    0.0  
NW_020194284.1 Aspergillus novofumigatus IBT 16806 chromosome Unk...  2228    0.0  
LXJU01000204.1 Penicillium arizonense strain CBS 141311 PENARI_co...  2226    0.0  
LXJU01000076.1 Penicillium arizonense strain CBS 141311 PENARI_co...  2226    0.0  
LXJU01000057.1 Penicillium arizonense strain CBS 141311 PENARI_co...  2226    0.0  
JPLR01000001.1 Penicillium capsulatum strain LiaoWQ-2011 unitig_1...  2226    0.0  
JALZYI010000115.1 Aspergillus tamarii strain PB2201 ctg_115, whol...  2226    0.0  
JNNR01000513.1 Penicillium nordicum strain UASWS BFE487 Contig513...  2226    0.0  
JACXYV010000053.1 Penicillium camemberti strain FM013=LCP06093 Pc...  2226    0.0  
JACXYV010000039.1 Penicillium camemberti strain FM013=LCP06093 Pc...  2226    0.0  
NW_019173481.1 Penicillium arizonense strain CBS 141311 chromosom...  2226    0.0  
NW_019173353.1 Penicillium arizonense strain CBS 141311 chromosom...  2226    0.0  
NW_019173334.1 Penicillium arizonense strain CBS 141311 chromosom...  2226    0.0  
PQME02000349.1 Eurotiomycetes sp. MA 6038 contig00349, whole geno...  2224    0.0  
JAGXNN020000302.1 Aspergillus affinis strain CMG 70 NODE_302_leng...  2224    0.0  
CAJVNO010000062.1 Penicillium olsonii genome assembly, contig: NO...  2222    0.0  
MSFM01000027.1 Aspergillus campestris IBT 28561 P168scaffold_27, ...  2222    0.0  
NW_020194362.1 Aspergillus campestris IBT 28561 chromosome Unknow...  2222    0.0  
MSFL01000187.1 Aspergillus heteromorphus CBS 117.55 BO70scaffold_...  2220    0.0  
JACXYV010000043.1 Penicillium camemberti strain FM013=LCP06093 Pc...  2220    0.0  
JACXYV010000030.1 Penicillium camemberti strain FM013=LCP06093 Pc...  2220    0.0  
NW_020290592.1 Aspergillus heteromorphus CBS 117.55 chromosome Un...  2220    0.0  
JACXYV010000045.1 Penicillium camemberti strain FM013=LCP06093 Pc...  2218    0.0  
MLQL01000163.1 Penicillium flavigenum strain IBT 14082 PENFLA_con...  2217    0.0  
JACXYV010000033.1 Penicillium camemberti strain FM013=LCP06093 Pc...  2217    0.0  
PKQL01000996.1 Penicillium sp. CF05 scaffold_995, whole genome sh...  2215    0.0  
LHQR01000026.1 Penicillium griseofulvum strain PG3 contig_11, who...  2215    0.0  
CAJVRB010000041.1 Penicillium nalgiovense genome assembly, contig...  2215    0.0  
QAGI01000420.1 Penicillium sp. MA 6040 contig00420, whole genome ...  2215    0.0  
JACVQR010000011.1 Penicillium fimorum strain S/N-308-OC-P1 S_N-30...  2215    0.0  
SWKU01000089.1 Curvularia kusanoi strain 30M1 scaffold_89, whole ...  2215    0.0  
CM002801.1 Penicillium chrysogenum strain P2niaD18 chromosome IV,...  2215    0.0  
PQMF01000356.1 Eurotiomycetes sp. MA 6039 contig00356, whole geno...  2215    0.0  
JACXYV010000047.1 Penicillium camemberti strain FM013=LCP06093 Pc...  2215    0.0  
JACXYV010000040.1 Penicillium camemberti strain FM013=LCP06093 Pc...  2215    0.0  
NW_024467432.1 Penicillium griseofulvum strain PG3 chromosome Unk...  2215    0.0  
MSFO01000031.1 Aspergillus steynii IBT 23096 P170scaffold_31, who...  2213    0.0  
JPLR01000049.1 Penicillium capsulatum strain LiaoWQ-2011 unitig_2...  2213    0.0  
NW_020194428.1 Aspergillus steynii IBT 23096 chromosome Unknown P...  2213    0.0  
MSFO01000033.1 Aspergillus steynii IBT 23096 P170scaffold_33, who...  2209    0.0  
MSFO01000027.1 Aspergillus steynii IBT 23096 P170scaffold_27, who...  2209    0.0  
MSFO01000025.1 Aspergillus steynii IBT 23096 P170scaffold_25, who...  2209    0.0  
MSFO01000023.1 Aspergillus steynii IBT 23096 P170scaffold_23, who...  2209    0.0  
MSFO01000019.1 Aspergillus steynii IBT 23096 P170scaffold_19, who...  2209    0.0  
MSFO01000018.1 Aspergillus steynii IBT 23096 P170scaffold_18, who...  2209    0.0  
MSFO01000017.1 Aspergillus steynii IBT 23096 P170scaffold_17, who...  2209    0.0  
MSFO01000016.1 Aspergillus steynii IBT 23096 P170scaffold_16, who...  2209    0.0  
MSFO01000014.1 Aspergillus steynii IBT 23096 P170scaffold_14, who...  2209    0.0  
MSFO01000013.1 Aspergillus steynii IBT 23096 P170scaffold_13, who...  2209    0.0  
MDYN01000221.1 Penicillium antarcticum strain IBT 31811 PENANT_co...  2209    0.0  
JACSPC010000172.1 Penicillium griseoroseum strain IF3SW-F1 NODE_1...  2209    0.0  
JACXYV010000034.1 Penicillium camemberti strain FM013=LCP06093 Pc...  2209    0.0  
NW_020194430.1 Aspergillus steynii IBT 23096 chromosome Unknown P...  2209    0.0  
NW_020194424.1 Aspergillus steynii IBT 23096 chromosome Unknown P...  2209    0.0  
NW_020194422.1 Aspergillus steynii IBT 23096 chromosome Unknown P...  2209    0.0  
NW_020194420.1 Aspergillus steynii IBT 23096 chromosome Unknown P...  2209    0.0  
NW_020194416.1 Aspergillus steynii IBT 23096 chromosome Unknown P...  2209    0.0  
NW_020194415.1 Aspergillus steynii IBT 23096 chromosome Unknown P...  2209    0.0  
NW_020194414.1 Aspergillus steynii IBT 23096 chromosome Unknown P...  2209    0.0  
NW_020194413.1 Aspergillus steynii IBT 23096 chromosome Unknown P...  2209    0.0  
NW_020194411.1 Aspergillus steynii IBT 23096 chromosome Unknown P...  2209    0.0  
NW_020194410.1 Aspergillus steynii IBT 23096 chromosome Unknown P...  2209    0.0  
MSFL01000192.1 Aspergillus heteromorphus CBS 117.55 BO70scaffold_...  2207    0.0  
MSFO01000021.1 Aspergillus steynii IBT 23096 P170scaffold_21, who...  2207    0.0  
JAASRZ010000049.1 Penicillium sp. str. #12 tig00000030_pilon, who...  2207    0.0  
NW_020194418.1 Aspergillus steynii IBT 23096 chromosome Unknown P...  2207    0.0  
NW_020290597.1 Aspergillus heteromorphus CBS 117.55 chromosome Un...  2207    0.0  
MSFO01000024.1 Aspergillus steynii IBT 23096 P170scaffold_24, who...  2204    0.0  
MSFO01000022.1 Aspergillus steynii IBT 23096 P170scaffold_22, who...  2204    0.0  
MSFO01000020.1 Aspergillus steynii IBT 23096 P170scaffold_20, who...  2204    0.0  
MSFO01000015.1 Aspergillus steynii IBT 23096 P170scaffold_15, who...  2204    0.0  
CAJVOY010000016.1 Penicillium salamii genome assembly, contig: NO...  2204    0.0  
JACXYV010000050.1 Penicillium camemberti strain FM013=LCP06093 Pc...  2204    0.0  
NW_020194421.1 Aspergillus steynii IBT 23096 chromosome Unknown P...  2204    0.0  
NW_020194419.1 Aspergillus steynii IBT 23096 chromosome Unknown P...  2204    0.0  
NW_020194417.1 Aspergillus steynii IBT 23096 chromosome Unknown P...  2204    0.0  
NW_020194412.1 Aspergillus steynii IBT 23096 chromosome Unknown P...  2204    0.0  
MSFL01000114.1 Aspergillus heteromorphus CBS 117.55 BO70scaffold_...  2194    0.0  
NW_020290519.1 Aspergillus heteromorphus CBS 117.55 chromosome Un...  2194    0.0  
MSFO01000028.1 Aspergillus steynii IBT 23096 P170scaffold_28, who...  2191    0.0  
NW_020194425.1 Aspergillus steynii IBT 23096 chromosome Unknown P...  2191    0.0  
MSFM01000039.1 Aspergillus campestris IBT 28561 P168scaffold_39, ...  2189    0.0  
NW_020194374.1 Aspergillus campestris IBT 28561 chromosome Unknow...  2189    0.0  
JAMAGW010000297.1 Aspergillaceae sp. S1602 strain S1701 ctg_297, ...  2187    0.0  
MSFO01000026.1 Aspergillus steynii IBT 23096 P170scaffold_26, who...  2178    0.0  
JACXYV010000046.1 Penicillium camemberti strain FM013=LCP06093 Pc...  2178    0.0  
NW_020194423.1 Aspergillus steynii IBT 23096 chromosome Unknown P...  2178    0.0  
MSFO01000034.1 Aspergillus steynii IBT 23096 P170scaffold_34, who...  2174    0.0  
NW_020194431.1 Aspergillus steynii IBT 23096 chromosome Unknown P...  2174    0.0  
QAGG01000433.1 Penicillium sp. MA 6036 contig00433, whole genome ...  2170    0.0  
KN275988.1 Paracoccidioides brasiliensis Pb18 unplaced genomic sc...  2167    0.0  
KN275964.1 Paracoccidioides brasiliensis Pb18 unplaced genomic sc...  2167    0.0  
NW_011371389.1 Paracoccidioides brasiliensis Pb18 unplaced genomi...  2167    0.0  
NW_011371365.1 Paracoccidioides brasiliensis Pb18 unplaced genomi...  2167    0.0  
JACSOR010000201.1 Penicillium dipodomyicola strain IIF7SW-F2 NODE...  2158    0.0  
KN294063.1 Paracoccidioides sp. 'lutzii' Pb01 unplaced genomic sc...  2158    0.0  
KN293998.1 Paracoccidioides sp. 'lutzii' Pb01 unplaced genomic sc...  2158    0.0  
NW_015441018.1 Paracoccidioides lutzii Pb01 unplaced genomic scaf...  2158    0.0  
NW_015440953.1 Paracoccidioides lutzii Pb01 unplaced genomic scaf...  2158    0.0  
QGQJ01000009.1 Blastomyces emzantsi strain MRL_BACNE1992 CNE-1-9-...  2154    0.0  
EQ999989.1 Blastomyces dermatitidis ER-3 genomic scaffold superco...  2130    0.0  
JAFEJD010002224.1 Blastomyces percursus strain IHEM 26956 2224, w...  2130    0.0  
NW_025544790.1 Blastomyces dermatitidis ER-3 genomic scaffold sup...  2130    0.0  
GG657454.1 Blastomyces gilchristii SLH14081 genomic scaffold supe...  2124    0.0  
MOWL01000077.1 Emergomyces orientalis strain 5z489 scaffold77, wh...  2124    0.0  
MOWL01000058.1 Emergomyces orientalis strain 5z489 scaffold58, wh...  2124    0.0  
MOWL01000055.1 Emergomyces orientalis strain 5z489 scaffold55, wh...  2124    0.0  
MOWL01000052.1 Emergomyces orientalis strain 5z489 scaffold52, wh...  2124    0.0  
NW_003101676.1 Blastomyces gilchristii SLH14081 genomic scaffold ...  2124    0.0  
JANFQS010000784.1 Penicillium verrucosum strain IFST Pver1 NODE_7...  2115    0.0  
WXTY01000020.1 Spiromastix sp. SCSIO F190 Contig20, whole genome ...  2106    0.0  
CH476617.1 Uncinocarpus reesii 1704 scaffold_3 genomic scaffold, ...  2104    0.0  
NW_003052498.1 Uncinocarpus reesii 1704 scaffold_3 genomic scaffo...  2104    0.0  
JAMADR010000049.1 Thermoascaceae sp. PL2402 ctg_49, whole genome ...  2100    0.0  
JAMADS010000020.1 Thermoascaceae sp. M2901 strain PK2413 ctg_20, ...  2100    0.0  
QBDR01000027.1 Thermoascaceae sp. COH1141 Aspergillus_niger_strai...  2100    0.0  
JAMADT010000070.1 Thermoascaceae sp. PL2405 strain M2902 ctg_70, ...  2100    0.0  
JAMADP010000070.1 Thermoascaceae sp. M2902 strain PL2405 ctg_70, ...  2100    0.0  
CH476713.1 Ajellomyces capsulatus NAm1 scaffold_67 genomic scaffo...  2087    0.0  
JAMAFS010000167.1 Debaryomycetaceae sp. 2NR914 strain R3503 ctg_1...  2087    0.0  
JACVYH010000002.1 Nannizziopsis barbatae strain USC001 Nbarb_2, w...  2087    0.0  
NW_001813924.1 Histoplasma capsulatum NAm1 scaffold_67 genomic sc...  2087    0.0  
MSFN02000028.1 Aspergillus ochraceoroseus IBT 24754 P175scaffold_...  2078    0.0  
NW_024468503.1 Aspergillus ochraceoroseus IBT 24754 chromosome Un...  2078    0.0  
QUQM01000005.1 Aspergillus tanneri strain NIH1004 AapTan_5_pilon_...  2073    0.0  
NW_022984632.1 Aspergillus tanneri strain NIH1004 chromosome Unkn...  2073    0.0  
JALZZQ010000116.1 Aspergillus sp. PB4105 ctg_116, whole genome sh...  2071    0.0  
JAKLNT010000379.1 Aspergillus quadricinctus strain FKII-L3-BK-DRA...  2054    0.0  
JAMAFT010000082.1 Debaryomycetaceae sp. Y9007B-2 strain R13A2 ctg...  2028    0.0  
WOUI01001506.1 Aspergillus floridensis strain IHEM 21069 Scaffold...  2026    0.0  
MSFL01000172.1 Aspergillus heteromorphus CBS 117.55 BO70scaffold_...  2025    0.0  
NW_020290577.1 Aspergillus heteromorphus CBS 117.55 chromosome Un...  2025    0.0  


>QQSR01000402.1 Trichophyton mentagrophytes strain D15P127 NODE_401, whole genome 
shotgun sequence
Length=7643

 Score = 3773 bits (2043),  Expect = 0.0
 Identities = 2055/2061 (99%), Gaps = 0/2061 (0%)
 Strand=Plus/Plus

Query  1     CAAGGTTTCCGTAGGTGAACCTGCGGAAGGATCATTAGCGCGCAGGCCGGAGGCTGGCCC  60
             ||||||||||||||||||||||||||||||||||||| ||||||||||||||||||||||
Sbjct  3185  CAAGGTTTCCGTAGGTGAACCTGCGGAAGGATCATTAACGCGCAGGCCGGAGGCTGGCCC  3244

Query  61    CCCACGATAGGGCCAAACGTCCGTCAGGGGTGAGCAGATGTGCGCCGGCCGTACCGCCCC  120
             ||||||||||||||||||||||||||||||||||||||||||||||||||||||||||||
Sbjct  3245  CCCACGATAGGGCCAAACGTCCGTCAGGGGTGAGCAGATGTGCGCCGGCCGTACCGCCCC  3304

Query  121   ATTCTTGTCTACATTACTCGGTTGCCTCGGCGGGCCGCGCTCTCCCAGGAGAGCCGTTCG  180
             |||||||||||| |||||||||||||||||||||||||||||||||||||||||||||||
Sbjct  3305  ATTCTTGTCTACCTTACTCGGTTGCCTCGGCGGGCCGCGCTCTCCCAGGAGAGCCGTTCG  3364

Query  181   GCGAGCCTCTCTTTAGTGGCTAAACGCTGGACCGCGCCCGCCGGAGGACAGACGCaaaaa  240
             ||||||||||||||||||||||||||||||||||||||||||||||||||||||||||||
Sbjct  3365  GCGAGCCTCTCTTTAGTGGCTAAACGCTGGACCGCGCCCGCCGGAGGACAGACGCAAAAA  3424

Query  241   aaTTCTTTCAGAAGAGCTGTCAGTCTGAGCGTTAGCAAGCAAAAATCAGTTAAAACTTTC  300
             ||||||||||||||||||||||||||||||||||||||||||||||||||||||||||||
Sbjct  3425  AATTCTTTCAGAAGAGCTGTCAGTCTGAGCGTTAGCAAGCAAAAATCAGTTAAAACTTTC  3484

Query  301   AACAACGGATCTCTTGGTTCCGGCATCGATGAAGAACGCAGCGAAATGCGATAAGTAATG  360
             ||||||||||||||||||||||||||||||||||||||||||||||||||||||||||||
Sbjct  3485  AACAACGGATCTCTTGGTTCCGGCATCGATGAAGAACGCAGCGAAATGCGATAAGTAATG  3544

Query  361   TGAATTGCAGAATTCCGTGAATCATCGAATCTTTGAACGCACATTGCGCCCCCTGGCATT  420
             ||||||||||||||||||||||||||||||||||||||||||||||||||||||||||||
Sbjct  3545  TGAATTGCAGAATTCCGTGAATCATCGAATCTTTGAACGCACATTGCGCCCCCTGGCATT  3604

Query  421   CCGGGGGGCATGCCTGTTCGAGCGTCATTTCAGCCCCTCAAGCCCGGCTTGTGTGATGGA  480
             ||||||||||||||||||||||||||||||||||||||||||||||||||||||||||||
Sbjct  3605  CCGGGGGGCATGCCTGTTCGAGCGTCATTTCAGCCCCTCAAGCCCGGCTTGTGTGATGGA  3664

Query  481   CGACCGTCCGGCGCCCCCGTCTTTGGGGGTGCGGGACGCGCCCGAAAAGCAGTGGCCAGG  540
             ||||||||||||||||||||||||||||||||||||||||||||||||||||||||||||
Sbjct  3665  CGACCGTCCGGCGCCCCCGTCTTTGGGGGTGCGGGACGCGCCCGAAAAGCAGTGGCCAGG  3724

Query  541   CCGCGATTCCGGCTTCCTAGGCGAATGGGCAACAAACCAGCGCCTCCAGGACCGGCCGCC  600
             ||||||||||||||||||||||||||||||||||||||||||||||||||||||||||||
Sbjct  3725  CCGCGATTCCGGCTTCCTAGGCGAATGGGCAACAAACCAGCGCCTCCAGGACCGGCCGCC  3784

Query  601   CTGGCCTCAAAATCTGTTTTATACTTATCAGGTTGACCTCGGATCAGGTAGGGATACCCG  660
             ||||||||||||||||||||||||||||||||||||||||||||||||||||||||||||
Sbjct  3785  CTGGCCTCAAAATCTGTTTTATACTTATCAGGTTGACCTCGGATCAGGTAGGGATACCCG  3844

Query  661   CTGAACTTAAGCATATCAATAAGCGGAGGAAAAGAAACCAACAGGGATTGCCCCAGTAAC  720
             ||||||||||||||||||||||||||||||||||||||||||||||||||||||||||||
Sbjct  3845  CTGAACTTAAGCATATCAATAAGCGGAGGAAAAGAAACCAACAGGGATTGCCCCAGTAAC  3904

Query  721   GGCGAGTGAAGCGGCAAGAGCTCAAATTTGAAATCTGGCCTCCCCCGGGGGCCCGAGTTG  780
             ||||||||||||||||||||||||||||||||||||||||||||||||||||||||||||
Sbjct  3905  GGCGAGTGAAGCGGCAAGAGCTCAAATTTGAAATCTGGCCTCCCCCGGGGGCCCGAGTTG  3964

Query  781   TAATTTGCAGAGGATGCTTCGGGTGCGGCCGCCGTCTAAGTTCCTTGGAACAGGACGTCA  840
             ||||||||||||||||||||||||||||||||||||||||||||||||||||||||||||
Sbjct  3965  TAATTTGCAGAGGATGCTTCGGGTGCGGCCGCCGTCTAAGTTCCTTGGAACAGGACGTCA  4024

Query  841   GAGAGGGTGAGAATCCCGTCTTGGGCGGGCGGTCCGCGCCCGTGTGAAGCTCCTTCGACG  900
             ||||||||||||||||||||||||||||||||||||||||||||||||||||||||||||
Sbjct  4025  GAGAGGGTGAGAATCCCGTCTTGGGCGGGCGGTCCGCGCCCGTGTGAAGCTCCTTCGACG  4084

Query  901   AGTCGAGTTGTTTGGGAATGCAGCTCTAAGCGGGTGGTAAATTTCATCTAAAGCTAAATA  960
             ||||||||||||||||||||||||||||||||||||||||||||||||||||||||||||
Sbjct  4085  AGTCGAGTTGTTTGGGAATGCAGCTCTAAGCGGGTGGTAAATTTCATCTAAAGCTAAATA  4144

Query  961   TTGGCCGGAGACCGATAGCGCACAAGTAGAGTGATCGAAAGGTTAAAAGCACCTTGAAAA  1020
             ||||||||||||||||||||||||||||||||||||||||||||||||||||||||||||
Sbjct  4145  TTGGCCGGAGACCGATAGCGCACAAGTAGAGTGATCGAAAGGTTAAAAGCACCTTGAAAA  4204

Query  1021  GGGAGTTAAACAGCACGTGAAATTGTTGAAAGGGAAGCGCTTGCGGCCAGACTCGGGGGC  1080
             ||||||||||||||||||||||||||||||||||||||||||||||||||| ||||||||
Sbjct  4205  GGGAGTTAAACAGCACGTGAAATTGTTGAAAGGGAAGCGCTTGCGGCCAGATTCGGGGGC  4264

Query  1081  GGGGTTCAGCGGGTGCTCGTCGCCCGTGTACTCCTCGTCTCCCGGGCCAGCATCAGTTTC  1140
             |||||||||||||||||||||||||||||| |||||||||||||||||||||||||||||
Sbjct  4265  GGGGTTCAGCGGGTGCTCGTCGCCCGTGTATTCCTCGTCTCCCGGGCCAGCATCAGTTTC  4324

Query  1141  GACGGCCGGTCAAAGGCCCCCGGAATGTGTCGTCTCTCGGGACGTCTTATAGCCGGGGGT  1200
             ||||||||||||||||||||||||||||||||||||||||||||||||||||||||||||
Sbjct  4325  GACGGCCGGTCAAAGGCCCCCGGAATGTGTCGTCTCTCGGGACGTCTTATAGCCGGGGGT  4384

Query  1201  GCAATGCGGCCCGTCGGGACTGAGGAACGCGCTCCGGCTCGGATGCTGGCGTAATGGCCG  1260
             ||||||||||||||||||||||||||||||||||||||||||||||||||||||||||||
Sbjct  4385  GCAATGCGGCCCGTCGGGACTGAGGAACGCGCTCCGGCTCGGATGCTGGCGTAATGGCCG  4444

Query  1261  TAAGCGGCCCGTCTTGAAACACGGACCAAGGAGTCTAACATCCACGCGAGTGTTCGGGTG  1320
             ||||||||||||||||||||||||||||||||||||||||||||||||||||||||||||
Sbjct  4445  TAAGCGGCCCGTCTTGAAACACGGACCAAGGAGTCTAACATCCACGCGAGTGTTCGGGTG  4504

Query  1321  TCAAACCCGTGCGCGCAGTGAAAGCGAACGGAGGTGGGAGCCTTAGGGCGCACCATCGAC  1380
             |||||||||||||||||||||||||||||||||||||||||| |||||||||||||||||
Sbjct  4505  TCAAACCCGTGCGCGCAGTGAAAGCGAACGGAGGTGGGAGCCCTAGGGCGCACCATCGAC  4564

Query  1381  CGATCCTGAAGTCTTCGGATGGATTTGAGTAGGAGCGTGGCCGTTGGGACCCGAAAGATG  1440
             ||||||||||||||||||||||||||||||||||||||||||||||||||||||||||||
Sbjct  4565  CGATCCTGAAGTCTTCGGATGGATTTGAGTAGGAGCGTGGCCGTTGGGACCCGAAAGATG  4624

Query  1441  GTGAACTATGCCTGAATAGGGTGAAGCCAGAGGAAACTCTGGTGGAGGCTCGCAGCGGTT  1500
             ||||||||||||||||||||||||||||||||||||||||||||||||||||||||||||
Sbjct  4625  GTGAACTATGCCTGAATAGGGTGAAGCCAGAGGAAACTCTGGTGGAGGCTCGCAGCGGTT  4684

Query  1501  CTGACGTGCAAATCGATCGTCAAATTTGGGCATAGGGGCGAAAGACTAATCGAACCATCT  1560
             ||||||||||||||||||||||||||||||||||||||||||||||||||||||||||||
Sbjct  4685  CTGACGTGCAAATCGATCGTCAAATTTGGGCATAGGGGCGAAAGACTAATCGAACCATCT  4744

Query  1561  AGTAGCTGGTTCCTGCCGAAGTTTCCCTCAGGATAGCAGTGACGAGATTCCAGTTTTATG  1620
             ||||||||||||||||||||||||||||||||||||||||||||||||||||||||||||
Sbjct  4745  AGTAGCTGGTTCCTGCCGAAGTTTCCCTCAGGATAGCAGTGACGAGATTCCAGTTTTATG  4804

Query  1621  AGGTAAAGCGAATGATTAGAGGCCTTGGGGATGAAACATCCTTAACCTATTCTCAAACTT  1680
             ||||||||||||||||||||||||||||||||||||||||||||||||||||||||||||
Sbjct  4805  AGGTAAAGCGAATGATTAGAGGCCTTGGGGATGAAACATCCTTAACCTATTCTCAAACTT  4864

Query  1681  TAAATATGTAAGAAGTCCTTGTTTCTTAAGTGAACGTGGGCACTAGAATGGAACGTCACT  1740
             ||||||||||||||| ||||||||||||||||||||||||||||||||||||||||||||
Sbjct  4865  TAAATATGTAAGAAGCCCTTGTTTCTTAAGTGAACGTGGGCACTAGAATGGAACGTCACT  4924

Query  1741  AGTGGGCCATTTTTGGTAAGCAGAACTGGCGATGCGGGATGAACCGAACGCGAGGTTAAG  1800
             ||||||||||||||||||||||||||||||||||||||||||||||||||||||||||||
Sbjct  4925  AGTGGGCCATTTTTGGTAAGCAGAACTGGCGATGCGGGATGAACCGAACGCGAGGTTAAG  4984

Query  1801  GTGCCGGAATGCACGCTCATCAGACACCACAAAAGGTGTTAGTTCATCTAGACAGCCCGA  1860
             ||||||||||||||||||||||||||||||||||||||||||||||||||||||||||||
Sbjct  4985  GTGCCGGAATGCACGCTCATCAGACACCACAAAAGGTGTTAGTTCATCTAGACAGCCCGA  5044

Query  1861  CGGTGGCCATGGAAGTCGGAATCCGCTAAGGAGTGTGTAACAACTCACGGGCCGAATGAA  1920
             ||||||||||||||||||||||||||||||||||||||||||||||||||||||||||||
Sbjct  5045  CGGTGGCCATGGAAGTCGGAATCCGCTAAGGAGTGTGTAACAACTCACGGGCCGAATGAA  5104

Query  1921  CTAGCCCTGAAAATGGATGGCGCTCAAGCGTGCTACCCATACCTCGCCGCCGGGGTTGAA  1980
             ||||||||||||||||||||||||||||||||||||||||||||||||||||||||||||
Sbjct  5105  CTAGCCCTGAAAATGGATGGCGCTCAAGCGTGCTACCCATACCTCGCCGCCGGGGTTGAA  5164

Query  1981  ATGACGCCCCGGCGAGTAGGCAGGCGTGGAGGTCCGTGACGAAGCCCTGGGGGTGACCCC  2040
             ||||||||||||||||||||||||||||||||||||||||||||||||||||||||||||
Sbjct  5165  ATGACGCCCCGGCGAGTAGGCAGGCGTGGAGGTCCGTGACGAAGCCCTGGGGGTGACCCC  5224

Query  2041  GGGTCGAACGGCCTCTAGTGC  2061
             |||||||||||||||||||||
Sbjct  5225  GGGTCGAACGGCCTCTAGTGC  5245


>JAJVHL010000002.1 Trichophyton indotineae strain TIMM20114 ctg.000001F, whole genome 
shotgun sequence
Length=8011651

 Score = 3747 bits (2029),  Expect = 0.0
 Identities = 2052/2063 (99%), Gaps = 2/2063 (0%)
 Strand=Plus/Plus

Query  1      CAAGGTTTCCGTAGGTGAACCTGCGGAAGGATCATTAGCGCGCAGGCCGGAGGCTGGCCC  60
              ||||||||||||||||||||||||||||||||||||| ||||||||||||||||||||||
Sbjct  10131  CAAGGTTTCCGTAGGTGAACCTGCGGAAGGATCATTAACGCGCAGGCCGGAGGCTGGCCC  10190

Query  61     CCCACGATAGGGCCAAACGTCCGTCAGGGGTGAGCAGATGTGCGCCGGCCGTACCGCCCC  120
              ||||||||||||||||||||||||||||||||||||||||||||||||||||||||||||
Sbjct  10191  CCCACGATAGGGCCAAACGTCCGTCAGGGGTGAGCAGATGTGCGCCGGCCGTACCGCCCC  10250

Query  121    ATTCTTGTCTACATTACTCGGTTGCCTCGGCGGGCCGCGCTCTCCCAGGAGAGCCGTTCG  180
              |||||||||||| |||||||||||||||||||||||||||||| ||||||||||||||||
Sbjct  10251  ATTCTTGTCTACCTTACTCGGTTGCCTCGGCGGGCCGCGCTCTTCCAGGAGAGCCGTTCG  10310

Query  181    GCGAGCCTCTCTTTAGTGGCTAAACGCTGGACCGCGCCCGCCGGAGGACAGACGCaaaaa  240
              ||||||||||||||||||||||||||||||||||||||||||||||||||||||||||||
Sbjct  10311  GCGAGCCTCTCTTTAGTGGCTAAACGCTGGACCGCGCCCGCCGGAGGACAGACGCAAAAA  10370

Query  241    aaTTCTTTCAGAAGAGCTGTCAGTCTGAGCGTTAGCAAGCAAAAATCAGTTAAAACTTTC  300
              ||||||||||||||||||||||||||||||||||||||||||||||||||||||||||||
Sbjct  10371  AATTCTTTCAGAAGAGCTGTCAGTCTGAGCGTTAGCAAGCAAAAATCAGTTAAAACTTTC  10430

Query  301    AACAACGGATCTCTTGGTTCCGGCATCGATGAAGAACGCAGCGAAATGCGATAAGTAATG  360
              ||||||||||||||||||||||||||||||||||||||||||||||||||||||||||||
Sbjct  10431  AACAACGGATCTCTTGGTTCCGGCATCGATGAAGAACGCAGCGAAATGCGATAAGTAATG  10490

Query  361    TGAATTGCAGAATTCCGTGAATCATCGAATCTTTGAACGCACATTGCGCCCCCTGGCATT  420
              ||||||||||||||||||||||||||||||||||||||||||||||||||||||||||||
Sbjct  10491  TGAATTGCAGAATTCCGTGAATCATCGAATCTTTGAACGCACATTGCGCCCCCTGGCATT  10550

Query  421    CCGGGGGGCATGCCTGTTCGAGCGTCATTTCAGCCCCTCAAGCCCGGCTTGTGTGATGGA  480
              ||||||||||||||||||||||||||||||||||||||||||||||||||||||||||||
Sbjct  10551  CCGGGGGGCATGCCTGTTCGAGCGTCATTTCAGCCCCTCAAGCCCGGCTTGTGTGATGGA  10610

Query  481    CGACCGTCCGGCGCCCCCGTCTTTGGGGGTGCGGGACGCGCCCGAAAAGCAGTGGCCAGG  540
              |||||||||||||||||||| |||||||||||||||||||||||||||||||||||||||
Sbjct  10611  CGACCGTCCGGCGCCCCCGTTTTTGGGGGTGCGGGACGCGCCCGAAAAGCAGTGGCCAGG  10670

Query  541    CCGCGATTCCGGCTTCCTAGGCGAATGGGCAACAAACCAGCGCCTCCAGGACCGGCCGCC  600
              ||||||||||||||||||||||||||||||||||||||||||||||||||||||||||||
Sbjct  10671  CCGCGATTCCGGCTTCCTAGGCGAATGGGCAACAAACCAGCGCCTCCAGGACCGGCCGCC  10730

Query  601    CTGGCCTCAAAATCTGTTTTATACTTATCAGGTTGACCTCGGATCAGGTAGGGATACCCG  660
              |||||||||||||||||||||||||||||||||||||||||||||||||||| |||||||
Sbjct  10731  CTGGCCTCAAAATCTGTTTTATACTTATCAGGTTGACCTCGGATCAGGTAGGAATACCCG  10790

Query  661    CTGAACTTAAGCATATCAATAAGCGGAGGAAAAGAAACCAACAGGGATTGCCCCAGTAAC  720
              ||||||||||||||||||||||||||||||||||||||||||||||||||||||||||||
Sbjct  10791  CTGAACTTAAGCATATCAATAAGCGGAGGAAAAGAAACCAACAGGGATTGCCCCAGTAAC  10850

Query  721    GGCGAGTGAAGCGGCAAGAGCTCAAATTTGAAATCTGGCCTCCCCCGGGGGCCCGAGTTG  780
              ||||||||||||||||||||||||||||||||||||||||||||| ||||||||||||||
Sbjct  10851  GGCGAGTGAAGCGGCAAGAGCTCAAATTTGAAATCTGGCCTCCCCTGGGGGCCCGAGTTG  10910

Query  781    TAATTTGCAGAGGATGCTTCGGGTGCGGCCGCCGTCTAAGTTCCTTGGAACAGGACGTCA  840
              ||||||||||||||||||||||||||||||||||||||||||||||||||||||||||||
Sbjct  10911  TAATTTGCAGAGGATGCTTCGGGTGCGGCCGCCGTCTAAGTTCCTTGGAACAGGACGTCA  10970

Query  841    GAGAGGGTGAGAATCCCGTCTTGGGCGGGCGGTCCGCGCCCGTGTGAAGCTCCTTCGACG  900
              ||||||||||||||||||||||||||||||||||||||||||||||||||||||||||||
Sbjct  10971  GAGAGGGTGAGAATCCCGTCTTGGGCGGGCGGTCCGCGCCCGTGTGAAGCTCCTTCGACG  11030

Query  901    AGTCGAGTTGTTTGGGAATGCAGCTCTAAGCGGGTGGTAAATTTCATCTAAAGCTAAATA  960
              ||||||||||||||||||||||||||||||||||||||||||||||||||||||||||||
Sbjct  11031  AGTCGAGTTGTTTGGGAATGCAGCTCTAAGCGGGTGGTAAATTTCATCTAAAGCTAAATA  11090

Query  961    TTGGCCGGAGACCGATAGCGCACAAGTAGAGTGATCGAAAGGTTAAAAGCACCTTGAAAA  1020
              ||||||||||||||||||||||||||||||||||||||||||||||||||||||||||||
Sbjct  11091  TTGGCCGGAGACCGATAGCGCACAAGTAGAGTGATCGAAAGGTTAAAAGCACCTTGAAAA  11150

Query  1021   GGGAGTTAAACAGCACGTGAAATTGTTGAAAGGGAAGCGCTTGCGGCCAGACTCGGGGGC  1080
              ||||||||||||||||||||||||||||||||||||||||||||||||||||||||||||
Sbjct  11151  GGGAGTTAAACAGCACGTGAAATTGTTGAAAGGGAAGCGCTTGCGGCCAGACTCGGGGGC  11210

Query  1081   GGGGTTCAGCGGGTGCTCGTCGCCCGTGTACTCCTCGTCTCCCGGGCCAGCATCAGTTTC  1140
              |||||||||||||||||||||||||||||| ||||||| |||||||||||||||||||||
Sbjct  11211  GGGGTTCAGCGGGTGCTCGTCGCCCGTGTATTCCTCGTTTCCCGGGCCAGCATCAGTTTC  11270

Query  1141   GACGGCCGGTCAAAGGCCCCCGGAATGTGTCGTCTCTCGGGACGTCTTATAGCCGGGGGT  1200
              ||||||||||||||||||||||||||||||||||||||||||||||||||||||||||||
Sbjct  11271  GACGGCCGGTCAAAGGCCCCCGGAATGTGTCGTCTCTCGGGACGTCTTATAGCCGGGGGT  11330

Query  1201   GCAATGCGGCCCGTCGGGACTGAGGAACGCGCTCCGGCTCGGATGCTGGCGTAATGGCCG  1260
              ||||||||||||||||||||||||||||||||||||||||||||||||||||||||||||
Sbjct  11331  GCAATGCGGCCCGTCGGGACTGAGGAACGCGCTCCGGCTCGGATGCTGGCGTAATGGCCG  11390

Query  1261   TAAGCGGCCCGTCTTGAAACACGGACCAAGGAGTCTAACATCCACGCGAGTGTTCGGGTG  1320
              ||||||||||||||||||||||||||||||||||||||||||||||||||||||||||||
Sbjct  11391  TAAGCGGCCCGTCTTGAAACACGGACCAAGGAGTCTAACATCCACGCGAGTGTTCGGGTG  11450

Query  1321   TCAAACCCGTGCGCGCAGTGAAAGCGAACGGAGGTGGGAGCCTTA--GGGCGCACCATCG  1378
              |||||||||||||||||||||||||||||||||||||||||||||  |||||||||||||
Sbjct  11451  TCAAACCCGTGCGCGCAGTGAAAGCGAACGGAGGTGGGAGCCTTAGGGGGCGCACCATCG  11510

Query  1379   ACCGATCCTGAAGTCTTCGGATGGATTTGAGTAGGAGCGTGGCCGTTGGGACCCGAAAGA  1438
              ||||||||||||||||||||||||||||||||||||||||||||||||||||||||||||
Sbjct  11511  ACCGATCCTGAAGTCTTCGGATGGATTTGAGTAGGAGCGTGGCCGTTGGGACCCGAAAGA  11570

Query  1439   TGGTGAACTATGCCTGAATAGGGTGAAGCCAGAGGAAACTCTGGTGGAGGCTCGCAGCGG  1498
              ||||||||||||||||||||||||||||||||||||||||||||||||||||||||||||
Sbjct  11571  TGGTGAACTATGCCTGAATAGGGTGAAGCCAGAGGAAACTCTGGTGGAGGCTCGCAGCGG  11630

Query  1499   TTCTGACGTGCAAATCGATCGTCAAATTTGGGCATAGGGGCGAAAGACTAATCGAACCAT  1558
              ||||||||||||||||||||||||||||||||||||||||||||||||||||||||||||
Sbjct  11631  TTCTGACGTGCAAATCGATCGTCAAATTTGGGCATAGGGGCGAAAGACTAATCGAACCAT  11690

Query  1559   CTAGTAGCTGGTTCCTGCCGAAGTTTCCCTCAGGATAGCAGTGACGAGATTCCAGTTTTA  1618
              ||||||||||||||||||||||||||||||||||||||||||||||||||||||||||||
Sbjct  11691  CTAGTAGCTGGTTCCTGCCGAAGTTTCCCTCAGGATAGCAGTGACGAGATTCCAGTTTTA  11750

Query  1619   TGAGGTAAAGCGAATGATTAGAGGCCTTGGGGATGAAACATCCTTAACCTATTCTCAAAC  1678
              ||||||||||||||||||||||||||||||||||||||||||||||||||||||||||||
Sbjct  11751  TGAGGTAAAGCGAATGATTAGAGGCCTTGGGGATGAAACATCCTTAACCTATTCTCAAAC  11810

Query  1679   TTTAAATATGTAAGAAGTCCTTGTTTCTTAAGTGAACGTGGGCACTAGAATGGAACGTCA  1738
              ||||||||||||||||| ||||||||||||||||||||||||||||||||||||||||||
Sbjct  11811  TTTAAATATGTAAGAAGCCCTTGTTTCTTAAGTGAACGTGGGCACTAGAATGGAACGTCA  11870

Query  1739   CTAGTGGGCCATTTTTGGTAAGCAGAACTGGCGATGCGGGATGAACCGAACGCGAGGTTA  1798
              ||||||||||||||||||||||||||||||||||||||||||||||||||||||||||||
Sbjct  11871  CTAGTGGGCCATTTTTGGTAAGCAGAACTGGCGATGCGGGATGAACCGAACGCGAGGTTA  11930

Query  1799   AGGTGCCGGAATGCACGCTCATCAGACACCACAAAAGGTGTTAGTTCATCTAGACAGCCC  1858
              ||||||||||||||||||||||||||||||||||||||||||||||||||||||||||||
Sbjct  11931  AGGTGCCGGAATGCACGCTCATCAGACACCACAAAAGGTGTTAGTTCATCTAGACAGCCC  11990

Query  1859   GACGGTGGCCATGGAAGTCGGAATCCGCTAAGGAGTGTGTAACAACTCACGGGCCGAATG  1918
              ||||||||||||||||||||||||||||||||||||||||||||||||||||||||||||
Sbjct  11991  GACGGTGGCCATGGAAGTCGGAATCCGCTAAGGAGTGTGTAACAACTCACGGGCCGAATG  12050

Query  1919   AACTAGCCCTGAAAATGGATGGCGCTCAAGCGTGCTACCCATACCTCGCCGCCGGGGTTG  1978
              ||||||||||||||||||||||||||||||||||||||||||||||||||||||||||||
Sbjct  12051  AACTAGCCCTGAAAATGGATGGCGCTCAAGCGTGCTACCCATACCTCGCCGCCGGGGTTG  12110

Query  1979   AAATGACGCCCCGGCGAGTAGGCAGGCGTGGAGGTCCGTGACGAAGCCCTGGGGGTGACC  2038
              ||||||||||||||||||||||||||||||||||||||||||||||||||||||||||||
Sbjct  12111  AAATGACGCCCCGGCGAGTAGGCAGGCGTGGAGGTCCGTGACGAAGCCCTGGGGGTGACC  12170

Query  2039   CCGGGTCGAACGGCCTCTAGTGC  2061
              |||||||||||||||||||||||
Sbjct  12171  CCGGGTCGAACGGCCTCTAGTGC  12193


 Score = 3740 bits (2025),  Expect = 0.0
 Identities = 2051/2063 (99%), Gaps = 3/2063 (0%)
 Strand=Plus/Plus

Query  1     CAAGGTTTCCGTAGGTGAACCTGCGGAAGGATCATTAGCGCGCAGGCCGGAGGCTGGCCC  60
             ||||||||||||||||||||||||||||||||||||| ||||||||||||||||||||||
Sbjct  1299  CAAGGTTTCCGTAGGTGAACCTGCGGAAGGATCATTAACGCGCAGGCCGGAGGCTGGCCC  1358

Query  61    CCCACGATAGGGCCAAACGTCCGTCAGGGGTGAGCAGATGTGCGCCGGCCGTACCGCCCC  120
             ||||||||||||||||||||||||||||||||||||||||||||||||||||||||||||
Sbjct  1359  CCCACGATAGGGCCAAACGTCCGTCAGGGGTGAGCAGATGTGCGCCGGCCGTACCGCCCC  1418

Query  121   ATTCTTGTCTACATTACTCGGTTGCCTCGGCGGGCCGCGCTCTCCCAGGAGAGCCGTTCG  180
             |||||||||||| |||||||||||||||||||||||||||||| ||||||||||||||||
Sbjct  1419  ATTCTTGTCTACCTTACTCGGTTGCCTCGGCGGGCCGCGCTCTTCCAGGAGAGCCGTTCG  1478

Query  181   GCGAGCCTCTCTTTAGTGGCTAAACGCTGGACCGCGCCCGCCGGAGGACAGACGCaaaaa  240
             ||||||||||||||||||||||||||||||||||||||||||||||||||||||||||||
Sbjct  1479  GCGAGCCTCTCTTTAGTGGCTAAACGCTGGACCGCGCCCGCCGGAGGACAGACGCAAAAA  1538

Query  241   aaTTCTTTCAGAAGAGCTGTCAGTCTGAGCGTTAGCAAGCAAAAATCAGTTAAAACTTTC  300
             ||||||||||||||||||||||||||||||||||||||||||||||||||||||||||||
Sbjct  1539  AATTCTTTCAGAAGAGCTGTCAGTCTGAGCGTTAGCAAGCAAAAATCAGTTAAAACTTTC  1598

Query  301   AACAACGGATCTCTTGGTTCCGGCATCGATGAAGAACGCAGCGAAATGCGATAAGTAATG  360
             ||||||||||||||||||||||||||||||||||||||||||||||||||||||||||||
Sbjct  1599  AACAACGGATCTCTTGGTTCCGGCATCGATGAAGAACGCAGCGAAATGCGATAAGTAATG  1658

Query  361   TGAATTGCAGAATTCCGTGAATCATCGAATCTTTGAACGCACATTGCGCCCCCTGGCATT  420
             ||||||||||||||||||||||||||||||||||||||||||||||||||||||||||||
Sbjct  1659  TGAATTGCAGAATTCCGTGAATCATCGAATCTTTGAACGCACATTGCGCCCCCTGGCATT  1718

Query  421   CCGGGGGGCATGCCTGTTCGAGCGTCATTTCAGCCCCTCAAGCCCGGCTTGTGTGATGGA  480
             ||||||||||||||||||||||||||||||||||||||||||||||||||||||||||||
Sbjct  1719  CCGGGGGGCATGCCTGTTCGAGCGTCATTTCAGCCCCTCAAGCCCGGCTTGTGTGATGGA  1778

Query  481   CGACCGTCCGGCGCCCCCGTCTTTGGGGGTGCGGGACGCGCCCGAAAAGCAGTGGCCAGG  540
             |||||||||||||||||||| |||||||||||||||||||||||||||||||||||||||
Sbjct  1779  CGACCGTCCGGCGCCCCCGTTTTTGGGGGTGCGGGACGCGCCCGAAAAGCAGTGGCCAGG  1838

Query  541   CCGCGATTCCGGCTTCCTAGGCGAATGGGCAACAAACCAGCGCCTCCAGGACCGGCCGCC  600
             ||||||||||||||||||||||||||||||||||||||||||||||||||||||||||||
Sbjct  1839  CCGCGATTCCGGCTTCCTAGGCGAATGGGCAACAAACCAGCGCCTCCAGGACCGGCCGCC  1898

Query  601   CTGGCCTCAAAATCTGTTTTATACTTATCAGGTTGACCTCGGATCAGGTAGGGATACCCG  660
             |||||||||||||||||||||||||||||||||||||||||||||||||||| |||||||
Sbjct  1899  CTGGCCTCAAAATCTGTTTTATACTTATCAGGTTGACCTCGGATCAGGTAGGAATACCCG  1958

Query  661   CTGAACTTAAGCATATCAATAAGCGGAGGAAAAGAAACCAACAGGGATTGCCCCAGTAAC  720
             ||||||||||||||||||||||||||||||||||||||||||||||||||||||||||||
Sbjct  1959  CTGAACTTAAGCATATCAATAAGCGGAGGAAAAGAAACCAACAGGGATTGCCCCAGTAAC  2018

Query  721   GGCGAGTGAAGCGGCAAGAGCTCAAATTTGAAATCTGGCCTCCCCCGGGGGCCCGAGTTG  780
             ||||||||||||||||||||||||||||||||||||||||||||| ||||||||||||||
Sbjct  2019  GGCGAGTGAAGCGGCAAGAGCTCAAATTTGAAATCTGGCCTCCCCTGGGGGCCCGAGTTG  2078

Query  781   TAATTTGCAGAGGATGCTTCGGGTGCGGCCGCCGTCTAAGTTCCTTGGAACAGGACGTCA  840
             ||||||||||||||||||||||||||||||||||||||||||||||||||||||||||||
Sbjct  2079  TAATTTGCAGAGGATGCTTCGGGTGCGGCCGCCGTCTAAGTTCCTTGGAACAGGACGTCA  2138

Query  841   GAGAGGGTGAGAATCCCGTCTTGGGCGGGCGGTCCGCGCCCGTGTGAAGCTCCTTCGACG  900
             ||||||||||||||||||||||||||||||||||||||||||||||||||||||||||||
Sbjct  2139  GAGAGGGTGAGAATCCCGTCTTGGGCGGGCGGTCCGCGCCCGTGTGAAGCTCCTTCGACG  2198

Query  901   AGTCGAGTTGTTTGGGAATGCAGCTCTAAGCGGGTGGTAAATTTCATCTAAAGCTAAATA  960
             ||||||||||||||||||||||||||||||||||||||||||||||||||||||||||||
Sbjct  2199  AGTCGAGTTGTTTGGGAATGCAGCTCTAAGCGGGTGGTAAATTTCATCTAAAGCTAAATA  2258

Query  961   TTGGCCGGAGACCGATAGCGCACAAGTAGAGTGATCGAAAGGTTAAAAGCACCTTGAAAA  1020
             ||||||||||||||||||||||||||||||||||||||||||||||||||||||||||||
Sbjct  2259  TTGGCCGGAGACCGATAGCGCACAAGTAGAGTGATCGAAAGGTTAAAAGCACCTTGAAAA  2318

Query  1021  GGGAGTTAAACAGCACGTGAAATTGTTGAAAGGGAAGCGCTTGCGGCCAGACTCGGGGGC  1080
             |||||||||||||||||||||||||||||||||||||||||||||||||||||| |||||
Sbjct  2319  GGGAGTTAAACAGCACGTGAAATTGTTGAAAGGGAAGCGCTTGCGGCCAGACTC-GGGGC  2377

Query  1081  GGGGTTCAGCGGGTGCTCGTCGCCCGTGTACTCCTCGTCTCCCGGGCCAGCATCAGTTTC  1140
             |||||||||||||||||||||||||||||| ||||||| |||||||||||||||||||||
Sbjct  2378  GGGGTTCAGCGGGTGCTCGTCGCCCGTGTATTCCTCGTTTCCCGGGCCAGCATCAGTTTC  2437

Query  1141  GACGGCCGGTCAAAGGCCCCCGGAATGTGTCGTCTCTCGGGACGTCTTATAGCCGGGGGT  1200
             ||||||||||||||||||||||||||||||||||||||||||||||||||||||||||||
Sbjct  2438  GACGGCCGGTCAAAGGCCCCCGGAATGTGTCGTCTCTCGGGACGTCTTATAGCCGGGGGT  2497

Query  1201  GCAATGCGGCCCGTCGGGACTGAGGAACGCGCTCCGGCTCGGATGCTGGCGTAATGGCCG  1260
             ||||||||||||||||||||||||||||||||||||||||||||||||||||||||||||
Sbjct  2498  GCAATGCGGCCCGTCGGGACTGAGGAACGCGCTCCGGCTCGGATGCTGGCGTAATGGCCG  2557

Query  1261  TAAGCGGCCCGTCTTGAAACACGGACCAAGGAGTCTAACATCCACGCGAGTGTTCGGGTG  1320
             ||||||||||||||||||||||||||||||||||||||||||||||||||||||||||||
Sbjct  2558  TAAGCGGCCCGTCTTGAAACACGGACCAAGGAGTCTAACATCCACGCGAGTGTTCGGGTG  2617

Query  1321  TCAAACCCGTGCGCGCAGTGAAAGCGAACGGAGGTGGGAGCCTTA--GGGCGCACCATCG  1378
             |||||||||||||||||||||||||||||||||||||||||||||  |||||||||||||
Sbjct  2618  TCAAACCCGTGCGCGCAGTGAAAGCGAACGGAGGTGGGAGCCTTAGGGGGCGCACCATCG  2677

Query  1379  ACCGATCCTGAAGTCTTCGGATGGATTTGAGTAGGAGCGTGGCCGTTGGGACCCGAAAGA  1438
             ||||||||||||||||||||||||||||||||||||||||||||||||||||||||||||
Sbjct  2678  ACCGATCCTGAAGTCTTCGGATGGATTTGAGTAGGAGCGTGGCCGTTGGGACCCGAAAGA  2737

Query  1439  TGGTGAACTATGCCTGAATAGGGTGAAGCCAGAGGAAACTCTGGTGGAGGCTCGCAGCGG  1498
             ||||||||||||||||||||||||||||||||||||||||||||||||||||||||||||
Sbjct  2738  TGGTGAACTATGCCTGAATAGGGTGAAGCCAGAGGAAACTCTGGTGGAGGCTCGCAGCGG  2797

Query  1499  TTCTGACGTGCAAATCGATCGTCAAATTTGGGCATAGGGGCGAAAGACTAATCGAACCAT  1558
             ||||||||||||||||||||||||||||||||||||||||||||||||||||||||||||
Sbjct  2798  TTCTGACGTGCAAATCGATCGTCAAATTTGGGCATAGGGGCGAAAGACTAATCGAACCAT  2857

Query  1559  CTAGTAGCTGGTTCCTGCCGAAGTTTCCCTCAGGATAGCAGTGACGAGATTCCAGTTTTA  1618
             ||||||||||||||||||||||||||||||||||||||||||||||||||||||||||||
Sbjct  2858  CTAGTAGCTGGTTCCTGCCGAAGTTTCCCTCAGGATAGCAGTGACGAGATTCCAGTTTTA  2917

Query  1619  TGAGGTAAAGCGAATGATTAGAGGCCTTGGGGATGAAACATCCTTAACCTATTCTCAAAC  1678
             ||||||||||||||||||||||||||||||||||||||||||||||||||||||||||||
Sbjct  2918  TGAGGTAAAGCGAATGATTAGAGGCCTTGGGGATGAAACATCCTTAACCTATTCTCAAAC  2977

Query  1679  TTTAAATATGTAAGAAGTCCTTGTTTCTTAAGTGAACGTGGGCACTAGAATGGAACGTCA  1738
             ||||||||||||||||| ||||||||||||||||||||||||||||||||||||||||||
Sbjct  2978  TTTAAATATGTAAGAAGCCCTTGTTTCTTAAGTGAACGTGGGCACTAGAATGGAACGTCA  3037

Query  1739  CTAGTGGGCCATTTTTGGTAAGCAGAACTGGCGATGCGGGATGAACCGAACGCGAGGTTA  1798
             ||||||||||||||||||||||||||||||||||||||||||||||||||||||||||||
Sbjct  3038  CTAGTGGGCCATTTTTGGTAAGCAGAACTGGCGATGCGGGATGAACCGAACGCGAGGTTA  3097

Query  1799  AGGTGCCGGAATGCACGCTCATCAGACACCACAAAAGGTGTTAGTTCATCTAGACAGCCC  1858
             ||||||||||||||||||||||||||||||||||||||||||||||||||||||||||||
Sbjct  3098  AGGTGCCGGAATGCACGCTCATCAGACACCACAAAAGGTGTTAGTTCATCTAGACAGCCC  3157

Query  1859  GACGGTGGCCATGGAAGTCGGAATCCGCTAAGGAGTGTGTAACAACTCACGGGCCGAATG  1918
             ||||||||||||||||||||||||||||||||||||||||||||||||||||||||||||
Sbjct  3158  GACGGTGGCCATGGAAGTCGGAATCCGCTAAGGAGTGTGTAACAACTCACGGGCCGAATG  3217

Query  1919  AACTAGCCCTGAAAATGGATGGCGCTCAAGCGTGCTACCCATACCTCGCCGCCGGGGTTG  1978
             ||||||||||||||||||||||||||||||||||||||||||||||||||||||||||||
Sbjct  3218  AACTAGCCCTGAAAATGGATGGCGCTCAAGCGTGCTACCCATACCTCGCCGCCGGGGTTG  3277

Query  1979  AAATGACGCCCCGGCGAGTAGGCAGGCGTGGAGGTCCGTGACGAAGCCCTGGGGGTGACC  2038
             ||||||||||||||||||||||||||||||||||||||||||||||||||||||||||||
Sbjct  3278  AAATGACGCCCCGGCGAGTAGGCAGGCGTGGAGGTCCGTGACGAAGCCCTGGGGGTGACC  3337

Query  2039  CCGGGTCGAACGGCCTCTAGTGC  2061
             |||||||||||||||||||||||
Sbjct  3338  CCGGGTCGAACGGCCTCTAGTGC  3360


>DS995812.1 Trichophyton equinum CBS 127.97 supercont1.95 genomic scaffold, 
whole genome shotgun sequence
Length=36547

 Score = 3711 bits (2009),  Expect = 0.0
 Identities = 2047/2065 (99%), Gaps = 4/2065 (0%)
 Strand=Plus/Plus

Query  1     CAAGGTTTCCGTAGGTGAACCTGCGGAAGGATCATTAGCGCGCAGGCCGGAGGCTGGCCC  60
             ||||||||||||||||||||||||||||||||||||| ||||||||||||||||||||||
Sbjct  781   CAAGGTTTCCGTAGGTGAACCTGCGGAAGGATCATTAACGCGCAGGCCGGAGGCTGGCCC  840

Query  61    CCCACGATAGGGCCAAACGTCCGTCAGGGGTGAGCAGATGTGCGCCGGCCGTACCGCCCC  120
             |||| |||||||||||||||||||||||||||||||||||||||||||||||||||||||
Sbjct  841   CCCAGGATAGGGCCAAACGTCCGTCAGGGGTGAGCAGATGTGCGCCGGCCGTACCGCCCC  900

Query  121   ATTCTTGTCTACATTACTCGGTTGCCTCGGCGGGCCGCGCTCTCCCAGGAGAGCCGTTCG  180
             |||||||||||| |||||||||||||||||||||||||||||||||||||||||||||||
Sbjct  901   ATTCTTGTCTACCTTACTCGGTTGCCTCGGCGGGCCGCGCTCTCCCAGGAGAGCCGTTCG  960

Query  181   GCGAGCCTCTCTT--TAGTGGCTAAACGCTGGACCGCGCCCGCCGGAGGACAGACGC--a  236
             |||||||||||||  ||| |||| |||||||||||||||||||||||||||||||||  |
Sbjct  961   GCGAGCCTCTCTTTATAGCGGCTCAACGCTGGACCGCGCCCGCCGGAGGACAGACGCAAA  1020

Query  237   aaaaaaTTCTTTCAGAAGAGCTGTCAGTCTGAGCGTTAGCAAGCAAAAATCAGTTAAAAC  296
             ||||||||||||||||||||||||||||||||||||||||||||||||||||||||||||
Sbjct  1021  AAAAAATTCTTTCAGAAGAGCTGTCAGTCTGAGCGTTAGCAAGCAAAAATCAGTTAAAAC  1080

Query  297   TTTCAACAACGGATCTCTTGGTTCCGGCATCGATGAAGAACGCAGCGAAATGCGATAAGT  356
             ||||||||||||||||||||||||||||||||||||||||||||||||||||||||||||
Sbjct  1081  TTTCAACAACGGATCTCTTGGTTCCGGCATCGATGAAGAACGCAGCGAAATGCGATAAGT  1140

Query  357   AATGTGAATTGCAGAATTCCGTGAATCATCGAATCTTTGAACGCACATTGCGCCCCCTGG  416
             ||||||||||||||||||||||||||||||||||||||||||||||||||||||||||||
Sbjct  1141  AATGTGAATTGCAGAATTCCGTGAATCATCGAATCTTTGAACGCACATTGCGCCCCCTGG  1200

Query  417   CATTCCGGGGGGCATGCCTGTTCGAGCGTCATTTCAGCCCCTCAAGCCCGGCTTGTGTGA  476
             ||||||||||||||||||||||||||||||||||||||||||||||||||||||||||||
Sbjct  1201  CATTCCGGGGGGCATGCCTGTTCGAGCGTCATTTCAGCCCCTCAAGCCCGGCTTGTGTGA  1260

Query  477   TGGACGACCGTCCGGCGCCCCCGTCTTTGGGGGTGCGGGACGCGCCCGAAAAGCAGTGGC  536
             |||||||||||||||||||||||||| |||||||||||||||||||||||||||||||||
Sbjct  1261  TGGACGACCGTCCGGCGCCCCCGTCTCTGGGGGTGCGGGACGCGCCCGAAAAGCAGTGGC  1320

Query  537   CAGGCCGCGATTCCGGCTTCCTAGGCGAATGGGCAACAAACCAGCGCCTCCAGGACCGGC  596
             ||||||||||||||||||| ||||||||||||||||||||||||||||||||||||||||
Sbjct  1321  CAGGCCGCGATTCCGGCTTTCTAGGCGAATGGGCAACAAACCAGCGCCTCCAGGACCGGC  1380

Query  597   CGCCCTGGCCTCAAAATCTGTTTTATACTTATCAGGTTGACCTCGGATCAGGTAGGGATA  656
             ||||||||||||||||||||||||||||||||||||||||||||||||||||||||||||
Sbjct  1381  CGCCCTGGCCTCAAAATCTGTTTTATACTTATCAGGTTGACCTCGGATCAGGTAGGGATA  1440

Query  657   CCCGCTGAACTTAAGCATATCAATAAGCGGAGGAAAAGAAACCAACAGGGATTGCCCCAG  716
             |||||||||||||||||||||||||||||||||||||||||||||||||||||||| |||
Sbjct  1441  CCCGCTGAACTTAAGCATATCAATAAGCGGAGGAAAAGAAACCAACAGGGATTGCCTCAG  1500

Query  717   TAACGGCGAGTGAAGCGGCAAGAGCTCAAATTTGAAATCTGGCCTCCCCCGGGGGCCCGA  776
             ||||||||||||||||||||||||||||||||||||||||||||||||||||||||||||
Sbjct  1501  TAACGGCGAGTGAAGCGGCAAGAGCTCAAATTTGAAATCTGGCCTCCCCCGGGGGCCCGA  1560

Query  777   GTTGTAATTTGCAGAGGATGCTTCGGGTGCGGCCGCCGTCTAAGTTCCTTGGAACAGGAC  836
             |||||||||||||||||||| |||||||||||||||||||||||||||||||||||||||
Sbjct  1561  GTTGTAATTTGCAGAGGATGTTTCGGGTGCGGCCGCCGTCTAAGTTCCTTGGAACAGGAC  1620

Query  837   GTCAGAGAGGGTGAGAATCCCGTCTTGGGCGGGCGGTCCGCGCCCGTGTGAAGCTCCTTC  896
             ||||||||||||||||||||||||||||||||||||||||||||||||||||||||||||
Sbjct  1621  GTCAGAGAGGGTGAGAATCCCGTCTTGGGCGGGCGGTCCGCGCCCGTGTGAAGCTCCTTC  1680

Query  897   GACGAGTCGAGTTGTTTGGGAATGCAGCTCTAAGCGGGTGGTAAATTTCATCTAAAGCTA  956
             ||||||||||||||||||||||||||||||||||||||||||||||||||||||||||||
Sbjct  1681  GACGAGTCGAGTTGTTTGGGAATGCAGCTCTAAGCGGGTGGTAAATTTCATCTAAAGCTA  1740

Query  957   AATATTGGCCGGAGACCGATAGCGCACAAGTAGAGTGATCGAAAGGTTAAAAGCACCTTG  1016
             ||||||||||||||||||||||||||||||||||||||||||||||||||||||||||||
Sbjct  1741  AATATTGGCCGGAGACCGATAGCGCACAAGTAGAGTGATCGAAAGGTTAAAAGCACCTTG  1800

Query  1017  AAAAGGGAGTTAAACAGCACGTGAAATTGTTGAAAGGGAAGCGCTTGCGGCCAGACTCGG  1076
             ||||||||||||||||||||||||||||||||||||||||||||||||||||||||||||
Sbjct  1801  AAAAGGGAGTTAAACAGCACGTGAAATTGTTGAAAGGGAAGCGCTTGCGGCCAGACTCGG  1860

Query  1077  GGGCGGGGTTCAGCGGGTGCTCGTCGCCCGTGTACTCCTCGTCTCCCGGGCCAGCATCAG  1136
             |||||||||||||||||||||||||||||||||| ||||||| |||||||||||||||||
Sbjct  1861  GGGCGGGGTTCAGCGGGTGCTCGTCGCCCGTGTATTCCTCGTTTCCCGGGCCAGCATCAG  1920

Query  1137  TTTCGACGGCCGGTCAAAGGCCCCCGGAATGTGTCGTCTCTCGGGACGTCTTATAGCCGG  1196
             ||||||||||||||||||||||||||||||||||||||||||||||||||||||||||||
Sbjct  1921  TTTCGACGGCCGGTCAAAGGCCCCCGGAATGTGTCGTCTCTCGGGACGTCTTATAGCCGG  1980

Query  1197  GGGTGCAATGCGGCCCGTCGGGACTGAGGAACGCGCTCCGGCTCGGATGCTGGCGTAATG  1256
             ||||||||||||||||||||||||||||||||||||||||||||||||||||||||||||
Sbjct  1981  GGGTGCAATGCGGCCCGTCGGGACTGAGGAACGCGCTCCGGCTCGGATGCTGGCGTAATG  2040

Query  1257  GCCGTAAGCGGCCCGTCTTGAAACACGGACCAAGGAGTCTAACATCCACGCGAGTGTTCG  1316
             ||||||||||||||||||||||||||||||||||||||||||||||||||||||||||||
Sbjct  2041  GCCGTAAGCGGCCCGTCTTGAAACACGGACCAAGGAGTCTAACATCCACGCGAGTGTTCG  2100

Query  1317  GGTGTCAAACCCGTGCGCGCAGTGAAAGCGAACGGAGGTGGGAGCCTTAGGGCGCACCAT  1376
             |||||||||||||||||||||||||||||||||||||||||||||| |||||||||||||
Sbjct  2101  GGTGTCAAACCCGTGCGCGCAGTGAAAGCGAACGGAGGTGGGAGCCCTAGGGCGCACCAT  2160

Query  1377  CGACCGATCCTGAAGTCTTCGGATGGATTTGAGTAGGAGCGTGGCCGTTGGGACCCGAAA  1436
             ||||||||||||||||||||||||||||||||||||||||||||||||||||||||||||
Sbjct  2161  CGACCGATCCTGAAGTCTTCGGATGGATTTGAGTAGGAGCGTGGCCGTTGGGACCCGAAA  2220

Query  1437  GATGGTGAACTATGCCTGAATAGGGTGAAGCCAGAGGAAACTCTGGTGGAGGCTCGCAGC  1496
             ||||||||||||||||||||||||||||||||||||||||||||||||||||||||||||
Sbjct  2221  GATGGTGAACTATGCCTGAATAGGGTGAAGCCAGAGGAAACTCTGGTGGAGGCTCGCAGC  2280

Query  1497  GGTTCTGACGTGCAAATCGATCGTCAAATTTGGGCATAGGGGCGAAAGACTAATCGAACC  1556
             ||||||||||||||||||||||||||||||||||||||||||||||||||||||||||||
Sbjct  2281  GGTTCTGACGTGCAAATCGATCGTCAAATTTGGGCATAGGGGCGAAAGACTAATCGAACC  2340

Query  1557  ATCTAGTAGCTGGTTCCTGCCGAAGTTTCCCTCAGGATAGCAGTGACGAGATTCCAGTTT  1616
             ||||||||||||||||||||||||||||||||||||||||||||||||||||||||||||
Sbjct  2341  ATCTAGTAGCTGGTTCCTGCCGAAGTTTCCCTCAGGATAGCAGTGACGAGATTCCAGTTT  2400

Query  1617  TATGAGGTAAAGCGAATGATTAGAGGCCTTGGGGATGAAACATCCTTAACCTATTCTCAA  1676
             ||||||||||||||||||||||||||||||||||||||||||||||||||||||||||||
Sbjct  2401  TATGAGGTAAAGCGAATGATTAGAGGCCTTGGGGATGAAACATCCTTAACCTATTCTCAA  2460

Query  1677  ACTTTAAATATGTAAGAAGTCCTTGTTTCTTAAGTGAACGTGGGCACTAGAATGGAACGT  1736
             ||||||||||||||||||| ||||||||||||||||||||||||||||||||||||||||
Sbjct  2461  ACTTTAAATATGTAAGAAGCCCTTGTTTCTTAAGTGAACGTGGGCACTAGAATGGAACGT  2520

Query  1737  CACTAGTGGGCCATTTTTGGTAAGCAGAACTGGCGATGCGGGATGAACCGAACGCGAGGT  1796
             ||||||||||||||||||||||||||||||||||||||||||||||||||||||||||||
Sbjct  2521  CACTAGTGGGCCATTTTTGGTAAGCAGAACTGGCGATGCGGGATGAACCGAACGCGAGGT  2580

Query  1797  TAAGGTGCCGGAATGCACGCTCATCAGACACCACAAAAGGTGTTAGTTCATCTAGACAGC  1856
             ||||||||||||||||||||||||||||||||||||||||||||||||||||||||||||
Sbjct  2581  TAAGGTGCCGGAATGCACGCTCATCAGACACCACAAAAGGTGTTAGTTCATCTAGACAGC  2640

Query  1857  CCGACGGTGGCCATGGAAGTCGGAATCCGCTAAGGAGTGTGTAACAACTCACGGGCCGAA  1916
             ||||||||||||||||||||||||||||||||||||||||||||||||||||||||||||
Sbjct  2641  CCGACGGTGGCCATGGAAGTCGGAATCCGCTAAGGAGTGTGTAACAACTCACGGGCCGAA  2700

Query  1917  TGAACTAGCCCTGAAAATGGATGGCGCTCAAGCGTGCTACCCATACCTCGCCGCCGGGGT  1976
             ||||||||||||||||||||||||||||||||||||||||||||||||||||||||||||
Sbjct  2701  TGAACTAGCCCTGAAAATGGATGGCGCTCAAGCGTGCTACCCATACCTCGCCGCCGGGGT  2760

Query  1977  TGAAATGACGCCCCGGCGAGTAGGCAGGCGTGGAGGTCCGTGACGAAGCCCTGGGGGTGA  2036
             |||||||||||||||||||||||||||||||||||||||||||||||||| |||||||||
Sbjct  2761  TGAAATGACGCCCCGGCGAGTAGGCAGGCGTGGAGGTCCGTGACGAAGCCTTGGGGGTGA  2820

Query  2037  CCCCGGGTCGAACGGCCTCTAGTGC  2061
             |||||||||||||||||||||||||
Sbjct  2821  CCCCGGGTCGAACGGCCTCTAGTGC  2845


 Score = 3711 bits (2009),  Expect = 0.0
 Identities = 2047/2065 (99%), Gaps = 4/2065 (0%)
 Strand=Plus/Plus

Query  1      CAAGGTTTCCGTAGGTGAACCTGCGGAAGGATCATTAGCGCGCAGGCCGGAGGCTGGCCC  60
              ||||||||||||||||||||||||||||||||||||| ||||||||||||||||||||||
Sbjct  9493   CAAGGTTTCCGTAGGTGAACCTGCGGAAGGATCATTAACGCGCAGGCCGGAGGCTGGCCC  9552

Query  61     CCCACGATAGGGCCAAACGTCCGTCAGGGGTGAGCAGATGTGCGCCGGCCGTACCGCCCC  120
              |||| |||||||||||||||||||||||||||||||||||||||||||||||||||||||
Sbjct  9553   CCCAGGATAGGGCCAAACGTCCGTCAGGGGTGAGCAGATGTGCGCCGGCCGTACCGCCCC  9612

Query  121    ATTCTTGTCTACATTACTCGGTTGCCTCGGCGGGCCGCGCTCTCCCAGGAGAGCCGTTCG  180
              |||||||||||| |||||||||||||||||||||||||||||||||||||||||||||||
Sbjct  9613   ATTCTTGTCTACCTTACTCGGTTGCCTCGGCGGGCCGCGCTCTCCCAGGAGAGCCGTTCG  9672

Query  181    GCGAGCCTCTCTT--TAGTGGCTAAACGCTGGACCGCGCCCGCCGGAGGACAGACGC--a  236
              |||||||||||||  ||| |||| |||||||||||||||||||||||||||||||||  |
Sbjct  9673   GCGAGCCTCTCTTTATAGCGGCTCAACGCTGGACCGCGCCCGCCGGAGGACAGACGCAAA  9732

Query  237    aaaaaaTTCTTTCAGAAGAGCTGTCAGTCTGAGCGTTAGCAAGCAAAAATCAGTTAAAAC  296
              ||||||||||||||||||||||||||||||||||||||||||||||||||||||||||||
Sbjct  9733   AAAAAATTCTTTCAGAAGAGCTGTCAGTCTGAGCGTTAGCAAGCAAAAATCAGTTAAAAC  9792

Query  297    TTTCAACAACGGATCTCTTGGTTCCGGCATCGATGAAGAACGCAGCGAAATGCGATAAGT  356
              ||||||||||||||||||||||||||||||||||||||||||||||||||||||||||||
Sbjct  9793   TTTCAACAACGGATCTCTTGGTTCCGGCATCGATGAAGAACGCAGCGAAATGCGATAAGT  9852

Query  357    AATGTGAATTGCAGAATTCCGTGAATCATCGAATCTTTGAACGCACATTGCGCCCCCTGG  416
              ||||||||||||||||||||||||||||||||||||||||||||||||||||||||||||
Sbjct  9853   AATGTGAATTGCAGAATTCCGTGAATCATCGAATCTTTGAACGCACATTGCGCCCCCTGG  9912

Query  417    CATTCCGGGGGGCATGCCTGTTCGAGCGTCATTTCAGCCCCTCAAGCCCGGCTTGTGTGA  476
              ||||||||||||||||||||||||||||||||||||||||||||||||||||||||||||
Sbjct  9913   CATTCCGGGGGGCATGCCTGTTCGAGCGTCATTTCAGCCCCTCAAGCCCGGCTTGTGTGA  9972

Query  477    TGGACGACCGTCCGGCGCCCCCGTCTTTGGGGGTGCGGGACGCGCCCGAAAAGCAGTGGC  536
              |||||||||||||||||||||||||| |||||||||||||||||||||||||||||||||
Sbjct  9973   TGGACGACCGTCCGGCGCCCCCGTCTCTGGGGGTGCGGGACGCGCCCGAAAAGCAGTGGC  10032

Query  537    CAGGCCGCGATTCCGGCTTCCTAGGCGAATGGGCAACAAACCAGCGCCTCCAGGACCGGC  596
              ||||||||||||||||||| ||||||||||||||||||||||||||||||||||||||||
Sbjct  10033  CAGGCCGCGATTCCGGCTTTCTAGGCGAATGGGCAACAAACCAGCGCCTCCAGGACCGGC  10092

Query  597    CGCCCTGGCCTCAAAATCTGTTTTATACTTATCAGGTTGACCTCGGATCAGGTAGGGATA  656
              ||||||||||||||||||||||||||||||||||||||||||||||||||||||||||||
Sbjct  10093  CGCCCTGGCCTCAAAATCTGTTTTATACTTATCAGGTTGACCTCGGATCAGGTAGGGATA  10152

Query  657    CCCGCTGAACTTAAGCATATCAATAAGCGGAGGAAAAGAAACCAACAGGGATTGCCCCAG  716
              |||||||||||||||||||||||||||||||||||||||||||||||||||||||| |||
Sbjct  10153  CCCGCTGAACTTAAGCATATCAATAAGCGGAGGAAAAGAAACCAACAGGGATTGCCTCAG  10212

Query  717    TAACGGCGAGTGAAGCGGCAAGAGCTCAAATTTGAAATCTGGCCTCCCCCGGGGGCCCGA  776
              ||||||||||||||||||||||||||||||||||||||||||||||||||||||||||||
Sbjct  10213  TAACGGCGAGTGAAGCGGCAAGAGCTCAAATTTGAAATCTGGCCTCCCCCGGGGGCCCGA  10272

Query  777    GTTGTAATTTGCAGAGGATGCTTCGGGTGCGGCCGCCGTCTAAGTTCCTTGGAACAGGAC  836
              |||||||||||||||||||| |||||||||||||||||||||||||||||||||||||||
Sbjct  10273  GTTGTAATTTGCAGAGGATGTTTCGGGTGCGGCCGCCGTCTAAGTTCCTTGGAACAGGAC  10332

Query  837    GTCAGAGAGGGTGAGAATCCCGTCTTGGGCGGGCGGTCCGCGCCCGTGTGAAGCTCCTTC  896
              ||||||||||||||||||||||||||||||||||||||||||||||||||||||||||||
Sbjct  10333  GTCAGAGAGGGTGAGAATCCCGTCTTGGGCGGGCGGTCCGCGCCCGTGTGAAGCTCCTTC  10392

Query  897    GACGAGTCGAGTTGTTTGGGAATGCAGCTCTAAGCGGGTGGTAAATTTCATCTAAAGCTA  956
              ||||||||||||||||||||||||||||||||||||||||||||||||||||||||||||
Sbjct  10393  GACGAGTCGAGTTGTTTGGGAATGCAGCTCTAAGCGGGTGGTAAATTTCATCTAAAGCTA  10452

Query  957    AATATTGGCCGGAGACCGATAGCGCACAAGTAGAGTGATCGAAAGGTTAAAAGCACCTTG  1016
              ||||||||||||||||||||||||||||||||||||||||||||||||||||||||||||
Sbjct  10453  AATATTGGCCGGAGACCGATAGCGCACAAGTAGAGTGATCGAAAGGTTAAAAGCACCTTG  10512

Query  1017   AAAAGGGAGTTAAACAGCACGTGAAATTGTTGAAAGGGAAGCGCTTGCGGCCAGACTCGG  1076
              ||||||||||||||||||||||||||||||||||||||||||||||||||||||||||||
Sbjct  10513  AAAAGGGAGTTAAACAGCACGTGAAATTGTTGAAAGGGAAGCGCTTGCGGCCAGACTCGG  10572

Query  1077   GGGCGGGGTTCAGCGGGTGCTCGTCGCCCGTGTACTCCTCGTCTCCCGGGCCAGCATCAG  1136
              |||||||||||||||||||||||||||||||||| ||||||| |||||||||||||||||
Sbjct  10573  GGGCGGGGTTCAGCGGGTGCTCGTCGCCCGTGTATTCCTCGTTTCCCGGGCCAGCATCAG  10632

Query  1137   TTTCGACGGCCGGTCAAAGGCCCCCGGAATGTGTCGTCTCTCGGGACGTCTTATAGCCGG  1196
              ||||||||||||||||||||||||||||||||||||||||||||||||||||||||||||
Sbjct  10633  TTTCGACGGCCGGTCAAAGGCCCCCGGAATGTGTCGTCTCTCGGGACGTCTTATAGCCGG  10692

Query  1197   GGGTGCAATGCGGCCCGTCGGGACTGAGGAACGCGCTCCGGCTCGGATGCTGGCGTAATG  1256
              ||||||||||||||||||||||||||||||||||||||||||||||||||||||||||||
Sbjct  10693  GGGTGCAATGCGGCCCGTCGGGACTGAGGAACGCGCTCCGGCTCGGATGCTGGCGTAATG  10752

Query  1257   GCCGTAAGCGGCCCGTCTTGAAACACGGACCAAGGAGTCTAACATCCACGCGAGTGTTCG  1316
              ||||||||||||||||||||||||||||||||||||||||||||||||||||||||||||
Sbjct  10753  GCCGTAAGCGGCCCGTCTTGAAACACGGACCAAGGAGTCTAACATCCACGCGAGTGTTCG  10812

Query  1317   GGTGTCAAACCCGTGCGCGCAGTGAAAGCGAACGGAGGTGGGAGCCTTAGGGCGCACCAT  1376
              |||||||||||||||||||||||||||||||||||||||||||||| |||||||||||||
Sbjct  10813  GGTGTCAAACCCGTGCGCGCAGTGAAAGCGAACGGAGGTGGGAGCCCTAGGGCGCACCAT  10872

Query  1377   CGACCGATCCTGAAGTCTTCGGATGGATTTGAGTAGGAGCGTGGCCGTTGGGACCCGAAA  1436
              ||||||||||||||||||||||||||||||||||||||||||||||||||||||||||||
Sbjct  10873  CGACCGATCCTGAAGTCTTCGGATGGATTTGAGTAGGAGCGTGGCCGTTGGGACCCGAAA  10932

Query  1437   GATGGTGAACTATGCCTGAATAGGGTGAAGCCAGAGGAAACTCTGGTGGAGGCTCGCAGC  1496
              ||||||||||||||||||||||||||||||||||||||||||||||||||||||||||||
Sbjct  10933  GATGGTGAACTATGCCTGAATAGGGTGAAGCCAGAGGAAACTCTGGTGGAGGCTCGCAGC  10992

Query  1497   GGTTCTGACGTGCAAATCGATCGTCAAATTTGGGCATAGGGGCGAAAGACTAATCGAACC  1556
              ||||||||||||||||||||||||||||||||||||||||||||||||||||||||||||
Sbjct  10993  GGTTCTGACGTGCAAATCGATCGTCAAATTTGGGCATAGGGGCGAAAGACTAATCGAACC  11052

Query  1557   ATCTAGTAGCTGGTTCCTGCCGAAGTTTCCCTCAGGATAGCAGTGACGAGATTCCAGTTT  1616
              ||||||||||||||||||||||||||||||||||||||||||||||||||||||||||||
Sbjct  11053  ATCTAGTAGCTGGTTCCTGCCGAAGTTTCCCTCAGGATAGCAGTGACGAGATTCCAGTTT  11112

Query  1617   TATGAGGTAAAGCGAATGATTAGAGGCCTTGGGGATGAAACATCCTTAACCTATTCTCAA  1676
              ||||||||||||||||||||||||||||||||||||||||||||||||||||||||||||
Sbjct  11113  TATGAGGTAAAGCGAATGATTAGAGGCCTTGGGGATGAAACATCCTTAACCTATTCTCAA  11172

Query  1677   ACTTTAAATATGTAAGAAGTCCTTGTTTCTTAAGTGAACGTGGGCACTAGAATGGAACGT  1736
              ||||||||||||||||||| ||||||||||||||||||||||||||||||||||||||||
Sbjct  11173  ACTTTAAATATGTAAGAAGCCCTTGTTTCTTAAGTGAACGTGGGCACTAGAATGGAACGT  11232

Query  1737   CACTAGTGGGCCATTTTTGGTAAGCAGAACTGGCGATGCGGGATGAACCGAACGCGAGGT  1796
              ||||||||||||||||||||||||||||||||||||||||||||||||||||||||||||
Sbjct  11233  CACTAGTGGGCCATTTTTGGTAAGCAGAACTGGCGATGCGGGATGAACCGAACGCGAGGT  11292

Query  1797   TAAGGTGCCGGAATGCACGCTCATCAGACACCACAAAAGGTGTTAGTTCATCTAGACAGC  1856
              ||||||||||||||||||||||||||||||||||||||||||||||||||||||||||||
Sbjct  11293  TAAGGTGCCGGAATGCACGCTCATCAGACACCACAAAAGGTGTTAGTTCATCTAGACAGC  11352

Query  1857   CCGACGGTGGCCATGGAAGTCGGAATCCGCTAAGGAGTGTGTAACAACTCACGGGCCGAA  1916
              ||||||||||||||||||||||||||||||||||||||||||||||||||||||||||||
Sbjct  11353  CCGACGGTGGCCATGGAAGTCGGAATCCGCTAAGGAGTGTGTAACAACTCACGGGCCGAA  11412

Query  1917   TGAACTAGCCCTGAAAATGGATGGCGCTCAAGCGTGCTACCCATACCTCGCCGCCGGGGT  1976
              ||||||||||||||||||||||||||||||||||||||||||||||||||||||||||||
Sbjct  11413  TGAACTAGCCCTGAAAATGGATGGCGCTCAAGCGTGCTACCCATACCTCGCCGCCGGGGT  11472

Query  1977   TGAAATGACGCCCCGGCGAGTAGGCAGGCGTGGAGGTCCGTGACGAAGCCCTGGGGGTGA  2036
              |||||||||||||||||||||||||||||||||||||||||||||||||| |||||||||
Sbjct  11473  TGAAATGACGCCCCGGCGAGTAGGCAGGCGTGGAGGTCCGTGACGAAGCCTTGGGGGTGA  11532

Query  2037   CCCCGGGTCGAACGGCCTCTAGTGC  2061
              |||||||||||||||||||||||||
Sbjct  11533  CCCCGGGTCGAACGGCCTCTAGTGC  11557


 Score = 3711 bits (2009),  Expect = 0.0
 Identities = 2047/2065 (99%), Gaps = 4/2065 (0%)
 Strand=Plus/Plus

Query  1      CAAGGTTTCCGTAGGTGAACCTGCGGAAGGATCATTAGCGCGCAGGCCGGAGGCTGGCCC  60
              ||||||||||||||||||||||||||||||||||||| ||||||||||||||||||||||
Sbjct  18213  CAAGGTTTCCGTAGGTGAACCTGCGGAAGGATCATTAACGCGCAGGCCGGAGGCTGGCCC  18272

Query  61     CCCACGATAGGGCCAAACGTCCGTCAGGGGTGAGCAGATGTGCGCCGGCCGTACCGCCCC  120
              |||| |||||||||||||||||||||||||||||||||||||||||||||||||||||||
Sbjct  18273  CCCAGGATAGGGCCAAACGTCCGTCAGGGGTGAGCAGATGTGCGCCGGCCGTACCGCCCC  18332

Query  121    ATTCTTGTCTACATTACTCGGTTGCCTCGGCGGGCCGCGCTCTCCCAGGAGAGCCGTTCG  180
              |||||||||||| |||||||||||||||||||||||||||||||||||||||||||||||
Sbjct  18333  ATTCTTGTCTACCTTACTCGGTTGCCTCGGCGGGCCGCGCTCTCCCAGGAGAGCCGTTCG  18392

Query  181    GCGAGCCTCTCTT--TAGTGGCTAAACGCTGGACCGCGCCCGCCGGAGGACAGACGC--a  236
              |||||||||||||  ||| |||| |||||||||||||||||||||||||||||||||  |
Sbjct  18393  GCGAGCCTCTCTTTATAGCGGCTCAACGCTGGACCGCGCCCGCCGGAGGACAGACGCAAA  18452

Query  237    aaaaaaTTCTTTCAGAAGAGCTGTCAGTCTGAGCGTTAGCAAGCAAAAATCAGTTAAAAC  296
              ||||||||||||||||||||||||||||||||||||||||||||||||||||||||||||
Sbjct  18453  AAAAAATTCTTTCAGAAGAGCTGTCAGTCTGAGCGTTAGCAAGCAAAAATCAGTTAAAAC  18512

Query  297    TTTCAACAACGGATCTCTTGGTTCCGGCATCGATGAAGAACGCAGCGAAATGCGATAAGT  356
              ||||||||||||||||||||||||||||||||||||||||||||||||||||||||||||
Sbjct  18513  TTTCAACAACGGATCTCTTGGTTCCGGCATCGATGAAGAACGCAGCGAAATGCGATAAGT  18572

Query  357    AATGTGAATTGCAGAATTCCGTGAATCATCGAATCTTTGAACGCACATTGCGCCCCCTGG  416
              ||||||||||||||||||||||||||||||||||||||||||||||||||||||||||||
Sbjct  18573  AATGTGAATTGCAGAATTCCGTGAATCATCGAATCTTTGAACGCACATTGCGCCCCCTGG  18632

Query  417    CATTCCGGGGGGCATGCCTGTTCGAGCGTCATTTCAGCCCCTCAAGCCCGGCTTGTGTGA  476
              ||||||||||||||||||||||||||||||||||||||||||||||||||||||||||||
Sbjct  18633  CATTCCGGGGGGCATGCCTGTTCGAGCGTCATTTCAGCCCCTCAAGCCCGGCTTGTGTGA  18692

Query  477    TGGACGACCGTCCGGCGCCCCCGTCTTTGGGGGTGCGGGACGCGCCCGAAAAGCAGTGGC  536
              |||||||||||||||||||||||||| |||||||||||||||||||||||||||||||||
Sbjct  18693  TGGACGACCGTCCGGCGCCCCCGTCTCTGGGGGTGCGGGACGCGCCCGAAAAGCAGTGGC  18752

Query  537    CAGGCCGCGATTCCGGCTTCCTAGGCGAATGGGCAACAAACCAGCGCCTCCAGGACCGGC  596
              ||||||||||||||||||| ||||||||||||||||||||||||||||||||||||||||
Sbjct  18753  CAGGCCGCGATTCCGGCTTTCTAGGCGAATGGGCAACAAACCAGCGCCTCCAGGACCGGC  18812

Query  597    CGCCCTGGCCTCAAAATCTGTTTTATACTTATCAGGTTGACCTCGGATCAGGTAGGGATA  656
              ||||||||||||||||||||||||||||||||||||||||||||||||||||||||||||
Sbjct  18813  CGCCCTGGCCTCAAAATCTGTTTTATACTTATCAGGTTGACCTCGGATCAGGTAGGGATA  18872

Query  657    CCCGCTGAACTTAAGCATATCAATAAGCGGAGGAAAAGAAACCAACAGGGATTGCCCCAG  716
              |||||||||||||||||||||||||||||||||||||||||||||||||||||||| |||
Sbjct  18873  CCCGCTGAACTTAAGCATATCAATAAGCGGAGGAAAAGAAACCAACAGGGATTGCCTCAG  18932

Query  717    TAACGGCGAGTGAAGCGGCAAGAGCTCAAATTTGAAATCTGGCCTCCCCCGGGGGCCCGA  776
              ||||||||||||||||||||||||||||||||||||||||||||||||||||||||||||
Sbjct  18933  TAACGGCGAGTGAAGCGGCAAGAGCTCAAATTTGAAATCTGGCCTCCCCCGGGGGCCCGA  18992

Query  777    GTTGTAATTTGCAGAGGATGCTTCGGGTGCGGCCGCCGTCTAAGTTCCTTGGAACAGGAC  836
              |||||||||||||||||||| |||||||||||||||||||||||||||||||||||||||
Sbjct  18993  GTTGTAATTTGCAGAGGATGTTTCGGGTGCGGCCGCCGTCTAAGTTCCTTGGAACAGGAC  19052

Query  837    GTCAGAGAGGGTGAGAATCCCGTCTTGGGCGGGCGGTCCGCGCCCGTGTGAAGCTCCTTC  896
              ||||||||||||||||||||||||||||||||||||||||||||||||||||||||||||
Sbjct  19053  GTCAGAGAGGGTGAGAATCCCGTCTTGGGCGGGCGGTCCGCGCCCGTGTGAAGCTCCTTC  19112

Query  897    GACGAGTCGAGTTGTTTGGGAATGCAGCTCTAAGCGGGTGGTAAATTTCATCTAAAGCTA  956
              ||||||||||||||||||||||||||||||||||||||||||||||||||||||||||||
Sbjct  19113  GACGAGTCGAGTTGTTTGGGAATGCAGCTCTAAGCGGGTGGTAAATTTCATCTAAAGCTA  19172

Query  957    AATATTGGCCGGAGACCGATAGCGCACAAGTAGAGTGATCGAAAGGTTAAAAGCACCTTG  1016
              ||||||||||||||||||||||||||||||||||||||||||||||||||||||||||||
Sbjct  19173  AATATTGGCCGGAGACCGATAGCGCACAAGTAGAGTGATCGAAAGGTTAAAAGCACCTTG  19232

Query  1017   AAAAGGGAGTTAAACAGCACGTGAAATTGTTGAAAGGGAAGCGCTTGCGGCCAGACTCGG  1076
              ||||||||||||||||||||||||||||||||||||||||||||||||||||||||||||
Sbjct  19233  AAAAGGGAGTTAAACAGCACGTGAAATTGTTGAAAGGGAAGCGCTTGCGGCCAGACTCGG  19292

Query  1077   GGGCGGGGTTCAGCGGGTGCTCGTCGCCCGTGTACTCCTCGTCTCCCGGGCCAGCATCAG  1136
              |||||||||||||||||||||||||||||||||| ||||||| |||||||||||||||||
Sbjct  19293  GGGCGGGGTTCAGCGGGTGCTCGTCGCCCGTGTATTCCTCGTTTCCCGGGCCAGCATCAG  19352

Query  1137   TTTCGACGGCCGGTCAAAGGCCCCCGGAATGTGTCGTCTCTCGGGACGTCTTATAGCCGG  1196
              ||||||||||||||||||||||||||||||||||||||||||||||||||||||||||||
Sbjct  19353  TTTCGACGGCCGGTCAAAGGCCCCCGGAATGTGTCGTCTCTCGGGACGTCTTATAGCCGG  19412

Query  1197   GGGTGCAATGCGGCCCGTCGGGACTGAGGAACGCGCTCCGGCTCGGATGCTGGCGTAATG  1256
              ||||||||||||||||||||||||||||||||||||||||||||||||||||||||||||
Sbjct  19413  GGGTGCAATGCGGCCCGTCGGGACTGAGGAACGCGCTCCGGCTCGGATGCTGGCGTAATG  19472

Query  1257   GCCGTAAGCGGCCCGTCTTGAAACACGGACCAAGGAGTCTAACATCCACGCGAGTGTTCG  1316
              ||||||||||||||||||||||||||||||||||||||||||||||||||||||||||||
Sbjct  19473  GCCGTAAGCGGCCCGTCTTGAAACACGGACCAAGGAGTCTAACATCCACGCGAGTGTTCG  19532

Query  1317   GGTGTCAAACCCGTGCGCGCAGTGAAAGCGAACGGAGGTGGGAGCCTTAGGGCGCACCAT  1376
              |||||||||||||||||||||||||||||||||||||||||||||| |||||||||||||
Sbjct  19533  GGTGTCAAACCCGTGCGCGCAGTGAAAGCGAACGGAGGTGGGAGCCCTAGGGCGCACCAT  19592

Query  1377   CGACCGATCCTGAAGTCTTCGGATGGATTTGAGTAGGAGCGTGGCCGTTGGGACCCGAAA  1436
              ||||||||||||||||||||||||||||||||||||||||||||||||||||||||||||
Sbjct  19593  CGACCGATCCTGAAGTCTTCGGATGGATTTGAGTAGGAGCGTGGCCGTTGGGACCCGAAA  19652

Query  1437   GATGGTGAACTATGCCTGAATAGGGTGAAGCCAGAGGAAACTCTGGTGGAGGCTCGCAGC  1496
              ||||||||||||||||||||||||||||||||||||||||||||||||||||||||||||
Sbjct  19653  GATGGTGAACTATGCCTGAATAGGGTGAAGCCAGAGGAAACTCTGGTGGAGGCTCGCAGC  19712

Query  1497   GGTTCTGACGTGCAAATCGATCGTCAAATTTGGGCATAGGGGCGAAAGACTAATCGAACC  1556
              ||||||||||||||||||||||||||||||||||||||||||||||||||||||||||||
Sbjct  19713  GGTTCTGACGTGCAAATCGATCGTCAAATTTGGGCATAGGGGCGAAAGACTAATCGAACC  19772

Query  1557   ATCTAGTAGCTGGTTCCTGCCGAAGTTTCCCTCAGGATAGCAGTGACGAGATTCCAGTTT  1616
              ||||||||||||||||||||||||||||||||||||||||||||||||||||||||||||
Sbjct  19773  ATCTAGTAGCTGGTTCCTGCCGAAGTTTCCCTCAGGATAGCAGTGACGAGATTCCAGTTT  19832

Query  1617   TATGAGGTAAAGCGAATGATTAGAGGCCTTGGGGATGAAACATCCTTAACCTATTCTCAA  1676
              ||||||||||||||||||||||||||||||||||||||||||||||||||||||||||||
Sbjct  19833  TATGAGGTAAAGCGAATGATTAGAGGCCTTGGGGATGAAACATCCTTAACCTATTCTCAA  19892

Query  1677   ACTTTAAATATGTAAGAAGTCCTTGTTTCTTAAGTGAACGTGGGCACTAGAATGGAACGT  1736
              ||||||||||||||||||| ||||||||||||||||||||||||||||||||||||||||
Sbjct  19893  ACTTTAAATATGTAAGAAGCCCTTGTTTCTTAAGTGAACGTGGGCACTAGAATGGAACGT  19952

Query  1737   CACTAGTGGGCCATTTTTGGTAAGCAGAACTGGCGATGCGGGATGAACCGAACGCGAGGT  1796
              ||||||||||||||||||||||||||||||||||||||||||||||||||||||||||||
Sbjct  19953  CACTAGTGGGCCATTTTTGGTAAGCAGAACTGGCGATGCGGGATGAACCGAACGCGAGGT  20012

Query  1797   TAAGGTGCCGGAATGCACGCTCATCAGACACCACAAAAGGTGTTAGTTCATCTAGACAGC  1856
              ||||||||||||||||||||||||||||||||||||||||||||||||||||||||||||
Sbjct  20013  TAAGGTGCCGGAATGCACGCTCATCAGACACCACAAAAGGTGTTAGTTCATCTAGACAGC  20072

Query  1857   CCGACGGTGGCCATGGAAGTCGGAATCCGCTAAGGAGTGTGTAACAACTCACGGGCCGAA  1916
              ||||||||||||||||||||||||||||||||||||||||||||||||||||||||||||
Sbjct  20073  CCGACGGTGGCCATGGAAGTCGGAATCCGCTAAGGAGTGTGTAACAACTCACGGGCCGAA  20132

Query  1917   TGAACTAGCCCTGAAAATGGATGGCGCTCAAGCGTGCTACCCATACCTCGCCGCCGGGGT  1976
              ||||||||||||||||||||||||||||||||||||||||||||||||||||||||||||
Sbjct  20133  TGAACTAGCCCTGAAAATGGATGGCGCTCAAGCGTGCTACCCATACCTCGCCGCCGGGGT  20192

Query  1977   TGAAATGACGCCCCGGCGAGTAGGCAGGCGTGGAGGTCCGTGACGAAGCCCTGGGGGTGA  2036
              |||||||||||||||||||||||||||||||||||||||||||||||||| |||||||||
Sbjct  20193  TGAAATGACGCCCCGGCGAGTAGGCAGGCGTGGAGGTCCGTGACGAAGCCTTGGGGGTGA  20252

Query  2037   CCCCGGGTCGAACGGCCTCTAGTGC  2061
              |||||||||||||||||||||||||
Sbjct  20253  CCCCGGGTCGAACGGCCTCTAGTGC  20277


>GG698504.1 Trichophyton tonsurans CBS 112818 genomic scaffold supercont1.28, 
whole genome shotgun sequence
Length=305211

 Score = 3705 bits (2006),  Expect = 0.0
 Identities = 2046/2065 (99%), Gaps = 4/2065 (0%)
 Strand=Plus/Plus

Query  1      CAAGGTTTCCGTAGGTGAACCTGCGGAAGGATCATTAGCGCGCAGGCCGGAGGCTGGCCC  60
              ||||||||||||||||||||||||||||||||||||| |||||||||||||||| |||||
Sbjct  13535  CAAGGTTTCCGTAGGTGAACCTGCGGAAGGATCATTAACGCGCAGGCCGGAGGCCGGCCC  13594

Query  61     CCCACGATAGGGCCAAACGTCCGTCAGGGGTGAGCAGATGTGCGCCGGCCGTACCGCCCC  120
              |||| |||||||||||||||||||||||||||||||||||||||||||||||||||||||
Sbjct  13595  CCCAGGATAGGGCCAAACGTCCGTCAGGGGTGAGCAGATGTGCGCCGGCCGTACCGCCCC  13654

Query  121    ATTCTTGTCTACATTACTCGGTTGCCTCGGCGGGCCGCGCTCTCCCAGGAGAGCCGTTCG  180
              |||||||||||| |||||||||||||||||||||||||||||||||||||||||||||||
Sbjct  13655  ATTCTTGTCTACCTTACTCGGTTGCCTCGGCGGGCCGCGCTCTCCCAGGAGAGCCGTTCG  13714

Query  181    GCGAGCCTCTCTT--TAGTGGCTAAACGCTGGACCGCGCCCGCCGGAGGACAGACGC--a  236
              |||||||||||||  ||| |||| |||||||||||||||||||||||||||||||||  |
Sbjct  13715  GCGAGCCTCTCTTTATAGCGGCTCAACGCTGGACCGCGCCCGCCGGAGGACAGACGCAAA  13774

Query  237    aaaaaaTTCTTTCAGAAGAGCTGTCAGTCTGAGCGTTAGCAAGCAAAAATCAGTTAAAAC  296
              ||||||||||||||||||||||||||||||||||||||||||||||||||||||||||||
Sbjct  13775  AAAAAATTCTTTCAGAAGAGCTGTCAGTCTGAGCGTTAGCAAGCAAAAATCAGTTAAAAC  13834

Query  297    TTTCAACAACGGATCTCTTGGTTCCGGCATCGATGAAGAACGCAGCGAAATGCGATAAGT  356
              ||||||||||||||||||||||||||||||||||||||||||||||||||||||||||||
Sbjct  13835  TTTCAACAACGGATCTCTTGGTTCCGGCATCGATGAAGAACGCAGCGAAATGCGATAAGT  13894

Query  357    AATGTGAATTGCAGAATTCCGTGAATCATCGAATCTTTGAACGCACATTGCGCCCCCTGG  416
              ||||||||||||||||||||||||||||||||||||||||||||||||||||||||||||
Sbjct  13895  AATGTGAATTGCAGAATTCCGTGAATCATCGAATCTTTGAACGCACATTGCGCCCCCTGG  13954

Query  417    CATTCCGGGGGGCATGCCTGTTCGAGCGTCATTTCAGCCCCTCAAGCCCGGCTTGTGTGA  476
              ||||||||||||||||||||||||||||||||||||||||||||||||||||||||||||
Sbjct  13955  CATTCCGGGGGGCATGCCTGTTCGAGCGTCATTTCAGCCCCTCAAGCCCGGCTTGTGTGA  14014

Query  477    TGGACGACCGTCCGGCGCCCCCGTCTTTGGGGGTGCGGGACGCGCCCGAAAAGCAGTGGC  536
              |||||||||||||||||||||||||| |||||||||||||||||||||||||||||||||
Sbjct  14015  TGGACGACCGTCCGGCGCCCCCGTCTCTGGGGGTGCGGGACGCGCCCGAAAAGCAGTGGC  14074

Query  537    CAGGCCGCGATTCCGGCTTCCTAGGCGAATGGGCAACAAACCAGCGCCTCCAGGACCGGC  596
              ||||||||||||||||||| ||||||||||||||||||||||||||||||||||||||||
Sbjct  14075  CAGGCCGCGATTCCGGCTTTCTAGGCGAATGGGCAACAAACCAGCGCCTCCAGGACCGGC  14134

Query  597    CGCCCTGGCCTCAAAATCTGTTTTATACTTATCAGGTTGACCTCGGATCAGGTAGGGATA  656
              ||||||||||||||||||||||||||||||||||||||||||||||||||||||||||||
Sbjct  14135  CGCCCTGGCCTCAAAATCTGTTTTATACTTATCAGGTTGACCTCGGATCAGGTAGGGATA  14194

Query  657    CCCGCTGAACTTAAGCATATCAATAAGCGGAGGAAAAGAAACCAACAGGGATTGCCCCAG  716
              ||||||||||||||||||||||||||||||||||||||||||||||||||||||||||||
Sbjct  14195  CCCGCTGAACTTAAGCATATCAATAAGCGGAGGAAAAGAAACCAACAGGGATTGCCCCAG  14254

Query  717    TAACGGCGAGTGAAGCGGCAAGAGCTCAAATTTGAAATCTGGCCTCCCCCGGGGGCCCGA  776
              ||||||||||||||||||||||||||||||||||||||||||||||||||||||||||||
Sbjct  14255  TAACGGCGAGTGAAGCGGCAAGAGCTCAAATTTGAAATCTGGCCTCCCCCGGGGGCCCGA  14314

Query  777    GTTGTAATTTGCAGAGGATGCTTCGGGTGCGGCCGCCGTCTAAGTTCCTTGGAACAGGAC  836
              |||||||||||||||||||| |||||||||||||||||||||||||||||||||||||||
Sbjct  14315  GTTGTAATTTGCAGAGGATGTTTCGGGTGCGGCCGCCGTCTAAGTTCCTTGGAACAGGAC  14374

Query  837    GTCAGAGAGGGTGAGAATCCCGTCTTGGGCGGGCGGTCCGCGCCCGTGTGAAGCTCCTTC  896
              ||||||||||||||||||||||||||||||||||||||||||||||||||||||||||||
Sbjct  14375  GTCAGAGAGGGTGAGAATCCCGTCTTGGGCGGGCGGTCCGCGCCCGTGTGAAGCTCCTTC  14434

Query  897    GACGAGTCGAGTTGTTTGGGAATGCAGCTCTAAGCGGGTGGTAAATTTCATCTAAAGCTA  956
              ||||||||||||||||||||||||||||||||||||||||||||||||||||||||||||
Sbjct  14435  GACGAGTCGAGTTGTTTGGGAATGCAGCTCTAAGCGGGTGGTAAATTTCATCTAAAGCTA  14494

Query  957    AATATTGGCCGGAGACCGATAGCGCACAAGTAGAGTGATCGAAAGGTTAAAAGCACCTTG  1016
              ||||||||||||||||||||||||||||||||||||||||||||||||||||||||||||
Sbjct  14495  AATATTGGCCGGAGACCGATAGCGCACAAGTAGAGTGATCGAAAGGTTAAAAGCACCTTG  14554

Query  1017   AAAAGGGAGTTAAACAGCACGTGAAATTGTTGAAAGGGAAGCGCTTGCGGCCAGACTCGG  1076
              ||||||||||||||||||||||||||||||||||||||||||||||||||||||||||||
Sbjct  14555  AAAAGGGAGTTAAACAGCACGTGAAATTGTTGAAAGGGAAGCGCTTGCGGCCAGACTCGG  14614

Query  1077   GGGCGGGGTTCAGCGGGTGCTCGTCGCCCGTGTACTCCTCGTCTCCCGGGCCAGCATCAG  1136
              |||||||||||||||||||||||||||||||||| ||||||| |||||||||||||||||
Sbjct  14615  GGGCGGGGTTCAGCGGGTGCTCGTCGCCCGTGTATTCCTCGTTTCCCGGGCCAGCATCAG  14674

Query  1137   TTTCGACGGCCGGTCAAAGGCCCCCGGAATGTGTCGTCTCTCGGGACGTCTTATAGCCGG  1196
              ||||||||||||||||||||||||||||||||||||||||||||||||||||||||||||
Sbjct  14675  TTTCGACGGCCGGTCAAAGGCCCCCGGAATGTGTCGTCTCTCGGGACGTCTTATAGCCGG  14734

Query  1197   GGGTGCAATGCGGCCCGTCGGGACTGAGGAACGCGCTCCGGCTCGGATGCTGGCGTAATG  1256
              ||||||||||||||||||||||||||||||||||||||||||||||||||||||||||||
Sbjct  14735  GGGTGCAATGCGGCCCGTCGGGACTGAGGAACGCGCTCCGGCTCGGATGCTGGCGTAATG  14794

Query  1257   GCCGTAAGCGGCCCGTCTTGAAACACGGACCAAGGAGTCTAACATCCACGCGAGTGTTCG  1316
              ||||||||||||||||||||||||||||||||||||||||||||||||||||||||||||
Sbjct  14795  GCCGTAAGCGGCCCGTCTTGAAACACGGACCAAGGAGTCTAACATCCACGCGAGTGTTCG  14854

Query  1317   GGTGTCAAACCCGTGCGCGCAGTGAAAGCGAACGGAGGTGGGAGCCTTAGGGCGCACCAT  1376
              |||||||||||||||||||||||||||||||||||||||||||||| |||||||||||||
Sbjct  14855  GGTGTCAAACCCGTGCGCGCAGTGAAAGCGAACGGAGGTGGGAGCCCTAGGGCGCACCAT  14914

Query  1377   CGACCGATCCTGAAGTCTTCGGATGGATTTGAGTAGGAGCGTGGCCGTTGGGACCCGAAA  1436
              ||||||||||||||||||||||||||||||||||||||||||||||||||||||||||||
Sbjct  14915  CGACCGATCCTGAAGTCTTCGGATGGATTTGAGTAGGAGCGTGGCCGTTGGGACCCGAAA  14974

Query  1437   GATGGTGAACTATGCCTGAATAGGGTGAAGCCAGAGGAAACTCTGGTGGAGGCTCGCAGC  1496
              ||||||||||||||||||||||||||||||||||||||||||||||||||||||||||||
Sbjct  14975  GATGGTGAACTATGCCTGAATAGGGTGAAGCCAGAGGAAACTCTGGTGGAGGCTCGCAGC  15034

Query  1497   GGTTCTGACGTGCAAATCGATCGTCAAATTTGGGCATAGGGGCGAAAGACTAATCGAACC  1556
              ||||||||||||||||||||||||| ||||||||||||||||||||||||||||||||||
Sbjct  15035  GGTTCTGACGTGCAAATCGATCGTCGAATTTGGGCATAGGGGCGAAAGACTAATCGAACC  15094

Query  1557   ATCTAGTAGCTGGTTCCTGCCGAAGTTTCCCTCAGGATAGCAGTGACGAGATTCCAGTTT  1616
              ||||||||||||||||||||||||||||||||||||||||||||||||||||||||||||
Sbjct  15095  ATCTAGTAGCTGGTTCCTGCCGAAGTTTCCCTCAGGATAGCAGTGACGAGATTCCAGTTT  15154

Query  1617   TATGAGGTAAAGCGAATGATTAGAGGCCTTGGGGATGAAACATCCTTAACCTATTCTCAA  1676
              ||||||||||||||||||||||||||||||||||||||||||||||||||||||||||||
Sbjct  15155  TATGAGGTAAAGCGAATGATTAGAGGCCTTGGGGATGAAACATCCTTAACCTATTCTCAA  15214

Query  1677   ACTTTAAATATGTAAGAAGTCCTTGTTTCTTAAGTGAACGTGGGCACTAGAATGGAACGT  1736
              ||||||||||||||||||| ||||||||||||||||||||||||||||||||||||||||
Sbjct  15215  ACTTTAAATATGTAAGAAGCCCTTGTTTCTTAAGTGAACGTGGGCACTAGAATGGAACGT  15274

Query  1737   CACTAGTGGGCCATTTTTGGTAAGCAGAACTGGCGATGCGGGATGAACCGAACGCGAGGT  1796
              ||||||||||||||||||||||||||||||||||||||||||||||||||||||||||||
Sbjct  15275  CACTAGTGGGCCATTTTTGGTAAGCAGAACTGGCGATGCGGGATGAACCGAACGCGAGGT  15334

Query  1797   TAAGGTGCCGGAATGCACGCTCATCAGACACCACAAAAGGTGTTAGTTCATCTAGACAGC  1856
              ||||||||||||||||||||||||||||||||||||||||||||||||||||||||||||
Sbjct  15335  TAAGGTGCCGGAATGCACGCTCATCAGACACCACAAAAGGTGTTAGTTCATCTAGACAGC  15394

Query  1857   CCGACGGTGGCCATGGAAGTCGGAATCCGCTAAGGAGTGTGTAACAACTCACGGGCCGAA  1916
              ||||||||||||||||||||||||||||||||||||||||||||||||||||||||||||
Sbjct  15395  CCGACGGTGGCCATGGAAGTCGGAATCCGCTAAGGAGTGTGTAACAACTCACGGGCCGAA  15454

Query  1917   TGAACTAGCCCTGAAAATGGATGGCGCTCAAGCGTGCTACCCATACCTCGCCGCCGGGGT  1976
              ||||||||||||||||||||||||||||||||||||||||||||||||||||||||||||
Sbjct  15455  TGAACTAGCCCTGAAAATGGATGGCGCTCAAGCGTGCTACCCATACCTCGCCGCCGGGGT  15514

Query  1977   TGAAATGACGCCCCGGCGAGTAGGCAGGCGTGGAGGTCCGTGACGAAGCCCTGGGGGTGA  2036
              |||||||||||||||||||||||||||||||||||||||||||||||||| |||||||||
Sbjct  15515  TGAAATGACGCCCCGGCGAGTAGGCAGGCGTGGAGGTCCGTGACGAAGCCTTGGGGGTGA  15574

Query  2037   CCCCGGGTCGAACGGCCTCTAGTGC  2061
              |||||||||||||||||||||||||
Sbjct  15575  CCCCGGGTCGAACGGCCTCTAGTGC  15599


 Score = 2542 bits (1376),  Expect = 0.0
 Identities = 1390/1397 (99%), Gaps = 0/1397 (0%)
 Strand=Plus/Plus

Query  665   ACTTAAGCATATCAATAAGCGGAGGAAAAGAAACCAACAGGGATTGCCCCAGTAACGGCG  724
             ||||||||||||||||||||||||||||||||||||||||||||||||||||||||||||
Sbjct  5993  ACTTAAGCATATCAATAAGCGGAGGAAAAGAAACCAACAGGGATTGCCCCAGTAACGGCG  6052

Query  725   AGTGAAGCGGCAAGAGCTCAAATTTGAAATCTGGCCTCCCCCGGGGGCCCGAGTTGTAAT  784
             ||||||||||||||||||||||||||||||||||||||||||||||||||||||||||||
Sbjct  6053  AGTGAAGCGGCAAGAGCTCAAATTTGAAATCTGGCCTCCCCCGGGGGCCCGAGTTGTAAT  6112

Query  785   TTGCAGAGGATGCTTCGGGTGCGGCCGCCGTCTAAGTTCCTTGGAACAGGACGTCAGAGA  844
             |||||||||||| |||||||||||||||||||||||||||||||||||||||||||||||
Sbjct  6113  TTGCAGAGGATGTTTCGGGTGCGGCCGCCGTCTAAGTTCCTTGGAACAGGACGTCAGAGA  6172

Query  845   GGGTGAGAATCCCGTCTTGGGCGGGCGGTCCGCGCCCGTGTGAAGCTCCTTCGACGAGTC  904
             ||||||||||||||||||||||||||||||||||||||||||||||||||||||||||||
Sbjct  6173  GGGTGAGAATCCCGTCTTGGGCGGGCGGTCCGCGCCCGTGTGAAGCTCCTTCGACGAGTC  6232

Query  905   GAGTTGTTTGGGAATGCAGCTCTAAGCGGGTGGTAAATTTCATCTAAAGCTAAATATTGG  964
             ||||||||||||||||||||||||||||||||||||||||||||||||||||||||||||
Sbjct  6233  GAGTTGTTTGGGAATGCAGCTCTAAGCGGGTGGTAAATTTCATCTAAAGCTAAATATTGG  6292

Query  965   CCGGAGACCGATAGCGCACAAGTAGAGTGATCGAAAGGTTAAAAGCACCTTGAAAAGGGA  1024
             ||||||||||||||||||||||||||||||||||||||||||||||||||||||||||||
Sbjct  6293  CCGGAGACCGATAGCGCACAAGTAGAGTGATCGAAAGGTTAAAAGCACCTTGAAAAGGGA  6352

Query  1025  GTTAAACAGCACGTGAAATTGTTGAAAGGGAAGCGCTTGCGGCCAGACTCGGGGGCGGGG  1084
             ||||||||||||||||||||||||||||||||||||||||||||||||||||||||||||
Sbjct  6353  GTTAAACAGCACGTGAAATTGTTGAAAGGGAAGCGCTTGCGGCCAGACTCGGGGGCGGGG  6412

Query  1085  TTCAGCGGGTGCTCGTCGCCCGTGTACTCCTCGTCTCCCGGGCCAGCATCAGTTTCGACG  1144
             |||||||||||||||||||||||||| ||||||| |||||||||||||||||||||||||
Sbjct  6413  TTCAGCGGGTGCTCGTCGCCCGTGTATTCCTCGTTTCCCGGGCCAGCATCAGTTTCGACG  6472

Query  1145  GCCGGTCAAAGGCCCCCGGAATGTGTCGTCTCTCGGGACGTCTTATAGCCGGGGGTGCAA  1204
             ||||||||||||||||||||||||||||||||||||||||||||||||||||||||||||
Sbjct  6473  GCCGGTCAAAGGCCCCCGGAATGTGTCGTCTCTCGGGACGTCTTATAGCCGGGGGTGCAA  6532

Query  1205  TGCGGCCCGTCGGGACTGAGGAACGCGCTCCGGCTCGGATGCTGGCGTAATGGCCGTAAG  1264
             ||||||||||||||||||||||||||||||||||||||||||||||||||||||||||||
Sbjct  6533  TGCGGCCCGTCGGGACTGAGGAACGCGCTCCGGCTCGGATGCTGGCGTAATGGCCGTAAG  6592

Query  1265  CGGCCCGTCTTGAAACACGGACCAAGGAGTCTAACATCCACGCGAGTGTTCGGGTGTCAA  1324
             ||||||||||||||||||||||||||||||||||||||||||||||||||||||||||||
Sbjct  6593  CGGCCCGTCTTGAAACACGGACCAAGGAGTCTAACATCCACGCGAGTGTTCGGGTGTCAA  6652

Query  1325  ACCCGTGCGCGCAGTGAAAGCGAACGGAGGTGGGAGCCTTAGGGCGCACCATCGACCGAT  1384
             |||||||||||||||||||||||||||||||||||||| |||||||||||||||||||||
Sbjct  6653  ACCCGTGCGCGCAGTGAAAGCGAACGGAGGTGGGAGCCCTAGGGCGCACCATCGACCGAT  6712

Query  1385  CCTGAAGTCTTCGGATGGATTTGAGTAGGAGCGTGGCCGTTGGGACCCGAAAGATGGTGA  1444
             ||||||||||||||||||||||||||||||||||||||||||||||||||||||||||||
Sbjct  6713  CCTGAAGTCTTCGGATGGATTTGAGTAGGAGCGTGGCCGTTGGGACCCGAAAGATGGTGA  6772

Query  1445  ACTATGCCTGAATAGGGTGAAGCCAGAGGAAACTCTGGTGGAGGCTCGCAGCGGTTCTGA  1504
             ||||||||||||||||||||||||||||||||||||||||||||||||||||||||||||
Sbjct  6773  ACTATGCCTGAATAGGGTGAAGCCAGAGGAAACTCTGGTGGAGGCTCGCAGCGGTTCTGA  6832

Query  1505  CGTGCAAATCGATCGTCAAATTTGGGCATAGGGGCGAAAGACTAATCGAACCATCTAGTA  1564
             ||||||||||||||||| ||||||||||||||||||||||||||||||||||||||||||
Sbjct  6833  CGTGCAAATCGATCGTCGAATTTGGGCATAGGGGCGAAAGACTAATCGAACCATCTAGTA  6892

Query  1565  GCTGGTTCCTGCCGAAGTTTCCCTCAGGATAGCAGTGACGAGATTCCAGTTTTATGAGGT  1624
             ||||||||||||||||||||||||||||||||||||||||||||||||||||||||||||
Sbjct  6893  GCTGGTTCCTGCCGAAGTTTCCCTCAGGATAGCAGTGACGAGATTCCAGTTTTATGAGGT  6952

Query  1625  AAAGCGAATGATTAGAGGCCTTGGGGATGAAACATCCTTAACCTATTCTCAAACTTTAAA  1684
             ||||||||||||||||||||||||||||||||||||||||||||||||||||||||||||
Sbjct  6953  AAAGCGAATGATTAGAGGCCTTGGGGATGAAACATCCTTAACCTATTCTCAAACTTTAAA  7012

Query  1685  TATGTAAGAAGTCCTTGTTTCTTAAGTGAACGTGGGCACTAGAATGGAACGTCACTAGTG  1744
             ||||||||||| ||||||||||||||||||||||||||||||||||||||||||||||||
Sbjct  7013  TATGTAAGAAGCCCTTGTTTCTTAAGTGAACGTGGGCACTAGAATGGAACGTCACTAGTG  7072

Query  1745  GGCCATTTTTGGTAAGCAGAACTGGCGATGCGGGATGAACCGAACGCGAGGTTAAGGTGC  1804
             ||||||||||||||||||||||||||||||||||||||||||||||||||||||||||||
Sbjct  7073  GGCCATTTTTGGTAAGCAGAACTGGCGATGCGGGATGAACCGAACGCGAGGTTAAGGTGC  7132

Query  1805  CGGAATGCACGCTCATCAGACACCACAAAAGGTGTTAGTTCATCTAGACAGCCCGACGGT  1864
             ||||||||||||||||||||||||||||||||||||||||||||||||||||||||||||
Sbjct  7133  CGGAATGCACGCTCATCAGACACCACAAAAGGTGTTAGTTCATCTAGACAGCCCGACGGT  7192

Query  1865  GGCCATGGAAGTCGGAATCCGCTAAGGAGTGTGTAACAACTCACGGGCCGAATGAACTAG  1924
             ||||||||||||||||||||||||||||||||||||||||||||||||||||||||||||
Sbjct  7193  GGCCATGGAAGTCGGAATCCGCTAAGGAGTGTGTAACAACTCACGGGCCGAATGAACTAG  7252

Query  1925  CCCTGAAAATGGATGGCGCTCAAGCGTGCTACCCATACCTCGCCGCCGGGGTTGAAATGA  1984
             ||||||||||||||||||||||||||||||||||||||||||||||||||||||||||||
Sbjct  7253  CCCTGAAAATGGATGGCGCTCAAGCGTGCTACCCATACCTCGCCGCCGGGGTTGAAATGA  7312

Query  1985  CGCCCCGGCGAGTAGGCAGGCGTGGAGGTCCGTGACGAAGCCCTGGGGGTGACCCCGGGT  2044
             |||||||||||||||||||||||||||||||||||||||||| |||||||||||||||||
Sbjct  7313  CGCCCCGGCGAGTAGGCAGGCGTGGAGGTCCGTGACGAAGCCTTGGGGGTGACCCCGGGT  7372

Query  2045  CGAACGGCCTCTAGTGC  2061
             |||||||||||||||||
Sbjct  7373  CGAACGGCCTCTAGTGC  7389


 Score = 2224 bits (1204),  Expect = 0.0
 Identities = 1272/1302 (98%), Gaps = 16/1302 (1%)
 Strand=Plus/Plus

Query  1     CAAGGTTTCCGTAGGTGAACCTGCGGAAGGATCATTAGCGCGCAGGCCGGAGGCTGGCCC  60
             ||||||||||||||||||||||||||||||||||||| |||||||||||||||| |||||
Sbjct  4693  CAAGGTTTCCGTAGGTGAACCTGCGGAAGGATCATTAACGCGCAGGCCGGAGGCCGGCCC  4752

Query  61    CCCACGATAGGGCCAAACGTCCGTCAGGGGTGAGCAGATGTGCGCCGGCCGTACCGCCCC  120
             |||| |||||||||||||||||||||||||||||||||||||||||||||||||||||||
Sbjct  4753  CCCAGGATAGGGCCAAACGTCCGTCAGGGGTGAGCAGATGTGCGCCGGCCGTACCGCCCC  4812

Query  121   ATTCTTGTCTACATTACTCGGTTGCCTCGGCGGGCCGCGCTCTCCCAGGAGAGCCGTTCG  180
             |||||||||||| |||||||||||||||||||||||||||||||||||||||||||||||
Sbjct  4813  ATTCTTGTCTACCTTACTCGGTTGCCTCGGCGGGCCGCGCTCTCCCAGGAGAGCCGTTCG  4872

Query  181   GCGAGCCTCTCTT--TAGTGGCTAAACGCTGGACCGCGCCCGCCGGAGGACAGACGC--a  236
             |||||||||||||  ||| |||| |||||||||||||||||||||||||||||||||  |
Sbjct  4873  GCGAGCCTCTCTTTATAGCGGCTCAACGCTGGACCGCGCCCGCCGGAGGACAGACGCAAA  4932

Query  237   aaaaaaTTCTTTCAGAAGAGCTGTCAGTCTGAGCGTTAGCAAGCAAAAATCAGTTAAAAC  296
             ||||||||||||||||||||||||||||||||||||||||||||||||||||||||||||
Sbjct  4933  AAAAAATTCTTTCAGAAGAGCTGTCAGTCTGAGCGTTAGCAAGCAAAAATCAGTTAAAAC  4992

Query  297   TTTCAACAACGGATCTCTTGGTTCCGGCATCGATGAAGAACGCAGCGAAATGCGATAAGT  356
             ||||||||||||||||||||||||||||||||||||||||||||||||||||||||||||
Sbjct  4993  TTTCAACAACGGATCTCTTGGTTCCGGCATCGATGAAGAACGCAGCGAAATGCGATAAGT  5052

Query  357   AATGTGAATTGCAGAATTCCGTGAATCATCGAATCTTTGAACGCACATTGCGCCCCCTGG  416
             ||||||||||||||||||||||||||||||||||||||||||||||||||||||||||||
Sbjct  5053  AATGTGAATTGCAGAATTCCGTGAATCATCGAATCTTTGAACGCACATTGCGCCCCCTGG  5112

Query  417   CATTCCGGGGGGCATGCCTGTTCGAGCGTCATTTCAGCCCCTCAAGCCCGGCTTGTGTGA  476
             ||||||||||||||||||||||||||||||||||||||||||||||||||||||||||||
Sbjct  5113  CATTCCGGGGGGCATGCCTGTTCGAGCGTCATTTCAGCCCCTCAAGCCCGGCTTGTGTGA  5172

Query  477   TGGACGACCGTCCGGCGCCCCCGTCTTTGGGGGTGCGGGACGCGCCCGAAAAGCAGTGGC  536
             |||||||||||||||||||||||||| |||||||||||||||||||||||||||||||||
Sbjct  5173  TGGACGACCGTCCGGCGCCCCCGTCTCTGGGGGTGCGGGACGCGCCCGAAAAGCAGTGGC  5232

Query  537   CAGGCCGCGATTCCGGCTTCCTAGGCGAATGGGCAACAAACCAGCGCCTCCAGGACCGGC  596
             ||||||||||||||||||| ||||||||||||||||||||||||||||||||||||||||
Sbjct  5233  CAGGCCGCGATTCCGGCTTTCTAGGCGAATGGGCAACAAACCAGCGCCTCCAGGACCGGC  5292

Query  597   CGCCCTGGCCTCAAAATCTGTTTTATACTTATCAGGTTGACCTCGGATCAGGTAGGGATA  656
             ||||||||||||||||||||||||||||||||||||||||||||||||||||||||||||
Sbjct  5293  CGCCCTGGCCTCAAAATCTGTTTTATACTTATCAGGTTGACCTCGGATCAGGTAGGGATA  5352

Query  657   CCCGCTGAACTTAAGCATATCAATAAGCGGAGGAAAAGAAACCAACAGGGATTGCCCCAG  716
             ||||||||||||||||||||||||||||||||||||||||||||||||||||||||||||
Sbjct  5353  CCCGCTGAACTTAAGCATATCAATAAGCGGAGGAAAAGAAACCAACAGGGATTGCCCCAG  5412

Query  717   TAACGGCGAGTGAAGCGGCAAGAGCTCAAATTTGAAATCTGGCCTCCCCCGGGGGCCCGA  776
             ||||||||||||||||||||||||||||||||||||||||||||||||||||||||||||
Sbjct  5413  TAACGGCGAGTGAAGCGGCAAGAGCTCAAATTTGAAATCTGGCCTCCCCCGGGGGCCCGA  5472

Query  777   GTTGTAATTTGCAGAGGATGCTTCGGGTGCGGCCGCCGTCTAAGTTCCTTGGAACAGGAC  836
             |||||||||||||||||||| |||||||||||||||||||||||||||||||||||||||
Sbjct  5473  GTTGTAATTTGCAGAGGATGTTTCGGGTGCGGCCGCCGTCTAAGTTCCTTGGAACAGGAC  5532

Query  837   GTCAGAGAGGGTGAGAATCCCGTCTTGGGCGGGCGGTCCGCGCCCGTGTGAAGCTCCTTC  896
             ||||||||||||||||||||||||||||||||||||||||||||||||||||||||||||
Sbjct  5533  GTCAGAGAGGGTGAGAATCCCGTCTTGGGCGGGCGGTCCGCGCCCGTGTGAAGCTCCTTC  5592

Query  897   GACGAGTCGAGTTGTTTGGGAATGCAGCTCTAAGCGGGTGGTAAATTTCATCTAAAGCTA  956
             ||||||||||||||||||||||||||||||||||||||||||||||||||||||||||||
Sbjct  5593  GACGAGTCGAGTTGTTTGGGAATGCAGCTCTAAGCGGGTGGTAAATTTCATCTAAAGCTA  5652

Query  957   AATATTGGCCGGAGACCGATAGCGCACAAGTAGAGTGATCGAAAGGTTAAAAGCACCTTG  1016
             ||||||||||||||||||||||||||||||||||||||||||||||||||||||||||||
Sbjct  5653  AATATTGGCCGGAGACCGATAGCGCACAAGTAGAGTGATCGAAAGGTTAAAAGCACCTTG  5712

Query  1017  AAAAGGGAGTTAAACAGCACGTGAAATTGTTGAAAGGGAAGCGCTTGCGGCCAGACTC-G  1075
             |||||||||||||||||||||||||||||||||||||||||||||||||||||||||| |
Sbjct  5713  AAAAGGGAGTTAAACAGCACGTGAAATTGTTGAAAGGGAAGCGCTTGCGGCCAGACTCGG  5772

Query  1076  GGGGCGGGGTTCAGCGGGTGCTCGTCGC--CCG-TGTACT--CCT-CGTCTCCC-GGGCC  1128
             ||||||||||||||||||||||||||||  ||| |||| |  ||| ||| | || |||||
Sbjct  5773  GGGGCGGGGTTCAGCGGGTGCTCGTCGCGTCCGGTGTAATTTCCTTCGTTTTCCGGGGCC  5832

Query  1129  AGCATCAGTTTCGACGGCCGGTCAAAGGCCCCC--GGAATGTGTCGTCTCTCGGGACGTC  1186
             |||||||||||||||||||||||||||||||||  |||||||||||||||||||||||||
Sbjct  5833  AGCATCAGTTTCGACGGCCGGTCAAAGGCCCCCCGGGAATGTGTCGTCTCTCGGGACGTC  5892

Query  1187  TTATAGCCGGGGGTGCAATGCGGCCCGTCGGG-ACTGAGGAACGCGCTCCGGCTCGGATG  1245
             ||||||||||||||||||||||||||||| || |||||||||||||||||||||||||||
Sbjct  5893  TTATAGCCGGGGGTGCAATGCGGCCCGTCAGGAACTGAGGAACGCGCTCCGGCTCGGATG  5952

Query  1246  CTGGCGTAAT-GGCCGTAAGCGGCCCGTCTTGAAACACGGAC  1286
             |||||||||  |||||||||||||||||||||||||||||||
Sbjct  5953  CTGGCGTAAAGGGCCGTAAGCGGCCCGTCTTGAAACACGGAC  5994


>WOFF01000004.1 Trichophyton schoenleinii strain CMCC(F)T2s Scaffold4, whole 
genome shotgun sequence
Length=4656536

 Score = 3672 bits (1988),  Expect = 0.0
 Identities = 2042/2067 (99%), Gaps = 8/2067 (0%)
 Strand=Plus/Plus

Query  1      CAAGGTTTCCGTAGGTGAACCTGCGGAAGGATCATTAGCGCGCAGGCCGGAGGCTGGCCC  60
              ||||||||||||||||||||||||||||||||||||| ||||||||||||||||||||||
Sbjct  30793  CAAGGTTTCCGTAGGTGAACCTGCGGAAGGATCATTAACGCGCAGGCCGGAGGCTGGCCC  30852

Query  61     CCCACGATAGGGCCAAACGTCCGTCAGGGGTGAGCAGATGTGCGCCGGCCGTACCGCCCC  120
              |||||||||||||||||||||| |||||||||||||||||||||||||||||||||||||
Sbjct  30853  CCCACGATAGGGCCAAACGTCCATCAGGGGTGAGCAGATGTGCGCCGGCCGTACCGCCCC  30912

Query  121    ATTCTTGTCTACATTACTCGGTTGCCTCGGCGGGCCGCGCTCTC-C-CAGGAGAGCCGTT  178
              |||||||||||| ||||||||||||||||||||||||||||||| | |||||||||||||
Sbjct  30913  ATTCTTGTCTACCTTACTCGGTTGCCTCGGCGGGCCGCGCTCTCTCTCAGGAGAGCCGTT  30972

Query  179    CGGCGAGCCTCTCTTTAGTGGCTAAACGCTGGACCGCGCCCGCCGGAGGACAGACGCaaa  238
              ||||||||||||||||||||||| ||||||||||||||||||||||||||||||||| ||
Sbjct  30973  CGGCGAGCCTCTCTTTAGTGGCTCAACGCTGGACCGCGCCCGCCGGAGGACAGACGC-AA  31031

Query  239    aaaaTTCTTTCAGAAGAGCTGTCAGTCTGAGCGTTAGCAAGCAAAAATCAGTTAAAACTT  298
              ||||||||||||||||||||||||||||||||||||||||||||||||||||||||||||
Sbjct  31032  AAAATTCTTTCAGAAGAGCTGTCAGTCTGAGCGTTAGCAAGCAAAAATCAGTTAAAACTT  31091

Query  299    TCAACAACGGATCTCTTGGTTCCGGCATCGATGAAGAACGCAGCGAAATGCGATAAGTAA  358
              ||||||||||||||||||||||||||||||||||||||||||||||||||||||||||||
Sbjct  31092  TCAACAACGGATCTCTTGGTTCCGGCATCGATGAAGAACGCAGCGAAATGCGATAAGTAA  31151

Query  359    TGTGAATTGCAGAATTCCGTGAATCATCGAATCTTTGAACGCACATTGCGCCCCCTGGCA  418
              |||||||||||||||||||||||||||||||||||||||||||||||||||||||||| |
Sbjct  31152  TGTGAATTGCAGAATTCCGTGAATCATCGAATCTTTGAACGCACATTGCGCCCCCTGGTA  31211

Query  419    TTCCGGGGGGCATGCCTGTTCGAGCGTCATTTCAGCCCCTCAAGCCCGGCTTGTGTGATG  478
              ||||||||||||||||||||||||||||||||||||||||||||||||||||||||||||
Sbjct  31212  TTCCGGGGGGCATGCCTGTTCGAGCGTCATTTCAGCCCCTCAAGCCCGGCTTGTGTGATG  31271

Query  479    GACGACCGTCCGGCGCCCCCGTCTTT-GGGGGTGCGGGACGCGCCCGAAAAGCAGTGGCC  537
              |||||||||||||| ||||| | | | |||||||||||||||||||||||||||||||||
Sbjct  31272  GACGACCGTCCGGCACCCCC-TTTCTCGGGGGTGCGGGACGCGCCCGAAAAGCAGTGGCC  31330

Query  538    AGGCCGCGATTCCGGCTTCCTAGGCGAATGG--GCAACAAACCAGCGCCTCCAGGACCGG  595
              |||||||||||||||||||||||||||||||  |||||||||||||||||||||||||||
Sbjct  31331  AGGCCGCGATTCCGGCTTCCTAGGCGAATGGGCGCAACAAACCAGCGCCTCCAGGACCGG  31390

Query  596    CCGCCCTGGCCTCAAAATCTGTTT-TATACTTATCAGGTTGACCTCGGATCAGGTAGGGA  654
              |||| ||||||||| ||||||||| |||||||||||||||||||||||||||||||||||
Sbjct  31391  CCGCTCTGGCCTCAGAATCTGTTTCTATACTTATCAGGTTGACCTCGGATCAGGTAGGGA  31450

Query  655    TACCCGCTGAACTTAAGCATATCAATAAGCGGAGGAAAAGAAACCAACAGGGATTGCCCC  714
              ||||||||||||||||||||||||||||||||||||||||||||||||||||||||||||
Sbjct  31451  TACCCGCTGAACTTAAGCATATCAATAAGCGGAGGAAAAGAAACCAACAGGGATTGCCCC  31510

Query  715    AGTAACGGCGAGTGAAGCGGCAAGAGCTCAAATTTGAAATCTGGCCTCCCCCGGGGGCCC  774
              ||||||||||||||||||||||||||||||||||||||||||||||||||||||||||||
Sbjct  31511  AGTAACGGCGAGTGAAGCGGCAAGAGCTCAAATTTGAAATCTGGCCTCCCCCGGGGGCCC  31570

Query  775    GAGTTGTAATTTGCAGAGGATGCTTCGGGTGCGGCCGCCGTCTAAGTTCCTTGGAACAGG  834
              ||||||||||||||||||||||||||||||||||||||||||||||||||||||||||||
Sbjct  31571  GAGTTGTAATTTGCAGAGGATGCTTCGGGTGCGGCCGCCGTCTAAGTTCCTTGGAACAGG  31630

Query  835    ACGTCAGAGAGGGTGAGAATCCCGTCTTGGGCGGGCGGTCCGCGCCCGTGTGAAGCTCCT  894
              ||||||||||||||||||||||||||||||||||||||||||||||||||||||||||||
Sbjct  31631  ACGTCAGAGAGGGTGAGAATCCCGTCTTGGGCGGGCGGTCCGCGCCCGTGTGAAGCTCCT  31690

Query  895    TCGACGAGTCGAGTTGTTTGGGAATGCAGCTCTAAGCGGGTGGTAAATTTCATCTAAAGC  954
              ||||||||||||||||||||||||||||||||||||||||||||||||||||||||||||
Sbjct  31691  TCGACGAGTCGAGTTGTTTGGGAATGCAGCTCTAAGCGGGTGGTAAATTTCATCTAAAGC  31750

Query  955    TAAATATTGGCCGGAGACCGATAGCGCACAAGTAGAGTGATCGAAAGGTTAAAAGCACCT  1014
              ||||||||||||||||||||||||||||||||||||||||||||||||||||||||||||
Sbjct  31751  TAAATATTGGCCGGAGACCGATAGCGCACAAGTAGAGTGATCGAAAGGTTAAAAGCACCT  31810

Query  1015   TGAAAAGGGAGTTAAACAGCACGTGAAATTGTTGAAAGGGAAGCGCTTGCGGCCAGACTC  1074
              ||||||||||||||||||||||||||||||||||||||||||||||||||||||||||||
Sbjct  31811  TGAAAAGGGAGTTAAACAGCACGTGAAATTGTTGAAAGGGAAGCGCTTGCGGCCAGACTC  31870

Query  1075   GGGGGCGGGGTTCAGCGGGTGCTCGTCGCCCGTGTACTCCTCGTCTCCCGGGCCAGCATC  1134
              |||||||||||||||||||||||||||||||||||| ||||||| |||||||||||||||
Sbjct  31871  GGGGGCGGGGTTCAGCGGGTGCTCGTCGCCCGTGTATTCCTCGTTTCCCGGGCCAGCATC  31930

Query  1135   AGTTTCGACGGCCGGTCAAAGGCCCCCGGAATGTGTCGTCTCTCGGGACGTCTTATAGCC  1194
              ||||||||||||||||||||||||||||||||||||||||||||||||||||||||||||
Sbjct  31931  AGTTTCGACGGCCGGTCAAAGGCCCCCGGAATGTGTCGTCTCTCGGGACGTCTTATAGCC  31990

Query  1195   GGGGGTGCAATGCGGCCCGTCGGGACTGAGGAACGCGCTCCGGCTCGGATGCTGGCGTAA  1254
              ||||||||||||||||||||||||||||||||||||||| ||||||||||||||||||||
Sbjct  31991  GGGGGTGCAATGCGGCCCGTCGGGACTGAGGAACGCGCTTCGGCTCGGATGCTGGCGTAA  32050

Query  1255   TGGCCGTAAGCGGCCCGTCTTGAAACACGGACCAAGGAGTCTAACATCCACGCGAGTGTT  1314
              ||||||||||||||||||||||||||||||||||||||||||||||||||||||||||  
Sbjct  32051  TGGCCGTAAGCGGCCCGTCTTGAAACACGGACCAAGGAGTCTAACATCCACGCGAGTGCA  32110

Query  1315   CGGGTGTCAAACCCGTGCGCGCAGTGAAAGCGAACGGAGGTGGGAGCCTTAGGGCGCACC  1374
              ||||||||||||||||||||||||||||||||||||||||||||||||||||||||||||
Sbjct  32111  CGGGTGTCAAACCCGTGCGCGCAGTGAAAGCGAACGGAGGTGGGAGCCTTAGGGCGCACC  32170

Query  1375   ATCGACCGATCCTGAAGTCTTCGGATGGATTTGAGTAGGAGCGTGGCCGTTGGGACCCGA  1434
              ||||||||||||||||||||||||||||||||||||||||||||||||||||||||||||
Sbjct  32171  ATCGACCGATCCTGAAGTCTTCGGATGGATTTGAGTAGGAGCGTGGCCGTTGGGACCCGA  32230

Query  1435   AAGATGGTGAACTATGCCTGAATAGGGTGAAGCCAGAGGAAACTCTGGTGGAGGCTCGCA  1494
              ||||||||||||||||||||||||||||||||||||||||||||||||||||||||||||
Sbjct  32231  AAGATGGTGAACTATGCCTGAATAGGGTGAAGCCAGAGGAAACTCTGGTGGAGGCTCGCA  32290

Query  1495   GCGGTTCTGACGTGCAAATCGATCGTCAAATTTGGGCATAGGGGCGAAAGACTAATCGAA  1554
              ||||||||||||||||||||||||||||||||||||||||||||||||||||||||||||
Sbjct  32291  GCGGTTCTGACGTGCAAATCGATCGTCAAATTTGGGCATAGGGGCGAAAGACTAATCGAA  32350

Query  1555   CCATCTAGTAGCTGGTTCCTGCCGAAGTTTCCCTCAGGATAGCAGTGACGAGATTCCAGT  1614
              ||||||||||||||||||||||||||||||||||||||||||||||||||||||||||||
Sbjct  32351  CCATCTAGTAGCTGGTTCCTGCCGAAGTTTCCCTCAGGATAGCAGTGACGAGATTCCAGT  32410

Query  1615   TTTATGAGGTAAAGCGAATGATTAGAGGCCTTGGGGATGAAACATCCTTAACCTATTCTC  1674
              ||||||||||||||||||||||||||||||||||||||||||||||||||||||||||||
Sbjct  32411  TTTATGAGGTAAAGCGAATGATTAGAGGCCTTGGGGATGAAACATCCTTAACCTATTCTC  32470

Query  1675   AAACTTTAAATATGTAAGAAGTCCTTGTTTCTTAAGTGAACGTGGGCACTAGAATGGAAC  1734
              ||||||||||||||||||||| ||||||||||||||||||||||||||||||||||||||
Sbjct  32471  AAACTTTAAATATGTAAGAAGCCCTTGTTTCTTAAGTGAACGTGGGCACTAGAATGGAAC  32530

Query  1735   GTCACTAGTGGGCCATTTTTGGTAAGCAGAACTGGCGATGCGGGATGAACCGAACGCGAG  1794
              ||||||||||||||||||||||||||||||||||||||||||||||||||||||||||||
Sbjct  32531  GTCACTAGTGGGCCATTTTTGGTAAGCAGAACTGGCGATGCGGGATGAACCGAACGCGAG  32590

Query  1795   GTTAAGGTGCCGGAATGCACGCTCATCAGACACCACAAAAGGTGTTAGTTCATCTAGACA  1854
              ||||||||||||||||||||||||||||||||||||||||||||||||||||||||||||
Sbjct  32591  GTTAAGGTGCCGGAATGCACGCTCATCAGACACCACAAAAGGTGTTAGTTCATCTAGACA  32650

Query  1855   GCCCGACGGTGGCCATGGAAGTCGGAATCCGCTAAGGAGTGTGTAACAACTCACGGGCCG  1914
              ||||||||||||||||||||||||||||||||||||||||||||||| ||||||||||||
Sbjct  32651  GCCCGACGGTGGCCATGGAAGTCGGAATCCGCTAAGGAGTGTGTAACGACTCACGGGCCG  32710

Query  1915   AATGAACTAGCCCTGAAAATGGATGGCGCTCAAGCGTGCTACCCATACCTCGCCGCCGGG  1974
              ||||||||||||||||||||||||||||||||||||||||||||||||||||||||||||
Sbjct  32711  AATGAACTAGCCCTGAAAATGGATGGCGCTCAAGCGTGCTACCCATACCTCGCCGCCGGG  32770

Query  1975   GTTGAAATGACGCCCCGGCGAGTAGGCAGGCGTGGAGGTCCGTGACGAAGCCCTGGGGGT  2034
              ||||||||||||||||||||||||||||||||||||||||||||||||||||||||||||
Sbjct  32771  GTTGAAATGACGCCCCGGCGAGTAGGCAGGCGTGGAGGTCCGTGACGAAGCCCTGGGGGT  32830

Query  2035   GACCCCGGGTCGAACGGCCTCTAGTGC  2061
              |||||||||||||||||||||||||||
Sbjct  32831  GACCCCGGGTCGAACGGCCTCTAGTGC  32857


 Score = 3672 bits (1988),  Expect = 0.0
 Identities = 2042/2067 (99%), Gaps = 8/2067 (0%)
 Strand=Plus/Plus

Query  1      CAAGGTTTCCGTAGGTGAACCTGCGGAAGGATCATTAGCGCGCAGGCCGGAGGCTGGCCC  60
              ||||||||||||||||||||||||||||||||||||| ||||||||||||||||||||||
Sbjct  47400  CAAGGTTTCCGTAGGTGAACCTGCGGAAGGATCATTAACGCGCAGGCCGGAGGCTGGCCC  47459

Query  61     CCCACGATAGGGCCAAACGTCCGTCAGGGGTGAGCAGATGTGCGCCGGCCGTACCGCCCC  120
              |||||||||||||||||||||| |||||||||||||||||||||||||||||||||||||
Sbjct  47460  CCCACGATAGGGCCAAACGTCCATCAGGGGTGAGCAGATGTGCGCCGGCCGTACCGCCCC  47519

Query  121    ATTCTTGTCTACATTACTCGGTTGCCTCGGCGGGCCGCGCTCTC-C-CAGGAGAGCCGTT  178
              |||||||||||| ||||||||||||||||||||||||||||||| | |||||||||||||
Sbjct  47520  ATTCTTGTCTACCTTACTCGGTTGCCTCGGCGGGCCGCGCTCTCTCTCAGGAGAGCCGTT  47579

Query  179    CGGCGAGCCTCTCTTTAGTGGCTAAACGCTGGACCGCGCCCGCCGGAGGACAGACGCaaa  238
              ||||||||||||||||||||||| ||||||||||||||||||||||||||||||||| ||
Sbjct  47580  CGGCGAGCCTCTCTTTAGTGGCTCAACGCTGGACCGCGCCCGCCGGAGGACAGACGC-AA  47638

Query  239    aaaaTTCTTTCAGAAGAGCTGTCAGTCTGAGCGTTAGCAAGCAAAAATCAGTTAAAACTT  298
              ||||||||||||||||||||||||||||||||||||||||||||||||||||||||||||
Sbjct  47639  AAAATTCTTTCAGAAGAGCTGTCAGTCTGAGCGTTAGCAAGCAAAAATCAGTTAAAACTT  47698

Query  299    TCAACAACGGATCTCTTGGTTCCGGCATCGATGAAGAACGCAGCGAAATGCGATAAGTAA  358
              ||||||||||||||||||||||||||||||||||||||||||||||||||||||||||||
Sbjct  47699  TCAACAACGGATCTCTTGGTTCCGGCATCGATGAAGAACGCAGCGAAATGCGATAAGTAA  47758

Query  359    TGTGAATTGCAGAATTCCGTGAATCATCGAATCTTTGAACGCACATTGCGCCCCCTGGCA  418
              |||||||||||||||||||||||||||||||||||||||||||||||||||||||||| |
Sbjct  47759  TGTGAATTGCAGAATTCCGTGAATCATCGAATCTTTGAACGCACATTGCGCCCCCTGGTA  47818

Query  419    TTCCGGGGGGCATGCCTGTTCGAGCGTCATTTCAGCCCCTCAAGCCCGGCTTGTGTGATG  478
              ||||||||||||||||||||||||||||||||||||||||||||||||||||||||||||
Sbjct  47819  TTCCGGGGGGCATGCCTGTTCGAGCGTCATTTCAGCCCCTCAAGCCCGGCTTGTGTGATG  47878

Query  479    GACGACCGTCCGGCGCCCCCGTCTTT-GGGGGTGCGGGACGCGCCCGAAAAGCAGTGGCC  537
              |||||||||||||| ||||| | | | |||||||||||||||||||||||||||||||||
Sbjct  47879  GACGACCGTCCGGCACCCCC-TTTCTCGGGGGTGCGGGACGCGCCCGAAAAGCAGTGGCC  47937

Query  538    AGGCCGCGATTCCGGCTTCCTAGGCGAATGG--GCAACAAACCAGCGCCTCCAGGACCGG  595
              |||||||||||||||||||||||||||||||  |||||||||||||||||||||||||||
Sbjct  47938  AGGCCGCGATTCCGGCTTCCTAGGCGAATGGGCGCAACAAACCAGCGCCTCCAGGACCGG  47997

Query  596    CCGCCCTGGCCTCAAAATCTGTTT-TATACTTATCAGGTTGACCTCGGATCAGGTAGGGA  654
              |||| ||||||||| ||||||||| |||||||||||||||||||||||||||||||||||
Sbjct  47998  CCGCTCTGGCCTCAGAATCTGTTTCTATACTTATCAGGTTGACCTCGGATCAGGTAGGGA  48057

Query  655    TACCCGCTGAACTTAAGCATATCAATAAGCGGAGGAAAAGAAACCAACAGGGATTGCCCC  714
              ||||||||||||||||||||||||||||||||||||||||||||||||||||||||||||
Sbjct  48058  TACCCGCTGAACTTAAGCATATCAATAAGCGGAGGAAAAGAAACCAACAGGGATTGCCCC  48117

Query  715    AGTAACGGCGAGTGAAGCGGCAAGAGCTCAAATTTGAAATCTGGCCTCCCCCGGGGGCCC  774
              ||||||||||||||||||||||||||||||||||||||||||||||||||||||||||||
Sbjct  48118  AGTAACGGCGAGTGAAGCGGCAAGAGCTCAAATTTGAAATCTGGCCTCCCCCGGGGGCCC  48177

Query  775    GAGTTGTAATTTGCAGAGGATGCTTCGGGTGCGGCCGCCGTCTAAGTTCCTTGGAACAGG  834
              ||||||||||||||||||||||||||||||||||||||||||||||||||||||||||||
Sbjct  48178  GAGTTGTAATTTGCAGAGGATGCTTCGGGTGCGGCCGCCGTCTAAGTTCCTTGGAACAGG  48237

Query  835    ACGTCAGAGAGGGTGAGAATCCCGTCTTGGGCGGGCGGTCCGCGCCCGTGTGAAGCTCCT  894
              ||||||||||||||||||||||||||||||||||||||||||||||||||||||||||||
Sbjct  48238  ACGTCAGAGAGGGTGAGAATCCCGTCTTGGGCGGGCGGTCCGCGCCCGTGTGAAGCTCCT  48297

Query  895    TCGACGAGTCGAGTTGTTTGGGAATGCAGCTCTAAGCGGGTGGTAAATTTCATCTAAAGC  954
              ||||||||||||||||||||||||||||||||||||||||||||||||||||||||||||
Sbjct  48298  TCGACGAGTCGAGTTGTTTGGGAATGCAGCTCTAAGCGGGTGGTAAATTTCATCTAAAGC  48357

Query  955    TAAATATTGGCCGGAGACCGATAGCGCACAAGTAGAGTGATCGAAAGGTTAAAAGCACCT  1014
              ||||||||||||||||||||||||||||||||||||||||||||||||||||||||||||
Sbjct  48358  TAAATATTGGCCGGAGACCGATAGCGCACAAGTAGAGTGATCGAAAGGTTAAAAGCACCT  48417

Query  1015   TGAAAAGGGAGTTAAACAGCACGTGAAATTGTTGAAAGGGAAGCGCTTGCGGCCAGACTC  1074
              ||||||||||||||||||||||||||||||||||||||||||||||||||||||||||||
Sbjct  48418  TGAAAAGGGAGTTAAACAGCACGTGAAATTGTTGAAAGGGAAGCGCTTGCGGCCAGACTC  48477

Query  1075   GGGGGCGGGGTTCAGCGGGTGCTCGTCGCCCGTGTACTCCTCGTCTCCCGGGCCAGCATC  1134
              |||||||||||||||||||||||||||||||||||| ||||||| |||||||||||||||
Sbjct  48478  GGGGGCGGGGTTCAGCGGGTGCTCGTCGCCCGTGTATTCCTCGTTTCCCGGGCCAGCATC  48537

Query  1135   AGTTTCGACGGCCGGTCAAAGGCCCCCGGAATGTGTCGTCTCTCGGGACGTCTTATAGCC  1194
              ||||||||||||||||||||||||||||||||||||||||||||||||||||||||||||
Sbjct  48538  AGTTTCGACGGCCGGTCAAAGGCCCCCGGAATGTGTCGTCTCTCGGGACGTCTTATAGCC  48597

Query  1195   GGGGGTGCAATGCGGCCCGTCGGGACTGAGGAACGCGCTCCGGCTCGGATGCTGGCGTAA  1254
              ||||||||||||||||||||||||||||||||||||||| ||||||||||||||||||||
Sbjct  48598  GGGGGTGCAATGCGGCCCGTCGGGACTGAGGAACGCGCTTCGGCTCGGATGCTGGCGTAA  48657

Query  1255   TGGCCGTAAGCGGCCCGTCTTGAAACACGGACCAAGGAGTCTAACATCCACGCGAGTGTT  1314
              ||||||||||||||||||||||||||||||||||||||||||||||||||||||||||  
Sbjct  48658  TGGCCGTAAGCGGCCCGTCTTGAAACACGGACCAAGGAGTCTAACATCCACGCGAGTGCA  48717

Query  1315   CGGGTGTCAAACCCGTGCGCGCAGTGAAAGCGAACGGAGGTGGGAGCCTTAGGGCGCACC  1374
              ||||||||||||||||||||||||||||||||||||||||||||||||||||||||||||
Sbjct  48718  CGGGTGTCAAACCCGTGCGCGCAGTGAAAGCGAACGGAGGTGGGAGCCTTAGGGCGCACC  48777

Query  1375   ATCGACCGATCCTGAAGTCTTCGGATGGATTTGAGTAGGAGCGTGGCCGTTGGGACCCGA  1434
              ||||||||||||||||||||||||||||||||||||||||||||||||||||||||||||
Sbjct  48778  ATCGACCGATCCTGAAGTCTTCGGATGGATTTGAGTAGGAGCGTGGCCGTTGGGACCCGA  48837

Query  1435   AAGATGGTGAACTATGCCTGAATAGGGTGAAGCCAGAGGAAACTCTGGTGGAGGCTCGCA  1494
              ||||||||||||||||||||||||||||||||||||||||||||||||||||||||||||
Sbjct  48838  AAGATGGTGAACTATGCCTGAATAGGGTGAAGCCAGAGGAAACTCTGGTGGAGGCTCGCA  48897

Query  1495   GCGGTTCTGACGTGCAAATCGATCGTCAAATTTGGGCATAGGGGCGAAAGACTAATCGAA  1554
              ||||||||||||||||||||||||||||||||||||||||||||||||||||||||||||
Sbjct  48898  GCGGTTCTGACGTGCAAATCGATCGTCAAATTTGGGCATAGGGGCGAAAGACTAATCGAA  48957

Query  1555   CCATCTAGTAGCTGGTTCCTGCCGAAGTTTCCCTCAGGATAGCAGTGACGAGATTCCAGT  1614
              ||||||||||||||||||||||||||||||||||||||||||||||||||||||||||||
Sbjct  48958  CCATCTAGTAGCTGGTTCCTGCCGAAGTTTCCCTCAGGATAGCAGTGACGAGATTCCAGT  49017

Query  1615   TTTATGAGGTAAAGCGAATGATTAGAGGCCTTGGGGATGAAACATCCTTAACCTATTCTC  1674
              ||||||||||||||||||||||||||||||||||||||||||||||||||||||||||||
Sbjct  49018  TTTATGAGGTAAAGCGAATGATTAGAGGCCTTGGGGATGAAACATCCTTAACCTATTCTC  49077

Query  1675   AAACTTTAAATATGTAAGAAGTCCTTGTTTCTTAAGTGAACGTGGGCACTAGAATGGAAC  1734
              ||||||||||||||||||||| ||||||||||||||||||||||||||||||||||||||
Sbjct  49078  AAACTTTAAATATGTAAGAAGCCCTTGTTTCTTAAGTGAACGTGGGCACTAGAATGGAAC  49137

Query  1735   GTCACTAGTGGGCCATTTTTGGTAAGCAGAACTGGCGATGCGGGATGAACCGAACGCGAG  1794
              ||||||||||||||||||||||||||||||||||||||||||||||||||||||||||||
Sbjct  49138  GTCACTAGTGGGCCATTTTTGGTAAGCAGAACTGGCGATGCGGGATGAACCGAACGCGAG  49197

Query  1795   GTTAAGGTGCCGGAATGCACGCTCATCAGACACCACAAAAGGTGTTAGTTCATCTAGACA  1854
              ||||||||||||||||||||||||||||||||||||||||||||||||||||||||||||
Sbjct  49198  GTTAAGGTGCCGGAATGCACGCTCATCAGACACCACAAAAGGTGTTAGTTCATCTAGACA  49257

Query  1855   GCCCGACGGTGGCCATGGAAGTCGGAATCCGCTAAGGAGTGTGTAACAACTCACGGGCCG  1914
              ||||||||||||||||||||||||||||||||||||||||||||||| ||||||||||||
Sbjct  49258  GCCCGACGGTGGCCATGGAAGTCGGAATCCGCTAAGGAGTGTGTAACGACTCACGGGCCG  49317

Query  1915   AATGAACTAGCCCTGAAAATGGATGGCGCTCAAGCGTGCTACCCATACCTCGCCGCCGGG  1974
              ||||||||||||||||||||||||||||||||||||||||||||||||||||||||||||
Sbjct  49318  AATGAACTAGCCCTGAAAATGGATGGCGCTCAAGCGTGCTACCCATACCTCGCCGCCGGG  49377

Query  1975   GTTGAAATGACGCCCCGGCGAGTAGGCAGGCGTGGAGGTCCGTGACGAAGCCCTGGGGGT  2034
              ||||||||||||||||||||||||||||||||||||||||||||||||||||||||||||
Sbjct  49378  GTTGAAATGACGCCCCGGCGAGTAGGCAGGCGTGGAGGTCCGTGACGAAGCCCTGGGGGT  49437

Query  2035   GACCCCGGGTCGAACGGCCTCTAGTGC  2061
              |||||||||||||||||||||||||||
Sbjct  49438  GACCCCGGGTCGAACGGCCTCTAGTGC  49464


 Score = 3666 bits (1985),  Expect = 0.0
 Identities = 2042/2068 (99%), Gaps = 9/2068 (0%)
 Strand=Plus/Plus

Query  1      CAAGGTTTCCGTAGGTGAACCTGCGGAAGGATCATTAGCGCGCAGGCCGGAGGCTGGCCC  60
              ||||||||||||||||||||||||||||||||||||| ||||||||||||||||||||||
Sbjct  22479  CAAGGTTTCCGTAGGTGAACCTGCGGAAGGATCATTAACGCGCAGGCCGGAGGCTGGCCC  22538

Query  61     CCCACGATAGGGCCAAACGTCCGTCAGGGGTGAGCAGATGTGCGCCGGCCGTACCGCCCC  120
              |||||||||||||||||||||| |||||||||||||||||||||||||||||||||||||
Sbjct  22539  CCCACGATAGGGCCAAACGTCCATCAGGGGTGAGCAGATGTGCGCCGGCCGTACCGCCCC  22598

Query  121    ATTCTTGTCTACATTACTCGGTTGCCTCGGCGGGCCGCGCTCTC-C-CAGGAGAGCCGTT  178
              |||||||||||| ||||||||||||||||||||||||||||||| | |||||||||||||
Sbjct  22599  ATTCTTGTCTACCTTACTCGGTTGCCTCGGCGGGCCGCGCTCTCTCTCAGGAGAGCCGTT  22658

Query  179    CGGCGAGCCTCTCTTTAGTGGCTAAACGCTGGACCGCGCCCGCCGGAGGACAGACGCaaa  238
              ||||||||||||||||||||||| ||||||||||||||||||||||||||||||||| ||
Sbjct  22659  CGGCGAGCCTCTCTTTAGTGGCTCAACGCTGGACCGCGCCCGCCGGAGGACAGACGC-AA  22717

Query  239    aaaaTTCTTTCAGAAGAGCTGTCAGTCTGAGCGTTAGCAAGCAAAAATCAGTTAAAACTT  298
              ||||||||||||||||||||||||||||||||||||||||||||||||||||||||||||
Sbjct  22718  AAAATTCTTTCAGAAGAGCTGTCAGTCTGAGCGTTAGCAAGCAAAAATCAGTTAAAACTT  22777

Query  299    TCAACAACGGATCTCTT-GGTTCCGGCATCGATGAAGAACGCAGCGAAATGCGATAAGTA  357
              ||||||||||||||||| ||||||||||||||||||||||||||||||||||||||||||
Sbjct  22778  TCAACAACGGATCTCTTGGGTTCCGGCATCGATGAAGAACGCAGCGAAATGCGATAAGTA  22837

Query  358    ATGTGAATTGCAGAATTCCGTGAATCATCGAATCTTTGAACGCACATTGCGCCCCCTGGC  417
              ||||||||||||||||||||||||||||||||||||||||||||||||||||||||||| 
Sbjct  22838  ATGTGAATTGCAGAATTCCGTGAATCATCGAATCTTTGAACGCACATTGCGCCCCCTGGT  22897

Query  418    ATTCCGGGGGGCATGCCTGTTCGAGCGTCATTTCAGCCCCTCAAGCCCGGCTTGTGTGAT  477
              ||||||||||||||||||||||||||||||||||||||||||||||||||||||||||||
Sbjct  22898  ATTCCGGGGGGCATGCCTGTTCGAGCGTCATTTCAGCCCCTCAAGCCCGGCTTGTGTGAT  22957

Query  478    GGACGACCGTCCGGCGCCCCCGTCTTT-GGGGGTGCGGGACGCGCCCGAAAAGCAGTGGC  536
              ||||||||||||||| ||||| | | | ||||||||||||||||||||||||||||||||
Sbjct  22958  GGACGACCGTCCGGCACCCCC-TTTCTCGGGGGTGCGGGACGCGCCCGAAAAGCAGTGGC  23016

Query  537    CAGGCCGCGATTCCGGCTTCCTAGGCGAATGG--GCAACAAACCAGCGCCTCCAGGACCG  594
              ||||||||||||||||||||||||||||||||  ||||||||||||||||||||||||||
Sbjct  23017  CAGGCCGCGATTCCGGCTTCCTAGGCGAATGGGCGCAACAAACCAGCGCCTCCAGGACCG  23076

Query  595    GCCGCCCTGGCCTCAAAATCTGTTT-TATACTTATCAGGTTGACCTCGGATCAGGTAGGG  653
              ||||| ||||||||| ||||||||| ||||||||||||||||||||||||||||||||||
Sbjct  23077  GCCGCTCTGGCCTCAGAATCTGTTTCTATACTTATCAGGTTGACCTCGGATCAGGTAGGG  23136

Query  654    ATACCCGCTGAACTTAAGCATATCAATAAGCGGAGGAAAAGAAACCAACAGGGATTGCCC  713
              ||||||||||||||||||||||||||||||||||||||||||||||||||||||||||||
Sbjct  23137  ATACCCGCTGAACTTAAGCATATCAATAAGCGGAGGAAAAGAAACCAACAGGGATTGCCC  23196

Query  714    CAGTAACGGCGAGTGAAGCGGCAAGAGCTCAAATTTGAAATCTGGCCTCCCCCGGGGGCC  773
              ||||||||||||||||||||||||||||||||||||||||||||||||||||||||||||
Sbjct  23197  CAGTAACGGCGAGTGAAGCGGCAAGAGCTCAAATTTGAAATCTGGCCTCCCCCGGGGGCC  23256

Query  774    CGAGTTGTAATTTGCAGAGGATGCTTCGGGTGCGGCCGCCGTCTAAGTTCCTTGGAACAG  833
              ||||||||||||||||||||||||||||||||||||||||||||||||||||||||||||
Sbjct  23257  CGAGTTGTAATTTGCAGAGGATGCTTCGGGTGCGGCCGCCGTCTAAGTTCCTTGGAACAG  23316

Query  834    GACGTCAGAGAGGGTGAGAATCCCGTCTTGGGCGGGCGGTCCGCGCCCGTGTGAAGCTCC  893
              ||||||||||||||||||||||||||||||||||||||||||||||||||||||||||||
Sbjct  23317  GACGTCAGAGAGGGTGAGAATCCCGTCTTGGGCGGGCGGTCCGCGCCCGTGTGAAGCTCC  23376

Query  894    TTCGACGAGTCGAGTTGTTTGGGAATGCAGCTCTAAGCGGGTGGTAAATTTCATCTAAAG  953
              ||||||||||||||||||||||||||||||||||||||||||||||||||||||||||||
Sbjct  23377  TTCGACGAGTCGAGTTGTTTGGGAATGCAGCTCTAAGCGGGTGGTAAATTTCATCTAAAG  23436

Query  954    CTAAATATTGGCCGGAGACCGATAGCGCACAAGTAGAGTGATCGAAAGGTTAAAAGCACC  1013
              ||||||||||||||||||||||||||||||||||||||||||||||||||||||||||||
Sbjct  23437  CTAAATATTGGCCGGAGACCGATAGCGCACAAGTAGAGTGATCGAAAGGTTAAAAGCACC  23496

Query  1014   TTGAAAAGGGAGTTAAACAGCACGTGAAATTGTTGAAAGGGAAGCGCTTGCGGCCAGACT  1073
              ||||||||||||||||||||||||||||||||||||||||||||||||||||||||||||
Sbjct  23497  TTGAAAAGGGAGTTAAACAGCACGTGAAATTGTTGAAAGGGAAGCGCTTGCGGCCAGACT  23556

Query  1074   CGGGGGCGGGGTTCAGCGGGTGCTCGTCGCCCGTGTACTCCTCGTCTCCCGGGCCAGCAT  1133
              ||||||||||||||||||||||||||||||||||||| ||||||| ||||||||||||||
Sbjct  23557  CGGGGGCGGGGTTCAGCGGGTGCTCGTCGCCCGTGTATTCCTCGTTTCCCGGGCCAGCAT  23616

Query  1134   CAGTTTCGACGGCCGGTCAAAGGCCCCCGGAATGTGTCGTCTCTCGGGACGTCTTATAGC  1193
              ||||||||||||||||||||||||||||||||||||||||||||||||||||||||||||
Sbjct  23617  CAGTTTCGACGGCCGGTCAAAGGCCCCCGGAATGTGTCGTCTCTCGGGACGTCTTATAGC  23676

Query  1194   CGGGGGTGCAATGCGGCCCGTCGGGACTGAGGAACGCGCTCCGGCTCGGATGCTGGCGTA  1253
              |||||||||||||||||||||||||||||||||||||||| |||||||||||||||||||
Sbjct  23677  CGGGGGTGCAATGCGGCCCGTCGGGACTGAGGAACGCGCTTCGGCTCGGATGCTGGCGTA  23736

Query  1254   ATGGCCGTAAGCGGCCCGTCTTGAAACACGGACCAAGGAGTCTAACATCCACGCGAGTGT  1313
              ||||||||||||||||||||||||||||||||||||||||||||||||||||||||||| 
Sbjct  23737  ATGGCCGTAAGCGGCCCGTCTTGAAACACGGACCAAGGAGTCTAACATCCACGCGAGTGC  23796

Query  1314   TCGGGTGTCAAACCCGTGCGCGCAGTGAAAGCGAACGGAGGTGGGAGCCTTAGGGCGCAC  1373
               |||||||||||||||||||||||||||||||||||||||||||||||||||||||||||
Sbjct  23797  ACGGGTGTCAAACCCGTGCGCGCAGTGAAAGCGAACGGAGGTGGGAGCCTTAGGGCGCAC  23856

Query  1374   CATCGACCGATCCTGAAGTCTTCGGATGGATTTGAGTAGGAGCGTGGCCGTTGGGACCCG  1433
              ||||||||||||||||||||||||||||||||||||||||||||||||||||||||||||
Sbjct  23857  CATCGACCGATCCTGAAGTCTTCGGATGGATTTGAGTAGGAGCGTGGCCGTTGGGACCCG  23916

Query  1434   AAAGATGGTGAACTATGCCTGAATAGGGTGAAGCCAGAGGAAACTCTGGTGGAGGCTCGC  1493
              ||||||||||||||||||||||||||||||||||||||||||||||||||||||||||||
Sbjct  23917  AAAGATGGTGAACTATGCCTGAATAGGGTGAAGCCAGAGGAAACTCTGGTGGAGGCTCGC  23976

Query  1494   AGCGGTTCTGACGTGCAAATCGATCGTCAAATTTGGGCATAGGGGCGAAAGACTAATCGA  1553
              ||||||||||||||||||||||||||||||||||||||||||||||||||||||||||||
Sbjct  23977  AGCGGTTCTGACGTGCAAATCGATCGTCAAATTTGGGCATAGGGGCGAAAGACTAATCGA  24036

Query  1554   ACCATCTAGTAGCTGGTTCCTGCCGAAGTTTCCCTCAGGATAGCAGTGACGAGATTCCAG  1613
              ||||||||||||||||||||||||||||||||||||||||||||||||||||||||||||
Sbjct  24037  ACCATCTAGTAGCTGGTTCCTGCCGAAGTTTCCCTCAGGATAGCAGTGACGAGATTCCAG  24096

Query  1614   TTTTATGAGGTAAAGCGAATGATTAGAGGCCTTGGGGATGAAACATCCTTAACCTATTCT  1673
              ||||||||||||||||||||||||||||||||||||||||||||||||||||||||||||
Sbjct  24097  TTTTATGAGGTAAAGCGAATGATTAGAGGCCTTGGGGATGAAACATCCTTAACCTATTCT  24156

Query  1674   CAAACTTTAAATATGTAAGAAGTCCTTGTTTCTTAAGTGAACGTGGGCACTAGAATGGAA  1733
              |||||||||||||||||||||| |||||||||||||||||||||||||||||||||||||
Sbjct  24157  CAAACTTTAAATATGTAAGAAGCCCTTGTTTCTTAAGTGAACGTGGGCACTAGAATGGAA  24216

Query  1734   CGTCACTAGTGGGCCATTTTTGGTAAGCAGAACTGGCGATGCGGGATGAACCGAACGCGA  1793
              ||||||||||||||||||||||||||||||||||||||||||||||||||||||||||||
Sbjct  24217  CGTCACTAGTGGGCCATTTTTGGTAAGCAGAACTGGCGATGCGGGATGAACCGAACGCGA  24276

Query  1794   GGTTAAGGTGCCGGAATGCACGCTCATCAGACACCACAAAAGGTGTTAGTTCATCTAGAC  1853
              ||||||||||||||||||||||||||||||||||||||||||||||||||||||||||||
Sbjct  24277  GGTTAAGGTGCCGGAATGCACGCTCATCAGACACCACAAAAGGTGTTAGTTCATCTAGAC  24336

Query  1854   AGCCCGACGGTGGCCATGGAAGTCGGAATCCGCTAAGGAGTGTGTAACAACTCACGGGCC  1913
              |||||||||||||||||||||||||||||||||||||||||||||||| |||||||||||
Sbjct  24337  AGCCCGACGGTGGCCATGGAAGTCGGAATCCGCTAAGGAGTGTGTAACGACTCACGGGCC  24396

Query  1914   GAATGAACTAGCCCTGAAAATGGATGGCGCTCAAGCGTGCTACCCATACCTCGCCGCCGG  1973
              ||||||||||||||||||||||||||||||||||||||||||||||||||||||||||||
Sbjct  24397  GAATGAACTAGCCCTGAAAATGGATGGCGCTCAAGCGTGCTACCCATACCTCGCCGCCGG  24456

Query  1974   GGTTGAAATGACGCCCCGGCGAGTAGGCAGGCGTGGAGGTCCGTGACGAAGCCCTGGGGG  2033
              ||||||||||||||||||||||||||||||||||||||||||||||||||||||||||||
Sbjct  24457  GGTTGAAATGACGCCCCGGCGAGTAGGCAGGCGTGGAGGTCCGTGACGAAGCCCTGGGGG  24516

Query  2034   TGACCCCGGGTCGAACGGCCTCTAGTGC  2061
              ||||||||||||||||||||||||||||
Sbjct  24517  TGACCCCGGGTCGAACGGCCTCTAGTGC  24544


 Score = 3664 bits (1984),  Expect = 0.0
 Identities = 2041/2067 (99%), Gaps = 9/2067 (0%)
 Strand=Plus/Plus

Query  1      CAAGGTTTCCGTAGGTGAACCTGCGGAAGGATCATTAGCGCGCAGGCCGGAGGCTGGCCC  60
              ||||||||||||||||||||||||||||||||||||| ||||||||||||||||||||||
Sbjct  55714  CAAGGTTTCCGTAGGTGAACCTGCGGAAGGATCATTAACGCGCAGGCCGGAGGCTGGCCC  55773

Query  61     CCCACGATAGGGCCAAACGTCCGTCAGGGGTGAGCAGATGTGCGCCGGCCGTACCGCCCC  120
              |||||||||||||||||||||| |||||||||||||||||||||||||||||||||||||
Sbjct  55774  CCCACGATAGGGCCAAACGTCCATCAGGGGTGAGCAGATGTGCGCCGGCCGTACCGCCCC  55833

Query  121    ATTCTTGTCTACATTACTCGGTTGCCTCGGCGGGCCGCGCTCTC-C-CAGGAGAGCCGTT  178
              |||||||||||| ||||||||||||||||||||||||||||||| | |||||||||||||
Sbjct  55834  ATTCTTGTCTACCTTACTCGGTTGCCTCGGCGGGCCGCGCTCTCTCTCAGGAGAGCCGTT  55893

Query  179    CGGCGAGCCTCTCTTTAGTGGCTAAACGCTGGACCGCGCCCGCCGGAGGACAGACGCaaa  238
              ||||||||||||||||||||||| ||||||||||||||||||||||||||||||||| ||
Sbjct  55894  CGGCGAGCCTCTCTTTAGTGGCTCAACGCTGGACCGCGCCCGCCGGAGGACAGACGC-AA  55952

Query  239    aaaaTTCTTTCAGAAGAGCTGTCAGTCTGAGCGTTAGCAAGCAAAAATCAGTTAAAACTT  298
              ||||||||||||||||||||||||||||||||||||||||||||||||||||||||||||
Sbjct  55953  AAAATTCTTTCAGAAGAGCTGTCAGTCTGAGCGTTAGCAAGCAAAAATCAGTTAAAACTT  56012

Query  299    TCAACAACGGATCTCTTGGTTCCGGCATCGATGAAGAACGCAGCGAAATGCGATAAGTAA  358
              ||||||||||||||||||||||||||||||||||||||||||||||||||||||||||||
Sbjct  56013  TCAACAACGGATCTCTTGGTTCCGGCATCGATGAAGAACGCAGCGAAATGCGATAAGTAA  56072

Query  359    TGTGAATTGCAGAATTCCGTGAATCATCGAATCTTTGAACGCACATTGCGCCCCCTGGCA  418
              |||||||||||||||||||||||||||||||||||||||||||||||||||||||||| |
Sbjct  56073  TGTGAATTGCAGAATTCCGTGAATCATCGAATCTTTGAACGCACATTGCGCCCCCTGGTA  56132

Query  419    TTCCGGGGGGCATGCCTGTTCGAGCGTCATTTCAGCCCCTCAAGCCCGGCTTGTGTGATG  478
              ||||||||||||||||||||||||||||||||||||||||||||||||||||||||||||
Sbjct  56133  TTCCGGGGGGCATGCCTGTTCGAGCGTCATTTCAGCCCCTCAAGCCCGGCTTGTGTGATG  56192

Query  479    GACGACCGTCCGGCGCCCCCGTCTTT-GGGGGTGCGGGACGCGCCCGAAAAGCAGTGGCC  537
              |||||||||||||| ||||| | | | |||||||||||||||||||||||||||||||||
Sbjct  56193  GACGACCGTCCGGCACCCCC-TTTCTCGGGGGTGCGGGACGCGCCCGAAAAGCAGTGGCC  56251

Query  538    AGGCCGCGATTCCGGCTTCCTAGGCGAATGG--GCAACAAACCAGCGCCTCCAGGACCGG  595
              |||||||||||||||||||||||||||||||  |||||||||||||||||||||||||||
Sbjct  56252  AGGCCGCGATTCCGGCTTCCTAGGCGAATGGGCGCAACAAACCAGCGCCTCCAGGACCGG  56311

Query  596    CCGCCCTGGCCTCAAAATCTGTTT-TATACTTATCAGGTTGACCTCGGATCAGGTAGGGA  654
              |||| ||||||||| ||||||||| |||||||||||||||||||||||||||||||||||
Sbjct  56312  CCGCTCTGGCCTCAGAATCTGTTTCTATACTTATCAGGTTGACCTCGGATCAGGTAGGGA  56371

Query  655    TACCCGCTGAACTTAAGCATATCAATAAGCGGAGGAAAAGAAACCAACAGGGATTGCCCC  714
              ||||||||||||||||||||||||||||||||||||||||||||||||||||||||||||
Sbjct  56372  TACCCGCTGAACTTAAGCATATCAATAAGCGGAGGAAAAGAAACCAACAGGGATTGCCCC  56431

Query  715    AGTAACGGCGAGTGAAGCGGCAAGAGCTCAAATTTGAAATCTGGCCTCCCCCGGGGGCCC  774
              ||||||||||||||||||||||||||||||||||||||||||||||||||||||||||||
Sbjct  56432  AGTAACGGCGAGTGAAGCGGCAAGAGCTCAAATTTGAAATCTGGCCTCCCCCGGGGGCCC  56491

Query  775    GAGTTGTAATTTGCAGAGGATGCTTCGGGTGCGGCCGCCGTCTAAGTTCCTTGGAACAGG  834
              ||||||||||||||||||||||||||||||||||||||||||||||||||||||||||||
Sbjct  56492  GAGTTGTAATTTGCAGAGGATGCTTCGGGTGCGGCCGCCGTCTAAGTTCCTTGGAACAGG  56551

Query  835    ACGTCAGAGAGGGTGAGAATCCCGTCTTGGGCGGGCGGTCCGCGCCCGTGTGAAGCTCCT  894
              ||||||||||||||||||||||||||||||||||||||||||||||||||||||||||||
Sbjct  56552  ACGTCAGAGAGGGTGAGAATCCCGTCTTGGGCGGGCGGTCCGCGCCCGTGTGAAGCTCCT  56611

Query  895    TCGACGAGTCGAGTTGTTTGGGAATGCAGCTCTAAGCGGGTGGTAAATTTCATCTAAAGC  954
              ||||||||||||||||||||||||||||||||||||||||||||||||||||||||||||
Sbjct  56612  TCGACGAGTCGAGTTGTTTGGGAATGCAGCTCTAAGCGGGTGGTAAATTTCATCTAAAGC  56671

Query  955    TAAATATTGGCCGGAGACCGATAGCGCACAAGTAGAGTGATCGAAAGGTTAAAAGCACCT  1014
              ||||||||||||||||||||||||||||||||||||||||||||||||||||||||||||
Sbjct  56672  TAAATATTGGCCGGAGACCGATAGCGCACAAGTAGAGTGATCGAAAGGTTAAAAGCACCT  56731

Query  1015   TGAAAAGGGAGTTAAACAGCACGTGAAATTGTTGAAAGGGAAGCGCTTGCGGCCAGACTC  1074
              ||||||||||||||||||||||||||||||||||||||||||||||||||||||||||||
Sbjct  56732  TGAAAAGGGAGTTAAACAGCACGTGAAATTGTTGAAAGGGAAGCGCTTGCGGCCAGACTC  56791

Query  1075   GGGGGCGGGGTTCAGCGGGTGCTCGTCGCCCGTGTACTCCTCGTCTCCCGGGCCAGCATC  1134
              |||||||||||||||||||||||||||||||||||| ||||||| |||||||||||||||
Sbjct  56792  GGGGGCGGGGTTCAGCGGGTGCTCGTCGCCCGTGTATTCCTCGTTTCCCGGGCCAGCATC  56851

Query  1135   AGTTTCGACGGCCGGTCAAAGGCCCCCGGAATGTGTCGTCTCTCGGGACGTCTTATAGCC  1194
              ||||||||||||||||||||||||||||||||||||||||||||||||||||||||||||
Sbjct  56852  AGTTTCGACGGCCGGTCAAAGGCCCCCGGAATGTGTCGTCTCTCGGGACGTCTTATAGCC  56911

Query  1195   GGGGGTGCAATGCGGCCCGTCGGGACTGAGGAACGCGCTCCGGCTCGGATGCTGGCGTAA  1254
              ||||||||||||||||||||||||||||||||||||||| ||||||||||||||||||||
Sbjct  56912  GGGGGTGCAATGCGGCCCGTCGGGACTGAGGAACGCGCTTCGGCTCGGATGCTGGCGTAA  56971

Query  1255   TGGCCGTAAGCGGCCCGTCTTGAAACACGGACCAAGGAGTCTAACATCCACGCGAGTGTT  1314
              ||||||||||||||||||||||||||||||||||||||||||||||||||||||||||  
Sbjct  56972  TGGCCGTAAGCGGCCCGTCTTGAAACACGGACCAAGGAGTCTAACATCCACGCGAGTGCA  57031

Query  1315   CGGGTGTCAAACCCGTGCGCGCAGTGAAAGCGAACGGAGGTGGGAGCCTTAGGGCGCACC  1374
              ||||||||||||||||||||||||||||||||||||||||||||||||||||||||||||
Sbjct  57032  CGGGTGTCAAACCCGTGCGCGCAGTGAAAGCGAACGGAGGTGGGAGCCTTAGGGCGCACC  57091

Query  1375   ATCGACCGATCCTGAAGTCTTCGGATGGATTTGAGTAGGAGCGTGGCCGTTGGGACCCGA  1434
              ||||||||||||||||||||||||||||||||||||||||||||||||||||||||||||
Sbjct  57092  ATCGACCGATCCTGAAGTCTTCGGATGGATTTGAGTAGGAGCGTGGCCGTTGGGACCCGA  57151

Query  1435   AAGATGGTGAACTATGCCTGAATAGGGTGAAGCCAGAGGAAACTCTGGTGGAGGCTCGCA  1494
              ||||||||||||||||||||||||||||||||||||||||||||||||||||||||||||
Sbjct  57152  AAGATGGTGAACTATGCCTGAATAGGGTGAAGCCAGAGGAAACTCTGGTGGAGGCTCGCA  57211

Query  1495   GCGGTTCTGACGTGCAAATCGATCGTCAAATTTGGGCATAGGGGCGAAAGACTAATCGAA  1554
              ||||||||||||||||||||||||||||||||||||||||||||||||||||||||||||
Sbjct  57212  GCGGTTCTGACGTGCAAATCGATCGTCAAATTTGGGCATAGGGGCGAAAGACTAATCGAA  57271

Query  1555   CCATCTAGTAGCTGGTTCCTGCCGAAGTTTCCCTCAGGATAGCAGTGACGAGATTCCAGT  1614
              ||||||||||||||||||||||||||||||||||||||||||||||||||||||||||||
Sbjct  57272  CCATCTAGTAGCTGGTTCCTGCCGAAGTTTCCCTCAGGATAGCAGTGACGAGATTCCAGT  57331

Query  1615   TTTATGAGGTAAAGCGAATGATTAGAGGCCTTGGGGATGAAACATCCTTAACCTATTCTC  1674
              ||||||||||||||||||||||||||||||||||||||||||||||||||||||||||||
Sbjct  57332  TTTATGAGGTAAAGCGAATGATTAGAGGCCTTGGGGATGAAACATCCTTAACCTATTCTC  57391

Query  1675   AAACTTTAAATATGTAAGAAGTCCTTGTTTCTTAAGTGAACGTGGGCACTAGAATGGAAC  1734
              ||||||||||||||||||||| ||||||||||||||||||||||||||||||||||||||
Sbjct  57392  AAACTTTAAATATGTAAGAAGCCCTTGTTTCTTAAGTGAACGTGGGCACTAGAATGGAAC  57451

Query  1735   GTCACTAGTGGGCCATTTTTGGTAAGCAGAACTGGCGATGCGGGATGAACCGAACGCGAG  1794
              ||||||||||||||||||||||||||||||||||||||||||||||||||||||||||||
Sbjct  57452  GTCACTAGTGGGCCATTTTTGGTAAGCAGAACTGGCGATGCGGGATGAACCGAACGCGAG  57511

Query  1795   GTTAAGGTGCCGGAATGCACGCTCATCAGACACCACAAAAGGTGTTAGTTCATCTAGACA  1854
              ||||||||||||||||||||||||||||||||||||||||||||||||||||||||||||
Sbjct  57512  GTTAAGGTGCCGGAATGCACGCTCATCAGACACCACAAAAGGTGTTAGTTCATCTAGACA  57571

Query  1855   GCCCGACGGTGGCCATGGAAGTCGGAATCCGCTAAGGAGTGTGTAACAACTCACGGGCCG  1914
              ||||||||||||||||||||||||||||||||||||||||||||||| ||||||||||||
Sbjct  57572  GCCCGACGGTGGCCATGGAAGTCGGAATCCGCTAAGGAGTGTGTAACGACTCACGGGCCG  57631

Query  1915   AATGAACTAGCCCTGAAAATGGATGGCGCTCAAGCGTGCTACCCATACCTCGCCGCCGGG  1974
              ||||||||||||||||||||||||||||||||||||||||||||||||||||||||||||
Sbjct  57632  AATGAACTAGCCCTGAAAATGGATGGCGCTCAAGCGTGCTACCCATACCTCGCCGCCGGG  57691

Query  1975   GTTGAAATGACGCCCCGGCGAGTAGGCAGGCGTGGAGGTCCGTGACGAAGCCCTGGGGGT  2034
              |||||||||||||||||||||||||||||||||||||||||||||||||||||| |||||
Sbjct  57692  GTTGAAATGACGCCCCGGCGAGTAGGCAGGCGTGGAGGTCCGTGACGAAGCCCT-GGGGT  57750

Query  2035   GACCCCGGGTCGAACGGCCTCTAGTGC  2061
              |||||||||||||||||||||||||||
Sbjct  57751  GACCCCGGGTCGAACGGCCTCTAGTGC  57777


 Score = 3648 bits (1975),  Expect = 0.0
 Identities = 2039/2068 (99%), Gaps = 12/2068 (1%)
 Strand=Plus/Plus

Query  1      CAAGGTTTCCGTAGGTGAACCTGCGGAAGGATCATTAGCGCGCAGGCCGGAGGCTGGCCC  60
              ||||||||||||||||||||||||||||||||||||| ||||||||||||||||||||||
Sbjct  14179  CAAGGTTTCCGTAGGTGAACCTGCGGAAGGATCATTAACGCGCAGGCCGGAGGCTGGCCC  14238

Query  61     CCCACGATAGGGCCAAACGTCCGTCAGGGGTGAGCAGATGTGCGCCGGCCGTACCGCCCC  120
              |||||||||||||||||||||| |||||||||||||||||||||||||||||||||||||
Sbjct  14239  CCCACGATAGGGCCAAACGTCCATCAGGGGTGAGCAGATGTGCGCCGGCCGTACCGCCCC  14298

Query  121    ATTCTTGTCTACATTACTCGGTTGCCTCGGCGGGCCGCGCTCTC-C-CAGGAGAGCCGTT  178
              |||||||||||| ||||||||||||||||||||||||||||||| | |||||||||||||
Sbjct  14299  ATTCTTGTCTACCTTACTCGGTTGCCTCGGCGGGCCGCGCTCTCTCTCAGGAGAGCCGTT  14358

Query  179    CGGCGAGCCTCTCTTTAGTGGCTAAACGCTGGACCGCGCCCGCCGGAGGACAGACGCaaa  238
              ||||||||||||||||||||||| ||||||||||||||||||||||||||||||||| ||
Sbjct  14359  CGGCGAGCCTCTCTTTAGTGGCTCAACGCTGGACCGCGCCCGCCGGAGGACAGACGC-AA  14417

Query  239    aaaaTTCTTTCAGAAGAGCTGTCAGTCTGAGCGTTAGCAAGCAAAAATCAGTTAAAACTT  298
              ||||||||||||||||||||||||||||||||||||||||||||||||||||||||||||
Sbjct  14418  AAAATTCTTTCAGAAGAGCTGTCAGTCTGAGCGTTAGCAAGCAAAAATCAGTTAAAACTT  14477

Query  299    TCAACAACGGATCTCTTGGTTCCGGCATCGATGAAGAACGCAGCGAAATGCGATAAGTAA  358
              ||||||||||||||||||||||||||||||||||||||||||||||||||||||||||||
Sbjct  14478  TCAACAACGGATCTCTTGGTTCCGGCATCGATGAAGAACGCAGCGAAATGCGATAAGTAA  14537

Query  359    TGTGAATTGCAGAATTCCGTGAATCATCGAATCTTTGAACGCACATTGCGCCCCCTGGCA  418
              |||||||||||||||||||||||||||||||||||||||||||||||||| ||||||| |
Sbjct  14538  TGTGAATTGCAGAATTCCGTGAATCATCGAATCTTTGAACGCACATTGCG-CCCCTGGTA  14596

Query  419    TTCCGGGGGGCATGCCTGTTCGAGCGTCATTTCAGCCCCTCAAGCCCGGCTTGTGTGATG  478
              ||||||||||||||||||||||||||||||||||||||||||||||||||||||||||||
Sbjct  14597  TTCCGGGGGGCATGCCTGTTCGAGCGTCATTTCAGCCCCTCAAGCCCGGCTTGTGTGATG  14656

Query  479    GACGACCGTCCGGCGCCCCCGTCTTT-GGGGGTGCGGGACGCGCCCGAAAAGCAGTGGCC  537
              |||||||||||||| ||||| | | | |||||||||||||||||||||||||||||||||
Sbjct  14657  GACGACCGTCCGGCACCCCC-TTTCTCGGGGGTGCGGGACGCGCCCGAAAAGCAGTGGCC  14715

Query  538    AGGCCGCGATTCCGGCTTCCTAGGCGAATGG--GCAACAAACCAGCGCCTCCAGGACCGG  595
              |||||||||||||||||||||||||||||||  |||||||||||||||||||||||||||
Sbjct  14716  AGGCCGCGATTCCGGCTTCCTAGGCGAATGGGCGCAACAAACCAGCGCCTCCAGGACCGG  14775

Query  596    CCGCCCTGGCCTCAAAATCTGTTT-TATACTTATCAGGTTGACCTCGGATCAGGTAGGGA  654
              |||| ||||||||| ||||||||| |||||||||||||||||||||||||||||||||||
Sbjct  14776  CCGCTCTGGCCTCAGAATCTGTTTCTATACTTATCAGGTTGACCTCGGATCAGGTAGGGA  14835

Query  655    TACCCGCTGAACTTAAGCATATCAATAAGCGGAGGAAAAGAAACCAACAGGGATTGCCCC  714
              ||||||||||||||||||||||||||||||||||||||||||||||||||||||||||||
Sbjct  14836  TACCCGCTGAACTTAAGCATATCAATAAGCGGAGGAAAAGAAACCAACAGGGATTGCCCC  14895

Query  715    AGTAACGGCGAGTGAAGCGGCAAGAGCTCAAATTTGAAATCTGGCCTCCCCCGGGGGCCC  774
              ||||||||||||||||||||||||||||||||||||||||||||||||||||||||||||
Sbjct  14896  AGTAACGGCGAGTGAAGCGGCAAGAGCTCAAATTTGAAATCTGGCCTCCCCCGGGGGCCC  14955

Query  775    GAGTTGTAATTTGCAGAGGATGCTTCGGGTGCGGCCGCCGTCTAAGTTCCTTGGAACAGG  834
              ||||||||||||||||||||||||||||||||||||||||||||||||||||||||||||
Sbjct  14956  GAGTTGTAATTTGCAGAGGATGCTTCGGGTGCGGCCGCCGTCTAAGTTCCTTGGAACAGG  15015

Query  835    ACGTCAGAGAGGGTGAGAATCCCGTCTTGGGCGGGCGGTCCGCGCCCGTGTGAAGCTCCT  894
              ||||||||||||||||||||||||||||||||||||||||||||||||||||||||||||
Sbjct  15016  ACGTCAGAGAGGGTGAGAATCCCGTCTTGGGCGGGCGGTCCGCGCCCGTGTGAAGCTCCT  15075

Query  895    TCGACGAGTCGAGTTGTTTGGGAATGCAGCTCTAAGCGGGTGGTAAATTTCATCTAAAGC  954
              ||||||||||||||||||||||||||||||||||||||||||||||||||||||||||||
Sbjct  15076  TCGACGAGTCGAGTTGTTTGGGAATGCAGCTCTAAGCGGGTGGTAAATTTCATCTAAAGC  15135

Query  955    TAAATATTGGCCGGAGACCGATAGCGCACAAGTAGAGTGATCGAAAGGTTAAAAGCACCT  1014
              ||||||||||||||||||||||||||||||||||||||||||||||||||||||||||||
Sbjct  15136  TAAATATTGGCCGGAGACCGATAGCGCACAAGTAGAGTGATCGAAAGGTTAAAAGCACCT  15195

Query  1015   TGAAAAGGGAGTTAAACAGCACGTGAAATTGTTGAAAGGGAAGCGCTTGCGGCCAGACTC  1074
              ||||||||||||||||||||||||||||||||||||||||||||||||||||||||||||
Sbjct  15196  TGAAAAGGGAGTTAAACAGCACGTGAAATTGTTGAAAGGGAAGCGCTTGCGGCCAGACTC  15255

Query  1075   GGGGGCGGGGTTCAGCGGGTGCTCGTCGCCCGTGTACTCCTCGTCTCCCGGGCCAGCATC  1134
              |||||||||||||||||||||||||||||||||||| ||||||| |||||||||||||||
Sbjct  15256  GGGGGCGGGGTTCAGCGGGTGCTCGTCGCCCGTGTATTCCTCGTTTCCCGGGCCAGCATC  15315

Query  1135   AGTTTCGACGGCCGGTCAAAGGCCCCCGGAATGTGTCGTCTCTCGGGACGTCTTATAGCC  1194
              ||||||||||||||||||||||||||||||||||||||||||||||||||||||||||||
Sbjct  15316  AGTTTCGACGGCCGGTCAAAGGCCCCCGGAATGTGTCGTCTCTCGGGACGTCTTATAGCC  15375

Query  1195   GGGGGTGCAATGCGGCCCGTCGGGACTGAGGAACGCGCTCCGGCTCGGATGCTGGCGTAA  1254
              ||||||||||||||||||||||||||||||||||||||| ||||||||||||||||||||
Sbjct  15376  GGGGGTGCAATGCGGCCCGTCGGGACTGAGGAACGCGCTTCGGCTCGGATGCTGGCGTAA  15435

Query  1255   TGGCCGTAAGCGGCCCGTCTTGAAACACGGACCAAGGAGTCTAACATCCACGCGAGTGTT  1314
              ||||||||||||||||||||||||||||||||||||||||||||||||||||||||||  
Sbjct  15436  TGGCCGTAAGCGGCCCGTCTTGAAACACGGACCAAGGAGTCTAACATCCACGCGAGTGCA  15495

Query  1315   CGGGTGTCAAACCCGTGCGCGCAGTGAAAGCGAACGGAGGTGGGAGCCTTAGGGCGCACC  1374
              ||||||||||||||||||||||||||||||||||||||||||||||||||||||||||||
Sbjct  15496  CGGGTGTCAAACCCGTGCGCGCAGTGAAAGCGAACGGAGGTGGGAGCCTTAGGGCGCACC  15555

Query  1375   ATCGACCGATCCTGAAGTCTTCGGATGGATTTGAGTAGGAGCGTGGCCGTTGGGACCCGA  1434
              ||||||||||||||||||||||||||||||||||||||||||||||||||||||||||||
Sbjct  15556  ATCGACCGATCCTGAAGTCTTCGGATGGATTTGAGTAGGAGCGTGGCCGTTGGGACCCGA  15615

Query  1435   AAGATGGTGAACTATGCCTGAATAGGGTGAAGCCAGAGGAAACTCTGGTGGAGGCTCGCA  1494
              ||||||||||||||||||||||||||||||||||||||||||||||||||||||||||||
Sbjct  15616  AAGATGGTGAACTATGCCTGAATAGGGTGAAGCCAGAGGAAACTCTGGTGGAGGCTCGCA  15675

Query  1495   GCGGTTCTGACGTGCAAATCGATCGTCAAATTTGGGCATAGGGGCGAAAGACTAATCGAA  1554
              ||||||||||||||||||||||||||||||||||||||||||||||||||||||||||||
Sbjct  15676  GCGGTTCTGACGTGCAAATCGATCGTCAAATTTGGGCATAGGGGCGAAAGACTAATCGAA  15735

Query  1555   CCATCTAGTAGCTGGTTCCTGCCGAAGTTTCCCTCAGGATAGCAGTGACGAGATTCCAGT  1614
              ||||||||||||||||||||||||||||||||||||||||||||||||||||||||||||
Sbjct  15736  CCATCTAGTAGCTGGTTCCTGCCGAAGTTTCCCTCAGGATAGCAGTGACGAGATTCCAGT  15795

Query  1615   TTTATGAGGTAAAGCGAATGATTAGAGGCCTTGGGGATGAAACATCCTTAACCTATTCTC  1674
              ||||||||||||||||||||||||||||||||||||||||||||||||||||||||||||
Sbjct  15796  TTTATGAGGTAAAGCGAATGATTAGAGGCCTTGGGGATGAAACATCCTTAACCTATTCTC  15855

Query  1675   AAACTTTAAATATGTAAGAAGTCCTTGTTTCTTAAGTGAACGTGGGCACTAGAATGGAAC  1734
              ||||||||||||||||||||| ||||||||||||||||||||||||||||||||||||||
Sbjct  15856  AAACTTTAAATATGTAAGAAGCCCTTGTTTCTTAAGTGAACGTGGGCACTAGAATGGAAC  15915

Query  1735   GTCACTAGTGGGCCATTTTTGGTAAGCAGAACTGGCGATGCGGGATGAACCGAACGCGAG  1794
              ||||||||||||||||||||||||||||||||||||||||||||||||||||||||||||
Sbjct  15916  GTCACTAGTGGGCCATTTTTGGTAAGCAGAACTGGCGATGCGGGATGAACCGAACGCGAG  15975

Query  1795   GTTAAGGTGCCGGAATGCACGCTCATCAGACACCACAAAAGGTGTTAGTTCATCTAGACA  1854
              ||||||||||||||||||||||||||||||||||||||||||||||||||||||||||||
Sbjct  15976  GTTAAGGTGCCGGAATGCACGCTCATCAGACACCACAAAAGGTGTTAGTTCATCTAGACA  16035

Query  1855   GCCCGACGGTGGCCATGGAAGTCGGAATCCGCTAAGGAGTGTGTAACAACTCACGGGCCG  1914
              ||||||||||||||||||||||||||||||||||||||||||||||| ||||||||||||
Sbjct  16036  GCCCGACGGTGGCCATGGAAGTCGGAATCCGCTAAGGAGTGTGTAACGACTCACGGGCCG  16095

Query  1915   AATGAACTAGCCCTGAAAATGGATGGCGCTCAAGCGTGCTACCCATACCTCGCCGCCGGG  1974
              ||||||||||||||||||||||||||||||||||||||||||||||||||||||||||||
Sbjct  16096  AATGAACTAGCCCTGAAAATGGATGGCGCTCAAGCGTGCTACCCATACCTCGCCGCCGGG  16155

Query  1975   GTTGAAATGACGCCCCGGCGAGTAGGCAGGCGTGGAGGTCCGTGACGAA-GCCCTGGGGG  2033
              |||||||||||||||||||||||||||| |||||||||||||||||||| ||||||||||
Sbjct  16156  GTTGAAATGACGCCCCGGCGAGTAGGCA-GCGTGGAGGTCCGTGACGAAGGCCCTGGGGG  16214

Query  2034   TGACCCCGGGTCGAACGGCCTCTAGTGC  2061
              ||| ||||||||||||||||||||||||
Sbjct  16215  TGA-CCCGGGTCGAACGGCCTCTAGTGC  16241


 Score = 3639 bits (1970),  Expect = 0.0
 Identities = 2037/2067 (99%), Gaps = 13/2067 (1%)
 Strand=Plus/Plus

Query  1     CAAGGTTTCCGTAGGTGAACCTGCGGAAGGATCATTAGCGCGCAGGCCGGAGGCTGGCCC  60
             ||||||||||||||||||||||||||||||||||||| ||||||||||||||||||||||
Sbjct  5877  CAAGGTTTCCGTAGGTGAACCTGCGGAAGGATCATTAACGCGCAGGCCGGAGGCTGGCCC  5936

Query  61    CCCACGATAGGGCCAAACGTCCGTCAGGGGTGAGCAGATGTGCGCCGGCCGTACCGCCCC  120
             |||||||||||||||||||||| |||||||||||||||||||||||||||||||||||||
Sbjct  5937  CCCACGATAGGGCCAAACGTCCATCAGGGGTGAGCAGATGTGCGCCGGCCGTACCGCCCC  5996

Query  121   ATTCTTGTCTACATTACTCGGTTGCCTCGGCGGGCCGCGCTCTC-C-CAGGAGAGCCGTT  178
             |||||||||||| ||||||||||||||||||||||||||||||| | |||||||||||||
Sbjct  5997  ATTCTTGTCTACCTTACTCGGTTGCCTCGGCGGGCCGCGCTCTCTCTCAGGAGAGCCGTT  6056

Query  179   CGGCGAGCCTCTCTTTAGTGGCTAAACGCTGGACCGCGCCCGCCGGAGGACAGACGCaaa  238
             ||||||||||||||||||||||| ||||||||||||||||||||||||||||||||| ||
Sbjct  6057  CGGCGAGCCTCTCTTTAGTGGCTCAACGCTGGACCGCGCCCGCCGGAGGACAGACGC-AA  6115

Query  239   aaaaTTCTTTCAGAAGAGCTGTCAGTCTGAGCGTTAGCAAGCAAAAATCAGTTAAAACTT  298
             ||||||||||||||||||||||||||||||||||||||||||||||||||||||||||||
Sbjct  6116  AAAATTCTTTCAGAAGAGCTGTCAGTCTGAGCGTTAGCAAGCAAAAATCAGTTAAAACTT  6175

Query  299   TCAACAACGGATCTCTTGGTTCCGGCATCGATGAAGAACGCAGCGAAATGCGATAAGTAA  358
             ||||||||||||||||||||| ||||||||||||||||||||||||||||||||||||||
Sbjct  6176  TCAACAACGGATCTCTTGGTT-CGGCATCGATGAAGAACGCAGCGAAATGCGATAAGTAA  6234

Query  359   TGTGAATTGCAGAATTCCGTGAATCATCGAATCTTTGAACGCACATTGCGCCCCCTGGCA  418
             |||||||||||||||||||||||||||||||||||||||||||||||||||||||||| |
Sbjct  6235  TGTGAATTGCAGAATTCCGTGAATCATCGAATCTTTGAACGCACATTGCGCCCCCTGGTA  6294

Query  419   TTCCGGGGGGCATGCCTGTTCGAGCGTCATTTCAGCCCCTCAAGCCCGGCTTGTGTGATG  478
             |||| |||||||||||||||||||||||||||||||||||||||||||||||||||||||
Sbjct  6295  TTCC-GGGGGCATGCCTGTTCGAGCGTCATTTCAGCCCCTCAAGCCCGGCTTGTGTGATG  6353

Query  479   GACGACCGTCCGGCGCCCCCGTCTTT-GGGGGTGCGGGACGCGCCCGAAAAGCAGTGGCC  537
             |||||||||||||| ||||| | | | |||||||||||||||||||||||||||||||||
Sbjct  6354  GACGACCGTCCGGCACCCCC-TTTCTCGGGGGTGCGGGACGCGCCCGAAAAGCAGTGGCC  6412

Query  538   AGGCCGCGATTCCGGCTTCCTAGGCGAATGG--GCAACAAACCAGCGCCTCCAGGACCGG  595
             |||||||||||||||||||||||||||||||  |||||||||||||||||||||||||||
Sbjct  6413  AGGCCGCGATTCCGGCTTCCTAGGCGAATGGGCGCAACAAACCAGCGCCTCCAGGACCGG  6472

Query  596   CCGCCCTGGCCTCAAAATCTGTTT-TATACTTATCAGGTTGACCTCGGATCAGGTAGGGA  654
             |||| ||||||||| ||||||||| |||||||||||||||||||||||||||||||||||
Sbjct  6473  CCGCTCTGGCCTCAGAATCTGTTTCTATACTTATCAGGTTGACCTCGGATCAGGTAGGGA  6532

Query  655   TACCCGCTGAACTTAAGCATATCAATAAGCGGAGGAAAAGAAACCAACAGGGATTGCCCC  714
             ||||||||||||||||||||||||||||||||||||||||||||||||||||||||||||
Sbjct  6533  TACCCGCTGAACTTAAGCATATCAATAAGCGGAGGAAAAGAAACCAACAGGGATTGCCCC  6592

Query  715   AGTAACGGCGAGTGAAGCGGCAAGAGCTCAAATTTGAAATCTGGCCTCCCCCGGGGGCCC  774
             |||||||||||||||||||||||||||||||||||||||||||| |||||||||||||||
Sbjct  6593  AGTAACGGCGAGTGAAGCGGCAAGAGCTCAAATTTGAAATCTGG-CTCCCCCGGGGGCCC  6651

Query  775   GAGTTGTAATTTGCAGAGGATGCTTCGGGTGCGGCCGCCGTCTAAGTTCCTTGGAACAGG  834
             ||||||||||||||||||||||||||||||||||||||||||||||||||||||||||||
Sbjct  6652  GAGTTGTAATTTGCAGAGGATGCTTCGGGTGCGGCCGCCGTCTAAGTTCCTTGGAACAGG  6711

Query  835   ACGTCAGAGAGGGTGAGAATCCCGTCTTGGGCGGGCGGTCCGCGCCCGTGTGAAGCTCCT  894
             ||||||||||||||||||||||||||||||||||||||||||||||||||||||||||||
Sbjct  6712  ACGTCAGAGAGGGTGAGAATCCCGTCTTGGGCGGGCGGTCCGCGCCCGTGTGAAGCTCCT  6771

Query  895   TCGACGAGTCGAGTTGTTTGGGAATGCAGCTCTAAGCGGGTGGTAAATTTCATCTAAAGC  954
             ||||||||||||||||||||||||||||||||||||||||||||||||||||||||||||
Sbjct  6772  TCGACGAGTCGAGTTGTTTGGGAATGCAGCTCTAAGCGGGTGGTAAATTTCATCTAAAGC  6831

Query  955   TAAATATTGGCCGGAGACCGATAGCGCACAAGTAGAGTGATCGAAAGGTTAAAAGCACCT  1014
             ||||||||||||||||||||||||||||||||||||||||||||||||||||||||||||
Sbjct  6832  TAAATATTGGCCGGAGACCGATAGCGCACAAGTAGAGTGATCGAAAGGTTAAAAGCACCT  6891

Query  1015  TGAAAAGGGAGTTAAACAGCACGTGAAATTGTTGAAAGGGAAGCGCTTGCGGCCAGACTC  1074
             ||||||||||||||||||||||||||||||||||||||||||||||||||||||||||||
Sbjct  6892  TGAAAAGGGAGTTAAACAGCACGTGAAATTGTTGAAAGGGAAGCGCTTGCGGCCAGACTC  6951

Query  1075  GGGGGCGGGGTTCAGCGGGTGCTCGTCGCCCGTGTACTCCTCGTCTCCCGGGCCAGCATC  1134
             |||||||||||||||||||||||||||||||||||| ||||||| |||||||||||||||
Sbjct  6952  GGGGGCGGGGTTCAGCGGGTGCTCGTCGCCCGTGTATTCCTCGTTTCCCGGGCCAGCATC  7011

Query  1135  AGTTTCGACGGCCGGTCAAAGGCCCCCGGAATGTGTCGTCTCTCGGGACGTCTTATAGCC  1194
             ||||||||||||||||||||||||||||||||||||||||||||||||||||||||||||
Sbjct  7012  AGTTTCGACGGCCGGTCAAAGGCCCCCGGAATGTGTCGTCTCTCGGGACGTCTTATAGCC  7071

Query  1195  GGGGGTGCAATGCGGCCCGTCGGGACTGAGGAACGCGCTCCGGCTCGGATGCTGGCGTAA  1254
             ||||||||||||||||||||||||||||||||||||||| ||||||||||||||||||||
Sbjct  7072  GGGGGTGCAATGCGGCCCGTCGGGACTGAGGAACGCGCTTCGGCTCGGATGCTGGCGTAA  7131

Query  1255  TGGCCGTAAGCGGCCCGTCTTGAAACACGGACCAAGGAGTCTAACATCCACGCGAGTGTT  1314
             ||||||||||||||||||||||||||||||||||||||||||||||||||||||||||  
Sbjct  7132  TGGCCGTAAGCGGCCCGTCTTGAAACACGGACCAAGGAGTCTAACATCCACGCGAGTGCA  7191

Query  1315  CGGGTGTCAAACCCGTGCGCGCAGTGAAAGCGAACGGAGGTGGGAGCCTTAGGGCGCACC  1374
             ||||||||||||||||||||||||||||||||||||||||||||||||||||||||||||
Sbjct  7192  CGGGTGTCAAACCCGTGCGCGCAGTGAAAGCGAACGGAGGTGGGAGCCTTAGGGCGCACC  7251

Query  1375  ATCGACCGATCCTGAAGTCTTCGGATGGATTTGAGTAGGAGCGTGGCCGTTGGGACCCGA  1434
             ||||||||||||||||||||||||||||||||||||||||||||||||||||||||||||
Sbjct  7252  ATCGACCGATCCTGAAGTCTTCGGATGGATTTGAGTAGGAGCGTGGCCGTTGGGACCCGA  7311

Query  1435  AAGATGGTGAACTATGCCTGAATAGGGTGAAGCCAGAGGAAACTCTGGTGGAGGCTCGCA  1494
             ||||||||||||||||||||||||||||||||||||||||||||||||||||||||||||
Sbjct  7312  AAGATGGTGAACTATGCCTGAATAGGGTGAAGCCAGAGGAAACTCTGGTGGAGGCTCGCA  7371

Query  1495  GCGGTTCTGACGTGCAAATCGATCGTCAAATTTGGGCATAGGGGCGAAAGACTAATCGAA  1554
             |||||||||||||||||||||||||||||||||||||||| |||||||||||||||||||
Sbjct  7372  GCGGTTCTGACGTGCAAATCGATCGTCAAATTTGGGCATA-GGGCGAAAGACTAATCGAA  7430

Query  1555  CCATCTAGTAGCTGGTTCCTGCCGAAGTTTCCCTCAGGATAGCAGTGACGAGATTCCAGT  1614
             ||||||||||||||||||||||||||||||||||||||||||||||||||||||||||||
Sbjct  7431  CCATCTAGTAGCTGGTTCCTGCCGAAGTTTCCCTCAGGATAGCAGTGACGAGATTCCAGT  7490

Query  1615  TTTATGAGGTAAAGCGAATGATTAGAGGCCTTGGGGATGAAACATCCTTAACCTATTCTC  1674
             ||||||||||||||||||||||||||||||||||||||||||||||||||||||||||||
Sbjct  7491  TTTATGAGGTAAAGCGAATGATTAGAGGCCTTGGGGATGAAACATCCTTAACCTATTCTC  7550

Query  1675  AAACTTTAAATATGTAAGAAGTCCTTGTTTCTTAAGTGAACGTGGGCACTAGAATGGAAC  1734
             ||||||||||||||||||||| ||||||||||||||||||||||||||||||||||||||
Sbjct  7551  AAACTTTAAATATGTAAGAAGCCCTTGTTTCTTAAGTGAACGTGGGCACTAGAATGGAAC  7610

Query  1735  GTCACTAGTGGGCCATTTTTGGTAAGCAGAACTGGCGATGCGGGATGAACCGAACGCGAG  1794
             ||||||||||||||||||||||||||||||||||||||||||||||||||||||||||||
Sbjct  7611  GTCACTAGTGGGCCATTTTTGGTAAGCAGAACTGGCGATGCGGGATGAACCGAACGCGAG  7670

Query  1795  GTTAAGGTGCCGGAATGCACGCTCATCAGACACCACAAAAGGTGTTAGTTCATCTAGACA  1854
             ||||||||||||||||||||||||||||||||||||||||||||||||||||||||||||
Sbjct  7671  GTTAAGGTGCCGGAATGCACGCTCATCAGACACCACAAAAGGTGTTAGTTCATCTAGACA  7730

Query  1855  GCCCGACGGTGGCCATGGAAGTCGGAATCCGCTAAGGAGTGTGTAACAACTCACGGGCCG  1914
             ||||||||||||||||||||||||||||||||||||||||||||||| ||||||||||||
Sbjct  7731  GCCCGACGGTGGCCATGGAAGTCGGAATCCGCTAAGGAGTGTGTAACGACTCACGGGCCG  7790

Query  1915  AATGAACTAGCCCTGAAAATGGATGGCGCTCAAGCGTGCTACCCATACCTCGCCGCCGGG  1974
             ||||||||||||||||||||||||||||||||||||||||||||||||||||||||||||
Sbjct  7791  AATGAACTAGCCCTGAAAATGGATGGCGCTCAAGCGTGCTACCCATACCTCGCCGCCGGG  7850

Query  1975  GTTGAAATGACGCCCCGGCGAGTAGGCAGGCGTGGAGGTCCGTGACGAAGCCCTGGGGGT  2034
             |||||||||||||||||||||||||||||||||||||||||||||||||||||| |||||
Sbjct  7851  GTTGAAATGACGCCCCGGCGAGTAGGCAGGCGTGGAGGTCCGTGACGAAGCCCT-GGGGT  7909

Query  2035  GACCCCGGGTCGAACGGCCTCTAGTGC  2061
             |||||||||||||||||||||||||||
Sbjct  7910  GACCCCGGGTCGAACGGCCTCTAGTGC  7936


 Score = 3609 bits (1954),  Expect = 0.0
 Identities = 2033/2068 (98%), Gaps = 18/2068 (1%)
 Strand=Plus/Plus

Query  3      AGGTTTCCGTAGGTGAACCTGCGGAAGGATCATTAGCGCGCAGGCCGGAGGCTGGCCCCC  62
              ||||||||||||||||||||||||||||||||||| ||||||||||||||||||||||||
Sbjct  39090  AGGTTTCCGTAGGTGAACCTGCGGAAGGATCATTAACGCGCAGGCCGGAGGCTGGCCCCC  39149

Query  63     CACGATAGGGCCAAACGTCCGTCAGGGGTGAGCAGATGTGCGCCGGCCGTACCGCCCCAT  122
              |||||||||||||||||||| ||| |||||||||||||||||||||||||||||||||||
Sbjct  39150  CACGATAGGGCCAAACGTCCATCA-GGGTGAGCAGATGTGCGCCGGCCGTACCGCCCCAT  39208

Query  123    TCTTGTCTACATTACTCGGTTGCCTCGGCGGGCCGCGCTCTC-C-CAGGAGAGCCGTTCG  180
              |||||||||| ||||||||||||||||||||||||||||||| | |||||||||||||||
Sbjct  39209  TCTTGTCTACCTTACTCGGTTGCCTCGGCGGGCCGCGCTCTCTCTCAGGAGAGCCGTTCG  39268

Query  181    GCGAGCCTCTCTTTAGTGGCTAAACGCTGGACCGCGCCCGCCGGAGGACAGACGCaaaaa  240
              ||||||||||||||||||||| ||||||||||||||||||||||||||||||||||||||
Sbjct  39269  GCGAGCCTCTCTTTAGTGGCTCAACGCTGGACCGCGCCCGCCGGAGGACAGACGCAAAAA  39328

Query  241    aaTTCTTTCAGAAGAGCTGTCAGTCTGAGCGTTAGCAAGCAAAAA-TCAGTT-AAAACTT  298
              ||||||||||||||||||||||||||||||||||||||||||||| |||||| |||||||
Sbjct  39329  AATTCTTTCAGAAGAGCTGTCAGTCTGAGCGTTAGCAAGCAAAAAATCAGTTAAAAACTT  39388

Query  299    TCAACAACGGATCTCTTGGTTCCGGCATCGATGAAGAACGCAGCGAAATGCGATAAGTAA  358
              ||||||||||||||||||||||| ||||||||||||||||||||||||||||||||||||
Sbjct  39389  TCAACAACGGATCTCTTGGTTCC-GCATCGATGAAGAACGCAGCGAAATGCGATAAGTAA  39447

Query  359    TGTGAATTGCAGAATTCCGTGAATCATCGAATCTTTGAACGCACATTGCGCCCCCTGGCA  418
              ||||||||||||||||||||||||||||||||||||||||||||||||||||||| || |
Sbjct  39448  TGTGAATTGCAGAATTCCGTGAATCATCGAATCTTTGAACGCACATTGCGCCCCC-GGTA  39506

Query  419    TTCCGGGGGGCATGCCTGTTCGAGCGTCATTTCAGCCCCTCAAGCCCGGCTTGTGTGATG  478
              ||||||||||||||||||||||||||||||||||||||||||||||||||||||||||||
Sbjct  39507  TTCCGGGGGGCATGCCTGTTCGAGCGTCATTTCAGCCCCTCAAGCCCGGCTTGTGTGATG  39566

Query  479    GACGACCGTCCGGCGCCCCCGTCTTT-GGGGGTGCGGGACGCGCCCGAAAAGCAGTGGCC  537
              |||||||||||||| ||||| | | | |||||||||||||||||||||||||||||||||
Sbjct  39567  GACGACCGTCCGGCACCCCC-TTTCTCGGGGGTGCGGGACGCGCCCGAAAAGCAGTGGCC  39625

Query  538    AGGCCGCGATTCCGGCTTCCTAGGCGAATGG---GCAACAAACCAGCGCCTCCAGGACCG  594
              |||||||||||||||||||||||||||||||   ||||||||||||||||||||||||||
Sbjct  39626  AGGCCGCGATTCCGGCTTCCTAGGCGAATGGGGCGCAACAAACCAGCGCCTCCAGGACCG  39685

Query  595    GCCGCCCTGGCCTCAAAATCTGTTT-TATACTTATCAGGTTGACCTCGGATCAGGTAGGG  653
              ||||| ||||||||| ||||||||| ||||||||||||||||||||||||||||||||||
Sbjct  39686  GCCGCTCTGGCCTCAGAATCTGTTTCTATACTTATCAGGTTGACCTCGGATCAGGTAGGG  39745

Query  654    ATACCCGCTGAACTTAAGCATATCAATAAGCGGAGGAAAAGAAACCAACAGGGATTGCCC  713
              ||||||||||||||||||||||||||||||||||||||||||||||||||||||||||||
Sbjct  39746  ATACCCGCTGAACTTAAGCATATCAATAAGCGGAGGAAAAGAAACCAACAGGGATTGCCC  39805

Query  714    CAGTAACGGCGAGTGAAGCGGCAAGAGCTCAAATTTGAAATCTGGCCTCCCCCGGGGGCC  773
              |||||||||||||||||||||||||||||||||||||||||||||||| |||||||||||
Sbjct  39806  CAGTAACGGCGAGTGAAGCGGCAAGAGCTCAAATTTGAAATCTGGCCT-CCCCGGGGGCC  39864

Query  774    CGAGTTGTAATTTGCAGAGGATGCTTCGGGTGCGGCCGCCGTCTAAGTTCCTTGGAACAG  833
              ||||||||||||||||||||||||||||||||||||||||||||||||||||||||||||
Sbjct  39865  CGAGTTGTAATTTGCAGAGGATGCTTCGGGTGCGGCCGCCGTCTAAGTTCCTTGGAACAG  39924

Query  834    GACGTCAGAGAGGGTGAGAATCCCGTCTTGGGCGGGCGGTCCGCGCCCGTGTGAAGCTCC  893
              ||||||||||||||||||||||||||||||||||||||||||||||||||||||||||||
Sbjct  39925  GACGTCAGAGAGGGTGAGAATCCCGTCTTGGGCGGGCGGTCCGCGCCCGTGTGAAGCTCC  39984

Query  894    TTCGACGAGTCGAGTTGTTTGGGAATGCAGCTCTAAGCGGGTGGTAAATTTCATCTAAAG  953
              ||||||||||||||||||||||||||||||||||||||||||||||||||||||||||||
Sbjct  39985  TTCGACGAGTCGAGTTGTTTGGGAATGCAGCTCTAAGCGGGTGGTAAATTTCATCTAAAG  40044

Query  954    CTAAATATTGGCCGGAGACCGATAGCGCACAAGTAGAGTGATCGAAAGGTTAAAAGCACC  1013
              ||||||||||||||||||||||||||||||||||||||||||||||||||||||||||||
Sbjct  40045  CTAAATATTGGCCGGAGACCGATAGCGCACAAGTAGAGTGATCGAAAGGTTAAAAGCACC  40104

Query  1014   TTGAAAAGGGAGTTAAACAGCACGTGAAATTGTTGAAAGGGAAGCGCTTGCGGCCAGACT  1073
              ||||||| ||||||||||||||||||||||||||||||||||||||||||||||||||||
Sbjct  40105  TTGAAAA-GGAGTTAAACAGCACGTGAAATTGTTGAAAGGGAAGCGCTTGCGGCCAGACT  40163

Query  1074   CGGGGGCGGGGTTCAGCGGGTGCTCGTCGCCCGTGTACTCCTCGTCTCCCGGGCCAGCAT  1133
              ||||||||||||||||||||||||||||||||||||| ||||||| ||||||||||||||
Sbjct  40164  CGGGGGCGGGGTTCAGCGGGTGCTCGTCGCCCGTGTATTCCTCGTTTCCCGGGCCAGCAT  40223

Query  1134   CAGTTTCGACGGCCGGTCAAAGGCCCCCGGAATGTGTCGTCTCTCGGGACGTCTTATAGC  1193
              ||||||||||||||||||||||||||||||||||||||||||||||||||||||||||||
Sbjct  40224  CAGTTTCGACGGCCGGTCAAAGGCCCCCGGAATGTGTCGTCTCTCGGGACGTCTTATAGC  40283

Query  1194   CGGGGGTGCAATGCGGCCCGTCGGGACTGAGGAACGCGCTCCGGCTCGGATGCTGGCGTA  1253
              |||||||||||||||||||||||||||||||||||||||| |||||||||||||||||||
Sbjct  40284  CGGGGGTGCAATGCGGCCCGTCGGGACTGAGGAACGCGCTTCGGCTCGGATGCTGGCGTA  40343

Query  1254   ATGGCCGTAAGCGGCCCGTCTTGAAACACGGACCAAGGAGTCTAACATCCACGCGAGTGT  1313
              || ||||||||||||||||||||||||||||| |||||||||||||||||||||||||| 
Sbjct  40344  AT-GCCGTAAGCGGCCCGTCTTGAAACACGGA-CAAGGAGTCTAACATCCACGCGAGTGC  40401

Query  1314   TCGGGTGTCAAACCCGTGCGCGCAGTGAAAGCGAACGGAGGTGGGAGCCTTAGGGCGCAC  1373
               ||||||||||| |||||||||||||||||||||||||||||||||||||||||||||||
Sbjct  40402  ACGGGTGTCAAA-CCGTGCGCGCAGTGAAAGCGAACGGAGGTGGGAGCCTTAGGGCGCAC  40460

Query  1374   CATCGACCGATCCTGAAGTCTTCGGATGGATTTGAGTAGGAGCGTGGCCGTTGGGACCCG  1433
              ||||||||||||||||||||||||||||||||||||||||||||||||||||||||||||
Sbjct  40461  CATCGACCGATCCTGAAGTCTTCGGATGGATTTGAGTAGGAGCGTGGCCGTTGGGACCCG  40520

Query  1434   AAAGATGGTGAACTATGCCTGAATAGGGTGAAGCCAGAGGAAACTCTGGTGGAGGCTCGC  1493
              ||||||||||||||||||||||||||||||||||||||||||||||||||||||||||||
Sbjct  40521  AAAGATGGTGAACTATGCCTGAATAGGGTGAAGCCAGAGGAAACTCTGGTGGAGGCTCGC  40580

Query  1494   AGCGGTTCTGACGTGCAAATCGATCGTCAAATTTGGGCATAGGGGCGAAAGACTAATCGA  1553
              ||||||||||||||||||||||||||||||||||||||||||||||||||||||||||||
Sbjct  40581  AGCGGTTCTGACGTGCAAATCGATCGTCAAATTTGGGCATAGGGGCGAAAGACTAATCGA  40640

Query  1554   ACCATCTAGTAGCTGGTTCCTGCCGAAGTTTCCCTCAGGATAGCAGTGACGAGATTCCAG  1613
              ||||||||||||||||||||||||||||||||||||||||||||||||||||||||||||
Sbjct  40641  ACCATCTAGTAGCTGGTTCCTGCCGAAGTTTCCCTCAGGATAGCAGTGACGAGATTCCAG  40700

Query  1614   TTTTATGAGGTAAAGCGAATGATTAGAGGCCTTGGGGATGAAACATCCTTAACCTATTCT  1673
              ||||||||||||||||||||||||||||||||||||||||||||||||||||||||||||
Sbjct  40701  TTTTATGAGGTAAAGCGAATGATTAGAGGCCTTGGGGATGAAACATCCTTAACCTATTCT  40760

Query  1674   CAAACTTTAAATATGTAAGAAGTCCTTGTTTCTTAAGTGAACGTGGGCACTAGAATGGAA  1733
              |||||||||||||||||||||| |||||||||||||||||||||||||||||||||||||
Sbjct  40761  CAAACTTTAAATATGTAAGAAGCCCTTGTTTCTTAAGTGAACGTGGGCACTAGAATGGAA  40820

Query  1734   CGTCACTAGTGGGCCATTTTTGGTAAGCAGAACTGGCGATGCGGGATGAACCGAACGCGA  1793
              ||||||||||||||||||||||||||||||||||||||||||||||||||||||||||||
Sbjct  40821  CGTCACTAGTGGGCCATTTTTGGTAAGCAGAACTGGCGATGCGGGATGAACCGAACGCGA  40880

Query  1794   GGTTAAGGTGCCGGAATGCACGCTCATCAGACACCACAAAAGGTGTTAGTTCATCTAGAC  1853
              ||||||||||||||||||||||||||||||||||||||||||||||||||||||||||||
Sbjct  40881  GGTTAAGGTGCCGGAATGCACGCTCATCAGACACCACAAAAGGTGTTAGTTCATCTAGAC  40940

Query  1854   AGCCCGACGGTGGCCATGGAAGTCGGAATCCGCTAAGGAGTGTGTAACAACTCACGGGCC  1913
              |||||||||||||||||||||||||||||||||||||||||||||||| |||||||||||
Sbjct  40941  AGCCCGACGGTGGCCATGGAAGTCGGAATCCGCTAAGGAGTGTGTAACGACTCACGGGCC  41000

Query  1914   GAATGAACTAGCCCTGAAAATGGATGGCGCTCAAGCGTGCTACCCATACCTCGCCGCCGG  1973
              ||||||||||||||||||||||||||||||||||||||||||||||||||||||||||||
Sbjct  41001  GAATGAACTAGCCCTGAAAATGGATGGCGCTCAAGCGTGCTACCCATACCTCGCCGCCGG  41060

Query  1974   GGTTGAAATGACGCCCCGGCGAGTAGGCAGGCGTGGAGGTCCGTGACGAAGCCCTGGGGG  2033
              ||||||||||||||||||||||||||||||||||||||||||||||||||||||||||||
Sbjct  41061  GGTTGAAATGACGCCCCGGCGAGTAGGCAGGCGTGGAGGTCCGTGACGAAGCCCTGGGGG  41120

Query  2034   TGACCCCGGGTCGAACGGCCTCTAGTGC  2061
              ||||||||||||||||||||||||||||
Sbjct  41121  TGACCCCGGGTCGAACGGCCTCTAGTGC  41148


 Score = 3537 bits (1915),  Expect = 0.0
 Identities = 2026/2074 (98%), Gaps = 29/2074 (1%)
 Strand=Plus/Plus

Query  1      CAAGG-TTTCCGTAGGTGAACCTGCGGAAGGATCATTAGCGCGCAGGCCGGAGGCTGG-C  58
              ||||| |||||||||||||||||||||||||||||||| ||||||||||||||||||| |
Sbjct  64024  CAAGGTTTTCCGTAGGTGAACCTGCGGAAGGATCATTAACGCGCAGGCCGGAGGCTGGCC  64083

Query  59     CCCCCACGATAGGGCCAAACGTCCGTCAGGGGTGAGCAGATGTGCGCCGGCCGTACCGCC  118
              |||||||||||||||||||||||| |||||||||||||||||||||||||||||||||||
Sbjct  64084  CCCCCACGATAGGGCCAAACGTCCATCAGGGGTGAGCAGATGTGCGCCGGCCGTACCGCC  64143

Query  119    CCATTCTTGTCTACATTACTCGG-TTGCCTCGGCGGGCCGCGCTCTC-C-CAGGAGAGCC  175
              |||||||||||||| |||||||| ||||||||||||||||||||||| | ||||||||||
Sbjct  64144  CCATTCTTGTCTACCTTACTCGGTTTGCCTCGGCGGGCCGCGCTCTCTCTCAGGAGAGCC  64203

Query  176    GTTCGGCGAGCCTCTCTTTAGTGGCTAAACGCTGGACCGCGCCCGCCGGAGGACAGACGC  235
              |||| ||||||||||||||| ||||| |||||||||||||||||||||||||||||||||
Sbjct  64204  GTTC-GCGAGCCTCTCTTTATTGGCTCAACGCTGGACCGCGCCCGCCGGAGGACAGACGC  64262

Query  236    aaaaaaaTTCTTTCAGAAGAGCTGTCAGTCTGAGCGTTAGCAAGCAAAAATCAGTTAAAA  295
               |||||||||||||||||||||||||||||||||||||||||||||||||||| ||||||
Sbjct  64263  -AAAAAATTCTTTCAGAAGAGCTGTCAGTCTGAGCGTTAGCAAGCAAAAATCATTTAAAA  64321

Query  296    CTTTCAACAACGGATCTCTTGGTTCCGGCATCGATGAAGAACGCAGCGAAATGCGATAAG  355
              |||||||||||||||||||||||||||||||||||||| |||||||||||||||||||||
Sbjct  64322  CTTTCAACAACGGATCTCTTGGTTCCGGCATCGATGAA-AACGCAGCGAAATGCGATAAG  64380

Query  356    TAATGTGAATTGCAGAATTCCGTGAATCATCGAATCTTTGAACGCACATTGCGCCCCCTG  415
              ||||||||||||||||||||||||||||||||||||||||||||||||||||||||||||
Sbjct  64381  TAATGTGAATTGCAGAATTCCGTGAATCATCGAATCTTTGAACGCACATTGCGCCCCCTG  64440

Query  416    GCATTCCGGGGGGCATGCCTGTTCGAGCGTCATTTCAGCCCCTCAAGCCCGGCTTGTGTG  475
              | ||||||||||||||||||||||||||||||||||||||||||||||||||||||||||
Sbjct  64441  GTATTCCGGGGGGCATGCCTGTTCGAGCGTCATTTCAGCCCCTCAAGCCCGGCTTGTGTG  64500

Query  476    ATGGACGACCGTCCGGCGCCCCCGTCTTT-GGGGGTGCGGGACGCGCCCGAAAAGCAGTG  534
              ||||||||||||| ||| ||||| | | | ||||||||||||||||||||||||||||||
Sbjct  64501  ATGGACGACCGTC-GGCACCCCC-TTTCTCGGGGGTGCGGGACGCGCCCGAAAAGCAGTG  64558

Query  535    GCCAGGCCGCGATTCCGGCTTCCTAGGCGAATGG--GCAACAAACCAGCGCCTCCAGGAC  592
              ||||||||||||||||||||||||||||||||||  ||||||||||||||||||||||||
Sbjct  64559  GCCAGGCCGCGATTCCGGCTTCCTAGGCGAATGGGCGCAACAAACCAGCGCCTCCAGGAC  64618

Query  593    CGGCCGCCCTGGCCTCAAAATCTGTTT-TATACTTATCAGGTTGACCTCGGATCAGGTAG  651
              | ||||| ||||||||| ||||||||| ||||||||||||||||||||||||||||||||
Sbjct  64619  C-GCCGCTCTGGCCTCAGAATCTGTTTCTATACTTATCAGGTTGACCTCGGATCAGGTAG  64677

Query  652    GGATACCCGCTGAACTTAAGCATATCAATAAGCGGAGGAAAAGAAACCAACAGGGATTGC  711
              ||||||||||||||||||||||||||||||||||||||||||||||||||||||||||||
Sbjct  64678  GGATACCCGCTGAACTTAAGCATATCAATAAGCGGAGGAAAAGAAACCAACAGGGATTGC  64737

Query  712    CCCAGTAACGGCGAGTGAAGCGGCAAGAGCTCAAATTTGAAATCTGGCCTCCCCCGGGGG  771
              ||||||||||||||||||||||||||||||||||||||||||||||||||||||||||||
Sbjct  64738  CCCAGTAACGGCGAGTGAAGCGGCAAGAGCTCAAATTTGAAATCTGGCCTCCCCCGGGGG  64797

Query  772    CCCGAGTTGTAATTTGCAGAGGATGCTTCGGGTGCGGCCGCCGTCTAAGTTCCTTGGAAC  831
              |||||| |||||||||||||||||||||||||||||||||||||||||||||||||||||
Sbjct  64798  CCCGAG-TGTAATTTGCAGAGGATGCTTCGGGTGCGGCCGCCGTCTAAGTTCCTTGGAAC  64856

Query  832    AGGACGTCAGAGAGGGTGAGAATCCCGTCTTGGGCGGGC-GGTCCGCGCCCGTGTGAAGC  890
              ||||||||||||||||||||||||||||||||||||||| ||||||||||||||||||||
Sbjct  64857  AGGACGTCAGAGAGGGTGAGAATCCCGTCTTGGGCGGGCGGGTCCGCGCCCGTGTGAAGC  64916

Query  891    TCCTTCGACGAGTCGAGTTGTTTGGGAATGCAGCTCTAAGCGGGTGGTAAATTTCATCTA  950
              ||||||||||||||||||||||||||||||||||||||||||||||||||||||||||||
Sbjct  64917  TCCTTCGACGAGTCGAGTTGTTTGGGAATGCAGCTCTAAGCGGGTGGTAAATTTCATCTA  64976

Query  951    AAGCTAAATATTGGCCGGAGACCGATAGCGCACAAGTAGAGTGATCGAAAGGTTAAAAGC  1010
              ||||||||||||||||||||||||||||||||||||||||||||||||||||||||||||
Sbjct  64977  AAGCTAAATATTGGCCGGAGACCGATAGCGCACAAGTAGAGTGATCGAAAGGTTAAAAGC  65036

Query  1011   ACCTTGAAAAGGGAGTTAAACAGCACGTGAAATTGTTGAAAGGGAAGCGCTTGCGGCCAG  1070
              ||||||||||||||||||||||||||||||||||||||||||||||||||||||||||||
Sbjct  65037  ACCTTGAAAAGGGAGTTAAACAGCACGTGAAATTGTTGAAAGGGAAGCGCTTGCGGCCAG  65096

Query  1071   ACTCGGGGGCGGGGTTCAGCGGGTGCTCGTCGCCCGTGTACTCCTCG-TCTCCCGGGCCA  1129
              |||||||||||||||||||| ||||||||||||||||||| |||||| | ||||||||||
Sbjct  65097  ACTCGGGGGCGGGGTTCAGC-GGTGCTCGTCGCCCGTGTATTCCTCGTTTTCCCGGGCCA  65155

Query  1130   GCATCAGTTTCGACGGCCGGTCAAAGGCCCCCGGAATGTGTCGTCTCTCGGGACGTCTTA  1189
              |||||||||||||||||||||||||||||||||| |||||||||||||||||||||||||
Sbjct  65156  GCATCAGTTTCGACGGCCGGTCAAAGGCCCCCGG-ATGTGTCGTCTCTCGGGACGTCTTA  65214

Query  1190   TAGCCGGGGGTGCAATGCGGCCCGTCGGGACTGAGGAACGCGCTCCGGCTCGGATGCTGG  1249
              |||||||||||||||||||||||||||||||||||||||||||| |||||||||||||||
Sbjct  65215  TAGCCGGGGGTGCAATGCGGCCCGTCGGGACTGAGGAACGCGCTTCGGCTCGGATGCTGG  65274

Query  1250   CGTAATGGCCGTAA-GCGGCCCGTCTTGAAACACGGACCAAGGAGTCTAACATCCACGCG  1308
              |||||||||||||| |||||||||||||||||||||||||||||||||||||||||||||
Sbjct  65275  CGTAATGGCCGTAAGGCGGCCCGTCTTGAAACACGGACCAAGGAGTCTAACATCCACGCG  65334

Query  1309   AGTGTTCGGGTGTCAAACCCGTGCGCGCAGTGAAAGCGAACGGAGGTGGGAGCCTTAGGG  1368
              ||||  ||||||||||||||||||||||||||||||||||||||||| ||||||||||||
Sbjct  65335  AGTGCACGGGTGTCAAACCCGTGCGCGCAGTGAAAGCGAACGGAGGT-GGAGCCTTAGGG  65393

Query  1369   CGCACCATCGACCGATCCTGAAGTCTTCGGATGGATTTGAGTAGGAGCGTGGCCGTTGGG  1428
              ||| ||||||||||||||||||||||||||||||||||||||||||||||||||||||||
Sbjct  65394  CGC-CCATCGACCGATCCTGAAGTCTTCGGATGGATTTGAGTAGGAGCGTGGCCGTTGGG  65452

Query  1429   ACCCGAAAGATGGTGAACTATGCCTGAATAGGGTGAAGCCAGAGGAAACTCTGGTGGAGG  1488
              |||||||||||||||||||||||||||||| |||||||||||||||||||||||||||||
Sbjct  65453  ACCCGAAAGATGGTGAACTATGCCTGAATA-GGTGAAGCCAGAGGAAACTCTGGTGGAGG  65511

Query  1489   CTCGCAGCGGTTCTGACGTGCAAATCGATCGTCAAATTTGGGCAT-AGGGGCGAAAGACT  1547
              ||||||||||||||||||||||||||||||||||||||||||||| ||||||||||||||
Sbjct  65512  CTCGCAGCGGTTCTGACGTGCAAATCGATCGTCAAATTTGGGCATCAGGGGCGAAAGACT  65571

Query  1548   AATCGAACCATCTAGTAGCTGGTTCCTGCCGAAGTTTCCCTCAGGATAGCAGTGACGAGA  1607
              ||||||||||||||||||||||||||||||||||||||||||||||||||||||||||||
Sbjct  65572  AATCGAACCATCTAGTAGCTGGTTCCTGCCGAAGTTTCCCTCAGGATAGCAGTGACGAGA  65631

Query  1608   TTCCAGTTTTATGAGGTAAAGCGAATGATTAGAGGCCTTGGGGATGAAACATCCTTAACC  1667
              ||||| ||||||||||||||||||||||||||||||||| ||||||||||||||||||||
Sbjct  65632  TTCCA-TTTTATGAGGTAAAGCGAATGATTAGAGGCCTT-GGGATGAAACATCCTTAACC  65689

Query  1668   TATTCTCAAACTTTAAATATGTAAGAAGTCCTTGTTTCTTAAGTGAACGTGGGCACTAGA  1727
              |||||||||||||||||||||||||||| ||||||||||| |||||||||||||||||||
Sbjct  65690  TATTCTCAAACTTTAAATATGTAAGAAGCCCTTGTTTCTT-AGTGAACGTGGGCACTAGA  65748

Query  1728   ATGGAACGTCACTAGTGGGCCATTTTTGGTAAGCAGAACTGGCGATGCGGGATGAACCGA  1787
              ||||||||||||||||||||||||||||||||||||||||||||||||||||||||||||
Sbjct  65749  ATGGAACGTCACTAGTGGGCCATTTTTGGTAAGCAGAACTGGCGATGCGGGATGAACCGA  65808

Query  1788   ACGCGAGGTTAAGGTGCCGGAATGCACGCTCATCAGACACCACAAAAGGTGTTAGTTCAT  1847
              ||||||||||||||||||||||||||||||||||||||||||||||||||||||||||||
Sbjct  65809  ACGCGAGGTTAAGGTGCCGGAATGCACGCTCATCAGACACCACAAAAGGTGTTAGTTCAT  65868

Query  1848   CTAGACAGCCCGACGGTGGCCATGGAAGTCGGAATCCGCTAAGGAGTGTGTAACAACTCA  1907
              ||||||||||||||||||||||||||||||||||||||||||||||||||| || |||||
Sbjct  65869  CTAGACAGCCCGACGGTGGCCATGGAAGTCGGAATCCGCTAAGGAGTGTGT-ACGACTCA  65927

Query  1908   CGGGCCGAATGAACTAGCCCTGAAAATGGATGGCGCTCAAGCGTGCTACCCATACCTCGC  1967
              ||||||||||||||||||||||||||||||||||||||||||||||||||||||||||||
Sbjct  65928  CGGGCCGAATGAACTAGCCCTGAAAATGGATGGCGCTCAAGCGTGCTACCCATACCTCGC  65987

Query  1968   CGCCGGGGTTGAAATGACGCCCCGGCGAGTAGGCAGGCGTGGAGGTCCGTGACGAAGCCC  2027
              ||||||||||||||||||||||||||||||||||||||||||||||||||||||||||||
Sbjct  65988  CGCCGGGGTTGAAATGACGCCCCGGCGAGTAGGCAGGCGTGGAGGTCCGTGACGAAGCCC  66047

Query  2028   TGGGGGTGACCCCGGGTCGAACGGCCTCTAGTGC  2061
              ||||||||||||||||||||||||||||||||||
Sbjct  66048  TGGGGGTGACCCCGGGTCGAACGGCCTCTAGTGC  66081


>ABSU01000048.1 Trichophyton benhamiae CBS 112371 Abenha-G-c-336b03.f1, whole 
genome shotgun sequence
Length=16775

 Score = 3404 bits (1843),  Expect = 0.0
 Identities = 1999/2071 (97%), Gaps = 23/2071 (1%)
 Strand=Plus/Minus

Query  1     CAAGGTTTCCGTAGGTGAACCTGCGGAAGGATCATTAGCGCGCAGGCCGGAGGCTGGCCC  60
             ||||||||||||||||||||||||||||||||||||| ||||||||||||||||||||||
Sbjct  2401  CAAGGTTTCCGTAGGTGAACCTGCGGAAGGATCATTAACGCGCAGGCCGGAGGCTGGCCC  2342

Query  61    CCCACGATAGGGCCAAACG-TCCGTCAGGGGTGAGCAGATGTGCGCCGGCCGTACCGCCC  119
             |||||||||||| | |||| ||||||||||||| ||||||||||||||||| ||| ||||
Sbjct  2341  CCCACGATAGGGACCAACGTTCCGTCAGGGGTGTGCAGATGTGCGCCGGCCTTAC-GCCC  2283

Query  120   CATTCTTGTCTACATTACTCGGTTGCCTCGGCGGGCCGCGCTCTCCCAGGAGAGCCGTTC  179
             ||||||||||||| ||||||||||||||||||||||||||||||||  |||||| ||| |
Sbjct  2282  CATTCTTGTCTACCTTACTCGGTTGCCTCGGCGGGCCGCGCTCTCCTGGGAGAGTCGTCC  2223

Query  180   GGCGAGCCTCTCTTTAGTGGCTAAACGCTGGACCGCGCCCGCCGGAGGACAGACGCaaaa  239
             |||||||||||  || | ||||  | |||||| |||||||||||||||||||||   |||
Sbjct  2222  GGCGAGCCTCT--TTGGGGGCTTTA-GCTGGATCGCGCCCGCCGGAGGACAGACATCAAA  2166

Query  240   aaaTTCTTTCAGAAGAGCTGTCAGTCTGAGCGTTAGCAAGCAAAAATCAGTTAAAACTTT  299
             ||| || ||  ||| |||||||||||||||||||||||||  ||||||||||||||||||
Sbjct  2165  AAA-TC-TT-GGAA-AGCTGTCAGTCTGAGCGTTAGCAAG-TAAAATCAGTTAAAACTTT  2111

Query  300   CAACAACGGATCTCTTGGTTCCGGCATCGATGAAGAACGCAGCGAAATGCGATAAGTAAT  359
             ||||||||||||||||||||||||||||||||||||||||||||||||||||||||||||
Sbjct  2110  CAACAACGGATCTCTTGGTTCCGGCATCGATGAAGAACGCAGCGAAATGCGATAAGTAAT  2051

Query  360   GTGAATTGCAGAATTCCGTGAATCATCGAATCTTTGAACGCACATTGCGCCCCCTGGCAT  419
             |||||||||||||||||||||||||||||||||||||||||||||||||||| |||| ||
Sbjct  2050  GTGAATTGCAGAATTCCGTGAATCATCGAATCTTTGAACGCACATTGCGCCCTCTGGTAT  1991

Query  420   TCCGGGGGGCATGCCTGTTCGAGCGTCATTTCAGCCCCTCAAGCCCGGCTTGTGTGATGG  479
             ||||||||||||||||||||||||||||||||| ||||||||||||||||||||||||||
Sbjct  1990  TCCGGGGGGCATGCCTGTTCGAGCGTCATTTCAACCCCTCAAGCCCGGCTTGTGTGATGG  1931

Query  480   ACGACCGTCCGGCGCCCCCGTCTTTGGGGGTGCGGGACGCGCCCGAAAAGCAGTGGCCAG  539
             |||||||||||||  |||| ||||| |||| |||||||||||||||||||||||||||||
Sbjct  1930  ACGACCGTCCGGC--CCCC-TCTTTCGGGG-GCGGGACGCGCCCGAAAAGCAGTGGCCAG  1875

Query  540   GCCGCGATTCCGGCTTCCTAGGCGAATGGGCA-ACAAACCAGCGCCTCCAGGACCGGCCG  598
             ||||||||||||||||||| ||||||||||||  ||||||||||||  ||||||||||||
Sbjct  1874  GCCGCGATTCCGGCTTCCTGGGCGAATGGGCAGTCAAACCAGCGCCCTCAGGACCGGCCG  1815

Query  599   CCCTGGCCT----CAAAATCTGT-T---TTATACTTATCAGGTTGACCTCGGATCAGGTA  650
             | |||||||    | |||||| | |    |||  || |||||||||||||||||||||||
Sbjct  1814  CTCTGGCCTTCCCCCAAATCTCTCTGAGATATTTTTTTCAGGTTGACCTCGGATCAGGTA  1755

Query  651   GGGATACCCGCTGAACTTAAGCATATCAATAAGCGGAGGAAAAGAAACCAACAGGGATTG  710
             ||||||||||||||||||||||||||||||||||||||||||||||||||||||||||||
Sbjct  1754  GGGATACCCGCTGAACTTAAGCATATCAATAAGCGGAGGAAAAGAAACCAACAGGGATTG  1695

Query  711   CCCCAGTAACGGCGAGTGAAGCGGCAAGAGCTCAAATTTGAAATCTGGCCTCCCCCGGGG  770
             ||||||||||||||||||||||||||||||||||||||||||||||||||||| ||||||
Sbjct  1694  CCCCAGTAACGGCGAGTGAAGCGGCAAGAGCTCAAATTTGAAATCTGGCCTCCTCCGGGG  1635

Query  771   GCCCGAGTTGTAATTTGCAGAGGATGCTTCGGGTGCGGCCGCCGTCTAAGTTCCTTGGAA  830
             | |||||||||||||||||||||||||||||||||||||| |||||||||||||||||||
Sbjct  1634  GTCCGAGTTGTAATTTGCAGAGGATGCTTCGGGTGCGGCCCCCGTCTAAGTTCCTTGGAA  1575

Query  831   CAGGACGTCAGAGAGGGTGAGAATCCCGTCTTGGGCGGGCGGTCCGCGCCCGTGTGAAGC  890
             |||||||||||||||||||||||||||||||||||||||||| |||||||||||||||||
Sbjct  1574  CAGGACGTCAGAGAGGGTGAGAATCCCGTCTTGGGCGGGCGGCCCGCGCCCGTGTGAAGC  1515

Query  891   TCCTTCGACGAGTCGAGTTGTTTGGGAATGCAGCTCTAAGCGGGTGGTAAATTTCATCTA  950
             ||||||||||||||||||||||||||||||||||||||||||||||||||||||||||||
Sbjct  1514  TCCTTCGACGAGTCGAGTTGTTTGGGAATGCAGCTCTAAGCGGGTGGTAAATTTCATCTA  1455

Query  951   AAGCTAAATATTGGCCGGAGACCGATAGCGCACAAGTAGAGTGATCGAAAGGTTAAAAGC  1010
             |||||||||| |||||||||||||||||||||||||||||||||||||||||||||||||
Sbjct  1454  AAGCTAAATACTGGCCGGAGACCGATAGCGCACAAGTAGAGTGATCGAAAGGTTAAAAGC  1395

Query  1011  ACCTTGAAAAGGGAGTTAAACAGCACGTGAAATTGTTGAAAGGGAAGCGCTTGCGGCCAG  1070
             ||||||||||||||||||||||||||||||||||||||||||||||||||||||||||||
Sbjct  1394  ACCTTGAAAAGGGAGTTAAACAGCACGTGAAATTGTTGAAAGGGAAGCGCTTGCGGCCAG  1335

Query  1071  ACTCGGGGGCGGGGTTCAGCGGGTGCTCGTCGCCCGTGTACTCCTCGTCTCCCGGGCCAG  1130
             ||||||||||||||||||||||| |||||||||||||| ||||| ||   ||||||||||
Sbjct  1334  ACTCGGGGGCGGGGTTCAGCGGGCGCTCGTCGCCCGTGCACTCCCCGCGCCCCGGGCCAG  1275

Query  1131  CATCAGTTTCGACGGCCGGTCAAAGGCCCCCGGAATGTGTCGTCTCTCGGGACGTCTTAT  1190
             ||||||||||||||||||||||||||||||||||||||||||||||| ||||||||||||
Sbjct  1274  CATCAGTTTCGACGGCCGGTCAAAGGCCCCCGGAATGTGTCGTCTCTAGGGACGTCTTAT  1215

Query  1191  AGCCGGGGGTGCAATGCGGCCCGTCGGGACTGAGGAACGCGCTCCGGCTCGGATGCTGGC  1250
             ||||||||||||||||||||||||||||||||||||||||||||||||||||||||||||
Sbjct  1214  AGCCGGGGGTGCAATGCGGCCCGTCGGGACTGAGGAACGCGCTCCGGCTCGGATGCTGGC  1155

Query  1251  GTAATGGCCGTAAGCGGCCCGTCTTGAAACACGGACCAAGGAGTCTAACATCCACGCGAG  1310
             ||||||||||||||||||||||||||||||||||||||||||||||||||||||||||||
Sbjct  1154  GTAATGGCCGTAAGCGGCCCGTCTTGAAACACGGACCAAGGAGTCTAACATCCACGCGAG  1095

Query  1311  TGTTCGGGTGTCAAACCCGTGCGCGCAGTGAAAGCGAACGGAGGTGGGAGCCTTAGGGCG  1370
             |||||||||||||||||||||||||||||||||||||||||||||||||||||| |||||
Sbjct  1094  TGTTCGGGTGTCAAACCCGTGCGCGCAGTGAAAGCGAACGGAGGTGGGAGCCTTTGGGCG  1035

Query  1371  CACCATCGACCGATCCTGAAGTCTTCGGATGGATTTGAGTAGGAGCGTGGCCGTTGGGAC  1430
             ||||||||||||||||||||||||||||||||||||||||||||||||||||||||||||
Sbjct  1034  CACCATCGACCGATCCTGAAGTCTTCGGATGGATTTGAGTAGGAGCGTGGCCGTTGGGAC  975

Query  1431  CCGAAAGATGGTGAACTATGCCTGAATAGGGTGAAGCCAGAGGAAACTCTGGTGGAGGCT  1490
             ||||||||||||||||||||||||||||||||||||||||||||||||||||||||||||
Sbjct  974   CCGAAAGATGGTGAACTATGCCTGAATAGGGTGAAGCCAGAGGAAACTCTGGTGGAGGCT  915

Query  1491  CGCAGCGGTTCTGACGTGCAAATCGATCGTCAAATTTGGGCATAGGGGCGAAAGACTAAT  1550
             ||||||||||||||||||||||||||||||||||||||||||||||||||||||||||||
Sbjct  914   CGCAGCGGTTCTGACGTGCAAATCGATCGTCAAATTTGGGCATAGGGGCGAAAGACTAAT  855

Query  1551  CGAACCATCTAGTAGCTGGTTCCTGCCGAAGTTTCCCTCAGGATAGCAGTGACGAGATTC  1610
             ||||||||||||||||||||||||||||||||||||||||||||||||||||||||||||
Sbjct  854   CGAACCATCTAGTAGCTGGTTCCTGCCGAAGTTTCCCTCAGGATAGCAGTGACGAGATTC  795

Query  1611  CAGTTTTATGAGGTAAAGCGAATGATTAGAGGCCTTGGGGATGAAACATCCTTAACCTAT  1670
             ||||||||||||||||||||||||||||||||||||||||||||||||||||||||||||
Sbjct  794   CAGTTTTATGAGGTAAAGCGAATGATTAGAGGCCTTGGGGATGAAACATCCTTAACCTAT  735

Query  1671  TCTCAAACTTTAAATATGTAAGAAGTCCTTGTTTCTTAAGTGAACGTGGGCACTAGAATG  1730
             ||||||||||||||||||||||||| ||||||||||||||||||||||||||||||||||
Sbjct  734   TCTCAAACTTTAAATATGTAAGAAGCCCTTGTTTCTTAAGTGAACGTGGGCACTAGAATG  675

Query  1731  GAACGTCACTAGTGGGCCATTTTTGGTAAGCAGAACTGGCGATGCGGGATGAACCGAACG  1790
             ||||||||||||||||||||||||||||||||||||||||||||||||||||||||||||
Sbjct  674   GAACGTCACTAGTGGGCCATTTTTGGTAAGCAGAACTGGCGATGCGGGATGAACCGAACG  615

Query  1791  CGAGGTTAAGGTGCCGGAATGCACGCTCATCAGACACCACAAAAGGTGTTAGTTCATCTA  1850
             ||||||||||||||||||||||||||||||||||||||||||||||||||||||||||||
Sbjct  614   CGAGGTTAAGGTGCCGGAATGCACGCTCATCAGACACCACAAAAGGTGTTAGTTCATCTA  555

Query  1851  GACAGCCCGACGGTGGCCATGGAAGTCGGAATCCGCTAAGGAGTGTGTAACAACTCACGG  1910
             ||||||||||||||||||||||||||||||||||||||||||||||||||||||||||||
Sbjct  554   GACAGCCCGACGGTGGCCATGGAAGTCGGAATCCGCTAAGGAGTGTGTAACAACTCACGG  495

Query  1911  GCCGAATGAACTAGCCCTGAAAATGGATGGCGCTCAAGCGTGCTACCCATACCTCGCCGC  1970
             ||||||||||||||||||||||||||||||||||||||||||||||||||||||||||||
Sbjct  494   GCCGAATGAACTAGCCCTGAAAATGGATGGCGCTCAAGCGTGCTACCCATACCTCGCCGC  435

Query  1971  CGGGGTTGAAATGACGCCCCGGCGAGTAGGCAGGCGTGGAGGTCCGTGACGAAGCCCTGG  2030
             ||||||||||||||||||||||||||||||||||||||||||||||||||||||||||||
Sbjct  434   CGGGGTTGAAATGACGCCCCGGCGAGTAGGCAGGCGTGGAGGTCCGTGACGAAGCCCTGG  375

Query  2031  GGGTGACCCCGGGTCGAACGGCCTCTAGTGC  2061
             |||||||||||||||||||||||||||||||
Sbjct  374   GGGTGACCCCGGGTCGAACGGCCTCTAGTGC  344


 Score = 3404 bits (1843),  Expect = 0.0
 Identities = 1999/2071 (97%), Gaps = 23/2071 (1%)
 Strand=Plus/Minus

Query  1      CAAGGTTTCCGTAGGTGAACCTGCGGAAGGATCATTAGCGCGCAGGCCGGAGGCTGGCCC  60
              ||||||||||||||||||||||||||||||||||||| ||||||||||||||||||||||
Sbjct  10948  CAAGGTTTCCGTAGGTGAACCTGCGGAAGGATCATTAACGCGCAGGCCGGAGGCTGGCCC  10889

Query  61     CCCACGATAGGGCCAAACG-TCCGTCAGGGGTGAGCAGATGTGCGCCGGCCGTACCGCCC  119
              |||||||||||| | |||| ||||||||||||| ||||||||||||||||| ||| ||||
Sbjct  10888  CCCACGATAGGGACCAACGTTCCGTCAGGGGTGTGCAGATGTGCGCCGGCCTTAC-GCCC  10830

Query  120    CATTCTTGTCTACATTACTCGGTTGCCTCGGCGGGCCGCGCTCTCCCAGGAGAGCCGTTC  179
              ||||||||||||| ||||||||||||||||||||||||||||||||  |||||| ||| |
Sbjct  10829  CATTCTTGTCTACCTTACTCGGTTGCCTCGGCGGGCCGCGCTCTCCTGGGAGAGTCGTCC  10770

Query  180    GGCGAGCCTCTCTTTAGTGGCTAAACGCTGGACCGCGCCCGCCGGAGGACAGACGCaaaa  239
              |||||||||||  || | ||||  | |||||| |||||||||||||||||||||   |||
Sbjct  10769  GGCGAGCCTCT--TTGGGGGCTTTA-GCTGGATCGCGCCCGCCGGAGGACAGACATCAAA  10713

Query  240    aaaTTCTTTCAGAAGAGCTGTCAGTCTGAGCGTTAGCAAGCAAAAATCAGTTAAAACTTT  299
              ||| || ||  ||| |||||||||||||||||||||||||  ||||||||||||||||||
Sbjct  10712  AAA-TC-TT-GGAA-AGCTGTCAGTCTGAGCGTTAGCAAG-TAAAATCAGTTAAAACTTT  10658

Query  300    CAACAACGGATCTCTTGGTTCCGGCATCGATGAAGAACGCAGCGAAATGCGATAAGTAAT  359
              ||||||||||||||||||||||||||||||||||||||||||||||||||||||||||||
Sbjct  10657  CAACAACGGATCTCTTGGTTCCGGCATCGATGAAGAACGCAGCGAAATGCGATAAGTAAT  10598

Query  360    GTGAATTGCAGAATTCCGTGAATCATCGAATCTTTGAACGCACATTGCGCCCCCTGGCAT  419
              |||||||||||||||||||||||||||||||||||||||||||||||||||| |||| ||
Sbjct  10597  GTGAATTGCAGAATTCCGTGAATCATCGAATCTTTGAACGCACATTGCGCCCTCTGGTAT  10538

Query  420    TCCGGGGGGCATGCCTGTTCGAGCGTCATTTCAGCCCCTCAAGCCCGGCTTGTGTGATGG  479
              ||||||||||||||||||||||||||||||||| ||||||||||||||||||||||||||
Sbjct  10537  TCCGGGGGGCATGCCTGTTCGAGCGTCATTTCAACCCCTCAAGCCCGGCTTGTGTGATGG  10478

Query  480    ACGACCGTCCGGCGCCCCCGTCTTTGGGGGTGCGGGACGCGCCCGAAAAGCAGTGGCCAG  539
              |||||||||||||  |||| ||||| |||| |||||||||||||||||||||||||||||
Sbjct  10477  ACGACCGTCCGGC--CCCC-TCTTTCGGGG-GCGGGACGCGCCCGAAAAGCAGTGGCCAG  10422

Query  540    GCCGCGATTCCGGCTTCCTAGGCGAATGGGCA-ACAAACCAGCGCCTCCAGGACCGGCCG  598
              ||||||||||||||||||| ||||||||||||  ||||||||||||  ||||||||||||
Sbjct  10421  GCCGCGATTCCGGCTTCCTGGGCGAATGGGCAGTCAAACCAGCGCCCTCAGGACCGGCCG  10362

Query  599    CCCTGGCCT----CAAAATCTGT-T---TTATACTTATCAGGTTGACCTCGGATCAGGTA  650
              | |||||||    | |||||| | |    |||  || |||||||||||||||||||||||
Sbjct  10361  CTCTGGCCTTCCCCCAAATCTCTCTGAGATATTTTTTTCAGGTTGACCTCGGATCAGGTA  10302

Query  651    GGGATACCCGCTGAACTTAAGCATATCAATAAGCGGAGGAAAAGAAACCAACAGGGATTG  710
              ||||||||||||||||||||||||||||||||||||||||||||||||||||||||||||
Sbjct  10301  GGGATACCCGCTGAACTTAAGCATATCAATAAGCGGAGGAAAAGAAACCAACAGGGATTG  10242

Query  711    CCCCAGTAACGGCGAGTGAAGCGGCAAGAGCTCAAATTTGAAATCTGGCCTCCCCCGGGG  770
              ||||||||||||||||||||||||||||||||||||||||||||||||||||| ||||||
Sbjct  10241  CCCCAGTAACGGCGAGTGAAGCGGCAAGAGCTCAAATTTGAAATCTGGCCTCCTCCGGGG  10182

Query  771    GCCCGAGTTGTAATTTGCAGAGGATGCTTCGGGTGCGGCCGCCGTCTAAGTTCCTTGGAA  830
              | |||||||||||||||||||||||||||||||||||||| |||||||||||||||||||
Sbjct  10181  GTCCGAGTTGTAATTTGCAGAGGATGCTTCGGGTGCGGCCCCCGTCTAAGTTCCTTGGAA  10122

Query  831    CAGGACGTCAGAGAGGGTGAGAATCCCGTCTTGGGCGGGCGGTCCGCGCCCGTGTGAAGC  890
              |||||||||||||||||||||||||||||||||||||||||| |||||||||||||||||
Sbjct  10121  CAGGACGTCAGAGAGGGTGAGAATCCCGTCTTGGGCGGGCGGCCCGCGCCCGTGTGAAGC  10062

Query  891    TCCTTCGACGAGTCGAGTTGTTTGGGAATGCAGCTCTAAGCGGGTGGTAAATTTCATCTA  950
              ||||||||||||||||||||||||||||||||||||||||||||||||||||||||||||
Sbjct  10061  TCCTTCGACGAGTCGAGTTGTTTGGGAATGCAGCTCTAAGCGGGTGGTAAATTTCATCTA  10002

Query  951    AAGCTAAATATTGGCCGGAGACCGATAGCGCACAAGTAGAGTGATCGAAAGGTTAAAAGC  1010
              |||||||||| |||||||||||||||||||||||||||||||||||||||||||||||||
Sbjct  10001  AAGCTAAATACTGGCCGGAGACCGATAGCGCACAAGTAGAGTGATCGAAAGGTTAAAAGC  9942

Query  1011   ACCTTGAAAAGGGAGTTAAACAGCACGTGAAATTGTTGAAAGGGAAGCGCTTGCGGCCAG  1070
              ||||||||||||||||||||||||||||||||||||||||||||||||||||||||||||
Sbjct  9941   ACCTTGAAAAGGGAGTTAAACAGCACGTGAAATTGTTGAAAGGGAAGCGCTTGCGGCCAG  9882

Query  1071   ACTCGGGGGCGGGGTTCAGCGGGTGCTCGTCGCCCGTGTACTCCTCGTCTCCCGGGCCAG  1130
              ||||||||||||||||||||||| |||||||||||||| ||||| ||   ||||||||||
Sbjct  9881   ACTCGGGGGCGGGGTTCAGCGGGCGCTCGTCGCCCGTGCACTCCCCGCGCCCCGGGCCAG  9822

Query  1131   CATCAGTTTCGACGGCCGGTCAAAGGCCCCCGGAATGTGTCGTCTCTCGGGACGTCTTAT  1190
              ||||||||||||||||||||||||||||||||||||||||||||||| ||||||||||||
Sbjct  9821   CATCAGTTTCGACGGCCGGTCAAAGGCCCCCGGAATGTGTCGTCTCTAGGGACGTCTTAT  9762

Query  1191   AGCCGGGGGTGCAATGCGGCCCGTCGGGACTGAGGAACGCGCTCCGGCTCGGATGCTGGC  1250
              ||||||||||||||||||||||||||||||||||||||||||||||||||||||||||||
Sbjct  9761   AGCCGGGGGTGCAATGCGGCCCGTCGGGACTGAGGAACGCGCTCCGGCTCGGATGCTGGC  9702

Query  1251   GTAATGGCCGTAAGCGGCCCGTCTTGAAACACGGACCAAGGAGTCTAACATCCACGCGAG  1310
              ||||||||||||||||||||||||||||||||||||||||||||||||||||||||||||
Sbjct  9701   GTAATGGCCGTAAGCGGCCCGTCTTGAAACACGGACCAAGGAGTCTAACATCCACGCGAG  9642

Query  1311   TGTTCGGGTGTCAAACCCGTGCGCGCAGTGAAAGCGAACGGAGGTGGGAGCCTTAGGGCG  1370
              |||||||||||||||||||||||||||||||||||||||||||||||||||||| |||||
Sbjct  9641   TGTTCGGGTGTCAAACCCGTGCGCGCAGTGAAAGCGAACGGAGGTGGGAGCCTTTGGGCG  9582

Query  1371   CACCATCGACCGATCCTGAAGTCTTCGGATGGATTTGAGTAGGAGCGTGGCCGTTGGGAC  1430
              ||||||||||||||||||||||||||||||||||||||||||||||||||||||||||||
Sbjct  9581   CACCATCGACCGATCCTGAAGTCTTCGGATGGATTTGAGTAGGAGCGTGGCCGTTGGGAC  9522

Query  1431   CCGAAAGATGGTGAACTATGCCTGAATAGGGTGAAGCCAGAGGAAACTCTGGTGGAGGCT  1490
              ||||||||||||||||||||||||||||||||||||||||||||||||||||||||||||
Sbjct  9521   CCGAAAGATGGTGAACTATGCCTGAATAGGGTGAAGCCAGAGGAAACTCTGGTGGAGGCT  9462

Query  1491   CGCAGCGGTTCTGACGTGCAAATCGATCGTCAAATTTGGGCATAGGGGCGAAAGACTAAT  1550
              ||||||||||||||||||||||||||||||||||||||||||||||||||||||||||||
Sbjct  9461   CGCAGCGGTTCTGACGTGCAAATCGATCGTCAAATTTGGGCATAGGGGCGAAAGACTAAT  9402

Query  1551   CGAACCATCTAGTAGCTGGTTCCTGCCGAAGTTTCCCTCAGGATAGCAGTGACGAGATTC  1610
              ||||||||||||||||||||||||||||||||||||||||||||||||||||||||||||
Sbjct  9401   CGAACCATCTAGTAGCTGGTTCCTGCCGAAGTTTCCCTCAGGATAGCAGTGACGAGATTC  9342

Query  1611   CAGTTTTATGAGGTAAAGCGAATGATTAGAGGCCTTGGGGATGAAACATCCTTAACCTAT  1670
              ||||||||||||||||||||||||||||||||||||||||||||||||||||||||||||
Sbjct  9341   CAGTTTTATGAGGTAAAGCGAATGATTAGAGGCCTTGGGGATGAAACATCCTTAACCTAT  9282

Query  1671   TCTCAAACTTTAAATATGTAAGAAGTCCTTGTTTCTTAAGTGAACGTGGGCACTAGAATG  1730
              ||||||||||||||||||||||||| ||||||||||||||||||||||||||||||||||
Sbjct  9281   TCTCAAACTTTAAATATGTAAGAAGCCCTTGTTTCTTAAGTGAACGTGGGCACTAGAATG  9222

Query  1731   GAACGTCACTAGTGGGCCATTTTTGGTAAGCAGAACTGGCGATGCGGGATGAACCGAACG  1790
              ||||||||||||||||||||||||||||||||||||||||||||||||||||||||||||
Sbjct  9221   GAACGTCACTAGTGGGCCATTTTTGGTAAGCAGAACTGGCGATGCGGGATGAACCGAACG  9162

Query  1791   CGAGGTTAAGGTGCCGGAATGCACGCTCATCAGACACCACAAAAGGTGTTAGTTCATCTA  1850
              ||||||||||||||||||||||||||||||||||||||||||||||||||||||||||||
Sbjct  9161   CGAGGTTAAGGTGCCGGAATGCACGCTCATCAGACACCACAAAAGGTGTTAGTTCATCTA  9102

Query  1851   GACAGCCCGACGGTGGCCATGGAAGTCGGAATCCGCTAAGGAGTGTGTAACAACTCACGG  1910
              ||||||||||||||||||||||||||||||||||||||||||||||||||||||||||||
Sbjct  9101   GACAGCCCGACGGTGGCCATGGAAGTCGGAATCCGCTAAGGAGTGTGTAACAACTCACGG  9042

Query  1911   GCCGAATGAACTAGCCCTGAAAATGGATGGCGCTCAAGCGTGCTACCCATACCTCGCCGC  1970
              ||||||||||||||||||||||||||||||||||||||||||||||||||||||||||||
Sbjct  9041   GCCGAATGAACTAGCCCTGAAAATGGATGGCGCTCAAGCGTGCTACCCATACCTCGCCGC  8982

Query  1971   CGGGGTTGAAATGACGCCCCGGCGAGTAGGCAGGCGTGGAGGTCCGTGACGAAGCCCTGG  2030
              ||||||||||||||||||||||||||||||||||||||||||||||||||||||||||||
Sbjct  8981   CGGGGTTGAAATGACGCCCCGGCGAGTAGGCAGGCGTGGAGGTCCGTGACGAAGCCCTGG  8922

Query  2031   GGGTGACCCCGGGTCGAACGGCCTCTAGTGC  2061
              |||||||||||||||||||||||||||||||
Sbjct  8921   GGGTGACCCCGGGTCGAACGGCCTCTAGTGC  8891


>NW_003315066.1 Trichophyton benhamiae CBS 112371 chromosome Unknown Abenha-G-c-336b03.f1, 
whole genome shotgun sequence
Length=16775

 Score = 3404 bits (1843),  Expect = 0.0
 Identities = 1999/2071 (97%), Gaps = 23/2071 (1%)
 Strand=Plus/Minus

Query  1     CAAGGTTTCCGTAGGTGAACCTGCGGAAGGATCATTAGCGCGCAGGCCGGAGGCTGGCCC  60
             ||||||||||||||||||||||||||||||||||||| ||||||||||||||||||||||
Sbjct  2401  CAAGGTTTCCGTAGGTGAACCTGCGGAAGGATCATTAACGCGCAGGCCGGAGGCTGGCCC  2342

Query  61    CCCACGATAGGGCCAAACG-TCCGTCAGGGGTGAGCAGATGTGCGCCGGCCGTACCGCCC  119
             |||||||||||| | |||| ||||||||||||| ||||||||||||||||| ||| ||||
Sbjct  2341  CCCACGATAGGGACCAACGTTCCGTCAGGGGTGTGCAGATGTGCGCCGGCCTTAC-GCCC  2283

Query  120   CATTCTTGTCTACATTACTCGGTTGCCTCGGCGGGCCGCGCTCTCCCAGGAGAGCCGTTC  179
             ||||||||||||| ||||||||||||||||||||||||||||||||  |||||| ||| |
Sbjct  2282  CATTCTTGTCTACCTTACTCGGTTGCCTCGGCGGGCCGCGCTCTCCTGGGAGAGTCGTCC  2223

Query  180   GGCGAGCCTCTCTTTAGTGGCTAAACGCTGGACCGCGCCCGCCGGAGGACAGACGCaaaa  239
             |||||||||||  || | ||||  | |||||| |||||||||||||||||||||   |||
Sbjct  2222  GGCGAGCCTCT--TTGGGGGCTTTA-GCTGGATCGCGCCCGCCGGAGGACAGACATCAAA  2166

Query  240   aaaTTCTTTCAGAAGAGCTGTCAGTCTGAGCGTTAGCAAGCAAAAATCAGTTAAAACTTT  299
             ||| || ||  ||| |||||||||||||||||||||||||  ||||||||||||||||||
Sbjct  2165  AAA-TC-TT-GGAA-AGCTGTCAGTCTGAGCGTTAGCAAG-TAAAATCAGTTAAAACTTT  2111

Query  300   CAACAACGGATCTCTTGGTTCCGGCATCGATGAAGAACGCAGCGAAATGCGATAAGTAAT  359
             ||||||||||||||||||||||||||||||||||||||||||||||||||||||||||||
Sbjct  2110  CAACAACGGATCTCTTGGTTCCGGCATCGATGAAGAACGCAGCGAAATGCGATAAGTAAT  2051

Query  360   GTGAATTGCAGAATTCCGTGAATCATCGAATCTTTGAACGCACATTGCGCCCCCTGGCAT  419
             |||||||||||||||||||||||||||||||||||||||||||||||||||| |||| ||
Sbjct  2050  GTGAATTGCAGAATTCCGTGAATCATCGAATCTTTGAACGCACATTGCGCCCTCTGGTAT  1991

Query  420   TCCGGGGGGCATGCCTGTTCGAGCGTCATTTCAGCCCCTCAAGCCCGGCTTGTGTGATGG  479
             ||||||||||||||||||||||||||||||||| ||||||||||||||||||||||||||
Sbjct  1990  TCCGGGGGGCATGCCTGTTCGAGCGTCATTTCAACCCCTCAAGCCCGGCTTGTGTGATGG  1931

Query  480   ACGACCGTCCGGCGCCCCCGTCTTTGGGGGTGCGGGACGCGCCCGAAAAGCAGTGGCCAG  539
             |||||||||||||  |||| ||||| |||| |||||||||||||||||||||||||||||
Sbjct  1930  ACGACCGTCCGGC--CCCC-TCTTTCGGGG-GCGGGACGCGCCCGAAAAGCAGTGGCCAG  1875

Query  540   GCCGCGATTCCGGCTTCCTAGGCGAATGGGCA-ACAAACCAGCGCCTCCAGGACCGGCCG  598
             ||||||||||||||||||| ||||||||||||  ||||||||||||  ||||||||||||
Sbjct  1874  GCCGCGATTCCGGCTTCCTGGGCGAATGGGCAGTCAAACCAGCGCCCTCAGGACCGGCCG  1815

Query  599   CCCTGGCCT----CAAAATCTGT-T---TTATACTTATCAGGTTGACCTCGGATCAGGTA  650
             | |||||||    | |||||| | |    |||  || |||||||||||||||||||||||
Sbjct  1814  CTCTGGCCTTCCCCCAAATCTCTCTGAGATATTTTTTTCAGGTTGACCTCGGATCAGGTA  1755

Query  651   GGGATACCCGCTGAACTTAAGCATATCAATAAGCGGAGGAAAAGAAACCAACAGGGATTG  710
             ||||||||||||||||||||||||||||||||||||||||||||||||||||||||||||
Sbjct  1754  GGGATACCCGCTGAACTTAAGCATATCAATAAGCGGAGGAAAAGAAACCAACAGGGATTG  1695

Query  711   CCCCAGTAACGGCGAGTGAAGCGGCAAGAGCTCAAATTTGAAATCTGGCCTCCCCCGGGG  770
             ||||||||||||||||||||||||||||||||||||||||||||||||||||| ||||||
Sbjct  1694  CCCCAGTAACGGCGAGTGAAGCGGCAAGAGCTCAAATTTGAAATCTGGCCTCCTCCGGGG  1635

Query  771   GCCCGAGTTGTAATTTGCAGAGGATGCTTCGGGTGCGGCCGCCGTCTAAGTTCCTTGGAA  830
             | |||||||||||||||||||||||||||||||||||||| |||||||||||||||||||
Sbjct  1634  GTCCGAGTTGTAATTTGCAGAGGATGCTTCGGGTGCGGCCCCCGTCTAAGTTCCTTGGAA  1575

Query  831   CAGGACGTCAGAGAGGGTGAGAATCCCGTCTTGGGCGGGCGGTCCGCGCCCGTGTGAAGC  890
             |||||||||||||||||||||||||||||||||||||||||| |||||||||||||||||
Sbjct  1574  CAGGACGTCAGAGAGGGTGAGAATCCCGTCTTGGGCGGGCGGCCCGCGCCCGTGTGAAGC  1515

Query  891   TCCTTCGACGAGTCGAGTTGTTTGGGAATGCAGCTCTAAGCGGGTGGTAAATTTCATCTA  950
             ||||||||||||||||||||||||||||||||||||||||||||||||||||||||||||
Sbjct  1514  TCCTTCGACGAGTCGAGTTGTTTGGGAATGCAGCTCTAAGCGGGTGGTAAATTTCATCTA  1455

Query  951   AAGCTAAATATTGGCCGGAGACCGATAGCGCACAAGTAGAGTGATCGAAAGGTTAAAAGC  1010
             |||||||||| |||||||||||||||||||||||||||||||||||||||||||||||||
Sbjct  1454  AAGCTAAATACTGGCCGGAGACCGATAGCGCACAAGTAGAGTGATCGAAAGGTTAAAAGC  1395

Query  1011  ACCTTGAAAAGGGAGTTAAACAGCACGTGAAATTGTTGAAAGGGAAGCGCTTGCGGCCAG  1070
             ||||||||||||||||||||||||||||||||||||||||||||||||||||||||||||
Sbjct  1394  ACCTTGAAAAGGGAGTTAAACAGCACGTGAAATTGTTGAAAGGGAAGCGCTTGCGGCCAG  1335

Query  1071  ACTCGGGGGCGGGGTTCAGCGGGTGCTCGTCGCCCGTGTACTCCTCGTCTCCCGGGCCAG  1130
             ||||||||||||||||||||||| |||||||||||||| ||||| ||   ||||||||||
Sbjct  1334  ACTCGGGGGCGGGGTTCAGCGGGCGCTCGTCGCCCGTGCACTCCCCGCGCCCCGGGCCAG  1275

Query  1131  CATCAGTTTCGACGGCCGGTCAAAGGCCCCCGGAATGTGTCGTCTCTCGGGACGTCTTAT  1190
             ||||||||||||||||||||||||||||||||||||||||||||||| ||||||||||||
Sbjct  1274  CATCAGTTTCGACGGCCGGTCAAAGGCCCCCGGAATGTGTCGTCTCTAGGGACGTCTTAT  1215

Query  1191  AGCCGGGGGTGCAATGCGGCCCGTCGGGACTGAGGAACGCGCTCCGGCTCGGATGCTGGC  1250
             ||||||||||||||||||||||||||||||||||||||||||||||||||||||||||||
Sbjct  1214  AGCCGGGGGTGCAATGCGGCCCGTCGGGACTGAGGAACGCGCTCCGGCTCGGATGCTGGC  1155

Query  1251  GTAATGGCCGTAAGCGGCCCGTCTTGAAACACGGACCAAGGAGTCTAACATCCACGCGAG  1310
             ||||||||||||||||||||||||||||||||||||||||||||||||||||||||||||
Sbjct  1154  GTAATGGCCGTAAGCGGCCCGTCTTGAAACACGGACCAAGGAGTCTAACATCCACGCGAG  1095

Query  1311  TGTTCGGGTGTCAAACCCGTGCGCGCAGTGAAAGCGAACGGAGGTGGGAGCCTTAGGGCG  1370
             |||||||||||||||||||||||||||||||||||||||||||||||||||||| |||||
Sbjct  1094  TGTTCGGGTGTCAAACCCGTGCGCGCAGTGAAAGCGAACGGAGGTGGGAGCCTTTGGGCG  1035

Query  1371  CACCATCGACCGATCCTGAAGTCTTCGGATGGATTTGAGTAGGAGCGTGGCCGTTGGGAC  1430
             ||||||||||||||||||||||||||||||||||||||||||||||||||||||||||||
Sbjct  1034  CACCATCGACCGATCCTGAAGTCTTCGGATGGATTTGAGTAGGAGCGTGGCCGTTGGGAC  975

Query  1431  CCGAAAGATGGTGAACTATGCCTGAATAGGGTGAAGCCAGAGGAAACTCTGGTGGAGGCT  1490
             ||||||||||||||||||||||||||||||||||||||||||||||||||||||||||||
Sbjct  974   CCGAAAGATGGTGAACTATGCCTGAATAGGGTGAAGCCAGAGGAAACTCTGGTGGAGGCT  915

Query  1491  CGCAGCGGTTCTGACGTGCAAATCGATCGTCAAATTTGGGCATAGGGGCGAAAGACTAAT  1550
             ||||||||||||||||||||||||||||||||||||||||||||||||||||||||||||
Sbjct  914   CGCAGCGGTTCTGACGTGCAAATCGATCGTCAAATTTGGGCATAGGGGCGAAAGACTAAT  855

Query  1551  CGAACCATCTAGTAGCTGGTTCCTGCCGAAGTTTCCCTCAGGATAGCAGTGACGAGATTC  1610
             ||||||||||||||||||||||||||||||||||||||||||||||||||||||||||||
Sbjct  854   CGAACCATCTAGTAGCTGGTTCCTGCCGAAGTTTCCCTCAGGATAGCAGTGACGAGATTC  795

Query  1611  CAGTTTTATGAGGTAAAGCGAATGATTAGAGGCCTTGGGGATGAAACATCCTTAACCTAT  1670
             ||||||||||||||||||||||||||||||||||||||||||||||||||||||||||||
Sbjct  794   CAGTTTTATGAGGTAAAGCGAATGATTAGAGGCCTTGGGGATGAAACATCCTTAACCTAT  735

Query  1671  TCTCAAACTTTAAATATGTAAGAAGTCCTTGTTTCTTAAGTGAACGTGGGCACTAGAATG  1730
             ||||||||||||||||||||||||| ||||||||||||||||||||||||||||||||||
Sbjct  734   TCTCAAACTTTAAATATGTAAGAAGCCCTTGTTTCTTAAGTGAACGTGGGCACTAGAATG  675

Query  1731  GAACGTCACTAGTGGGCCATTTTTGGTAAGCAGAACTGGCGATGCGGGATGAACCGAACG  1790
             ||||||||||||||||||||||||||||||||||||||||||||||||||||||||||||
Sbjct  674   GAACGTCACTAGTGGGCCATTTTTGGTAAGCAGAACTGGCGATGCGGGATGAACCGAACG  615

Query  1791  CGAGGTTAAGGTGCCGGAATGCACGCTCATCAGACACCACAAAAGGTGTTAGTTCATCTA  1850
             ||||||||||||||||||||||||||||||||||||||||||||||||||||||||||||
Sbjct  614   CGAGGTTAAGGTGCCGGAATGCACGCTCATCAGACACCACAAAAGGTGTTAGTTCATCTA  555

Query  1851  GACAGCCCGACGGTGGCCATGGAAGTCGGAATCCGCTAAGGAGTGTGTAACAACTCACGG  1910
             ||||||||||||||||||||||||||||||||||||||||||||||||||||||||||||
Sbjct  554   GACAGCCCGACGGTGGCCATGGAAGTCGGAATCCGCTAAGGAGTGTGTAACAACTCACGG  495

Query  1911  GCCGAATGAACTAGCCCTGAAAATGGATGGCGCTCAAGCGTGCTACCCATACCTCGCCGC  1970
             ||||||||||||||||||||||||||||||||||||||||||||||||||||||||||||
Sbjct  494   GCCGAATGAACTAGCCCTGAAAATGGATGGCGCTCAAGCGTGCTACCCATACCTCGCCGC  435

Query  1971  CGGGGTTGAAATGACGCCCCGGCGAGTAGGCAGGCGTGGAGGTCCGTGACGAAGCCCTGG  2030
             ||||||||||||||||||||||||||||||||||||||||||||||||||||||||||||
Sbjct  434   CGGGGTTGAAATGACGCCCCGGCGAGTAGGCAGGCGTGGAGGTCCGTGACGAAGCCCTGG  375

Query  2031  GGGTGACCCCGGGTCGAACGGCCTCTAGTGC  2061
             |||||||||||||||||||||||||||||||
Sbjct  374   GGGTGACCCCGGGTCGAACGGCCTCTAGTGC  344


 Score = 3404 bits (1843),  Expect = 0.0
 Identities = 1999/2071 (97%), Gaps = 23/2071 (1%)
 Strand=Plus/Minus

Query  1      CAAGGTTTCCGTAGGTGAACCTGCGGAAGGATCATTAGCGCGCAGGCCGGAGGCTGGCCC  60
              ||||||||||||||||||||||||||||||||||||| ||||||||||||||||||||||
Sbjct  10948  CAAGGTTTCCGTAGGTGAACCTGCGGAAGGATCATTAACGCGCAGGCCGGAGGCTGGCCC  10889

Query  61     CCCACGATAGGGCCAAACG-TCCGTCAGGGGTGAGCAGATGTGCGCCGGCCGTACCGCCC  119
              |||||||||||| | |||| ||||||||||||| ||||||||||||||||| ||| ||||
Sbjct  10888  CCCACGATAGGGACCAACGTTCCGTCAGGGGTGTGCAGATGTGCGCCGGCCTTAC-GCCC  10830

Query  120    CATTCTTGTCTACATTACTCGGTTGCCTCGGCGGGCCGCGCTCTCCCAGGAGAGCCGTTC  179
              ||||||||||||| ||||||||||||||||||||||||||||||||  |||||| ||| |
Sbjct  10829  CATTCTTGTCTACCTTACTCGGTTGCCTCGGCGGGCCGCGCTCTCCTGGGAGAGTCGTCC  10770

Query  180    GGCGAGCCTCTCTTTAGTGGCTAAACGCTGGACCGCGCCCGCCGGAGGACAGACGCaaaa  239
              |||||||||||  || | ||||  | |||||| |||||||||||||||||||||   |||
Sbjct  10769  GGCGAGCCTCT--TTGGGGGCTTTA-GCTGGATCGCGCCCGCCGGAGGACAGACATCAAA  10713

Query  240    aaaTTCTTTCAGAAGAGCTGTCAGTCTGAGCGTTAGCAAGCAAAAATCAGTTAAAACTTT  299
              ||| || ||  ||| |||||||||||||||||||||||||  ||||||||||||||||||
Sbjct  10712  AAA-TC-TT-GGAA-AGCTGTCAGTCTGAGCGTTAGCAAG-TAAAATCAGTTAAAACTTT  10658

Query  300    CAACAACGGATCTCTTGGTTCCGGCATCGATGAAGAACGCAGCGAAATGCGATAAGTAAT  359
              ||||||||||||||||||||||||||||||||||||||||||||||||||||||||||||
Sbjct  10657  CAACAACGGATCTCTTGGTTCCGGCATCGATGAAGAACGCAGCGAAATGCGATAAGTAAT  10598

Query  360    GTGAATTGCAGAATTCCGTGAATCATCGAATCTTTGAACGCACATTGCGCCCCCTGGCAT  419
              |||||||||||||||||||||||||||||||||||||||||||||||||||| |||| ||
Sbjct  10597  GTGAATTGCAGAATTCCGTGAATCATCGAATCTTTGAACGCACATTGCGCCCTCTGGTAT  10538

Query  420    TCCGGGGGGCATGCCTGTTCGAGCGTCATTTCAGCCCCTCAAGCCCGGCTTGTGTGATGG  479
              ||||||||||||||||||||||||||||||||| ||||||||||||||||||||||||||
Sbjct  10537  TCCGGGGGGCATGCCTGTTCGAGCGTCATTTCAACCCCTCAAGCCCGGCTTGTGTGATGG  10478

Query  480    ACGACCGTCCGGCGCCCCCGTCTTTGGGGGTGCGGGACGCGCCCGAAAAGCAGTGGCCAG  539
              |||||||||||||  |||| ||||| |||| |||||||||||||||||||||||||||||
Sbjct  10477  ACGACCGTCCGGC--CCCC-TCTTTCGGGG-GCGGGACGCGCCCGAAAAGCAGTGGCCAG  10422

Query  540    GCCGCGATTCCGGCTTCCTAGGCGAATGGGCA-ACAAACCAGCGCCTCCAGGACCGGCCG  598
              ||||||||||||||||||| ||||||||||||  ||||||||||||  ||||||||||||
Sbjct  10421  GCCGCGATTCCGGCTTCCTGGGCGAATGGGCAGTCAAACCAGCGCCCTCAGGACCGGCCG  10362

Query  599    CCCTGGCCT----CAAAATCTGT-T---TTATACTTATCAGGTTGACCTCGGATCAGGTA  650
              | |||||||    | |||||| | |    |||  || |||||||||||||||||||||||
Sbjct  10361  CTCTGGCCTTCCCCCAAATCTCTCTGAGATATTTTTTTCAGGTTGACCTCGGATCAGGTA  10302

Query  651    GGGATACCCGCTGAACTTAAGCATATCAATAAGCGGAGGAAAAGAAACCAACAGGGATTG  710
              ||||||||||||||||||||||||||||||||||||||||||||||||||||||||||||
Sbjct  10301  GGGATACCCGCTGAACTTAAGCATATCAATAAGCGGAGGAAAAGAAACCAACAGGGATTG  10242

Query  711    CCCCAGTAACGGCGAGTGAAGCGGCAAGAGCTCAAATTTGAAATCTGGCCTCCCCCGGGG  770
              ||||||||||||||||||||||||||||||||||||||||||||||||||||| ||||||
Sbjct  10241  CCCCAGTAACGGCGAGTGAAGCGGCAAGAGCTCAAATTTGAAATCTGGCCTCCTCCGGGG  10182

Query  771    GCCCGAGTTGTAATTTGCAGAGGATGCTTCGGGTGCGGCCGCCGTCTAAGTTCCTTGGAA  830
              | |||||||||||||||||||||||||||||||||||||| |||||||||||||||||||
Sbjct  10181  GTCCGAGTTGTAATTTGCAGAGGATGCTTCGGGTGCGGCCCCCGTCTAAGTTCCTTGGAA  10122

Query  831    CAGGACGTCAGAGAGGGTGAGAATCCCGTCTTGGGCGGGCGGTCCGCGCCCGTGTGAAGC  890
              |||||||||||||||||||||||||||||||||||||||||| |||||||||||||||||
Sbjct  10121  CAGGACGTCAGAGAGGGTGAGAATCCCGTCTTGGGCGGGCGGCCCGCGCCCGTGTGAAGC  10062

Query  891    TCCTTCGACGAGTCGAGTTGTTTGGGAATGCAGCTCTAAGCGGGTGGTAAATTTCATCTA  950
              ||||||||||||||||||||||||||||||||||||||||||||||||||||||||||||
Sbjct  10061  TCCTTCGACGAGTCGAGTTGTTTGGGAATGCAGCTCTAAGCGGGTGGTAAATTTCATCTA  10002

Query  951    AAGCTAAATATTGGCCGGAGACCGATAGCGCACAAGTAGAGTGATCGAAAGGTTAAAAGC  1010
              |||||||||| |||||||||||||||||||||||||||||||||||||||||||||||||
Sbjct  10001  AAGCTAAATACTGGCCGGAGACCGATAGCGCACAAGTAGAGTGATCGAAAGGTTAAAAGC  9942

Query  1011   ACCTTGAAAAGGGAGTTAAACAGCACGTGAAATTGTTGAAAGGGAAGCGCTTGCGGCCAG  1070
              ||||||||||||||||||||||||||||||||||||||||||||||||||||||||||||
Sbjct  9941   ACCTTGAAAAGGGAGTTAAACAGCACGTGAAATTGTTGAAAGGGAAGCGCTTGCGGCCAG  9882

Query  1071   ACTCGGGGGCGGGGTTCAGCGGGTGCTCGTCGCCCGTGTACTCCTCGTCTCCCGGGCCAG  1130
              ||||||||||||||||||||||| |||||||||||||| ||||| ||   ||||||||||
Sbjct  9881   ACTCGGGGGCGGGGTTCAGCGGGCGCTCGTCGCCCGTGCACTCCCCGCGCCCCGGGCCAG  9822

Query  1131   CATCAGTTTCGACGGCCGGTCAAAGGCCCCCGGAATGTGTCGTCTCTCGGGACGTCTTAT  1190
              ||||||||||||||||||||||||||||||||||||||||||||||| ||||||||||||
Sbjct  9821   CATCAGTTTCGACGGCCGGTCAAAGGCCCCCGGAATGTGTCGTCTCTAGGGACGTCTTAT  9762

Query  1191   AGCCGGGGGTGCAATGCGGCCCGTCGGGACTGAGGAACGCGCTCCGGCTCGGATGCTGGC  1250
              ||||||||||||||||||||||||||||||||||||||||||||||||||||||||||||
Sbjct  9761   AGCCGGGGGTGCAATGCGGCCCGTCGGGACTGAGGAACGCGCTCCGGCTCGGATGCTGGC  9702

Query  1251   GTAATGGCCGTAAGCGGCCCGTCTTGAAACACGGACCAAGGAGTCTAACATCCACGCGAG  1310
              ||||||||||||||||||||||||||||||||||||||||||||||||||||||||||||
Sbjct  9701   GTAATGGCCGTAAGCGGCCCGTCTTGAAACACGGACCAAGGAGTCTAACATCCACGCGAG  9642

Query  1311   TGTTCGGGTGTCAAACCCGTGCGCGCAGTGAAAGCGAACGGAGGTGGGAGCCTTAGGGCG  1370
              |||||||||||||||||||||||||||||||||||||||||||||||||||||| |||||
Sbjct  9641   TGTTCGGGTGTCAAACCCGTGCGCGCAGTGAAAGCGAACGGAGGTGGGAGCCTTTGGGCG  9582

Query  1371   CACCATCGACCGATCCTGAAGTCTTCGGATGGATTTGAGTAGGAGCGTGGCCGTTGGGAC  1430
              ||||||||||||||||||||||||||||||||||||||||||||||||||||||||||||
Sbjct  9581   CACCATCGACCGATCCTGAAGTCTTCGGATGGATTTGAGTAGGAGCGTGGCCGTTGGGAC  9522

Query  1431   CCGAAAGATGGTGAACTATGCCTGAATAGGGTGAAGCCAGAGGAAACTCTGGTGGAGGCT  1490
              ||||||||||||||||||||||||||||||||||||||||||||||||||||||||||||
Sbjct  9521   CCGAAAGATGGTGAACTATGCCTGAATAGGGTGAAGCCAGAGGAAACTCTGGTGGAGGCT  9462

Query  1491   CGCAGCGGTTCTGACGTGCAAATCGATCGTCAAATTTGGGCATAGGGGCGAAAGACTAAT  1550
              ||||||||||||||||||||||||||||||||||||||||||||||||||||||||||||
Sbjct  9461   CGCAGCGGTTCTGACGTGCAAATCGATCGTCAAATTTGGGCATAGGGGCGAAAGACTAAT  9402

Query  1551   CGAACCATCTAGTAGCTGGTTCCTGCCGAAGTTTCCCTCAGGATAGCAGTGACGAGATTC  1610
              ||||||||||||||||||||||||||||||||||||||||||||||||||||||||||||
Sbjct  9401   CGAACCATCTAGTAGCTGGTTCCTGCCGAAGTTTCCCTCAGGATAGCAGTGACGAGATTC  9342

Query  1611   CAGTTTTATGAGGTAAAGCGAATGATTAGAGGCCTTGGGGATGAAACATCCTTAACCTAT  1670
              ||||||||||||||||||||||||||||||||||||||||||||||||||||||||||||
Sbjct  9341   CAGTTTTATGAGGTAAAGCGAATGATTAGAGGCCTTGGGGATGAAACATCCTTAACCTAT  9282

Query  1671   TCTCAAACTTTAAATATGTAAGAAGTCCTTGTTTCTTAAGTGAACGTGGGCACTAGAATG  1730
              ||||||||||||||||||||||||| ||||||||||||||||||||||||||||||||||
Sbjct  9281   TCTCAAACTTTAAATATGTAAGAAGCCCTTGTTTCTTAAGTGAACGTGGGCACTAGAATG  9222

Query  1731   GAACGTCACTAGTGGGCCATTTTTGGTAAGCAGAACTGGCGATGCGGGATGAACCGAACG  1790
              ||||||||||||||||||||||||||||||||||||||||||||||||||||||||||||
Sbjct  9221   GAACGTCACTAGTGGGCCATTTTTGGTAAGCAGAACTGGCGATGCGGGATGAACCGAACG  9162

Query  1791   CGAGGTTAAGGTGCCGGAATGCACGCTCATCAGACACCACAAAAGGTGTTAGTTCATCTA  1850
              ||||||||||||||||||||||||||||||||||||||||||||||||||||||||||||
Sbjct  9161   CGAGGTTAAGGTGCCGGAATGCACGCTCATCAGACACCACAAAAGGTGTTAGTTCATCTA  9102

Query  1851   GACAGCCCGACGGTGGCCATGGAAGTCGGAATCCGCTAAGGAGTGTGTAACAACTCACGG  1910
              ||||||||||||||||||||||||||||||||||||||||||||||||||||||||||||
Sbjct  9101   GACAGCCCGACGGTGGCCATGGAAGTCGGAATCCGCTAAGGAGTGTGTAACAACTCACGG  9042

Query  1911   GCCGAATGAACTAGCCCTGAAAATGGATGGCGCTCAAGCGTGCTACCCATACCTCGCCGC  1970
              ||||||||||||||||||||||||||||||||||||||||||||||||||||||||||||
Sbjct  9041   GCCGAATGAACTAGCCCTGAAAATGGATGGCGCTCAAGCGTGCTACCCATACCTCGCCGC  8982

Query  1971   CGGGGTTGAAATGACGCCCCGGCGAGTAGGCAGGCGTGGAGGTCCGTGACGAAGCCCTGG  2030
              ||||||||||||||||||||||||||||||||||||||||||||||||||||||||||||
Sbjct  8981   CGGGGTTGAAATGACGCCCCGGCGAGTAGGCAGGCGTGGAGGTCCGTGACGAAGCCCTGG  8922

Query  2031   GGGTGACCCCGGGTCGAACGGCCTCTAGTGC  2061
              |||||||||||||||||||||||||||||||
Sbjct  8921   GGGTGACCCCGGGTCGAACGGCCTCTAGTGC  8891


>ACYE01000405.1 Trichophyton verrucosum HKI 0517 contig00658_1.f1.exp, whole 
genome shotgun sequence
Length=6884

 Score = 3374 bits (1827),  Expect = 0.0
 Identities = 1992/2069 (96%), Gaps = 21/2069 (1%)
 Strand=Plus/Minus

Query  1     CAAGGTTTCCGTAGGTGAACCTGCGGAAGGATCATTAGCGCGCAGGCCGGAGGCTGGCCC  60
             ||||||||||||||||||||||||||||||||||||| ||||||||||||||||||||||
Sbjct  4118  CAAGGTTTCCGTAGGTGAACCTGCGGAAGGATCATTAACGCGCAGGCCGGAGGCTGGCCC  4059

Query  61    CCCACGATAGGGCCAAACG-TCCGTCAGGGGTGAGCAGATGTGCGCCGGCCGTACCGCCC  119
             ||||||||||||   | || ||| ||||||||| ||||||||||||||||| ||| ||||
Sbjct  4058  CCCACGATAGGGATCAGCGTTCCATCAGGGGTGTGCAGATGTGCGCCGGCCTTAC-GCCC  4000

Query  120   CATTCTTGTCTACATTACTCGGTTGCCTCGGCGGGCCGCGCTCTCCCAGGAGAGCCGTTC  179
             ||||||||||||| ||||||||||||||||||||||||||||||||| |||||| ||| |
Sbjct  3999  CATTCTTGTCTACCTTACTCGGTTGCCTCGGCGGGCCGCGCTCTCCCCGGAGAGTCGTCC  3940

Query  180   GGCGAGCCTCTCTTTAGTGGCTAAACGCTGGACCGCGCCCGCCGGAGGACAGACGCaaaa  239
             |||||||||||  |  | ||||  | |||||| |||||||||||||||||||||   |||
Sbjct  3939  GGCGAGCCTCT--TCGGGGGCTTTA-GCTGGATCGCGCCCGCCGGAGGACAGACATCAAA  3883

Query  240   aaaTTCTTTCAGAAGAGCTGTCAGTCTGAGCGTTAGCAAGCAAAAATCAGTTAAAACTTT  299
             ||| || ||  |||||||||||||||||||||||||||||||||| ||||||||||||||
Sbjct  3882  AAA-TC-TT--GAAGAGCTGTCAGTCTGAGCGTTAGCAAGCAAAA-TCAGTTAAAACTTT  3828

Query  300   CAACAACGGATCTCTTGGTTCCGGCATCGATGAAGAACGCAGCGAAATGCGATAAGTAAT  359
             ||||||||||||||||||||||||||||||||||||||||||||||||||||||||||||
Sbjct  3827  CAACAACGGATCTCTTGGTTCCGGCATCGATGAAGAACGCAGCGAAATGCGATAAGTAAT  3768

Query  360   GTGAATTGCAGAATTCCGTGAATCATCGAATCTTTGAACGCACATTGCGCCCCCTGGCAT  419
             |||||||||||||||||||||||||||||||||||||||||||||||||||| |||| ||
Sbjct  3767  GTGAATTGCAGAATTCCGTGAATCATCGAATCTTTGAACGCACATTGCGCCCTCTGGTAT  3708

Query  420   TCCGGGGGGCATGCCTGTTCGAGCGTCATTTCAGCCCCTCAAGCCCGGCTTGTGTGATGG  479
             ||||||||||||||||||||||||||||||||| |||||||||| |||||||||||||||
Sbjct  3707  TCCGGGGGGCATGCCTGTTCGAGCGTCATTTCAACCCCTCAAGCTCGGCTTGTGTGATGG  3648

Query  480   ACGACCGTCCGGCGCCCCCGTCTTTGGGGGTGCGGGACGCGCCCGAAAAGCAGTGGCCAG  539
             |||||||||||||  |||| ||||| |||| |||||||||||||||||||||||||||||
Sbjct  3647  ACGACCGTCCGGC--CCCC-TCTTTCGGGG-GCGGGACGCGCCCGAAAAGCAGTGGCCAG  3592

Query  540   GCCGCGATTCCGGCTTCCTAGGCGAATGGGCAA-CAAACCAGCGCCTCCAGGACCGGCCG  598
             ||||||||||||||||||| ||||||||||||| ||||||||||||  ||||||||||||
Sbjct  3591  GCCGCGATTCCGGCTTCCTGGGCGAATGGGCAATCAAACCAGCGCCCTCAGGACCGGCCG  3532

Query  599   CCCTGGCCT----CAAAATCTGT-T-TTATACTTATCAGGTTGACCTCGGATCAGGTAGG  652
             | |||||||    | |||||| | |   ||  || |||||||||||||||||||||||||
Sbjct  3531  CTCTGGCCTTCCCCCAAATCTCTCTGAGATTTTTTTCAGGTTGACCTCGGATCAGGTAGG  3472

Query  653   GATACCCGCTGAACTTAAGCATATCAATAAGCGGAGGAAAAGAAACCAACAGGGATTGCC  712
             ||||||||||||||||||||||||||||||||||||||||||||||||||||||||||||
Sbjct  3471  GATACCCGCTGAACTTAAGCATATCAATAAGCGGAGGAAAAGAAACCAACAGGGATTGCC  3412

Query  713   CCAGTAACGGCGAGTGAAGCGGCAAGAGCTCAAATTTGAAATCTGGCCTCCCCCGGGGGC  772
             |||||||||||||||||||||||| |||||||||||||||||||| ||||| ||||||| 
Sbjct  3411  CCAGTAACGGCGAGTGAAGCGGCAGGAGCTCAAATTTGAAATCTGACCTCCTCCGGGGGT  3352

Query  773   CCGAGTTGTAATTTGCAGAGGATGCTTCGGGTGCGGCCGCCGTCTAAGTTCCTTGGAACA  832
             |||||||||||||||||||||||||||||||||||||| |||||||||||||||||||||
Sbjct  3351  CCGAGTTGTAATTTGCAGAGGATGCTTCGGGTGCGGCCCCCGTCTAAGTTCCTTGGAACA  3292

Query  833   GGACGTCAGAGAGGGTGAGAATCCCGTCTTGGGCGGGCGGTCCGCGCCCGTGTGAAGCTC  892
             |||||||||||||||||||||||||||||||||||||||| |||||||||||||||| ||
Sbjct  3291  GGACGTCAGAGAGGGTGAGAATCCCGTCTTGGGCGGGCGGCCCGCGCCCGTGTGAAGATC  3232

Query  893   CTTCGACGAGTCGAGTTGTTTGGGAATGCAGCTCTAAGCGGGTGGTAAATTTCATCTAAA  952
             ||||||||||||||||||||||||||||||||||||||||||||||||||||||||||||
Sbjct  3231  CTTCGACGAGTCGAGTTGTTTGGGAATGCAGCTCTAAGCGGGTGGTAAATTTCATCTAAA  3172

Query  953   GCTAAATATTGGCCGGAGACCGATAGCGCACAAGTAGAGTGATCGAAAGGTTAAAAGCAC  1012
             |||||||| |||||||||||||||||||||||||||||||||||||||||||||||||||
Sbjct  3171  GCTAAATACTGGCCGGAGACCGATAGCGCACAAGTAGAGTGATCGAAAGGTTAAAAGCAC  3112

Query  1013  CTTGAAAAGGGAGTTAAACAGCACGTGAAATTGTTGAAAGGGAAGCGCTTGCGGCCAGAC  1072
             ||||||||||||||||||||||||||||||||||||||||||||||||||||||||||||
Sbjct  3111  CTTGAAAAGGGAGTTAAACAGCACGTGAAATTGTTGAAAGGGAAGCGCTTGCGGCCAGAC  3052

Query  1073  TCGGGGGCGGGGTTCAGCGGGTGCTCGTCGCCCGTGTACTCCTCGTCTCCCGGGCCAGCA  1132
             ||||||||||||||||||||| |||||||||||||| ||||| ||   ||||||||||||
Sbjct  3051  TCGGGGGCGGGGTTCAGCGGGCGCTCGTCGCCCGTGCACTCCCCGCGCCCCGGGCCAGCA  2992

Query  1133  TCAGTTTCGACGGCCGGTCAAAGGCCCCCGGAATGTGTCGTCTCTCGGGACGTCTTATAG  1192
             ||||||||||||||||||||||||||||||||||||||||||||| ||||||||||||||
Sbjct  2991  TCAGTTTCGACGGCCGGTCAAAGGCCCCCGGAATGTGTCGTCTCTAGGGACGTCTTATAG  2932

Query  1193  CCGGGGGTGCAATGCGGCCCGTCGGGACTGAGGAACGCGCTCCGGCTCGGATGCTGGCGT  1252
             ||||||||||||||||||||||||||||||||||||||||||||||||||||||||||||
Sbjct  2931  CCGGGGGTGCAATGCGGCCCGTCGGGACTGAGGAACGCGCTCCGGCTCGGATGCTGGCGT  2872

Query  1253  AATGGCCGTAAGCGGCCCGTCTTGAAACACGGACCAAGGAGTCTAACATCCACGCGAGTG  1312
             ||||||||||||||||||||||||||||||||||||||||||||||||||||||||||||
Sbjct  2871  AATGGCCGTAAGCGGCCCGTCTTGAAACACGGACCAAGGAGTCTAACATCCACGCGAGTG  2812

Query  1313  TTCGGGTGTCAAACCCGTGCGCGCAGTGAAAGCGAACGGAGGTGGGAGCCTTAGGGCGCA  1372
             |||||||||||||||||||||||||||||||||||||||||||||||||||| |||||||
Sbjct  2811  TTCGGGTGTCAAACCCGTGCGCGCAGTGAAAGCGAACGGAGGTGGGAGCCTTTGGGCGCA  2752

Query  1373  CCATCGACCGATCCTGAAGTCTTCGGATGGATTTGAGTAGGAGCGTGGCCGTTGGGACCC  1432
             ||||||||||||||||||||||||||||||||||||||||||||||||||||||||||||
Sbjct  2751  CCATCGACCGATCCTGAAGTCTTCGGATGGATTTGAGTAGGAGCGTGGCCGTTGGGACCC  2692

Query  1433  GAAAGATGGTGAACTATGCCTGAATAGGGTGAAGCCAGAGGAAACTCTGGTGGAGGCTCG  1492
             ||||||||||||||||||||||| ||||||||||||||||||||||||||||||||||||
Sbjct  2691  GAAAGATGGTGAACTATGCCTGAGTAGGGTGAAGCCAGAGGAAACTCTGGTGGAGGCTCG  2632

Query  1493  CAGCGGTTCTGACGTGCAAATCGATCGTCAAATTTGGGCATAGGGGCGAAAGACTAATCG  1552
             ||||||||||||||||||||||||||||||||||||||||||||||||||||||||||||
Sbjct  2631  CAGCGGTTCTGACGTGCAAATCGATCGTCAAATTTGGGCATAGGGGCGAAAGACTAATCG  2572

Query  1553  AACCATCTAGTAGCTGGTTCCTGCCGAAGTTTCCCTCAGGATAGCAGTGACGAGATTCCA  1612
             ||||||||||||||||||||||||||||||||||||||||||||||||||||||||||||
Sbjct  2571  AACCATCTAGTAGCTGGTTCCTGCCGAAGTTTCCCTCAGGATAGCAGTGACGAGATTCCA  2512

Query  1613  GTTTTATGAGGTAAAGCGAATGATTAGAGGCCTTGGGGATGAAACATCCTTAACCTATTC  1672
             ||||||||||||||||||||||||||||||||||||||||||||||||||||||||||||
Sbjct  2511  GTTTTATGAGGTAAAGCGAATGATTAGAGGCCTTGGGGATGAAACATCCTTAACCTATTC  2452

Query  1673  TCAAACTTTAAATATGTAAGAAGTCCTTGTTTCTTAAGTGAACGTGGGCACTAGAATGGA  1732
             ||||||||||||||||||||||| ||||||||||||||||||||||||||||||||||||
Sbjct  2451  TCAAACTTTAAATATGTAAGAAGCCCTTGTTTCTTAAGTGAACGTGGGCACTAGAATGGA  2392

Query  1733  ACGTCACTAGTGGGCCATTTTTGGTAAGCAGAACTGGCGATGCGGGATGAACCGAACGCG  1792
             |||||||||||||||||||||||||||||||||| |||||||||||||||||||||||||
Sbjct  2391  ACGTCACTAGTGGGCCATTTTTGGTAAGCAGAACCGGCGATGCGGGATGAACCGAACGCG  2332

Query  1793  AGGTTAAGGTGCCGGAATGCACGCTCATCAGACACCACAAAAGGTGTTAGTTCATCTAGA  1852
             ||||||||||||||||||||||||||||||||||||||||||||||||||||||||||||
Sbjct  2331  AGGTTAAGGTGCCGGAATGCACGCTCATCAGACACCACAAAAGGTGTTAGTTCATCTAGA  2272

Query  1853  CAGCCCGACGGTGGCCATGGAAGTCGGAATCCGCTAAGGAGTGTGTAACAACTCACGGGC  1912
             ||||||||||||||||||||||||||||||||||||||||||||||||||||||||||||
Sbjct  2271  CAGCCCGACGGTGGCCATGGAAGTCGGAATCCGCTAAGGAGTGTGTAACAACTCACGGGC  2212

Query  1913  CGAATGAACTAGCCCTGAAAATGGATGGCGCTCAAGCGTGCTACCCATACCTCGCCGCCG  1972
             ||||||||||||||||||||||||||||||||||||||||||||||||||||||||||||
Sbjct  2211  CGAATGAACTAGCCCTGAAAATGGATGGCGCTCAAGCGTGCTACCCATACCTCGCCGCCG  2152

Query  1973  GGGTTGAAATGACGCCCCGGCGAGTAGGCAGGCGTGGAGGTCCGTGACGAAGCCCTGGGG  2032
             ||||||||||||||||||||||||||||||||||||||||||||||||||||||||||||
Sbjct  2151  GGGTTGAAATGACGCCCCGGCGAGTAGGCAGGCGTGGAGGTCCGTGACGAAGCCCTGGGG  2092

Query  2033  GTGACCCCGGGTCGAACGGCCTCTAGTGC  2061
             |||||||||||||||||||||||||||||
Sbjct  2091  GTGACCCCGGGTCGAACGGCCTCTAGTGC  2063


>NW_003315232.1 Trichophyton verrucosum HKI 0517 contig00658_1.f1.exp, whole 
genome shotgun sequence
Length=6884

 Score = 3374 bits (1827),  Expect = 0.0
 Identities = 1992/2069 (96%), Gaps = 21/2069 (1%)
 Strand=Plus/Minus

Query  1     CAAGGTTTCCGTAGGTGAACCTGCGGAAGGATCATTAGCGCGCAGGCCGGAGGCTGGCCC  60
             ||||||||||||||||||||||||||||||||||||| ||||||||||||||||||||||
Sbjct  4118  CAAGGTTTCCGTAGGTGAACCTGCGGAAGGATCATTAACGCGCAGGCCGGAGGCTGGCCC  4059

Query  61    CCCACGATAGGGCCAAACG-TCCGTCAGGGGTGAGCAGATGTGCGCCGGCCGTACCGCCC  119
             ||||||||||||   | || ||| ||||||||| ||||||||||||||||| ||| ||||
Sbjct  4058  CCCACGATAGGGATCAGCGTTCCATCAGGGGTGTGCAGATGTGCGCCGGCCTTAC-GCCC  4000

Query  120   CATTCTTGTCTACATTACTCGGTTGCCTCGGCGGGCCGCGCTCTCCCAGGAGAGCCGTTC  179
             ||||||||||||| ||||||||||||||||||||||||||||||||| |||||| ||| |
Sbjct  3999  CATTCTTGTCTACCTTACTCGGTTGCCTCGGCGGGCCGCGCTCTCCCCGGAGAGTCGTCC  3940

Query  180   GGCGAGCCTCTCTTTAGTGGCTAAACGCTGGACCGCGCCCGCCGGAGGACAGACGCaaaa  239
             |||||||||||  |  | ||||  | |||||| |||||||||||||||||||||   |||
Sbjct  3939  GGCGAGCCTCT--TCGGGGGCTTTA-GCTGGATCGCGCCCGCCGGAGGACAGACATCAAA  3883

Query  240   aaaTTCTTTCAGAAGAGCTGTCAGTCTGAGCGTTAGCAAGCAAAAATCAGTTAAAACTTT  299
             ||| || ||  |||||||||||||||||||||||||||||||||| ||||||||||||||
Sbjct  3882  AAA-TC-TT--GAAGAGCTGTCAGTCTGAGCGTTAGCAAGCAAAA-TCAGTTAAAACTTT  3828

Query  300   CAACAACGGATCTCTTGGTTCCGGCATCGATGAAGAACGCAGCGAAATGCGATAAGTAAT  359
             ||||||||||||||||||||||||||||||||||||||||||||||||||||||||||||
Sbjct  3827  CAACAACGGATCTCTTGGTTCCGGCATCGATGAAGAACGCAGCGAAATGCGATAAGTAAT  3768

Query  360   GTGAATTGCAGAATTCCGTGAATCATCGAATCTTTGAACGCACATTGCGCCCCCTGGCAT  419
             |||||||||||||||||||||||||||||||||||||||||||||||||||| |||| ||
Sbjct  3767  GTGAATTGCAGAATTCCGTGAATCATCGAATCTTTGAACGCACATTGCGCCCTCTGGTAT  3708

Query  420   TCCGGGGGGCATGCCTGTTCGAGCGTCATTTCAGCCCCTCAAGCCCGGCTTGTGTGATGG  479
             ||||||||||||||||||||||||||||||||| |||||||||| |||||||||||||||
Sbjct  3707  TCCGGGGGGCATGCCTGTTCGAGCGTCATTTCAACCCCTCAAGCTCGGCTTGTGTGATGG  3648

Query  480   ACGACCGTCCGGCGCCCCCGTCTTTGGGGGTGCGGGACGCGCCCGAAAAGCAGTGGCCAG  539
             |||||||||||||  |||| ||||| |||| |||||||||||||||||||||||||||||
Sbjct  3647  ACGACCGTCCGGC--CCCC-TCTTTCGGGG-GCGGGACGCGCCCGAAAAGCAGTGGCCAG  3592

Query  540   GCCGCGATTCCGGCTTCCTAGGCGAATGGGCAA-CAAACCAGCGCCTCCAGGACCGGCCG  598
             ||||||||||||||||||| ||||||||||||| ||||||||||||  ||||||||||||
Sbjct  3591  GCCGCGATTCCGGCTTCCTGGGCGAATGGGCAATCAAACCAGCGCCCTCAGGACCGGCCG  3532

Query  599   CCCTGGCCT----CAAAATCTGT-T-TTATACTTATCAGGTTGACCTCGGATCAGGTAGG  652
             | |||||||    | |||||| | |   ||  || |||||||||||||||||||||||||
Sbjct  3531  CTCTGGCCTTCCCCCAAATCTCTCTGAGATTTTTTTCAGGTTGACCTCGGATCAGGTAGG  3472

Query  653   GATACCCGCTGAACTTAAGCATATCAATAAGCGGAGGAAAAGAAACCAACAGGGATTGCC  712
             ||||||||||||||||||||||||||||||||||||||||||||||||||||||||||||
Sbjct  3471  GATACCCGCTGAACTTAAGCATATCAATAAGCGGAGGAAAAGAAACCAACAGGGATTGCC  3412

Query  713   CCAGTAACGGCGAGTGAAGCGGCAAGAGCTCAAATTTGAAATCTGGCCTCCCCCGGGGGC  772
             |||||||||||||||||||||||| |||||||||||||||||||| ||||| ||||||| 
Sbjct  3411  CCAGTAACGGCGAGTGAAGCGGCAGGAGCTCAAATTTGAAATCTGACCTCCTCCGGGGGT  3352

Query  773   CCGAGTTGTAATTTGCAGAGGATGCTTCGGGTGCGGCCGCCGTCTAAGTTCCTTGGAACA  832
             |||||||||||||||||||||||||||||||||||||| |||||||||||||||||||||
Sbjct  3351  CCGAGTTGTAATTTGCAGAGGATGCTTCGGGTGCGGCCCCCGTCTAAGTTCCTTGGAACA  3292

Query  833   GGACGTCAGAGAGGGTGAGAATCCCGTCTTGGGCGGGCGGTCCGCGCCCGTGTGAAGCTC  892
             |||||||||||||||||||||||||||||||||||||||| |||||||||||||||| ||
Sbjct  3291  GGACGTCAGAGAGGGTGAGAATCCCGTCTTGGGCGGGCGGCCCGCGCCCGTGTGAAGATC  3232

Query  893   CTTCGACGAGTCGAGTTGTTTGGGAATGCAGCTCTAAGCGGGTGGTAAATTTCATCTAAA  952
             ||||||||||||||||||||||||||||||||||||||||||||||||||||||||||||
Sbjct  3231  CTTCGACGAGTCGAGTTGTTTGGGAATGCAGCTCTAAGCGGGTGGTAAATTTCATCTAAA  3172

Query  953   GCTAAATATTGGCCGGAGACCGATAGCGCACAAGTAGAGTGATCGAAAGGTTAAAAGCAC  1012
             |||||||| |||||||||||||||||||||||||||||||||||||||||||||||||||
Sbjct  3171  GCTAAATACTGGCCGGAGACCGATAGCGCACAAGTAGAGTGATCGAAAGGTTAAAAGCAC  3112

Query  1013  CTTGAAAAGGGAGTTAAACAGCACGTGAAATTGTTGAAAGGGAAGCGCTTGCGGCCAGAC  1072
             ||||||||||||||||||||||||||||||||||||||||||||||||||||||||||||
Sbjct  3111  CTTGAAAAGGGAGTTAAACAGCACGTGAAATTGTTGAAAGGGAAGCGCTTGCGGCCAGAC  3052

Query  1073  TCGGGGGCGGGGTTCAGCGGGTGCTCGTCGCCCGTGTACTCCTCGTCTCCCGGGCCAGCA  1132
             ||||||||||||||||||||| |||||||||||||| ||||| ||   ||||||||||||
Sbjct  3051  TCGGGGGCGGGGTTCAGCGGGCGCTCGTCGCCCGTGCACTCCCCGCGCCCCGGGCCAGCA  2992

Query  1133  TCAGTTTCGACGGCCGGTCAAAGGCCCCCGGAATGTGTCGTCTCTCGGGACGTCTTATAG  1192
             ||||||||||||||||||||||||||||||||||||||||||||| ||||||||||||||
Sbjct  2991  TCAGTTTCGACGGCCGGTCAAAGGCCCCCGGAATGTGTCGTCTCTAGGGACGTCTTATAG  2932

Query  1193  CCGGGGGTGCAATGCGGCCCGTCGGGACTGAGGAACGCGCTCCGGCTCGGATGCTGGCGT  1252
             ||||||||||||||||||||||||||||||||||||||||||||||||||||||||||||
Sbjct  2931  CCGGGGGTGCAATGCGGCCCGTCGGGACTGAGGAACGCGCTCCGGCTCGGATGCTGGCGT  2872

Query  1253  AATGGCCGTAAGCGGCCCGTCTTGAAACACGGACCAAGGAGTCTAACATCCACGCGAGTG  1312
             ||||||||||||||||||||||||||||||||||||||||||||||||||||||||||||
Sbjct  2871  AATGGCCGTAAGCGGCCCGTCTTGAAACACGGACCAAGGAGTCTAACATCCACGCGAGTG  2812

Query  1313  TTCGGGTGTCAAACCCGTGCGCGCAGTGAAAGCGAACGGAGGTGGGAGCCTTAGGGCGCA  1372
             |||||||||||||||||||||||||||||||||||||||||||||||||||| |||||||
Sbjct  2811  TTCGGGTGTCAAACCCGTGCGCGCAGTGAAAGCGAACGGAGGTGGGAGCCTTTGGGCGCA  2752

Query  1373  CCATCGACCGATCCTGAAGTCTTCGGATGGATTTGAGTAGGAGCGTGGCCGTTGGGACCC  1432
             ||||||||||||||||||||||||||||||||||||||||||||||||||||||||||||
Sbjct  2751  CCATCGACCGATCCTGAAGTCTTCGGATGGATTTGAGTAGGAGCGTGGCCGTTGGGACCC  2692

Query  1433  GAAAGATGGTGAACTATGCCTGAATAGGGTGAAGCCAGAGGAAACTCTGGTGGAGGCTCG  1492
             ||||||||||||||||||||||| ||||||||||||||||||||||||||||||||||||
Sbjct  2691  GAAAGATGGTGAACTATGCCTGAGTAGGGTGAAGCCAGAGGAAACTCTGGTGGAGGCTCG  2632

Query  1493  CAGCGGTTCTGACGTGCAAATCGATCGTCAAATTTGGGCATAGGGGCGAAAGACTAATCG  1552
             ||||||||||||||||||||||||||||||||||||||||||||||||||||||||||||
Sbjct  2631  CAGCGGTTCTGACGTGCAAATCGATCGTCAAATTTGGGCATAGGGGCGAAAGACTAATCG  2572

Query  1553  AACCATCTAGTAGCTGGTTCCTGCCGAAGTTTCCCTCAGGATAGCAGTGACGAGATTCCA  1612
             ||||||||||||||||||||||||||||||||||||||||||||||||||||||||||||
Sbjct  2571  AACCATCTAGTAGCTGGTTCCTGCCGAAGTTTCCCTCAGGATAGCAGTGACGAGATTCCA  2512

Query  1613  GTTTTATGAGGTAAAGCGAATGATTAGAGGCCTTGGGGATGAAACATCCTTAACCTATTC  1672
             ||||||||||||||||||||||||||||||||||||||||||||||||||||||||||||
Sbjct  2511  GTTTTATGAGGTAAAGCGAATGATTAGAGGCCTTGGGGATGAAACATCCTTAACCTATTC  2452

Query  1673  TCAAACTTTAAATATGTAAGAAGTCCTTGTTTCTTAAGTGAACGTGGGCACTAGAATGGA  1732
             ||||||||||||||||||||||| ||||||||||||||||||||||||||||||||||||
Sbjct  2451  TCAAACTTTAAATATGTAAGAAGCCCTTGTTTCTTAAGTGAACGTGGGCACTAGAATGGA  2392

Query  1733  ACGTCACTAGTGGGCCATTTTTGGTAAGCAGAACTGGCGATGCGGGATGAACCGAACGCG  1792
             |||||||||||||||||||||||||||||||||| |||||||||||||||||||||||||
Sbjct  2391  ACGTCACTAGTGGGCCATTTTTGGTAAGCAGAACCGGCGATGCGGGATGAACCGAACGCG  2332

Query  1793  AGGTTAAGGTGCCGGAATGCACGCTCATCAGACACCACAAAAGGTGTTAGTTCATCTAGA  1852
             ||||||||||||||||||||||||||||||||||||||||||||||||||||||||||||
Sbjct  2331  AGGTTAAGGTGCCGGAATGCACGCTCATCAGACACCACAAAAGGTGTTAGTTCATCTAGA  2272

Query  1853  CAGCCCGACGGTGGCCATGGAAGTCGGAATCCGCTAAGGAGTGTGTAACAACTCACGGGC  1912
             ||||||||||||||||||||||||||||||||||||||||||||||||||||||||||||
Sbjct  2271  CAGCCCGACGGTGGCCATGGAAGTCGGAATCCGCTAAGGAGTGTGTAACAACTCACGGGC  2212

Query  1913  CGAATGAACTAGCCCTGAAAATGGATGGCGCTCAAGCGTGCTACCCATACCTCGCCGCCG  1972
             ||||||||||||||||||||||||||||||||||||||||||||||||||||||||||||
Sbjct  2211  CGAATGAACTAGCCCTGAAAATGGATGGCGCTCAAGCGTGCTACCCATACCTCGCCGCCG  2152

Query  1973  GGGTTGAAATGACGCCCCGGCGAGTAGGCAGGCGTGGAGGTCCGTGACGAAGCCCTGGGG  2032
             ||||||||||||||||||||||||||||||||||||||||||||||||||||||||||||
Sbjct  2151  GGGTTGAAATGACGCCCCGGCGAGTAGGCAGGCGTGGAGGTCCGTGACGAAGCCCTGGGG  2092

Query  2033  GTGACCCCGGGTCGAACGGCCTCTAGTGC  2061
             |||||||||||||||||||||||||||||
Sbjct  2091  GTGACCCCGGGTCGAACGGCCTCTAGTGC  2063


>CAJUYU010000019.1 Trichophyton violaceum genome assembly, contig: Chr0_RaGOO, whole 
genome shotgun sequence
Length=7880

 Score = 3284 bits (1778),  Expect = 0.0
 Identities = 1991/2088 (95%), Gaps = 38/2088 (2%)
 Strand=Plus/Plus

Query  1     CAAGGTTTCCGTAGGTGAACCTGCGGAAGGATCATTAGCGCGCAGGCCGGAGGCTGGCCC  60
             ||||||||||||||||||||||||||||||||||||| ||||||||||||||||||||||
Sbjct  3034  CAAGGTTTCCGTAGGTGAACCTGCGGAAGGATCATTAACGCGCAGGCCGGAGGCTGGCCC  3093

Query  61    CCCACGATAGGGCCAAACG-TCCGTCAGGGGTGAGCAGATGTGCGCCGGCCGTACCGCCC  119
             |||||||||||| |  ||| ||| ||||||||||||||| |||||||||||||||  |||
Sbjct  3094  CCCACGATAGGGACCGACGTTCCATCAGGGGTGAGCAGACGTGCGCCGGCCGTACGCCCC  3153

Query  120   CATTCTTGTCTACATTACTCGGTTGCCTCGGCGGGCCGCGCTC----TCCCA-GGAGAGC  174
             ||||||||||||| | || ||||||||||||||||||||||||    | ||| |||||||
Sbjct  3154  CATTCTTGTCTACCTCACCCGGTTGCCTCGGCGGGCCGCGCTCCCCCTGCCAGGGAGAGC  3213

Query  175   CGTTCGGCGAGCCTCTCTT-TAGTGG-CTAAACGCTGGACCGCGCCCGCCGGAGGACAGA  232
             ||| ||||| ||| | ||| | | || ||  | || ||||||||||||||||||||||||
Sbjct  3214  CGTCCGGCGGGCC-C-CTTCTGGGGGCCTCGA-GCCGGACCGCGCCCGCCGGAGGACAGA  3270

Query  233   C-GCaa-aaaaaTTCTTTCAGAAGAGCTGTCAGTCTGAGCGT-TAGCAAGCAAAAATCAG  289
             |  |||  |||||||  || |||| ||||||||||||||||| |||||||| | ||||||
Sbjct  3271  CACCAAGGAAAATTC--TCTGAAGGGCTGTCAGTCTGAGCGTCTAGCAAGC-ACAATCAG  3327

Query  290   TTAAAACTTTCAACAACGGATCTCTTGGTTCCGGCATCGATGAAGAACGCAGCGAAATGC  349
             ||||||||||||||||||||||||||||||||||||||||||||||||||||||||||||
Sbjct  3328  TTAAAACTTTCAACAACGGATCTCTTGGTTCCGGCATCGATGAAGAACGCAGCGAAATGC  3387

Query  350   GATAAGTAATGTGAATTGCAGAATTCCGTGAATCATCGAATCTTTGAACGCACATTGCGC  409
             |||| |||||||||||||||||||||||||||||||||||||||||||||||||||||||
Sbjct  3388  GATACGTAATGTGAATTGCAGAATTCCGTGAATCATCGAATCTTTGAACGCACATTGCGC  3447

Query  410   CCCCTGGCATTCCGGGGGGCATGCCTGTTCGAGCGTCATTTCAGCCCCTCAAGCCCGGCT  469
             || |||||||||||||||||||||||||||||||||||||||| ||||||||||||||||
Sbjct  3448  CCTCTGGCATTCCGGGGGGCATGCCTGTTCGAGCGTCATTTCAACCCCTCAAGCCCGGCT  3507

Query  470   TGTGTGATGGACGACCGTCCGGCGCCCCCGTCTTTGGGGGTGCGGGACGCGCCCGAAAAG  529
             ||||||||||||||||||||||| || ||  | || |||| |||||||||||||||||||
Sbjct  3508  TGTGTGATGGACGACCGTCCGGCCCCTCC--C-TTCGGGG-GCGGGACGCGCCCGAAAAG  3563

Query  530   CAGTGGCCAGGCCGCGATTCCGGCTTCCTAGGCGAATGGGCA-ACAAACCAGCGCCTCCA  588
             ||||||||||||||||||||||||||||| ||||||||||||  ||||||||||||  ||
Sbjct  3564  CAGTGGCCAGGCCGCGATTCCGGCTTCCTGGGCGAATGGGCAGCCAAACCAGCGCCCTCA  3623

Query  589   GGACCGGCCGCCCTGGCCTCAA----A-ATCTGT-T-T-TATA-CTTATCAGGTTGACCT  639
             |||||||||||||||||| |||    | || | | | | |||| ||| ||||||||||||
Sbjct  3624  GGACCGGCCGCCCTGGCCCCAATCTTATATATATATATATATATCTTTTCAGGTTGACCT  3683

Query  640   CGGATCAGGTAGGGATACCCGCTGAACTTAAGCATATCAATAAGCGGAGGAAAAGAAACC  699
             ||||||||||||||||||||||||||||||||||||||||||||||||||||||||||||
Sbjct  3684  CGGATCAGGTAGGGATACCCGCTGAACTTAAGCATATCAATAAGCGGAGGAAAAGAAACC  3743

Query  700   AACAGGGATTGCCCCAGTAACGGCGAGTGAAGCGGCAAGAGCTCAAATTTGAAATCTGGC  759
             ||| ||||||||||||||||||||||||||||||||||||||||||||||||||||||||
Sbjct  3744  AACCGGGATTGCCCCAGTAACGGCGAGTGAAGCGGCAAGAGCTCAAATTTGAAATCTGGC  3803

Query  760   CTCCCCCGGGGGCCCGAGTTGTAATTTGCAGAGGATGCTTCGGGTGCGGCCGCCGTCTAA  819
             |||||||||||| ||||||||||||||||||||||||||||||| |||||| ||||||||
Sbjct  3804  CTCCCCCGGGGGTCCGAGTTGTAATTTGCAGAGGATGCTTCGGGCGCGGCCCCCGTCTAA  3863

Query  820   GTTCCTTGGAACAGGACGTCAGAGAGGGTGAGAATCCCGTCTTGGGCGGGCGGTCCGCGC  879
             ||||||||||||||||||||||||||||||||||||||||||||||||||||| ||||||
Sbjct  3864  GTTCCTTGGAACAGGACGTCAGAGAGGGTGAGAATCCCGTCTTGGGCGGGCGGCCCGCGC  3923

Query  880   CCGTGTGAAGCTCCTTCGACGAGTCGAGTTGTTTGGGAATGCAGCTCTAAGCGGGTGGTA  939
             ||||||||||||||||||||||||||||||||||||||||||||||||||||||||||||
Sbjct  3924  CCGTGTGAAGCTCCTTCGACGAGTCGAGTTGTTTGGGAATGCAGCTCTAAGCGGGTGGTA  3983

Query  940   AATTTCATCTAAAGCTAAATATTGGCCGGAGACCGATAGCGCACAAGTAGAGTGATCGAA  999
             |||||||||||||||||||||  |||||||||||||||||||||||||||||||||||||
Sbjct  3984  AATTTCATCTAAAGCTAAATACCGGCCGGAGACCGATAGCGCACAAGTAGAGTGATCGAA  4043

Query  1000  AGGTTAAAAGCACCTTGAAAAGGGAGTTAAACAGCACGTGAAATTGTTGAAAGGGAAGCG  1059
             ||||||||||||||||||||||||||||||||||||||||||||||||||||||||||||
Sbjct  4044  AGGTTAAAAGCACCTTGAAAAGGGAGTTAAACAGCACGTGAAATTGTTGAAAGGGAAGCG  4103

Query  1060  CTTGCGGCCAGACTC-GGGGGCGGGGTTCAGCGGGTGCTCGTCGCCCGTGTACTCCTCGT  1118
              |||||||||||||| ||||||||||||||||||| |||||||||||||| ||| | || 
Sbjct  4104  TTTGCGGCCAGACTCGGGGGGCGGGGTTCAGCGGGCGCTCGTCGCCCGTGCACTGCCCG-  4162

Query  1119  CT-CCCGGGCCAGCATCAGTTTCGACGGCCGGTCAAAGGCCCCCGGAATGTGTCGTCTCT  1177
             || |||||||||||||||| ||||||||||||||||||||||||||||||||||||||||
Sbjct  4163  CTCCCCGGGCCAGCATCAGCTTCGACGGCCGGTCAAAGGCCCCCGGAATGTGTCGTCTCT  4222

Query  1178  CGGGACGTCTTATAGCCGGGGGTGCAATGCGGCCCGTCGGGACTGAGGAACGCGCTCCGG  1237
              |||||||||||||||||||||||||||||||||||||| ||||||||||||||||||||
Sbjct  4223  AGGGACGTCTTATAGCCGGGGGTGCAATGCGGCCCGTCGAGACTGAGGAACGCGCTCCGG  4282

Query  1238  CTCGGATGCTGGCGTAATGGCCGTAAGCGGCCCGTCTTGAAACACGGACCAAGGAGTCTA  1297
             ||||||||||||||||||||||||||||||||||||||||||||||||||||||||||||
Sbjct  4283  CTCGGATGCTGGCGTAATGGCCGTAAGCGGCCCGTCTTGAAACACGGACCAAGGAGTCTA  4342

Query  1298  ACATCCACGCGAGTGTTCGGGTGTCAAACCCGTGCGCGCAGTGAAAGCGAACGGAGGTGG  1357
             ||||||||||||||||||||||||||||||||||||||||||||||||||||||||||||
Sbjct  4343  ACATCCACGCGAGTGTTCGGGTGTCAAACCCGTGCGCGCAGTGAAAGCGAACGGAGGTGG  4402

Query  1358  GAG----CCTTAGGGCGCACCATCGACCGATCCTGAAGTCTTCGGATGGATTTGAGTAGG  1413
             |||    ||  |||||||||||||||||||||||||||||||||||||||||||||||||
Sbjct  4403  GAGCCCCCCCCAGGGCGCACCATCGACCGATCCTGAAGTCTTCGGATGGATTTGAGTAGG  4462

Query  1414  AGCGTGGCCGTTGGGACCCGAAAGATGGTGAACTATGCCTGAATAGGGTGAAGCCAGAGG  1473
             ||||||||||||||||||||||||||||||||||||||||||||||||||||||||||||
Sbjct  4463  AGCGTGGCCGTTGGGACCCGAAAGATGGTGAACTATGCCTGAATAGGGTGAAGCCAGAGG  4522

Query  1474  AAACTCTGGTGGAGGCTCGCAGCGGTTCTGACGTGCAAATCGATCGTCAAATTTGGGCAT  1533
             ||||||||||||||||||||||||||||||||||||||||||||||||||||||||||||
Sbjct  4523  AAACTCTGGTGGAGGCTCGCAGCGGTTCTGACGTGCAAATCGATCGTCAAATTTGGGCAT  4582

Query  1534  AGGGGCGAAAGACTAATCGAACCATCTAGTAGCTGGTTCCTGCCGAAGTTTCCCTCAGGA  1593
             ||||||||||||||||||||||||||||||||||||||||||||||||||||||||||||
Sbjct  4583  AGGGGCGAAAGACTAATCGAACCATCTAGTAGCTGGTTCCTGCCGAAGTTTCCCTCAGGA  4642

Query  1594  TAGCAGTGACGAGATTCCAGTTTTATGAGGTAAAGCGAATGATTAGAGGCCTTGGGGATG  1653
             ||||||||||||||||||||||||||||||||||||||||||||||||||||||||||||
Sbjct  4643  TAGCAGTGACGAGATTCCAGTTTTATGAGGTAAAGCGAATGATTAGAGGCCTTGGGGATG  4702

Query  1654  AAACATCCTTAACCTATTCTCAAACTTTAAATATGTAAGAAGTCCTTGTTTCTTAAGTGA  1713
             |||||||||||||||||||||||||||||||||||||||||| ||||||||||| |||||
Sbjct  4703  AAACATCCTTAACCTATTCTCAAACTTTAAATATGTAAGAAGCCCTTGTTTCTTGAGTGA  4762

Query  1714  ACGTGGGCACTAGAATGGAACGTCACTAGTGGGCCATTTTTGGTAAGCAGAACTGGCGAT  1773
             ||||||||||||||||||||||||||||||||||||||||||||||||||||||||||||
Sbjct  4763  ACGTGGGCACTAGAATGGAACGTCACTAGTGGGCCATTTTTGGTAAGCAGAACTGGCGAT  4822

Query  1774  GCGGGATGAACCGAACGCGAGGTTAAGGTGCCGGAATGCACGCTCATCAGACACCACAAA  1833
             ||||||||||||||||||||||||||||||||||||||||||||||||||||||||||||
Sbjct  4823  GCGGGATGAACCGAACGCGAGGTTAAGGTGCCGGAATGCACGCTCATCAGACACCACAAA  4882

Query  1834  AGGTGTTAGTTCATCTAGACAGCCCGACGGTGGCCATGGAAGTCGGAATCCGCTAAGGAG  1893
             |||||||||||||||||||||||||||||||||||||||||||||||| |||||||||||
Sbjct  4883  AGGTGTTAGTTCATCTAGACAGCCCGACGGTGGCCATGGAAGTCGGAACCCGCTAAGGAG  4942

Query  1894  TGTGTAACAACTCACGGGCCGAATGAACTAGCCCTGAAAATGGATGGCGCTCAAGCGTGC  1953
             ||||||||||||||||||||||||||||||||||||||||||||||||||||||||||||
Sbjct  4943  TGTGTAACAACTCACGGGCCGAATGAACTAGCCCTGAAAATGGATGGCGCTCAAGCGTGC  5002

Query  1954  TACCCATACCTCGCCGCCGGGGTTGAAATGACGCCCCGGCGAGTAGGCAGGCGTGGAGGT  2013
             ||||||||||||||||||||||||||||||||||||||||||||||||||||||||||||
Sbjct  5003  TACCCATACCTCGCCGCCGGGGTTGAAATGACGCCCCGGCGAGTAGGCAGGCGTGGAGGT  5062

Query  2014  CCGTGACGAAGCCCTGGGGGTGACCCCGGGTCGAACGGCCTCTAGTGC  2061
             |||||||||||||||||||| |||||||||||||||||||||||||||
Sbjct  5063  CCGTGACGAAGCCCTGGGGGCGACCCCGGGTCGAACGGCCTCTAGTGC  5110


>JAADCK010000559.1 Trichophyton interdigitale strain UCMS-IGIB-CI11 CI11_contig559, 
whole genome shotgun sequence
Length=4273

 Score = 3097 bits (1677),  Expect = 0.0
 Identities = 1694/1702 (99%), Gaps = 2/1702 (0%)
 Strand=Plus/Plus

Query  362   GAATTGCAGAATTCCGTGAATCATCGAATCTTTGAACGCACATTGCGCCCCCTGGCATTC  421
             ||||||||||||||||||||||||||||||||||||||||||||||||||||||||||||
Sbjct  1     GAATTGCAGAATTCCGTGAATCATCGAATCTTTGAACGCACATTGCGCCCCCTGGCATTC  60

Query  422   CGGGGGGCATGCCTGTTCGAGCGTCATTTCAGCCCCTCAAGCCCGGCTTGTGTGATGGAC  481
             ||||||||||||||||||||||||||||||||||||||||||||||||||||||||||||
Sbjct  61    CGGGGGGCATGCCTGTTCGAGCGTCATTTCAGCCCCTCAAGCCCGGCTTGTGTGATGGAC  120

Query  482   GACCGTCCGGCGCCCCCGTCTTTGGGGGTGCGGGACGCGCCCGAAAAGCAGTGGCCAGGC  541
             ||||||||||||||||||| ||||||||||||||||||||||||||||||||||||||||
Sbjct  121   GACCGTCCGGCGCCCCCGTTTTTGGGGGTGCGGGACGCGCCCGAAAAGCAGTGGCCAGGC  180

Query  542   CGCGATTCCGGCTTCCTAGGCGAATGGGCAACAAACCAGCGCCTCCAGGACCGGCCGCCC  601
             ||||||||||||||||||||||||||||||||||||||||||||||||||||||||||||
Sbjct  181   CGCGATTCCGGCTTCCTAGGCGAATGGGCAACAAACCAGCGCCTCCAGGACCGGCCGCCC  240

Query  602   TGGCCTCAAAATCTGTTTTATACTTATCAGGTTGACCTCGGATCAGGTAGGGATACCCGC  661
             ||||||||||||||||||||||||||||||||||||||||||||||||||| ||||||||
Sbjct  241   TGGCCTCAAAATCTGTTTTATACTTATCAGGTTGACCTCGGATCAGGTAGGAATACCCGC  300

Query  662   TGAACTTAAGCATATCAATAAGCGGAGGAAAAGAAACCAACAGGGATTGCCCCAGTAACG  721
             ||||||||||||||||||||||||||||||||||||||||||||||||||||||||||||
Sbjct  301   TGAACTTAAGCATATCAATAAGCGGAGGAAAAGAAACCAACAGGGATTGCCCCAGTAACG  360

Query  722   GCGAGTGAAGCGGCAAGAGCTCAAATTTGAAATCTGGCCTCCCCCGGGGGCCCGAGTTGT  781
             |||||||||||||||||||||||||||||||||||||||||||| |||||||||||||||
Sbjct  361   GCGAGTGAAGCGGCAAGAGCTCAAATTTGAAATCTGGCCTCCCCTGGGGGCCCGAGTTGT  420

Query  782   AATTTGCAGAGGATGCTTCGGGTGCGGCCGCCGTCTAAGTTCCTTGGAACAGGACGTCAG  841
             ||||||||||||||||||||||||||||||||||||||||||||||||||||||||||||
Sbjct  421   AATTTGCAGAGGATGCTTCGGGTGCGGCCGCCGTCTAAGTTCCTTGGAACAGGACGTCAG  480

Query  842   AGAGGGTGAGAATCCCGTCTTGGGCGGGCGGTCCGCGCCCGTGTGAAGCTCCTTCGACGA  901
             ||||||||||||||||||||||||||||||||||||||||||||||||||||||||||||
Sbjct  481   AGAGGGTGAGAATCCCGTCTTGGGCGGGCGGTCCGCGCCCGTGTGAAGCTCCTTCGACGA  540

Query  902   GTCGAGTTGTTTGGGAATGCAGCTCTAAGCGGGTGGTAAATTTCATCTAAAGCTAAATAT  961
             ||||||||||||||||||||||||||||||||||||||||||||||||||||||||||||
Sbjct  541   GTCGAGTTGTTTGGGAATGCAGCTCTAAGCGGGTGGTAAATTTCATCTAAAGCTAAATAT  600

Query  962   TGGCCGGAGACCGATAGCGCACAAGTAGAGTGATCGAAAGGTTAAAAGCACCTTGAAAAG  1021
             ||||||||||||||||||||||||||||||||||||||||||||||||||||||||||||
Sbjct  601   TGGCCGGAGACCGATAGCGCACAAGTAGAGTGATCGAAAGGTTAAAAGCACCTTGAAAAG  660

Query  1022  GGAGTTAAACAGCACGTGAAATTGTTGAAAGGGAAGCGCTTGCGGCCAGACTCGGGGGCG  1081
             ||||||||||||||||||||||||||||||||||||||||||||||||||||||||||||
Sbjct  661   GGAGTTAAACAGCACGTGAAATTGTTGAAAGGGAAGCGCTTGCGGCCAGACTCGGGGGCG  720

Query  1082  GGGTTCAGCGGGTGCTCGTCGCCCGTGTACTCCTCGTCTCCCGGGCCAGCATCAGTTTCG  1141
             ||||||||||||||||||||||||||||| ||||||| ||||||||||||||||||||||
Sbjct  721   GGGTTCAGCGGGTGCTCGTCGCCCGTGTATTCCTCGTTTCCCGGGCCAGCATCAGTTTCG  780

Query  1142  ACGGCCGGTCAAAGGCCCCCGGAATGTGTCGTCTCTCGGGACGTCTTATAGCCGGGGGTG  1201
             ||||||||||||||||||||||||||||||||||||||||||||||||||||||||||||
Sbjct  781   ACGGCCGGTCAAAGGCCCCCGGAATGTGTCGTCTCTCGGGACGTCTTATAGCCGGGGGTG  840

Query  1202  CAATGCGGCCCGTCGGGACTGAGGAACGCGCTCCGGCTCGGATGCTGGCGTAATGGCCGT  1261
             ||||||||||||||||||||||||||||||||||||||||||||||||||||||||||||
Sbjct  841   CAATGCGGCCCGTCGGGACTGAGGAACGCGCTCCGGCTCGGATGCTGGCGTAATGGCCGT  900

Query  1262  AAGCGGCCCGTCTTGAAACACGGACCAAGGAGTCTAACATCCACGCGAGTGTTCGGGTGT  1321
             ||||||||||||||||||||||||||||||||||||||||||||||||||||||||||||
Sbjct  901   AAGCGGCCCGTCTTGAAACACGGACCAAGGAGTCTAACATCCACGCGAGTGTTCGGGTGT  960

Query  1322  CAAACCCGTGCGCGCAGTGAAAGCGAACGGAGGTGGGAGCCTTA--GGGCGCACCATCGA  1379
             ||||||||||||||||||||||||||||||||||||||||||||  ||||||||||||||
Sbjct  961   CAAACCCGTGCGCGCAGTGAAAGCGAACGGAGGTGGGAGCCTTAGGGGGCGCACCATCGA  1020

Query  1380  CCGATCCTGAAGTCTTCGGATGGATTTGAGTAGGAGCGTGGCCGTTGGGACCCGAAAGAT  1439
             ||||||||||||||||||||||||||||||||||||||||||||||||||||||||||||
Sbjct  1021  CCGATCCTGAAGTCTTCGGATGGATTTGAGTAGGAGCGTGGCCGTTGGGACCCGAAAGAT  1080

Query  1440  GGTGAACTATGCCTGAATAGGGTGAAGCCAGAGGAAACTCTGGTGGAGGCTCGCAGCGGT  1499
             ||||||||||||||||||||||||||||||||||||||||||||||||||||||||||||
Sbjct  1081  GGTGAACTATGCCTGAATAGGGTGAAGCCAGAGGAAACTCTGGTGGAGGCTCGCAGCGGT  1140

Query  1500  TCTGACGTGCAAATCGATCGTCAAATTTGGGCATAGGGGCGAAAGACTAATCGAACCATC  1559
             ||||||||||||||||||||||||||||||||||||||||||||||||||||||||||||
Sbjct  1141  TCTGACGTGCAAATCGATCGTCAAATTTGGGCATAGGGGCGAAAGACTAATCGAACCATC  1200

Query  1560  TAGTAGCTGGTTCCTGCCGAAGTTTCCCTCAGGATAGCAGTGACGAGATTCCAGTTTTAT  1619
             ||||||||||||||||||||||||||||||||||||||||||||||||||||||||||||
Sbjct  1201  TAGTAGCTGGTTCCTGCCGAAGTTTCCCTCAGGATAGCAGTGACGAGATTCCAGTTTTAT  1260

Query  1620  GAGGTAAAGCGAATGATTAGAGGCCTTGGGGATGAAACATCCTTAACCTATTCTCAAACT  1679
             ||||||||||||||||||||||||||||||||||||||||||||||||||||||||||||
Sbjct  1261  GAGGTAAAGCGAATGATTAGAGGCCTTGGGGATGAAACATCCTTAACCTATTCTCAAACT  1320

Query  1680  TTAAATATGTAAGAAGTCCTTGTTTCTTAAGTGAACGTGGGCACTAGAATGGAACGTCAC  1739
             |||||||||||||||| |||||||||||||||||||||||||||||||||||||||||||
Sbjct  1321  TTAAATATGTAAGAAGCCCTTGTTTCTTAAGTGAACGTGGGCACTAGAATGGAACGTCAC  1380

Query  1740  TAGTGGGCCATTTTTGGTAAGCAGAACTGGCGATGCGGGATGAACCGAACGCGAGGTTAA  1799
             ||||||||||||||||||||||||||||||||||||||||||||||||||||||||||||
Sbjct  1381  TAGTGGGCCATTTTTGGTAAGCAGAACTGGCGATGCGGGATGAACCGAACGCGAGGTTAA  1440

Query  1800  GGTGCCGGAATGCACGCTCATCAGACACCACAAAAGGTGTTAGTTCATCTAGACAGCCCG  1859
             ||||||||||||||||||||||||||||||||||||||||||||||||||||||||||||
Sbjct  1441  GGTGCCGGAATGCACGCTCATCAGACACCACAAAAGGTGTTAGTTCATCTAGACAGCCCG  1500

Query  1860  ACGGTGGCCATGGAAGTCGGAATCCGCTAAGGAGTGTGTAACAACTCACGGGCCGAATGA  1919
             ||||||||||||||||||||||||||||||||||||||||||||||||||||||||||||
Sbjct  1501  ACGGTGGCCATGGAAGTCGGAATCCGCTAAGGAGTGTGTAACAACTCACGGGCCGAATGA  1560

Query  1920  ACTAGCCCTGAAAATGGATGGCGCTCAAGCGTGCTACCCATACCTCGCCGCCGGGGTTGA  1979
             ||||||||||||||||||||||||||||||||||||||||||||||||||||||||||||
Sbjct  1561  ACTAGCCCTGAAAATGGATGGCGCTCAAGCGTGCTACCCATACCTCGCCGCCGGGGTTGA  1620

Query  1980  AATGACGCCCCGGCGAGTAGGCAGGCGTGGAGGTCCGTGACGAAGCCCTGGGGGTGACCC  2039
             ||||||||||||||||||||||||||||||||||||||||||||||||||||||||||||
Sbjct  1621  AATGACGCCCCGGCGAGTAGGCAGGCGTGGAGGTCCGTGACGAAGCCCTGGGGGTGACCC  1680

Query  2040  CGGGTCGAACGGCCTCTAGTGC  2061
             ||||||||||||||||||||||
Sbjct  1681  CGGGTCGAACGGCCTCTAGTGC  1702


>DS989826.1 Arthroderma gypseum CBS 118893 supercont1.5 genomic scaffold, 
whole genome shotgun sequence
Length=1977277

 Score = 3042 bits (1647),  Expect = 0.0
 Identities = 1949/2084 (94%), Gaps = 63/2084 (3%)
 Strand=Plus/Plus

Query  1        CAAGGTTTCCGTAGGTGAACCTGCGGAAGGATCATTAGCGCGCAGGCCGGAGGCTGGCCC  60
                ||||||||||||||||||||||||||||||||||||| ||||||||||| || | ||   
Sbjct  1948249  CAAGGTTTCCGTAGGTGAACCTGCGGAAGGATCATTAACGCGCAGGCCGTAGAC-GG---  1948304

Query  61       CCCACGATAGGGCCAAACGTCCGTCAGGGGTGAGCAGATGTGCGCCGGCCGTAC-CGCCC  119
                 || || |    ||  |  | ||||  ||| | || | ||| ||||||||  || || ||
Sbjct  1948305  -CC-CG-T--CCCCGGA--TGCGTC-CGGG-G-GC-GGTGT-CGCCGGCC--ACACG-CC  1948349

Query  120      CATTCTTGTCTACATTACTCGGTTGCCTCGGCGGGCCGCGCTCTCCCAGGAGAGCCGTTC  179
                ||||||||||||  |||| | |||||||||||||||||||| |||   |  | |||  ||
Sbjct  1948350  CATTCTTGTCTA-TTTACCCAGTTGCCTCGGCGGGCCGCGCACTC-GTGCCGCGCC--TC  1948405

Query  180      GGCGAGCCTCTCTTTAGTGGC--T-AA-ACGCTGGACCGCGCCCGCCGGAGGACAGACGC  235
                |  |||||  ||    | | |  | ||  | ||||| ||||||||||||||||  |  | 
Sbjct  1948406  GAGGAGCC-GTC--CGGGGACAATCAACTCCCTGGATCGCGCCCGCCGGAGGA--G-TG-  1948458

Query  236      aaaaaaaTTCTTTCA-GAAGAGCTG-TCAGTCTGAGCGTTAGCAAGCAAAAATCAGTTAA  293
                |  |||| ||   || ||| | ||| || |||||||||||||||||  ||||||||||||
Sbjct  1948459  ATTAAAA-TC---CATGAATA-CTGTTCCGTCTGAGCGTTAGCAAG-TAAAATCAGTTAA  1948512

Query  294      AACTTTCAACAACGGATCTCTTGGTTCCGGCATCGATGAAGAACGCAGCGAAATGCGATA  353
                ||||||||||||||||||||||||||||||||||||||||||||||||||||||||||||
Sbjct  1948513  AACTTTCAACAACGGATCTCTTGGTTCCGGCATCGATGAAGAACGCAGCGAAATGCGATA  1948572

Query  354      AGTAATGTGAATTGCAGAATTCCGTGAATCATCGAATCTTTGAACGCACATTGCGCCCCC  413
                |||||||||||||||||||||||||||||||||||||||||||||||||||||||||| |
Sbjct  1948573  AGTAATGTGAATTGCAGAATTCCGTGAATCATCGAATCTTTGAACGCACATTGCGCCCTC  1948632

Query  414      TGGCATTCCGGGGGGCATGCCTGTTCGAGCGTCATTTCAGCCCCTCAAGCCCGGCTTGTG  473
                ||| ||||||||||||||||||||||||||||||||||| ||||||||||||||||||||
Sbjct  1948633  TGGTATTCCGGGGGGCATGCCTGTTCGAGCGTCATTTCAACCCCTCAAGCCCGGCTTGTG  1948692

Query  474      TGATGGACGACCGTCCGGCGCCC-CCGT-CTTTGGGGGTGCGGGACGCGCCCGAAAAGCA  531
                ||||||||||||||||  ||||| || | ||   |||| | |||||||||||||||||||
Sbjct  1948693  TGATGGACGACCGTCC--CGCCCTCCCTACTCCAGGGGAGGGGGACGCGCCCGAAAAGCA  1948750

Query  532      GTGGCCAGGCCGCGATTCCGGCTTCCTAGGCGAATGGGCAACAAACCAGCGCCTCCAGGA  591
                |||||||||||||||||||||| |||| |||||||||||||||||||| |||||| ||||
Sbjct  1948751  GTGGCCAGGCCGCGATTCCGGC-TCCTGGGCGAATGGGCAACAAACCAACGCCTCTAGGA  1948809

Query  592      CCGGCCG---CCCTGGCCTCAAAATCTGTT--TTAT--AC-T---T---ATCAGGTTGAC  637
                |||||||     ||||||| |   |  |||    ||  || |   |   |||||||||||
Sbjct  1948810  CCGGCCGGTTTTCTGGCCT-AGTTTTAGTTAGGGATGAACTTCCCTACAATCAGGTTGAC  1948868

Query  638      CTCGGATCAGGTAGGGATACCCGCTGAACTTAAGCATATCAATAAGCGGAGGAAAAGAAA  697
                ||||||||||||||||||||||||||||||||||||||||||||||||||||||||||||
Sbjct  1948869  CTCGGATCAGGTAGGGATACCCGCTGAACTTAAGCATATCAATAAGCGGAGGAAAAGAAA  1948928

Query  698      CCAACAGGGATTGCCCCAGTAACGGCGAGTGAAGCGGCAAGAGCTCAAATTTGAAATCTG  757
                |||||||||||||||||||||||||||||||||||||||| |||||||||||||||||||
Sbjct  1948929  CCAACAGGGATTGCCCCAGTAACGGCGAGTGAAGCGGCAAAAGCTCAAATTTGAAATCTG  1948988

Query  758      GCCTCCCCCGGGGGCCCGAGTTGTAATTTGCAGAGGATGCTTCGGGTGCGGCCGCCGTCT  817
                ||||||  |||||| ||||||||||||||| ||||||||||||||||| |||||||||||
Sbjct  1948989  GCCTCCTACGGGGGTCCGAGTTGTAATTTGTAGAGGATGCTTCGGGTGTGGCCGCCGTCT  1949048

Query  818      AAGTTCCTTGGAACAGGACGTCAGAGAGGGTGAGAATCCCGTCTTGGGCGGGCGGTCCGC  877
                ||||||||||||||||||||||||||||||||||||||||||||||||||| ||||||||
Sbjct  1949049  AAGTTCCTTGGAACAGGACGTCAGAGAGGGTGAGAATCCCGTCTTGGGCGGCCGGTCCGC  1949108

Query  878      GCCCGTGTGAAGCTCCTTCGACGAGTCGAGTTGTTTGGGAATGCAGCTCTAAGCGGGTGG  937
                ||||||||||||||||||||| ||||||||||||||||||||||||||||||||||||||
Sbjct  1949109  GCCCGTGTGAAGCTCCTTCGAAGAGTCGAGTTGTTTGGGAATGCAGCTCTAAGCGGGTGG  1949168

Query  938      TAAATTTCATCTAAAGCTAAATATTGGCCGGAGACCGATAGCGCACAAGTAGAGTGATCG  997
                ||||||||||||||||||||||| ||| ||||||||||||||||||||||||||||||||
Sbjct  1949169  TAAATTTCATCTAAAGCTAAATACTGGTCGGAGACCGATAGCGCACAAGTAGAGTGATCG  1949228

Query  998      AAAGGTTAAAAGCACCTTGAAAAGGGAGTTAAACAGCACGTGAAATTGTTGAAAGGGAAG  1057
                ||||||||||||||||||||||||||||||||||||||||||||||||||||||||||||
Sbjct  1949229  AAAGGTTAAAAGCACCTTGAAAAGGGAGTTAAACAGCACGTGAAATTGTTGAAAGGGAAG  1949288

Query  1058     CGCTTGCGGCCAGACTCGGGGGCGGGGTTCAGCGGGTGCTCGTCGCCCGTGTACTCCTCG  1117
                ||||||||||||||||||||||||||||||||||||||||||||||||||| ||||| ||
Sbjct  1949289  CGCTTGCGGCCAGACTCGGGGGCGGGGTTCAGCGGGTGCTCGTCGCCCGTGCACTCCCCG  1949348

Query  1118     TCTCCCGGGCCAGCATCAGTTTCGACGGCCGGTCAAAGGCCCCCGGAATGTGTCGTCTCT  1177
                ||||||||||||||||||||||||||||||||||||||||| ||||||||||||||||||
Sbjct  1949349  TCTCCCGGGCCAGCATCAGTTTCGACGGCCGGTCAAAGGCCTCCGGAATGTGTCGTCTCT  1949408

Query  1178     CGGGACGTCTTATAGCCGGGGGTGCAATGCGGCCCGTCGGGACTGAGGAACGCGCTCCGG  1237
                |||||||||||||||||||||||||||||||||||||||||||||||||||||||| |||
Sbjct  1949409  CGGGACGTCTTATAGCCGGGGGTGCAATGCGGCCCGTCGGGACTGAGGAACGCGCTTCGG  1949468

Query  1238     CTCGGATGCTGGCGTAATGGCCGTAAGCGGCCCGTCTTGAAACACGGACCAAGGAGTCTA  1297
                ||||||||||||||||||||||||||||||||||||||||||||||||||||||||||||
Sbjct  1949469  CTCGGATGCTGGCGTAATGGCCGTAAGCGGCCCGTCTTGAAACACGGACCAAGGAGTCTA  1949528

Query  1298     ACATCCACGCGAGTGTTCGGGTGTCAAACCCGTGCGCGCAGTGAAAGCGAACGGAGGTGG  1357
                ||||||||||||||||||||||||||||||||||||||||||||||||||||||||||||
Sbjct  1949529  ACATCCACGCGAGTGTTCGGGTGTCAAACCCGTGCGCGCAGTGAAAGCGAACGGAGGTGG  1949588

Query  1358     GAGCCTTAGGGCGCACCATCGACCGATCCTGAAGTCTTCGGATGGATTTGAGTAGGAGCG  1417
                ||||||||||||||||||||||||||||||||||||||||||||||||||||||||||||
Sbjct  1949589  GAGCCTTAGGGCGCACCATCGACCGATCCTGAAGTCTTCGGATGGATTTGAGTAGGAGCG  1949648

Query  1418     TGGCCGTTGGGACCCGAAAGATGGTGAACTATGCCTGAATAGGGTGAAGCCAGAGGAAAC  1477
                ||||||||||||||||||||||||||||||||||||||||||||||||||||||||||||
Sbjct  1949649  TGGCCGTTGGGACCCGAAAGATGGTGAACTATGCCTGAATAGGGTGAAGCCAGAGGAAAC  1949708

Query  1478     TCTGGTGGAGGCTCGCAGCGGTTCTGACGTGCAAATCGATCGTCAAATTTGGGCATAGGG  1537
                ||||||||||||||||||||||||||||||||||||||||||||||||||||||||||||
Sbjct  1949709  TCTGGTGGAGGCTCGCAGCGGTTCTGACGTGCAAATCGATCGTCAAATTTGGGCATAGGG  1949768

Query  1538     GCGAAAGACTAATCGAACCATCTAGTAGCTGGTTCCTGCCGAAGTTTCCCTCAGGATAGC  1597
                ||||||||||||||||||||||||||||||||||||||||||||||||||||||||||||
Sbjct  1949769  GCGAAAGACTAATCGAACCATCTAGTAGCTGGTTCCTGCCGAAGTTTCCCTCAGGATAGC  1949828

Query  1598     AGTGACGAGATTCCAGTTTTATGAGGTAAAGCGAATGATTAGAGGCCTTGGGGATGAAAC  1657
                |||||||| |||||||||||||||||||||||||||||||||||||||||||||||||||
Sbjct  1949829  AGTGACGATATTCCAGTTTTATGAGGTAAAGCGAATGATTAGAGGCCTTGGGGATGAAAC  1949888

Query  1658     ATCCTTAACCTATTCTCAAACTTTAAATATGTAAGAAGTCCTTGTTTCTTAAGTGAACGT  1717
                |||||||||||||||||||||||||||||||||||||| |||||||||||||||||||||
Sbjct  1949889  ATCCTTAACCTATTCTCAAACTTTAAATATGTAAGAAGCCCTTGTTTCTTAAGTGAACGT  1949948

Query  1718     GGGCACTAGAATGGAACGTCACTAGTGGGCCATTTTTGGTAAGCAGAACTGGCGATGCGG  1777
                ||||||||||||||||||||||||||||||||||||||||||||||||||||||||||||
Sbjct  1949949  GGGCACTAGAATGGAACGTCACTAGTGGGCCATTTTTGGTAAGCAGAACTGGCGATGCGG  1950008

Query  1778     GATGAACCGAACGCGAGGTTAAGGTGCCGGAATGCACGCTCATCAGACACCACAAAAGGT  1837
                ||||||||||||||||||||||||||||||||||||||||||||||||||||||||||||
Sbjct  1950009  GATGAACCGAACGCGAGGTTAAGGTGCCGGAATGCACGCTCATCAGACACCACAAAAGGT  1950068

Query  1838     GTTAGTTCATCTAGACAGCCCGACGGTGGCCATGGAAGTCGGAATCCGCTAAGGAGTGTG  1897
                ||||||||||||||||||||||||||||||||||||||||||||||||||||||||||||
Sbjct  1950069  GTTAGTTCATCTAGACAGCCCGACGGTGGCCATGGAAGTCGGAATCCGCTAAGGAGTGTG  1950128

Query  1898     TAACAACTCACGGGCCGAATGAACTAGCCCTGAAAATGGATGGCGCTCAAGCGTGCTACC  1957
                ||||||||||||||||||||||||||||||||||||||||||||||||||||||||||||
Sbjct  1950129  TAACAACTCACGGGCCGAATGAACTAGCCCTGAAAATGGATGGCGCTCAAGCGTGCTACC  1950188

Query  1958     CATACCTCGCCGCCGGGGTTGAAATGACGCCCCGGCGAGTAGGCAGGCGTGGAGGTCCGT  2017
                ||||||||||||||||||||||||||||||||||||||||||||||||||||||||||||
Sbjct  1950189  CATACCTCGCCGCCGGGGTTGAAATGACGCCCCGGCGAGTAGGCAGGCGTGGAGGTCCGT  1950248

Query  2018     GACGAAGCCCTGGGGGTGACCCCGGGTCGAACGGCCTCTAGTGC  2061
                ||||||||||||||||||||||||||||||||||||||||||||
Sbjct  1950249  GACGAAGCCCTGGGGGTGACCCCGGGTCGAACGGCCTCTAGTGC  1950292


 Score = 3042 bits (1647),  Expect = 0.0
 Identities = 1947/2082 (94%), Gaps = 60/2082 (3%)
 Strand=Plus/Plus

Query  1        CAAGGTTTCCGTAGGTGAACCTGCGGAAGGATCATTAGCGCGCAGGCCGGAGGCTGGCCC  60
                ||||||||||||||||||||||||||||||||||||| ||||||||||| || | ||   
Sbjct  1956555  CAAGGTTTCCGTAGGTGAACCTGCGGAAGGATCATTAACGCGCAGGCCGTAGAC-GG---  1956610

Query  61       CCCACGATAGGGCCAAACGTCCGTCAGGGGTGAGCAGATGTGCGCCGGCCGTAC-CGCCC  119
                 || || |    ||  |  | ||||  ||| | || | ||| ||||||||  || || ||
Sbjct  1956611  -CC-CG-T--CCCCGGA--TGCGTC-CGGG-G-GC-GGTGT-CGCCGGCC--ACACG-CC  1956655

Query  120      CATTCTTGTCTACATTACTCGGTTGCCTCGGCGGGCCGCGCTCTCCCAGGAGAGCCGTTC  179
                ||||||||||||  |||| | |||||||||||||||||||| |||   |  | |||  ||
Sbjct  1956656  CATTCTTGTCTA-TTTACCCAGTTGCCTCGGCGGGCCGCGCACTC-GTGCCGCGCC--TC  1956711

Query  180      GGCGAGCCTCTCTTTAGTGGC--T-AA-ACGCTGGACCGCGCCCGCCGGAGGACAGACGC  235
                |  |||||  ||    | | |  | ||  | ||||| ||||||||||||||||  |  | 
Sbjct  1956712  GAGGAGCC-GTC--CGGGGACAATCAACTCCCTGGATCGCGCCCGCCGGAGGA--G-TG-  1956764

Query  236      aaaaaaaTTCTTTCA-GAAGAGCTG-TCAGTCTGAGCGTTAGCAAGCAAAAATCAGTTAA  293
                |  |||| ||   || ||| | ||| || |||||||||||||||||  ||||||||||||
Sbjct  1956765  ATTAAAA-TC---CATGAATA-CTGTTCCGTCTGAGCGTTAGCAAG-TAAAATCAGTTAA  1956818

Query  294      AACTTTCAACAACGGATCTCTTGGTTCCGGCATCGATGAAGAACGCAGCGAAATGCGATA  353
                ||||||||||||||||||||||||||||||||||||||||||||||||||||||||||||
Sbjct  1956819  AACTTTCAACAACGGATCTCTTGGTTCCGGCATCGATGAAGAACGCAGCGAAATGCGATA  1956878

Query  354      AGTAATGTGAATTGCAGAATTCCGTGAATCATCGAATCTTTGAACGCACATTGCGCCCCC  413
                |||||||||||||||||||||||||||||||||||||||||||||||||||||||||| |
Sbjct  1956879  AGTAATGTGAATTGCAGAATTCCGTGAATCATCGAATCTTTGAACGCACATTGCGCCCTC  1956938

Query  414      TGGCATTCCGGGGGGCATGCCTGTTCGAGCGTCATTTCAGCCCCTCAAGCCCGGCTTGTG  473
                ||| ||||||||||||||||||||||||||||||||||| ||||||||||||||||||||
Sbjct  1956939  TGGTATTCCGGGGGGCATGCCTGTTCGAGCGTCATTTCAACCCCTCAAGCCCGGCTTGTG  1956998

Query  474      TGATGGACGACCGTCCGGCGCCCCCGTCTTTGGGGGTGCGGGACGCGCCCGAAAAGCAGT  533
                |||||||||||||||| || | |||  ||   |||| | |||||||||||||||||||||
Sbjct  1956999  TGATGGACGACCGTCCCGCCCTCCCTACTCCAGGGGAGGGGGACGCGCCCGAAAAGCAGT  1957058

Query  534      GGCCAGGCCGCGATTCCGGCTTCCTAGGCGAATGGGCAACAAACCAGCGCCTCCAGGACC  593
                |||||||||||||||||||| |||| |||||||||||||||||||| |||||| ||||||
Sbjct  1957059  GGCCAGGCCGCGATTCCGGC-TCCTGGGCGAATGGGCAACAAACCAACGCCTCTAGGACC  1957117

Query  594      GGCCGCC---CTGGCCTCAAAATCTGTTTT--AT-A-CTT-------ATCAGGTTGACCT  639
                |||||     ||||||| |   |  |||    || | |||       |||||||||||||
Sbjct  1957118  GGCCGGTTTTCTGGCCT-AGTTTA-GTTAGGGATGAACTTCCCTACAATCAGGTTGACCT  1957175

Query  640      CGGATCAGGTAGGGATACCCGCTGAACTTAAGCATATCAATAAGCGGAGGAAAAGAAACC  699
                ||||||||||||||||||||||||||||||||||||||||||||||||||||||||||||
Sbjct  1957176  CGGATCAGGTAGGGATACCCGCTGAACTTAAGCATATCAATAAGCGGAGGAAAAGAAACC  1957235

Query  700      AACAGGGATTGCCCCAGTAACGGCGAGTGAAGCGGCAAGAGCTCAAATTTGAAATCTGGC  759
                |||||||||||||||||||||||||||||||||||||| |||||||||||||||||||||
Sbjct  1957236  AACAGGGATTGCCCCAGTAACGGCGAGTGAAGCGGCAAAAGCTCAAATTTGAAATCTGGC  1957295

Query  760      CTCCCCCGGGGGCCCGAGTTGTAATTTGCAGAGGATGCTTCGGGTGCGGCCGCCGTCTAA  819
                ||||  |||||| ||||||||||||||| ||||||||||||||||| |||||||||||||
Sbjct  1957296  CTCCTACGGGGGTCCGAGTTGTAATTTGTAGAGGATGCTTCGGGTGTGGCCGCCGTCTAA  1957355

Query  820      GTTCCTTGGAACAGGACGTCAGAGAGGGTGAGAATCCCGTCTTGGGCGGGCGGTCCGCGC  879
                ||||||||||||||||||||||||||||||||||||||||||||||||| ||||||||||
Sbjct  1957356  GTTCCTTGGAACAGGACGTCAGAGAGGGTGAGAATCCCGTCTTGGGCGGCCGGTCCGCGC  1957415

Query  880      CCGTGTGAAGCTCCTTCGACGAGTCGAGTTGTTTGGGAATGCAGCTCTAAGCGGGTGGTA  939
                ||||||||||||||||||| ||||||||||||||||||||||||||||||||||||||||
Sbjct  1957416  CCGTGTGAAGCTCCTTCGAAGAGTCGAGTTGTTTGGGAATGCAGCTCTAAGCGGGTGGTA  1957475

Query  940      AATTTCATCTAAAGCTAAATATTGGCCGGAGACCGATAGCGCACAAGTAGAGTGATCGAA  999
                ||||||||||||||||||||| ||| ||||||||||||||||||||||||||||||||||
Sbjct  1957476  AATTTCATCTAAAGCTAAATACTGGTCGGAGACCGATAGCGCACAAGTAGAGTGATCGAA  1957535

Query  1000     AGGTTAAAAGCACCTTGAAAAGGGAGTTAAACAGCACGTGAAATTGTTGAAAGGGAAGCG  1059
                ||||||||||||||||||||||||||||||||||||||||||||||||||||||||||||
Sbjct  1957536  AGGTTAAAAGCACCTTGAAAAGGGAGTTAAACAGCACGTGAAATTGTTGAAAGGGAAGCG  1957595

Query  1060     CTTGCGGCCAGACTCGGGGGCGGGGTTCAGCGGGTGCTCGTCGCCCGTGTACTCCTCGTC  1119
                ||||||||||||||||||||||||||||||||||||||||||||||||| ||||| ||||
Sbjct  1957596  CTTGCGGCCAGACTCGGGGGCGGGGTTCAGCGGGTGCTCGTCGCCCGTGCACTCCCCGTC  1957655

Query  1120     TCCCGGGCCAGCATCAGTTTCGACGGCCGGTCAAAGGCCCCCGGAATGTGTCGTCTCTCG  1179
                ||||||||||||||||||||||||||||||||||||||| ||||||||||||||||||||
Sbjct  1957656  TCCCGGGCCAGCATCAGTTTCGACGGCCGGTCAAAGGCCTCCGGAATGTGTCGTCTCTCG  1957715

Query  1180     GGACGTCTTATAGCCGGGGGTGCAATGCGGCCCGTCGGGACTGAGGAACGCGCTCCGGCT  1239
                |||||||||||||||||||||||||||||||||||||||||||||||||||||| |||||
Sbjct  1957716  GGACGTCTTATAGCCGGGGGTGCAATGCGGCCCGTCGGGACTGAGGAACGCGCTTCGGCT  1957775

Query  1240     CGGATGCTGGCGTAATGGCCGTAAGCGGCCCGTCTTGAAACACGGACCAAGGAGTCTAAC  1299
                ||||||||||||||||||||||||||||||||||||||||||||||||||||||||||||
Sbjct  1957776  CGGATGCTGGCGTAATGGCCGTAAGCGGCCCGTCTTGAAACACGGACCAAGGAGTCTAAC  1957835

Query  1300     ATCCACGCGAGTGTTCGGGTGTCAAACCCGTGCGCGCAGTGAAAGCGAACGGAGGTGGGA  1359
                ||||||||||||||||||||||||||||||||||||||||||||||||||||||||||||
Sbjct  1957836  ATCCACGCGAGTGTTCGGGTGTCAAACCCGTGCGCGCAGTGAAAGCGAACGGAGGTGGGA  1957895

Query  1360     GCCTTAGGGCGCACCATCGACCGATCCTGAAGTCTTCGGATGGATTTGAGTAGGAGCGTG  1419
                ||||||||||||||||||||||||||||||||||||||||||||||||||||||||||||
Sbjct  1957896  GCCTTAGGGCGCACCATCGACCGATCCTGAAGTCTTCGGATGGATTTGAGTAGGAGCGTG  1957955

Query  1420     GCCGTTGGGACCCGAAAGATGGTGAACTATGCCTGAATAGGGTGAAGCCAGAGGAAACTC  1479
                ||||||||||||||||||||||||||||||||||||||||||||||||||||||||||||
Sbjct  1957956  GCCGTTGGGACCCGAAAGATGGTGAACTATGCCTGAATAGGGTGAAGCCAGAGGAAACTC  1958015

Query  1480     TGGTGGAGGCTCGCAGCGGTTCTGACGTGCAAATCGATCGTCAAATTTGGGCATAGGGGC  1539
                ||||||||||||||||||||||||||||||||||||||||||||||||||||||||||||
Sbjct  1958016  TGGTGGAGGCTCGCAGCGGTTCTGACGTGCAAATCGATCGTCAAATTTGGGCATAGGGGC  1958075

Query  1540     GAAAGACTAATCGAACCATCTAGTAGCTGGTTCCTGCCGAAGTTTCCCTCAGGATAGCAG  1599
                ||||||||||||||||||||||||||||||||||||||||||||||||||||||||||||
Sbjct  1958076  GAAAGACTAATCGAACCATCTAGTAGCTGGTTCCTGCCGAAGTTTCCCTCAGGATAGCAG  1958135

Query  1600     TGACGAGATTCCAGTTTTATGAGGTAAAGCGAATGATTAGAGGCCTTGGGGATGAAACAT  1659
                |||||| |||||||||||||||||||||||||||||||||||||||||||||||||||||
Sbjct  1958136  TGACGATATTCCAGTTTTATGAGGTAAAGCGAATGATTAGAGGCCTTGGGGATGAAACAT  1958195

Query  1660     CCTTAACCTATTCTCAAACTTTAAATATGTAAGAAGTCCTTGTTTCTTAAGTGAACGTGG  1719
                |||||||||||||||||||||||||||||||||||| |||||||||||||||||||||||
Sbjct  1958196  CCTTAACCTATTCTCAAACTTTAAATATGTAAGAAGCCCTTGTTTCTTAAGTGAACGTGG  1958255

Query  1720     GCACTAGAATGGAACGTCACTAGTGGGCCATTTTTGGTAAGCAGAACTGGCGATGCGGGA  1779
                ||||||||||||||||||||||||||||||||||||||||||||||||||||||||||||
Sbjct  1958256  GCACTAGAATGGAACGTCACTAGTGGGCCATTTTTGGTAAGCAGAACTGGCGATGCGGGA  1958315

Query  1780     TGAACCGAACGCGAGGTTAAGGTGCCGGAATGCACGCTCATCAGACACCACAAAAGGTGT  1839
                ||||||||||||||||||||||||||||||||||||||||||||||||||||||||||||
Sbjct  1958316  TGAACCGAACGCGAGGTTAAGGTGCCGGAATGCACGCTCATCAGACACCACAAAAGGTGT  1958375

Query  1840     TAGTTCATCTAGACAGCCCGACGGTGGCCATGGAAGTCGGAATCCGCTAAGGAGTGTGTA  1899
                ||||||||||||||||||||||||||||||||||||||||||||||||||||||||||||
Sbjct  1958376  TAGTTCATCTAGACAGCCCGACGGTGGCCATGGAAGTCGGAATCCGCTAAGGAGTGTGTA  1958435

Query  1900     ACAACTCACGGGCCGAATGAACTAGCCCTGAAAATGGATGGCGCTCAAGCGTGCTACCCA  1959
                ||||||||||||||||||||||||||||||||||||||||||||||||||||||||||||
Sbjct  1958436  ACAACTCACGGGCCGAATGAACTAGCCCTGAAAATGGATGGCGCTCAAGCGTGCTACCCA  1958495

Query  1960     TACCTCGCCGCCGGGGTTGAAATGACGCCCCGGCGAGTAGGCAGGCGTGGAGGTCCGTGA  2019
                ||||||||||||||||||||||||||||||||||||||||||||||||||||||||||||
Sbjct  1958496  TACCTCGCCGCCGGGGTTGAAATGACGCCCCGGCGAGTAGGCAGGCGTGGAGGTCCGTGA  1958555

Query  2020     CGAAGCCCTGGGGGTGACCCCGGGTCGAACGGCCTCTAGTGC  2061
                ||||||||||||||||||||||||||||||||||||||||||
Sbjct  1958556  CGAAGCCCTGGGGGTGACCCCGGGTCGAACGGCCTCTAGTGC  1958597


 Score = 2852 bits (1544),  Expect = 0.0
 Identities = 1919/2088 (92%), Gaps = 73/2088 (3%)
 Strand=Plus/Plus

Query  1        CAAGGTTTCCGTAGGTGAACCTGCGGAAGGATCATTAGCGCGCAGGCCGGAGGCTGGCCC  60
                ||||||||||||||||||||||||||||||||||||| ||||||||||| || | ||   
Sbjct  1972279  CAAGGTTTCCGTAGGTGAACCTGCGGAAGGATCATTAACGCGCAGGCCGTAGAC-GG---  1972334

Query  61       CCCACGATAGGGCCAAACGTCCGTCAGGGGTGAGCAGATGTGCGCCGGCCGTAC-CGCCC  119
                 || || |    ||  |  | ||||  ||| | || | ||| ||||||||  || || ||
Sbjct  1972335  -CC-CG-T--CCCCGGA--TGCGTC-CGGG-G-GC-GGTGT-CGCCGGCC--ACACG-CC  1972379

Query  120      CATTCTTGTCTACATTACTCGGTTGCCTCGGCGGGCCGCGCTCTCCCAGGAGAGCCGTTC  179
                ||||||||||||  |||| | |||||||||||||||||||| |||   |  | |||  ||
Sbjct  1972380  CATTCTTGTCTA-TTTACCCAGTTGCCTCGGCGGGCCGCGCACTC-GTGCCGCGCC--TC  1972435

Query  180      GGCGAGCCTCTCTTTAGTGGC--T-AA-ACGCTGGACCGCGCCCGCCGGAGGACAGACGC  235
                |  |||||  ||    | | |  | ||  | ||||| ||||||||||||||||  |  | 
Sbjct  1972436  GAGGAGCC-GTC--CGGGGACAATCAACTCCCTGGATCGCGCCCGCCGGAGGA--G-TG-  1972488

Query  236      aaaaaaaTTCTTTCA-GAAGAGCTG-TCAGTCTGAGCGTTAGCAAGCAAAAATCAGTTAA  293
                |  |||| ||   || ||| | ||| || |||||||||||||||||  ||||||||||||
Sbjct  1972489  ATTAAAA-TC---CATGAATA-CTGTTCCGTCTGAGCGTTAGCAAG-TAAAATCAGTTAA  1972542

Query  294      AACTTTCAACAACGGATCTCTTGGTTCCGGCATCGATGAAGAACGCAGCGAAATGCGATA  353
                ||||||||||||||||||||||||||||||||||||||||||||||||||||||||||||
Sbjct  1972543  AACTTTCAACAACGGATCTCTTGGTTCCGGCATCGATGAAGAACGCAGCGAAATGCGATA  1972602

Query  354      AGTAATGTGAATTGCAGAATTCCGTGAATCATCGAATCTTTGAACGCACATTGCGCCCCC  413
                |||||||||||||||||||||||||||||||||||||||||||||||||||||||||| |
Sbjct  1972603  AGTAATGTGAATTGCAGAATTCCGTGAATCATCGAATCTTTGAACGCACATTGCGCCCTC  1972662

Query  414      TGGCATTCCGGGGGGCATGCCTGTTCGAGCGTCATTTCAGCCCCTCAAGCCCGGCTTGTG  473
                ||| ||||||||||||||||||||||||||||||||||| ||||||||||||||||||||
Sbjct  1972663  TGGTATTCCGGGGGGCATGCCTGTTCGAGCGTCATTTCAACCCCTCAAGCCCGGCTTGTG  1972722

Query  474      TGATGGACGACCGTCCGGCGCCC-CCGT-CTTTGGGGGTGCGGGACGCGCCCGAAAAGCA  531
                ||||||||||||||||  ||||| || | ||   |||| | |||||||||||||||||||
Sbjct  1972723  TGATGGACGACCGTCC--CGCCCTCCCTACTCCAGGGGAGGGGGACGCGCCCGAAAAGCA  1972780

Query  532      GTGGCCAGGCCGCGATTCCGGCTTCCTAGGCGAATGGGCAACAAACCAGCGCCTCCAGGA  591
                |||||||||||||||||||||| |||| |||||||||||||||||||| |||||| ||||
Sbjct  1972781  GTGGCCAGGCCGCGATTCCGGC-TCCTGGGCGAATGGGCAACAAACCAACGCCTCTAGGA  1972839

Query  592      CCGGCCG---CCCTGGCCTCAAAATCTGTT--TTAT--AC-T---T---ATCAGGTTGAC  637
                |||||||     ||||||| |   |  |||    ||  || |   |   |||||||||||
Sbjct  1972840  CCGGCCGGTTTTCTGGCCT-AGTTTTAGTTAGGGATGAACTTCCCTACAATCAGGTTGAC  1972898

Query  638      CTCGGATCAGGTAGGGATACCCGCTGAACTTAAGCATATCAATAAGCGGAGGAAAAGAAA  697
                ||||||||||||||||||||||||||||||||||||||||||||||||||||||||||||
Sbjct  1972899  CTCGGATCAGGTAGGGATACCCGCTGAACTTAAGCATATCAATAAGCGGAGGAAAAGAAA  1972958

Query  698      CCAACAGGGATTGCCCCAGTAACGGCGAGTGAAGCGGCAAGAGCTCAAATTTGAAATCTG  757
                |||||||||||||||||||||||||||||||||||||||| |||||||||||||||||||
Sbjct  1972959  CCAACAGGGATTGCCCCAGTAACGGCGAGTGAAGCGGCAAAAGCTCAAATTTGAAATCTG  1973018

Query  758      GCCTCCCCCGGGGGCCCGAGTTGTAATTTGCAGAGGATGCTTCGGGTGCGGCCGCCGTCT  817
                ||||||  |||||| ||||||||||||||| ||||||||||||||||| |||||||||||
Sbjct  1973019  GCCTCCTACGGGGGTCCGAGTTGTAATTTGTAGAGGATGCTTCGGGTGTGGCCGCCGTCT  1973078

Query  818      AAGTTCCTTGGAACAGGACGTCAGAGAGGGTGAGAATCCCGTCTTGGGCGGGCGGTCCGC  877
                ||||||||||||||||||||||||||||||||||||||||||||||||||| ||||||||
Sbjct  1973079  AAGTTCCTTGGAACAGGACGTCAGAGAGGGTGAGAATCCCGTCTTGGGCGGCCGGTCCGC  1973138

Query  878      GCCCGTGTGAAGCTCCTTCGACGAGTCGAGTTGTTTGGGAATGCAGCTCTAAGCGGGTGG  937
                ||||||||||||||||||||| ||||||||||||||||||||||||||||||||||||||
Sbjct  1973139  GCCCGTGTGAAGCTCCTTCGAAGAGTCGAGTTGTTTGGGAATGCAGCTCTAAGCGGGTGG  1973198

Query  938      TAAATTTCATCTAAAGCTAAATATTGGCCGGAGACCGATAGCGCACAAGTAGAGTGATCG  997
                ||||||||||||||||||||||| ||| ||||||||||||||||||||||||||||||||
Sbjct  1973199  TAAATTTCATCTAAAGCTAAATACTGGTCGGAGACCGATAGCGCACAAGTAGAGTGATCG  1973258

Query  998      AAAGGTTAAAAGCACCTTGAAAAGGGAGTTAAACAGCACGTGAAATTGTTGAAAGGGAAG  1057
                ||||||||||||||||||||||||||||||||||||||||||||||||||||||||||||
Sbjct  1973259  AAAGGTTAAAAGCACCTTGAAAAGGGAGTTAAACAGCACGTGAAATTGTTGAAAGGGAAG  1973318

Query  1058     CGCTTGCGGCCAGACTCGGGGGCGGGGTTCAGCGGGTGCTCGTCGCCCGTGTACTCCTCG  1117
                ||||||||||||||||||||||||||||||||||||||||||||||||||| ||||| ||
Sbjct  1973319  CGCTTGCGGCCAGACTCGGGGGCGGGGTTCAGCGGGTGCTCGTCGCCCGTGCACTCCCCG  1973378

Query  1118     TCTCCCGGGCCAGCATCAGTTTCGACGGCCGGTCAAAGGCCCCCGGAATGTGTCGTCTCT  1177
                ||||||||||||||||||||||||||||||||||||||||| ||||||||||||||||||
Sbjct  1973379  TCTCCCGGGCCAGCATCAGTTTCGACGGCCGGTCAAAGGCCTCCGGAATGTGTCGTCTCT  1973438

Query  1178     CGGGACGTCTTATAGCCGGGGGTGCAATGCGGCCCGTCGGGACTGAGGAACGCGCTCCGG  1237
                |||||||||||||||||||||||||||||||||||||||||||||||||||||||| |||
Sbjct  1973439  CGGGACGTCTTATAGCCGGGGGTGCAATGCGGCCCGTCGGGACTGAGGAACGCGCTTCGG  1973498

Query  1238     CTCGGATGCTGGCGTAATGGCCGTAAGCGGCCCGTCTTGAAACACGGACCAAGGAGTCTA  1297
                ||||||||||||||||||||||||||||||||||||||||||||||||||||||||||||
Sbjct  1973499  CTCGGATGCTGGCGTAATGGCCGTAAGCGGCCCGTCTTGAAACACGGACCAAGGAGTCTA  1973558

Query  1298     ACATCCACGCGAGTGTTCGGGTGTCAAACCCGTGCGCGCAGTGAAAGCGAACGGAGGTGG  1357
                ||||||||||||||||||||||||||||||||||||||||||||||||||||||||||||
Sbjct  1973559  ACATCCACGCGAGTGTTCGGGTGTCAAACCCGTGCGCGCAGTGAAAGCGAACGGAGGTGG  1973618

Query  1358     GAGCCTTAGGGCGCACCATCGACCGATCCTGAAGTCTTCGGATGGATTTGAGT-AGG--A  1414
                ||||||||||||||||||||||||||||||||||||||||||||| || | || |||  |
Sbjct  1973619  GAGCCTTAGGGCGCACCATCGACCGATCCTGAAGTCTTCGGATGG-TTAGGGTTAGGTTA  1973677

Query  1415     GCGTGGCCGTTGGGACCCGAAAGAT-GGTGAACTATGCCTGAATAGGGTGAAGCCAGAGG  1473
                | ||    ||| ||     |  | |  | |   || |  |  |  | |||||||||||||
Sbjct  1973678  GGGTTAG-GTTAGGTTTT-AGGGTTTAGGGT--TAGGGTT-TAGGGTGTGAAGCCAGAGG  1973732

Query  1474     AAACTCTGGTGGAGGCTCGCAGCGGTTCTGACGTGCAAATCGATCGTCAAATTTGGGCAT  1533
                ||||||||||||||||||||||||||||||||||||||||||||||||||||||||||||
Sbjct  1973733  AAACTCTGGTGGAGGCTCGCAGCGGTTCTGACGTGCAAATCGATCGTCAAATTTGGGCAT  1973792

Query  1534     AGGGGCGAAAGACTAATCGAACCATCTAGTAGCTGGTTCCTGCCGAAGTTTCCCTCAGGA  1593
                ||||||||||||||||||||||||||||||||||||||||||||||||||||||||||||
Sbjct  1973793  AGGGGCGAAAGACTAATCGAACCATCTAGTAGCTGGTTCCTGCCGAAGTTTCCCTCAGGA  1973852

Query  1594     TAGCAGTGACGAGATTCCAGTTTTATGAGGTAAAGCGAATGATTAGAGGCCTTGGGGATG  1653
                |||||||||||| |||||||||||||||||||||||||||||||||||||||||||||||
Sbjct  1973853  TAGCAGTGACGATATTCCAGTTTTATGAGGTAAAGCGAATGATTAGAGGCCTTGGGGATG  1973912

Query  1654     AAACATCCTTAACCTATTCTCAAACTTTAAATATGTAAGAAGTCCTTGTTTCTTAAGTGA  1713
                |||||||||||||||||||||||||||||||||||||||||| |||||||||||||||||
Sbjct  1973913  AAACATCCTTAACCTATTCTCAAACTTTAAATATGTAAGAAGCCCTTGTTTCTTAAGTGA  1973972

Query  1714     ACGTGGGCACTAGAATGGAACGTCACTAGTGGGCCATTTTTGGTAAGCAGAACTGGCGAT  1773
                ||||||||||||||||||||||||||||||||||||||||||||||||||||||||||||
Sbjct  1973973  ACGTGGGCACTAGAATGGAACGTCACTAGTGGGCCATTTTTGGTAAGCAGAACTGGCGAT  1974032

Query  1774     GCGGGATGAACCGAACGCGAGGTTAAGGTGCCGGAATGCACGCTCATCAGACACCACAAA  1833
                ||||||||||||||||||||||||||||||||||||||||||||||||||||||||||||
Sbjct  1974033  GCGGGATGAACCGAACGCGAGGTTAAGGTGCCGGAATGCACGCTCATCAGACACCACAAA  1974092

Query  1834     AGGTGTTAGTTCATCTAGACAGCCCGACGGTGGCCATGGAAGTCGGAATCCGCTAAGGAG  1893
                ||||||||||||||||||||||||||||||||||||||||||||||||||||||||||||
Sbjct  1974093  AGGTGTTAGTTCATCTAGACAGCCCGACGGTGGCCATGGAAGTCGGAATCCGCTAAGGAG  1974152

Query  1894     TGTGTAACAACTCACGGGCCGAATGAACTAGCCCTGAAAATGGATGGCGCTCAAGCGTGC  1953
                ||||||||||||||||||||||||||||||||||||||||||||||||||||||||||||
Sbjct  1974153  TGTGTAACAACTCACGGGCCGAATGAACTAGCCCTGAAAATGGATGGCGCTCAAGCGTGC  1974212

Query  1954     TACCCATACCTCGCCGCCGGGGTTGAAATGACGCCCCGGCGAGTAGGCAGGCGTGGAGGT  2013
                ||||||||||||||||||||||||||||||||||||||||||||||||||||||||||||
Sbjct  1974213  TACCCATACCTCGCCGCCGGGGTTGAAATGACGCCCCGGCGAGTAGGCAGGCGTGGAGGT  1974272

Query  2014     CCGTGACGAAGCCCTGGGGGTGACCCCGGGTCGAACGGCCTCTAGTGC  2061
                ||||||||||||||||||||||||||||||||||||||||||||||||
Sbjct  1974273  CCGTGACGAAGCCCTGGGGGTGACCCCGGGTCGAACGGCCTCTAGTGC  1974320


 Score = 2769 bits (1499),  Expect = 0.0
 Identities = 1906/2090 (91%), Gaps = 78/2090 (4%)
 Strand=Plus/Plus

Query  1        CAAGGTTTCCGTAGGTGAACCTGCGGAAGGATCATTAGCGCGCAGGCCGGAGGCTGGCCC  60
                ||||||||||||||||||||||||||||||||||||| ||||||||||| || | ||   
Sbjct  1964416  CAAGGTTTCCGTAGGTGAACCTGCGGAAGGATCATTAACGCGCAGGCCGTAGAC-GG---  1964471

Query  61       CCCACGATAGGGCCAAACGTCCGTCAGGGGTGAGCAGATGTGCGCCGGCCGTAC-CGCCC  119
                 || || |    ||  |  | ||||  ||| | || | ||| ||||||||  || || ||
Sbjct  1964472  -CC-CG-T--CCCCGGA--TGCGTC-CGGG-G-GC-GGTGT-CGCCGGCC--ACACG-CC  1964516

Query  120      CATTCTTGTCTACATTACTCGGTTGCCTCGGCGGGCCGCGCTCTCCCAGGAGAGCCGTTC  179
                ||||||||||||  |||| | |||||||||||||||||||| |||   |  | |||  ||
Sbjct  1964517  CATTCTTGTCTA-TTTACCCAGTTGCCTCGGCGGGCCGCGCACTC-GTGCCGCGCC--TC  1964572

Query  180      GGCGAGCCTCTCTTTAGTGGC--T-AA-ACGCTGGACCGCGCCCGCCGGAGGACAGACGC  235
                |  |||||  ||    | | |  | ||  | ||||| ||||||||||||||||  |  | 
Sbjct  1964573  GAGGAGCC-GTC--CGGGGACAATCAACTCCCTGGATCGCGCCCGCCGGAGGA--G-TG-  1964625

Query  236      aaaaaaaTTCTTTCA-GAAGAGCTG-TCAGTCTGAGCGTTAGCAAGCAAAAATCAGTTAA  293
                |  |||| ||   || ||| | ||| || |||||||||||||||||  ||||||||||||
Sbjct  1964626  ATTAAAA-TC---CATGAATA-CTGTTCCGTCTGAGCGTTAGCAAG-TAAAATCAGTTAA  1964679

Query  294      AACTTTCAACAACGGATCTCTTGGTTCCGGCATCGATGAAGAACGCAGCGAAATGCGATA  353
                ||||||||||||||||||||||||||||||||||||||||||||||||||||||||||||
Sbjct  1964680  AACTTTCAACAACGGATCTCTTGGTTCCGGCATCGATGAAGAACGCAGCGAAATGCGATA  1964739

Query  354      AGTAATGTGAATTGCAGAATTCCGTGAATCATCGAATCTTTGAACGCACATTGCGCCCCC  413
                |||||||||||||||||||||||||||||||||||||||||||||||||||||||||| |
Sbjct  1964740  AGTAATGTGAATTGCAGAATTCCGTGAATCATCGAATCTTTGAACGCACATTGCGCCCTC  1964799

Query  414      TGGCATTCCGGGGGGCATGCCTGTTCGAGCGTCATTTCAGCCCCTCAAGCCCGGCTTGTG  473
                ||| ||||||||||||||||||||||||||||||||||| ||||||||||||||||||||
Sbjct  1964800  TGGTATTCCGGGGGGCATGCCTGTTCGAGCGTCATTTCAACCCCTCAAGCCCGGCTTGTG  1964859

Query  474      TGATGGACGACCGTCCGGCGCCC-CCGT-CTTTGGGGGTGCGGGACGCGCCCGAAAAGCA  531
                ||||||||||||||||  ||||| || | ||   |||| | |||||||||||||||||||
Sbjct  1964860  TGATGGACGACCGTCC--CGCCCTCCCTACTCCAGGGGAGGGGGACGCGCCCGAAAAGCA  1964917

Query  532      GTGGCCAGGCCGCGATTCCGGCTTCCTAGGCGAATGGGCAACAAACCAGCGCCTCCAGGA  591
                |||||||||||||||||||||| |||| |||||||||||||||||||| |||||| ||||
Sbjct  1964918  GTGGCCAGGCCGCGATTCCGGC-TCCTGGGCGAATGGGCAACAAACCAACGCCTCTAGGA  1964976

Query  592      CCGGCCG---CCCTGGCCTCAAAATCTGTT--TTAT--AC-T---T---ATCAGGTTGAC  637
                |||||||     ||||||| |   |  |||    ||  || |   |   |||||||||||
Sbjct  1964977  CCGGCCGGTTTTCTGGCCT-AGTTTTAGTTAGGGATGAACTTCCCTACAATCAGGTTGAC  1965035

Query  638      CTCGGATCAGGTAGGGATACCCGCTGAACTTAAGCATATCAATAAGCGGAGGAAAAGAAA  697
                ||||||||||||||||||||||||||||||||||||||||||||||||||||||||||||
Sbjct  1965036  CTCGGATCAGGTAGGGATACCCGCTGAACTTAAGCATATCAATAAGCGGAGGAAAAGAAA  1965095

Query  698      CCAACAGGGATTGCCCCAGTAACGGCGAGTGAAGCGGCAAGAGCTCAAATTTGAAATCTG  757
                |||||||||||||||||||||||||||||||||||||||| |||||||||||||||||||
Sbjct  1965096  CCAACAGGGATTGCCCCAGTAACGGCGAGTGAAGCGGCAAAAGCTCAAATTTGAAATCTG  1965155

Query  758      GCCTCCCCCGGGGGCCCGAGTTGTAATTTGCAGAGGATGCTTCGGGTGCGGCCGCCGTCT  817
                ||||||  |||||| ||||||||||||||| ||||||||||||||||| |||||||||||
Sbjct  1965156  GCCTCCTACGGGGGTCCGAGTTGTAATTTGTAGAGGATGCTTCGGGTGTGGCCGCCGTCT  1965215

Query  818      AAGTTCCTTGGAACAGGACGTCAGAGAGGGTGAGAATCCCGTCTTGGGCGGGCGGTCCGC  877
                ||||||||||||||||||||||||||||||||||||||||||||||||||| ||||||||
Sbjct  1965216  AAGTTCCTTGGAACAGGACGTCAGAGAGGGTGAGAATCCCGTCTTGGGCGGCCGGTCCGC  1965275

Query  878      GCCCGTGTGAAGCTCCTTCGACGAGTCGAGTTGTTTGGGAATGCAGCTCTAAGCGGGTGG  937
                ||||||||||||||||||||| ||||||||||||||||||||||||||||||||||||||
Sbjct  1965276  GCCCGTGTGAAGCTCCTTCGAAGAGTCGAGTTGTTTGGGAATGCAGCTCTAAGCGGGTGG  1965335

Query  938      TAAATTTCATCTAAAGCTAAATATTGGCCGGAGACCGATAGCGCACAAGTAGAGTGATCG  997
                ||||||||||||||||||||||| ||| ||||||||||||||||||||||||||||||||
Sbjct  1965336  TAAATTTCATCTAAAGCTAAATACTGGTCGGAGACCGATAGCGCACAAGTAGAGTGATCG  1965395

Query  998      AAAGGTTAAAAGCACCTTGAAAAGGGAGTTAAACAGCACGTGAAATTGTTGAAAGGGAAG  1057
                ||||||||||||||||||||||||||||||||||||||||||||||||||||||||||||
Sbjct  1965396  AAAGGTTAAAAGCACCTTGAAAAGGGAGTTAAACAGCACGTGAAATTGTTGAAAGGGAAG  1965455

Query  1058     CGCTTGCGGCCAGACTCGGGGGCGGGGTTCAGCGGGTGCTCGTCGCCCGTGTACTCCTCG  1117
                ||||||||||||||||||||||||||||||||||||||||||||||||||| ||||| ||
Sbjct  1965456  CGCTTGCGGCCAGACTCGGGGGCGGGGTTCAGCGGGTGCTCGTCGCCCGTGCACTCCCCG  1965515

Query  1118     TCTCCCGGGCCAGCATCAGTTTCGACGGCCGGTCAAAGGCCCCCGGAATGTGTCGTCTCT  1177
                ||||||||||||||||||||||||||||||||||||||||| ||||||||||||||||||
Sbjct  1965516  TCTCCCGGGCCAGCATCAGTTTCGACGGCCGGTCAAAGGCCTCCGGAATGTGTCGTCTCT  1965575

Query  1178     CGGGACGTCTTATAGCCGGGGGTGCAATGCGGCCCGTCGGGACTGAGGAACGCGCTCCGG  1237
                |||||||||||||||||||||||||||||||| ||||||||||||||||||||||| |||
Sbjct  1965576  CGGGACGTCTTATAGCCGGGGGTGCAATGCGG-CCGTCGGGACTGAGGAACGCGCTTCGG  1965634

Query  1238     CTCGGATGCTGGCGTAATGGCCGTAAGCGGCCCGTCTTGAAACACGGACCAAGGAGTCTA  1297
                ||||||||||||||||||||||||||||||||||||||||||||||||||||||||||||
Sbjct  1965635  CTCGGATGCTGGCGTAATGGCCGTAAGCGGCCCGTCTTGAAACACGGACCAAGGAGTCTA  1965694

Query  1298     ACATCCACGCGAGTGTTCGGGTGTCAAACCCGTGCGCGCAGTGAAAGCGAACGGAGGTGG  1357
                ||||||||||||||||||||||||||||||||||||||||||||||||||||||||||||
Sbjct  1965695  ACATCCACGCGAGTGTTCGGGTGTCAAACCCGTGCGCGCAGTGAAAGCGAACGGAGGTGG  1965754

Query  1358     GAGCCTTAGGGCGCACCATCGACCGATCCTGAAGTCTTCGGATGGATTTGAGT-AGG--A  1414
                ||||||||||||||||||||||||||||||||||||||||||||| || | || |||  |
Sbjct  1965755  GAGCCTTAGGGCGCACCATCGACCGATCCTGAAGTCTTCGGATGG-TTAGGGTTAGGTTA  1965813

Query  1415     GCGTGGCCGTTGGGACCCGAAAGAT-GGTGAACTATGCCTGAATAGGGTGAAGCCAGAGG  1473
                | ||    ||| ||     |  | |  | |   || ||||||||||||||||||||||||
Sbjct  1965814  GGGTTAG-GTTAGGTTTT-AGGGTTTAGGGT--TAGGCCTGAATAGGGTGAAGCCAGAGG  1965869

Query  1474     AAACTCTGGTGGAGGCTCGCAGCGGTTCTGACGTGCAAATCGATCGTCAAATTTGGGCAT  1533
                ||||||||||||||||||||||||||||||||||||||||||||||||||||||||||||
Sbjct  1965870  AAACTCTGGTGGAGGCTCGCAGCGGTTCTGACGTGCAAATCGATCGTCAAATTTGGGCAT  1965929

Query  1534     AGGGGCGAAAGACTAATCGAACCATCTAGTAGCTGGTTCCTGCCGAAGTTTCCCTCAGGA  1593
                ||||||||||||||||||||||||||||||||||||||||||||||||||||||||||||
Sbjct  1965930  AGGGGCGAAAGACTAATCGAACCATCTAGTAGCTGGTTCCTGCCGAAGTTTCCCTCAGGA  1965989

Query  1594     TAGCAGTGACGAGATTCCAGTTTTATGAGGTAAAGCGAATGATTAGAGGCCTTGGGGATG  1653
                |||||||||||| |||||||||||||||||||||||||||||||||||||||||||||||
Sbjct  1965990  TAGCAGTGACGATATTCCAGTTTTATGAGGTAAAGCGAATGATTAGAGGCCTTGGGGATG  1966049

Query  1654     AAACATCCTTAACCTATTCTCAAACTTTAAATATGTAAGAAGTCCTTGTTTCTTAAGTGA  1713
                |||||||||||||||||||||||||||||||||||||||||| |||||||||||||||||
Sbjct  1966050  AAACATCCTTAACCTATTCTCAAACTTTAAATATGTAAGAAGCCCTTGTTTCTTAAGTGA  1966109

Query  1714     ACGTGGGCACTAGAATGGAACGTCACTAGTGGGCCATTTTTGGTAAGCAGAACTGGCGAT  1773
                ||||||||||||||||||||||||||||||||||||||||||||||||||||||||||||
Sbjct  1966110  ACGTGGGCACTAGAATGGAACGTCACTAGTGGGCCATTTTTGGTAAGCAGAACTGGCGAT  1966169

Query  1774     GCGGGATGAACCGAACGCGAGGTTAAGGTGCCGGAATGCACGCTCATCAGACACCACAAA  1833
                ||||||||||||||||||||||||||||||||||||||||||||||||||||||||||||
Sbjct  1966170  GCGGGATGAACCGAACGCGAGGTTAAGGTGCCGGAATGCACGCTCATCAGACACCACAAA  1966229

Query  1834     AGGTGTTAGTTCATCTAGACAGCCCGACGGTGGCCATGGAAGTCGGAATCCGCTAAGGAG  1893
                ||||||||||||||||||||||||||||||||||||||||||||||||||||||||||||
Sbjct  1966230  AGGTGTTAGTTCATCTAGACAGCCCGACGGTGGCCATGGAAGTCGGAATCCGCTAAGGAG  1966289

Query  1894     TGTGTAACAACTCACGGGCCGAATGAACTAGCCCTGAAAATGGATGGCGCTCAAGCGTGC  1953
                ||||||||||||||||||||||||||||||||||||||||||||||||||||||||||||
Sbjct  1966290  TGTGTAACAACTCACGGGCCGAATGAACTAGCCCTGAAAATGGATGGCGCTCAAGCGTGC  1966349

Query  1954     TACCCATACCTCGCCGCCGGGGTTGAAATGACGCCCCGGCGAGTAGGC-AGGCGTGGAGG  2012
                |||||||||||||||||||||||||||||||||||   | |  ||||  ||| ||  |||
Sbjct  1966350  TACCCATACCTCGCCGCCGGGGTTGAAATGACGCCATAG-GGTTAGGTTAGG-GTT-AGG  1966406

Query  2013     TCCGTGACGA-AGCCCTGGGGGTGACCCCGGGTCGAACGGCCTCTAGTGC  2061
                |   |   |  ||  |||||||||||||||||||||||||||||||||||
Sbjct  1966407  TTTTTAGGGTTAGGGCTGGGGGTGACCCCGGGTCGAACGGCCTCTAGTGC  1966456


>NW_003345197.1 Nannizzia gypsea CBS 118893 supercont1.5 genomic scaffold, whole 
genome shotgun sequence
Length=1977277

 Score = 3042 bits (1647),  Expect = 0.0
 Identities = 1949/2084 (94%), Gaps = 63/2084 (3%)
 Strand=Plus/Plus

Query  1        CAAGGTTTCCGTAGGTGAACCTGCGGAAGGATCATTAGCGCGCAGGCCGGAGGCTGGCCC  60
                ||||||||||||||||||||||||||||||||||||| ||||||||||| || | ||   
Sbjct  1948249  CAAGGTTTCCGTAGGTGAACCTGCGGAAGGATCATTAACGCGCAGGCCGTAGAC-GG---  1948304

Query  61       CCCACGATAGGGCCAAACGTCCGTCAGGGGTGAGCAGATGTGCGCCGGCCGTAC-CGCCC  119
                 || || |    ||  |  | ||||  ||| | || | ||| ||||||||  || || ||
Sbjct  1948305  -CC-CG-T--CCCCGGA--TGCGTC-CGGG-G-GC-GGTGT-CGCCGGCC--ACACG-CC  1948349

Query  120      CATTCTTGTCTACATTACTCGGTTGCCTCGGCGGGCCGCGCTCTCCCAGGAGAGCCGTTC  179
                ||||||||||||  |||| | |||||||||||||||||||| |||   |  | |||  ||
Sbjct  1948350  CATTCTTGTCTA-TTTACCCAGTTGCCTCGGCGGGCCGCGCACTC-GTGCCGCGCC--TC  1948405

Query  180      GGCGAGCCTCTCTTTAGTGGC--T-AA-ACGCTGGACCGCGCCCGCCGGAGGACAGACGC  235
                |  |||||  ||    | | |  | ||  | ||||| ||||||||||||||||  |  | 
Sbjct  1948406  GAGGAGCC-GTC--CGGGGACAATCAACTCCCTGGATCGCGCCCGCCGGAGGA--G-TG-  1948458

Query  236      aaaaaaaTTCTTTCA-GAAGAGCTG-TCAGTCTGAGCGTTAGCAAGCAAAAATCAGTTAA  293
                |  |||| ||   || ||| | ||| || |||||||||||||||||  ||||||||||||
Sbjct  1948459  ATTAAAA-TC---CATGAATA-CTGTTCCGTCTGAGCGTTAGCAAG-TAAAATCAGTTAA  1948512

Query  294      AACTTTCAACAACGGATCTCTTGGTTCCGGCATCGATGAAGAACGCAGCGAAATGCGATA  353
                ||||||||||||||||||||||||||||||||||||||||||||||||||||||||||||
Sbjct  1948513  AACTTTCAACAACGGATCTCTTGGTTCCGGCATCGATGAAGAACGCAGCGAAATGCGATA  1948572

Query  354      AGTAATGTGAATTGCAGAATTCCGTGAATCATCGAATCTTTGAACGCACATTGCGCCCCC  413
                |||||||||||||||||||||||||||||||||||||||||||||||||||||||||| |
Sbjct  1948573  AGTAATGTGAATTGCAGAATTCCGTGAATCATCGAATCTTTGAACGCACATTGCGCCCTC  1948632

Query  414      TGGCATTCCGGGGGGCATGCCTGTTCGAGCGTCATTTCAGCCCCTCAAGCCCGGCTTGTG  473
                ||| ||||||||||||||||||||||||||||||||||| ||||||||||||||||||||
Sbjct  1948633  TGGTATTCCGGGGGGCATGCCTGTTCGAGCGTCATTTCAACCCCTCAAGCCCGGCTTGTG  1948692

Query  474      TGATGGACGACCGTCCGGCGCCC-CCGT-CTTTGGGGGTGCGGGACGCGCCCGAAAAGCA  531
                ||||||||||||||||  ||||| || | ||   |||| | |||||||||||||||||||
Sbjct  1948693  TGATGGACGACCGTCC--CGCCCTCCCTACTCCAGGGGAGGGGGACGCGCCCGAAAAGCA  1948750

Query  532      GTGGCCAGGCCGCGATTCCGGCTTCCTAGGCGAATGGGCAACAAACCAGCGCCTCCAGGA  591
                |||||||||||||||||||||| |||| |||||||||||||||||||| |||||| ||||
Sbjct  1948751  GTGGCCAGGCCGCGATTCCGGC-TCCTGGGCGAATGGGCAACAAACCAACGCCTCTAGGA  1948809

Query  592      CCGGCCG---CCCTGGCCTCAAAATCTGTT--TTAT--AC-T---T---ATCAGGTTGAC  637
                |||||||     ||||||| |   |  |||    ||  || |   |   |||||||||||
Sbjct  1948810  CCGGCCGGTTTTCTGGCCT-AGTTTTAGTTAGGGATGAACTTCCCTACAATCAGGTTGAC  1948868

Query  638      CTCGGATCAGGTAGGGATACCCGCTGAACTTAAGCATATCAATAAGCGGAGGAAAAGAAA  697
                ||||||||||||||||||||||||||||||||||||||||||||||||||||||||||||
Sbjct  1948869  CTCGGATCAGGTAGGGATACCCGCTGAACTTAAGCATATCAATAAGCGGAGGAAAAGAAA  1948928

Query  698      CCAACAGGGATTGCCCCAGTAACGGCGAGTGAAGCGGCAAGAGCTCAAATTTGAAATCTG  757
                |||||||||||||||||||||||||||||||||||||||| |||||||||||||||||||
Sbjct  1948929  CCAACAGGGATTGCCCCAGTAACGGCGAGTGAAGCGGCAAAAGCTCAAATTTGAAATCTG  1948988

Query  758      GCCTCCCCCGGGGGCCCGAGTTGTAATTTGCAGAGGATGCTTCGGGTGCGGCCGCCGTCT  817
                ||||||  |||||| ||||||||||||||| ||||||||||||||||| |||||||||||
Sbjct  1948989  GCCTCCTACGGGGGTCCGAGTTGTAATTTGTAGAGGATGCTTCGGGTGTGGCCGCCGTCT  1949048

Query  818      AAGTTCCTTGGAACAGGACGTCAGAGAGGGTGAGAATCCCGTCTTGGGCGGGCGGTCCGC  877
                ||||||||||||||||||||||||||||||||||||||||||||||||||| ||||||||
Sbjct  1949049  AAGTTCCTTGGAACAGGACGTCAGAGAGGGTGAGAATCCCGTCTTGGGCGGCCGGTCCGC  1949108

Query  878      GCCCGTGTGAAGCTCCTTCGACGAGTCGAGTTGTTTGGGAATGCAGCTCTAAGCGGGTGG  937
                ||||||||||||||||||||| ||||||||||||||||||||||||||||||||||||||
Sbjct  1949109  GCCCGTGTGAAGCTCCTTCGAAGAGTCGAGTTGTTTGGGAATGCAGCTCTAAGCGGGTGG  1949168

Query  938      TAAATTTCATCTAAAGCTAAATATTGGCCGGAGACCGATAGCGCACAAGTAGAGTGATCG  997
                ||||||||||||||||||||||| ||| ||||||||||||||||||||||||||||||||
Sbjct  1949169  TAAATTTCATCTAAAGCTAAATACTGGTCGGAGACCGATAGCGCACAAGTAGAGTGATCG  1949228

Query  998      AAAGGTTAAAAGCACCTTGAAAAGGGAGTTAAACAGCACGTGAAATTGTTGAAAGGGAAG  1057
                ||||||||||||||||||||||||||||||||||||||||||||||||||||||||||||
Sbjct  1949229  AAAGGTTAAAAGCACCTTGAAAAGGGAGTTAAACAGCACGTGAAATTGTTGAAAGGGAAG  1949288

Query  1058     CGCTTGCGGCCAGACTCGGGGGCGGGGTTCAGCGGGTGCTCGTCGCCCGTGTACTCCTCG  1117
                ||||||||||||||||||||||||||||||||||||||||||||||||||| ||||| ||
Sbjct  1949289  CGCTTGCGGCCAGACTCGGGGGCGGGGTTCAGCGGGTGCTCGTCGCCCGTGCACTCCCCG  1949348

Query  1118     TCTCCCGGGCCAGCATCAGTTTCGACGGCCGGTCAAAGGCCCCCGGAATGTGTCGTCTCT  1177
                ||||||||||||||||||||||||||||||||||||||||| ||||||||||||||||||
Sbjct  1949349  TCTCCCGGGCCAGCATCAGTTTCGACGGCCGGTCAAAGGCCTCCGGAATGTGTCGTCTCT  1949408

Query  1178     CGGGACGTCTTATAGCCGGGGGTGCAATGCGGCCCGTCGGGACTGAGGAACGCGCTCCGG  1237
                |||||||||||||||||||||||||||||||||||||||||||||||||||||||| |||
Sbjct  1949409  CGGGACGTCTTATAGCCGGGGGTGCAATGCGGCCCGTCGGGACTGAGGAACGCGCTTCGG  1949468

Query  1238     CTCGGATGCTGGCGTAATGGCCGTAAGCGGCCCGTCTTGAAACACGGACCAAGGAGTCTA  1297
                ||||||||||||||||||||||||||||||||||||||||||||||||||||||||||||
Sbjct  1949469  CTCGGATGCTGGCGTAATGGCCGTAAGCGGCCCGTCTTGAAACACGGACCAAGGAGTCTA  1949528

Query  1298     ACATCCACGCGAGTGTTCGGGTGTCAAACCCGTGCGCGCAGTGAAAGCGAACGGAGGTGG  1357
                ||||||||||||||||||||||||||||||||||||||||||||||||||||||||||||
Sbjct  1949529  ACATCCACGCGAGTGTTCGGGTGTCAAACCCGTGCGCGCAGTGAAAGCGAACGGAGGTGG  1949588

Query  1358     GAGCCTTAGGGCGCACCATCGACCGATCCTGAAGTCTTCGGATGGATTTGAGTAGGAGCG  1417
                ||||||||||||||||||||||||||||||||||||||||||||||||||||||||||||
Sbjct  1949589  GAGCCTTAGGGCGCACCATCGACCGATCCTGAAGTCTTCGGATGGATTTGAGTAGGAGCG  1949648

Query  1418     TGGCCGTTGGGACCCGAAAGATGGTGAACTATGCCTGAATAGGGTGAAGCCAGAGGAAAC  1477
                ||||||||||||||||||||||||||||||||||||||||||||||||||||||||||||
Sbjct  1949649  TGGCCGTTGGGACCCGAAAGATGGTGAACTATGCCTGAATAGGGTGAAGCCAGAGGAAAC  1949708

Query  1478     TCTGGTGGAGGCTCGCAGCGGTTCTGACGTGCAAATCGATCGTCAAATTTGGGCATAGGG  1537
                ||||||||||||||||||||||||||||||||||||||||||||||||||||||||||||
Sbjct  1949709  TCTGGTGGAGGCTCGCAGCGGTTCTGACGTGCAAATCGATCGTCAAATTTGGGCATAGGG  1949768

Query  1538     GCGAAAGACTAATCGAACCATCTAGTAGCTGGTTCCTGCCGAAGTTTCCCTCAGGATAGC  1597
                ||||||||||||||||||||||||||||||||||||||||||||||||||||||||||||
Sbjct  1949769  GCGAAAGACTAATCGAACCATCTAGTAGCTGGTTCCTGCCGAAGTTTCCCTCAGGATAGC  1949828

Query  1598     AGTGACGAGATTCCAGTTTTATGAGGTAAAGCGAATGATTAGAGGCCTTGGGGATGAAAC  1657
                |||||||| |||||||||||||||||||||||||||||||||||||||||||||||||||
Sbjct  1949829  AGTGACGATATTCCAGTTTTATGAGGTAAAGCGAATGATTAGAGGCCTTGGGGATGAAAC  1949888

Query  1658     ATCCTTAACCTATTCTCAAACTTTAAATATGTAAGAAGTCCTTGTTTCTTAAGTGAACGT  1717
                |||||||||||||||||||||||||||||||||||||| |||||||||||||||||||||
Sbjct  1949889  ATCCTTAACCTATTCTCAAACTTTAAATATGTAAGAAGCCCTTGTTTCTTAAGTGAACGT  1949948

Query  1718     GGGCACTAGAATGGAACGTCACTAGTGGGCCATTTTTGGTAAGCAGAACTGGCGATGCGG  1777
                ||||||||||||||||||||||||||||||||||||||||||||||||||||||||||||
Sbjct  1949949  GGGCACTAGAATGGAACGTCACTAGTGGGCCATTTTTGGTAAGCAGAACTGGCGATGCGG  1950008

Query  1778     GATGAACCGAACGCGAGGTTAAGGTGCCGGAATGCACGCTCATCAGACACCACAAAAGGT  1837
                ||||||||||||||||||||||||||||||||||||||||||||||||||||||||||||
Sbjct  1950009  GATGAACCGAACGCGAGGTTAAGGTGCCGGAATGCACGCTCATCAGACACCACAAAAGGT  1950068

Query  1838     GTTAGTTCATCTAGACAGCCCGACGGTGGCCATGGAAGTCGGAATCCGCTAAGGAGTGTG  1897
                ||||||||||||||||||||||||||||||||||||||||||||||||||||||||||||
Sbjct  1950069  GTTAGTTCATCTAGACAGCCCGACGGTGGCCATGGAAGTCGGAATCCGCTAAGGAGTGTG  1950128

Query  1898     TAACAACTCACGGGCCGAATGAACTAGCCCTGAAAATGGATGGCGCTCAAGCGTGCTACC  1957
                ||||||||||||||||||||||||||||||||||||||||||||||||||||||||||||
Sbjct  1950129  TAACAACTCACGGGCCGAATGAACTAGCCCTGAAAATGGATGGCGCTCAAGCGTGCTACC  1950188

Query  1958     CATACCTCGCCGCCGGGGTTGAAATGACGCCCCGGCGAGTAGGCAGGCGTGGAGGTCCGT  2017
                ||||||||||||||||||||||||||||||||||||||||||||||||||||||||||||
Sbjct  1950189  CATACCTCGCCGCCGGGGTTGAAATGACGCCCCGGCGAGTAGGCAGGCGTGGAGGTCCGT  1950248

Query  2018     GACGAAGCCCTGGGGGTGACCCCGGGTCGAACGGCCTCTAGTGC  2061
                ||||||||||||||||||||||||||||||||||||||||||||
Sbjct  1950249  GACGAAGCCCTGGGGGTGACCCCGGGTCGAACGGCCTCTAGTGC  1950292


 Score = 3042 bits (1647),  Expect = 0.0
 Identities = 1947/2082 (94%), Gaps = 60/2082 (3%)
 Strand=Plus/Plus

Query  1        CAAGGTTTCCGTAGGTGAACCTGCGGAAGGATCATTAGCGCGCAGGCCGGAGGCTGGCCC  60
                ||||||||||||||||||||||||||||||||||||| ||||||||||| || | ||   
Sbjct  1956555  CAAGGTTTCCGTAGGTGAACCTGCGGAAGGATCATTAACGCGCAGGCCGTAGAC-GG---  1956610

Query  61       CCCACGATAGGGCCAAACGTCCGTCAGGGGTGAGCAGATGTGCGCCGGCCGTAC-CGCCC  119
                 || || |    ||  |  | ||||  ||| | || | ||| ||||||||  || || ||
Sbjct  1956611  -CC-CG-T--CCCCGGA--TGCGTC-CGGG-G-GC-GGTGT-CGCCGGCC--ACACG-CC  1956655

Query  120      CATTCTTGTCTACATTACTCGGTTGCCTCGGCGGGCCGCGCTCTCCCAGGAGAGCCGTTC  179
                ||||||||||||  |||| | |||||||||||||||||||| |||   |  | |||  ||
Sbjct  1956656  CATTCTTGTCTA-TTTACCCAGTTGCCTCGGCGGGCCGCGCACTC-GTGCCGCGCC--TC  1956711

Query  180      GGCGAGCCTCTCTTTAGTGGC--T-AA-ACGCTGGACCGCGCCCGCCGGAGGACAGACGC  235
                |  |||||  ||    | | |  | ||  | ||||| ||||||||||||||||  |  | 
Sbjct  1956712  GAGGAGCC-GTC--CGGGGACAATCAACTCCCTGGATCGCGCCCGCCGGAGGA--G-TG-  1956764

Query  236      aaaaaaaTTCTTTCA-GAAGAGCTG-TCAGTCTGAGCGTTAGCAAGCAAAAATCAGTTAA  293
                |  |||| ||   || ||| | ||| || |||||||||||||||||  ||||||||||||
Sbjct  1956765  ATTAAAA-TC---CATGAATA-CTGTTCCGTCTGAGCGTTAGCAAG-TAAAATCAGTTAA  1956818

Query  294      AACTTTCAACAACGGATCTCTTGGTTCCGGCATCGATGAAGAACGCAGCGAAATGCGATA  353
                ||||||||||||||||||||||||||||||||||||||||||||||||||||||||||||
Sbjct  1956819  AACTTTCAACAACGGATCTCTTGGTTCCGGCATCGATGAAGAACGCAGCGAAATGCGATA  1956878

Query  354      AGTAATGTGAATTGCAGAATTCCGTGAATCATCGAATCTTTGAACGCACATTGCGCCCCC  413
                |||||||||||||||||||||||||||||||||||||||||||||||||||||||||| |
Sbjct  1956879  AGTAATGTGAATTGCAGAATTCCGTGAATCATCGAATCTTTGAACGCACATTGCGCCCTC  1956938

Query  414      TGGCATTCCGGGGGGCATGCCTGTTCGAGCGTCATTTCAGCCCCTCAAGCCCGGCTTGTG  473
                ||| ||||||||||||||||||||||||||||||||||| ||||||||||||||||||||
Sbjct  1956939  TGGTATTCCGGGGGGCATGCCTGTTCGAGCGTCATTTCAACCCCTCAAGCCCGGCTTGTG  1956998

Query  474      TGATGGACGACCGTCCGGCGCCCCCGTCTTTGGGGGTGCGGGACGCGCCCGAAAAGCAGT  533
                |||||||||||||||| || | |||  ||   |||| | |||||||||||||||||||||
Sbjct  1956999  TGATGGACGACCGTCCCGCCCTCCCTACTCCAGGGGAGGGGGACGCGCCCGAAAAGCAGT  1957058

Query  534      GGCCAGGCCGCGATTCCGGCTTCCTAGGCGAATGGGCAACAAACCAGCGCCTCCAGGACC  593
                |||||||||||||||||||| |||| |||||||||||||||||||| |||||| ||||||
Sbjct  1957059  GGCCAGGCCGCGATTCCGGC-TCCTGGGCGAATGGGCAACAAACCAACGCCTCTAGGACC  1957117

Query  594      GGCCGCC---CTGGCCTCAAAATCTGTTTT--AT-A-CTT-------ATCAGGTTGACCT  639
                |||||     ||||||| |   |  |||    || | |||       |||||||||||||
Sbjct  1957118  GGCCGGTTTTCTGGCCT-AGTTTA-GTTAGGGATGAACTTCCCTACAATCAGGTTGACCT  1957175

Query  640      CGGATCAGGTAGGGATACCCGCTGAACTTAAGCATATCAATAAGCGGAGGAAAAGAAACC  699
                ||||||||||||||||||||||||||||||||||||||||||||||||||||||||||||
Sbjct  1957176  CGGATCAGGTAGGGATACCCGCTGAACTTAAGCATATCAATAAGCGGAGGAAAAGAAACC  1957235

Query  700      AACAGGGATTGCCCCAGTAACGGCGAGTGAAGCGGCAAGAGCTCAAATTTGAAATCTGGC  759
                |||||||||||||||||||||||||||||||||||||| |||||||||||||||||||||
Sbjct  1957236  AACAGGGATTGCCCCAGTAACGGCGAGTGAAGCGGCAAAAGCTCAAATTTGAAATCTGGC  1957295

Query  760      CTCCCCCGGGGGCCCGAGTTGTAATTTGCAGAGGATGCTTCGGGTGCGGCCGCCGTCTAA  819
                ||||  |||||| ||||||||||||||| ||||||||||||||||| |||||||||||||
Sbjct  1957296  CTCCTACGGGGGTCCGAGTTGTAATTTGTAGAGGATGCTTCGGGTGTGGCCGCCGTCTAA  1957355

Query  820      GTTCCTTGGAACAGGACGTCAGAGAGGGTGAGAATCCCGTCTTGGGCGGGCGGTCCGCGC  879
                ||||||||||||||||||||||||||||||||||||||||||||||||| ||||||||||
Sbjct  1957356  GTTCCTTGGAACAGGACGTCAGAGAGGGTGAGAATCCCGTCTTGGGCGGCCGGTCCGCGC  1957415

Query  880      CCGTGTGAAGCTCCTTCGACGAGTCGAGTTGTTTGGGAATGCAGCTCTAAGCGGGTGGTA  939
                ||||||||||||||||||| ||||||||||||||||||||||||||||||||||||||||
Sbjct  1957416  CCGTGTGAAGCTCCTTCGAAGAGTCGAGTTGTTTGGGAATGCAGCTCTAAGCGGGTGGTA  1957475

Query  940      AATTTCATCTAAAGCTAAATATTGGCCGGAGACCGATAGCGCACAAGTAGAGTGATCGAA  999
                ||||||||||||||||||||| ||| ||||||||||||||||||||||||||||||||||
Sbjct  1957476  AATTTCATCTAAAGCTAAATACTGGTCGGAGACCGATAGCGCACAAGTAGAGTGATCGAA  1957535

Query  1000     AGGTTAAAAGCACCTTGAAAAGGGAGTTAAACAGCACGTGAAATTGTTGAAAGGGAAGCG  1059
                ||||||||||||||||||||||||||||||||||||||||||||||||||||||||||||
Sbjct  1957536  AGGTTAAAAGCACCTTGAAAAGGGAGTTAAACAGCACGTGAAATTGTTGAAAGGGAAGCG  1957595

Query  1060     CTTGCGGCCAGACTCGGGGGCGGGGTTCAGCGGGTGCTCGTCGCCCGTGTACTCCTCGTC  1119
                ||||||||||||||||||||||||||||||||||||||||||||||||| ||||| ||||
Sbjct  1957596  CTTGCGGCCAGACTCGGGGGCGGGGTTCAGCGGGTGCTCGTCGCCCGTGCACTCCCCGTC  1957655

Query  1120     TCCCGGGCCAGCATCAGTTTCGACGGCCGGTCAAAGGCCCCCGGAATGTGTCGTCTCTCG  1179
                ||||||||||||||||||||||||||||||||||||||| ||||||||||||||||||||
Sbjct  1957656  TCCCGGGCCAGCATCAGTTTCGACGGCCGGTCAAAGGCCTCCGGAATGTGTCGTCTCTCG  1957715

Query  1180     GGACGTCTTATAGCCGGGGGTGCAATGCGGCCCGTCGGGACTGAGGAACGCGCTCCGGCT  1239
                |||||||||||||||||||||||||||||||||||||||||||||||||||||| |||||
Sbjct  1957716  GGACGTCTTATAGCCGGGGGTGCAATGCGGCCCGTCGGGACTGAGGAACGCGCTTCGGCT  1957775

Query  1240     CGGATGCTGGCGTAATGGCCGTAAGCGGCCCGTCTTGAAACACGGACCAAGGAGTCTAAC  1299
                ||||||||||||||||||||||||||||||||||||||||||||||||||||||||||||
Sbjct  1957776  CGGATGCTGGCGTAATGGCCGTAAGCGGCCCGTCTTGAAACACGGACCAAGGAGTCTAAC  1957835

Query  1300     ATCCACGCGAGTGTTCGGGTGTCAAACCCGTGCGCGCAGTGAAAGCGAACGGAGGTGGGA  1359
                ||||||||||||||||||||||||||||||||||||||||||||||||||||||||||||
Sbjct  1957836  ATCCACGCGAGTGTTCGGGTGTCAAACCCGTGCGCGCAGTGAAAGCGAACGGAGGTGGGA  1957895

Query  1360     GCCTTAGGGCGCACCATCGACCGATCCTGAAGTCTTCGGATGGATTTGAGTAGGAGCGTG  1419
                ||||||||||||||||||||||||||||||||||||||||||||||||||||||||||||
Sbjct  1957896  GCCTTAGGGCGCACCATCGACCGATCCTGAAGTCTTCGGATGGATTTGAGTAGGAGCGTG  1957955

Query  1420     GCCGTTGGGACCCGAAAGATGGTGAACTATGCCTGAATAGGGTGAAGCCAGAGGAAACTC  1479
                ||||||||||||||||||||||||||||||||||||||||||||||||||||||||||||
Sbjct  1957956  GCCGTTGGGACCCGAAAGATGGTGAACTATGCCTGAATAGGGTGAAGCCAGAGGAAACTC  1958015

Query  1480     TGGTGGAGGCTCGCAGCGGTTCTGACGTGCAAATCGATCGTCAAATTTGGGCATAGGGGC  1539
                ||||||||||||||||||||||||||||||||||||||||||||||||||||||||||||
Sbjct  1958016  TGGTGGAGGCTCGCAGCGGTTCTGACGTGCAAATCGATCGTCAAATTTGGGCATAGGGGC  1958075

Query  1540     GAAAGACTAATCGAACCATCTAGTAGCTGGTTCCTGCCGAAGTTTCCCTCAGGATAGCAG  1599
                ||||||||||||||||||||||||||||||||||||||||||||||||||||||||||||
Sbjct  1958076  GAAAGACTAATCGAACCATCTAGTAGCTGGTTCCTGCCGAAGTTTCCCTCAGGATAGCAG  1958135

Query  1600     TGACGAGATTCCAGTTTTATGAGGTAAAGCGAATGATTAGAGGCCTTGGGGATGAAACAT  1659
                |||||| |||||||||||||||||||||||||||||||||||||||||||||||||||||
Sbjct  1958136  TGACGATATTCCAGTTTTATGAGGTAAAGCGAATGATTAGAGGCCTTGGGGATGAAACAT  1958195

Query  1660     CCTTAACCTATTCTCAAACTTTAAATATGTAAGAAGTCCTTGTTTCTTAAGTGAACGTGG  1719
                |||||||||||||||||||||||||||||||||||| |||||||||||||||||||||||
Sbjct  1958196  CCTTAACCTATTCTCAAACTTTAAATATGTAAGAAGCCCTTGTTTCTTAAGTGAACGTGG  1958255

Query  1720     GCACTAGAATGGAACGTCACTAGTGGGCCATTTTTGGTAAGCAGAACTGGCGATGCGGGA  1779
                ||||||||||||||||||||||||||||||||||||||||||||||||||||||||||||
Sbjct  1958256  GCACTAGAATGGAACGTCACTAGTGGGCCATTTTTGGTAAGCAGAACTGGCGATGCGGGA  1958315

Query  1780     TGAACCGAACGCGAGGTTAAGGTGCCGGAATGCACGCTCATCAGACACCACAAAAGGTGT  1839
                ||||||||||||||||||||||||||||||||||||||||||||||||||||||||||||
Sbjct  1958316  TGAACCGAACGCGAGGTTAAGGTGCCGGAATGCACGCTCATCAGACACCACAAAAGGTGT  1958375

Query  1840     TAGTTCATCTAGACAGCCCGACGGTGGCCATGGAAGTCGGAATCCGCTAAGGAGTGTGTA  1899
                ||||||||||||||||||||||||||||||||||||||||||||||||||||||||||||
Sbjct  1958376  TAGTTCATCTAGACAGCCCGACGGTGGCCATGGAAGTCGGAATCCGCTAAGGAGTGTGTA  1958435

Query  1900     ACAACTCACGGGCCGAATGAACTAGCCCTGAAAATGGATGGCGCTCAAGCGTGCTACCCA  1959
                ||||||||||||||||||||||||||||||||||||||||||||||||||||||||||||
Sbjct  1958436  ACAACTCACGGGCCGAATGAACTAGCCCTGAAAATGGATGGCGCTCAAGCGTGCTACCCA  1958495

Query  1960     TACCTCGCCGCCGGGGTTGAAATGACGCCCCGGCGAGTAGGCAGGCGTGGAGGTCCGTGA  2019
                ||||||||||||||||||||||||||||||||||||||||||||||||||||||||||||
Sbjct  1958496  TACCTCGCCGCCGGGGTTGAAATGACGCCCCGGCGAGTAGGCAGGCGTGGAGGTCCGTGA  1958555

Query  2020     CGAAGCCCTGGGGGTGACCCCGGGTCGAACGGCCTCTAGTGC  2061
                ||||||||||||||||||||||||||||||||||||||||||
Sbjct  1958556  CGAAGCCCTGGGGGTGACCCCGGGTCGAACGGCCTCTAGTGC  1958597


 Score = 2852 bits (1544),  Expect = 0.0
 Identities = 1919/2088 (92%), Gaps = 73/2088 (3%)
 Strand=Plus/Plus

Query  1        CAAGGTTTCCGTAGGTGAACCTGCGGAAGGATCATTAGCGCGCAGGCCGGAGGCTGGCCC  60
                ||||||||||||||||||||||||||||||||||||| ||||||||||| || | ||   
Sbjct  1972279  CAAGGTTTCCGTAGGTGAACCTGCGGAAGGATCATTAACGCGCAGGCCGTAGAC-GG---  1972334

Query  61       CCCACGATAGGGCCAAACGTCCGTCAGGGGTGAGCAGATGTGCGCCGGCCGTAC-CGCCC  119
                 || || |    ||  |  | ||||  ||| | || | ||| ||||||||  || || ||
Sbjct  1972335  -CC-CG-T--CCCCGGA--TGCGTC-CGGG-G-GC-GGTGT-CGCCGGCC--ACACG-CC  1972379

Query  120      CATTCTTGTCTACATTACTCGGTTGCCTCGGCGGGCCGCGCTCTCCCAGGAGAGCCGTTC  179
                ||||||||||||  |||| | |||||||||||||||||||| |||   |  | |||  ||
Sbjct  1972380  CATTCTTGTCTA-TTTACCCAGTTGCCTCGGCGGGCCGCGCACTC-GTGCCGCGCC--TC  1972435

Query  180      GGCGAGCCTCTCTTTAGTGGC--T-AA-ACGCTGGACCGCGCCCGCCGGAGGACAGACGC  235
                |  |||||  ||    | | |  | ||  | ||||| ||||||||||||||||  |  | 
Sbjct  1972436  GAGGAGCC-GTC--CGGGGACAATCAACTCCCTGGATCGCGCCCGCCGGAGGA--G-TG-  1972488

Query  236      aaaaaaaTTCTTTCA-GAAGAGCTG-TCAGTCTGAGCGTTAGCAAGCAAAAATCAGTTAA  293
                |  |||| ||   || ||| | ||| || |||||||||||||||||  ||||||||||||
Sbjct  1972489  ATTAAAA-TC---CATGAATA-CTGTTCCGTCTGAGCGTTAGCAAG-TAAAATCAGTTAA  1972542

Query  294      AACTTTCAACAACGGATCTCTTGGTTCCGGCATCGATGAAGAACGCAGCGAAATGCGATA  353
                ||||||||||||||||||||||||||||||||||||||||||||||||||||||||||||
Sbjct  1972543  AACTTTCAACAACGGATCTCTTGGTTCCGGCATCGATGAAGAACGCAGCGAAATGCGATA  1972602

Query  354      AGTAATGTGAATTGCAGAATTCCGTGAATCATCGAATCTTTGAACGCACATTGCGCCCCC  413
                |||||||||||||||||||||||||||||||||||||||||||||||||||||||||| |
Sbjct  1972603  AGTAATGTGAATTGCAGAATTCCGTGAATCATCGAATCTTTGAACGCACATTGCGCCCTC  1972662

Query  414      TGGCATTCCGGGGGGCATGCCTGTTCGAGCGTCATTTCAGCCCCTCAAGCCCGGCTTGTG  473
                ||| ||||||||||||||||||||||||||||||||||| ||||||||||||||||||||
Sbjct  1972663  TGGTATTCCGGGGGGCATGCCTGTTCGAGCGTCATTTCAACCCCTCAAGCCCGGCTTGTG  1972722

Query  474      TGATGGACGACCGTCCGGCGCCC-CCGT-CTTTGGGGGTGCGGGACGCGCCCGAAAAGCA  531
                ||||||||||||||||  ||||| || | ||   |||| | |||||||||||||||||||
Sbjct  1972723  TGATGGACGACCGTCC--CGCCCTCCCTACTCCAGGGGAGGGGGACGCGCCCGAAAAGCA  1972780

Query  532      GTGGCCAGGCCGCGATTCCGGCTTCCTAGGCGAATGGGCAACAAACCAGCGCCTCCAGGA  591
                |||||||||||||||||||||| |||| |||||||||||||||||||| |||||| ||||
Sbjct  1972781  GTGGCCAGGCCGCGATTCCGGC-TCCTGGGCGAATGGGCAACAAACCAACGCCTCTAGGA  1972839

Query  592      CCGGCCG---CCCTGGCCTCAAAATCTGTT--TTAT--AC-T---T---ATCAGGTTGAC  637
                |||||||     ||||||| |   |  |||    ||  || |   |   |||||||||||
Sbjct  1972840  CCGGCCGGTTTTCTGGCCT-AGTTTTAGTTAGGGATGAACTTCCCTACAATCAGGTTGAC  1972898

Query  638      CTCGGATCAGGTAGGGATACCCGCTGAACTTAAGCATATCAATAAGCGGAGGAAAAGAAA  697
                ||||||||||||||||||||||||||||||||||||||||||||||||||||||||||||
Sbjct  1972899  CTCGGATCAGGTAGGGATACCCGCTGAACTTAAGCATATCAATAAGCGGAGGAAAAGAAA  1972958

Query  698      CCAACAGGGATTGCCCCAGTAACGGCGAGTGAAGCGGCAAGAGCTCAAATTTGAAATCTG  757
                |||||||||||||||||||||||||||||||||||||||| |||||||||||||||||||
Sbjct  1972959  CCAACAGGGATTGCCCCAGTAACGGCGAGTGAAGCGGCAAAAGCTCAAATTTGAAATCTG  1973018

Query  758      GCCTCCCCCGGGGGCCCGAGTTGTAATTTGCAGAGGATGCTTCGGGTGCGGCCGCCGTCT  817
                ||||||  |||||| ||||||||||||||| ||||||||||||||||| |||||||||||
Sbjct  1973019  GCCTCCTACGGGGGTCCGAGTTGTAATTTGTAGAGGATGCTTCGGGTGTGGCCGCCGTCT  1973078

Query  818      AAGTTCCTTGGAACAGGACGTCAGAGAGGGTGAGAATCCCGTCTTGGGCGGGCGGTCCGC  877
                ||||||||||||||||||||||||||||||||||||||||||||||||||| ||||||||
Sbjct  1973079  AAGTTCCTTGGAACAGGACGTCAGAGAGGGTGAGAATCCCGTCTTGGGCGGCCGGTCCGC  1973138

Query  878      GCCCGTGTGAAGCTCCTTCGACGAGTCGAGTTGTTTGGGAATGCAGCTCTAAGCGGGTGG  937
                ||||||||||||||||||||| ||||||||||||||||||||||||||||||||||||||
Sbjct  1973139  GCCCGTGTGAAGCTCCTTCGAAGAGTCGAGTTGTTTGGGAATGCAGCTCTAAGCGGGTGG  1973198

Query  938      TAAATTTCATCTAAAGCTAAATATTGGCCGGAGACCGATAGCGCACAAGTAGAGTGATCG  997
                ||||||||||||||||||||||| ||| ||||||||||||||||||||||||||||||||
Sbjct  1973199  TAAATTTCATCTAAAGCTAAATACTGGTCGGAGACCGATAGCGCACAAGTAGAGTGATCG  1973258

Query  998      AAAGGTTAAAAGCACCTTGAAAAGGGAGTTAAACAGCACGTGAAATTGTTGAAAGGGAAG  1057
                ||||||||||||||||||||||||||||||||||||||||||||||||||||||||||||
Sbjct  1973259  AAAGGTTAAAAGCACCTTGAAAAGGGAGTTAAACAGCACGTGAAATTGTTGAAAGGGAAG  1973318

Query  1058     CGCTTGCGGCCAGACTCGGGGGCGGGGTTCAGCGGGTGCTCGTCGCCCGTGTACTCCTCG  1117
                ||||||||||||||||||||||||||||||||||||||||||||||||||| ||||| ||
Sbjct  1973319  CGCTTGCGGCCAGACTCGGGGGCGGGGTTCAGCGGGTGCTCGTCGCCCGTGCACTCCCCG  1973378

Query  1118     TCTCCCGGGCCAGCATCAGTTTCGACGGCCGGTCAAAGGCCCCCGGAATGTGTCGTCTCT  1177
                ||||||||||||||||||||||||||||||||||||||||| ||||||||||||||||||
Sbjct  1973379  TCTCCCGGGCCAGCATCAGTTTCGACGGCCGGTCAAAGGCCTCCGGAATGTGTCGTCTCT  1973438

Query  1178     CGGGACGTCTTATAGCCGGGGGTGCAATGCGGCCCGTCGGGACTGAGGAACGCGCTCCGG  1237
                |||||||||||||||||||||||||||||||||||||||||||||||||||||||| |||
Sbjct  1973439  CGGGACGTCTTATAGCCGGGGGTGCAATGCGGCCCGTCGGGACTGAGGAACGCGCTTCGG  1973498

Query  1238     CTCGGATGCTGGCGTAATGGCCGTAAGCGGCCCGTCTTGAAACACGGACCAAGGAGTCTA  1297
                ||||||||||||||||||||||||||||||||||||||||||||||||||||||||||||
Sbjct  1973499  CTCGGATGCTGGCGTAATGGCCGTAAGCGGCCCGTCTTGAAACACGGACCAAGGAGTCTA  1973558

Query  1298     ACATCCACGCGAGTGTTCGGGTGTCAAACCCGTGCGCGCAGTGAAAGCGAACGGAGGTGG  1357
                ||||||||||||||||||||||||||||||||||||||||||||||||||||||||||||
Sbjct  1973559  ACATCCACGCGAGTGTTCGGGTGTCAAACCCGTGCGCGCAGTGAAAGCGAACGGAGGTGG  1973618

Query  1358     GAGCCTTAGGGCGCACCATCGACCGATCCTGAAGTCTTCGGATGGATTTGAGT-AGG--A  1414
                ||||||||||||||||||||||||||||||||||||||||||||| || | || |||  |
Sbjct  1973619  GAGCCTTAGGGCGCACCATCGACCGATCCTGAAGTCTTCGGATGG-TTAGGGTTAGGTTA  1973677

Query  1415     GCGTGGCCGTTGGGACCCGAAAGAT-GGTGAACTATGCCTGAATAGGGTGAAGCCAGAGG  1473
                | ||    ||| ||     |  | |  | |   || |  |  |  | |||||||||||||
Sbjct  1973678  GGGTTAG-GTTAGGTTTT-AGGGTTTAGGGT--TAGGGTT-TAGGGTGTGAAGCCAGAGG  1973732

Query  1474     AAACTCTGGTGGAGGCTCGCAGCGGTTCTGACGTGCAAATCGATCGTCAAATTTGGGCAT  1533
                ||||||||||||||||||||||||||||||||||||||||||||||||||||||||||||
Sbjct  1973733  AAACTCTGGTGGAGGCTCGCAGCGGTTCTGACGTGCAAATCGATCGTCAAATTTGGGCAT  1973792

Query  1534     AGGGGCGAAAGACTAATCGAACCATCTAGTAGCTGGTTCCTGCCGAAGTTTCCCTCAGGA  1593
                ||||||||||||||||||||||||||||||||||||||||||||||||||||||||||||
Sbjct  1973793  AGGGGCGAAAGACTAATCGAACCATCTAGTAGCTGGTTCCTGCCGAAGTTTCCCTCAGGA  1973852

Query  1594     TAGCAGTGACGAGATTCCAGTTTTATGAGGTAAAGCGAATGATTAGAGGCCTTGGGGATG  1653
                |||||||||||| |||||||||||||||||||||||||||||||||||||||||||||||
Sbjct  1973853  TAGCAGTGACGATATTCCAGTTTTATGAGGTAAAGCGAATGATTAGAGGCCTTGGGGATG  1973912

Query  1654     AAACATCCTTAACCTATTCTCAAACTTTAAATATGTAAGAAGTCCTTGTTTCTTAAGTGA  1713
                |||||||||||||||||||||||||||||||||||||||||| |||||||||||||||||
Sbjct  1973913  AAACATCCTTAACCTATTCTCAAACTTTAAATATGTAAGAAGCCCTTGTTTCTTAAGTGA  1973972

Query  1714     ACGTGGGCACTAGAATGGAACGTCACTAGTGGGCCATTTTTGGTAAGCAGAACTGGCGAT  1773
                ||||||||||||||||||||||||||||||||||||||||||||||||||||||||||||
Sbjct  1973973  ACGTGGGCACTAGAATGGAACGTCACTAGTGGGCCATTTTTGGTAAGCAGAACTGGCGAT  1974032

Query  1774     GCGGGATGAACCGAACGCGAGGTTAAGGTGCCGGAATGCACGCTCATCAGACACCACAAA  1833
                ||||||||||||||||||||||||||||||||||||||||||||||||||||||||||||
Sbjct  1974033  GCGGGATGAACCGAACGCGAGGTTAAGGTGCCGGAATGCACGCTCATCAGACACCACAAA  1974092

Query  1834     AGGTGTTAGTTCATCTAGACAGCCCGACGGTGGCCATGGAAGTCGGAATCCGCTAAGGAG  1893
                ||||||||||||||||||||||||||||||||||||||||||||||||||||||||||||
Sbjct  1974093  AGGTGTTAGTTCATCTAGACAGCCCGACGGTGGCCATGGAAGTCGGAATCCGCTAAGGAG  1974152

Query  1894     TGTGTAACAACTCACGGGCCGAATGAACTAGCCCTGAAAATGGATGGCGCTCAAGCGTGC  1953
                ||||||||||||||||||||||||||||||||||||||||||||||||||||||||||||
Sbjct  1974153  TGTGTAACAACTCACGGGCCGAATGAACTAGCCCTGAAAATGGATGGCGCTCAAGCGTGC  1974212

Query  1954     TACCCATACCTCGCCGCCGGGGTTGAAATGACGCCCCGGCGAGTAGGCAGGCGTGGAGGT  2013
                ||||||||||||||||||||||||||||||||||||||||||||||||||||||||||||
Sbjct  1974213  TACCCATACCTCGCCGCCGGGGTTGAAATGACGCCCCGGCGAGTAGGCAGGCGTGGAGGT  1974272

Query  2014     CCGTGACGAAGCCCTGGGGGTGACCCCGGGTCGAACGGCCTCTAGTGC  2061
                ||||||||||||||||||||||||||||||||||||||||||||||||
Sbjct  1974273  CCGTGACGAAGCCCTGGGGGTGACCCCGGGTCGAACGGCCTCTAGTGC  1974320


 Score = 2769 bits (1499),  Expect = 0.0
 Identities = 1906/2090 (91%), Gaps = 78/2090 (4%)
 Strand=Plus/Plus

Query  1        CAAGGTTTCCGTAGGTGAACCTGCGGAAGGATCATTAGCGCGCAGGCCGGAGGCTGGCCC  60
                ||||||||||||||||||||||||||||||||||||| ||||||||||| || | ||   
Sbjct  1964416  CAAGGTTTCCGTAGGTGAACCTGCGGAAGGATCATTAACGCGCAGGCCGTAGAC-GG---  1964471

Query  61       CCCACGATAGGGCCAAACGTCCGTCAGGGGTGAGCAGATGTGCGCCGGCCGTAC-CGCCC  119
                 || || |    ||  |  | ||||  ||| | || | ||| ||||||||  || || ||
Sbjct  1964472  -CC-CG-T--CCCCGGA--TGCGTC-CGGG-G-GC-GGTGT-CGCCGGCC--ACACG-CC  1964516

Query  120      CATTCTTGTCTACATTACTCGGTTGCCTCGGCGGGCCGCGCTCTCCCAGGAGAGCCGTTC  179
                ||||||||||||  |||| | |||||||||||||||||||| |||   |  | |||  ||
Sbjct  1964517  CATTCTTGTCTA-TTTACCCAGTTGCCTCGGCGGGCCGCGCACTC-GTGCCGCGCC--TC  1964572

Query  180      GGCGAGCCTCTCTTTAGTGGC--T-AA-ACGCTGGACCGCGCCCGCCGGAGGACAGACGC  235
                |  |||||  ||    | | |  | ||  | ||||| ||||||||||||||||  |  | 
Sbjct  1964573  GAGGAGCC-GTC--CGGGGACAATCAACTCCCTGGATCGCGCCCGCCGGAGGA--G-TG-  1964625

Query  236      aaaaaaaTTCTTTCA-GAAGAGCTG-TCAGTCTGAGCGTTAGCAAGCAAAAATCAGTTAA  293
                |  |||| ||   || ||| | ||| || |||||||||||||||||  ||||||||||||
Sbjct  1964626  ATTAAAA-TC---CATGAATA-CTGTTCCGTCTGAGCGTTAGCAAG-TAAAATCAGTTAA  1964679

Query  294      AACTTTCAACAACGGATCTCTTGGTTCCGGCATCGATGAAGAACGCAGCGAAATGCGATA  353
                ||||||||||||||||||||||||||||||||||||||||||||||||||||||||||||
Sbjct  1964680  AACTTTCAACAACGGATCTCTTGGTTCCGGCATCGATGAAGAACGCAGCGAAATGCGATA  1964739

Query  354      AGTAATGTGAATTGCAGAATTCCGTGAATCATCGAATCTTTGAACGCACATTGCGCCCCC  413
                |||||||||||||||||||||||||||||||||||||||||||||||||||||||||| |
Sbjct  1964740  AGTAATGTGAATTGCAGAATTCCGTGAATCATCGAATCTTTGAACGCACATTGCGCCCTC  1964799

Query  414      TGGCATTCCGGGGGGCATGCCTGTTCGAGCGTCATTTCAGCCCCTCAAGCCCGGCTTGTG  473
                ||| ||||||||||||||||||||||||||||||||||| ||||||||||||||||||||
Sbjct  1964800  TGGTATTCCGGGGGGCATGCCTGTTCGAGCGTCATTTCAACCCCTCAAGCCCGGCTTGTG  1964859

Query  474      TGATGGACGACCGTCCGGCGCCC-CCGT-CTTTGGGGGTGCGGGACGCGCCCGAAAAGCA  531
                ||||||||||||||||  ||||| || | ||   |||| | |||||||||||||||||||
Sbjct  1964860  TGATGGACGACCGTCC--CGCCCTCCCTACTCCAGGGGAGGGGGACGCGCCCGAAAAGCA  1964917

Query  532      GTGGCCAGGCCGCGATTCCGGCTTCCTAGGCGAATGGGCAACAAACCAGCGCCTCCAGGA  591
                |||||||||||||||||||||| |||| |||||||||||||||||||| |||||| ||||
Sbjct  1964918  GTGGCCAGGCCGCGATTCCGGC-TCCTGGGCGAATGGGCAACAAACCAACGCCTCTAGGA  1964976

Query  592      CCGGCCG---CCCTGGCCTCAAAATCTGTT--TTAT--AC-T---T---ATCAGGTTGAC  637
                |||||||     ||||||| |   |  |||    ||  || |   |   |||||||||||
Sbjct  1964977  CCGGCCGGTTTTCTGGCCT-AGTTTTAGTTAGGGATGAACTTCCCTACAATCAGGTTGAC  1965035

Query  638      CTCGGATCAGGTAGGGATACCCGCTGAACTTAAGCATATCAATAAGCGGAGGAAAAGAAA  697
                ||||||||||||||||||||||||||||||||||||||||||||||||||||||||||||
Sbjct  1965036  CTCGGATCAGGTAGGGATACCCGCTGAACTTAAGCATATCAATAAGCGGAGGAAAAGAAA  1965095

Query  698      CCAACAGGGATTGCCCCAGTAACGGCGAGTGAAGCGGCAAGAGCTCAAATTTGAAATCTG  757
                |||||||||||||||||||||||||||||||||||||||| |||||||||||||||||||
Sbjct  1965096  CCAACAGGGATTGCCCCAGTAACGGCGAGTGAAGCGGCAAAAGCTCAAATTTGAAATCTG  1965155

Query  758      GCCTCCCCCGGGGGCCCGAGTTGTAATTTGCAGAGGATGCTTCGGGTGCGGCCGCCGTCT  817
                ||||||  |||||| ||||||||||||||| ||||||||||||||||| |||||||||||
Sbjct  1965156  GCCTCCTACGGGGGTCCGAGTTGTAATTTGTAGAGGATGCTTCGGGTGTGGCCGCCGTCT  1965215

Query  818      AAGTTCCTTGGAACAGGACGTCAGAGAGGGTGAGAATCCCGTCTTGGGCGGGCGGTCCGC  877
                ||||||||||||||||||||||||||||||||||||||||||||||||||| ||||||||
Sbjct  1965216  AAGTTCCTTGGAACAGGACGTCAGAGAGGGTGAGAATCCCGTCTTGGGCGGCCGGTCCGC  1965275

Query  878      GCCCGTGTGAAGCTCCTTCGACGAGTCGAGTTGTTTGGGAATGCAGCTCTAAGCGGGTGG  937
                ||||||||||||||||||||| ||||||||||||||||||||||||||||||||||||||
Sbjct  1965276  GCCCGTGTGAAGCTCCTTCGAAGAGTCGAGTTGTTTGGGAATGCAGCTCTAAGCGGGTGG  1965335

Query  938      TAAATTTCATCTAAAGCTAAATATTGGCCGGAGACCGATAGCGCACAAGTAGAGTGATCG  997
                ||||||||||||||||||||||| ||| ||||||||||||||||||||||||||||||||
Sbjct  1965336  TAAATTTCATCTAAAGCTAAATACTGGTCGGAGACCGATAGCGCACAAGTAGAGTGATCG  1965395

Query  998      AAAGGTTAAAAGCACCTTGAAAAGGGAGTTAAACAGCACGTGAAATTGTTGAAAGGGAAG  1057
                ||||||||||||||||||||||||||||||||||||||||||||||||||||||||||||
Sbjct  1965396  AAAGGTTAAAAGCACCTTGAAAAGGGAGTTAAACAGCACGTGAAATTGTTGAAAGGGAAG  1965455

Query  1058     CGCTTGCGGCCAGACTCGGGGGCGGGGTTCAGCGGGTGCTCGTCGCCCGTGTACTCCTCG  1117
                ||||||||||||||||||||||||||||||||||||||||||||||||||| ||||| ||
Sbjct  1965456  CGCTTGCGGCCAGACTCGGGGGCGGGGTTCAGCGGGTGCTCGTCGCCCGTGCACTCCCCG  1965515

Query  1118     TCTCCCGGGCCAGCATCAGTTTCGACGGCCGGTCAAAGGCCCCCGGAATGTGTCGTCTCT  1177
                ||||||||||||||||||||||||||||||||||||||||| ||||||||||||||||||
Sbjct  1965516  TCTCCCGGGCCAGCATCAGTTTCGACGGCCGGTCAAAGGCCTCCGGAATGTGTCGTCTCT  1965575

Query  1178     CGGGACGTCTTATAGCCGGGGGTGCAATGCGGCCCGTCGGGACTGAGGAACGCGCTCCGG  1237
                |||||||||||||||||||||||||||||||| ||||||||||||||||||||||| |||
Sbjct  1965576  CGGGACGTCTTATAGCCGGGGGTGCAATGCGG-CCGTCGGGACTGAGGAACGCGCTTCGG  1965634

Query  1238     CTCGGATGCTGGCGTAATGGCCGTAAGCGGCCCGTCTTGAAACACGGACCAAGGAGTCTA  1297
                ||||||||||||||||||||||||||||||||||||||||||||||||||||||||||||
Sbjct  1965635  CTCGGATGCTGGCGTAATGGCCGTAAGCGGCCCGTCTTGAAACACGGACCAAGGAGTCTA  1965694

Query  1298     ACATCCACGCGAGTGTTCGGGTGTCAAACCCGTGCGCGCAGTGAAAGCGAACGGAGGTGG  1357
                ||||||||||||||||||||||||||||||||||||||||||||||||||||||||||||
Sbjct  1965695  ACATCCACGCGAGTGTTCGGGTGTCAAACCCGTGCGCGCAGTGAAAGCGAACGGAGGTGG  1965754

Query  1358     GAGCCTTAGGGCGCACCATCGACCGATCCTGAAGTCTTCGGATGGATTTGAGT-AGG--A  1414
                ||||||||||||||||||||||||||||||||||||||||||||| || | || |||  |
Sbjct  1965755  GAGCCTTAGGGCGCACCATCGACCGATCCTGAAGTCTTCGGATGG-TTAGGGTTAGGTTA  1965813

Query  1415     GCGTGGCCGTTGGGACCCGAAAGAT-GGTGAACTATGCCTGAATAGGGTGAAGCCAGAGG  1473
                | ||    ||| ||     |  | |  | |   || ||||||||||||||||||||||||
Sbjct  1965814  GGGTTAG-GTTAGGTTTT-AGGGTTTAGGGT--TAGGCCTGAATAGGGTGAAGCCAGAGG  1965869

Query  1474     AAACTCTGGTGGAGGCTCGCAGCGGTTCTGACGTGCAAATCGATCGTCAAATTTGGGCAT  1533
                ||||||||||||||||||||||||||||||||||||||||||||||||||||||||||||
Sbjct  1965870  AAACTCTGGTGGAGGCTCGCAGCGGTTCTGACGTGCAAATCGATCGTCAAATTTGGGCAT  1965929

Query  1534     AGGGGCGAAAGACTAATCGAACCATCTAGTAGCTGGTTCCTGCCGAAGTTTCCCTCAGGA  1593
                ||||||||||||||||||||||||||||||||||||||||||||||||||||||||||||
Sbjct  1965930  AGGGGCGAAAGACTAATCGAACCATCTAGTAGCTGGTTCCTGCCGAAGTTTCCCTCAGGA  1965989

Query  1594     TAGCAGTGACGAGATTCCAGTTTTATGAGGTAAAGCGAATGATTAGAGGCCTTGGGGATG  1653
                |||||||||||| |||||||||||||||||||||||||||||||||||||||||||||||
Sbjct  1965990  TAGCAGTGACGATATTCCAGTTTTATGAGGTAAAGCGAATGATTAGAGGCCTTGGGGATG  1966049

Query  1654     AAACATCCTTAACCTATTCTCAAACTTTAAATATGTAAGAAGTCCTTGTTTCTTAAGTGA  1713
                |||||||||||||||||||||||||||||||||||||||||| |||||||||||||||||
Sbjct  1966050  AAACATCCTTAACCTATTCTCAAACTTTAAATATGTAAGAAGCCCTTGTTTCTTAAGTGA  1966109

Query  1714     ACGTGGGCACTAGAATGGAACGTCACTAGTGGGCCATTTTTGGTAAGCAGAACTGGCGAT  1773
                ||||||||||||||||||||||||||||||||||||||||||||||||||||||||||||
Sbjct  1966110  ACGTGGGCACTAGAATGGAACGTCACTAGTGGGCCATTTTTGGTAAGCAGAACTGGCGAT  1966169

Query  1774     GCGGGATGAACCGAACGCGAGGTTAAGGTGCCGGAATGCACGCTCATCAGACACCACAAA  1833
                ||||||||||||||||||||||||||||||||||||||||||||||||||||||||||||
Sbjct  1966170  GCGGGATGAACCGAACGCGAGGTTAAGGTGCCGGAATGCACGCTCATCAGACACCACAAA  1966229

Query  1834     AGGTGTTAGTTCATCTAGACAGCCCGACGGTGGCCATGGAAGTCGGAATCCGCTAAGGAG  1893
                ||||||||||||||||||||||||||||||||||||||||||||||||||||||||||||
Sbjct  1966230  AGGTGTTAGTTCATCTAGACAGCCCGACGGTGGCCATGGAAGTCGGAATCCGCTAAGGAG  1966289

Query  1894     TGTGTAACAACTCACGGGCCGAATGAACTAGCCCTGAAAATGGATGGCGCTCAAGCGTGC  1953
                ||||||||||||||||||||||||||||||||||||||||||||||||||||||||||||
Sbjct  1966290  TGTGTAACAACTCACGGGCCGAATGAACTAGCCCTGAAAATGGATGGCGCTCAAGCGTGC  1966349

Query  1954     TACCCATACCTCGCCGCCGGGGTTGAAATGACGCCCCGGCGAGTAGGC-AGGCGTGGAGG  2012
                |||||||||||||||||||||||||||||||||||   | |  ||||  ||| ||  |||
Sbjct  1966350  TACCCATACCTCGCCGCCGGGGTTGAAATGACGCCATAG-GGTTAGGTTAGG-GTT-AGG  1966406

Query  2013     TCCGTGACGA-AGCCCTGGGGGTGACCCCGGGTCGAACGGCCTCTAGTGC  2061
                |   |   |  ||  |||||||||||||||||||||||||||||||||||
Sbjct  1966407  TTTTTAGGGTTAGGGCTGGGGGTGACCCCGGGTCGAACGGCCTCTAGTGC  1966456


>CAJUYN010000019.1 Trichophyton soudanense genome assembly, contig: Chr0_RaGOO, 
whole genome shotgun sequence
Length=6394

 Score = 2968 bits (1607),  Expect = 0.0
 Identities = 1727/1782 (97%), Gaps = 20/1782 (1%)
 Strand=Plus/Plus

Query  295   ACTTTCAACAACGGATCTCTTGGTTCCGGCATCGATGAAGAACGCAGCGAAATGCGATAA  354
             ||||||||||||||||||||||||||||||||||||||||||||||||||||||||||||
Sbjct  1900  ACTTTCAACAACGGATCTCTTGGTTCCGGCATCGATGAAGAACGCAGCGAAATGCGATAA  1959

Query  355   GTAATGTGAATTGCAGAATTCCGTGAATCATCGAATCTTTGAACGCACATTGCGCCCCCT  414
             ||||||||||||||||||||||||||||||||||||||||||||||||||||||||| ||
Sbjct  1960  GTAATGTGAATTGCAGAATTCCGTGAATCATCGAATCTTTGAACGCACATTGCGCCCTCT  2019

Query  415   GGCATTCCGGGGGGCATGCCTGTTCGAGCGTCATTTCAGCCCCTCAAGCCCGGCTTGTGT  474
             |||||||||||||||||||||||||||||||||||||| |||||||||||||||||||||
Sbjct  2020  GGCATTCCGGGGGGCATGCCTGTTCGAGCGTCATTTCAACCCCTCAAGCCCGGCTTGTGT  2079

Query  475   GATGGACGACCGTCCGGCGCCCCCGTCTTTGGGGGTGCGGGACGCGCCCGAAAAGCAGTG  534
             |||||||||||||||||| || ||  | || |||| ||||||||||||||||||||||||
Sbjct  2080  GATGGACGACCGTCCGGCCCCTCC--C-TTCGGGG-GCGGGACGCGCCCGAAAAGCAGTG  2135

Query  535   GCCAGGCCGCGATTCCGGCTTCCTAGGCGAATGGGCA-ACAAACCAGCGCCTCCAGGACC  593
             |||||||||||||||||||||||| ||||||||||||  ||||||||||||  |||||||
Sbjct  2136  GCCAGGCCGCGATTCCGGCTTCCTGGGCGAATGGGCAGCCAAACCAGCGCCCTCAGGACC  2195

Query  594   GGCCGCCCTGGCCTCAA-----A-ATCTGT-TTTATA-CTTATCAGGTTGACCTCGGATC  645
             ||||||||||||| |||     | || | | | |||| ||| ||||||||||||||||||
Sbjct  2196  GGCCGCCCTGGCCCCAATCTTTATATATATATATATATCTTTTCAGGTTGACCTCGGATC  2255

Query  646   AGGTAGGGATACCCGCTGAACTTAAGCATATCAATAAGCGGAGGAAAAGAAACCAACAGG  705
             ||||||||||||||||||||||||||||||||||||||||||||||||||||||||||||
Sbjct  2256  AGGTAGGGATACCCGCTGAACTTAAGCATATCAATAAGCGGAGGAAAAGAAACCAACAGG  2315

Query  706   GATTGCCCCAGTAACGGCGAGTGAAGCGGCAAGAGCTCAAATTTGAAATCTGGCCTCCCC  765
             ||||||||||||||||||||||||||||||||||||||||||||||||||||||||||||
Sbjct  2316  GATTGCCCCAGTAACGGCGAGTGAAGCGGCAAGAGCTCAAATTTGAAATCTGGCCTCCCC  2375

Query  766   CGGGGGCCCGAGTTGTAATTTGCAGAGGATGCTTCGGGTGCGGCCGCCGTCTAAGTTCCT  825
             |||||| ||||||||||||||||||||||||||||||| |||||| ||||||||||||||
Sbjct  2376  CGGGGGTCCGAGTTGTAATTTGCAGAGGATGCTTCGGGCGCGGCCCCCGTCTAAGTTCCT  2435

Query  826   TGGAACAGGACGTCAGAGAGGGTGAGAATCCCGTCTTGGGCGGGCGGTCCGCGCCCGTGT  885
             ||||||||||||||||||||||||||||||||||||||||||||||| ||||||||||||
Sbjct  2436  TGGAACAGGACGTCAGAGAGGGTGAGAATCCCGTCTTGGGCGGGCGGCCCGCGCCCGTGT  2495

Query  886   GAAGCTCCTTCGACGAGTCGAGTTGTTTGGGAATGCAGCTCTAAGCGGGTGGTAAATTTC  945
             ||||||||||||||||||||||||||||||||||||||||||||||||||||||||||||
Sbjct  2496  GAAGCTCCTTCGACGAGTCGAGTTGTTTGGGAATGCAGCTCTAAGCGGGTGGTAAATTTC  2555

Query  946   ATCTAAAGCTAAATATTGGCCGGAGACCGATAGCGCACAAGTAGAGTGATCGAAAGGTTA  1005
             |||||||||||||||  |||||||||||||||||||||||||||||||||||||||||||
Sbjct  2556  ATCTAAAGCTAAATACCGGCCGGAGACCGATAGCGCACAAGTAGAGTGATCGAAAGGTTA  2615

Query  1006  AAAGCACCTTGAAAAGGGAGTTAAACAGCACGTGAAATTGTTGAAAGGGAAGCGCTTGCG  1065
             ||||||||||||||||||||||||||||||||||||||||||||||||||||||||||||
Sbjct  2616  AAAGCACCTTGAAAAGGGAGTTAAACAGCACGTGAAATTGTTGAAAGGGAAGCGCTTGCG  2675

Query  1066  GCCAGACTC-GGGGGCGGGGTTCAGCGGGTGCTCGTCGCCCGTGTACTCCTCGTCT-CCC  1123
             ||||||||| ||||||||||||||||||| | |||||||||||| ||| | || || |||
Sbjct  2676  GCCAGACTCGGGGGGCGGGGTTCAGCGGGCGTTCGTCGCCCGTGCACTGCCCG-CTCCCC  2734

Query  1124  GGGCCAGCATCAGTTTCGACGGCCGGTCAAAGGCCCCCGGAATGTGTCGTCTCTCGGGAC  1183
             ||||||||||||| |||||||||||||||||||||||||||||||||||||||| |||||
Sbjct  2735  GGGCCAGCATCAGCTTCGACGGCCGGTCAAAGGCCCCCGGAATGTGTCGTCTCTAGGGAC  2794

Query  1184  GTCTTATAGCCGGGGGTGCAATGCGGCCCGTCGGGACTGAGGAACGCGCTCCGGCTCGGA  1243
             ||||||||||||||||||||||||||||||||| ||||||||||||||||||||||||||
Sbjct  2795  GTCTTATAGCCGGGGGTGCAATGCGGCCCGTCGAGACTGAGGAACGCGCTCCGGCTCGGA  2854

Query  1244  TGCTGGCGTAATGGCCGTAAGCGGCCCGTCTTGAAACACGGACCAAGGAGTCTAACATCC  1303
             ||||||||||||||||||||||||||||||||||||||||||||||||||||||||||||
Sbjct  2855  TGCTGGCGTAATGGCCGTAAGCGGCCCGTCTTGAAACACGGACCAAGGAGTCTAACATCC  2914

Query  1304  ACGCGAGTGTTCGGGTGTCAAACCCGTGCGCGCAGTGAAAGCGAACGGAGGTGGGAG---  1360
             |||||||||||||||||||||||||||||||||||||||||||||||||||||||||   
Sbjct  2915  ACGCGAGTGTTCGGGTGTCAAACCCGTGCGCGCAGTGAAAGCGAACGGAGGTGGGAGCCC  2974

Query  1361  -CCTTAGGGCGCACCATCGACCGATCCTGAAGTCTTCGGATGGATTTGAGTAGGAGCGTG  1419
              ||  |||||||||||||||||||||||||||||||||||||||||||||||||||||||
Sbjct  2975  CCCCCAGGGCGCACCATCGACCGATCCTGAAGTCTTCGGATGGATTTGAGTAGGAGCGTG  3034

Query  1420  GCCGTTGGGACCCGAAAGATGGTGAACTATGCCTGAATAGGGTGAAGCCAGAGGAAACTC  1479
             ||||||||||||||||||||||||||||||||||||||||||||||||||||||||||||
Sbjct  3035  GCCGTTGGGACCCGAAAGATGGTGAACTATGCCTGAATAGGGTGAAGCCAGAGGAAACTC  3094

Query  1480  TGGTGGAGGCTCGCAGCGGTTCTGACGTGCAAATCGATCGTCAAATTTGGGCATAGGGGC  1539
             ||||||||||||||||||||||||||||||||||||||||||||||||||||||||||||
Sbjct  3095  TGGTGGAGGCTCGCAGCGGTTCTGACGTGCAAATCGATCGTCAAATTTGGGCATAGGGGC  3154

Query  1540  GAAAGACTAATCGAACCATCTAGTAGCTGGTTCCTGCCGAAGTTTCCCTCAGGATAGCAG  1599
             ||||||||||||||||||||||||||||||||||||||||||||||||||||||||||||
Sbjct  3155  GAAAGACTAATCGAACCATCTAGTAGCTGGTTCCTGCCGAAGTTTCCCTCAGGATAGCAG  3214

Query  1600  TGACGAGATTCCAGTTTTATGAGGTAAAGCGAATGATTAGAGGCCTTGGGGATGAAACAT  1659
             ||||||||||||||||||||||||||||||||||||||||||||||||||||||||||||
Sbjct  3215  TGACGAGATTCCAGTTTTATGAGGTAAAGCGAATGATTAGAGGCCTTGGGGATGAAACAT  3274

Query  1660  CCTTAACCTATTCTCAAACTTTAAATATGTAAGAAGTCCTTGTTTCTTAAGTGAACGTGG  1719
             |||||||||||||||||||||||||||||||||||| ||||||||||| |||||||||||
Sbjct  3275  CCTTAACCTATTCTCAAACTTTAAATATGTAAGAAGCCCTTGTTTCTTGAGTGAACGTGG  3334

Query  1720  GCACTAGAATGGAACGTCACTAGTGGGCCATTTTTGGTAAGCAGAACTGGCGATGCGGGA  1779
             ||||||||||||||||||||||||||||||||||||||||||||||||||||||||||||
Sbjct  3335  GCACTAGAATGGAACGTCACTAGTGGGCCATTTTTGGTAAGCAGAACTGGCGATGCGGGA  3394

Query  1780  TGAACCGAACGCGAGGTTAAGGTGCCGGAATGCACGCTCATCAGACACCACAAAAGGTGT  1839
             ||||||||||||||||||||||||||||||||||||||||||||||| ||||||||||||
Sbjct  3395  TGAACCGAACGCGAGGTTAAGGTGCCGGAATGCACGCTCATCAGACATCACAAAAGGTGT  3454

Query  1840  TAGTTCATCTAGACAGCCCGACGGTGGCCATGGAAGTCGGAATCCGCTAAGGAGTGTGTA  1899
             |||||||||||||||||||||||||||||||||||||||||| |||||||||||||||||
Sbjct  3455  TAGTTCATCTAGACAGCCCGACGGTGGCCATGGAAGTCGGAACCCGCTAAGGAGTGTGTA  3514

Query  1900  ACAACTCACGGGCCGAATGAACTAGCCCTGAAAATGGATGGCGCTCAAGCGTGCTACCCA  1959
             ||||||||||||||||||||||||||||||||||||||||||||||||||||||||||||
Sbjct  3515  ACAACTCACGGGCCGAATGAACTAGCCCTGAAAATGGATGGCGCTCAAGCGTGCTACCCA  3574

Query  1960  TACCTCGCCGCCGGGGTTGAAATGACGCCCCGGCGAGTAGGCAGGCGTGGAGGTCCGTGA  2019
             ||||||||||||||||||||||||||||||||||||||||||||||||||||||||||||
Sbjct  3575  TACCTCGCCGCCGGGGTTGAAATGACGCCCCGGCGAGTAGGCAGGCGTGGAGGTCCGTGA  3634

Query  2020  CGAAGCCCTGGGGGTGACCCCGGGTCGAACGGCCTCTAGTGC  2061
             |||||||||||||| |||||||||||||||||||||||||||
Sbjct  3635  CGAAGCCCTGGGGGCGACCCCGGGTCGAACGGCCTCTAGTGC  3676


 Score = 215 bits (116),  Expect = 5e-51
 Identities = 147/161 (91%), Gaps = 5/161 (3%)
 Strand=Plus/Plus

Query  451   CAGCCCCTCAAGCCCGGCTTGTGTGATGGACGACCGTCCGGCGCCCCCGTCTTTGGGGGT  510
             || ||||||||||||||||||||||||||||||||||||||| || ||  ||| ||||  
Sbjct  6210  CAACCCCTCAAGCCCGGCTTGTGTGATGGACGACCGTCCGGCCCCTCC--CTTCGGGG--  6265

Query  511   GCGGGACGCGCCCGAAAAGCAGTGGCCAGGCCGCGATTCCGGCTTCCTAGGCGAATGGGC  570
             |||||||||||||||||||||||||||||||||||||||||||||||| |||||||||||
Sbjct  6266  GCGGGACGCGCCCGAAAAGCAGTGGCCAGGCCGCGATTCCGGCTTCCTGGGCGAATGGGC  6325

Query  571   AAC-AAACCAGCGCCTCCAGGACCGGCCGCCCTGGCCTCAA  610
             | | |||||||||||  |||||||||||||||||||| |||
Sbjct  6326  AGCCAAACCAGCGCCCTCAGGACCGGCCGCCCTGGCCCCAA  6366


 Score = 158 bits (85),  Expect = 9e-34
 Identities = 108/119 (91%), Gaps = 1/119 (1%)
 Strand=Plus/Plus

Query  39    CGCGCAGGCCGGAGGCTGGCCCCCCACGATAGGGCCAAACG-TCCGTCAGGGGTGAGCAG  97
             |||||||||||||||||||||||||||||||||| |  ||| ||| ||||||||||||||
Sbjct  5886  CGCGCAGGCCGGAGGCTGGCCCCCCACGATAGGGACCGACGTTCCATCAGGGGTGAGCAG  5945

Query  98    ATGTGCGCCGGCCGTACCGCCCCATTCTTGTCTACATTACTCGGTTGCCTCGGCGGGCC  156
             | |||||||||||||||  |||||||||||||||| | || ||||||||||||||||||
Sbjct  5946  ACGTGCGCCGGCCGTACGCCCCCATTCTTGTCTACCTCACCCGGTTGCCTCGGCGGGCC  6004


 Score = 69.4 bits (37),  Expect = 4e-07
 Identities = 37/37 (100%), Gaps = 0/37 (0%)
 Strand=Plus/Plus

Query  1     CAAGGTTTCCGTAGGTGAACCTGCGGAAGGATCATTA  37
             |||||||||||||||||||||||||||||||||||||
Sbjct  1763  CAAGGTTTCCGTAGGTGAACCTGCGGAAGGATCATTA  1799


>CAJUYO010000017.1 Trichophyton yaoundei genome assembly, contig: Chr0_RaGOO, whole 
genome shotgun sequence
Length=11441

 Score = 2957 bits (1601),  Expect = 0.0
 Identities = 1730/1788 (97%), Gaps = 26/1788 (1%)
 Strand=Plus/Plus

Query  295   ACTTTCAACAACGGATCTCTTGGTTCCGGCATCGATGAAGAACGCAGCGAAATGCGATAA  354
             ||||||||||||||||||||||||||||||||||||||||||||||||||||||||||||
Sbjct  6898  ACTTTCAACAACGGATCTCTTGGTTCCGGCATCGATGAAGAACGCAGCGAAATGCGATAA  6957

Query  355   GTAATGTGAATTGCAGAATTCCGTGAATCATCGAATCTTTGAACGCACATTGCGCCCCCT  414
             ||||||||||||||||||||||||||||||||||||||||||||||||||||||||| ||
Sbjct  6958  GTAATGTGAATTGCAGAATTCCGTGAATCATCGAATCTTTGAACGCACATTGCGCCCTCT  7017

Query  415   GGCATTCCGGGGGGCATGCCTGTTCGAGCGTCATTTCAGCCCCTCAAGCCCGGCTTGTGT  474
             |||||||||||||||||||||||||||||||||||||| |||||||||||||||||||||
Sbjct  7018  GGCATTCCGGGGGGCATGCCTGTTCGAGCGTCATTTCAACCCCTCAAGCCCGGCTTGTGT  7077

Query  475   GATGGACGACCGTCCGGCGCCCCCGTCTTTGGGGGTGCGGGACGCGCCCGAAAAGCAGTG  534
             |||||||||||||||||| || ||  | || |||| ||||||||||||||||||||||||
Sbjct  7078  GATGGACGACCGTCCGGCCCCTCC--C-TTCGGGG-GCGGGACGCGCCCGAAAAGCAGTG  7133

Query  535   GCCAGGCCGCGATTCCGGCTTCCTAGGCGAATGGGCA-ACAAACCAGCGCCTCCAGGACC  593
             |||||||||||||||||||||||| ||||||||||||  ||||||||||||  |||||||
Sbjct  7134  GCCAGGCCGCGATTCCGGCTTCCTGGGCGAATGGGCAGCCAAACCAGCGCCCTCAGGACC  7193

Query  594   GGCCGCCCTGGCC----TC---A-A-A-ATCTGT-T-T-TATA-CTTATCAGGTTGACCT  639
             |||||||||||||    ||   | | | || | | | | |||| ||| ||||||||||||
Sbjct  7194  GGCCGCCCTGGCCCCAATCTTTATATATATATATATATATATATCTTTTCAGGTTGACCT  7253

Query  640   CGGATCAGGTAGGGATACCCGCTGAACTTAAGCATATCAATAAGCGGAGGAAAAGAAACC  699
             ||||||||||||||||||||||||||||||||||||||||||||||||||||||||||||
Sbjct  7254  CGGATCAGGTAGGGATACCCGCTGAACTTAAGCATATCAATAAGCGGAGGAAAAGAAACC  7313

Query  700   AACAGGGATTGCCCCAGTAACGGCGAGTGAAGCGGCAAGAGCTCAAATTTGAAATCTGGC  759
             ||||||||||||||||||||||||||||||||||||||||||||||||||||||||||||
Sbjct  7314  AACAGGGATTGCCCCAGTAACGGCGAGTGAAGCGGCAAGAGCTCAAATTTGAAATCTGGC  7373

Query  760   CTCCCCCGGGGGCCCGAGTTGTAATTTGCAGAGGATGCTTCGGGTGCGGCCGCCGTCTAA  819
             |||||||||||| ||||||||||||||||||||||||||||||| |||||| ||||||||
Sbjct  7374  CTCCCCCGGGGGTCCGAGTTGTAATTTGCAGAGGATGCTTCGGGCGCGGCCCCCGTCTAA  7433

Query  820   GTTCCTTGGAACAGGACGTCAGAGAGGGTGAGAATCCCGTCTTGGGCGGGCGGTCCGCGC  879
             ||||||||||||||||||||||||||||||||||||||||||||||||||||| ||||||
Sbjct  7434  GTTCCTTGGAACAGGACGTCAGAGAGGGTGAGAATCCCGTCTTGGGCGGGCGGCCCGCGC  7493

Query  880   CCGTGTGAAGCTCCTTCGACGAGTCGAGTTGTTTGGGAATGCAGCTCTAAGCGGGTGGTA  939
             ||||||||||||||||||||||||||||||||||||||||||||||||||||||||||||
Sbjct  7494  CCGTGTGAAGCTCCTTCGACGAGTCGAGTTGTTTGGGAATGCAGCTCTAAGCGGGTGGTA  7553

Query  940   AATTTCATCTAAAGCTAAATATTGGCCGGAGACCGATAGCGCACAAGTAGAGTGATCGAA  999
             |||||||||||||||||||||  |||||||||||||||||||||||||||||||||||||
Sbjct  7554  AATTTCATCTAAAGCTAAATACCGGCCGGAGACCGATAGCGCACAAGTAGAGTGATCGAA  7613

Query  1000  AGGTTAAAAGCACCTTGAAAAGGGAGTTAAACAGCACGTGAAATTGTTGAAAGGGAAGCG  1059
             ||||||||||||||||||||||||||||||||||||||||||||||||||||||||||||
Sbjct  7614  AGGTTAAAAGCACCTTGAAAAGGGAGTTAAACAGCACGTGAAATTGTTGAAAGGGAAGCG  7673

Query  1060  CTTGCGGCCAGACTC-GGGGGCGGGGTTCAGCGGGTGCTCGTCGCCCGTGTACTCCTCGT  1118
              |||||||||||||| ||||||||||||||||||| |||||||||||||| ||| | || 
Sbjct  7674  TTTGCGGCCAGACTCGGGGGGCGGGGTTCAGCGGGCGCTCGTCGCCCGTGCACTGCCCG-  7732

Query  1119  CT-CCCGGGCCAGCATCAGTTTCGACGGCCGGTCAAAGGCCCCCGGAATGTGTCGTCTCT  1177
             || |||||||||||||||| ||||||||||||||||||||||||||||||||||||||||
Sbjct  7733  CTCCCCGGGCCAGCATCAGCTTCGACGGCCGGTCAAAGGCCCCCGGAATGTGTCGTCTCT  7792

Query  1178  CGGGACGTCTTATAGCCGGGGGTGCAATGCGGCCCGTCGGGACTGAGGAACGCGCTCCGG  1237
              |||||||||||||||||||||||||||||||||||||| ||||||||||||||||||||
Sbjct  7793  AGGGACGTCTTATAGCCGGGGGTGCAATGCGGCCCGTCGAGACTGAGGAACGCGCTCCGG  7852

Query  1238  CTCGGATGCTGGCGTAATGGCCGTAAGCGGCCCGTCTTGAAACACGGACCAAGGAGTCTA  1297
             ||||||||||||||||||||||||||||||||||||||||||||||||||||||||||||
Sbjct  7853  CTCGGATGCTGGCGTAATGGCCGTAAGCGGCCCGTCTTGAAACACGGACCAAGGAGTCTA  7912

Query  1298  ACATCCACGCGAGTGTTCGGGTGTCAAACCCGTGCGCGCAGTGAAAGCGAACGGAGGTGG  1357
             ||||||||||||||||||||||||||||||||||||||||||||||||||||||||||||
Sbjct  7913  ACATCCACGCGAGTGTTCGGGTGTCAAACCCGTGCGCGCAGTGAAAGCGAACGGAGGTGG  7972

Query  1358  GAG----CCTTAGGGCGCACCATCGACCGATCCTGAAGTCTTCGGATGGATTTGAGTAGG  1413
             |||    ||  |||||||||||||||||||||||||||||||||||||||||||||||||
Sbjct  7973  GAGCCCCCCCCAGGGCGCACCATCGACCGATCCTGAAGTCTTCGGATGGATTTGAGTAGG  8032

Query  1414  AGCGTGGCCGTTGGGACCCGAAAGATGGTGAACTATGCCTGAATAGGGTGAAGCCAGAGG  1473
             ||||||||||||||||||||||||||||||||||||||||||||||||||||||||||||
Sbjct  8033  AGCGTGGCCGTTGGGACCCGAAAGATGGTGAACTATGCCTGAATAGGGTGAAGCCAGAGG  8092

Query  1474  AAACTCTGGTGGAGGCTCGCAGCGGTTCTGACGTGCAAATCGATCGTCAAATTTGGGCAT  1533
             ||||||||||||||||||||||||||||||||||||||||||||||||||||||||||||
Sbjct  8093  AAACTCTGGTGGAGGCTCGCAGCGGTTCTGACGTGCAAATCGATCGTCAAATTTGGGCAT  8152

Query  1534  AGGGGCGAAAGACTAATCGAACCATCTAGTAGCTGGTTCCTGCCGAAGTTTCCCTCAGGA  1593
             ||||||||||||||||||||||||||||||||||||||||||||||||||||||||||||
Sbjct  8153  AGGGGCGAAAGACTAATCGAACCATCTAGTAGCTGGTTCCTGCCGAAGTTTCCCTCAGGA  8212

Query  1594  TAGCAGTGACGAGATTCCAGTTTTATGAGGTAAAGCGAATGATTAGAGGCCTTGGGGATG  1653
             ||||||||||||||||||||||||||||||||||||||||||||||||||||||||||||
Sbjct  8213  TAGCAGTGACGAGATTCCAGTTTTATGAGGTAAAGCGAATGATTAGAGGCCTTGGGGATG  8272

Query  1654  AAACATCCTTAACCTATTCTCAAACTTTAAATATGTAAGAAGTCCTTGTTTCTTAAGTGA  1713
             |||||||||||||||||||||||||||||||||||||||||| ||||||||||| |||||
Sbjct  8273  AAACATCCTTAACCTATTCTCAAACTTTAAATATGTAAGAAGCCCTTGTTTCTTGAGTGA  8332

Query  1714  ACGTGGGCACTAGAATGGAACGTCACTAGTGGGCCATTTTTGGTAAGCAGAACTGGCGAT  1773
             ||||||||||||||||||||||||||||||||||||||||||||||||||||||||||||
Sbjct  8333  ACGTGGGCACTAGAATGGAACGTCACTAGTGGGCCATTTTTGGTAAGCAGAACTGGCGAT  8392

Query  1774  GCGGGATGAACCGAACGCGAGGTTAAGGTGCCGGAATGCACGCTCATCAGACACCACAAA  1833
             ||||||||||||||||||||||||||||||||||||||||||||||||||||||||||||
Sbjct  8393  GCGGGATGAACCGAACGCGAGGTTAAGGTGCCGGAATGCACGCTCATCAGACACCACAAA  8452

Query  1834  AGGTGTTAGTTCATCTAGACAGCCCGACGGTGGCCATGGAAGTCGGAATCCGCTAAGGAG  1893
             |||||||||||||||||||||||||||||||||||||||||||||||| |||||||||||
Sbjct  8453  AGGTGTTAGTTCATCTAGACAGCCCGACGGTGGCCATGGAAGTCGGAACCCGCTAAGGAG  8512

Query  1894  TGTGTAACAACTCACGGGCCGAATGAACTAGCCCTGAAAATGGATGGCGCTCAAGCGTGC  1953
             ||||||||||||||||||||||||||||||||||||||||||||||||||||||||||||
Sbjct  8513  TGTGTAACAACTCACGGGCCGAATGAACTAGCCCTGAAAATGGATGGCGCTCAAGCGTGC  8572

Query  1954  TACCCATACCTCGCCGCCGGGGTTGAAATGACGCCCCGGCGAGTAGGCAGGCGTGGAGGT  2013
             ||||||||||||||||||||||||||||||||||||||||||||||||||||||||||||
Sbjct  8573  TACCCATACCTCGCCGCCGGGGTTGAAATGACGCCCCGGCGAGTAGGCAGGCGTGGAGGT  8632

Query  2014  CCGTGACGAAGCCCTGGGGGTGACCCCGGGTCGAACGGCCTCTAGTGC  2061
             |||||||||||||||||||| |||||||||||||||||||||||||||
Sbjct  8633  CCGTGACGAAGCCCTGGGGGCGACCCCGGGTCGAACGGCCTCTAGTGC  8680


 Score = 250 bits (135),  Expect = 1e-61
 Identities = 226/267 (85%), Gaps = 18/267 (7%)
 Strand=Plus/Plus

Query  39     CGCGCAGGCCGGAGGCTGGCCCCCCACGATAGGGCCAAACG-TCCGTCAGGGGTGAGCAG  97
              |||||||||||||||||||||||||||||||||| |  ||| ||| ||||||||||||||
Sbjct  10890  CGCGCAGGCCGGAGGCTGGCCCCCCACGATAGGGACCGACGTTCCATCAGGGGTGAGCAG  10949

Query  98     ATGTGCGCCGGCCGTACCGCCCCATTCTTGTCTACATTACTCGGTTGCCTCGGCGGGCCG  157
              | |||||||||||||||  |||||||||||||||| | || |||||||||||||||||||
Sbjct  10950  ACGTGCGCCGGCCGTACGCCCCCATTCTTGTCTACCTCACCCGGTTGCCTCGGCGGGCCG  11009

Query  158    CGCTC----TCCCA-GGAGAG-CCGTTCGGCGAGCCTCTCTT-TAGTGG-CTAAACGCTG  209
              |||||    | ||| |||||| |||| ||||| ||| | ||| | | || ||  | || |
Sbjct  11010  CGCTCCCCCTGCCAGGGAGAGCCCGTCCGGCGGGCC-C-CTTCTGGGGGCCTCGA-GCCG  11066

Query  210    GACCGCGCCCGCCGGAGGACAGACGCaaa--aaaaTTCTTTCAGAAGAGCTGTCAGTCTG  267
              |||||||||||||||||||||||| | ||  |||||||| |  |||| ||||||||||||
Sbjct  11067  GACCGCGCCCGCCGGAGGACAGACACCAAGGAAAATTCTCT--GAAGGGCTGTCAGTCTG  11124

Query  268    AGCGTT-AGCAAGCAAAAATCAGTTAA  293
              |||||| |||||||| || ||||||||
Sbjct  11125  AGCGTTTAGCAAGCACAA-TCAGTTAA  11150


 Score = 215 bits (116),  Expect = 5e-51
 Identities = 147/161 (91%), Gaps = 5/161 (3%)
 Strand=Plus/Plus

Query  451    CAGCCCCTCAAGCCCGGCTTGTGTGATGGACGACCGTCCGGCGCCCCCGTCTTTGGGGGT  510
              || ||||||||||||||||||||||||||||||||||||||| || ||  ||| ||||  
Sbjct  11251  CAACCCCTCAAGCCCGGCTTGTGTGATGGACGACCGTCCGGCCCCTCC--CTTCGGGG--  11306

Query  511    GCGGGACGCGCCCGAAAAGCAGTGGCCAGGCCGCGATTCCGGCTTCCTAGGCGAATGGGC  570
              |||||||||||||||||||||||||||||||||||||||||||||||| |||||||||||
Sbjct  11307  GCGGGACGCGCCCGAAAAGCAGTGGCCAGGCCGCGATTCCGGCTTCCTGGGCGAATGGGC  11366

Query  571    AAC-AAACCAGCGCCTCCAGGACCGGCCGCCCTGGCCTCAA  610
              | | |||||||||||  |||||||||||||||||||| |||
Sbjct  11367  AGCCAAACCAGCGCCCTCAGGACCGGCCGCCCTGGCCCCAA  11407


 Score = 69.4 bits (37),  Expect = 4e-07
 Identities = 37/37 (100%), Gaps = 0/37 (0%)
 Strand=Plus/Plus

Query  1     CAAGGTTTCCGTAGGTGAACCTGCGGAAGGATCATTA  37
             |||||||||||||||||||||||||||||||||||||
Sbjct  6761  CAAGGTTTCCGTAGGTGAACCTGCGGAAGGATCATTA  6797


>DS995704.1 Microsporum canis CBS 113480 supercont1.4 genomic scaffold, whole 
genome shotgun sequence
Length=2919762

 Score = 2891 bits (1565),  Expect = 0.0
 Identities = 1747/1828 (96%), Gaps = 40/1828 (2%)
 Strand=Plus/Plus

Query  263    GTCTGAGCGTTAGCAAGCAAAAATCAGTTAAAACTTTCAACAACGGATCTCTTGGTTCCG  322
              |||||||||  ||||| |  ||||||||||||||||||||||||||||||||||||||||
Sbjct  33568  GTCTGAGCG--AGCAA-CGCAAATCAGTTAAAACTTTCAACAACGGATCTCTTGGTTCCG  33624

Query  323    GCATCGATGAAGAACGCAGCGAAATGCGATAAGTAATGTGAATTGCAGAATTCCGTGAAT  382
              ||||||||||||||||||||||||||||||||||||||||||||||||||||||||||||
Sbjct  33625  GCATCGATGAAGAACGCAGCGAAATGCGATAAGTAATGTGAATTGCAGAATTCCGTGAAT  33684

Query  383    CATCGAATCTTTGAACGCACATTGCGCCCCCTGGCATTCCGGGGGGCATGCCTGTTCGAG  442
              ||||||||||||||||||||||||||||||||||||||||||||||||||||||||||||
Sbjct  33685  CATCGAATCTTTGAACGCACATTGCGCCCCCTGGCATTCCGGGGGGCATGCCTGTTCGAG  33744

Query  443    CGTCATTTCAGCCCCTCAAGCCCGGCTTGTGTGATGGACGACCGTCC----------G--  490
              |||||||||| ||||||||||||||||||||||||||||||||||||          |  
Sbjct  33745  CGTCATTTCAACCCCTCAAGCCCGGCTTGTGTGATGGACGACCGTCCCCCCTCCCCAGTA  33804

Query  491    -GCGCCC-CCGTCTT-TGGGGGT------G-CGGGACGCGCCCGAAAAGCAGTGGCCAGG  540
                | ||| ||| |||  ||||||      |  ||||||||||||||||||||||| ||||
Sbjct  33805  ACCACCCACCG-CTTAGGGGGGTGGGAGGGAGGGGACGCGCCCGAAAAGCAGTGGTCAGG  33863

Query  541    CCGCGATTCCGGCTTCCTAGGCGAATGGGCAACAAACCAGCGCCTCCAGGACCGGCCG-C  599
              ||||||||||||| |||| ||||||||||  ||| |||| |||||||||||||||||| |
Sbjct  33864  CCGCGATTCCGGC-TCCTGGGCGAATGGG--ACATACCACCGCCTCCAGGACCGGCCGGC  33920

Query  600    --CCTGGCCTCAAAATCTGTTTTATACTTA-TCAGGTTGACCTCGGATCAGGTAGGGATA  656
                 |||||||  ||  |     | || ||| |||||||||||||||||||||||||||||
Sbjct  33921  AGGCTGGCCT--AACGC-ACCATGTA-TTATTCAGGTTGACCTCGGATCAGGTAGGGATA  33976

Query  657    CCCGCTGAACTTAAGCATATCAATAAGCGGAGGAAAAGAAACCAACAGGGATTGCCCCAG  716
              ||||||||||||||||||||||||||||||||||||||||||||||||||||||||||||
Sbjct  33977  CCCGCTGAACTTAAGCATATCAATAAGCGGAGGAAAAGAAACCAACAGGGATTGCCCCAG  34036

Query  717    TAACGGCGAGTGAAGCGGCAAGAGCTCAAATTTGAAATCTGGCCTCCC-CCGGGGGCCCG  775
              ||||||||||||||||||||||||||||||||||||||||||||||||   ||||| |||
Sbjct  34037  TAACGGCGAGTGAAGCGGCAAGAGCTCAAATTTGAAATCTGGCCTCCCTTGGGGGGTCCG  34096

Query  776    AGTTGTAATTTGCAGAGGATGCTTCGGGTGCGGCCGCCGTCTAAGTTCCTTGGAACAGGA  835
              |||||||||||| ||||||||||||||||| |||||||||||||||||||||||||||||
Sbjct  34097  AGTTGTAATTTGTAGAGGATGCTTCGGGTGTGGCCGCCGTCTAAGTTCCTTGGAACAGGA  34156

Query  836    CGTCAGAGAGGGTGAGAATCCCGTCTTGGGCGGGCGGTCCGCGCCCGTGTGAAGCTCCTT  895
              ||||  ||||||||||||||||||||||||||| ||||||||||||||||||||||||||
Sbjct  34157  CGTCGTAGAGGGTGAGAATCCCGTCTTGGGCGGCCGGTCCGCGCCCGTGTGAAGCTCCTT  34216

Query  896    CGACGAGTCGAGTTGTTTGGGAATGCAGCTCTAAGCGGGTGGTAAATTTCATCTAAAGCT  955
              ||||||||||||||||||||||||||||||||||||||||||||||||||||||||||||
Sbjct  34217  CGACGAGTCGAGTTGTTTGGGAATGCAGCTCTAAGCGGGTGGTAAATTTCATCTAAAGCT  34276

Query  956    AAATATTGGCCGGAGACCGATAGCGCACAAGTAGAGTGATCGAAAGGTTAAAAGCACCTT  1015
              ||||| ||||||||||||||||||||||||||||||||||||||||||||||||||||||
Sbjct  34277  AAATACTGGCCGGAGACCGATAGCGCACAAGTAGAGTGATCGAAAGGTTAAAAGCACCTT  34336

Query  1016   GAAAAGGGAGTTAAACAGCACGTGAAATTGTTGAAAGGGAAGCGCTTGCGGCCAGACTCG  1075
              ||||||||||||||||||||||||||||||||||||||||||||||||||||||||||||
Sbjct  34337  GAAAAGGGAGTTAAACAGCACGTGAAATTGTTGAAAGGGAAGCGCTTGCGGCCAGACTCG  34396

Query  1076   -GGGGCGGGGTTCAGCGGGTGCTCGTCGCCCGTGTACTCCTCGT-CTCCCGGGCCAGCAT  1133
               ||||||||||||||||||||| |||| |||||| ||||| ||| | |||||||||||||
Sbjct  34397  AGGGGCGGGGTTCAGCGGGTGCGCGTCACCCGTGCACTCCCCGTCCCCCCGGGCCAGCAT  34456

Query  1134   CAGTTTCGACGGCCGGTCAAAGGCCCCCGGAATGTGTCGTCTCTCGGGACGTCTTATAGC  1193
              |||||||||||||||||||||||||||||||||||||||||||| |||||||||||||||
Sbjct  34457  CAGTTTCGACGGCCGGTCAAAGGCCCCCGGAATGTGTCGTCTCTAGGGACGTCTTATAGC  34516

Query  1194   CGGGGGTGCAATGCGGCCCGTCGGGACTGAGGAACGCGCTCCGGCTCGGATGCTGGCGTA  1253
              |||||||||||||||||||| |||||||||||||||||||||||||||||||||||||||
Sbjct  34517  CGGGGGTGCAATGCGGCCCGCCGGGACTGAGGAACGCGCTCCGGCTCGGATGCTGGCGTA  34576

Query  1254   ATGGCCGTAAGCGGCCCGTCTTGAAACACGGACCAAGGAGTCTAACATCCACGCGAGTGT  1313
              ||||||||||||||||||||||||||||||||||||||||||||||||||||||||||||
Sbjct  34577  ATGGCCGTAAGCGGCCCGTCTTGAAACACGGACCAAGGAGTCTAACATCCACGCGAGTGT  34636

Query  1314   TCGGGTGTCAAACCCGTGCGCGCAGTGAAAGCGAACGGAGGTGGGAGCCTTAGGGCGCAC  1373
              ||||||||||||||||||||||||||||||||||||||||||||||||| ||||||||||
Sbjct  34637  TCGGGTGTCAAACCCGTGCGCGCAGTGAAAGCGAACGGAGGTGGGAGCCCTAGGGCGCAC  34696

Query  1374   CATCGACCGATCCTGAAGTCTTCGGATGGATTTGAGTAGGAGCGTGGCCGTTGGGACCCG  1433
              ||||||||||||||||||||||||||||||||||||||||||||||||||||||||||||
Sbjct  34697  CATCGACCGATCCTGAAGTCTTCGGATGGATTTGAGTAGGAGCGTGGCCGTTGGGACCCG  34756

Query  1434   AAAGATGGTGAACTATGCCTGAATAGGGTGAAGCCAGAGGAAACTCTGGTGGAGGCTCGC  1493
              ||||||||||||||||||||||||||||||||||||||||||||||||||||||||||||
Sbjct  34757  AAAGATGGTGAACTATGCCTGAATAGGGTGAAGCCAGAGGAAACTCTGGTGGAGGCTCGC  34816

Query  1494   AGCGGTTCTGACGTGCAAATCGATCGTCAAATTTGGGCATAGGGGCGAAAGACTAATCGA  1553
              ||||||||||||||||||||||||||||||||||||||||||||||||||||||||||||
Sbjct  34817  AGCGGTTCTGACGTGCAAATCGATCGTCAAATTTGGGCATAGGGGCGAAAGACTAATCGA  34876

Query  1554   ACCATCTAGTAGCTGGTTCCTGCCGAAGTTTCCCTCAGGATAGCAGTGACGAGATTCCAG  1613
              ||||||||||||||||||||||||||||||||||||||||||||||||||||||||||||
Sbjct  34877  ACCATCTAGTAGCTGGTTCCTGCCGAAGTTTCCCTCAGGATAGCAGTGACGAGATTCCAG  34936

Query  1614   TTTTATGAGGTAAAGCGAATGATTAGAGGCCTTGGGGATGAAACATCCTTAACCTATTCT  1673
              ||||||||||||||||||||||||||||||||||||| ||||||| ||||||||||||||
Sbjct  34937  TTTTATGAGGTAAAGCGAATGATTAGAGGCCTTGGGGTTGAAACAACCTTAACCTATTCT  34996

Query  1674   CAAACTTTAAATATGTAAGAAGTCCTTGTTTCTTAAGTGAACGTGGGCACTAGAATGGAA  1733
              |||||||||||||||||||||| |||||||||||||||||||||||||||||||||||||
Sbjct  34997  CAAACTTTAAATATGTAAGAAGCCCTTGTTTCTTAAGTGAACGTGGGCACTAGAATGGAA  35056

Query  1734   CGTCACTAGTGGGCCATTTTTGGTAAGCAGAACTGGCGATGCGGGATGAACCGAACGCGA  1793
              ||||||||||||||||||||||||||||||||||||||||||||||||||||||||||||
Sbjct  35057  CGTCACTAGTGGGCCATTTTTGGTAAGCAGAACTGGCGATGCGGGATGAACCGAACGCGA  35116

Query  1794   GGTTAAGGTGCCGGAATGCACGCTCATCAGACACCACAAAAGGTGTTAGTTCATCTAGAC  1853
              ||||||||||||||||||||||||||||||||||||||||||||||||||||||||||||
Sbjct  35117  GGTTAAGGTGCCGGAATGCACGCTCATCAGACACCACAAAAGGTGTTAGTTCATCTAGAC  35176

Query  1854   AGCCCGACGGTGGCCATGGAAGTCGGAATCCGCTAAGGAGTGTGTAACAACTCACGGGCC  1913
              ||||||||||||||||||||||||||||||||||||||||||||||||||||||||||||
Sbjct  35177  AGCCCGACGGTGGCCATGGAAGTCGGAATCCGCTAAGGAGTGTGTAACAACTCACGGGCC  35236

Query  1914   GAATGAACTAGCCCTGAAAATGGATGGCGCTCAAGCGTGCTACCCATACCTCGCCGCCGG  1973
              ||||||||||||||||||||||||||||||||||||||||||||||||||||||||||||
Sbjct  35237  GAATGAACTAGCCCTGAAAATGGATGGCGCTCAAGCGTGCTACCCATACCTCGCCGCCGG  35296

Query  1974   GGTTGAAATGACGCCCCGGCGAGTAGGCAGGCGTGGAGGTCCGTGACGAAGCCCTGGGGG  2033
              |||||||||||||||||||||||||||||||||||| |||||||||||||||||||||||
Sbjct  35297  GGTTGAAATGACGCCCCGGCGAGTAGGCAGGCGTGGGGGTCCGTGACGAAGCCCTGGGGG  35356

Query  2034   TGACCCCGGGTCGAACGGCCTCTAGTGC  2061
              |||||||||||||||||||| |||||||
Sbjct  35357  TGACCCCGGGTCGAACGGCCCCTAGTGC  35384


 Score = 2885 bits (1562),  Expect = 0.0
 Identities = 1747/1829 (96%), Gaps = 41/1829 (2%)
 Strand=Plus/Plus

Query  263    GTCTGAGCGTTAGCAAGCAAAAATCAGTTAAAACTTTCAACAACGGATCTCTTGGTTCCG  322
              |||||||||  ||||| |  ||||||||||||||||||||||||||||||||||||||||
Sbjct  15566  GTCTGAGCG--AGCAA-CGCAAATCAGTTAAAACTTTCAACAACGGATCTCTTGGTTCCG  15622

Query  323    GCATCGATGAAGAACGCAGCGAAATGCGATAAGTAATGTGAATTGCAGAATTCCGTGAAT  382
              ||||||||||||||||||||||||||||||||||||||||||||||||||||||||||||
Sbjct  15623  GCATCGATGAAGAACGCAGCGAAATGCGATAAGTAATGTGAATTGCAGAATTCCGTGAAT  15682

Query  383    CATCGAATCTTTGAACGCACATTGCGCCCCCTGGCATTCCGGGGGGCATGCCTGTTCGAG  442
              ||||||||||||||||||||||||||||||||||||||||||||||||||||||||||||
Sbjct  15683  CATCGAATCTTTGAACGCACATTGCGCCCCCTGGCATTCCGGGGGGCATGCCTGTTCGAG  15742

Query  443    CGTCATTTCAGCCCCTCAAGCCCGGCTTGTGTGATGGACGACCGTCC----------G--  490
              |||||||||| ||||||||||||||||||||||||||||||||||||          |  
Sbjct  15743  CGTCATTTCAACCCCTCAAGCCCGGCTTGTGTGATGGACGACCGTCCCCCCTCCCCAGTA  15802

Query  491    -GCGCCC-CCGTCTT-------T-GG-GGGTGCGGGACGCGCCCGAAAAGCAGTGGCCAG  539
                | ||| ||| |||       | || ||| | ||||||||||||||||||||||| |||
Sbjct  15803  ACCACCCACCG-CTTAGGGGGGTGGGAGGGAGGGGGACGCGCCCGAAAAGCAGTGGTCAG  15861

Query  540    GCCGCGATTCCGGCTTCCTAGGCGAATGGGCAACAAACCAGCGCCTCCAGGACCGGCCG-  598
              |||||||||||||| |||| ||||||||||  ||| |||| |||||||||||||||||| 
Sbjct  15862  GCCGCGATTCCGGC-TCCTGGGCGAATGGG--ACATACCACCGCCTCCAGGACCGGCCGG  15918

Query  599    C--CCTGGCCTCAAAATCTGTTTTATACTTA-TCAGGTTGACCTCGGATCAGGTAGGGAT  655
              |   |||||||  ||  |     | || ||| ||||||||||||||||||||||||||||
Sbjct  15919  CAGGCTGGCCT--AACGC-ACCATGTA-TTATTCAGGTTGACCTCGGATCAGGTAGGGAT  15974

Query  656    ACCCGCTGAACTTAAGCATATCAATAAGCGGAGGAAAAGAAACCAACAGGGATTGCCCCA  715
              ||||||||||||||||||||||||||||||||||||||||||||||||||||||||||||
Sbjct  15975  ACCCGCTGAACTTAAGCATATCAATAAGCGGAGGAAAAGAAACCAACAGGGATTGCCCCA  16034

Query  716    GTAACGGCGAGTGAAGCGGCAAGAGCTCAAATTTGAAATCTGGCCTCCC-CCGGGGGCCC  774
              |||||||||||||||||||||||||||||||||||||||||||||||||   ||||| ||
Sbjct  16035  GTAACGGCGAGTGAAGCGGCAAGAGCTCAAATTTGAAATCTGGCCTCCCTTGGGGGGTCC  16094

Query  775    GAGTTGTAATTTGCAGAGGATGCTTCGGGTGCGGCCGCCGTCTAAGTTCCTTGGAACAGG  834
              ||||||||||||| ||||||||||||||||| ||||||||||||||||||||||||||||
Sbjct  16095  GAGTTGTAATTTGTAGAGGATGCTTCGGGTGTGGCCGCCGTCTAAGTTCCTTGGAACAGG  16154

Query  835    ACGTCAGAGAGGGTGAGAATCCCGTCTTGGGCGGGCGGTCCGCGCCCGTGTGAAGCTCCT  894
              |||||  ||||||||||||||||||||||||||| |||||||||||||||||||||||||
Sbjct  16155  ACGTCGTAGAGGGTGAGAATCCCGTCTTGGGCGGCCGGTCCGCGCCCGTGTGAAGCTCCT  16214

Query  895    TCGACGAGTCGAGTTGTTTGGGAATGCAGCTCTAAGCGGGTGGTAAATTTCATCTAAAGC  954
              ||||||||||||||||||||||||||||||||||||||||||||||||||||||||||||
Sbjct  16215  TCGACGAGTCGAGTTGTTTGGGAATGCAGCTCTAAGCGGGTGGTAAATTTCATCTAAAGC  16274

Query  955    TAAATATTGGCCGGAGACCGATAGCGCACAAGTAGAGTGATCGAAAGGTTAAAAGCACCT  1014
              |||||| |||||||||||||||||||||||||||||||||||||||||||||||||||||
Sbjct  16275  TAAATACTGGCCGGAGACCGATAGCGCACAAGTAGAGTGATCGAAAGGTTAAAAGCACCT  16334

Query  1015   TGAAAAGGGAGTTAAACAGCACGTGAAATTGTTGAAAGGGAAGCGCTTGCGGCCAGACTC  1074
              ||||||||||||||||||||||||||||||||||||||||||||||||||||||||||||
Sbjct  16335  TGAAAAGGGAGTTAAACAGCACGTGAAATTGTTGAAAGGGAAGCGCTTGCGGCCAGACTC  16394

Query  1075   G-GGGGCGGGGTTCAGCGGGTGCTCGTCGCCCGTGTACTCCTCGT-CTCCCGGGCCAGCA  1132
              | ||||||||||||||||||||| |||| |||||| ||||| ||| | ||||||||||||
Sbjct  16395  GAGGGGCGGGGTTCAGCGGGTGCGCGTCACCCGTGCACTCCCCGTCCCCCCGGGCCAGCA  16454

Query  1133   TCAGTTTCGACGGCCGGTCAAAGGCCCCCGGAATGTGTCGTCTCTCGGGACGTCTTATAG  1192
              ||||||||||||||||||||||||||||||||||||||||||||| ||||||||||||||
Sbjct  16455  TCAGTTTCGACGGCCGGTCAAAGGCCCCCGGAATGTGTCGTCTCTAGGGACGTCTTATAG  16514

Query  1193   CCGGGGGTGCAATGCGGCCCGTCGGGACTGAGGAACGCGCTCCGGCTCGGATGCTGGCGT  1252
              ||||||||||||||||||||| ||||||||||||||||||||||||||||||||||||||
Sbjct  16515  CCGGGGGTGCAATGCGGCCCGCCGGGACTGAGGAACGCGCTCCGGCTCGGATGCTGGCGT  16574

Query  1253   AATGGCCGTAAGCGGCCCGTCTTGAAACACGGACCAAGGAGTCTAACATCCACGCGAGTG  1312
              ||||||||||||||||||||||||||||||||||||||||||||||||||||||||||||
Sbjct  16575  AATGGCCGTAAGCGGCCCGTCTTGAAACACGGACCAAGGAGTCTAACATCCACGCGAGTG  16634

Query  1313   TTCGGGTGTCAAACCCGTGCGCGCAGTGAAAGCGAACGGAGGTGGGAGCCTTAGGGCGCA  1372
              |||||||||||||||||||||||||||||||||||||||||||||||||| |||||||||
Sbjct  16635  TTCGGGTGTCAAACCCGTGCGCGCAGTGAAAGCGAACGGAGGTGGGAGCCCTAGGGCGCA  16694

Query  1373   CCATCGACCGATCCTGAAGTCTTCGGATGGATTTGAGTAGGAGCGTGGCCGTTGGGACCC  1432
              ||||||||||||||||||||||||||||||||||||||||||||||||||||||||||||
Sbjct  16695  CCATCGACCGATCCTGAAGTCTTCGGATGGATTTGAGTAGGAGCGTGGCCGTTGGGACCC  16754

Query  1433   GAAAGATGGTGAACTATGCCTGAATAGGGTGAAGCCAGAGGAAACTCTGGTGGAGGCTCG  1492
              ||||||||||||||||||||||||||||||||||||||||||||||||||||||||||||
Sbjct  16755  GAAAGATGGTGAACTATGCCTGAATAGGGTGAAGCCAGAGGAAACTCTGGTGGAGGCTCG  16814

Query  1493   CAGCGGTTCTGACGTGCAAATCGATCGTCAAATTTGGGCATAGGGGCGAAAGACTAATCG  1552
              ||||||||||||||||||||||||||||||||||||||||||||||||||||||||||||
Sbjct  16815  CAGCGGTTCTGACGTGCAAATCGATCGTCAAATTTGGGCATAGGGGCGAAAGACTAATCG  16874

Query  1553   AACCATCTAGTAGCTGGTTCCTGCCGAAGTTTCCCTCAGGATAGCAGTGACGAGATTCCA  1612
              ||||||||||||||||||||||||||||||||||||||||||||||||||||||||||||
Sbjct  16875  AACCATCTAGTAGCTGGTTCCTGCCGAAGTTTCCCTCAGGATAGCAGTGACGAGATTCCA  16934

Query  1613   GTTTTATGAGGTAAAGCGAATGATTAGAGGCCTTGGGGATGAAACATCCTTAACCTATTC  1672
              |||||||||||||||||||||||||||||||||||||| ||||||| |||||||||||||
Sbjct  16935  GTTTTATGAGGTAAAGCGAATGATTAGAGGCCTTGGGGTTGAAACAACCTTAACCTATTC  16994

Query  1673   TCAAACTTTAAATATGTAAGAAGTCCTTGTTTCTTAAGTGAACGTGGGCACTAGAATGGA  1732
              ||||||||||||||||||||||| ||||||||||||||||||||||||||||||||||||
Sbjct  16995  TCAAACTTTAAATATGTAAGAAGCCCTTGTTTCTTAAGTGAACGTGGGCACTAGAATGGA  17054

Query  1733   ACGTCACTAGTGGGCCATTTTTGGTAAGCAGAACTGGCGATGCGGGATGAACCGAACGCG  1792
              ||||||||||||||||||||||||||||||||||||||||||||||||||||||||||||
Sbjct  17055  ACGTCACTAGTGGGCCATTTTTGGTAAGCAGAACTGGCGATGCGGGATGAACCGAACGCG  17114

Query  1793   AGGTTAAGGTGCCGGAATGCACGCTCATCAGACACCACAAAAGGTGTTAGTTCATCTAGA  1852
              ||||||||||||||||||||||||||||||||||||||||||||||||||||||||||||
Sbjct  17115  AGGTTAAGGTGCCGGAATGCACGCTCATCAGACACCACAAAAGGTGTTAGTTCATCTAGA  17174

Query  1853   CAGCCCGACGGTGGCCATGGAAGTCGGAATCCGCTAAGGAGTGTGTAACAACTCACGGGC  1912
              ||||||||||||||||||||||||||||||||||||||||||||||||||||||||||||
Sbjct  17175  CAGCCCGACGGTGGCCATGGAAGTCGGAATCCGCTAAGGAGTGTGTAACAACTCACGGGC  17234

Query  1913   CGAATGAACTAGCCCTGAAAATGGATGGCGCTCAAGCGTGCTACCCATACCTCGCCGCCG  1972
              ||||||||||||||||||||||||||||||||||||||||||||||||||||||||||||
Sbjct  17235  CGAATGAACTAGCCCTGAAAATGGATGGCGCTCAAGCGTGCTACCCATACCTCGCCGCCG  17294

Query  1973   GGGTTGAAATGACGCCCCGGCGAGTAGGCAGGCGTGGAGGTCCGTGACGAAGCCCTGGGG  2032
              ||||||||||||||||||||||||||||||||||||| ||||||||||||||||||||||
Sbjct  17295  GGGTTGAAATGACGCCCCGGCGAGTAGGCAGGCGTGGGGGTCCGTGACGAAGCCCTGGGG  17354

Query  2033   GTGACCCCGGGTCGAACGGCCTCTAGTGC  2061
              ||||||||||||||||||||| |||||||
Sbjct  17355  GTGACCCCGGGTCGAACGGCCCCTAGTGC  17383


 Score = 2885 bits (1562),  Expect = 0.0
 Identities = 1747/1829 (96%), Gaps = 41/1829 (2%)
 Strand=Plus/Plus

Query  263    GTCTGAGCGTTAGCAAGCAAAAATCAGTTAAAACTTTCAACAACGGATCTCTTGGTTCCG  322
              |||||||||  ||||| |  ||||||||||||||||||||||||||||||||||||||||
Sbjct  24565  GTCTGAGCG--AGCAA-CGCAAATCAGTTAAAACTTTCAACAACGGATCTCTTGGTTCCG  24621

Query  323    GCATCGATGAAGAACGCAGCGAAATGCGATAAGTAATGTGAATTGCAGAATTCCGTGAAT  382
              ||||||||||||||||||||||||||||||||||||||||||||||||||||||||||||
Sbjct  24622  GCATCGATGAAGAACGCAGCGAAATGCGATAAGTAATGTGAATTGCAGAATTCCGTGAAT  24681

Query  383    CATCGAATCTTTGAACGCACATTGCGCCCCCTGGCATTCCGGGGGGCATGCCTGTTCGAG  442
              ||||||||||||||||||||||||||||||||||||||||||||||||||||||||||||
Sbjct  24682  CATCGAATCTTTGAACGCACATTGCGCCCCCTGGCATTCCGGGGGGCATGCCTGTTCGAG  24741

Query  443    CGTCATTTCAGCCCCTCAAGCCCGGCTTGTGTGATGGACGACCGTCC----------G--  490
              |||||||||| ||||||||||||||||||||||||||||||||||||          |  
Sbjct  24742  CGTCATTTCAACCCCTCAAGCCCGGCTTGTGTGATGGACGACCGTCCCCCCTCCCCAGTA  24801

Query  491    -GCGCCC-CCGTCTT-------T-GG-GGGTGCGGGACGCGCCCGAAAAGCAGTGGCCAG  539
                | ||| ||| |||       | || ||| | ||||||||||||||||||||||| |||
Sbjct  24802  ACCACCCACCG-CTTAGGGGGGTGGGAGGGAGGGGGACGCGCCCGAAAAGCAGTGGTCAG  24860

Query  540    GCCGCGATTCCGGCTTCCTAGGCGAATGGGCAACAAACCAGCGCCTCCAGGACCGGCCG-  598
              |||||||||||||| |||| ||||||||||  ||| |||| |||||||||||||||||| 
Sbjct  24861  GCCGCGATTCCGGC-TCCTGGGCGAATGGG--ACATACCACCGCCTCCAGGACCGGCCGG  24917

Query  599    C--CCTGGCCTCAAAATCTGTTTTATACTTA-TCAGGTTGACCTCGGATCAGGTAGGGAT  655
              |   |||||||  ||  |     | || ||| ||||||||||||||||||||||||||||
Sbjct  24918  CAGGCTGGCCT--AACGC-ACCATGTA-TTATTCAGGTTGACCTCGGATCAGGTAGGGAT  24973

Query  656    ACCCGCTGAACTTAAGCATATCAATAAGCGGAGGAAAAGAAACCAACAGGGATTGCCCCA  715
              ||||||||||||||||||||||||||||||||||||||||||||||||||||||||||||
Sbjct  24974  ACCCGCTGAACTTAAGCATATCAATAAGCGGAGGAAAAGAAACCAACAGGGATTGCCCCA  25033

Query  716    GTAACGGCGAGTGAAGCGGCAAGAGCTCAAATTTGAAATCTGGCCTCCC-CCGGGGGCCC  774
              |||||||||||||||||||||||||||||||||||||||||||||||||   ||||| ||
Sbjct  25034  GTAACGGCGAGTGAAGCGGCAAGAGCTCAAATTTGAAATCTGGCCTCCCTTGGGGGGTCC  25093

Query  775    GAGTTGTAATTTGCAGAGGATGCTTCGGGTGCGGCCGCCGTCTAAGTTCCTTGGAACAGG  834
              ||||||||||||| ||||||||||||||||| ||||||||||||||||||||||||||||
Sbjct  25094  GAGTTGTAATTTGTAGAGGATGCTTCGGGTGTGGCCGCCGTCTAAGTTCCTTGGAACAGG  25153

Query  835    ACGTCAGAGAGGGTGAGAATCCCGTCTTGGGCGGGCGGTCCGCGCCCGTGTGAAGCTCCT  894
              |||||  ||||||||||||||||||||||||||| |||||||||||||||||||||||||
Sbjct  25154  ACGTCGTAGAGGGTGAGAATCCCGTCTTGGGCGGCCGGTCCGCGCCCGTGTGAAGCTCCT  25213

Query  895    TCGACGAGTCGAGTTGTTTGGGAATGCAGCTCTAAGCGGGTGGTAAATTTCATCTAAAGC  954
              ||||||||||||||||||||||||||||||||||||||||||||||||||||||||||||
Sbjct  25214  TCGACGAGTCGAGTTGTTTGGGAATGCAGCTCTAAGCGGGTGGTAAATTTCATCTAAAGC  25273

Query  955    TAAATATTGGCCGGAGACCGATAGCGCACAAGTAGAGTGATCGAAAGGTTAAAAGCACCT  1014
              |||||| |||||||||||||||||||||||||||||||||||||||||||||||||||||
Sbjct  25274  TAAATACTGGCCGGAGACCGATAGCGCACAAGTAGAGTGATCGAAAGGTTAAAAGCACCT  25333

Query  1015   TGAAAAGGGAGTTAAACAGCACGTGAAATTGTTGAAAGGGAAGCGCTTGCGGCCAGACTC  1074
              ||||||||||||||||||||||||||||||||||||||||||||||||||||||||||||
Sbjct  25334  TGAAAAGGGAGTTAAACAGCACGTGAAATTGTTGAAAGGGAAGCGCTTGCGGCCAGACTC  25393

Query  1075   G-GGGGCGGGGTTCAGCGGGTGCTCGTCGCCCGTGTACTCCTCGT-CTCCCGGGCCAGCA  1132
              | ||||||||||||||||||||| |||| |||||| ||||| ||| | ||||||||||||
Sbjct  25394  GAGGGGCGGGGTTCAGCGGGTGCGCGTCACCCGTGCACTCCCCGTCCCCCCGGGCCAGCA  25453

Query  1133   TCAGTTTCGACGGCCGGTCAAAGGCCCCCGGAATGTGTCGTCTCTCGGGACGTCTTATAG  1192
              ||||||||||||||||||||||||||||||||||||||||||||| ||||||||||||||
Sbjct  25454  TCAGTTTCGACGGCCGGTCAAAGGCCCCCGGAATGTGTCGTCTCTAGGGACGTCTTATAG  25513

Query  1193   CCGGGGGTGCAATGCGGCCCGTCGGGACTGAGGAACGCGCTCCGGCTCGGATGCTGGCGT  1252
              ||||||||||||||||||||| ||||||||||||||||||||||||||||||||||||||
Sbjct  25514  CCGGGGGTGCAATGCGGCCCGCCGGGACTGAGGAACGCGCTCCGGCTCGGATGCTGGCGT  25573

Query  1253   AATGGCCGTAAGCGGCCCGTCTTGAAACACGGACCAAGGAGTCTAACATCCACGCGAGTG  1312
              ||||||||||||||||||||||||||||||||||||||||||||||||||||||||||||
Sbjct  25574  AATGGCCGTAAGCGGCCCGTCTTGAAACACGGACCAAGGAGTCTAACATCCACGCGAGTG  25633

Query  1313   TTCGGGTGTCAAACCCGTGCGCGCAGTGAAAGCGAACGGAGGTGGGAGCCTTAGGGCGCA  1372
              |||||||||||||||||||||||||||||||||||||||||||||||||| |||||||||
Sbjct  25634  TTCGGGTGTCAAACCCGTGCGCGCAGTGAAAGCGAACGGAGGTGGGAGCCCTAGGGCGCA  25693

Query  1373   CCATCGACCGATCCTGAAGTCTTCGGATGGATTTGAGTAGGAGCGTGGCCGTTGGGACCC  1432
              ||||||||||||||||||||||||||||||||||||||||||||||||||||||||||||
Sbjct  25694  CCATCGACCGATCCTGAAGTCTTCGGATGGATTTGAGTAGGAGCGTGGCCGTTGGGACCC  25753

Query  1433   GAAAGATGGTGAACTATGCCTGAATAGGGTGAAGCCAGAGGAAACTCTGGTGGAGGCTCG  1492
              ||||||||||||||||||||||||||||||||||||||||||||||||||||||||||||
Sbjct  25754  GAAAGATGGTGAACTATGCCTGAATAGGGTGAAGCCAGAGGAAACTCTGGTGGAGGCTCG  25813

Query  1493   CAGCGGTTCTGACGTGCAAATCGATCGTCAAATTTGGGCATAGGGGCGAAAGACTAATCG  1552
              ||||||||||||||||||||||||||||||||||||||||||||||||||||||||||||
Sbjct  25814  CAGCGGTTCTGACGTGCAAATCGATCGTCAAATTTGGGCATAGGGGCGAAAGACTAATCG  25873

Query  1553   AACCATCTAGTAGCTGGTTCCTGCCGAAGTTTCCCTCAGGATAGCAGTGACGAGATTCCA  1612
              ||||||||||||||||||||||||||||||||||||||||||||||||||||||||||||
Sbjct  25874  AACCATCTAGTAGCTGGTTCCTGCCGAAGTTTCCCTCAGGATAGCAGTGACGAGATTCCA  25933

Query  1613   GTTTTATGAGGTAAAGCGAATGATTAGAGGCCTTGGGGATGAAACATCCTTAACCTATTC  1672
              |||||||||||||||||||||||||||||||||||||| ||||||| |||||||||||||
Sbjct  25934  GTTTTATGAGGTAAAGCGAATGATTAGAGGCCTTGGGGTTGAAACAACCTTAACCTATTC  25993

Query  1673   TCAAACTTTAAATATGTAAGAAGTCCTTGTTTCTTAAGTGAACGTGGGCACTAGAATGGA  1732
              ||||||||||||||||||||||| ||||||||||||||||||||||||||||||||||||
Sbjct  25994  TCAAACTTTAAATATGTAAGAAGCCCTTGTTTCTTAAGTGAACGTGGGCACTAGAATGGA  26053

Query  1733   ACGTCACTAGTGGGCCATTTTTGGTAAGCAGAACTGGCGATGCGGGATGAACCGAACGCG  1792
              ||||||||||||||||||||||||||||||||||||||||||||||||||||||||||||
Sbjct  26054  ACGTCACTAGTGGGCCATTTTTGGTAAGCAGAACTGGCGATGCGGGATGAACCGAACGCG  26113

Query  1793   AGGTTAAGGTGCCGGAATGCACGCTCATCAGACACCACAAAAGGTGTTAGTTCATCTAGA  1852
              ||||||||||||||||||||||||||||||||||||||||||||||||||||||||||||
Sbjct  26114  AGGTTAAGGTGCCGGAATGCACGCTCATCAGACACCACAAAAGGTGTTAGTTCATCTAGA  26173

Query  1853   CAGCCCGACGGTGGCCATGGAAGTCGGAATCCGCTAAGGAGTGTGTAACAACTCACGGGC  1912
              ||||||||||||||||||||||||||||||||||||||||||||||||||||||||||||
Sbjct  26174  CAGCCCGACGGTGGCCATGGAAGTCGGAATCCGCTAAGGAGTGTGTAACAACTCACGGGC  26233

Query  1913   CGAATGAACTAGCCCTGAAAATGGATGGCGCTCAAGCGTGCTACCCATACCTCGCCGCCG  1972
              ||||||||||||||||||||||||||||||||||||||||||||||||||||||||||||
Sbjct  26234  CGAATGAACTAGCCCTGAAAATGGATGGCGCTCAAGCGTGCTACCCATACCTCGCCGCCG  26293

Query  1973   GGGTTGAAATGACGCCCCGGCGAGTAGGCAGGCGTGGAGGTCCGTGACGAAGCCCTGGGG  2032
              ||||||||||||||||||||||||||||||||||||| ||||||||||||||||||||||
Sbjct  26294  GGGTTGAAATGACGCCCCGGCGAGTAGGCAGGCGTGGGGGTCCGTGACGAAGCCCTGGGG  26353

Query  2033   GTGACCCCGGGTCGAACGGCCTCTAGTGC  2061
              ||||||||||||||||||||| |||||||
Sbjct  26354  GTGACCCCGGGTCGAACGGCCCCTAGTGC  26382


 Score = 2571 bits (1392),  Expect = 0.0
 Identities = 1573/1653 (95%), Gaps = 41/1653 (2%)
 Strand=Plus/Plus

Query  263    GTCTGAGCGTTAGCAAGCAAAAATCAGTTAAAACTTTCAACAACGGATCTCTTGGTTCCG  322
              |||||||||  ||||| |  ||||||||||||||||||||||||||||||||||||||||
Sbjct  42660  GTCTGAGCG--AGCAA-CGCAAATCAGTTAAAACTTTCAACAACGGATCTCTTGGTTCCG  42716

Query  323    GCATCGATGAAGAACGCAGCGAAATGCGATAAGTAATGTGAATTGCAGAATTCCGTGAAT  382
              ||||||||||||||||||||||||||||||||||||||||||||||||||||||||||||
Sbjct  42717  GCATCGATGAAGAACGCAGCGAAATGCGATAAGTAATGTGAATTGCAGAATTCCGTGAAT  42776

Query  383    CATCGAATCTTTGAACGCACATTGCGCCCCCTGGCATTCCGGGGGGCATGCCTGTTCGAG  442
              ||||||||||||||||||||||||||||||||||||||||||||||||||||||||||||
Sbjct  42777  CATCGAATCTTTGAACGCACATTGCGCCCCCTGGCATTCCGGGGGGCATGCCTGTTCGAG  42836

Query  443    CGTCATTTCAGCCCCTCAAGCCCGGCTTGTGTGATGGACGACCGTCC----------G--  490
              |||||||||| ||||||||||||||||||||||||||||||||||||          |  
Sbjct  42837  CGTCATTTCAACCCCTCAAGCCCGGCTTGTGTGATGGACGACCGTCCCCCCTCCCCAGTA  42896

Query  491    -GCGCCC-CCGTCTT-------T-GG-GGGTGCGGGACGCGCCCGAAAAGCAGTGGCCAG  539
                | ||| ||| |||       | || ||| | ||||||||||||||||||||||| |||
Sbjct  42897  ACCACCCACCG-CTTAGGGGGGTGGGAGGGAGGGGGACGCGCCCGAAAAGCAGTGGTCAG  42955

Query  540    GCCGCGATTCCGGCTTCCTAGGCGAATGGGCAACAAACCAGCGCCTCCAGGACCGGCCG-  598
              |||||||||||||| |||| ||||||||||  ||| |||| |||||||||||||||||| 
Sbjct  42956  GCCGCGATTCCGGC-TCCTGGGCGAATGGG--ACATACCACCGCCTCCAGGACCGGCCGG  43012

Query  599    C--CCTGGCCTCAAAATCTGTTTTATACTTA-TCAGGTTGACCTCGGATCAGGTAGGGAT  655
              |   |||||||  ||  |     | || ||| ||||||||||||||||||||||||||||
Sbjct  43013  CAGGCTGGCCT--AACGC-ACCATGTA-TTATTCAGGTTGACCTCGGATCAGGTAGGGAT  43068

Query  656    ACCCGCTGAACTTAAGCATATCAATAAGCGGAGGAAAAGAAACCAACAGGGATTGCCCCA  715
              ||||||||||||||||||||||||||||||||||||||||||||||||||||||||||||
Sbjct  43069  ACCCGCTGAACTTAAGCATATCAATAAGCGGAGGAAAAGAAACCAACAGGGATTGCCCCA  43128

Query  716    GTAACGGCGAGTGAAGCGGCAAGAGCTCAAATTTGAAATCTGGCCTCCC-CCGGGGGCCC  774
              |||||||||||||||||||||||||||||||||||||||||||||||||   ||||| ||
Sbjct  43129  GTAACGGCGAGTGAAGCGGCAAGAGCTCAAATTTGAAATCTGGCCTCCCTTGGGGGGTCC  43188

Query  775    GAGTTGTAATTTGCAGAGGATGCTTCGGGTGCGGCCGCCGTCTAAGTTCCTTGGAACAGG  834
              ||||||||||||| ||||||||||||||||| ||||||||||||||||||||||||||||
Sbjct  43189  GAGTTGTAATTTGTAGAGGATGCTTCGGGTGTGGCCGCCGTCTAAGTTCCTTGGAACAGG  43248

Query  835    ACGTCAGAGAGGGTGAGAATCCCGTCTTGGGCGGGCGGTCCGCGCCCGTGTGAAGCTCCT  894
              |||||  ||||||||||||||||||||||||||| |||||||||||||||||||||||||
Sbjct  43249  ACGTCGTAGAGGGTGAGAATCCCGTCTTGGGCGGCCGGTCCGCGCCCGTGTGAAGCTCCT  43308

Query  895    TCGACGAGTCGAGTTGTTTGGGAATGCAGCTCTAAGCGGGTGGTAAATTTCATCTAAAGC  954
              ||||||||||||||||||||||||||||||||||||||||||||||||||||||||||||
Sbjct  43309  TCGACGAGTCGAGTTGTTTGGGAATGCAGCTCTAAGCGGGTGGTAAATTTCATCTAAAGC  43368

Query  955    TAAATATTGGCCGGAGACCGATAGCGCACAAGTAGAGTGATCGAAAGGTTAAAAGCACCT  1014
              |||||| |||||||||||||||||||||||||||||||||||||||||||||||||||||
Sbjct  43369  TAAATACTGGCCGGAGACCGATAGCGCACAAGTAGAGTGATCGAAAGGTTAAAAGCACCT  43428

Query  1015   TGAAAAGGGAGTTAAACAGCACGTGAAATTGTTGAAAGGGAAGCGCTTGCGGCCAGACTC  1074
              ||||||||||||||||||||||||||||||||||||||||||||||||||||||||||||
Sbjct  43429  TGAAAAGGGAGTTAAACAGCACGTGAAATTGTTGAAAGGGAAGCGCTTGCGGCCAGACTC  43488

Query  1075   G-GGGGCGGGGTTCAGCGGGTGCTCGTCGCCCGTGTACTCCTCGT-CTCCCGGGCCAGCA  1132
              | ||||||||||||||||||||| |||| |||||| ||||| ||| | ||||||||||||
Sbjct  43489  GAGGGGCGGGGTTCAGCGGGTGCGCGTCACCCGTGCACTCCCCGTCCCCCCGGGCCAGCA  43548

Query  1133   TCAGTTTCGACGGCCGGTCAAAGGCCCCCGGAATGTGTCGTCTCTCGGGACGTCTTATAG  1192
              ||||||||||||||||||||||||||||||||||||||||||||| ||||||||||||||
Sbjct  43549  TCAGTTTCGACGGCCGGTCAAAGGCCCCCGGAATGTGTCGTCTCTAGGGACGTCTTATAG  43608

Query  1193   CCGGGGGTGCAATGCGGCCCGTCGGGACTGAGGAACGCGCTCCGGCTCGGATGCTGGCGT  1252
              ||||||||||||||||||||| ||||||||||||||||||||||||||||||||||||||
Sbjct  43609  CCGGGGGTGCAATGCGGCCCGCCGGGACTGAGGAACGCGCTCCGGCTCGGATGCTGGCGT  43668

Query  1253   AATGGCCGTAAGCGGCCCGTCTTGAAACACGGACCAAGGAGTCTAACATCCACGCGAGTG  1312
              ||||||||||||||||||||||||||||||||||||||||||||||||||||||||||||
Sbjct  43669  AATGGCCGTAAGCGGCCCGTCTTGAAACACGGACCAAGGAGTCTAACATCCACGCGAGTG  43728

Query  1313   TTCGGGTGTCAAACCCGTGCGCGCAGTGAAAGCGAACGGAGGTGGGAGCCTTAGGGCGCA  1372
              |||||||||||||||||||||||||||||||||||||||||||||||||| |||||||||
Sbjct  43729  TTCGGGTGTCAAACCCGTGCGCGCAGTGAAAGCGAACGGAGGTGGGAGCCCTAGGGCGCA  43788

Query  1373   CCATCGACCGATCCTGAAGTCTTCGGATGGATTTGAGTAGGAGCGTGGCCGTTGGGACCC  1432
              ||||||||||||||||||||||||||||||||||||||||||||||||||||||||||||
Sbjct  43789  CCATCGACCGATCCTGAAGTCTTCGGATGGATTTGAGTAGGAGCGTGGCCGTTGGGACCC  43848

Query  1433   GAAAGATGGTGAACTATGCCTGAATAGGGTGAAGCCAGAGGAAACTCTGGTGGAGGCTCG  1492
              ||||||||||||||||||||||||||||||||||||||||||||||||||||||||||||
Sbjct  43849  GAAAGATGGTGAACTATGCCTGAATAGGGTGAAGCCAGAGGAAACTCTGGTGGAGGCTCG  43908

Query  1493   CAGCGGTTCTGACGTGCAAATCGATCGTCAAATTTGGGCATAGGGGCGAAAGACTAATCG  1552
              ||||||||||||||||||||||||||||||||||||||||||||||||||||||||||||
Sbjct  43909  CAGCGGTTCTGACGTGCAAATCGATCGTCAAATTTGGGCATAGGGGCGAAAGACTAATCG  43968

Query  1553   AACCATCTAGTAGCTGGTTCCTGCCGAAGTTTCCCTCAGGATAGCAGTGACGAGATTCCA  1612
              ||||||||||||||||||||||||||||||||||||||||||||||||||||||||||||
Sbjct  43969  AACCATCTAGTAGCTGGTTCCTGCCGAAGTTTCCCTCAGGATAGCAGTGACGAGATTCCA  44028

Query  1613   GTTTTATGAGGTAAAGCGAATGATTAGAGGCCTTGGGGATGAAACATCCTTAACCTATTC  1672
              |||||||||||||||||||||||||||||||||||||| ||||||| |||||||||||||
Sbjct  44029  GTTTTATGAGGTAAAGCGAATGATTAGAGGCCTTGGGGTTGAAACAACCTTAACCTATTC  44088

Query  1673   TCAAACTTTAAATATGTAAGAAGTCCTTGTTTCTTAAGTGAACGTGGGCACTAGAATGGA  1732
              ||||||||||||||||||||||| ||||||||||||||||||||||||||||||||||||
Sbjct  44089  TCAAACTTTAAATATGTAAGAAGCCCTTGTTTCTTAAGTGAACGTGGGCACTAGAATGGA  44148

Query  1733   ACGTCACTAGTGGGCCATTTTTGGTAAGCAGAACTGGCGATGCGGGATGAACCGAACGCG  1792
              ||||||||||||||||||||||||||||||||||||||||||||||||||||||||||||
Sbjct  44149  ACGTCACTAGTGGGCCATTTTTGGTAAGCAGAACTGGCGATGCGGGATGAACCGAACGCG  44208

Query  1793   AGGTTAAGGTGCCGGAATGCACGCTCATCAGACACCACAAAAGGTGTTAGTTCATCTAGA  1852
              ||||||||||||||||||||||||||||||||||||||||||||||||||||||||||||
Sbjct  44209  AGGTTAAGGTGCCGGAATGCACGCTCATCAGACACCACAAAAGGTGTTAGTTCATCTAGA  44268

Query  1853   CAGCCCGACGGTGGCCATGGAAGTCGGAATCCG  1885
              |||||||||||||||||||||||||||||||||
Sbjct  44269  CAGCCCGACGGTGGCCATGGAAGTCGGAATCCG  44301


 Score = 1722 bits (932),  Expect = 0.0
 Identities = 1107/1184 (93%), Gaps = 41/1184 (3%)
 Strand=Plus/Plus

Query  263   GTCTGAGCGTTAGCAAGCAAAAATCAGTTAAAACTTTCAACAACGGATCTCTTGGTTCCG  322
             |||||||||  ||||| |  ||||||||||||||||||||||||||||||||||||||||
Sbjct  6565  GTCTGAGCG--AGCAA-CGCAAATCAGTTAAAACTTTCAACAACGGATCTCTTGGTTCCG  6621

Query  323   GCATCGATGAAGAACGCAGCGAAATGCGATAAGTAATGTGAATTGCAGAATTCCGTGAAT  382
             ||||||||||||||||||||||||||||||||||||||||||||||||||||||||||||
Sbjct  6622  GCATCGATGAAGAACGCAGCGAAATGCGATAAGTAATGTGAATTGCAGAATTCCGTGAAT  6681

Query  383   CATCGAATCTTTGAACGCACATTGCGCCCCCTGGCATTCCGGGGGGCATGCCTGTTCGAG  442
             ||||||||||||||||||||||||||||||||||||||||||||||||||||||||||||
Sbjct  6682  CATCGAATCTTTGAACGCACATTGCGCCCCCTGGCATTCCGGGGGGCATGCCTGTTCGAG  6741

Query  443   CGTCATTTCAGCCCCTCAAGCCCGGCTTGTGTGATGGACGACCGTCC----------G--  490
             |||||||||| ||||||||||||||||||||||||||||||||||||          |  
Sbjct  6742  CGTCATTTCAACCCCTCAAGCCCGGCTTGTGTGATGGACGACCGTCCCCCCTCCCCAGTA  6801

Query  491   -GCGCCC-CCGTCTT-------T-GG-GGGTGCGGGACGCGCCCGAAAAGCAGTGGCCAG  539
               | ||| ||| |||       | || ||| | ||||||||||||||||||||||| |||
Sbjct  6802  ACCACCCACCG-CTTAGGGGGGTGGGAGGGAGGGGGACGCGCCCGAAAAGCAGTGGTCAG  6860

Query  540   GCCGCGATTCCGGCTTCCTAGGCGAATGGGCAACAAACCAGCGCCTCCAGGACCGGCCG-  598
             |||||||||||||| |||| ||||||||||  ||| |||| |||||||||||||||||| 
Sbjct  6861  GCCGCGATTCCGGC-TCCTGGGCGAATGGG--ACATACCACCGCCTCCAGGACCGGCCGG  6917

Query  599   C--CCTGGCCTCAAAATCTGTTTTATACTTA-TCAGGTTGACCTCGGATCAGGTAGGGAT  655
             |   |||||||  ||  |     | || ||| ||||||||||||||||||||||||||||
Sbjct  6918  CAGGCTGGCCT--AACGC-ACCATGTA-TTATTCAGGTTGACCTCGGATCAGGTAGGGAT  6973

Query  656   ACCCGCTGAACTTAAGCATATCAATAAGCGGAGGAAAAGAAACCAACAGGGATTGCCCCA  715
             ||||||||||||||||||||||||||||||||||||||||||||||||||||||||||||
Sbjct  6974  ACCCGCTGAACTTAAGCATATCAATAAGCGGAGGAAAAGAAACCAACAGGGATTGCCCCA  7033

Query  716   GTAACGGCGAGTGAAGCGGCAAGAGCTCAAATTTGAAATCTGGCCTCCC-CCGGGGGCCC  774
             |||||||||||||||||||||||||||||||||||||||||||||||||   ||||| ||
Sbjct  7034  GTAACGGCGAGTGAAGCGGCAAGAGCTCAAATTTGAAATCTGGCCTCCCTTGGGGGGTCC  7093

Query  775   GAGTTGTAATTTGCAGAGGATGCTTCGGGTGCGGCCGCCGTCTAAGTTCCTTGGAACAGG  834
             ||||||||||||| ||||||||||||||||| ||||||||||||||||||||||||||||
Sbjct  7094  GAGTTGTAATTTGTAGAGGATGCTTCGGGTGTGGCCGCCGTCTAAGTTCCTTGGAACAGG  7153

Query  835   ACGTCAGAGAGGGTGAGAATCCCGTCTTGGGCGGGCGGTCCGCGCCCGTGTGAAGCTCCT  894
             |||||  ||||||||||||||||||||||||||| |||||||||||||||||||||||||
Sbjct  7154  ACGTCGTAGAGGGTGAGAATCCCGTCTTGGGCGGCCGGTCCGCGCCCGTGTGAAGCTCCT  7213

Query  895   TCGACGAGTCGAGTTGTTTGGGAATGCAGCTCTAAGCGGGTGGTAAATTTCATCTAAAGC  954
             ||||||||||||||||||||||||||||||||||||||||||||||||||||||||||||
Sbjct  7214  TCGACGAGTCGAGTTGTTTGGGAATGCAGCTCTAAGCGGGTGGTAAATTTCATCTAAAGC  7273

Query  955   TAAATATTGGCCGGAGACCGATAGCGCACAAGTAGAGTGATCGAAAGGTTAAAAGCACCT  1014
             |||||| |||||||||||||||||||||||||||||||||||||||||||||||||||||
Sbjct  7274  TAAATACTGGCCGGAGACCGATAGCGCACAAGTAGAGTGATCGAAAGGTTAAAAGCACCT  7333

Query  1015  TGAAAAGGGAGTTAAACAGCACGTGAAATTGTTGAAAGGGAAGCGCTTGCGGCCAGACTC  1074
             ||||||||||||||||||||||||||||||||||||||||||||||||||||||||||||
Sbjct  7334  TGAAAAGGGAGTTAAACAGCACGTGAAATTGTTGAAAGGGAAGCGCTTGCGGCCAGACTC  7393

Query  1075  G-GGGGCGGGGTTCAGCGGGTGCTCGTCGCCCGTGTACTCCTCGT-CTCCCGGGCCAGCA  1132
             | ||||||||||||||||||||| |||| |||||| ||||| ||| | ||||||||||||
Sbjct  7394  GAGGGGCGGGGTTCAGCGGGTGCGCGTCACCCGTGCACTCCCCGTCCCCCCGGGCCAGCA  7453

Query  1133  TCAGTTTCGACGGCCGGTCAAAGGCCCCCGGAATGTGTCGTCTCTCGGGACGTCTTATAG  1192
             ||||||||||||||||||||||||||||||||||||||||||||| ||||||||||||||
Sbjct  7454  TCAGTTTCGACGGCCGGTCAAAGGCCCCCGGAATGTGTCGTCTCTAGGGACGTCTTATAG  7513

Query  1193  CCGGGGGTGCAATGCGGCCCGTCGGGACTGAGGAACGCGCTCCGGCTCGGATGCTGGCGT  1252
             ||||||||||||||||||||| ||||||||||||||||||||||||||||||||||||||
Sbjct  7514  CCGGGGGTGCAATGCGGCCCGCCGGGACTGAGGAACGCGCTCCGGCTCGGATGCTGGCGT  7573

Query  1253  AATGGCCGTAAGCGGCCCGTCTTGAAACACGGACCAAGGAGTCTAACATCCACGCGAGTG  1312
             ||||||||||||||||||||||||||||||||||||||||||||||||||||||||||||
Sbjct  7574  AATGGCCGTAAGCGGCCCGTCTTGAAACACGGACCAAGGAGTCTAACATCCACGCGAGTG  7633

Query  1313  TTCGGGTGTCAAACCCGTGCGCGCAGTGAAAGCGAACGGAGGTGGGAGCCTTAGGGCGCA  1372
             |||||||||||||||||||||||||||||||||||||||||||||||||| |||||||||
Sbjct  7634  TTCGGGTGTCAAACCCGTGCGCGCAGTGAAAGCGAACGGAGGTGGGAGCCCTAGGGCGCA  7693

Query  1373  CCATCGACCGATCCTGAAGTCTTCGGATGGATTTGAGTAGGAGC  1416
             ||||||||||||||||||||||||||||||||||||||||||||
Sbjct  7694  CCATCGACCGATCCTGAAGTCTTCGGATGGATTTGAGTAGGAGC  7737


 Score = 1022 bits (553),  Expect = 0.0
 Identities = 563/568 (99%), Gaps = 0/568 (0%)
 Strand=Plus/Plus

Query  1494  AGCGGTTCTGACGTGCAAATCGATCGTCAAATTTGGGCATAGGGGCGAAAGACTAATCGA  1553
             ||||||||||||||||||||||||||||||||||||||||||||||||||||||||||||
Sbjct  7813  AGCGGTTCTGACGTGCAAATCGATCGTCAAATTTGGGCATAGGGGCGAAAGACTAATCGA  7872

Query  1554  ACCATCTAGTAGCTGGTTCCTGCCGAAGTTTCCCTCAGGATAGCAGTGACGAGATTCCAG  1613
             ||||||||||||||||||||||||||||||||||||||||||||||||||||||||||||
Sbjct  7873  ACCATCTAGTAGCTGGTTCCTGCCGAAGTTTCCCTCAGGATAGCAGTGACGAGATTCCAG  7932

Query  1614  TTTTATGAGGTAAAGCGAATGATTAGAGGCCTTGGGGATGAAACATCCTTAACCTATTCT  1673
             ||||||||||||||||||||||||||||||||||||| ||||||| ||||||||||||||
Sbjct  7933  TTTTATGAGGTAAAGCGAATGATTAGAGGCCTTGGGGTTGAAACAACCTTAACCTATTCT  7992

Query  1674  CAAACTTTAAATATGTAAGAAGTCCTTGTTTCTTAAGTGAACGTGGGCACTAGAATGGAA  1733
             |||||||||||||||||||||| |||||||||||||||||||||||||||||||||||||
Sbjct  7993  CAAACTTTAAATATGTAAGAAGCCCTTGTTTCTTAAGTGAACGTGGGCACTAGAATGGAA  8052

Query  1734  CGTCACTAGTGGGCCATTTTTGGTAAGCAGAACTGGCGATGCGGGATGAACCGAACGCGA  1793
             ||||||||||||||||||||||||||||||||||||||||||||||||||||||||||||
Sbjct  8053  CGTCACTAGTGGGCCATTTTTGGTAAGCAGAACTGGCGATGCGGGATGAACCGAACGCGA  8112

Query  1794  GGTTAAGGTGCCGGAATGCACGCTCATCAGACACCACAAAAGGTGTTAGTTCATCTAGAC  1853
             ||||||||||||||||||||||||||||||||||||||||||||||||||||||||||||
Sbjct  8113  GGTTAAGGTGCCGGAATGCACGCTCATCAGACACCACAAAAGGTGTTAGTTCATCTAGAC  8172

Query  1854  AGCCCGACGGTGGCCATGGAAGTCGGAATCCGCTAAGGAGTGTGTAACAACTCACGGGCC  1913
             ||||||||||||||||||||||||||||||||||||||||||||||||||||||||||||
Sbjct  8173  AGCCCGACGGTGGCCATGGAAGTCGGAATCCGCTAAGGAGTGTGTAACAACTCACGGGCC  8232

Query  1914  GAATGAACTAGCCCTGAAAATGGATGGCGCTCAAGCGTGCTACCCATACCTCGCCGCCGG  1973
             ||||||||||||||||||||||||||||||||||||||||||||||||||||||||||||
Sbjct  8233  GAATGAACTAGCCCTGAAAATGGATGGCGCTCAAGCGTGCTACCCATACCTCGCCGCCGG  8292

Query  1974  GGTTGAAATGACGCCCCGGCGAGTAGGCAGGCGTGGAGGTCCGTGACGAAGCCCTGGGGG  2033
             |||||||||||||||||||||||||||||||||||| |||||||||||||||||||||||
Sbjct  8293  GGTTGAAATGACGCCCCGGCGAGTAGGCAGGCGTGGGGGTCCGTGACGAAGCCCTGGGGG  8352

Query  2034  TGACCCCGGGTCGAACGGCCTCTAGTGC  2061
             |||||||||||||||||||| |||||||
Sbjct  8353  TGACCCCGGGTCGAACGGCCCCTAGTGC  8380


 Score = 787 bits (426),  Expect = 0.0
 Identities = 572/644 (89%), Gaps = 4/644 (1%)
 Strand=Plus/Plus

Query  650     AGGGATACCCGCTGAACTTAAGCATATCAATAAGCGGAGGAAAAGAAACCAACAGGGATT  709
               |||||||||||||||||||||||||||||||||||||||||||||||||||| |||||||
Sbjct  864203  AGGGATACCCGCTGAACTTAAGCATATCAATAAGCGGAGGAAAAGAAACCAATAGGGATT  864262

Query  710     GCCCCAGTAACGGCGAGTGAAGCGGCAAGAGCTCAAATTTGAAATCTGGCCTCCCCC-GG  768
               ||||||| ||||||||||||||||||||||||||||||||| | ||| |||||||   ||
Sbjct  864263  GCCCCAGAAACGGCGAGTGAAGCGGCAAGAGCTCAAATTTGGAGTCTAGCCTCCCTTAGG  864322

Query  769     GGGCCCGAGTTGTAATTTGCAGAGGATGCTTCGGGTGCGGCCGCCGTCTAAGTTCCTTGG  828
               ||| ||||||||||||||  ||||||| |||||| |   ||||||||||||||||||| |
Sbjct  864323  GGGTCCGAGTTGTAATTTATAGAGGATACTTCGGATATAGCCGCCGTCTAAGTTCCTTAG  864382

Query  829     AACAGGACGTCAGAGAGGGTGAGAATCCCGTCTTGGGCGGGCGGTCCGCGCCCGTGTGAA  888
               |||||||||||  ||||||| ||||||   ||||||||||   || ||||| ||| | ||
Sbjct  864383  AACAGGACGTCGTAGAGGGTAAGAATCTTATCTTGGGCGGCTAGTTCGCGCTCGTATAAA  864442

Query  889     GCTCCTTCGACGAGTCGAGTTGTTTGGGAATGCAGCTCTAAGCGGGTGGTAAATTTCATC  948
               ||||||||||||||||| ||| |||||||||  |||||| ||| ||  ||||||| ||||
Sbjct  864443  GCTCCTTCGACGAGTCGGGTTATTTGGGAATATAGCTCTCAGCAGGAAGTAAATTCCATC  864502

Query  949     TAAAGCTAAATATTGGCCGGAGACCGATAGCGCACAAGTAGAGTGATCGAAAGGTTAAAA  1008
               |||||||||||| | ||||||||   |||||||||||||||||| || ||||||||||||
Sbjct  864503  TAAAGCTAAATACTAGCCGGAGATTAATAGCGCACAAGTAGAGTAATTGAAAGGTTAAAA  864562

Query  1009    GCACCTTGAAAAGGGAGTTAAACAGCACGTGAAATTGTTGAAAGGGAAGCGCTTGCGGCC  1068
               | |||||||||||||||||||||||||||| |||||||| |||||||||||| |||||||
Sbjct  864563  GTACCTTGAAAAGGGAGTTAAACAGCACGTAAAATTGTTAAAAGGGAAGCGCCTGCGGCC  864622

Query  1069    AGACTCG-GGGGCGGGGTTCAGCGGGTGCTCGTCGCCCGTGTACTCCTCGTCTCC-CG-G  1125
               ||||||| ||||||||||||||||||||| |||| ||||| |||||| |   ||| |  |
Sbjct  864623  AGACTCGAGGGGCGGGGTTCAGCGGGTGCGCGTCACCCGTATACTCCCCCATTCCTCTAG  864682

Query  1126    GCCAGCATCAGTTTCGACGGCCGGTCAAAGGCCCCCGGAATGTGTCGTCTCTCGGGACGT  1185
               || || || | |||||||||||||||||||||||||||||| |||||||||| |||||||
Sbjct  864683  GCTAGTATTAATTTCGACGGCCGGTCAAAGGCCCCCGGAATATGTCGTCTCTAGGGACGT  864742

Query  1186    CTTATAGCCGGGGGTGCAATGCGGCCCGTCGGGACTGAGGAACGCGCTCCGGCTCGGATG  1245
               |||| ||||||||||||||||||||||  ||||||||||||||||||||||||| |||||
Sbjct  864743  CTTACAGCCGGGGGTGCAATGCGGCCCCCCGGGACTGAGGAACGCGCTCCGGCTTGGATG  864802

Query  1246    CTGGCGTAATGGCCGTAAGCGGCCCGTCTTGAAACACGGACCAA  1289
               ||||||||||||||||||||||||||||||||||||| ||||||
Sbjct  864803  CTGGCGTAATGGCCGTAAGCGGCCCGTCTTGAAACACAGACCAA  864846


 Score = 76.8 bits (41),  Expect = 3e-09
 Identities = 43/44 (98%), Gaps = 0/44 (0%)
 Strand=Plus/Plus

Query  1     CAAGGTTTCCGTAGGTGAACCTGCGGAAGGATCATTAGCGCGCA  44
             ||||||||||||||||||||||||||||||||||||| ||||||
Sbjct  6265  CAAGGTTTCCGTAGGTGAACCTGCGGAAGGATCATTAACGCGCA  6308


 Score = 76.8 bits (41),  Expect = 3e-09
 Identities = 43/44 (98%), Gaps = 0/44 (0%)
 Strand=Plus/Plus

Query  1      CAAGGTTTCCGTAGGTGAACCTGCGGAAGGATCATTAGCGCGCA  44
              ||||||||||||||||||||||||||||||||||||| ||||||
Sbjct  15266  CAAGGTTTCCGTAGGTGAACCTGCGGAAGGATCATTAACGCGCA  15309


 Score = 76.8 bits (41),  Expect = 3e-09
 Identities = 43/44 (98%), Gaps = 0/44 (0%)
 Strand=Plus/Plus

Query  1      CAAGGTTTCCGTAGGTGAACCTGCGGAAGGATCATTAGCGCGCA  44
              ||||||||||||||||||||||||||||||||||||| ||||||
Sbjct  24265  CAAGGTTTCCGTAGGTGAACCTGCGGAAGGATCATTAACGCGCA  24308


 Score = 76.8 bits (41),  Expect = 3e-09
 Identities = 43/44 (98%), Gaps = 0/44 (0%)
 Strand=Plus/Plus

Query  1      CAAGGTTTCCGTAGGTGAACCTGCGGAAGGATCATTAGCGCGCA  44
              ||||||||||||||||||||||||||||||||||||| ||||||
Sbjct  33268  CAAGGTTTCCGTAGGTGAACCTGCGGAAGGATCATTAACGCGCA  33311


 Score = 76.8 bits (41),  Expect = 3e-09
 Identities = 43/44 (98%), Gaps = 0/44 (0%)
 Strand=Plus/Plus

Query  1      CAAGGTTTCCGTAGGTGAACCTGCGGAAGGATCATTAGCGCGCA  44
              ||||||||||||||||||||||||||||||||||||| ||||||
Sbjct  42360  CAAGGTTTCCGTAGGTGAACCTGCGGAAGGATCATTAACGCGCA  42403


>NW_003299166.1 Microsporum canis CBS 113480 supercont1.4 genomic scaffold, whole 
genome shotgun sequence
Length=2919762

 Score = 2891 bits (1565),  Expect = 0.0
 Identities = 1747/1828 (96%), Gaps = 40/1828 (2%)
 Strand=Plus/Plus

Query  263    GTCTGAGCGTTAGCAAGCAAAAATCAGTTAAAACTTTCAACAACGGATCTCTTGGTTCCG  322
              |||||||||  ||||| |  ||||||||||||||||||||||||||||||||||||||||
Sbjct  33568  GTCTGAGCG--AGCAA-CGCAAATCAGTTAAAACTTTCAACAACGGATCTCTTGGTTCCG  33624

Query  323    GCATCGATGAAGAACGCAGCGAAATGCGATAAGTAATGTGAATTGCAGAATTCCGTGAAT  382
              ||||||||||||||||||||||||||||||||||||||||||||||||||||||||||||
Sbjct  33625  GCATCGATGAAGAACGCAGCGAAATGCGATAAGTAATGTGAATTGCAGAATTCCGTGAAT  33684

Query  383    CATCGAATCTTTGAACGCACATTGCGCCCCCTGGCATTCCGGGGGGCATGCCTGTTCGAG  442
              ||||||||||||||||||||||||||||||||||||||||||||||||||||||||||||
Sbjct  33685  CATCGAATCTTTGAACGCACATTGCGCCCCCTGGCATTCCGGGGGGCATGCCTGTTCGAG  33744

Query  443    CGTCATTTCAGCCCCTCAAGCCCGGCTTGTGTGATGGACGACCGTCC----------G--  490
              |||||||||| ||||||||||||||||||||||||||||||||||||          |  
Sbjct  33745  CGTCATTTCAACCCCTCAAGCCCGGCTTGTGTGATGGACGACCGTCCCCCCTCCCCAGTA  33804

Query  491    -GCGCCC-CCGTCTT-TGGGGGT------G-CGGGACGCGCCCGAAAAGCAGTGGCCAGG  540
                | ||| ||| |||  ||||||      |  ||||||||||||||||||||||| ||||
Sbjct  33805  ACCACCCACCG-CTTAGGGGGGTGGGAGGGAGGGGACGCGCCCGAAAAGCAGTGGTCAGG  33863

Query  541    CCGCGATTCCGGCTTCCTAGGCGAATGGGCAACAAACCAGCGCCTCCAGGACCGGCCG-C  599
              ||||||||||||| |||| ||||||||||  ||| |||| |||||||||||||||||| |
Sbjct  33864  CCGCGATTCCGGC-TCCTGGGCGAATGGG--ACATACCACCGCCTCCAGGACCGGCCGGC  33920

Query  600    --CCTGGCCTCAAAATCTGTTTTATACTTA-TCAGGTTGACCTCGGATCAGGTAGGGATA  656
                 |||||||  ||  |     | || ||| |||||||||||||||||||||||||||||
Sbjct  33921  AGGCTGGCCT--AACGC-ACCATGTA-TTATTCAGGTTGACCTCGGATCAGGTAGGGATA  33976

Query  657    CCCGCTGAACTTAAGCATATCAATAAGCGGAGGAAAAGAAACCAACAGGGATTGCCCCAG  716
              ||||||||||||||||||||||||||||||||||||||||||||||||||||||||||||
Sbjct  33977  CCCGCTGAACTTAAGCATATCAATAAGCGGAGGAAAAGAAACCAACAGGGATTGCCCCAG  34036

Query  717    TAACGGCGAGTGAAGCGGCAAGAGCTCAAATTTGAAATCTGGCCTCCC-CCGGGGGCCCG  775
              ||||||||||||||||||||||||||||||||||||||||||||||||   ||||| |||
Sbjct  34037  TAACGGCGAGTGAAGCGGCAAGAGCTCAAATTTGAAATCTGGCCTCCCTTGGGGGGTCCG  34096

Query  776    AGTTGTAATTTGCAGAGGATGCTTCGGGTGCGGCCGCCGTCTAAGTTCCTTGGAACAGGA  835
              |||||||||||| ||||||||||||||||| |||||||||||||||||||||||||||||
Sbjct  34097  AGTTGTAATTTGTAGAGGATGCTTCGGGTGTGGCCGCCGTCTAAGTTCCTTGGAACAGGA  34156

Query  836    CGTCAGAGAGGGTGAGAATCCCGTCTTGGGCGGGCGGTCCGCGCCCGTGTGAAGCTCCTT  895
              ||||  ||||||||||||||||||||||||||| ||||||||||||||||||||||||||
Sbjct  34157  CGTCGTAGAGGGTGAGAATCCCGTCTTGGGCGGCCGGTCCGCGCCCGTGTGAAGCTCCTT  34216

Query  896    CGACGAGTCGAGTTGTTTGGGAATGCAGCTCTAAGCGGGTGGTAAATTTCATCTAAAGCT  955
              ||||||||||||||||||||||||||||||||||||||||||||||||||||||||||||
Sbjct  34217  CGACGAGTCGAGTTGTTTGGGAATGCAGCTCTAAGCGGGTGGTAAATTTCATCTAAAGCT  34276

Query  956    AAATATTGGCCGGAGACCGATAGCGCACAAGTAGAGTGATCGAAAGGTTAAAAGCACCTT  1015
              ||||| ||||||||||||||||||||||||||||||||||||||||||||||||||||||
Sbjct  34277  AAATACTGGCCGGAGACCGATAGCGCACAAGTAGAGTGATCGAAAGGTTAAAAGCACCTT  34336

Query  1016   GAAAAGGGAGTTAAACAGCACGTGAAATTGTTGAAAGGGAAGCGCTTGCGGCCAGACTCG  1075
              ||||||||||||||||||||||||||||||||||||||||||||||||||||||||||||
Sbjct  34337  GAAAAGGGAGTTAAACAGCACGTGAAATTGTTGAAAGGGAAGCGCTTGCGGCCAGACTCG  34396

Query  1076   -GGGGCGGGGTTCAGCGGGTGCTCGTCGCCCGTGTACTCCTCGT-CTCCCGGGCCAGCAT  1133
               ||||||||||||||||||||| |||| |||||| ||||| ||| | |||||||||||||
Sbjct  34397  AGGGGCGGGGTTCAGCGGGTGCGCGTCACCCGTGCACTCCCCGTCCCCCCGGGCCAGCAT  34456

Query  1134   CAGTTTCGACGGCCGGTCAAAGGCCCCCGGAATGTGTCGTCTCTCGGGACGTCTTATAGC  1193
              |||||||||||||||||||||||||||||||||||||||||||| |||||||||||||||
Sbjct  34457  CAGTTTCGACGGCCGGTCAAAGGCCCCCGGAATGTGTCGTCTCTAGGGACGTCTTATAGC  34516

Query  1194   CGGGGGTGCAATGCGGCCCGTCGGGACTGAGGAACGCGCTCCGGCTCGGATGCTGGCGTA  1253
              |||||||||||||||||||| |||||||||||||||||||||||||||||||||||||||
Sbjct  34517  CGGGGGTGCAATGCGGCCCGCCGGGACTGAGGAACGCGCTCCGGCTCGGATGCTGGCGTA  34576

Query  1254   ATGGCCGTAAGCGGCCCGTCTTGAAACACGGACCAAGGAGTCTAACATCCACGCGAGTGT  1313
              ||||||||||||||||||||||||||||||||||||||||||||||||||||||||||||
Sbjct  34577  ATGGCCGTAAGCGGCCCGTCTTGAAACACGGACCAAGGAGTCTAACATCCACGCGAGTGT  34636

Query  1314   TCGGGTGTCAAACCCGTGCGCGCAGTGAAAGCGAACGGAGGTGGGAGCCTTAGGGCGCAC  1373
              ||||||||||||||||||||||||||||||||||||||||||||||||| ||||||||||
Sbjct  34637  TCGGGTGTCAAACCCGTGCGCGCAGTGAAAGCGAACGGAGGTGGGAGCCCTAGGGCGCAC  34696

Query  1374   CATCGACCGATCCTGAAGTCTTCGGATGGATTTGAGTAGGAGCGTGGCCGTTGGGACCCG  1433
              ||||||||||||||||||||||||||||||||||||||||||||||||||||||||||||
Sbjct  34697  CATCGACCGATCCTGAAGTCTTCGGATGGATTTGAGTAGGAGCGTGGCCGTTGGGACCCG  34756

Query  1434   AAAGATGGTGAACTATGCCTGAATAGGGTGAAGCCAGAGGAAACTCTGGTGGAGGCTCGC  1493
              ||||||||||||||||||||||||||||||||||||||||||||||||||||||||||||
Sbjct  34757  AAAGATGGTGAACTATGCCTGAATAGGGTGAAGCCAGAGGAAACTCTGGTGGAGGCTCGC  34816

Query  1494   AGCGGTTCTGACGTGCAAATCGATCGTCAAATTTGGGCATAGGGGCGAAAGACTAATCGA  1553
              ||||||||||||||||||||||||||||||||||||||||||||||||||||||||||||
Sbjct  34817  AGCGGTTCTGACGTGCAAATCGATCGTCAAATTTGGGCATAGGGGCGAAAGACTAATCGA  34876

Query  1554   ACCATCTAGTAGCTGGTTCCTGCCGAAGTTTCCCTCAGGATAGCAGTGACGAGATTCCAG  1613
              ||||||||||||||||||||||||||||||||||||||||||||||||||||||||||||
Sbjct  34877  ACCATCTAGTAGCTGGTTCCTGCCGAAGTTTCCCTCAGGATAGCAGTGACGAGATTCCAG  34936

Query  1614   TTTTATGAGGTAAAGCGAATGATTAGAGGCCTTGGGGATGAAACATCCTTAACCTATTCT  1673
              ||||||||||||||||||||||||||||||||||||| ||||||| ||||||||||||||
Sbjct  34937  TTTTATGAGGTAAAGCGAATGATTAGAGGCCTTGGGGTTGAAACAACCTTAACCTATTCT  34996

Query  1674   CAAACTTTAAATATGTAAGAAGTCCTTGTTTCTTAAGTGAACGTGGGCACTAGAATGGAA  1733
              |||||||||||||||||||||| |||||||||||||||||||||||||||||||||||||
Sbjct  34997  CAAACTTTAAATATGTAAGAAGCCCTTGTTTCTTAAGTGAACGTGGGCACTAGAATGGAA  35056

Query  1734   CGTCACTAGTGGGCCATTTTTGGTAAGCAGAACTGGCGATGCGGGATGAACCGAACGCGA  1793
              ||||||||||||||||||||||||||||||||||||||||||||||||||||||||||||
Sbjct  35057  CGTCACTAGTGGGCCATTTTTGGTAAGCAGAACTGGCGATGCGGGATGAACCGAACGCGA  35116

Query  1794   GGTTAAGGTGCCGGAATGCACGCTCATCAGACACCACAAAAGGTGTTAGTTCATCTAGAC  1853
              ||||||||||||||||||||||||||||||||||||||||||||||||||||||||||||
Sbjct  35117  GGTTAAGGTGCCGGAATGCACGCTCATCAGACACCACAAAAGGTGTTAGTTCATCTAGAC  35176

Query  1854   AGCCCGACGGTGGCCATGGAAGTCGGAATCCGCTAAGGAGTGTGTAACAACTCACGGGCC  1913
              ||||||||||||||||||||||||||||||||||||||||||||||||||||||||||||
Sbjct  35177  AGCCCGACGGTGGCCATGGAAGTCGGAATCCGCTAAGGAGTGTGTAACAACTCACGGGCC  35236

Query  1914   GAATGAACTAGCCCTGAAAATGGATGGCGCTCAAGCGTGCTACCCATACCTCGCCGCCGG  1973
              ||||||||||||||||||||||||||||||||||||||||||||||||||||||||||||
Sbjct  35237  GAATGAACTAGCCCTGAAAATGGATGGCGCTCAAGCGTGCTACCCATACCTCGCCGCCGG  35296

Query  1974   GGTTGAAATGACGCCCCGGCGAGTAGGCAGGCGTGGAGGTCCGTGACGAAGCCCTGGGGG  2033
              |||||||||||||||||||||||||||||||||||| |||||||||||||||||||||||
Sbjct  35297  GGTTGAAATGACGCCCCGGCGAGTAGGCAGGCGTGGGGGTCCGTGACGAAGCCCTGGGGG  35356

Query  2034   TGACCCCGGGTCGAACGGCCTCTAGTGC  2061
              |||||||||||||||||||| |||||||
Sbjct  35357  TGACCCCGGGTCGAACGGCCCCTAGTGC  35384


 Score = 2885 bits (1562),  Expect = 0.0
 Identities = 1747/1829 (96%), Gaps = 41/1829 (2%)
 Strand=Plus/Plus

Query  263    GTCTGAGCGTTAGCAAGCAAAAATCAGTTAAAACTTTCAACAACGGATCTCTTGGTTCCG  322
              |||||||||  ||||| |  ||||||||||||||||||||||||||||||||||||||||
Sbjct  15566  GTCTGAGCG--AGCAA-CGCAAATCAGTTAAAACTTTCAACAACGGATCTCTTGGTTCCG  15622

Query  323    GCATCGATGAAGAACGCAGCGAAATGCGATAAGTAATGTGAATTGCAGAATTCCGTGAAT  382
              ||||||||||||||||||||||||||||||||||||||||||||||||||||||||||||
Sbjct  15623  GCATCGATGAAGAACGCAGCGAAATGCGATAAGTAATGTGAATTGCAGAATTCCGTGAAT  15682

Query  383    CATCGAATCTTTGAACGCACATTGCGCCCCCTGGCATTCCGGGGGGCATGCCTGTTCGAG  442
              ||||||||||||||||||||||||||||||||||||||||||||||||||||||||||||
Sbjct  15683  CATCGAATCTTTGAACGCACATTGCGCCCCCTGGCATTCCGGGGGGCATGCCTGTTCGAG  15742

Query  443    CGTCATTTCAGCCCCTCAAGCCCGGCTTGTGTGATGGACGACCGTCC----------G--  490
              |||||||||| ||||||||||||||||||||||||||||||||||||          |  
Sbjct  15743  CGTCATTTCAACCCCTCAAGCCCGGCTTGTGTGATGGACGACCGTCCCCCCTCCCCAGTA  15802

Query  491    -GCGCCC-CCGTCTT-------T-GG-GGGTGCGGGACGCGCCCGAAAAGCAGTGGCCAG  539
                | ||| ||| |||       | || ||| | ||||||||||||||||||||||| |||
Sbjct  15803  ACCACCCACCG-CTTAGGGGGGTGGGAGGGAGGGGGACGCGCCCGAAAAGCAGTGGTCAG  15861

Query  540    GCCGCGATTCCGGCTTCCTAGGCGAATGGGCAACAAACCAGCGCCTCCAGGACCGGCCG-  598
              |||||||||||||| |||| ||||||||||  ||| |||| |||||||||||||||||| 
Sbjct  15862  GCCGCGATTCCGGC-TCCTGGGCGAATGGG--ACATACCACCGCCTCCAGGACCGGCCGG  15918

Query  599    C--CCTGGCCTCAAAATCTGTTTTATACTTA-TCAGGTTGACCTCGGATCAGGTAGGGAT  655
              |   |||||||  ||  |     | || ||| ||||||||||||||||||||||||||||
Sbjct  15919  CAGGCTGGCCT--AACGC-ACCATGTA-TTATTCAGGTTGACCTCGGATCAGGTAGGGAT  15974

Query  656    ACCCGCTGAACTTAAGCATATCAATAAGCGGAGGAAAAGAAACCAACAGGGATTGCCCCA  715
              ||||||||||||||||||||||||||||||||||||||||||||||||||||||||||||
Sbjct  15975  ACCCGCTGAACTTAAGCATATCAATAAGCGGAGGAAAAGAAACCAACAGGGATTGCCCCA  16034

Query  716    GTAACGGCGAGTGAAGCGGCAAGAGCTCAAATTTGAAATCTGGCCTCCC-CCGGGGGCCC  774
              |||||||||||||||||||||||||||||||||||||||||||||||||   ||||| ||
Sbjct  16035  GTAACGGCGAGTGAAGCGGCAAGAGCTCAAATTTGAAATCTGGCCTCCCTTGGGGGGTCC  16094

Query  775    GAGTTGTAATTTGCAGAGGATGCTTCGGGTGCGGCCGCCGTCTAAGTTCCTTGGAACAGG  834
              ||||||||||||| ||||||||||||||||| ||||||||||||||||||||||||||||
Sbjct  16095  GAGTTGTAATTTGTAGAGGATGCTTCGGGTGTGGCCGCCGTCTAAGTTCCTTGGAACAGG  16154

Query  835    ACGTCAGAGAGGGTGAGAATCCCGTCTTGGGCGGGCGGTCCGCGCCCGTGTGAAGCTCCT  894
              |||||  ||||||||||||||||||||||||||| |||||||||||||||||||||||||
Sbjct  16155  ACGTCGTAGAGGGTGAGAATCCCGTCTTGGGCGGCCGGTCCGCGCCCGTGTGAAGCTCCT  16214

Query  895    TCGACGAGTCGAGTTGTTTGGGAATGCAGCTCTAAGCGGGTGGTAAATTTCATCTAAAGC  954
              ||||||||||||||||||||||||||||||||||||||||||||||||||||||||||||
Sbjct  16215  TCGACGAGTCGAGTTGTTTGGGAATGCAGCTCTAAGCGGGTGGTAAATTTCATCTAAAGC  16274

Query  955    TAAATATTGGCCGGAGACCGATAGCGCACAAGTAGAGTGATCGAAAGGTTAAAAGCACCT  1014
              |||||| |||||||||||||||||||||||||||||||||||||||||||||||||||||
Sbjct  16275  TAAATACTGGCCGGAGACCGATAGCGCACAAGTAGAGTGATCGAAAGGTTAAAAGCACCT  16334

Query  1015   TGAAAAGGGAGTTAAACAGCACGTGAAATTGTTGAAAGGGAAGCGCTTGCGGCCAGACTC  1074
              ||||||||||||||||||||||||||||||||||||||||||||||||||||||||||||
Sbjct  16335  TGAAAAGGGAGTTAAACAGCACGTGAAATTGTTGAAAGGGAAGCGCTTGCGGCCAGACTC  16394

Query  1075   G-GGGGCGGGGTTCAGCGGGTGCTCGTCGCCCGTGTACTCCTCGT-CTCCCGGGCCAGCA  1132
              | ||||||||||||||||||||| |||| |||||| ||||| ||| | ||||||||||||
Sbjct  16395  GAGGGGCGGGGTTCAGCGGGTGCGCGTCACCCGTGCACTCCCCGTCCCCCCGGGCCAGCA  16454

Query  1133   TCAGTTTCGACGGCCGGTCAAAGGCCCCCGGAATGTGTCGTCTCTCGGGACGTCTTATAG  1192
              ||||||||||||||||||||||||||||||||||||||||||||| ||||||||||||||
Sbjct  16455  TCAGTTTCGACGGCCGGTCAAAGGCCCCCGGAATGTGTCGTCTCTAGGGACGTCTTATAG  16514

Query  1193   CCGGGGGTGCAATGCGGCCCGTCGGGACTGAGGAACGCGCTCCGGCTCGGATGCTGGCGT  1252
              ||||||||||||||||||||| ||||||||||||||||||||||||||||||||||||||
Sbjct  16515  CCGGGGGTGCAATGCGGCCCGCCGGGACTGAGGAACGCGCTCCGGCTCGGATGCTGGCGT  16574

Query  1253   AATGGCCGTAAGCGGCCCGTCTTGAAACACGGACCAAGGAGTCTAACATCCACGCGAGTG  1312
              ||||||||||||||||||||||||||||||||||||||||||||||||||||||||||||
Sbjct  16575  AATGGCCGTAAGCGGCCCGTCTTGAAACACGGACCAAGGAGTCTAACATCCACGCGAGTG  16634

Query  1313   TTCGGGTGTCAAACCCGTGCGCGCAGTGAAAGCGAACGGAGGTGGGAGCCTTAGGGCGCA  1372
              |||||||||||||||||||||||||||||||||||||||||||||||||| |||||||||
Sbjct  16635  TTCGGGTGTCAAACCCGTGCGCGCAGTGAAAGCGAACGGAGGTGGGAGCCCTAGGGCGCA  16694

Query  1373   CCATCGACCGATCCTGAAGTCTTCGGATGGATTTGAGTAGGAGCGTGGCCGTTGGGACCC  1432
              ||||||||||||||||||||||||||||||||||||||||||||||||||||||||||||
Sbjct  16695  CCATCGACCGATCCTGAAGTCTTCGGATGGATTTGAGTAGGAGCGTGGCCGTTGGGACCC  16754

Query  1433   GAAAGATGGTGAACTATGCCTGAATAGGGTGAAGCCAGAGGAAACTCTGGTGGAGGCTCG  1492
              ||||||||||||||||||||||||||||||||||||||||||||||||||||||||||||
Sbjct  16755  GAAAGATGGTGAACTATGCCTGAATAGGGTGAAGCCAGAGGAAACTCTGGTGGAGGCTCG  16814

Query  1493   CAGCGGTTCTGACGTGCAAATCGATCGTCAAATTTGGGCATAGGGGCGAAAGACTAATCG  1552
              ||||||||||||||||||||||||||||||||||||||||||||||||||||||||||||
Sbjct  16815  CAGCGGTTCTGACGTGCAAATCGATCGTCAAATTTGGGCATAGGGGCGAAAGACTAATCG  16874

Query  1553   AACCATCTAGTAGCTGGTTCCTGCCGAAGTTTCCCTCAGGATAGCAGTGACGAGATTCCA  1612
              ||||||||||||||||||||||||||||||||||||||||||||||||||||||||||||
Sbjct  16875  AACCATCTAGTAGCTGGTTCCTGCCGAAGTTTCCCTCAGGATAGCAGTGACGAGATTCCA  16934

Query  1613   GTTTTATGAGGTAAAGCGAATGATTAGAGGCCTTGGGGATGAAACATCCTTAACCTATTC  1672
              |||||||||||||||||||||||||||||||||||||| ||||||| |||||||||||||
Sbjct  16935  GTTTTATGAGGTAAAGCGAATGATTAGAGGCCTTGGGGTTGAAACAACCTTAACCTATTC  16994

Query  1673   TCAAACTTTAAATATGTAAGAAGTCCTTGTTTCTTAAGTGAACGTGGGCACTAGAATGGA  1732
              ||||||||||||||||||||||| ||||||||||||||||||||||||||||||||||||
Sbjct  16995  TCAAACTTTAAATATGTAAGAAGCCCTTGTTTCTTAAGTGAACGTGGGCACTAGAATGGA  17054

Query  1733   ACGTCACTAGTGGGCCATTTTTGGTAAGCAGAACTGGCGATGCGGGATGAACCGAACGCG  1792
              ||||||||||||||||||||||||||||||||||||||||||||||||||||||||||||
Sbjct  17055  ACGTCACTAGTGGGCCATTTTTGGTAAGCAGAACTGGCGATGCGGGATGAACCGAACGCG  17114

Query  1793   AGGTTAAGGTGCCGGAATGCACGCTCATCAGACACCACAAAAGGTGTTAGTTCATCTAGA  1852
              ||||||||||||||||||||||||||||||||||||||||||||||||||||||||||||
Sbjct  17115  AGGTTAAGGTGCCGGAATGCACGCTCATCAGACACCACAAAAGGTGTTAGTTCATCTAGA  17174

Query  1853   CAGCCCGACGGTGGCCATGGAAGTCGGAATCCGCTAAGGAGTGTGTAACAACTCACGGGC  1912
              ||||||||||||||||||||||||||||||||||||||||||||||||||||||||||||
Sbjct  17175  CAGCCCGACGGTGGCCATGGAAGTCGGAATCCGCTAAGGAGTGTGTAACAACTCACGGGC  17234

Query  1913   CGAATGAACTAGCCCTGAAAATGGATGGCGCTCAAGCGTGCTACCCATACCTCGCCGCCG  1972
              ||||||||||||||||||||||||||||||||||||||||||||||||||||||||||||
Sbjct  17235  CGAATGAACTAGCCCTGAAAATGGATGGCGCTCAAGCGTGCTACCCATACCTCGCCGCCG  17294

Query  1973   GGGTTGAAATGACGCCCCGGCGAGTAGGCAGGCGTGGAGGTCCGTGACGAAGCCCTGGGG  2032
              ||||||||||||||||||||||||||||||||||||| ||||||||||||||||||||||
Sbjct  17295  GGGTTGAAATGACGCCCCGGCGAGTAGGCAGGCGTGGGGGTCCGTGACGAAGCCCTGGGG  17354

Query  2033   GTGACCCCGGGTCGAACGGCCTCTAGTGC  2061
              ||||||||||||||||||||| |||||||
Sbjct  17355  GTGACCCCGGGTCGAACGGCCCCTAGTGC  17383


 Score = 2885 bits (1562),  Expect = 0.0
 Identities = 1747/1829 (96%), Gaps = 41/1829 (2%)
 Strand=Plus/Plus

Query  263    GTCTGAGCGTTAGCAAGCAAAAATCAGTTAAAACTTTCAACAACGGATCTCTTGGTTCCG  322
              |||||||||  ||||| |  ||||||||||||||||||||||||||||||||||||||||
Sbjct  24565  GTCTGAGCG--AGCAA-CGCAAATCAGTTAAAACTTTCAACAACGGATCTCTTGGTTCCG  24621

Query  323    GCATCGATGAAGAACGCAGCGAAATGCGATAAGTAATGTGAATTGCAGAATTCCGTGAAT  382
              ||||||||||||||||||||||||||||||||||||||||||||||||||||||||||||
Sbjct  24622  GCATCGATGAAGAACGCAGCGAAATGCGATAAGTAATGTGAATTGCAGAATTCCGTGAAT  24681

Query  383    CATCGAATCTTTGAACGCACATTGCGCCCCCTGGCATTCCGGGGGGCATGCCTGTTCGAG  442
              ||||||||||||||||||||||||||||||||||||||||||||||||||||||||||||
Sbjct  24682  CATCGAATCTTTGAACGCACATTGCGCCCCCTGGCATTCCGGGGGGCATGCCTGTTCGAG  24741

Query  443    CGTCATTTCAGCCCCTCAAGCCCGGCTTGTGTGATGGACGACCGTCC----------G--  490
              |||||||||| ||||||||||||||||||||||||||||||||||||          |  
Sbjct  24742  CGTCATTTCAACCCCTCAAGCCCGGCTTGTGTGATGGACGACCGTCCCCCCTCCCCAGTA  24801

Query  491    -GCGCCC-CCGTCTT-------T-GG-GGGTGCGGGACGCGCCCGAAAAGCAGTGGCCAG  539
                | ||| ||| |||       | || ||| | ||||||||||||||||||||||| |||
Sbjct  24802  ACCACCCACCG-CTTAGGGGGGTGGGAGGGAGGGGGACGCGCCCGAAAAGCAGTGGTCAG  24860

Query  540    GCCGCGATTCCGGCTTCCTAGGCGAATGGGCAACAAACCAGCGCCTCCAGGACCGGCCG-  598
              |||||||||||||| |||| ||||||||||  ||| |||| |||||||||||||||||| 
Sbjct  24861  GCCGCGATTCCGGC-TCCTGGGCGAATGGG--ACATACCACCGCCTCCAGGACCGGCCGG  24917

Query  599    C--CCTGGCCTCAAAATCTGTTTTATACTTA-TCAGGTTGACCTCGGATCAGGTAGGGAT  655
              |   |||||||  ||  |     | || ||| ||||||||||||||||||||||||||||
Sbjct  24918  CAGGCTGGCCT--AACGC-ACCATGTA-TTATTCAGGTTGACCTCGGATCAGGTAGGGAT  24973

Query  656    ACCCGCTGAACTTAAGCATATCAATAAGCGGAGGAAAAGAAACCAACAGGGATTGCCCCA  715
              ||||||||||||||||||||||||||||||||||||||||||||||||||||||||||||
Sbjct  24974  ACCCGCTGAACTTAAGCATATCAATAAGCGGAGGAAAAGAAACCAACAGGGATTGCCCCA  25033

Query  716    GTAACGGCGAGTGAAGCGGCAAGAGCTCAAATTTGAAATCTGGCCTCCC-CCGGGGGCCC  774
              |||||||||||||||||||||||||||||||||||||||||||||||||   ||||| ||
Sbjct  25034  GTAACGGCGAGTGAAGCGGCAAGAGCTCAAATTTGAAATCTGGCCTCCCTTGGGGGGTCC  25093

Query  775    GAGTTGTAATTTGCAGAGGATGCTTCGGGTGCGGCCGCCGTCTAAGTTCCTTGGAACAGG  834
              ||||||||||||| ||||||||||||||||| ||||||||||||||||||||||||||||
Sbjct  25094  GAGTTGTAATTTGTAGAGGATGCTTCGGGTGTGGCCGCCGTCTAAGTTCCTTGGAACAGG  25153

Query  835    ACGTCAGAGAGGGTGAGAATCCCGTCTTGGGCGGGCGGTCCGCGCCCGTGTGAAGCTCCT  894
              |||||  ||||||||||||||||||||||||||| |||||||||||||||||||||||||
Sbjct  25154  ACGTCGTAGAGGGTGAGAATCCCGTCTTGGGCGGCCGGTCCGCGCCCGTGTGAAGCTCCT  25213

Query  895    TCGACGAGTCGAGTTGTTTGGGAATGCAGCTCTAAGCGGGTGGTAAATTTCATCTAAAGC  954
              ||||||||||||||||||||||||||||||||||||||||||||||||||||||||||||
Sbjct  25214  TCGACGAGTCGAGTTGTTTGGGAATGCAGCTCTAAGCGGGTGGTAAATTTCATCTAAAGC  25273

Query  955    TAAATATTGGCCGGAGACCGATAGCGCACAAGTAGAGTGATCGAAAGGTTAAAAGCACCT  1014
              |||||| |||||||||||||||||||||||||||||||||||||||||||||||||||||
Sbjct  25274  TAAATACTGGCCGGAGACCGATAGCGCACAAGTAGAGTGATCGAAAGGTTAAAAGCACCT  25333

Query  1015   TGAAAAGGGAGTTAAACAGCACGTGAAATTGTTGAAAGGGAAGCGCTTGCGGCCAGACTC  1074
              ||||||||||||||||||||||||||||||||||||||||||||||||||||||||||||
Sbjct  25334  TGAAAAGGGAGTTAAACAGCACGTGAAATTGTTGAAAGGGAAGCGCTTGCGGCCAGACTC  25393

Query  1075   G-GGGGCGGGGTTCAGCGGGTGCTCGTCGCCCGTGTACTCCTCGT-CTCCCGGGCCAGCA  1132
              | ||||||||||||||||||||| |||| |||||| ||||| ||| | ||||||||||||
Sbjct  25394  GAGGGGCGGGGTTCAGCGGGTGCGCGTCACCCGTGCACTCCCCGTCCCCCCGGGCCAGCA  25453

Query  1133   TCAGTTTCGACGGCCGGTCAAAGGCCCCCGGAATGTGTCGTCTCTCGGGACGTCTTATAG  1192
              ||||||||||||||||||||||||||||||||||||||||||||| ||||||||||||||
Sbjct  25454  TCAGTTTCGACGGCCGGTCAAAGGCCCCCGGAATGTGTCGTCTCTAGGGACGTCTTATAG  25513

Query  1193   CCGGGGGTGCAATGCGGCCCGTCGGGACTGAGGAACGCGCTCCGGCTCGGATGCTGGCGT  1252
              ||||||||||||||||||||| ||||||||||||||||||||||||||||||||||||||
Sbjct  25514  CCGGGGGTGCAATGCGGCCCGCCGGGACTGAGGAACGCGCTCCGGCTCGGATGCTGGCGT  25573

Query  1253   AATGGCCGTAAGCGGCCCGTCTTGAAACACGGACCAAGGAGTCTAACATCCACGCGAGTG  1312
              ||||||||||||||||||||||||||||||||||||||||||||||||||||||||||||
Sbjct  25574  AATGGCCGTAAGCGGCCCGTCTTGAAACACGGACCAAGGAGTCTAACATCCACGCGAGTG  25633

Query  1313   TTCGGGTGTCAAACCCGTGCGCGCAGTGAAAGCGAACGGAGGTGGGAGCCTTAGGGCGCA  1372
              |||||||||||||||||||||||||||||||||||||||||||||||||| |||||||||
Sbjct  25634  TTCGGGTGTCAAACCCGTGCGCGCAGTGAAAGCGAACGGAGGTGGGAGCCCTAGGGCGCA  25693

Query  1373   CCATCGACCGATCCTGAAGTCTTCGGATGGATTTGAGTAGGAGCGTGGCCGTTGGGACCC  1432
              ||||||||||||||||||||||||||||||||||||||||||||||||||||||||||||
Sbjct  25694  CCATCGACCGATCCTGAAGTCTTCGGATGGATTTGAGTAGGAGCGTGGCCGTTGGGACCC  25753

Query  1433   GAAAGATGGTGAACTATGCCTGAATAGGGTGAAGCCAGAGGAAACTCTGGTGGAGGCTCG  1492
              ||||||||||||||||||||||||||||||||||||||||||||||||||||||||||||
Sbjct  25754  GAAAGATGGTGAACTATGCCTGAATAGGGTGAAGCCAGAGGAAACTCTGGTGGAGGCTCG  25813

Query  1493   CAGCGGTTCTGACGTGCAAATCGATCGTCAAATTTGGGCATAGGGGCGAAAGACTAATCG  1552
              ||||||||||||||||||||||||||||||||||||||||||||||||||||||||||||
Sbjct  25814  CAGCGGTTCTGACGTGCAAATCGATCGTCAAATTTGGGCATAGGGGCGAAAGACTAATCG  25873

Query  1553   AACCATCTAGTAGCTGGTTCCTGCCGAAGTTTCCCTCAGGATAGCAGTGACGAGATTCCA  1612
              ||||||||||||||||||||||||||||||||||||||||||||||||||||||||||||
Sbjct  25874  AACCATCTAGTAGCTGGTTCCTGCCGAAGTTTCCCTCAGGATAGCAGTGACGAGATTCCA  25933

Query  1613   GTTTTATGAGGTAAAGCGAATGATTAGAGGCCTTGGGGATGAAACATCCTTAACCTATTC  1672
              |||||||||||||||||||||||||||||||||||||| ||||||| |||||||||||||
Sbjct  25934  GTTTTATGAGGTAAAGCGAATGATTAGAGGCCTTGGGGTTGAAACAACCTTAACCTATTC  25993

Query  1673   TCAAACTTTAAATATGTAAGAAGTCCTTGTTTCTTAAGTGAACGTGGGCACTAGAATGGA  1732
              ||||||||||||||||||||||| ||||||||||||||||||||||||||||||||||||
Sbjct  25994  TCAAACTTTAAATATGTAAGAAGCCCTTGTTTCTTAAGTGAACGTGGGCACTAGAATGGA  26053

Query  1733   ACGTCACTAGTGGGCCATTTTTGGTAAGCAGAACTGGCGATGCGGGATGAACCGAACGCG  1792
              ||||||||||||||||||||||||||||||||||||||||||||||||||||||||||||
Sbjct  26054  ACGTCACTAGTGGGCCATTTTTGGTAAGCAGAACTGGCGATGCGGGATGAACCGAACGCG  26113

Query  1793   AGGTTAAGGTGCCGGAATGCACGCTCATCAGACACCACAAAAGGTGTTAGTTCATCTAGA  1852
              ||||||||||||||||||||||||||||||||||||||||||||||||||||||||||||
Sbjct  26114  AGGTTAAGGTGCCGGAATGCACGCTCATCAGACACCACAAAAGGTGTTAGTTCATCTAGA  26173

Query  1853   CAGCCCGACGGTGGCCATGGAAGTCGGAATCCGCTAAGGAGTGTGTAACAACTCACGGGC  1912
              ||||||||||||||||||||||||||||||||||||||||||||||||||||||||||||
Sbjct  26174  CAGCCCGACGGTGGCCATGGAAGTCGGAATCCGCTAAGGAGTGTGTAACAACTCACGGGC  26233

Query  1913   CGAATGAACTAGCCCTGAAAATGGATGGCGCTCAAGCGTGCTACCCATACCTCGCCGCCG  1972
              ||||||||||||||||||||||||||||||||||||||||||||||||||||||||||||
Sbjct  26234  CGAATGAACTAGCCCTGAAAATGGATGGCGCTCAAGCGTGCTACCCATACCTCGCCGCCG  26293

Query  1973   GGGTTGAAATGACGCCCCGGCGAGTAGGCAGGCGTGGAGGTCCGTGACGAAGCCCTGGGG  2032
              ||||||||||||||||||||||||||||||||||||| ||||||||||||||||||||||
Sbjct  26294  GGGTTGAAATGACGCCCCGGCGAGTAGGCAGGCGTGGGGGTCCGTGACGAAGCCCTGGGG  26353

Query  2033   GTGACCCCGGGTCGAACGGCCTCTAGTGC  2061
              ||||||||||||||||||||| |||||||
Sbjct  26354  GTGACCCCGGGTCGAACGGCCCCTAGTGC  26382


 Score = 2571 bits (1392),  Expect = 0.0
 Identities = 1573/1653 (95%), Gaps = 41/1653 (2%)
 Strand=Plus/Plus

Query  263    GTCTGAGCGTTAGCAAGCAAAAATCAGTTAAAACTTTCAACAACGGATCTCTTGGTTCCG  322
              |||||||||  ||||| |  ||||||||||||||||||||||||||||||||||||||||
Sbjct  42660  GTCTGAGCG--AGCAA-CGCAAATCAGTTAAAACTTTCAACAACGGATCTCTTGGTTCCG  42716

Query  323    GCATCGATGAAGAACGCAGCGAAATGCGATAAGTAATGTGAATTGCAGAATTCCGTGAAT  382
              ||||||||||||||||||||||||||||||||||||||||||||||||||||||||||||
Sbjct  42717  GCATCGATGAAGAACGCAGCGAAATGCGATAAGTAATGTGAATTGCAGAATTCCGTGAAT  42776

Query  383    CATCGAATCTTTGAACGCACATTGCGCCCCCTGGCATTCCGGGGGGCATGCCTGTTCGAG  442
              ||||||||||||||||||||||||||||||||||||||||||||||||||||||||||||
Sbjct  42777  CATCGAATCTTTGAACGCACATTGCGCCCCCTGGCATTCCGGGGGGCATGCCTGTTCGAG  42836

Query  443    CGTCATTTCAGCCCCTCAAGCCCGGCTTGTGTGATGGACGACCGTCC----------G--  490
              |||||||||| ||||||||||||||||||||||||||||||||||||          |  
Sbjct  42837  CGTCATTTCAACCCCTCAAGCCCGGCTTGTGTGATGGACGACCGTCCCCCCTCCCCAGTA  42896

Query  491    -GCGCCC-CCGTCTT-------T-GG-GGGTGCGGGACGCGCCCGAAAAGCAGTGGCCAG  539
                | ||| ||| |||       | || ||| | ||||||||||||||||||||||| |||
Sbjct  42897  ACCACCCACCG-CTTAGGGGGGTGGGAGGGAGGGGGACGCGCCCGAAAAGCAGTGGTCAG  42955

Query  540    GCCGCGATTCCGGCTTCCTAGGCGAATGGGCAACAAACCAGCGCCTCCAGGACCGGCCG-  598
              |||||||||||||| |||| ||||||||||  ||| |||| |||||||||||||||||| 
Sbjct  42956  GCCGCGATTCCGGC-TCCTGGGCGAATGGG--ACATACCACCGCCTCCAGGACCGGCCGG  43012

Query  599    C--CCTGGCCTCAAAATCTGTTTTATACTTA-TCAGGTTGACCTCGGATCAGGTAGGGAT  655
              |   |||||||  ||  |     | || ||| ||||||||||||||||||||||||||||
Sbjct  43013  CAGGCTGGCCT--AACGC-ACCATGTA-TTATTCAGGTTGACCTCGGATCAGGTAGGGAT  43068

Query  656    ACCCGCTGAACTTAAGCATATCAATAAGCGGAGGAAAAGAAACCAACAGGGATTGCCCCA  715
              ||||||||||||||||||||||||||||||||||||||||||||||||||||||||||||
Sbjct  43069  ACCCGCTGAACTTAAGCATATCAATAAGCGGAGGAAAAGAAACCAACAGGGATTGCCCCA  43128

Query  716    GTAACGGCGAGTGAAGCGGCAAGAGCTCAAATTTGAAATCTGGCCTCCC-CCGGGGGCCC  774
              |||||||||||||||||||||||||||||||||||||||||||||||||   ||||| ||
Sbjct  43129  GTAACGGCGAGTGAAGCGGCAAGAGCTCAAATTTGAAATCTGGCCTCCCTTGGGGGGTCC  43188

Query  775    GAGTTGTAATTTGCAGAGGATGCTTCGGGTGCGGCCGCCGTCTAAGTTCCTTGGAACAGG  834
              ||||||||||||| ||||||||||||||||| ||||||||||||||||||||||||||||
Sbjct  43189  GAGTTGTAATTTGTAGAGGATGCTTCGGGTGTGGCCGCCGTCTAAGTTCCTTGGAACAGG  43248

Query  835    ACGTCAGAGAGGGTGAGAATCCCGTCTTGGGCGGGCGGTCCGCGCCCGTGTGAAGCTCCT  894
              |||||  ||||||||||||||||||||||||||| |||||||||||||||||||||||||
Sbjct  43249  ACGTCGTAGAGGGTGAGAATCCCGTCTTGGGCGGCCGGTCCGCGCCCGTGTGAAGCTCCT  43308

Query  895    TCGACGAGTCGAGTTGTTTGGGAATGCAGCTCTAAGCGGGTGGTAAATTTCATCTAAAGC  954
              ||||||||||||||||||||||||||||||||||||||||||||||||||||||||||||
Sbjct  43309  TCGACGAGTCGAGTTGTTTGGGAATGCAGCTCTAAGCGGGTGGTAAATTTCATCTAAAGC  43368

Query  955    TAAATATTGGCCGGAGACCGATAGCGCACAAGTAGAGTGATCGAAAGGTTAAAAGCACCT  1014
              |||||| |||||||||||||||||||||||||||||||||||||||||||||||||||||
Sbjct  43369  TAAATACTGGCCGGAGACCGATAGCGCACAAGTAGAGTGATCGAAAGGTTAAAAGCACCT  43428

Query  1015   TGAAAAGGGAGTTAAACAGCACGTGAAATTGTTGAAAGGGAAGCGCTTGCGGCCAGACTC  1074
              ||||||||||||||||||||||||||||||||||||||||||||||||||||||||||||
Sbjct  43429  TGAAAAGGGAGTTAAACAGCACGTGAAATTGTTGAAAGGGAAGCGCTTGCGGCCAGACTC  43488

Query  1075   G-GGGGCGGGGTTCAGCGGGTGCTCGTCGCCCGTGTACTCCTCGT-CTCCCGGGCCAGCA  1132
              | ||||||||||||||||||||| |||| |||||| ||||| ||| | ||||||||||||
Sbjct  43489  GAGGGGCGGGGTTCAGCGGGTGCGCGTCACCCGTGCACTCCCCGTCCCCCCGGGCCAGCA  43548

Query  1133   TCAGTTTCGACGGCCGGTCAAAGGCCCCCGGAATGTGTCGTCTCTCGGGACGTCTTATAG  1192
              ||||||||||||||||||||||||||||||||||||||||||||| ||||||||||||||
Sbjct  43549  TCAGTTTCGACGGCCGGTCAAAGGCCCCCGGAATGTGTCGTCTCTAGGGACGTCTTATAG  43608

Query  1193   CCGGGGGTGCAATGCGGCCCGTCGGGACTGAGGAACGCGCTCCGGCTCGGATGCTGGCGT  1252
              ||||||||||||||||||||| ||||||||||||||||||||||||||||||||||||||
Sbjct  43609  CCGGGGGTGCAATGCGGCCCGCCGGGACTGAGGAACGCGCTCCGGCTCGGATGCTGGCGT  43668

Query  1253   AATGGCCGTAAGCGGCCCGTCTTGAAACACGGACCAAGGAGTCTAACATCCACGCGAGTG  1312
              ||||||||||||||||||||||||||||||||||||||||||||||||||||||||||||
Sbjct  43669  AATGGCCGTAAGCGGCCCGTCTTGAAACACGGACCAAGGAGTCTAACATCCACGCGAGTG  43728

Query  1313   TTCGGGTGTCAAACCCGTGCGCGCAGTGAAAGCGAACGGAGGTGGGAGCCTTAGGGCGCA  1372
              |||||||||||||||||||||||||||||||||||||||||||||||||| |||||||||
Sbjct  43729  TTCGGGTGTCAAACCCGTGCGCGCAGTGAAAGCGAACGGAGGTGGGAGCCCTAGGGCGCA  43788

Query  1373   CCATCGACCGATCCTGAAGTCTTCGGATGGATTTGAGTAGGAGCGTGGCCGTTGGGACCC  1432
              ||||||||||||||||||||||||||||||||||||||||||||||||||||||||||||
Sbjct  43789  CCATCGACCGATCCTGAAGTCTTCGGATGGATTTGAGTAGGAGCGTGGCCGTTGGGACCC  43848

Query  1433   GAAAGATGGTGAACTATGCCTGAATAGGGTGAAGCCAGAGGAAACTCTGGTGGAGGCTCG  1492
              ||||||||||||||||||||||||||||||||||||||||||||||||||||||||||||
[truncated: 2,959,395 more chars]
