# Supplementary material for: Using nanopore sequencing to identify fungi from clinical samples with high phylogenetic resolution
Source: Sci Rep. 2023 Jun 16;13:9785. doi: 10.1038/s41598-023-37016-0 (PMC10275880; doi:10.1038/s41598-023-37016-0)
Supplement: Supplementary file 1 — Supplementary Information. [file 41598_2023_37016_MOESM1_ESM.zip › Supplementary_Information/Supplementary_Data/Data_S5_Mock_blast/results/Mock_RGN4_8_fmt0.txt]

BLASTN 2.13.0+


Reference: Zheng Zhang, Scott Schwartz, Lukas Wagner, and Webb
Miller (2000), "A greedy algorithm for aligning DNA sequences", J
Comput Biol 2000; 7(1-2):203-14.


Database: all.fna
           16,976,359 sequences; 173,045,930,078 total letters


Query= LR7_8

Length=2272
                                                                      Score     E
Sequences producing significant alignments:                          (Bits)  Value

CR380958.2 Candida glabrata strain CBS138 chromosome L complete s...  4189    0.0  
NC_006035.2 [Candida] glabrata strain CBS138 chromosome L complet...  4189    0.0  
JANLBP010000028.1 Alternaria dauci isolate CALB1 scaffold28, whol...  4163    0.0  
JAHUZD010000048.1 Candida oxycetoniae strain CBS 10844 scaffold94...  3491    0.0  
NW_026055390.1 Candida oxycetoniae strain CBS 10844 chromosome Un...  3491    0.0  
JAEVGP010000015.1 [Candida] nivariensis strain CBS 9983 tig24, wh...  2460    0.0  
JAEVGP010000005.1 [Candida] nivariensis strain CBS 9983 tig05, wh...  2460    0.0  
CAPT01000119.1 Nakaseomyces delphensis CBS 2170 WGS project CAPT0...  2364    0.0  
CAPU01000149.1 Candida bracarensis CBS 10154 WGS project CAPU0000...  2303    0.0  
PPOK01000135.1 Kazachstania taianensis strain NRRL Y-48846 NODE_1...  2261    0.0  
CP059272.1 Torulaspora sp. CBS 2947 strain CBS2947 chromosome 6       2224    0.0  
PPNA02000031.1 Torulaspora maleeae strain CBS 10694 NODE_31_lengt...  2213    0.0  
CAKNUP010000036.1 Torulaspora indica genome assembly, contig: NOD...  2207    0.0  
VZVN01000183.1 Saccharomyces cerevisiae x Saccharomyces kudriavze...  2204    0.0  
VZVB01000255.1 Saccharomyces cerevisiae x Saccharomyces eubayanus...  2204    0.0  
JANLBP010000030.1 Alternaria dauci isolate CALB1 scaffold30, whol...  2204    0.0  
CM003566.1 Saccharomyces sp. 'boulardii' strain unique28 chromoso...  2204    0.0  
MVPU01000017.1 Saccharomyces sp. M14 scaffold15, whole genome sho...  2204    0.0  
BK006945.2 TPA: Saccharomyces cerevisiae S288C chromosome XII, co...  2204    0.0  
NC_001144.5 Saccharomyces cerevisiae S288C chromosome XII, comple...  2204    0.0  
CP059251.1 Torulaspora globosa strain CBS764 chromosome 6             2202    0.0  
HE576754.1 Naumovozyma castellii CBS 4309 chromosome 3, complete ...  2202    0.0  
NC_016493.1 Naumovozyma castellii CBS 4309 chromosome 3, complete...  2202    0.0  
NC_050732.1 Torulaspora globosa chromosome 6, complete sequence       2202    0.0  
VZWS01000247.1 Saccharomyces cerevisiae x Saccharomyces kudriavze...  2198    0.0  
OX291442.1 Torulaspora quercuum strain UCD657 genome assembly, ch...  2196    0.0  
PPHX02000037.1 Torulaspora franciscae strain NRRL Y-17532 flatten...  2196    0.0  
VZWP01000066.1 Saccharomyces eubayanus x Saccharomyces uvarum str...  2193    0.0  
LT986474.1 Saccharomyces jurei genome assembly, chromosome: XII.1     2193    0.0  
CM034489.1 Saccharomyces uvarum strain CBS 7001 chromosome XII, w...  2193    0.0  
CP058611.1 Zygotorulaspora mrakii strain NRRL Y-6702 chromosome 8     2191    0.0  
CP058607.1 Zygotorulaspora mrakii strain NRRL Y-6702 chromosome 4     2191    0.0  
JABBEO010000012.1 Torulaspora pretoriensis strain CBS 2187 scaffo...  2191    0.0  
NC_050726.1 Zygotorulaspora mrakii chromosome 8, complete sequence    2191    0.0  
NC_050722.1 Zygotorulaspora mrakii chromosome 4, complete sequence    2191    0.0  
NJIJ01000033.1 Kazachstania servazzii strain SRCM102023 contig000...  2189    0.0  
NJIJ01000034.1 Kazachstania servazzii strain SRCM102023 contig000...  2189    0.0  
NJIJ01000036.1 Kazachstania servazzii strain SRCM102023 contig000...  2189    0.0  
NJIJ01000040.1 Kazachstania servazzii strain SRCM102023 contig000...  2189    0.0  
NJIJ01000049.1 Kazachstania servazzii strain SRCM102023 contig000...  2189    0.0  
NJIJ01000052.1 Kazachstania servazzii strain SRCM102023 contig000...  2189    0.0  
NJIJ01000053.1 Kazachstania servazzii strain SRCM102023 contig000...  2189    0.0  
NJIJ01000054.1 Kazachstania servazzii strain SRCM102023 contig000...  2189    0.0  
NJIJ01000059.1 Kazachstania servazzii strain SRCM102023 contig000...  2189    0.0  
NJIJ01000060.1 Kazachstania servazzii strain SRCM102023 contig000...  2189    0.0  
NJIJ01000061.1 Kazachstania servazzii strain SRCM102023 contig000...  2189    0.0  
NJIJ01000063.1 Kazachstania servazzii strain SRCM102023 contig000...  2189    0.0  
NJIJ01000064.1 Kazachstania servazzii strain SRCM102023 contig000...  2189    0.0  
NJIJ01000066.1 Kazachstania servazzii strain SRCM102023 contig000...  2189    0.0  
NJIJ01000069.1 Kazachstania servazzii strain SRCM102023 contig000...  2189    0.0  
NJIJ01000071.1 Kazachstania servazzii strain SRCM102023 contig000...  2189    0.0  
NJIJ01000073.1 Kazachstania servazzii strain SRCM102023 contig000...  2189    0.0  
NJIJ01000074.1 Kazachstania servazzii strain SRCM102023 contig000...  2189    0.0  
NJIJ01000075.1 Kazachstania servazzii strain SRCM102023 contig000...  2189    0.0  
NJIJ01000085.1 Kazachstania servazzii strain SRCM102023 contig000...  2189    0.0  
CP080215.1 Saccharomyces bayanus strain FM677 chromosome XII          2187    0.0  
NJIJ01000032.1 Kazachstania servazzii strain SRCM102023 contig000...  2183    0.0  
NJIJ01000062.1 Kazachstania servazzii strain SRCM102023 contig000...  2183    0.0  
UEGL01000052.1 Zygosaccharomyces sapae isolate ABT301 genome asse...  2183    0.0  
HE580273.2 Naumovozyma dairenensis CBS 421 chromosome 7, complete...  2183    0.0  
NC_016485.2 Naumovozyma dairenensis CBS 421 chromosome 7, complet...  2183    0.0  
UEGL01000009.1 Zygosaccharomyces sapae isolate ABT301 genome asse...  2182    0.0  
UEGL01000028.1 Zygosaccharomyces sapae isolate ABT301 genome asse...  2182    0.0  
UEGL01000008.1 Zygosaccharomyces sapae isolate ABT301 genome asse...  2182    0.0  
UEGL01000010.1 Zygosaccharomyces sapae isolate ABT301 genome asse...  2180    0.0  
NJIJ01000043.1 Kazachstania servazzii strain SRCM102023 contig000...  2178    0.0  
CU928181.1 Zygosaccharomyces rouxii strain CBS732 chromosome E co...  2178    0.0  
NC_012994.1 Zygosaccharomyces rouxii strain CBS732 chromosome E c...  2178    0.0  
NJIJ01000045.1 Kazachstania servazzii strain SRCM102023 contig000...  2176    0.0  
FYBL01000016.1 Torulaspora microellipsoides genome assembly, cont...  2174    0.0  
CAKOGT010000019.1 Kazachstania bulderi genome assembly, contig: K...  2172    0.0  
CP030973.1 Saccharomyces kudriavzevii strain CR85 chromosome XII,...  2172    0.0  
PPOL02000167.1 Kazachstania siamensis strain NRRL Y-48842 NODE_16...  2170    0.0  
PPOJ02000117.1 Kazachstania intestinalis strain NRRL Y-48847 NODE...  2170    0.0  
HE616749.1 Torulaspora delbrueckii CBS 1146 chromosome 8, complet...  2169    0.0  
LT598468.1 Lachancea mirantina genome assembly, chromosome: H, wh...  2169    0.0  
NC_016508.1 Torulaspora delbrueckii CBS 1146 chromosome 8, comple...  2169    0.0  
PUHR01000350.1 Kazachstania exigua strain OG2 scaffold_350, whole...  2167    0.0  
VAPW01000078.1 Kazachstania telluris strain UCD400 NODE_78_length...  2167    0.0  
NJIJ01000055.1 Kazachstania servazzii strain SRCM102023 contig000...  2165    0.0  
UEGL01000039.1 Zygosaccharomyces sapae isolate ABT301 genome asse...  2165    0.0  
CAEFZW010000005.1 Kazachstania barnettii strain CLIB 1767 genome ...  2163    0.0  
HE978314.1 Kazachstania naganishii CBS 8797 chromosome 1, complet...  2163    0.0  
NC_035922.1 Kazachstania naganishii CBS 8797 chromosome 1, comple...  2163    0.0  
NW_024545242.1 Kazachstania barnettii strain CLIB 1767 genome ass...  2163    0.0  
UEGL01000006.1 Zygosaccharomyces sapae isolate ABT301 genome asse...  2161    0.0  
AABZ01000315.1 Saccharomyces mikatae IFO 1815 contig_884, whole g...  2161    0.0  
JAFHAQ020000021.1 Kazachstania slooffiae strain ABBL 000022F_arro...  2161    0.0  
PPKA01000099.1 Zygosaccharomyces bisporus strain NRRL Y-12626 fla...  2156    0.0  
CM000694.1 Saccharomyces kluyveri NRRL Y-12651 chromosome H, whol...  2156    0.0  
PPOP02000110.1 Kazachstania bromeliacearum strain NRRL Y-48836 NO...  2156    0.0  
CP019500.1 Zygosaccharomyces parabailii strain ATCC 60483 chromos...  2152    0.0  
CP019493.1 Zygosaccharomyces parabailii strain ATCC 60483 chromos...  2152    0.0  
FXLY01000006.1 Kazachstania saulgeensis genome assembly, contig: ...  2152    0.0  
JAIWYV020000017.1 Kazachstania humilis strain YMX004033 scaffold1...  2148    0.0  
JAIWYV020000005.1 Kazachstania humilis strain YMX004033 scaffold0...  2148    0.0  
CAPW01000003.1 Candida castellii CBS 4332 WGS project CAPW0000000...  2146    0.0  
LT598491.1 Lachancea fermentati strain CBS 6772 genome assembly, ...  2143    0.0  
PPJZ01000145.1 Zygosaccharomyces kombuchaensis strain NRRL YB-481...  2143    0.0  
CP048993.1 Saccharomyces pastorianus strain CBS 1483 chromosome S...  2139    0.0  
JAKZLQ010000155.1 Kazachstania bovina isolate CBS 16326 contig_77...  2139    0.0  
LT598461.1 Lachancea dasiensis CBS 10888 genome assembly, chromos...  2137    0.0  
CP049009.1 Saccharomyces pastorianus strain CBS 1483 chromosome S...  2137    0.0  
DS480635.1 Vanderwaltozyma polyspora DSM 70294 KpolScaffold516 ge...  2135    0.0  
NW_001834437.1 Vanderwaltozyma polyspora DSM 70294 KpolScaffold51...  2135    0.0  
BLZB01000046.1 Zygosaccharomyces siamensis MinabeTanabe DNA, NODE...  2134    0.0  
CU928180.1 Lachancea thermotolerans CBS 6340 chromosome H complet...  2132    0.0  
LT598476.1 Lachancea sp. CBS 6924 genome assembly, chromosome: G,...  2132    0.0  
NC_013084.1 Lachancea thermotolerans CBS 6340 chromosome H comple...  2132    0.0  
HE650828.1 Kazachstania africana CBS 2517 chromosome 8, complete ...  2130    0.0  
NC_018947.1 Kazachstania africana CBS 2517 chromosome 8, complete...  2130    0.0  
LN890542.1 Lachancea quebecensis genome assembly LAQU0, scaffold ...  2126    0.0  
JANLBP010000035.1 Alternaria dauci isolate CALB1 scaffold35, whol...  2126    0.0  
PPJY02000051.1 Zygotorulaspora florentina strain NRRL Y-1560 NODE...  2126    0.0  
LT598453.1 Lachancea nothofagi CBS 11611 genome assembly, chromos...  2126    0.0  
SWBN01000017.1 Zygosaccharomyces mellis isolate 6-7431 Contig0001...  2124    0.0  
SWBN01000015.1 Zygosaccharomyces mellis isolate 6-7431 Contig0001...  2124    0.0  
PPXN02000161.1 Grigorovia transvaalensis strain NRRL Y-17245 NODE...  2122    0.0  
SWBN01000023.1 Zygosaccharomyces mellis isolate 6-7431 Contig0002...  2122    0.0  
LN736364.1 Lachancea lanzarotensis genome assembly LALA0, scaffol...  2121    0.0  
NW_019212883.1 Lachancea lanzarotensis genome assembly LALA0, sca...  2121    0.0  
JAMAJF010000066.1 Kazachstania sp. Y4206 ctg_66, whole genome sho...  2115    0.0  
LT598481.1 Lachancea meyersii CBS 8951 genome assembly, chromosom...  2115    0.0  
AADM01000465.1 Lachancea waltii NCYC 2644 cont464, whole genome s...  2109    0.0  
CP002500.1 Eremothecium cymbalariae DBVPG#7215 chromosome 4, comp...  2063    0.0  
NC_016452.1 Eremothecium cymbalariae DBVPG#7215 chromosome 4, com...  2063    0.0  
LJCY02000024.1 Chrysoporthe cubensis strain CMW 10028 tig25, whol...  2061    0.0  
PPMT01000013.1 Yueomyces sinensis strain NRRL Y-17406 NODE_13_len...  2061    0.0  
CP006026.1 Saccharomycetaceae sp. 'Ashbya aceri' chromosome VII, ...  2056    0.0  
AADM01000401.1 Lachancea waltii NCYC 2644 cont400, whole genome s...  2056    0.0  
CM036081.1 Saccharomycodes ludwigii strain NBRC 1722 chromosome I...  2054    0.0  
JFAV03000033.1 Hanseniaspora vineae strain T02/19AF xfSc0000000, ...  2054    0.0  
NC_060201.1 Saccharomycodes ludwigii strain NBRC 1722 chromosome ...  2054    0.0  
HE806320.1 Tetrapisispora blattae CBS 6284 chromosome 5, complete...  2049    0.0  
HE806319.1 Tetrapisispora blattae CBS 6284 chromosome 4, complete...  2049    0.0  
NC_020189.1 Tetrapisispora blattae CBS 6284 chromosome 5, complet...  2049    0.0  
NC_020188.1 Tetrapisispora blattae CBS 6284 chromosome 4, complet...  2049    0.0  
AE016820.4 Ashbya gossypii ATCC 10895 chromosome VII, complete se...  2047    0.0  
NC_005788.4 Eremothecium gossypii ATCC 10895 chromosome VII, comp...  2047    0.0  
LPNM01000013.1 Hanseniaspora osmophila strain AWRI3579 Hanseniasp...  2037    0.0  
NJIJ01000041.1 Kazachstania servazzii strain SRCM102023 contig000...  2034    0.0  
QYLQ01000035.1 Kluyveromyces nonfermentans strain NRRL Y-27343 fl...  2006    0.0  
PPOQ01000062.1 Debaryomyces prosopidis strain NRRL Y-27369 flatte...  2002    0.0  
DS995909.1 Penicillium marneffei ATCC 18224 scf_1105668340730 gen...  1999    0.0  
NW_002196671.1 Talaromyces marneffei ATCC 18224 scf_1105668340730...  1999    0.0  
SRHL01000186.1 Hanseniaspora occidentalis var. citrica strain CBS...  1997    0.0  
PPOW01000036.1 Debaryomyces subglobosus strain NRRL Y-6666 NODE_3...  1997    0.0  
PPKD01000049.1 Tetrapisispora namnaoensis strain NRRL Y-27982 NOD...  1989    0.0  
WACN01000021.1 Kluyveromyces starmeri strain UFMG-CM-Y3682 NODE_2...  1989    0.0  
PPOS02000018.1 Debaryomyces maramus strain NRRL Y-2171 NODE_18_le...  1988    0.0  
PPOR01000001.1 Debaryomyces nepalensis strain NRRL Y-7108 NODE_1_...  1986    0.0  
PPJO01000042.1 Kluyveromyces aestuarii strain NRRL YB-4510 NODE_4...  1984    0.0  
PPJO01000013.1 Kluyveromyces aestuarii strain NRRL YB-4510 NODE_1...  1984    0.0  
PPKB01000052.1 Tetrapisispora fleetii strain NRRL Y-27350 NODE_52...  1980    0.0  
PTXO01000010.1 Hanseniaspora gamundiae strain CRUB 1928 scaffold_...  1978    0.0  
FYBW01000192.1 Candida psychrophila genome assembly, contig: rDNA...  1977    0.0  
PPKC01000049.1 Tetrapisispora iriomotensis strain NRRL Y-27309 fl...  1977    0.0  
FUGC01000084.1 Zygosaccharomyces bailii strain IST302 genome asse...  1967    0.0  
PPIU01000004.1 Meyerozyma athensensis strain NRRL Y-27644 NODE_4_...  1964    0.0  
PPJP02000040.1 Kluyveromyces dobzhanskii strain NRRL Y-1974 NODE_...  1964    0.0  
PPKV02000051.1 Kuraishia ogatae strain NRRL Y-48474 NODE_51_lengt...  1954    0.0  
PPNS02000133.1 Cyberlindnera suaveolens strain NRRL Y-17391 NODE_...  1951    0.0  
PPNR02000093.1 Cyberlindnera saturnus strain NRRL Y-17396 flatten...  1945    0.0  
CP048731.1 Cyberlindnera fabianii isolate JOY008 chromosome 16        1943    0.0  
JACVEX010000009.1 Cyberlindnera subsufficiens strain NG8.2 NODE_2...  1940    0.0  
PPLH02000088.1 Cyberlindnera mrakii strain NRRL Y-1364 NODE_88_le...  1940    0.0  
PPNU02000031.1 Cyberlindnera mycetangii strain NRRL Y-6843 NODE_3...  1938    0.0  
PPOA02000039.1 Cyberlindnera americana strain NRRL Y-2156 NODE_39...  1938    0.0  
JANBXG010000012.1 Nakazawaea ambrosiae strain VH60_CP 12, whole g...  1938    0.0  
NDXA01000178.1 Spathaspora xylofermentans strain UFMG-HMD23.3 Spa...  1938    0.0  
BADS01000001.1 Meyerozyma caribbica MG20W DNA, contig: contig1, w...  1936    0.0  
JAGSID010000072.1 Scheffersomyces segobiensis strain DSM 27193 sc...  1934    0.0  
CP083469.1 Cyberlindnera sargentensis strain SHA 17.2 chromosome VI   1932    0.0  
CH408159.1 Pichia guilliermondii ATCC 6260 scaffold_5 genomic sca...  1929    0.0  
CP000497.1 Scheffersomyces stipitis CBS 6054 chromosome 3, comple...  1929    0.0  
NC_009043.1 Scheffersomyces stipitis CBS 6054 chromosome 3, compl...  1929    0.0  
NW_001809796.1 Meyerozyma guilliermondii ATCC 6260 scaffold_5 gen...  1929    0.0  
NJIJ01000044.1 Kazachstania servazzii strain SRCM102023 contig000...  1927    0.0  
UICF01000026.1 [Candida] vartiovaarae genome assembly, contig: Co...  1927    0.0  
CAKXYY010000043.1 [Candida] railenensis strain CLIB 1423 genome a...  1927    0.0  
PPLM01000288.1 Cephaloascus albidus strain NRRL Y-7343 flattened_...  1925    0.0  
JACWFX010000010.1 [Candida] anglica strain VS III C KN 3 VS-III-C...  1923    0.0  
GL996500.1 Spathaspora passalidarum NRRL Y-27907 unplaced genomic...  1919    0.0  
NW_006767426.1 Spathaspora passalidarum NRRL Y-27907 unplaced gen...  1919    0.0  
UICF01000022.1 [Candida] vartiovaarae genome assembly, contig: Co...  1917    0.0  
HE612864.1 Tetrapisispora phaffii CBS 4417 chromosome 9, complete...  1916    0.0  
NC_016528.1 Tetrapisispora phaffii CBS 4417 chromosome 9, complet...  1916    0.0  
PPMI02000096.1 Wickerhamomyces alni strain NRRL Y-11625 NODE_96_l...  1912    0.0  
JAMAFR010000013.1 Debaryomycetaceae sp. 2NR913A strain Y9007B-2 c...  1908    0.0  
JAMAFM010000023.1 Aspergillus sp. PG3605 strain 2NP920 ctg_23, wh...  1908    0.0  
JAMAFQ010000012.1 Debaryomycetaceae sp. Y9007B strain 2NR914 ctg_...  1908    0.0  
JAMAFP010000020.1 Debaryomycetaceae sp. NP9010 strain 2NR913A ctg...  1908    0.0  
JAMAFO010000022.1 Debaryomycetaceae sp. 2NP920 strain Y9007B ctg_...  1908    0.0  
PPUV01000166.1 Spathaspora sp. UFMG-CM-Y6060 NODE_166_length_5646...  1908    0.0  
JAGSYN010000329.1 [Candida] subhashii strain CBS 10753 scaffold22...  1905    0.0  
NW_026057492.1 [Candida] subhashii strain CBS 10753 chromosome Un...  1905    0.0  
JAMAFN010000082.1 Debaryomycetaceae sp. 2NP930A strain NP9010 ctg...  1903    0.0  
JAMAFL010000022.1 Penicillium sp. R2202 strain 2NP930A ctg_22, wh...  1903    0.0  
PPLN02000030.1 Cephaloascus fragrans strain NRRL Y-6742 NODE_30_l...  1903    0.0  
PPPA02000022.1 [Candida] ascalaphidarum strain NRRL Y-27908 NODE_...  1901    0.0  
PPMG02000138.1 [Candida] ponderosae strain NRRL YB-2307 NODE_138_...  1899    0.0  
PPMM02000033.1 Priceomyces carsonii strain NRRL YB-4275 NODE_33_l...  1897    0.0  
PPKG01000060.1 Peterozyma toletana strain NRRL YB-4247 flattened_...  1893    0.0  
JADIOQ010000139.1 [Candida] chilensis strain NRRL Y-17141 NODE_17...  1893    0.0  
JAFLRI010000008.1 Nakazawaea ishiwadae strain GDMCC 60786 Contig8...  1893    0.0  
JAFLRI010000017.1 Nakazawaea ishiwadae strain GDMCC 60786 Contig1...  1893    0.0  
PPLI01000098.1 Cyberlindnera misumaiensis strain NRRL Y-17389 fla...  1892    0.0  
SRHI01000135.1 Hanseniaspora lachancei strain NRRL Y-27514 flatte...  1892    0.0  
JANBXE010000085.1 Wickerhamomyces bisporus strain VH7_F 85, whole...  1890    0.0  
JAFIDH010000010.1 Kurtzmaniella quercitrusa var. filamentosus (no...  1888    0.0  
PPKF01000034.1 Peterozyma xylosa strain NRRL Y-12939 flattened_li...  1888    0.0  
PPIY01000089.1 [Candida] schatavii strain NRRL Y-17078 flattened_...  1886    0.0  
QELA01000006.1 [Candida] sake strain CBA6005 contig6, whole genom...  1884    0.0  
QELA01000012.1 [Candida] sake strain CBA6005 contig12, whole geno...  1884    0.0  
JAFIDI010000015.1 Kurtzmaniella quercitrusa var. comoensis (nom. ...  1882    0.0  
JAFIDI010000023.1 Kurtzmaniella quercitrusa var. comoensis (nom. ...  1882    0.0  
JAFIDI010000019.1 Kurtzmaniella quercitrusa var. comoensis (nom. ...  1882    0.0  
PPNG01000187.1 Kurtzmaniella cleridarum strain NRRL Y-48386 flatt...  1882    0.0  
PPMU02000064.1 Wickerhamomyces canadensis strain NRRL Y-1888 NODE...  1882    0.0  
PPML02000044.1 Wickerhamomyces sp. NRRL YB-2243 NODE_44_length_94...  1881    0.0  
PPIB01000070.1 Starmera quercuum strain NRRL YB-4281 flattened_li...  1877    0.0  
PPKU01000182.1 Nakazawaea holstii strain NRRL Y-2155 flattened_li...  1877    0.0  
QELA01000016.1 [Candida] sake strain CBA6005 contig16, whole geno...  1877    0.0  
QBLK01000090.1 Nadsonia starkeyi-henricii strain UCD142 NODE_90_l...  1873    0.0  
PPMP01000092.1 Kurtzmaniella fragi strain NRRL Y-17910 flattened_...  1871    0.0  
HG793131.1 Kuraishia capsulata CBS 1993 genomic scaffold, Kuraish...  1868    0.0  
NW_019172956.1 Kuraishia capsulata CBS 1993 genomic scaffold, Kur...  1868    0.0  
PPXL02000001.1 Wickerhamomyces hampshirensis strain NRRL YB-4128 ...  1866    0.0  
NHAO01000032.1 Nakazawaea wickerhamii strain NRRL Y-2563 flattene...  1866    0.0  
PPNT01000111.1 Cyberlindnera xylosilytica strain NRRL YB-2097 fla...  1862    0.0  
NREI01000028.1 Wickerhamiella infanticola strain NRRL Y-17858 NOD...  1857    0.0  
HE681725.1 Candida orthopsilosis Co 90-125, chromosome 7 draft se...  1857    0.0  
NC_018301.1 Candida orthopsilosis Co 90-125, chromosome 7 draft s...  1857    0.0  
PPMH02000093.1 Wickerhamomyces bovis strain NRRL YB-4184 NODE_93_...  1855    0.0  
PPLU02000035.1 [Candida] montana strain NRRL Y-17326 NODE_35_leng...  1855    0.0  
JAIHNG010000152.1 Candida theae strain CBS 12239 scaffold69, whol...  1851    0.0  
CH981532.1 Lodderomyces elongisporus NRRL YB-4239 supercont1.9 ge...  1849    0.0  
PPKP02000043.1 Ogataea kodamae strain NRRL Y-17234 NODE_43_length...  1849    0.0  
CH445386.1 Parastagonospora nodorum SN15 scaffold_66, whole genom...  1849    0.0  
PPLO02000025.1 Suhomyces pyralidae strain NRRL Y-27085 NODE_25_le...  1849    0.0  
NW_001884610.1 Parastagonospora nodorum SN15 chromosome Unknown s...  1849    0.0  
NW_001813677.1 Lodderomyces elongisporus NRRL YB-4239 supercont1....  1849    0.0  
JAHMUF010000032.1 Scheffersomyces spartinae strain ARV_011 scaffo...  1847    0.0  
NW_025065079.1 Scheffersomyces spartinae strain ARV_011 chromosom...  1847    0.0  
HE605209.1 Candida parapsilosis strain CDC317 annotated contig 00...  1845    0.0  
JANBXH010000027.1 Kuraishia molischiana strain VH39_BB 27, whole ...  1845    0.0  
QLNQ01000018.1 Candida viswanathii strain ATCC 20962 contig14, wh...  1845    0.0  
NW_023503284.1 Candida parapsilosis strain CDC317 annotated conti...  1845    0.0  
PPNF02000006.1 Middelhovenomyces tepae strain NRRL Y-17670 NODE_6...  1840    0.0  
QLNQ01000024.1 Candida viswanathii strain ATCC 20962 contig8, who...  1840    0.0  
QLNQ01000013.1 Candida viswanathii strain ATCC 20962 contig19, wh...  1840    0.0  
CP014503.1 Sugiyamaella lignohabitans strain CBS 10342 chromosome...  1838    0.0  
NC_031674.1 Sugiyamaella lignohabitans strain CBS 10342 chromosom...  1838    0.0  
MQSX02000078.1 Sugiyamaella xylanicola (nom. inval.) strain UFMG-...  1834    0.0  
JAEOAQ010000005.1 Candida metapsilosis strain BP57 scaffold5, who...  1834    0.0  
PPMN02000062.1 Priceomyces castillae strain NRRL Y-7501 NODE_62_l...  1827    0.0  
JADIOR010000171.1 Limtongozyma cylindracea strain NRRL Y-17506 fl...  1825    0.0  
PPIF01000029.1 Priceomyces medius strain NRRL Y-7122 flattened_li...  1818    0.0  
FM992695.1 Candida dubliniensis CD36 chromosome R, complete sequence  1816    0.0  
NC_012867.1 Candida dubliniensis CD36 chromosome R, complete sequ...  1816    0.0  
JAEUBG010005620.1 Wickerhamomyces pijperi strain CBS2887 scaffold...  1814    0.0  
JAMAIE010000059.1 Barnettozyma californica strain PB4207 ctg_59, ...  1814    0.0  
PPNC01000139.1 Starmera amethionina strain NRRL Y-10978 flattened...  1812    0.0  
JAMALC010000343.1 Rhodotorula sp. M30-05A-2 ctg_343, whole genome...  1812    0.0  
JAHDIT010000291.1 Ogataea degrootiae strain UCD465 NODE_301_lengt...  1808    0.0  
PPKI01000113.1 Ogataea trehalophila strain NRRL Y-6781 NODE_113_l...  1807    0.0  
QELA01000014.1 [Candida] sake strain CBA6005 contig14, whole geno...  1807    0.0  
PPLQ02000038.1 Suhomyces emberorum strain NRRL Y-27606 NODE_38_le...  1783    0.0  
PPKS01000031.1 Ogataea naganishii strain NRRL Y-7654 NODE_31_leng...  1777    0.0  
JAIHNF010000004.1 Candida jiufengensis strain CBS 10846 scaffold9...  1777    0.0  
JAIHNE010000018.1 Candida pseudojiufengensis strain CBS 10847 sca...  1760    0.0  
PPMB01000033.1 Barnettozyma salicaria strain NRRL Y-6780 flattene...  1759    0.0  
JNFV01000008.1 Saccharomycopsis fodiens strain CBS 8332 scaffold_...  1701    0.0  
JNFV01000007.1 Saccharomycopsis fodiens strain CBS 8332 scaffold_...  1701    0.0  
AADM01000467.1 Lachancea waltii NCYC 2644 cont466, whole genome s...  1688    0.0  
DS480380.1 Vanderwaltozyma polyspora DSM 70294 KpolScaffold1036 g...  1674    0.0  
NW_001834692.1 Vanderwaltozyma polyspora DSM 70294 KpolScaffold10...  1674    0.0  
DS480601.1 Vanderwaltozyma polyspora DSM 70294 KpolScaffold531 ge...  1664    0.0  
NW_001834471.1 Vanderwaltozyma polyspora DSM 70294 KpolScaffold53...  1664    0.0  
AADM01000434.1 Lachancea waltii NCYC 2644 cont433, whole genome s...  1655    0.0  
JANSJT010000033.1 [Candida] blankii strain ABL contig_45_pilon, w...  1613    0.0  
NJIJ01000026.1 Kazachstania servazzii strain SRCM102023 contig000...  1609    0.0  
PPNZ02000154.1 Cyberlindnera maclurae strain NRRL Y-5377 NODE_154...  1604    0.0  
PPIP01000054.1 Pichia nakasei strain NRRL Y-7686 NODE_54_length_5...  1602    0.0  
JAGHQL010000301.1 Glutinoglossum americanum strain GBOQ0MN5Z8 sca...  1600    0.0  
JALILX010000039.1 Umbilicaria grisea isolate TBG_2336 Scaffolds_1...  1591    0.0  
JALILQ010000097.1 Umbilicaria freyi isolate TBG_2329 Scaffolds_62...  1585    0.0  
JAGUCV010000001.1 Pichia kluyveri strain X31-10 Scaffold1, whole ...  1585    0.0  
PPMR02000138.1 Cyberlindnera petersonii strain NRRL YB-3808 NODE_...  1580    0.0  
JAJDFE010000234.1 Geoglossum glabrum strain SNMEAD4Z8R 234, whole...  1574    0.0  
JAGUCV010000002.1 Pichia kluyveri strain X31-10 Scaffold2, whole ...  1574    0.0  
JAJVDC010000460.1 Neofusicoccum ribis strain M1-105 NODE_460_leng...  1570    0.0  
PPSZ01002024.1 Wickerhamiella galacta strain NRRL Y-17645 NODE_11...  1570    0.0  
JAGFJS020000022.1 Aureobasidium zeae strain KZ1 contig22, whole g...  1568    0.0  
JAJDFF010000358.1 Geoglossum cookeanum strain AXV2JGJCKQ 358, who...  1563    0.0  
WWBZ02000031.1 Botryosphaeria dothidea strain sdau11-99 scaffold3...  1554    0.0  
WWBZ02000013.1 Botryosphaeria dothidea strain sdau11-99 scaffold1...  1554    0.0  
WWBZ02000002.1 Botryosphaeria dothidea strain sdau11-99 scaffold1...  1554    0.0  
JAJMVL010000314.1 Dothiorella sarmentorum strain KEdek scaffold_3...  1554    0.0  
JALILV010000007.1 Umbilicaria spodochroa isolate TBG_2434 Scaffol...  1552    0.0  
JALILV010000062.1 Umbilicaria spodochroa isolate TBG_2434 Scaffol...  1552    0.0  
CACM01000378.1 Erysiphe pisi, MIRA assembly whole genome shotgun ...  1552    0.0  
CP028774.1 Pichia kudriavzevii strain CBS573 chromosome 2, comple...  1550    0.0  
CP028773.1 Pichia kudriavzevii strain CBS573 chromosome 1, comple...  1550    0.0  
NC_042507.1 Pichia kudriavzevii chromosome 2, complete sequence       1550    0.0  
NC_042506.1 Pichia kudriavzevii chromosome 1, complete sequence       1550    0.0  
BJFO01000008.1 Pichia manshurica YM63 DNA, scf7180000000035, whol...  1544    0.0  
BJFO01000007.1 Pichia manshurica YM63 DNA, scf7180000000034, whol...  1544    0.0  
BJFO01000004.1 Pichia manshurica YM63 DNA, scf7180000000029, whol...  1544    0.0  
JAEQDS010000054.1 Macrophomina phaseolina strain mp053 scf7180000...  1543    0.0  
BJFO01000002.1 Pichia manshurica YM63 DNA, scf7180000000027, whol...  1543    0.0  
JAIFKG010000789.1 Phyllosticta ampelicida strain Galicia NODE_144...  1543    0.0  
ANNA01000027.1 [Candida] ethanolica M2 contig27, whole genome sho...  1541    0.0  
JAJJID010000923.1 Macrophomina pseudophaseolina strain WAC 2767 9...  1537    0.0  
JAKSGN010000035.1 Macrophomina tecta strain BRIP 70781 contig_11,...  1537    0.0  
JAEQDS010000056.1 Macrophomina phaseolina strain mp053 scf7180000...  1537    0.0  
NGZO01000001.1 Aspergillus persii strain NIBRFGC000004109 scaffol...  1535    0.0  
KV454217.1 Wickerhamomyces anomalus NRRL Y-366-8 unplaced genomic...  1526    0.0  
NW_017567119.1 Wickerhamomyces anomalus NRRL Y-366-8 unplaced gen...  1526    0.0  
SSOS01000020.1 Aspergillus ochraceus strain fc-1 Scaffold_Scf_20,...  1522    0.0  
MSFN02000018.1 Aspergillus ochraceoroseus IBT 24754 P175scaffold_...  1522    0.0  
JAGXNN020000302.1 Aspergillus affinis strain CMG 70 NODE_302_leng...  1522    0.0  
JAMAHP010000181.1 Aspergillus sp. R2407 strain R2305 ctg_181, who...  1522    0.0  
NW_024468493.1 Aspergillus ochraceoroseus IBT 24754 chromosome Un...  1522    0.0  
MSFN02000028.1 Aspergillus ochraceoroseus IBT 24754 P175scaffold_...  1519    0.0  
MSFN02000020.1 Aspergillus ochraceoroseus IBT 24754 P175scaffold_...  1519    0.0  
MSFN02000016.1 Aspergillus ochraceoroseus IBT 24754 P175scaffold_...  1519    0.0  
MSFN02000013.1 Aspergillus ochraceoroseus IBT 24754 P175scaffold_...  1519    0.0  
NW_024468503.1 Aspergillus ochraceoroseus IBT 24754 chromosome Un...  1519    0.0  
NW_024468495.1 Aspergillus ochraceoroseus IBT 24754 chromosome Un...  1519    0.0  
NW_024468491.1 Aspergillus ochraceoroseus IBT 24754 chromosome Un...  1519    0.0  
NW_024468488.1 Aspergillus ochraceoroseus IBT 24754 chromosome Un...  1519    0.0  
QPHH01000078.1 Aspergillus spinulosporus strain NRRL 2395 NODE_79...  1517    0.0  
JAAXYA010000249.1 Aspergillus quadrilineatus strain NRRL 201 isol...  1517    0.0  
MSFN02000030.1 Aspergillus ochraceoroseus IBT 24754 P175scaffold_...  1517    0.0  
JAFBMQ010000006.1 Aspergillus westerdijkiae strain IBT 35663 utg0...  1517    0.0  
NW_024468505.1 Aspergillus ochraceoroseus IBT 24754 chromosome Un...  1517    0.0  
CDHK01000042.1 Penicillium brasilianum genome assembly Pbras_Allp...  1515    0.0  
MSFO01000021.1 Aspergillus steynii IBT 23096 P170scaffold_21, who...  1515    0.0  
MSFO01000015.1 Aspergillus steynii IBT 23096 P170scaffold_15, who...  1515    0.0  
NW_020194418.1 Aspergillus steynii IBT 23096 chromosome Unknown P...  1515    0.0  
NW_020194412.1 Aspergillus steynii IBT 23096 chromosome Unknown P...  1515    0.0  
PPOY01000027.1 [Candida] tammaniensis strain NRRL Y-8257 NODE_27_...  1513    0.0  
MSFO01000033.1 Aspergillus steynii IBT 23096 P170scaffold_33, who...  1511    0.0  
MSFO01000027.1 Aspergillus steynii IBT 23096 P170scaffold_27, who...  1511    0.0  
MSFO01000025.1 Aspergillus steynii IBT 23096 P170scaffold_25, who...  1511    0.0  
MSFO01000024.1 Aspergillus steynii IBT 23096 P170scaffold_24, who...  1511    0.0  
MSFO01000023.1 Aspergillus steynii IBT 23096 P170scaffold_23, who...  1511    0.0  
MSFO01000022.1 Aspergillus steynii IBT 23096 P170scaffold_22, who...  1511    0.0  
MSFO01000020.1 Aspergillus steynii IBT 23096 P170scaffold_20, who...  1511    0.0  
MSFO01000019.1 Aspergillus steynii IBT 23096 P170scaffold_19, who...  1511    0.0  
MSFO01000018.1 Aspergillus steynii IBT 23096 P170scaffold_18, who...  1511    0.0  
MSFO01000017.1 Aspergillus steynii IBT 23096 P170scaffold_17, who...  1511    0.0  
MSFO01000016.1 Aspergillus steynii IBT 23096 P170scaffold_16, who...  1511    0.0  
MSFO01000014.1 Aspergillus steynii IBT 23096 P170scaffold_14, who...  1511    0.0  
MSFO01000013.1 Aspergillus steynii IBT 23096 P170scaffold_13, who...  1511    0.0  
MSFN02000022.1 Aspergillus ochraceoroseus IBT 24754 P175scaffold_...  1511    0.0  
NW_020194430.1 Aspergillus steynii IBT 23096 chromosome Unknown P...  1511    0.0  
NW_020194424.1 Aspergillus steynii IBT 23096 chromosome Unknown P...  1511    0.0  
NW_020194422.1 Aspergillus steynii IBT 23096 chromosome Unknown P...  1511    0.0  
NW_020194421.1 Aspergillus steynii IBT 23096 chromosome Unknown P...  1511    0.0  
NW_020194420.1 Aspergillus steynii IBT 23096 chromosome Unknown P...  1511    0.0  
NW_020194419.1 Aspergillus steynii IBT 23096 chromosome Unknown P...  1511    0.0  
NW_020194417.1 Aspergillus steynii IBT 23096 chromosome Unknown P...  1511    0.0  
NW_020194416.1 Aspergillus steynii IBT 23096 chromosome Unknown P...  1511    0.0  
NW_020194415.1 Aspergillus steynii IBT 23096 chromosome Unknown P...  1511    0.0  
NW_020194414.1 Aspergillus steynii IBT 23096 chromosome Unknown P...  1511    0.0  
NW_020194413.1 Aspergillus steynii IBT 23096 chromosome Unknown P...  1511    0.0  
NW_020194411.1 Aspergillus steynii IBT 23096 chromosome Unknown P...  1511    0.0  
NW_020194410.1 Aspergillus steynii IBT 23096 chromosome Unknown P...  1511    0.0  
NW_024468497.1 Aspergillus ochraceoroseus IBT 24754 chromosome Un...  1511    0.0  
CDHK01000043.1 Penicillium brasilianum genome assembly Pbras_Allp...  1509    0.0  
MSFN02000021.1 Aspergillus ochraceoroseus IBT 24754 P175scaffold_...  1509    0.0  
NW_024468496.1 Aspergillus ochraceoroseus IBT 24754 chromosome Un...  1509    0.0  
MSFN02000029.1 Aspergillus ochraceoroseus IBT 24754 P175scaffold_...  1507    0.0  
NW_024468504.1 Aspergillus ochraceoroseus IBT 24754 chromosome Un...  1507    0.0  
CAJVNO010000062.1 Penicillium olsonii genome assembly, contig: NO...  1506    0.0  
MSFO01000031.1 Aspergillus steynii IBT 23096 P170scaffold_31, who...  1504    0.0  
MSFO01000028.1 Aspergillus steynii IBT 23096 P170scaffold_28, who...  1504    0.0  
JAAZQE010001207.1 Clavariopsis aquatica strain WD(A)-00-1 scaffol...  1504    0.0  
PZKB01000354.1 Penicillium sp. MT2 MMC-2018 NODE_354, whole genom...  1504    0.0  
NW_020194428.1 Aspergillus steynii IBT 23096 chromosome Unknown P...  1504    0.0  
NW_020194425.1 Aspergillus steynii IBT 23096 chromosome Unknown P...  1504    0.0  
MBFL02000846.1 Aspergillus hancockii strain FRR 3425 scaffold_846...  1502    0.0  
JAMAGZ010000485.1 Aspergillaceae sp. PF1803 strain PT4103 ctg_485...  1498    0.0  
JAMAFK010000124.1 Penicillium paneum strain M1707 ctg_124, whole ...  1498    0.0  
JAMZTW010000111.1 Penicillium simplicissimum strain A4 tig0000017...  1498    0.0  
JAMZTW010000107.1 Penicillium simplicissimum strain A4 tig0000017...  1498    0.0  
JAMZTW010000106.1 Penicillium simplicissimum strain A4 tig0000016...  1498    0.0  
JAMZTW010000103.1 Penicillium simplicissimum strain A4 tig0000016...  1498    0.0  
JAMZTW010000100.1 Penicillium simplicissimum strain A4 tig0000015...  1498    0.0  
JAMZTW010000099.1 Penicillium simplicissimum strain A4 tig0000015...  1498    0.0  
JAMZTW010000097.1 Penicillium simplicissimum strain A4 tig0000015...  1498    0.0  
JAMZTW010000096.1 Penicillium simplicissimum strain A4 tig0000015...  1498    0.0  
JAMZTW010000094.1 Penicillium simplicissimum strain A4 tig0000015...  1498    0.0  
JAMZTW010000093.1 Penicillium simplicissimum strain A4 tig0000015...  1498    0.0  
JAMZTW010000089.1 Penicillium simplicissimum strain A4 tig0000014...  1498    0.0  
JAMZTW010000088.1 Penicillium simplicissimum strain A4 tig0000014...  1498    0.0  
JAMZTW010000087.1 Penicillium simplicissimum strain A4 tig0000014...  1498    0.0  
JAMZTW010000086.1 Penicillium simplicissimum strain A4 tig0000014...  1498    0.0  
JAMZTW010000085.1 Penicillium simplicissimum strain A4 tig0000014...  1498    0.0  
JAMZTW010000078.1 Penicillium simplicissimum strain A4 tig0000012...  1498    0.0  
JAMYHO010000160.1 Apiotrichum sp. PL3306B ctg_160, whole genome s...  1498    0.0  
MSFO01000034.1 Aspergillus steynii IBT 23096 P170scaffold_34, who...  1495    0.0  
JAMZTW010000102.1 Penicillium simplicissimum strain A4 tig0000016...  1495    0.0  
JAMZTW010000098.1 Penicillium simplicissimum strain A4 tig0000015...  1495    0.0  
JAMZTW010000092.1 Penicillium simplicissimum strain A4 tig0000015...  1495    0.0  
NW_020194431.1 Aspergillus steynii IBT 23096 chromosome Unknown P...  1495    0.0  
JAMZTW010000091.1 Penicillium simplicissimum strain A4 tig0000015...  1493    0.0  
JAILXB010000105.1 Aspergillus brunneus strain CBS 112.26 S/N-302-...  1491    0.0  
JAKLMM010000110.1 Aspergillus pseudoglaucus strain FJII-L3-SW-P1 ...  1491    0.0  
WBOJ01000006.1 Penicillium polonicum strain F7 contig.6, whole ge...  1487    0.0  
WBOJ01000005.1 Penicillium polonicum strain F7 contig.5, whole ge...  1487    0.0  
CM024083.1 Penicillium polonicum strain F7 chromosome IV, whole g...  1487    0.0  
WIWV01000274.1 Penicillium ucsense strain S1M29 PECM_scaffold_274...  1487    0.0  
MNBE01000628.1 Penicillium subrubescens strain CBS 132785 PENSUBs...  1487    0.0  
MUGH01000060.1 Penicillium sp. BW_MB Marcia_B_CGATGT.R1_(paired)_...  1487    0.0  
PKQL01000996.1 Penicillium sp. CF05 scaffold_995, whole genome sh...  1487    0.0  
LHQR01000026.1 Penicillium griseofulvum strain PG3 contig_11, who...  1487    0.0  
CAJVRB010000041.1 Penicillium nalgiovense genome assembly, contig...  1487    0.0  
MDDG01000036.1 Penicillium coprophilum strain IBT 31321 PENCOP_co...  1487    0.0  
JACSOR010000201.1 Penicillium dipodomyicola strain IIF7SW-F2 NODE...  1487    0.0  
QAGI01000420.1 Penicillium sp. MA 6040 contig00420, whole genome ...  1487    0.0  
JACVQR010000011.1 Penicillium fimorum strain S/N-308-OC-P1 S_N-30...  1487    0.0  
JAFCAK010000005.1 Brettanomyces sp. HC-2020a strain kh3 contig_5,...  1487    0.0  
JAMALG010000162.1 Filobasidiaceae sp. PT2105A-2 ctg_162, whole ge...  1487    0.0  
SWKU01000089.1 Curvularia kusanoi strain 30M1 scaffold_89, whole ...  1487    0.0  
JAFCIW010000005.1 Penicillium aurantiogriseum strain IBT 35659 ut...  1487    0.0  
MLQL01000163.1 Penicillium flavigenum strain IBT 14082 PENFLA_con...  1487    0.0  
LLXE01000800.1 Penicillium freii strain DAOM 242723 scaffold_800,...  1487    0.0  
JSYV01000010.1 Evansstolkia leycettana strain CBS 398.68 contig01...  1487    0.0  
JACSPC010000172.1 Penicillium griseoroseum strain IF3SW-F1 NODE_1...  1487    0.0  
CM002801.1 Penicillium chrysogenum strain P2niaD18 chromosome IV,...  1487    0.0  
JAAVMA010000124.1 Penicillium ochrochloron strain RLS11 NODE_124_...  1487    0.0  
JAMZTW010000110.1 Penicillium simplicissimum strain A4 tig0000017...  1487    0.0  
JAMZTW010000090.1 Penicillium simplicissimum strain A4 tig0000014...  1487    0.0  
NW_024467432.1 Penicillium griseofulvum strain PG3 chromosome Unk...  1487    0.0  
WBOJ01000007.1 Penicillium polonicum strain F7 contig.7, whole ge...  1485    0.0  
AP024422.1 Aspergillus chevalieri M1 DNA, chromosome 7, nearly co...  1483    0.0  
MUGI01000139.1 Penicillium sp. BW_12 number12_ATCACG.R1_(paired)_...  1482    0.0  
PUXE01000268.1 Penicillium sp. SPG-F1 NODE_268_length_7477_cov_11...  1482    0.0  
PUHX01000265.1 Penicillium sp. SPG-F15 NODE_265_length_4793_cov_1...  1482    0.0  
JAMAHC010000176.1 Penicillium sp. R1202D strain S1126A ctg_176, w...  1482    0.0  
JAMAHE010000381.1 Penicillium sp. PH3801 strain S1316 ctg_381, wh...  1482    0.0  
JAMAHA010000120.1 Penicillium sp. PF2412A strain R1202D ctg_120, ...  1482    0.0  
LWEC01000617.1 Penicillium italicum strain GL-Gan1 contig_617, wh...  1482    0.0  
JAKLNB010000448.1 Penicillium caseifulvum strain FKI-L3-CM-P1 NOD...  1482    0.0  
JAGMWT010000039.1 Dendryphion nanum strain MPI-CAGE-CH-0243 B0J11...  1482    0.0  
AOTG01000575.1 Penicillium paxilli ATCC 26601 contig431_0, whole ...  1482    0.0  
JAMAHD010000167.1 Penicillium sp. S1126A strain PH3801 ctg_167, w...  1482    0.0  
JAHAQQ010000405.1 Penicillium palitans strain F6_7S_1C_F NODE_405...  1482    0.0  
JAETFV010000058.1 Penicillium robsamsonii strain VS III D KN3.2 V...  1482    0.0  
JAMFOT010000209.1 Penicillium sp. D2Mb strain R2202 ctg_209, whol...  1482    0.0  
MUGJ01000069.1 Penicillium sp. BW_162_3FA 162_FA_TTAGGC.R1_(paire...  1482    0.0  
JRVD02000017.1 Penicillium oxalicum strain HP7-1 unanchor18, whol...  1482    0.0  
JRVD02000016.1 Penicillium oxalicum strain HP7-1 unanchor17, whol...  1482    0.0  
JACXYV010000053.1 Penicillium camemberti strain FM013=LCP06093 Pc...  1482    0.0  
JACXYV010000051.1 Penicillium camemberti strain FM013=LCP06093 Pc...  1482    0.0  
JACXYV010000044.1 Penicillium camemberti strain FM013=LCP06093 Pc...  1482    0.0  
JACXYV010000043.1 Penicillium camemberti strain FM013=LCP06093 Pc...  1482    0.0  
JACXYV010000042.1 Penicillium camemberti strain FM013=LCP06093 Pc...  1482    0.0  
JACXYV010000040.1 Penicillium camemberti strain FM013=LCP06093 Pc...  1482    0.0  
JACXYV010000039.1 Penicillium camemberti strain FM013=LCP06093 Pc...  1482    0.0  
JACXYV010000031.1 Penicillium camemberti strain FM013=LCP06093 Pc...  1482    0.0  
JACXYV010000030.1 Penicillium camemberti strain FM013=LCP06093 Pc...  1482    0.0  
JACXYV010000016.1 Penicillium camemberti strain FM013=LCP06093 Pc...  1482    0.0  
JABCSE010000029.1 Penicillium roqueforti strain LCP96 04111 scaff...  1482    0.0  
JAMAHB010000149.1 Penicillium sp. PT4103 strain D2Mb ctg_149, who...  1482    0.0  
JAMZTW010000101.1 Penicillium simplicissimum strain A4 tig0000016...  1482    0.0  
NW_024067592.1 Penicillium roqueforti strain LCP96 04111 chromoso...  1482    0.0  
NW_026088304.1 Penicillium oxalicum strain HP7-1 chromosome Unkno...  1482    0.0  
NW_026088303.1 Penicillium oxalicum strain HP7-1 chromosome Unkno...  1482    0.0  
JAMAHH010000222.1 Aspergillus sp. S1107B strain PYS4201 ctg_222, ...  1480    0.0  
JAMAHK010000215.1 Aspergillus sp. S1801 strain PYS4241 ctg_215, w...  1480    0.0  
JAMAHL010000227.1 Aspergillus sp. PYS4241 strain PYS4240 ctg_227,...  1480    0.0  
MAQV01000001.1 Aspergillus cristatus strain YKY807 scaffold1, who...  1480    0.0  
JAMAHI010000081.1 Aspergillus sp. PYS4201 strain S3505 ctg_81, wh...  1480    0.0  
JAMAHJ010000127.1 Aspergillus sp. S3505 strain S1801 ctg_127, who...  1480    0.0  
JAMAHG010000262.1 Aspergillus sp. R2504 strain S1107B ctg_262, wh...  1480    0.0  
JAMAHM010000141.1 Aspergillus sp. PYS4240 strain S1802E ctg_141, ...  1480    0.0  
JAJFZZ010000005.1 Aspergillus montevidensis strain ZYD4 Contig5, ...  1480    0.0  
JAMABY010000049.1 Penicillium citrinum strain PH4033 ctg_49, whol...  1476    0.0  
MSFM01000024.1 Aspergillus campestris IBT 28561 P168scaffold_24, ...  1476    0.0  
JANFQS010000784.1 Penicillium verrucosum strain IFST Pver1 NODE_7...  1476    0.0  
JNNR01000513.1 Penicillium nordicum strain UASWS BFE487 Contig513...  1476    0.0  
JACXYV010000034.1 Penicillium camemberti strain FM013=LCP06093 Pc...  1476    0.0  
NW_020194359.1 Aspergillus campestris IBT 28561 chromosome Unknow...  1476    0.0  
JAGEVD010000506.1 Kluyveromyces sp. PCH397 tig00000581, whole gen...  1474    0.0  
JAGEVD010000505.1 Kluyveromyces sp. PCH397 tig00000580, whole gen...  1474    0.0  
JAGEVD010000295.1 Kluyveromyces sp. PCH397 tig00000367, whole gen...  1474    0.0  
CR382124.1 Kluyveromyces lactis strain NRRL Y-1140 chromosome D c...  1474    0.0  
AP012217.1 Kluyveromyces marxianus DMKU3-1042 DNA, complete genom...  1474    0.0  
JACXYV010000047.1 Penicillium camemberti strain FM013=LCP06093 Pc...  1474    0.0  
NC_006040.1 Kluyveromyces lactis strain NRRL Y-1140 chromosome D ...  1474    0.0  
NC_036029.1 Kluyveromyces marxianus DMKU3-1042 DNA, complete geno...  1474    0.0  
MSFM01000006.1 Aspergillus campestris IBT 28561 P168scaffold_6, w...  1471    0.0  
MSFM01000031.1 Aspergillus campestris IBT 28561 P168scaffold_31, ...  1471    0.0  
MSFM01000022.1 Aspergillus campestris IBT 28561 P168scaffold_22, ...  1471    0.0  
NW_020194341.1 Aspergillus campestris IBT 28561 chromosome Unknow...  1471    0.0  
NW_020194366.1 Aspergillus campestris IBT 28561 chromosome Unknow...  1471    0.0  


>CR380958.2 Candida glabrata strain CBS138 chromosome L complete sequence
Length=1455689

 Score = 4189 bits (2268),  Expect = 0.0
 Identities = 2271/2272 (99%), Gaps = 1/2272 (0%)
 Strand=Plus/Minus

Query  1        CAAGGTTTCCGTAGGTGAACCTGCGGAAGGATCATTAAAGAAATTTAATTGATTTGTCTG  60
                ||||||||||||||||||||||||||||||||||||||||||||||||||||||||||||
Sbjct  1449023  CAAGGTTTCCGTAGGTGAACCTGCGGAAGGATCATTAAAGAAATTTAATTGATTTGTCTG  1448964

Query  61       AGCTCGGAGAGAGACATCTCTGGGGAGGACCAGTGTAGACACTCAGGAGGCTCCTAAAAT  120
                ||||||||||||||||||||||||||||||||||||||||||||||||||||||||||||
Sbjct  1448963  AGCTCGGAGAGAGACATCTCTGGGGAGGACCAGTGTAGACACTCAGGAGGCTCCTAAAAT  1448904

Query  121      ATTTTCTCTGCTGTGAATGCTATTTCTCCTGCCTGCGCTTAAGTGCGCGGTTGGTGGGTG  180
                ||||||||||||||||||||||||||||||||||||||||||||||||||||||||||||
Sbjct  1448903  ATTTTCTCTGCTGTGAATGCTATTTCTCCTGCCTGCGCTTAAGTGCGCGGTTGGTGGGTG  1448844

Query  181      TTCTGCAGTGGGGGGAGGGAGCCGACAAAGACCTGGGAGTGTGCGTGGATCTCTCTATTC  240
                ||||||||||||||||||||||||||||||||||||||||||||||||||||||||||||
Sbjct  1448843  TTCTGCAGTGGGGGGAGGGAGCCGACAAAGACCTGGGAGTGTGCGTGGATCTCTCTATTC  1448784

Query  241      CAAAGGAGGTGTTTTATCACACGACTCGACACTTTCTAATTACTACACACAGTGGAGTTT  300
                ||||||||||||||||||||||||||||||||||||||||||||||||||||||||||||
Sbjct  1448783  CAAAGGAGGTGTTTTATCACACGACTCGACACTTTCTAATTACTACACACAGTGGAGTTT  1448724

Query  301      ACTTTACTACTATTCTTTTGTTCGTTGGGGGAACGCTCTCTTTCgggggggAGGTTCTCC  360
                ||||||||||||||||||||||||||||||||||||||||||||||||||||| ||||||
Sbjct  1448723  ACTTTACTACTATTCTTTTGTTCGTTGGGGGAACGCTCTCTTTCGGGGGGGAG-TTCTCC  1448665

Query  361      CAGTGGATGCAAACACAAACAAATAtttttttAAACTAATTCAGTCAACACAAGATTTCT  420
                ||||||||||||||||||||||||||||||||||||||||||||||||||||||||||||
Sbjct  1448664  CAGTGGATGCAAACACAAACAAATATTTTTTTAAACTAATTCAGTCAACACAAGATTTCT  1448605

Query  421      TTTAGTAGAAAACAACTTCAAAACTTTCAACAATGGATCTCTTGGTTCTCGCATCGATGA  480
                ||||||||||||||||||||||||||||||||||||||||||||||||||||||||||||
Sbjct  1448604  TTTAGTAGAAAACAACTTCAAAACTTTCAACAATGGATCTCTTGGTTCTCGCATCGATGA  1448545

Query  481      AGAACGCAGCGAAATGCGATACGTAATGTGAATTGCAGAATTCCGTGAATCATCGAATCT  540
                ||||||||||||||||||||||||||||||||||||||||||||||||||||||||||||
Sbjct  1448544  AGAACGCAGCGAAATGCGATACGTAATGTGAATTGCAGAATTCCGTGAATCATCGAATCT  1448485

Query  541      TTGAACGCACATTGCGCCCTCTGGTATTCCGGGGGGCATGCCTGTTTGAGCGTCATTTCC  600
                ||||||||||||||||||||||||||||||||||||||||||||||||||||||||||||
Sbjct  1448484  TTGAACGCACATTGCGCCCTCTGGTATTCCGGGGGGCATGCCTGTTTGAGCGTCATTTCC  1448425

Query  601      TTCTCAAACACATTGTGTTTGGTAGTGAGTGATACTCGTTTTTGAGTTAACTTGAAATTG  660
                ||||||||||||||||||||||||||||||||||||||||||||||||||||||||||||
Sbjct  1448424  TTCTCAAACACATTGTGTTTGGTAGTGAGTGATACTCGTTTTTGAGTTAACTTGAAATTG  1448365

Query  661      TAGGCCATATCAGTATGTGGGACACGAGCGCAAGCTTCTCTATTAATCTGCTGCTCGTTT  720
                ||||||||||||||||||||||||||||||||||||||||||||||||||||||||||||
Sbjct  1448364  TAGGCCATATCAGTATGTGGGACACGAGCGCAAGCTTCTCTATTAATCTGCTGCTCGTTT  1448305

Query  721      GCGCGAGCGGCGGGGGTTAATACTGTATTAGGTTTTACCAACTCGGTGTTGATCTAGGGA  780
                ||||||||||||||||||||||||||||||||||||||||||||||||||||||||||||
Sbjct  1448304  GCGCGAGCGGCGGGGGTTAATACTGTATTAGGTTTTACCAACTCGGTGTTGATCTAGGGA  1448245

Query  781      GGGATAAGTGAGTGTTTTGTGCGTGCTGGGCAGACAGACGTCTTTAAGTTTGACCTCAAA  840
                ||||||||||||||||||||||||||||||||||||||||||||||||||||||||||||
Sbjct  1448244  GGGATAAGTGAGTGTTTTGTGCGTGCTGGGCAGACAGACGTCTTTAAGTTTGACCTCAAA  1448185

Query  841      TCAGGTAGGGTTACCCGCTGAACTTAAGCATATCAATAAGCGGAGGAAAAGAAACCAACT  900
                ||||||||||||||||||||||||||||||||||||||||||||||||||||||||||||
Sbjct  1448184  TCAGGTAGGGTTACCCGCTGAACTTAAGCATATCAATAAGCGGAGGAAAAGAAACCAACT  1448125

Query  901      GGGATTGCCTTAGTAACGGCGAGTGAAGCGGCAAAAGCTCAAATTTGAAATCTGGTACCT  960
                ||||||||||||||||||||||||||||||||||||||||||||||||||||||||||||
Sbjct  1448124  GGGATTGCCTTAGTAACGGCGAGTGAAGCGGCAAAAGCTCAAATTTGAAATCTGGTACCT  1448065

Query  961      TTGGTGCCCGAGTTGTAATTTGGAGAGTACCACTTTGGGACTGTACTTTGCCTATGTTCC  1020
                ||||||||||||||||||||||||||||||||||||||||||||||||||||||||||||
Sbjct  1448064  TTGGTGCCCGAGTTGTAATTTGGAGAGTACCACTTTGGGACTGTACTTTGCCTATGTTCC  1448005

Query  1021     TTGGAACAGGACGTCATGGAGGGTGAGAATCCCGTGTGGCGAGGGTGTCAGTTCTTTGTA  1080
                ||||||||||||||||||||||||||||||||||||||||||||||||||||||||||||
Sbjct  1448004  TTGGAACAGGACGTCATGGAGGGTGAGAATCCCGTGTGGCGAGGGTGTCAGTTCTTTGTA  1447945

Query  1081     AAGGGTGCTCGAAGAGTCGAGTTGTTTGGGAATGCAGCTCTAAGTGGGTGGTAAATTCCA  1140
                ||||||||||||||||||||||||||||||||||||||||||||||||||||||||||||
Sbjct  1447944  AAGGGTGCTCGAAGAGTCGAGTTGTTTGGGAATGCAGCTCTAAGTGGGTGGTAAATTCCA  1447885

Query  1141     TCTAAAGCTAAATACAGGCGAGAGACCGATAGCGAACAAGTACAGTGATGGAAAGATGAA  1200
                ||||||||||||||||||||||||||||||||||||||||||||||||||||||||||||
Sbjct  1447884  TCTAAAGCTAAATACAGGCGAGAGACCGATAGCGAACAAGTACAGTGATGGAAAGATGAA  1447825

Query  1201     AAGAACTTTGAAAAGAGAGTGAAAAAGTACGTGAAATTGTTGAAAGGGAAGGGCATTTGA  1260
                ||||||||||||||||||||||||||||||||||||||||||||||||||||||||||||
Sbjct  1447824  AAGAACTTTGAAAAGAGAGTGAAAAAGTACGTGAAATTGTTGAAAGGGAAGGGCATTTGA  1447765

Query  1261     TCAGACATGGTGTTTTGCGCCCCTTGCCTCTCGTGGGCTTGGGACTCTCGCAGCTCACTG  1320
                ||||||||||||||||||||||||||||||||||||||||||||||||||||||||||||
Sbjct  1447764  TCAGACATGGTGTTTTGCGCCCCTTGCCTCTCGTGGGCTTGGGACTCTCGCAGCTCACTG  1447705

Query  1321     GGCCAGCATCGGTTTTGGCGGCCGGAAAAAACCTAGGGAATGTGGCTCTGCGCCTCGGTG  1380
                ||||||||||||||||||||||||||||||||||||||||||||||||||||||||||||
Sbjct  1447704  GGCCAGCATCGGTTTTGGCGGCCGGAAAAAACCTAGGGAATGTGGCTCTGCGCCTCGGTG  1447645

Query  1381     TAGAGTGTTATAGCCCTGGGGAATACGGCCAGTCGGGACCGAGGACTGCGATACTTGTTA  1440
                ||||||||||||||||||||||||||||||||||||||||||||||||||||||||||||
Sbjct  1447644  TAGAGTGTTATAGCCCTGGGGAATACGGCCAGTCGGGACCGAGGACTGCGATACTTGTTA  1447585

Query  1441     TCTAGGATGCTGGCATAATGGTTATATGCCGCCCGTCTTGAAACACGGACCAAGGAGTCT  1500
                ||||||||||||||||||||||||||||||||||||||||||||||||||||||||||||
Sbjct  1447584  TCTAGGATGCTGGCATAATGGTTATATGCCGCCCGTCTTGAAACACGGACCAAGGAGTCT  1447525

Query  1501     AACGTCTATGCGAGTGTTTGGGTGTTAAACCCGTACGCGTAATGAAAGTGAACGTAGGTT  1560
                ||||||||||||||||||||||||||||||||||||||||||||||||||||||||||||
Sbjct  1447524  AACGTCTATGCGAGTGTTTGGGTGTTAAACCCGTACGCGTAATGAAAGTGAACGTAGGTT  1447465

Query  1561     GGGGCCCTCCACCTGGGGGGTGCACAATCGACCGATCCTGATGTCTTCGGATGGATTTGA  1620
                ||||||||||||||||||||||||||||||||||||||||||||||||||||||||||||
Sbjct  1447464  GGGGCCCTCCACCTGGGGGGTGCACAATCGACCGATCCTGATGTCTTCGGATGGATTTGA  1447405

Query  1621     GTAAGAGCATAGCTGTTGGGACCCGAAAGATGGTGAACTATGCCTGAATAGGGTGAAGCC  1680
                ||||||||||||||||||||||||||||||||||||||||||||||||||||||||||||
Sbjct  1447404  GTAAGAGCATAGCTGTTGGGACCCGAAAGATGGTGAACTATGCCTGAATAGGGTGAAGCC  1447345

Query  1681     AGAGGAAACTCTGGTGGAGGCTCGTAGCGGTTCTGACGTGCAAATCGATCGTCGAATTTG  1740
                ||||||||||||||||||||||||||||||||||||||||||||||||||||||||||||
Sbjct  1447344  AGAGGAAACTCTGGTGGAGGCTCGTAGCGGTTCTGACGTGCAAATCGATCGTCGAATTTG  1447285

Query  1741     GGTATAGGGGCGAAAGACTAATCGAACCATCTAGTAGCTGGTTCCTGCCGAAGTTTCCCT  1800
                ||||||||||||||||||||||||||||||||||||||||||||||||||||||||||||
Sbjct  1447284  GGTATAGGGGCGAAAGACTAATCGAACCATCTAGTAGCTGGTTCCTGCCGAAGTTTCCCT  1447225

Query  1801     CAGGATAGCAGAAGCTCGTATCAGTTTTATGAGGTAAAGCGAATGATTAGAGGTACCGGG  1860
                ||||||||||||||||||||||||||||||||||||||||||||||||||||||||||||
Sbjct  1447224  CAGGATAGCAGAAGCTCGTATCAGTTTTATGAGGTAAAGCGAATGATTAGAGGTACCGGG  1447165

Query  1861     GTTGAAATGACCTTGACCTATTCTCAAACTTTAAATATGTAAGAAGTCCTTGTTGCTTAA  1920
                ||||||||||||||||||||||||||||||||||||||||||||||||||||||||||||
Sbjct  1447164  GTTGAAATGACCTTGACCTATTCTCAAACTTTAAATATGTAAGAAGTCCTTGTTGCTTAA  1447105

Query  1921     TTGAACGTGGACATTTGAATGAAGAGCTTTTAGTGGGCCATTTTTGGTAAGCAGAACTGG  1980
                ||||||||||||||||||||||||||||||||||||||||||||||||||||||||||||
Sbjct  1447104  TTGAACGTGGACATTTGAATGAAGAGCTTTTAGTGGGCCATTTTTGGTAAGCAGAACTGG  1447045

Query  1981     CGATGCGGGATGAACCGAACGTGGAGTTAAGGTGCCGGAATACACGCTCATCAGACACCA  2040
                ||||||||||||||||||||||||||||||||||||||||||||||||||||||||||||
Sbjct  1447044  CGATGCGGGATGAACCGAACGTGGAGTTAAGGTGCCGGAATACACGCTCATCAGACACCA  1446985

Query  2041     CAAAAGGTGTTAGTTCATCTAGACAGCCGGACGGTGGCCATGGAAGTCGGAATCCGCTAA  2100
                ||||||||||||||||||||||||||||||||||||||||||||||||||||||||||||
Sbjct  1446984  CAAAAGGTGTTAGTTCATCTAGACAGCCGGACGGTGGCCATGGAAGTCGGAATCCGCTAA  1446925

Query  2101     GGAGTGTGTAACAACTCACCGGCCGAATGAACTAGCCCTGAAAATGGATGGCGCTCAAGC  2160
                ||||||||||||||||||||||||||||||||||||||||||||||||||||||||||||
Sbjct  1446924  GGAGTGTGTAACAACTCACCGGCCGAATGAACTAGCCCTGAAAATGGATGGCGCTCAAGC  1446865

Query  2161     GTGTTACCTATACTCCGCCGTCAGGGTTGAAATGAGGCCCTGACGAGTAGGCAGGCGTGG  2220
                ||||||||||||||||||||||||||||||||||||||||||||||||||||||||||||
Sbjct  1446864  GTGTTACCTATACTCCGCCGTCAGGGTTGAAATGAGGCCCTGACGAGTAGGCAGGCGTGG  1446805

Query  2221     GGGTCAGTGACGAAGCCTAGGCCGTAAGGTCGGGTCGAACGGCCCCTAGTGC  2272
                ||||||||||||||||||||||||||||||||||||||||||||||||||||
Sbjct  1446804  GGGTCAGTGACGAAGCCTAGGCCGTAAGGTCGGGTCGAACGGCCCCTAGTGC  1446753


>NC_006035.2 [Candida] glabrata strain CBS138 chromosome L complete sequence
Length=1455689

 Score = 4189 bits (2268),  Expect = 0.0
 Identities = 2271/2272 (99%), Gaps = 1/2272 (0%)
 Strand=Plus/Minus

Query  1        CAAGGTTTCCGTAGGTGAACCTGCGGAAGGATCATTAAAGAAATTTAATTGATTTGTCTG  60
                ||||||||||||||||||||||||||||||||||||||||||||||||||||||||||||
Sbjct  1449023  CAAGGTTTCCGTAGGTGAACCTGCGGAAGGATCATTAAAGAAATTTAATTGATTTGTCTG  1448964

Query  61       AGCTCGGAGAGAGACATCTCTGGGGAGGACCAGTGTAGACACTCAGGAGGCTCCTAAAAT  120
                ||||||||||||||||||||||||||||||||||||||||||||||||||||||||||||
Sbjct  1448963  AGCTCGGAGAGAGACATCTCTGGGGAGGACCAGTGTAGACACTCAGGAGGCTCCTAAAAT  1448904

Query  121      ATTTTCTCTGCTGTGAATGCTATTTCTCCTGCCTGCGCTTAAGTGCGCGGTTGGTGGGTG  180
                ||||||||||||||||||||||||||||||||||||||||||||||||||||||||||||
Sbjct  1448903  ATTTTCTCTGCTGTGAATGCTATTTCTCCTGCCTGCGCTTAAGTGCGCGGTTGGTGGGTG  1448844

Query  181      TTCTGCAGTGGGGGGAGGGAGCCGACAAAGACCTGGGAGTGTGCGTGGATCTCTCTATTC  240
                ||||||||||||||||||||||||||||||||||||||||||||||||||||||||||||
Sbjct  1448843  TTCTGCAGTGGGGGGAGGGAGCCGACAAAGACCTGGGAGTGTGCGTGGATCTCTCTATTC  1448784

Query  241      CAAAGGAGGTGTTTTATCACACGACTCGACACTTTCTAATTACTACACACAGTGGAGTTT  300
                ||||||||||||||||||||||||||||||||||||||||||||||||||||||||||||
Sbjct  1448783  CAAAGGAGGTGTTTTATCACACGACTCGACACTTTCTAATTACTACACACAGTGGAGTTT  1448724

Query  301      ACTTTACTACTATTCTTTTGTTCGTTGGGGGAACGCTCTCTTTCgggggggAGGTTCTCC  360
                ||||||||||||||||||||||||||||||||||||||||||||||||||||| ||||||
Sbjct  1448723  ACTTTACTACTATTCTTTTGTTCGTTGGGGGAACGCTCTCTTTCGGGGGGGAG-TTCTCC  1448665

Query  361      CAGTGGATGCAAACACAAACAAATAtttttttAAACTAATTCAGTCAACACAAGATTTCT  420
                ||||||||||||||||||||||||||||||||||||||||||||||||||||||||||||
Sbjct  1448664  CAGTGGATGCAAACACAAACAAATATTTTTTTAAACTAATTCAGTCAACACAAGATTTCT  1448605

Query  421      TTTAGTAGAAAACAACTTCAAAACTTTCAACAATGGATCTCTTGGTTCTCGCATCGATGA  480
                ||||||||||||||||||||||||||||||||||||||||||||||||||||||||||||
Sbjct  1448604  TTTAGTAGAAAACAACTTCAAAACTTTCAACAATGGATCTCTTGGTTCTCGCATCGATGA  1448545

Query  481      AGAACGCAGCGAAATGCGATACGTAATGTGAATTGCAGAATTCCGTGAATCATCGAATCT  540
                ||||||||||||||||||||||||||||||||||||||||||||||||||||||||||||
Sbjct  1448544  AGAACGCAGCGAAATGCGATACGTAATGTGAATTGCAGAATTCCGTGAATCATCGAATCT  1448485

Query  541      TTGAACGCACATTGCGCCCTCTGGTATTCCGGGGGGCATGCCTGTTTGAGCGTCATTTCC  600
                ||||||||||||||||||||||||||||||||||||||||||||||||||||||||||||
Sbjct  1448484  TTGAACGCACATTGCGCCCTCTGGTATTCCGGGGGGCATGCCTGTTTGAGCGTCATTTCC  1448425

Query  601      TTCTCAAACACATTGTGTTTGGTAGTGAGTGATACTCGTTTTTGAGTTAACTTGAAATTG  660
                ||||||||||||||||||||||||||||||||||||||||||||||||||||||||||||
Sbjct  1448424  TTCTCAAACACATTGTGTTTGGTAGTGAGTGATACTCGTTTTTGAGTTAACTTGAAATTG  1448365

Query  661      TAGGCCATATCAGTATGTGGGACACGAGCGCAAGCTTCTCTATTAATCTGCTGCTCGTTT  720
                ||||||||||||||||||||||||||||||||||||||||||||||||||||||||||||
Sbjct  1448364  TAGGCCATATCAGTATGTGGGACACGAGCGCAAGCTTCTCTATTAATCTGCTGCTCGTTT  1448305

Query  721      GCGCGAGCGGCGGGGGTTAATACTGTATTAGGTTTTACCAACTCGGTGTTGATCTAGGGA  780
                ||||||||||||||||||||||||||||||||||||||||||||||||||||||||||||
Sbjct  1448304  GCGCGAGCGGCGGGGGTTAATACTGTATTAGGTTTTACCAACTCGGTGTTGATCTAGGGA  1448245

Query  781      GGGATAAGTGAGTGTTTTGTGCGTGCTGGGCAGACAGACGTCTTTAAGTTTGACCTCAAA  840
                ||||||||||||||||||||||||||||||||||||||||||||||||||||||||||||
Sbjct  1448244  GGGATAAGTGAGTGTTTTGTGCGTGCTGGGCAGACAGACGTCTTTAAGTTTGACCTCAAA  1448185

Query  841      TCAGGTAGGGTTACCCGCTGAACTTAAGCATATCAATAAGCGGAGGAAAAGAAACCAACT  900
                ||||||||||||||||||||||||||||||||||||||||||||||||||||||||||||
Sbjct  1448184  TCAGGTAGGGTTACCCGCTGAACTTAAGCATATCAATAAGCGGAGGAAAAGAAACCAACT  1448125

Query  901      GGGATTGCCTTAGTAACGGCGAGTGAAGCGGCAAAAGCTCAAATTTGAAATCTGGTACCT  960
                ||||||||||||||||||||||||||||||||||||||||||||||||||||||||||||
Sbjct  1448124  GGGATTGCCTTAGTAACGGCGAGTGAAGCGGCAAAAGCTCAAATTTGAAATCTGGTACCT  1448065

Query  961      TTGGTGCCCGAGTTGTAATTTGGAGAGTACCACTTTGGGACTGTACTTTGCCTATGTTCC  1020
                ||||||||||||||||||||||||||||||||||||||||||||||||||||||||||||
Sbjct  1448064  TTGGTGCCCGAGTTGTAATTTGGAGAGTACCACTTTGGGACTGTACTTTGCCTATGTTCC  1448005

Query  1021     TTGGAACAGGACGTCATGGAGGGTGAGAATCCCGTGTGGCGAGGGTGTCAGTTCTTTGTA  1080
                ||||||||||||||||||||||||||||||||||||||||||||||||||||||||||||
Sbjct  1448004  TTGGAACAGGACGTCATGGAGGGTGAGAATCCCGTGTGGCGAGGGTGTCAGTTCTTTGTA  1447945

Query  1081     AAGGGTGCTCGAAGAGTCGAGTTGTTTGGGAATGCAGCTCTAAGTGGGTGGTAAATTCCA  1140
                ||||||||||||||||||||||||||||||||||||||||||||||||||||||||||||
Sbjct  1447944  AAGGGTGCTCGAAGAGTCGAGTTGTTTGGGAATGCAGCTCTAAGTGGGTGGTAAATTCCA  1447885

Query  1141     TCTAAAGCTAAATACAGGCGAGAGACCGATAGCGAACAAGTACAGTGATGGAAAGATGAA  1200
                ||||||||||||||||||||||||||||||||||||||||||||||||||||||||||||
Sbjct  1447884  TCTAAAGCTAAATACAGGCGAGAGACCGATAGCGAACAAGTACAGTGATGGAAAGATGAA  1447825

Query  1201     AAGAACTTTGAAAAGAGAGTGAAAAAGTACGTGAAATTGTTGAAAGGGAAGGGCATTTGA  1260
                ||||||||||||||||||||||||||||||||||||||||||||||||||||||||||||
Sbjct  1447824  AAGAACTTTGAAAAGAGAGTGAAAAAGTACGTGAAATTGTTGAAAGGGAAGGGCATTTGA  1447765

Query  1261     TCAGACATGGTGTTTTGCGCCCCTTGCCTCTCGTGGGCTTGGGACTCTCGCAGCTCACTG  1320
                ||||||||||||||||||||||||||||||||||||||||||||||||||||||||||||
Sbjct  1447764  TCAGACATGGTGTTTTGCGCCCCTTGCCTCTCGTGGGCTTGGGACTCTCGCAGCTCACTG  1447705

Query  1321     GGCCAGCATCGGTTTTGGCGGCCGGAAAAAACCTAGGGAATGTGGCTCTGCGCCTCGGTG  1380
                ||||||||||||||||||||||||||||||||||||||||||||||||||||||||||||
Sbjct  1447704  GGCCAGCATCGGTTTTGGCGGCCGGAAAAAACCTAGGGAATGTGGCTCTGCGCCTCGGTG  1447645

Query  1381     TAGAGTGTTATAGCCCTGGGGAATACGGCCAGTCGGGACCGAGGACTGCGATACTTGTTA  1440
                ||||||||||||||||||||||||||||||||||||||||||||||||||||||||||||
Sbjct  1447644  TAGAGTGTTATAGCCCTGGGGAATACGGCCAGTCGGGACCGAGGACTGCGATACTTGTTA  1447585

Query  1441     TCTAGGATGCTGGCATAATGGTTATATGCCGCCCGTCTTGAAACACGGACCAAGGAGTCT  1500
                ||||||||||||||||||||||||||||||||||||||||||||||||||||||||||||
Sbjct  1447584  TCTAGGATGCTGGCATAATGGTTATATGCCGCCCGTCTTGAAACACGGACCAAGGAGTCT  1447525

Query  1501     AACGTCTATGCGAGTGTTTGGGTGTTAAACCCGTACGCGTAATGAAAGTGAACGTAGGTT  1560
                ||||||||||||||||||||||||||||||||||||||||||||||||||||||||||||
Sbjct  1447524  AACGTCTATGCGAGTGTTTGGGTGTTAAACCCGTACGCGTAATGAAAGTGAACGTAGGTT  1447465

Query  1561     GGGGCCCTCCACCTGGGGGGTGCACAATCGACCGATCCTGATGTCTTCGGATGGATTTGA  1620
                ||||||||||||||||||||||||||||||||||||||||||||||||||||||||||||
Sbjct  1447464  GGGGCCCTCCACCTGGGGGGTGCACAATCGACCGATCCTGATGTCTTCGGATGGATTTGA  1447405

Query  1621     GTAAGAGCATAGCTGTTGGGACCCGAAAGATGGTGAACTATGCCTGAATAGGGTGAAGCC  1680
                ||||||||||||||||||||||||||||||||||||||||||||||||||||||||||||
Sbjct  1447404  GTAAGAGCATAGCTGTTGGGACCCGAAAGATGGTGAACTATGCCTGAATAGGGTGAAGCC  1447345

Query  1681     AGAGGAAACTCTGGTGGAGGCTCGTAGCGGTTCTGACGTGCAAATCGATCGTCGAATTTG  1740
                ||||||||||||||||||||||||||||||||||||||||||||||||||||||||||||
Sbjct  1447344  AGAGGAAACTCTGGTGGAGGCTCGTAGCGGTTCTGACGTGCAAATCGATCGTCGAATTTG  1447285

Query  1741     GGTATAGGGGCGAAAGACTAATCGAACCATCTAGTAGCTGGTTCCTGCCGAAGTTTCCCT  1800
                ||||||||||||||||||||||||||||||||||||||||||||||||||||||||||||
Sbjct  1447284  GGTATAGGGGCGAAAGACTAATCGAACCATCTAGTAGCTGGTTCCTGCCGAAGTTTCCCT  1447225

Query  1801     CAGGATAGCAGAAGCTCGTATCAGTTTTATGAGGTAAAGCGAATGATTAGAGGTACCGGG  1860
                ||||||||||||||||||||||||||||||||||||||||||||||||||||||||||||
Sbjct  1447224  CAGGATAGCAGAAGCTCGTATCAGTTTTATGAGGTAAAGCGAATGATTAGAGGTACCGGG  1447165

Query  1861     GTTGAAATGACCTTGACCTATTCTCAAACTTTAAATATGTAAGAAGTCCTTGTTGCTTAA  1920
                ||||||||||||||||||||||||||||||||||||||||||||||||||||||||||||
Sbjct  1447164  GTTGAAATGACCTTGACCTATTCTCAAACTTTAAATATGTAAGAAGTCCTTGTTGCTTAA  1447105

Query  1921     TTGAACGTGGACATTTGAATGAAGAGCTTTTAGTGGGCCATTTTTGGTAAGCAGAACTGG  1980
                ||||||||||||||||||||||||||||||||||||||||||||||||||||||||||||
Sbjct  1447104  TTGAACGTGGACATTTGAATGAAGAGCTTTTAGTGGGCCATTTTTGGTAAGCAGAACTGG  1447045

Query  1981     CGATGCGGGATGAACCGAACGTGGAGTTAAGGTGCCGGAATACACGCTCATCAGACACCA  2040
                ||||||||||||||||||||||||||||||||||||||||||||||||||||||||||||
Sbjct  1447044  CGATGCGGGATGAACCGAACGTGGAGTTAAGGTGCCGGAATACACGCTCATCAGACACCA  1446985

Query  2041     CAAAAGGTGTTAGTTCATCTAGACAGCCGGACGGTGGCCATGGAAGTCGGAATCCGCTAA  2100
                ||||||||||||||||||||||||||||||||||||||||||||||||||||||||||||
Sbjct  1446984  CAAAAGGTGTTAGTTCATCTAGACAGCCGGACGGTGGCCATGGAAGTCGGAATCCGCTAA  1446925

Query  2101     GGAGTGTGTAACAACTCACCGGCCGAATGAACTAGCCCTGAAAATGGATGGCGCTCAAGC  2160
                ||||||||||||||||||||||||||||||||||||||||||||||||||||||||||||
Sbjct  1446924  GGAGTGTGTAACAACTCACCGGCCGAATGAACTAGCCCTGAAAATGGATGGCGCTCAAGC  1446865

Query  2161     GTGTTACCTATACTCCGCCGTCAGGGTTGAAATGAGGCCCTGACGAGTAGGCAGGCGTGG  2220
                ||||||||||||||||||||||||||||||||||||||||||||||||||||||||||||
Sbjct  1446864  GTGTTACCTATACTCCGCCGTCAGGGTTGAAATGAGGCCCTGACGAGTAGGCAGGCGTGG  1446805

Query  2221     GGGTCAGTGACGAAGCCTAGGCCGTAAGGTCGGGTCGAACGGCCCCTAGTGC  2272
                ||||||||||||||||||||||||||||||||||||||||||||||||||||
Sbjct  1446804  GGGTCAGTGACGAAGCCTAGGCCGTAAGGTCGGGTCGAACGGCCCCTAGTGC  1446753


>JANLBP010000028.1 Alternaria dauci isolate CALB1 scaffold28, whole genome shotgun 
sequence
Length=10988

 Score = 4163 bits (2254),  Expect = 0.0
 Identities = 2267/2272 (99%), Gaps = 5/2272 (0%)
 Strand=Plus/Minus

Query  1     CAAGGTTTCCGTAGGTGAACCTGCGGAAGGATCATTAAAGAAATTTAATTGATTTGTCTG  60
             ||||||||||||||||||||||||||||||||||||||||||||||||||||||||||||
Sbjct  4216  CAAGGTTTCCGTAGGTGAACCTGCGGAAGGATCATTAAAGAAATTTAATTGATTTGTCTG  4157

Query  61    AGCTCGGAGAGAGACATCTCTGGGGAGGACCAGTGTAGACACTCAGGAGGCTCCTAAAAT  120
             ||||||||||||||||||||||||||||||||||||||||||||||||||||||||||||
Sbjct  4156  AGCTCGGAGAGAGACATCTCTGGGGAGGACCAGTGTAGACACTCAGGAGGCTCCTAAAAT  4097

Query  121   ATTTTCTCTGCTGTGAATGCTATTTCTCCTGCCTGCGCTTAAGTGCGCGGTTGGTGGGTG  180
             ||||||||||||||||||||||||||||||||||||||||||||||||||||||||||||
Sbjct  4096  ATTTTCTCTGCTGTGAATGCTATTTCTCCTGCCTGCGCTTAAGTGCGCGGTTGGTGGGTG  4037

Query  181   TTCTGCAGTGGGGGGAGGGAGCCGACAAAGACCTGGGAGTGTGCGTGGATCTCTCTATTC  240
             |||||||||||||| |||||||||||||||||||||||||||||||||||||||||||||
Sbjct  4036  TTCTGCAGTGGGGG-AGGGAGCCGACAAAGACCTGGGAGTGTGCGTGGATCTCTCTATTC  3978

Query  241   CAAAGGAGGTGTTTTATCACACGACTCGACACTTTCTAATTACTACACACAGTGGAGTTT  300
             ||||||||||||||||||||||||||||||||||||||||||||||||||||||||||||
Sbjct  3977  CAAAGGAGGTGTTTTATCACACGACTCGACACTTTCTAATTACTACACACAGTGGAGTTT  3918

Query  301   ACTTTACTACTATTCTTTTGTTCGTTGGGGGAACGCTCTCTTTCgggggggAGGTTCTCC  360
             |||||||||||||||||||||||||||||||||||||||||||||||||| | |||||||
Sbjct  3917  ACTTTACTACTATTCTTTTGTTCGTTGGGGGAACGCTCTCTTTCGGGGGG-A-GTTCTCC  3860

Query  361   CAGTGGATGCAAACACAAACAAATAtttttttAAACTAATTCAGTCAACACAAGATTTCT  420
             ||||||||||||||||||||||||||||||||||||||||||||||||||||||||||||
Sbjct  3859  CAGTGGATGCAAACACAAACAAATATTTTTTTAAACTAATTCAGTCAACACAAGATTTCT  3800

Query  421   TTTAGTAGAAAACAACTTCAAAACTTTCAACAATGGATCTCTTGGTTCTCGCATCGATGA  480
             ||||||||||||||||||||||||||||||||||||||||||||||||||||||||||||
Sbjct  3799  TTTAGTAGAAAACAACTTCAAAACTTTCAACAATGGATCTCTTGGTTCTCGCATCGATGA  3740

Query  481   AGAACGCAGCGAAATGCGATACGTAATGTGAATTGCAGAATTCCGTGAATCATCGAATCT  540
             ||||||||||||||||||||||||||||||||||||||||||||||||||||||||||||
Sbjct  3739  AGAACGCAGCGAAATGCGATACGTAATGTGAATTGCAGAATTCCGTGAATCATCGAATCT  3680

Query  541   TTGAACGCACATTGCGCCCTCTGGTATTCCGGGGGGCATGCCTGTTTGAGCGTCATTTCC  600
             ||||||||||||||||||||||||||||||||||| ||||||||||||||||||||||||
Sbjct  3679  TTGAACGCACATTGCGCCCTCTGGTATTCCGGGGG-CATGCCTGTTTGAGCGTCATTTCC  3621

Query  601   TTCTCAAACACATTGTGTTTGGTAGTGAGTGATACTCGTTTTTGAGTTAACTTGAAATTG  660
             ||||||||||||||||||||||||||||||||||||||||||||||||||||||||||||
Sbjct  3620  TTCTCAAACACATTGTGTTTGGTAGTGAGTGATACTCGTTTTTGAGTTAACTTGAAATTG  3561

Query  661   TAGGCCATATCAGTATGTGGGACACGAGCGCAAGCTTCTCTATTAATCTGCTGCTCGTTT  720
             ||||||||||||||||||||||||||||||||||||||||||||||||||||||||||||
Sbjct  3560  TAGGCCATATCAGTATGTGGGACACGAGCGCAAGCTTCTCTATTAATCTGCTGCTCGTTT  3501

Query  721   GCGCGAGCGGCGGGGGTTAATACTGTATTAGGTTTTACCAACTCGGTGTTGATCTAGGGA  780
             ||||||||||||||||||||||||||||||||||||||||||||||||||||||||||||
Sbjct  3500  GCGCGAGCGGCGGGGGTTAATACTGTATTAGGTTTTACCAACTCGGTGTTGATCTAGGGA  3441

Query  781   GGGATAAGTGAGTGTTTTGTGCGTGCTGGGCAGACAGACGTCTTTAAGTTTGACCTCAAA  840
             ||||||||||||||||||||||||||||||||||||||||||||||||||||||||||||
Sbjct  3440  GGGATAAGTGAGTGTTTTGTGCGTGCTGGGCAGACAGACGTCTTTAAGTTTGACCTCAAA  3381

Query  841   TCAGGTAGGGTTACCCGCTGAACTTAAGCATATCAATAAGCGGAGGAAAAGAAACCAACT  900
             ||||||||||||||||||||||||||||||||||||||||||||||||||||||||||||
Sbjct  3380  TCAGGTAGGGTTACCCGCTGAACTTAAGCATATCAATAAGCGGAGGAAAAGAAACCAACT  3321

Query  901   GGGATTGCCTTAGTAACGGCGAGTGAAGCGGCAAAAGCTCAAATTTGAAATCTGGTACCT  960
             ||||||||||||||||||||||||||||||||||||||||||||||||||||||||||||
Sbjct  3320  GGGATTGCCTTAGTAACGGCGAGTGAAGCGGCAAAAGCTCAAATTTGAAATCTGGTACCT  3261

Query  961   TTGGTGCCCGAGTTGTAATTTGGAGAGTACCACTTTGGGACTGTACTTTGCCTATGTTCC  1020
             ||||||||||||||||||||||||||||||||||||||||||||||||||||||||||||
Sbjct  3260  TTGGTGCCCGAGTTGTAATTTGGAGAGTACCACTTTGGGACTGTACTTTGCCTATGTTCC  3201

Query  1021  TTGGAACAGGACGTCATGGAGGGTGAGAATCCCGTGTGGCGAGGGTGTCAGTTCTTTGTA  1080
             ||||||||||||||||||||||||||||||||||||||||||||||||||||||||||||
Sbjct  3200  TTGGAACAGGACGTCATGGAGGGTGAGAATCCCGTGTGGCGAGGGTGTCAGTTCTTTGTA  3141

Query  1081  AAGGGTGCTCGAAGAGTCGAGTTGTTTGGGAATGCAGCTCTAAGTGGGTGGTAAATTCCA  1140
             ||||||||||||||||||||||||||||||||||||||||||||||||||||||||||||
Sbjct  3140  AAGGGTGCTCGAAGAGTCGAGTTGTTTGGGAATGCAGCTCTAAGTGGGTGGTAAATTCCA  3081

Query  1141  TCTAAAGCTAAATACAGGCGAGAGACCGATAGCGAACAAGTACAGTGATGGAAAGATGAA  1200
             ||||||||||||||||||||||||||||||||||||||||||||||||||||||||||||
Sbjct  3080  TCTAAAGCTAAATACAGGCGAGAGACCGATAGCGAACAAGTACAGTGATGGAAAGATGAA  3021

Query  1201  AAGAACTTTGAAAAGAGAGTGAAAAAGTACGTGAAATTGTTGAAAGGGAAGGGCATTTGA  1260
             ||||||||||||||||||||||||||||||||||||||||||||||||||||||||||||
Sbjct  3020  AAGAACTTTGAAAAGAGAGTGAAAAAGTACGTGAAATTGTTGAAAGGGAAGGGCATTTGA  2961

Query  1261  TCAGACATGGTGTTTTGCGCCCCTTGCCTCTCGTGGGCTTGGGACTCTCGCAGCTCACTG  1320
             ||||||||||||||||||||||||||||||||||||||||||||||||||||||||||||
Sbjct  2960  TCAGACATGGTGTTTTGCGCCCCTTGCCTCTCGTGGGCTTGGGACTCTCGCAGCTCACTG  2901

Query  1321  GGCCAGCATCGGTTTTGGCGGCCGGAAAAAACCTAGGGAATGTGGCTCTGCGCCTCGGTG  1380
             ||||||||||||||||||||||||||||||||||||||||||||||||||||||||||||
Sbjct  2900  GGCCAGCATCGGTTTTGGCGGCCGGAAAAAACCTAGGGAATGTGGCTCTGCGCCTCGGTG  2841

Query  1381  TAGAGTGTTATAGCCCTGGGGAATACGGCCAGTCGGGACCGAGGACTGCGATACTTGTTA  1440
             ||||||||||||||||||||||||||||||||||||||||||||||||||||||||||||
Sbjct  2840  TAGAGTGTTATAGCCCTGGGGAATACGGCCAGTCGGGACCGAGGACTGCGATACTTGTTA  2781

Query  1441  TCTAGGATGCTGGCATAATGGTTATATGCCGCCCGTCTTGAAACACGGACCAAGGAGTCT  1500
             ||||||||||||||||||||||||||||||||||||||||||||||||||||||||||||
Sbjct  2780  TCTAGGATGCTGGCATAATGGTTATATGCCGCCCGTCTTGAAACACGGACCAAGGAGTCT  2721

Query  1501  AACGTCTATGCGAGTGTTTGGGTGTTAAACCCGTACGCGTAATGAAAGTGAACGTAGGTT  1560
             ||||||||||||||||||||||||||||||||||||||||||||||||||||||||||||
Sbjct  2720  AACGTCTATGCGAGTGTTTGGGTGTTAAACCCGTACGCGTAATGAAAGTGAACGTAGGTT  2661

Query  1561  GGGGCCCTCCACCTGGGGGGTGCACAATCGACCGATCCTGATGTCTTCGGATGGATTTGA  1620
             ||||||||||||||||||| ||||||||||||||||||||||||||||||||||||||||
Sbjct  2660  GGGGCCCTCCACCTGGGGG-TGCACAATCGACCGATCCTGATGTCTTCGGATGGATTTGA  2602

Query  1621  GTAAGAGCATAGCTGTTGGGACCCGAAAGATGGTGAACTATGCCTGAATAGGGTGAAGCC  1680
             ||||||||||||||||||||||||||||||||||||||||||||||||||||||||||||
Sbjct  2601  GTAAGAGCATAGCTGTTGGGACCCGAAAGATGGTGAACTATGCCTGAATAGGGTGAAGCC  2542

Query  1681  AGAGGAAACTCTGGTGGAGGCTCGTAGCGGTTCTGACGTGCAAATCGATCGTCGAATTTG  1740
             ||||||||||||||||||||||||||||||||||||||||||||||||||||||||||||
Sbjct  2541  AGAGGAAACTCTGGTGGAGGCTCGTAGCGGTTCTGACGTGCAAATCGATCGTCGAATTTG  2482

Query  1741  GGTATAGGGGCGAAAGACTAATCGAACCATCTAGTAGCTGGTTCCTGCCGAAGTTTCCCT  1800
             ||||||||||||||||||||||||||||||||||||||||||||||||||||||||||||
Sbjct  2481  GGTATAGGGGCGAAAGACTAATCGAACCATCTAGTAGCTGGTTCCTGCCGAAGTTTCCCT  2422

Query  1801  CAGGATAGCAGAAGCTCGTATCAGTTTTATGAGGTAAAGCGAATGATTAGAGGTACCGGG  1860
             ||||||||||||||||||||||||||||||||||||||||||||||||||||||||||||
Sbjct  2421  CAGGATAGCAGAAGCTCGTATCAGTTTTATGAGGTAAAGCGAATGATTAGAGGTACCGGG  2362

Query  1861  GTTGAAATGACCTTGACCTATTCTCAAACTTTAAATATGTAAGAAGTCCTTGTTGCTTAA  1920
             ||||||||||||||||||||||||||||||||||||||||||||||||||||||||||||
Sbjct  2361  GTTGAAATGACCTTGACCTATTCTCAAACTTTAAATATGTAAGAAGTCCTTGTTGCTTAA  2302

Query  1921  TTGAACGTGGACATTTGAATGAAGAGCTTTTAGTGGGCCATTTTTGGTAAGCAGAACTGG  1980
             ||||||||||||||||||||||||||||||||||||||||||||||||||||||||||||
Sbjct  2301  TTGAACGTGGACATTTGAATGAAGAGCTTTTAGTGGGCCATTTTTGGTAAGCAGAACTGG  2242

Query  1981  CGATGCGGGATGAACCGAACGTGGAGTTAAGGTGCCGGAATACACGCTCATCAGACACCA  2040
             ||||||||||||||||||||||||||||||||||||||||||||||||||||||||||||
Sbjct  2241  CGATGCGGGATGAACCGAACGTGGAGTTAAGGTGCCGGAATACACGCTCATCAGACACCA  2182

Query  2041  CAAAAGGTGTTAGTTCATCTAGACAGCCGGACGGTGGCCATGGAAGTCGGAATCCGCTAA  2100
             ||||||||||||||||||||||||||||||||||||||||||||||||||||||||||||
Sbjct  2181  CAAAAGGTGTTAGTTCATCTAGACAGCCGGACGGTGGCCATGGAAGTCGGAATCCGCTAA  2122

Query  2101  GGAGTGTGTAACAACTCACCGGCCGAATGAACTAGCCCTGAAAATGGATGGCGCTCAAGC  2160
             ||||||||||||||||||||||||||||||||||||||||||||||||||||||||||||
Sbjct  2121  GGAGTGTGTAACAACTCACCGGCCGAATGAACTAGCCCTGAAAATGGATGGCGCTCAAGC  2062

Query  2161  GTGTTACCTATACTCCGCCGTCAGGGTTGAAATGAGGCCCTGACGAGTAGGCAGGCGTGG  2220
             ||||||||||||||||||||||||||||||||||||||||||||||||||||||||||||
Sbjct  2061  GTGTTACCTATACTCCGCCGTCAGGGTTGAAATGAGGCCCTGACGAGTAGGCAGGCGTGG  2002

Query  2221  GGGTCAGTGACGAAGCCTAGGCCGTAAGGTCGGGTCGAACGGCCCCTAGTGC  2272
             ||||||||||||||||||||||||||||||||||||||||||||||||||||
Sbjct  2001  GGGTCAGTGACGAAGCCTAGGCCGTAAGGTCGGGTCGAACGGCCCCTAGTGC  1950


>JAHUZD010000048.1 Candida oxycetoniae strain CBS 10844 scaffold94, whole genome 
shotgun sequence
Length=7046

 Score = 3491 bits (1890),  Expect = 0.0
 Identities = 2153/2278 (95%), Gaps = 26/2278 (1%)
 Strand=Plus/Minus

Query  1     CAAGGTTTCCGTAGGTGAACCTGCGGAAGGATCATTAAAGAAATTTAATTGATTTGTCTG  60
             ||||||||||||||||||||||||||||||||||||||||||||||||||||||||||||
Sbjct  6978  CAAGGTTTCCGTAGGTGAACCTGCGGAAGGATCATTAAAGAAATTTAATTGATTTGTCTG  6919

Query  61    AGCTCGGAGAGAGACATCTCTGGGGAGGACCAGTGTAGACACTCAGGAGGCTCCTAAAAT  120
             ||||||||||||||||||||||||||||||||||||||||||||||||||||||||||||
Sbjct  6918  AGCTCGGAGAGAGACATCTCTGGGGAGGACCAGTGTAGACACTCAGGAGGCTCCTAAAAT  6859

Query  121   ATTTTCTCTGCTGTGAATGCTATTTCTCCTGCCTGCGCTTAAGTGCGCGGTTGGTGGGTG  180
             ||||||||||||||||||||||||||||||||||||||||||||||||||||||||||||
Sbjct  6858  ATTTTCTCTGCTGTGAATGCTATTTCTCCTGCCTGCGCTTAAGTGCGCGGTTGGTGGGTG  6799

Query  181   TTCTGCAGTGGGGGGAGGGAGCCGACAAAGACCTGGGAGTGTGCGTGGATCTCTCTATTC  240
             ||||||||||||||||||||||||||||||||||||||||||||||||||||||||||||
Sbjct  6798  TTCTGCAGTGGGGGGAGGGAGCCGACAAAGACCTGGGAGTGTGCGTGGATCTCTCTATTC  6739

Query  241   CAAAGGAGGTGTTTTATCACACGACTCGACACTTTCTAATTACTACACACAGTGGAGTTT  300
             ||||||||||||||||||||||||||||||||||||||||||||||||||||||||||||
Sbjct  6738  CAAAGGAGGTGTTTTATCACACGACTCGACACTTTCTAATTACTACACACAGTGGAGTTT  6679

Query  301   ACTTTACTACTATTCTTTTGTTCGTTGGGGGAACGCTCTCTTTCgggggggAGGTTCTCC  360
             ||||||||||||||||||||||||||||||||||||||||||||||| ||||| ||||||
Sbjct  6678  ACTTTACTACTATTCTTTTGTTCGTTGGGGGAACGCTCTCTTTCGGGAGGGAG-TTCTCC  6620

Query  361   CAGTGGATGCAAACACAAACAAATAtttttttAAACTAATTCAGTCAACACAAGATTTCT  420
             ||||||||||||||||||||||||||||||||||||||||||||||||||||||||||||
Sbjct  6619  CAGTGGATGCAAACACAAACAAATATTTTTTTAAACTAATTCAGTCAACACAAGATTTCT  6560

Query  421   TTTAGTAGAAAACAACTTCAAAACTTTCAACAATGGATCTCTTGGTTCTCGCATCGATGA  480
             ||||||||||||||||||||||||||||||||||||||||||||||||||||||||||||
Sbjct  6559  TTTAGTAGAAAACAACTTCAAAACTTTCAACAATGGATCTCTTGGTTCTCGCATCGATGA  6500

Query  481   AGAACGCAGCGAAATGCGATACGTAATGTGAATTGCAGAATTCCGTGAATCATCGAATCT  540
             ||||||||||||||||||||||||||||||||||||||||||||||||||||||||||||
Sbjct  6499  AGAACGCAGCGAAATGCGATACGTAATGTGAATTGCAGAATTCCGTGAATCATCGAATCT  6440

Query  541   TTGAACGCACATTGCGCCCTCTGGTATTCCGGGGGGCATGCCTGTTTGAGCGTCATTTCC  600
             ||||||||||||||||||||||||||||||||||||||||||||||||||||||||||||
Sbjct  6439  TTGAACGCACATTGCGCCCTCTGGTATTCCGGGGGGCATGCCTGTTTGAGCGTCATTTCC  6380

Query  601   TTCTCAAACACATTGTGTTTGGTAGTGAGTGATACTC--GTTTTTGAGTTAACTTGAAAT  658
             ||||||||||| |||||||||||||||||||||||||  |||||||||||||||||||||
Sbjct  6379  TTCTCAAACACGTTGTGTTTGGTAGTGAGTGATACTCTCGTTTTTGAGTTAACTTGAAAT  6320

Query  659   TGTAGGCCATATCAGTATGTGGGACACGAGCGCAAGCTTCTCTATTAATCTGCTGCTCGT  718
             ||||||||||||||||||||||||||||||||||||||||||||||||||||||||||||
Sbjct  6319  TGTAGGCCATATCAGTATGTGGGACACGAGCGCAAGCTTCTCTATTAATCTGCTGCTCGT  6260

Query  719   TTGCGCGAGCGGCGGGGGTTAATACTGTATTAGGTTTTACCAACTCGGTGTTGATCTAGG  778
             ||||||||||||||||||||||||||||||||||||||||||||||||||||||||||||
Sbjct  6259  TTGCGCGAGCGGCGGGGGTTAATACTGTATTAGGTTTTACCAACTCGGTGTTGATCTAGG  6200

Query  779   GAGGGATAAGTGAGTGTTTTGTGCGTGCTGGGCAGACAGACGTCTTTAAGTTTGACCTCA  838
             ||||||||||||||||||||||||||||||||||||||||||||||||||||||||||||
Sbjct  6199  GAGGGATAAGTGAGTGTTTTGTGCGTGCTGGGCAGACAGACGTCTTTAAGTTTGACCTCA  6140

Query  839   AATCAGGTAGGGTTACCCGCTGAACTTAAGCATATCAATAAGCGGAGGAAAAGAAACCAA  898
             ||||||||||||||||||||||||||||||||||||||||||||||||||||||||||||
Sbjct  6139  AATCAGGTAGGGTTACCCGCTGAACTTAAGCATATCAATAAGCGGAGGAAAAGAAACCAA  6080

Query  899   CTGGGATTGCCTTAGTAACGGCGAGTGAAGCGGCAAAAGCTCAAATTTGAAATCTGGTAC  958
             ||||||||||||||||||||||||||||||||||||||||||||||||||||||||||||
Sbjct  6079  CTGGGATTGCCTTAGTAACGGCGAGTGAAGCGGCAAAAGCTCAAATTTGAAATCTGGTAC  6020

Query  959   CTTTGGTGCCCGAGTTGTAATTTGGAGAGTACCACTTTGGGACTGTACTTTGCCTATGTT  1018
             |||||||||||||||||||||||||||||  | |||||||| | || | |||||||||||
Sbjct  6019  CTTTGGTGCCCGAGTTGTAATTTGGAGAGGGCAACTTTGGGGCCGTTCCTTGCCTATGTT  5960

Query  1019  CCTTGGAACAGGACGTCATGGAGGGTGAGAATCCCGTGTGGCGAGG-GTGTCAGTTCTTT  1077
             |||||||||||||||||||||||||||||||||||||||||||||| ||| | |||||||
Sbjct  5959  CCTTGGAACAGGACGTCATGGAGGGTGAGAATCCCGTGTGGCGAGGAGTG-CGGTTCTTT  5901

Query  1078  GTAAAGGGTGCTCGAAGAGTCGAGTTGTTTGGGAATGCAGCTCTAAGTGGGTGGTAAATT  1137
             ||||||||   |||||||||||||||||||||||||||||||||||||||||||||||||
Sbjct  5900  GTAAAGGGCCTTCGAAGAGTCGAGTTGTTTGGGAATGCAGCTCTAAGTGGGTGGTAAATT  5841

Query  1138  CCATCTAAAGCTAAATACAGGCGAGAGACCGATAGCGAACAAGTACAGTGATGGAAAGAT  1197
             |||||||||||||||||  |||||||||||||||||||||||||||||||||||||||||
Sbjct  5840  CCATCTAAAGCTAAATATTGGCGAGAGACCGATAGCGAACAAGTACAGTGATGGAAAGAT  5781

Query  1198  GAAAAGAACTTTGAAAAGAGAGTGAAAAAGTACGTGAAATTGTTGAAAGGGAAGGGCATT  1257
             ||||||||||||||||||||||||||||||||||||||||||||||||||||||||| | 
Sbjct  5780  GAAAAGAACTTTGAAAAGAGAGTGAAAAAGTACGTGAAATTGTTGAAAGGGAAGGGCTTG  5721

Query  1258  TGATCAGACATGGTGTTTTGCGCCCCTTGC-CTCT-CGTGGGCTTGGGACTCTCGCAGCT  1315
              |||||||| |||| |||||      |||  |||| || |||   ||  ||||  ||| |
Sbjct  5720  AGATCAGACTTGGTATTTTGTATG--TTGTTCTCTTCGGGGGGC-GGC-CTCTA-CAGTT  5666

Query  1316  CACTGGGCCAGCATCGGTTTTGGCGGCCGGAAAAAACCTAGGGAATGTGGCTCTGCGCCT  1375
              || ||||||||||| ||||  ||||  ||| ||   | | ||||||||||| || || |
Sbjct  5665  TACCGGGCCAGCATCAGTTTGAGCGGTAGGACAATTGCAAAGGAATGTGGCT-TG-GCTT  5608

Query  1376  CGGTGTAGAGTGTTATAGCCCTGGGGAATACGGCCAGTCGGGACCGAGGACTGCGATACT  1435
             |||| | ||||||||||||| | |   |||| |||||    ||| ||||||||||   ||
Sbjct  5607  CGGT-T-GAGTGTTATAGCCTTTGTCGATACTGCCAGCTTAGACTGAGGACTGCGG--CT  5552

Query  1436  TGTTATCTAGGATGCTGGCATAATGGTTATATGCCGCCCGTCTTGAAACACGGACCAAGG  1495
             |     ||||||||||||||||||| |  || | ||||||||||||||||||||||||||
Sbjct  5551  TCGGC-CTAGGATGCTGGCATAATGATCTTAAGTCGCCCGTCTTGAAACACGGACCAAGG  5493

Query  1496  AGTCTAACGTCTATGCGAGTGTTTGGGTGTTAAACCCGTACGCGTAATGAAAGTGAACGT  1555
             |||||||||||||||||||||||||||||| |||||||||||||||||||||||||||||
Sbjct  5492  AGTCTAACGTCTATGCGAGTGTTTGGGTGTAAAACCCGTACGCGTAATGAAAGTGAACGT  5433

Query  1556  AGGTTGGGGCCCTCCACCTGGGGGGTGCACAATCGACCGATCCTGATGTCTTCGGATGGA  1615
             |||| ||  || ||  |  ||   |||||| |||||||||||||||||||||||||||||
Sbjct  5432  AGGTAGGA-CC-TCTTC--GGA--GTGCACTATCGACCGATCCTGATGTCTTCGGATGGA  5379

Query  1616  TTTGAGTAAGAGCATAGCTGTTGGGACCCGAAAGATGGTGAACTATGCCTGAATAGGGTG  1675
             ||||||||||||||||||||||||||||||||||||||||||||||||||||||||||||
Sbjct  5378  TTTGAGTAAGAGCATAGCTGTTGGGACCCGAAAGATGGTGAACTATGCCTGAATAGGGTG  5319

Query  1676  AAGCCAGAGGAAACTCTGGTGGAGGCTCGTAGCGGTTCTGACGTGCAAATCGATCGTCGA  1735
             ||||||||||||||||||||||||||||||||||||||||||||||||||||||||||||
Sbjct  5318  AAGCCAGAGGAAACTCTGGTGGAGGCTCGTAGCGGTTCTGACGTGCAAATCGATCGTCGA  5259

Query  1736  ATTTGGGTATAGGGGCGAAAGACTAATCGAACCATCTAGTAGCTGGTTCCTGCCGAAGTT  1795
             ||||||||||||||||||||||||||||||||||||||||||||||||||||||||||||
Sbjct  5258  ATTTGGGTATAGGGGCGAAAGACTAATCGAACCATCTAGTAGCTGGTTCCTGCCGAAGTT  5199

Query  1796  TCCCTCAGGATAGCAGAAGCTCGTATCAGTTTTATGAGGTAAAGCGAATGATTAGAGGTA  1855
             |||||||||||||||||||||||||||||||||||||||||||||||||||||||| || 
Sbjct  5198  TCCCTCAGGATAGCAGAAGCTCGTATCAGTTTTATGAGGTAAAGCGAATGATTAGAAGTC  5139

Query  1856  CCGGGGTTGAAATGACCTTGACCTATTCTCAAACTTTAAATATGTAAGAAGTCCTTGTTG  1915
               ||||||||||||||||| || |||||||||||||||||||||||||||||||||||||
Sbjct  5138  TTGGGGTTGAAATGACCTTAACTTATTCTCAAACTTTAAATATGTAAGAAGTCCTTGTTG  5079

Query  1916  CTTAATTGAACGTGGACATTTGAATGAAGAGCTTTTAGTGGGCCATTTTTGGTAAGCAGA  1975
             ||||||||||||||||||| ||||||||||||||||||||||||||||||||||||||||
Sbjct  5078  CTTAATTGAACGTGGACATATGAATGAAGAGCTTTTAGTGGGCCATTTTTGGTAAGCAGA  5019

Query  1976  ACTGGCGATGCGGGATGAACCGAACGTGGAGTTAAGGTGCCGGAATACACGCTCATCAGA  2035
             |||||||||||||||||||||||||||| |||||| ||||||||||||||||||||||||
Sbjct  5018  ACTGGCGATGCGGGATGAACCGAACGTGAAGTTAAAGTGCCGGAATACACGCTCATCAGA  4959

Query  2036  CACCACAAAAGGTGTTAGTTCATCTAGACAGCCGGACGGTGGCCATGGAAGTCGGAATCC  2095
             ||||||||||||||||||||||||||||||||||||||||||||||||||||||||||||
Sbjct  4958  CACCACAAAAGGTGTTAGTTCATCTAGACAGCCGGACGGTGGCCATGGAAGTCGGAATCC  4899

Query  2096  GCTAAGGAGTGTGTAACAACTCACCGGCCGAATGAACTAGCCCTGAAAATGGATGGCGCT  2155
             ||||||||||||||||||||||||||||||||||||||||||||||||||||||||||||
Sbjct  4898  GCTAAGGAGTGTGTAACAACTCACCGGCCGAATGAACTAGCCCTGAAAATGGATGGCGCT  4839

Query  2156  CAAGCGTGTTACCTATACTCCGCCGTCAG-GGTTGAAATGAGGCCCTGACGAGTAGGCAG  2214
             |||||||||||| |||||| | |||| || |||| | |||| ||||| ||||||||||||
Sbjct  4838  CAAGCGTGTTACTTATACTTCACCGTGAGAGGTTAATATGATGCCCTCACGAGTAGGCAG  4779

Query  2215  GCGTGGGGGTCAGTGACGAAGCCTAGGCCGTAAGGTCGGGTCGAACGGCCCCTAGTGC  2272
             |||||| ||||||||| |||||||  || |||| |  ||||||||||||| |||||||
Sbjct  4778  GCGTGGAGGTCAGTGAAGAAGCCTTTGCTGTAAAGCTGGGTCGAACGGCCTCTAGTGC  4721


>NW_026055390.1 Candida oxycetoniae strain CBS 10844 chromosome Unknown scaffold94, 
whole genome shotgun sequence
Length=7046

 Score = 3491 bits (1890),  Expect = 0.0
 Identities = 2153/2278 (95%), Gaps = 26/2278 (1%)
 Strand=Plus/Minus

Query  1     CAAGGTTTCCGTAGGTGAACCTGCGGAAGGATCATTAAAGAAATTTAATTGATTTGTCTG  60
             ||||||||||||||||||||||||||||||||||||||||||||||||||||||||||||
Sbjct  6978  CAAGGTTTCCGTAGGTGAACCTGCGGAAGGATCATTAAAGAAATTTAATTGATTTGTCTG  6919

Query  61    AGCTCGGAGAGAGACATCTCTGGGGAGGACCAGTGTAGACACTCAGGAGGCTCCTAAAAT  120
             ||||||||||||||||||||||||||||||||||||||||||||||||||||||||||||
Sbjct  6918  AGCTCGGAGAGAGACATCTCTGGGGAGGACCAGTGTAGACACTCAGGAGGCTCCTAAAAT  6859

Query  121   ATTTTCTCTGCTGTGAATGCTATTTCTCCTGCCTGCGCTTAAGTGCGCGGTTGGTGGGTG  180
             ||||||||||||||||||||||||||||||||||||||||||||||||||||||||||||
Sbjct  6858  ATTTTCTCTGCTGTGAATGCTATTTCTCCTGCCTGCGCTTAAGTGCGCGGTTGGTGGGTG  6799

Query  181   TTCTGCAGTGGGGGGAGGGAGCCGACAAAGACCTGGGAGTGTGCGTGGATCTCTCTATTC  240
             ||||||||||||||||||||||||||||||||||||||||||||||||||||||||||||
Sbjct  6798  TTCTGCAGTGGGGGGAGGGAGCCGACAAAGACCTGGGAGTGTGCGTGGATCTCTCTATTC  6739

Query  241   CAAAGGAGGTGTTTTATCACACGACTCGACACTTTCTAATTACTACACACAGTGGAGTTT  300
             ||||||||||||||||||||||||||||||||||||||||||||||||||||||||||||
Sbjct  6738  CAAAGGAGGTGTTTTATCACACGACTCGACACTTTCTAATTACTACACACAGTGGAGTTT  6679

Query  301   ACTTTACTACTATTCTTTTGTTCGTTGGGGGAACGCTCTCTTTCgggggggAGGTTCTCC  360
             ||||||||||||||||||||||||||||||||||||||||||||||| ||||| ||||||
Sbjct  6678  ACTTTACTACTATTCTTTTGTTCGTTGGGGGAACGCTCTCTTTCGGGAGGGAG-TTCTCC  6620

Query  361   CAGTGGATGCAAACACAAACAAATAtttttttAAACTAATTCAGTCAACACAAGATTTCT  420
             ||||||||||||||||||||||||||||||||||||||||||||||||||||||||||||
Sbjct  6619  CAGTGGATGCAAACACAAACAAATATTTTTTTAAACTAATTCAGTCAACACAAGATTTCT  6560

Query  421   TTTAGTAGAAAACAACTTCAAAACTTTCAACAATGGATCTCTTGGTTCTCGCATCGATGA  480
             ||||||||||||||||||||||||||||||||||||||||||||||||||||||||||||
Sbjct  6559  TTTAGTAGAAAACAACTTCAAAACTTTCAACAATGGATCTCTTGGTTCTCGCATCGATGA  6500

Query  481   AGAACGCAGCGAAATGCGATACGTAATGTGAATTGCAGAATTCCGTGAATCATCGAATCT  540
             ||||||||||||||||||||||||||||||||||||||||||||||||||||||||||||
Sbjct  6499  AGAACGCAGCGAAATGCGATACGTAATGTGAATTGCAGAATTCCGTGAATCATCGAATCT  6440

Query  541   TTGAACGCACATTGCGCCCTCTGGTATTCCGGGGGGCATGCCTGTTTGAGCGTCATTTCC  600
             ||||||||||||||||||||||||||||||||||||||||||||||||||||||||||||
Sbjct  6439  TTGAACGCACATTGCGCCCTCTGGTATTCCGGGGGGCATGCCTGTTTGAGCGTCATTTCC  6380

Query  601   TTCTCAAACACATTGTGTTTGGTAGTGAGTGATACTC--GTTTTTGAGTTAACTTGAAAT  658
             ||||||||||| |||||||||||||||||||||||||  |||||||||||||||||||||
Sbjct  6379  TTCTCAAACACGTTGTGTTTGGTAGTGAGTGATACTCTCGTTTTTGAGTTAACTTGAAAT  6320

Query  659   TGTAGGCCATATCAGTATGTGGGACACGAGCGCAAGCTTCTCTATTAATCTGCTGCTCGT  718
             ||||||||||||||||||||||||||||||||||||||||||||||||||||||||||||
Sbjct  6319  TGTAGGCCATATCAGTATGTGGGACACGAGCGCAAGCTTCTCTATTAATCTGCTGCTCGT  6260

Query  719   TTGCGCGAGCGGCGGGGGTTAATACTGTATTAGGTTTTACCAACTCGGTGTTGATCTAGG  778
             ||||||||||||||||||||||||||||||||||||||||||||||||||||||||||||
Sbjct  6259  TTGCGCGAGCGGCGGGGGTTAATACTGTATTAGGTTTTACCAACTCGGTGTTGATCTAGG  6200

Query  779   GAGGGATAAGTGAGTGTTTTGTGCGTGCTGGGCAGACAGACGTCTTTAAGTTTGACCTCA  838
             ||||||||||||||||||||||||||||||||||||||||||||||||||||||||||||
Sbjct  6199  GAGGGATAAGTGAGTGTTTTGTGCGTGCTGGGCAGACAGACGTCTTTAAGTTTGACCTCA  6140

Query  839   AATCAGGTAGGGTTACCCGCTGAACTTAAGCATATCAATAAGCGGAGGAAAAGAAACCAA  898
             ||||||||||||||||||||||||||||||||||||||||||||||||||||||||||||
Sbjct  6139  AATCAGGTAGGGTTACCCGCTGAACTTAAGCATATCAATAAGCGGAGGAAAAGAAACCAA  6080

Query  899   CTGGGATTGCCTTAGTAACGGCGAGTGAAGCGGCAAAAGCTCAAATTTGAAATCTGGTAC  958
             ||||||||||||||||||||||||||||||||||||||||||||||||||||||||||||
Sbjct  6079  CTGGGATTGCCTTAGTAACGGCGAGTGAAGCGGCAAAAGCTCAAATTTGAAATCTGGTAC  6020

Query  959   CTTTGGTGCCCGAGTTGTAATTTGGAGAGTACCACTTTGGGACTGTACTTTGCCTATGTT  1018
             |||||||||||||||||||||||||||||  | |||||||| | || | |||||||||||
Sbjct  6019  CTTTGGTGCCCGAGTTGTAATTTGGAGAGGGCAACTTTGGGGCCGTTCCTTGCCTATGTT  5960

Query  1019  CCTTGGAACAGGACGTCATGGAGGGTGAGAATCCCGTGTGGCGAGG-GTGTCAGTTCTTT  1077
             |||||||||||||||||||||||||||||||||||||||||||||| ||| | |||||||
Sbjct  5959  CCTTGGAACAGGACGTCATGGAGGGTGAGAATCCCGTGTGGCGAGGAGTG-CGGTTCTTT  5901

Query  1078  GTAAAGGGTGCTCGAAGAGTCGAGTTGTTTGGGAATGCAGCTCTAAGTGGGTGGTAAATT  1137
             ||||||||   |||||||||||||||||||||||||||||||||||||||||||||||||
Sbjct  5900  GTAAAGGGCCTTCGAAGAGTCGAGTTGTTTGGGAATGCAGCTCTAAGTGGGTGGTAAATT  5841

Query  1138  CCATCTAAAGCTAAATACAGGCGAGAGACCGATAGCGAACAAGTACAGTGATGGAAAGAT  1197
             |||||||||||||||||  |||||||||||||||||||||||||||||||||||||||||
Sbjct  5840  CCATCTAAAGCTAAATATTGGCGAGAGACCGATAGCGAACAAGTACAGTGATGGAAAGAT  5781

Query  1198  GAAAAGAACTTTGAAAAGAGAGTGAAAAAGTACGTGAAATTGTTGAAAGGGAAGGGCATT  1257
             ||||||||||||||||||||||||||||||||||||||||||||||||||||||||| | 
Sbjct  5780  GAAAAGAACTTTGAAAAGAGAGTGAAAAAGTACGTGAAATTGTTGAAAGGGAAGGGCTTG  5721

Query  1258  TGATCAGACATGGTGTTTTGCGCCCCTTGC-CTCT-CGTGGGCTTGGGACTCTCGCAGCT  1315
              |||||||| |||| |||||      |||  |||| || |||   ||  ||||  ||| |
Sbjct  5720  AGATCAGACTTGGTATTTTGTATG--TTGTTCTCTTCGGGGGGC-GGC-CTCTA-CAGTT  5666

Query  1316  CACTGGGCCAGCATCGGTTTTGGCGGCCGGAAAAAACCTAGGGAATGTGGCTCTGCGCCT  1375
              || ||||||||||| ||||  ||||  ||| ||   | | ||||||||||| || || |
Sbjct  5665  TACCGGGCCAGCATCAGTTTGAGCGGTAGGACAATTGCAAAGGAATGTGGCT-TG-GCTT  5608

Query  1376  CGGTGTAGAGTGTTATAGCCCTGGGGAATACGGCCAGTCGGGACCGAGGACTGCGATACT  1435
             |||| | ||||||||||||| | |   |||| |||||    ||| ||||||||||   ||
Sbjct  5607  CGGT-T-GAGTGTTATAGCCTTTGTCGATACTGCCAGCTTAGACTGAGGACTGCGG--CT  5552

Query  1436  TGTTATCTAGGATGCTGGCATAATGGTTATATGCCGCCCGTCTTGAAACACGGACCAAGG  1495
             |     ||||||||||||||||||| |  || | ||||||||||||||||||||||||||
Sbjct  5551  TCGGC-CTAGGATGCTGGCATAATGATCTTAAGTCGCCCGTCTTGAAACACGGACCAAGG  5493

Query  1496  AGTCTAACGTCTATGCGAGTGTTTGGGTGTTAAACCCGTACGCGTAATGAAAGTGAACGT  1555
             |||||||||||||||||||||||||||||| |||||||||||||||||||||||||||||
Sbjct  5492  AGTCTAACGTCTATGCGAGTGTTTGGGTGTAAAACCCGTACGCGTAATGAAAGTGAACGT  5433

Query  1556  AGGTTGGGGCCCTCCACCTGGGGGGTGCACAATCGACCGATCCTGATGTCTTCGGATGGA  1615
             |||| ||  || ||  |  ||   |||||| |||||||||||||||||||||||||||||
Sbjct  5432  AGGTAGGA-CC-TCTTC--GGA--GTGCACTATCGACCGATCCTGATGTCTTCGGATGGA  5379

Query  1616  TTTGAGTAAGAGCATAGCTGTTGGGACCCGAAAGATGGTGAACTATGCCTGAATAGGGTG  1675
             ||||||||||||||||||||||||||||||||||||||||||||||||||||||||||||
Sbjct  5378  TTTGAGTAAGAGCATAGCTGTTGGGACCCGAAAGATGGTGAACTATGCCTGAATAGGGTG  5319

Query  1676  AAGCCAGAGGAAACTCTGGTGGAGGCTCGTAGCGGTTCTGACGTGCAAATCGATCGTCGA  1735
             ||||||||||||||||||||||||||||||||||||||||||||||||||||||||||||
Sbjct  5318  AAGCCAGAGGAAACTCTGGTGGAGGCTCGTAGCGGTTCTGACGTGCAAATCGATCGTCGA  5259

Query  1736  ATTTGGGTATAGGGGCGAAAGACTAATCGAACCATCTAGTAGCTGGTTCCTGCCGAAGTT  1795
             ||||||||||||||||||||||||||||||||||||||||||||||||||||||||||||
Sbjct  5258  ATTTGGGTATAGGGGCGAAAGACTAATCGAACCATCTAGTAGCTGGTTCCTGCCGAAGTT  5199

Query  1796  TCCCTCAGGATAGCAGAAGCTCGTATCAGTTTTATGAGGTAAAGCGAATGATTAGAGGTA  1855
             |||||||||||||||||||||||||||||||||||||||||||||||||||||||| || 
Sbjct  5198  TCCCTCAGGATAGCAGAAGCTCGTATCAGTTTTATGAGGTAAAGCGAATGATTAGAAGTC  5139

Query  1856  CCGGGGTTGAAATGACCTTGACCTATTCTCAAACTTTAAATATGTAAGAAGTCCTTGTTG  1915
               ||||||||||||||||| || |||||||||||||||||||||||||||||||||||||
Sbjct  5138  TTGGGGTTGAAATGACCTTAACTTATTCTCAAACTTTAAATATGTAAGAAGTCCTTGTTG  5079

Query  1916  CTTAATTGAACGTGGACATTTGAATGAAGAGCTTTTAGTGGGCCATTTTTGGTAAGCAGA  1975
             ||||||||||||||||||| ||||||||||||||||||||||||||||||||||||||||
Sbjct  5078  CTTAATTGAACGTGGACATATGAATGAAGAGCTTTTAGTGGGCCATTTTTGGTAAGCAGA  5019

Query  1976  ACTGGCGATGCGGGATGAACCGAACGTGGAGTTAAGGTGCCGGAATACACGCTCATCAGA  2035
             |||||||||||||||||||||||||||| |||||| ||||||||||||||||||||||||
Sbjct  5018  ACTGGCGATGCGGGATGAACCGAACGTGAAGTTAAAGTGCCGGAATACACGCTCATCAGA  4959

Query  2036  CACCACAAAAGGTGTTAGTTCATCTAGACAGCCGGACGGTGGCCATGGAAGTCGGAATCC  2095
             ||||||||||||||||||||||||||||||||||||||||||||||||||||||||||||
Sbjct  4958  CACCACAAAAGGTGTTAGTTCATCTAGACAGCCGGACGGTGGCCATGGAAGTCGGAATCC  4899

Query  2096  GCTAAGGAGTGTGTAACAACTCACCGGCCGAATGAACTAGCCCTGAAAATGGATGGCGCT  2155
             ||||||||||||||||||||||||||||||||||||||||||||||||||||||||||||
Sbjct  4898  GCTAAGGAGTGTGTAACAACTCACCGGCCGAATGAACTAGCCCTGAAAATGGATGGCGCT  4839

Query  2156  CAAGCGTGTTACCTATACTCCGCCGTCAG-GGTTGAAATGAGGCCCTGACGAGTAGGCAG  2214
             |||||||||||| |||||| | |||| || |||| | |||| ||||| ||||||||||||
Sbjct  4838  CAAGCGTGTTACTTATACTTCACCGTGAGAGGTTAATATGATGCCCTCACGAGTAGGCAG  4779

Query  2215  GCGTGGGGGTCAGTGACGAAGCCTAGGCCGTAAGGTCGGGTCGAACGGCCCCTAGTGC  2272
             |||||| ||||||||| |||||||  || |||| |  ||||||||||||| |||||||
Sbjct  4778  GCGTGGAGGTCAGTGAAGAAGCCTTTGCTGTAAAGCTGGGTCGAACGGCCTCTAGTGC  4721


>JAEVGP010000015.1 [Candida] nivariensis strain CBS 9983 tig24, whole genome shotgun 
sequence
Length=44616

 Score = 2460 bits (1332),  Expect = 0.0
 Identities = 1412/1451 (97%), Gaps = 3/1451 (0%)
 Strand=Plus/Plus

Query  822    CTTTAAGTTTGACCTCAAATCAGGTAGGGTTACCCGCTGAACTTAAGCATATCAATAAGC  881
              |||||||||||||||||||||||||||| |||||||||||||||||||||||||||||||
Sbjct  27443  CTTTAAGTTTGACCTCAAATCAGGTAGGATTACCCGCTGAACTTAAGCATATCAATAAGC  27502

Query  882    GGAGGAAAAGAAACCAACTGGGATTGCCTTAGTAACGGCGAGTGAAGCGGCAAAAGCTCA  941
              ||||||||||||||||||||||||||||||||||||||||||||||||||||||||||||
Sbjct  27503  GGAGGAAAAGAAACCAACTGGGATTGCCTTAGTAACGGCGAGTGAAGCGGCAAAAGCTCA  27562

Query  942    AATTTGAAATCTGGTACCTTTGGTGCCCGAGTTGTAATTTGGAGAGTACCACTTTGGGAC  1001
              ||||||||||||||||||||||||||||||||||||||||| ||||||||||||||||||
Sbjct  27563  AATTTGAAATCTGGTACCTTTGGTGCCCGAGTTGTAATTTGTAGAGTACCACTTTGGGAC  27622

Query  1002   TGTACTTTGCCTATGTTCCTTGGAACAGGACGTCATGGAGGGTGAGAATCCCGTGTGGCG  1061
              | ||||||||||||||||||||||||||||||||||||||||||||||||||||||||||
Sbjct  27623  TATACTTTGCCTATGTTCCTTGGAACAGGACGTCATGGAGGGTGAGAATCCCGTGTGGCG  27682

Query  1062   AGGGTGTCAGTTCTTTGTAAAGGGTGCTCGAAGAGTCGAGTTGTTTGGGAATGCAGCTCT  1121
              ||||||| ||||||||||||||||||||||||||||||||||||||||||||||||||||
Sbjct  27683  AGGGTGTTAGTTCTTTGTAAAGGGTGCTCGAAGAGTCGAGTTGTTTGGGAATGCAGCTCT  27742

Query  1122   AAGTGGGTGGTAAATTCCATCTAAAGCTAAATACAGGCGAGAGACCGATAGCGAACAAGT  1181
              ||||||||||||||||||||||||||||||||||||||||||||||||||||||||||||
Sbjct  27743  AAGTGGGTGGTAAATTCCATCTAAAGCTAAATACAGGCGAGAGACCGATAGCGAACAAGT  27802

Query  1182   ACAGTGATGGAAAGATGAAAAGAACTTTGAAAAGAGAGTGAAAAAGTACGTGAAATTGTT  1241
              ||||||||||||||||||||||||||||||||||||||||||||||||||||||||||||
Sbjct  27803  ACAGTGATGGAAAGATGAAAAGAACTTTGAAAAGAGAGTGAAAAAGTACGTGAAATTGTT  27862

Query  1242   GAAAGGGAAGGGCATTTGATCAGACATGGTGTTTTGCGCCCCTTGCCTCTCGTGGGCTTG  1301
              ||||||||||||||||||||||||||||||||||||||||||| ||  || |||||   |
Sbjct  27863  GAAAGGGAAGGGCATTTGATCAGACATGGTGTTTTGCGCCCCTCGCTCCTTGTGGGTGGG  27922

Query  1302   GGACTCTCGCAGCTCACTGGGCCAGCATCGGTTTTGGCGGCCGGAAAAAACCTAGGGAAT  1361
              ||||||||||||||||||||||||||||| ||||| ||||| ||| ||||||| ||||||
Sbjct  27923  GGACTCTCGCAGCTCACTGGGCCAGCATCAGTTTTTGCGGCAGGACAAAACCTTGGGAAT  27982

Query  1362   GTGGCTCTGCGCCTCGGTGTAGAGTGTTATAGCCCTGGGGAATACGGCCAGTCGGGACCG  1421
              || ||| |||||||||||||| ||||||||||| || |||||||| |||||  ||||| |
Sbjct  27983  GTAGCTGTGCGCCTCGGTGTACAGTGTTATAGCTCTTGGGAATACTGCCAGCGGGGACTG  28042

Query  1422   AGGACTGCGATACTTGTTATCTAGGATGCTGGCATAATGGTTATATGCCGCCCGTCTTGA  1481
              ||||||||||||||||||||||||||||||||||||||||||||||||||||||||||||
Sbjct  28043  AGGACTGCGATACTTGTTATCTAGGATGCTGGCATAATGGTTATATGCCGCCCGTCTTGA  28102

Query  1482   AACACGGACCAAGGAGTCTAACGTCTATGCGAGTGTTTGGGTGTTAAACCCGTACGCGTA  1541
              ||||||||||||||||||||||||||||||||||||||||||||||||||||||||||||
Sbjct  28103  AACACGGACCAAGGAGTCTAACGTCTATGCGAGTGTTTGGGTGTTAAACCCGTACGCGTA  28162

Query  1542   ATGAAAGTGAACGTAGGTTGGGGCCCTCCACCTGGGGGGTGCACAATCGACCGATCCTGA  1601
              |||||||||||||||||||||||||||     |  |||||||||||||||||||||||||
Sbjct  28163  ATGAAAGTGAACGTAGGTTGGGGCCCT---GTTATGGGGTGCACAATCGACCGATCCTGA  28219

Query  1602   TGTCTTCGGATGGATTTGAGTAAGAGCATAGCTGTTGGGACCCGAAAGATGGTGAACTAT  1661
              ||||||||||||||||||||||||||||||||||||||||||||||||||||||||||||
Sbjct  28220  TGTCTTCGGATGGATTTGAGTAAGAGCATAGCTGTTGGGACCCGAAAGATGGTGAACTAT  28279

Query  1662   GCCTGAATAGGGTGAAGCCAGAGGAAACTCTGGTGGAGGCTCGTAGCGGTTCTGACGTGC  1721
              ||||||||||||||||||||||||||||||||||||||||||||||||||||||||||||
Sbjct  28280  GCCTGAATAGGGTGAAGCCAGAGGAAACTCTGGTGGAGGCTCGTAGCGGTTCTGACGTGC  28339

Query  1722   AAATCGATCGTCGAATTTGGGTATAGGGGCGAAAGACTAATCGAACCATCTAGTAGCTGG  1781
              ||||||||||||||||||||||||||||||||||||||||||||||||||||||||||||
Sbjct  28340  AAATCGATCGTCGAATTTGGGTATAGGGGCGAAAGACTAATCGAACCATCTAGTAGCTGG  28399

Query  1782   TTCCTGCCGAAGTTTCCCTCAGGATAGCAGAAGCTCGTATCAGTTTTATGAGGTAAAGCG  1841
              ||||||||||||||||||||||||||||||||||||||||||||||||||||||||||||
Sbjct  28400  TTCCTGCCGAAGTTTCCCTCAGGATAGCAGAAGCTCGTATCAGTTTTATGAGGTAAAGCG  28459

Query  1842   AATGATTAGAGGTACCGGGGTTGAAATGACCTTGACCTATTCTCAAACTTTAAATATGTA  1901
              ||||||||||||||||||||||||||||||||||||||||||||||||||||||||||||
Sbjct  28460  AATGATTAGAGGTACCGGGGTTGAAATGACCTTGACCTATTCTCAAACTTTAAATATGTA  28519

Query  1902   AGAAGTCCTTGTTGCTTAATTGAACGTGGACATTTGAATGAAGAGCTTTTAGTGGGCCAT  1961
              ||||||||||||||||||||||||||||||||| ||||||||||||||||||||||||||
Sbjct  28520  AGAAGTCCTTGTTGCTTAATTGAACGTGGACATATGAATGAAGAGCTTTTAGTGGGCCAT  28579

Query  1962   TTTTGGTAAGCAGAACTGGCGATGCGGGATGAACCGAACGTGGAGTTAAGGTGCCGGAAT  2021
              ||||||||||||||||||||||||||||||||||||||||| ||||||||||||||||||
Sbjct  28580  TTTTGGTAAGCAGAACTGGCGATGCGGGATGAACCGAACGTAGAGTTAAGGTGCCGGAAT  28639

Query  2022   ACACGCTCATCAGACACCACAAAAGGTGTTAGTTCATCTAGACAGCCGGACGGTGGCCAT  2081
              ||||||||||||||||||||||||||||||||||||||||||||||||||||||||||||
Sbjct  28640  ACACGCTCATCAGACACCACAAAAGGTGTTAGTTCATCTAGACAGCCGGACGGTGGCCAT  28699

Query  2082   GGAAGTCGGAATCCGCTAAGGAGTGTGTAACAACTCACCGGCCGAATGAACTAGCCCTGA  2141
              ||||||||||||||||||||||||||||||||||||||||||||||||||||||||||||
Sbjct  28700  GGAAGTCGGAATCCGCTAAGGAGTGTGTAACAACTCACCGGCCGAATGAACTAGCCCTGA  28759

Query  2142   AAATGGATGGCGCTCAAGCGTGTTACCTATACTCCGCCGTCAGGGTTGAAATGAGGCCCT  2201
              ||||||||||||||||||||||||||||||||||  |||||||||||||| ||| || ||
Sbjct  28760  AAATGGATGGCGCTCAAGCGTGTTACCTATACTCTACCGTCAGGGTTGAATTGAAGCTCT  28819

Query  2202   GACGAGTAGGCAGGCGTGGGGGTCAGTGACGAAGCCTAGGCCGTAAGGTCGGGTCGAACG  2261
              ||||||||||||||||||||||||||||||||||||||||||||||||||||||||||||
Sbjct  28820  GACGAGTAGGCAGGCGTGGGGGTCAGTGACGAAGCCTAGGCCGTAAGGTCGGGTCGAACG  28879

Query  2262   GCCCCTAGTGC  2272
              |||||||||||
Sbjct  28880  GCCCCTAGTGC  28890


 Score = 2460 bits (1332),  Expect = 0.0
 Identities = 1412/1451 (97%), Gaps = 3/1451 (0%)
 Strand=Plus/Plus

Query  822    CTTTAAGTTTGACCTCAAATCAGGTAGGGTTACCCGCTGAACTTAAGCATATCAATAAGC  881
              |||||||||||||||||||||||||||| |||||||||||||||||||||||||||||||
Sbjct  37716  CTTTAAGTTTGACCTCAAATCAGGTAGGATTACCCGCTGAACTTAAGCATATCAATAAGC  37775

Query  882    GGAGGAAAAGAAACCAACTGGGATTGCCTTAGTAACGGCGAGTGAAGCGGCAAAAGCTCA  941
              ||||||||||||||||||||||||||||||||||||||||||||||||||||||||||||
Sbjct  37776  GGAGGAAAAGAAACCAACTGGGATTGCCTTAGTAACGGCGAGTGAAGCGGCAAAAGCTCA  37835

Query  942    AATTTGAAATCTGGTACCTTTGGTGCCCGAGTTGTAATTTGGAGAGTACCACTTTGGGAC  1001
              ||||||||||||||||||||||||||||||||||||||||| ||||||||||||||||||
Sbjct  37836  AATTTGAAATCTGGTACCTTTGGTGCCCGAGTTGTAATTTGTAGAGTACCACTTTGGGAC  37895

Query  1002   TGTACTTTGCCTATGTTCCTTGGAACAGGACGTCATGGAGGGTGAGAATCCCGTGTGGCG  1061
              | ||||||||||||||||||||||||||||||||||||||||||||||||||||||||||
Sbjct  37896  TATACTTTGCCTATGTTCCTTGGAACAGGACGTCATGGAGGGTGAGAATCCCGTGTGGCG  37955

Query  1062   AGGGTGTCAGTTCTTTGTAAAGGGTGCTCGAAGAGTCGAGTTGTTTGGGAATGCAGCTCT  1121
              ||||||| ||||||||||||||||||||||||||||||||||||||||||||||||||||
Sbjct  37956  AGGGTGTTAGTTCTTTGTAAAGGGTGCTCGAAGAGTCGAGTTGTTTGGGAATGCAGCTCT  38015

Query  1122   AAGTGGGTGGTAAATTCCATCTAAAGCTAAATACAGGCGAGAGACCGATAGCGAACAAGT  1181
              ||||||||||||||||||||||||||||||||||||||||||||||||||||||||||||
Sbjct  38016  AAGTGGGTGGTAAATTCCATCTAAAGCTAAATACAGGCGAGAGACCGATAGCGAACAAGT  38075

Query  1182   ACAGTGATGGAAAGATGAAAAGAACTTTGAAAAGAGAGTGAAAAAGTACGTGAAATTGTT  1241
              ||||||||||||||||||||||||||||||||||||||||||||||||||||||||||||
Sbjct  38076  ACAGTGATGGAAAGATGAAAAGAACTTTGAAAAGAGAGTGAAAAAGTACGTGAAATTGTT  38135

Query  1242   GAAAGGGAAGGGCATTTGATCAGACATGGTGTTTTGCGCCCCTTGCCTCTCGTGGGCTTG  1301
              ||||||||||||||||||||||||||||||||||||||||||| ||  || |||||   |
Sbjct  38136  GAAAGGGAAGGGCATTTGATCAGACATGGTGTTTTGCGCCCCTCGCTCCTTGTGGGTGGG  38195

Query  1302   GGACTCTCGCAGCTCACTGGGCCAGCATCGGTTTTGGCGGCCGGAAAAAACCTAGGGAAT  1361
              ||||||||||||||||||||||||||||| ||||| ||||| ||| ||||||| ||||||
Sbjct  38196  GGACTCTCGCAGCTCACTGGGCCAGCATCAGTTTTTGCGGCAGGACAAAACCTTGGGAAT  38255

Query  1362   GTGGCTCTGCGCCTCGGTGTAGAGTGTTATAGCCCTGGGGAATACGGCCAGTCGGGACCG  1421
              || ||| |||||||||||||| ||||||||||| || |||||||| |||||  ||||| |
Sbjct  38256  GTAGCTGTGCGCCTCGGTGTACAGTGTTATAGCTCTTGGGAATACTGCCAGCGGGGACTG  38315

Query  1422   AGGACTGCGATACTTGTTATCTAGGATGCTGGCATAATGGTTATATGCCGCCCGTCTTGA  1481
              ||||||||||||||||||||||||||||||||||||||||||||||||||||||||||||
Sbjct  38316  AGGACTGCGATACTTGTTATCTAGGATGCTGGCATAATGGTTATATGCCGCCCGTCTTGA  38375

Query  1482   AACACGGACCAAGGAGTCTAACGTCTATGCGAGTGTTTGGGTGTTAAACCCGTACGCGTA  1541
              ||||||||||||||||||||||||||||||||||||||||||||||||||||||||||||
Sbjct  38376  AACACGGACCAAGGAGTCTAACGTCTATGCGAGTGTTTGGGTGTTAAACCCGTACGCGTA  38435

Query  1542   ATGAAAGTGAACGTAGGTTGGGGCCCTCCACCTGGGGGGTGCACAATCGACCGATCCTGA  1601
              |||||||||||||||||||||||||||     |  |||||||||||||||||||||||||
Sbjct  38436  ATGAAAGTGAACGTAGGTTGGGGCCCT---GTTATGGGGTGCACAATCGACCGATCCTGA  38492

Query  1602   TGTCTTCGGATGGATTTGAGTAAGAGCATAGCTGTTGGGACCCGAAAGATGGTGAACTAT  1661
              ||||||||||||||||||||||||||||||||||||||||||||||||||||||||||||
Sbjct  38493  TGTCTTCGGATGGATTTGAGTAAGAGCATAGCTGTTGGGACCCGAAAGATGGTGAACTAT  38552

Query  1662   GCCTGAATAGGGTGAAGCCAGAGGAAACTCTGGTGGAGGCTCGTAGCGGTTCTGACGTGC  1721
              ||||||||||||||||||||||||||||||||||||||||||||||||||||||||||||
Sbjct  38553  GCCTGAATAGGGTGAAGCCAGAGGAAACTCTGGTGGAGGCTCGTAGCGGTTCTGACGTGC  38612

Query  1722   AAATCGATCGTCGAATTTGGGTATAGGGGCGAAAGACTAATCGAACCATCTAGTAGCTGG  1781
              ||||||||||||||||||||||||||||||||||||||||||||||||||||||||||||
Sbjct  38613  AAATCGATCGTCGAATTTGGGTATAGGGGCGAAAGACTAATCGAACCATCTAGTAGCTGG  38672

Query  1782   TTCCTGCCGAAGTTTCCCTCAGGATAGCAGAAGCTCGTATCAGTTTTATGAGGTAAAGCG  1841
              ||||||||||||||||||||||||||||||||||||||||||||||||||||||||||||
Sbjct  38673  TTCCTGCCGAAGTTTCCCTCAGGATAGCAGAAGCTCGTATCAGTTTTATGAGGTAAAGCG  38732

Query  1842   AATGATTAGAGGTACCGGGGTTGAAATGACCTTGACCTATTCTCAAACTTTAAATATGTA  1901
              ||||||||||||||||||||||||||||||||||||||||||||||||||||||||||||
Sbjct  38733  AATGATTAGAGGTACCGGGGTTGAAATGACCTTGACCTATTCTCAAACTTTAAATATGTA  38792

Query  1902   AGAAGTCCTTGTTGCTTAATTGAACGTGGACATTTGAATGAAGAGCTTTTAGTGGGCCAT  1961
              ||||||||||||||||||||||||||||||||| ||||||||||||||||||||||||||
Sbjct  38793  AGAAGTCCTTGTTGCTTAATTGAACGTGGACATATGAATGAAGAGCTTTTAGTGGGCCAT  38852

Query  1962   TTTTGGTAAGCAGAACTGGCGATGCGGGATGAACCGAACGTGGAGTTAAGGTGCCGGAAT  2021
              ||||||||||||||||||||||||||||||||||||||||| ||||||||||||||||||
Sbjct  38853  TTTTGGTAAGCAGAACTGGCGATGCGGGATGAACCGAACGTAGAGTTAAGGTGCCGGAAT  38912

Query  2022   ACACGCTCATCAGACACCACAAAAGGTGTTAGTTCATCTAGACAGCCGGACGGTGGCCAT  2081
              ||||||||||||||||||||||||||||||||||||||||||||||||||||||||||||
Sbjct  38913  ACACGCTCATCAGACACCACAAAAGGTGTTAGTTCATCTAGACAGCCGGACGGTGGCCAT  38972

Query  2082   GGAAGTCGGAATCCGCTAAGGAGTGTGTAACAACTCACCGGCCGAATGAACTAGCCCTGA  2141
              ||||||||||||||||||||||||||||||||||||||||||||||||||||||||||||
Sbjct  38973  GGAAGTCGGAATCCGCTAAGGAGTGTGTAACAACTCACCGGCCGAATGAACTAGCCCTGA  39032

Query  2142   AAATGGATGGCGCTCAAGCGTGTTACCTATACTCCGCCGTCAGGGTTGAAATGAGGCCCT  2201
              ||||||||||||||||||||||||||||||||||  |||||||||||||| ||| || ||
Sbjct  39033  AAATGGATGGCGCTCAAGCGTGTTACCTATACTCTACCGTCAGGGTTGAATTGAAGCTCT  39092

Query  2202   GACGAGTAGGCAGGCGTGGGGGTCAGTGACGAAGCCTAGGCCGTAAGGTCGGGTCGAACG  2261
              ||||||||||||||||||||||||||||||||||||||||||||||||||||||||||||
Sbjct  39093  GACGAGTAGGCAGGCGTGGGGGTCAGTGACGAAGCCTAGGCCGTAAGGTCGGGTCGAACG  39152

Query  2262   GCCCCTAGTGC  2272
              |||||||||||
Sbjct  39153  GCCCCTAGTGC  39163


 Score = 2455 bits (1329),  Expect = 0.0
 Identities = 1411/1451 (97%), Gaps = 4/1451 (0%)
 Strand=Plus/Plus

Query  822    CTTTAAGTTTGACCTCAAATCAGGTAGGGTTACCCGCTGAACTTAAGCATATCAATAAGC  881
              |||||||||||||||||||||||||||| |||||||||||||||||||||||||||||||
Sbjct  17172  CTTTAAGTTTGACCTCAAATCAGGTAGGATTACCCGCTGAACTTAAGCATATCAATAAGC  17231

Query  882    GGAGGAAAAGAAACCAACTGGGATTGCCTTAGTAACGGCGAGTGAAGCGGCAAAAGCTCA  941
              ||||||||||||||||||||||||||||||||||||||||||||||||||||||||||||
Sbjct  17232  GGAGGAAAAGAAACCAACTGGGATTGCCTTAGTAACGGCGAGTGAAGCGGCAAAAGCTCA  17291

Query  942    AATTTGAAATCTGGTACCTTTGGTGCCCGAGTTGTAATTTGGAGAGTACCACTTTGGGAC  1001
              ||||||||||||||||||||||||||||||||||||||||| ||||||||||||||||||
Sbjct  17292  AATTTGAAATCTGGTACCTTTGGTGCCCGAGTTGTAATTTGTAGAGTACCACTTTGGGAC  17351

Query  1002   TGTACTTTGCCTATGTTCCTTGGAACAGGACGTCATGGAGGGTGAGAATCCCGTGTGGCG  1061
              | ||||||||||||||||||||||||||||||||||||||||||||||||||||||||||
Sbjct  17352  TATACTTTGCCTATGTTCCTTGGAACAGGACGTCATGGAGGGTGAGAATCCCGTGTGGCG  17411

Query  1062   AGGGTGTCAGTTCTTTGTAAAGGGTGCTCGAAGAGTCGAGTTGTTTGGGAATGCAGCTCT  1121
              ||||||| ||||||||||||||||||||||||||||||||||||||||||||||||||||
Sbjct  17412  AGGGTGTTAGTTCTTTGTAAAGGGTGCTCGAAGAGTCGAGTTGTTTGGGAATGCAGCTCT  17471

Query  1122   AAGTGGGTGGTAAATTCCATCTAAAGCTAAATACAGGCGAGAGACCGATAGCGAACAAGT  1181
              ||||||||||||||||||||||||||||||||||||||||||||||||||||||||||||
Sbjct  17472  AAGTGGGTGGTAAATTCCATCTAAAGCTAAATACAGGCGAGAGACCGATAGCGAACAAGT  17531

Query  1182   ACAGTGATGGAAAGATGAAAAGAACTTTGAAAAGAGAGTGAAAAAGTACGTGAAATTGTT  1241
              ||||||||||||||||||||||||||||||||||||||||||||||||||||||||||||
Sbjct  17532  ACAGTGATGGAAAGATGAAAAGAACTTTGAAAAGAGAGTGAAAAAGTACGTGAAATTGTT  17591

Query  1242   GAAAGGGAAGGGCATTTGATCAGACATGGTGTTTTGCGCCCCTTGCCTCTCGTGGGCTTG  1301
              ||||||||||||||||||||||||||||||||||||||||||| ||  || |||||   |
Sbjct  17592  GAAAGGGAAGGGCATTTGATCAGACATGGTGTTTTGCGCCCCTCGCTCCTTGTGGGTGGG  17651

Query  1302   GGACTCTCGCAGCTCACTGGGCCAGCATCGGTTTTGGCGGCCGGAAAAAACCTAGGGAAT  1361
              ||||||||||||||||||||||||||||| ||||| ||||| ||| ||||||| ||||||
Sbjct  17652  GGACTCTCGCAGCTCACTGGGCCAGCATCAGTTTTTGCGGCAGGACAAAACCTTGGGAAT  17711

Query  1362   GTGGCTCTGCGCCTCGGTGTAGAGTGTTATAGCCCTGGGGAATACGGCCAGTCGGGACCG  1421
              || ||| |||||||||||||| ||||||||||| || |||||||| |||||  ||||| |
Sbjct  17712  GTAGCTGTGCGCCTCGGTGTACAGTGTTATAGCTCTTGGGAATACTGCCAGCGGGGACTG  17771

Query  1422   AGGACTGCGATACTTGTTATCTAGGATGCTGGCATAATGGTTATATGCCGCCCGTCTTGA  1481
              ||||||||||||||||||||||||||||||||||||||||||||||||||||||||||||
Sbjct  17772  AGGACTGCGATACTTGTTATCTAGGATGCTGGCATAATGGTTATATGCCGCCCGTCTTGA  17831

Query  1482   AACACGGACCAAGGAGTCTAACGTCTATGCGAGTGTTTGGGTGTTAAACCCGTACGCGTA  1541
              ||||||||||||||||||||||||||||||||||||||||||||||||||||||||||||
Sbjct  17832  AACACGGACCAAGGAGTCTAACGTCTATGCGAGTGTTTGGGTGTTAAACCCGTACGCGTA  17891

Query  1542   ATGAAAGTGAACGTAGGTTGGGGCCCTCCACCTGGGGGGTGCACAATCGACCGATCCTGA  1601
              |||||||||||||||||||||||||||     |  |||||||||||||||||||||||||
Sbjct  17892  ATGAAAGTGAACGTAGGTTGGGGCCCT---GTTATGGGGTGCACAATCGACCGATCCTGA  17948

Query  1602   TGTCTTCGGATGGATTTGAGTAAGAGCATAGCTGTTGGGACCCGAAAGATGGTGAACTAT  1661
              ||||||||||||||||||||||||||||||||||||||||||||||||||||||||||||
Sbjct  17949  TGTCTTCGGATGGATTTGAGTAAGAGCATAGCTGTTGGGACCCGAAAGATGGTGAACTAT  18008

Query  1662   GCCTGAATAGGGTGAAGCCAGAGGAAACTCTGGTGGAGGCTCGTAGCGGTTCTGACGTGC  1721
              ||||||||||||||||||||||||||||||||||||||||||||||||||||||||||||
Sbjct  18009  GCCTGAATAGGGTGAAGCCAGAGGAAACTCTGGTGGAGGCTCGTAGCGGTTCTGACGTGC  18068

Query  1722   AAATCGATCGTCGAATTTGGGTATAGGGGCGAAAGACTAATCGAACCATCTAGTAGCTGG  1781
              ||||||||||||||||||||||||||||||||||||||||||||||||||||||||||||
Sbjct  18069  AAATCGATCGTCGAATTTGGGTATAGGGGCGAAAGACTAATCGAACCATCTAGTAGCTGG  18128

Query  1782   TTCCTGCCGAAGTTTCCCTCAGGATAGCAGAAGCTCGTATCAGTTTTATGAGGTAAAGCG  1841
              ||||||||||||||||||||||||||||||||||||||||||||||||||||||||||||
Sbjct  18129  TTCCTGCCGAAGTTTCCCTCAGGATAGCAGAAGCTCGTATCAGTTTTATGAGGTAAAGCG  18188

Query  1842   AATGATTAGAGGTACCGGGGTTGAAATGACCTTGACCTATTCTCAAACTTTAAATATGTA  1901
              ||||||||||||||||||||||||||||||||||||||||||||||||||||||||||||
Sbjct  18189  AATGATTAGAGGTACCGGGGTTGAAATGACCTTGACCTATTCTCAAACTTTAAATATGTA  18248

Query  1902   AGAAGTCCTTGTTGCTTAATTGAACGTGGACATTTGAATGAAGAGCTTTTAGTGGGCCAT  1961
              ||||||||||||||||||||||||||||||||| ||||||||||||||||||||||||||
Sbjct  18249  AGAAGTCCTTGTTGCTTAATTGAACGTGGACATATGAATGAAGAGCTTTTAGTGGGCCAT  18308

Query  1962   TTTTGGTAAGCAGAACTGGCGATGCGGGATGAACCGAACGTGGAGTTAAGGTGCCGGAAT  2021
              ||||||||||||||||||||||||||||||||||||||||| ||||||||||||||||||
Sbjct  18309  TTTTGGTAAGCAGAACTGGCGATGCGGGATGAACCGAACGTAGAGTTAAGGTGCCGGAAT  18368

Query  2022   ACACGCTCATCAGACACCACAAAAGGTGTTAGTTCATCTAGACAGCCGGACGGTGGCCAT  2081
              ||||||||||||||||||||||||||||||||||||||||||||||||||||||||||||
Sbjct  18369  ACACGCTCATCAGACACCACAAAAGGTGTTAGTTCATCTAGACAGCCGGACGGTGGCCAT  18428

Query  2082   GGAAGTCGGAATCCGCTAAGGAGTGTGTAACAACTCACCGGCCGAATGAACTAGCCCTGA  2141
              ||||||||||||||||||||||||||||||||||||||||||||||||||||||||||||
Sbjct  18429  GGAAGTCGGAATCCGCTAAGGAGTGTGTAACAACTCACCGGCCGAATGAACTAGCCCTGA  18488

Query  2142   AAATGGATGGCGCTCAAGCGTGTTACCTATACTCCGCCGTCAGGGTTGAAATGAGGCCCT  2201
              ||||||||||||||||||||||||||||||||||  |||||||||||||| ||| || ||
Sbjct  18489  AAATGGATGGCGCTCAAGCGTGTTACCTATACTCTACCGTCAGGGTTGAATTGAAGCTCT  18548

Query  2202   GACGAGTAGGCAGGCGTGGGGGTCAGTGACGAAGCCTAGGCCGTAAGGTCGGGTCGAACG  2261
              ||||||||||||||||| ||||||||||||||||||||||||||||||||||||||||||
Sbjct  18549  GACGAGTAGGCAGGCGT-GGGGTCAGTGACGAAGCCTAGGCCGTAAGGTCGGGTCGAACG  18607

Query  2262   GCCCCTAGTGC  2272
              |||||||||||
Sbjct  18608  GCCCCTAGTGC  18618


 Score = 381 bits (206),  Expect = 5e-101
 Identities = 273/304 (90%), Gaps = 9/304 (3%)
 Strand=Plus/Plus

Query  366    GATGCAAACACAAACAAATAtttttttAAACTAATTCAGTCAACACAAGATT-TCTTTTA  424
              || |||||||||||||| ||||||  ||  ||| ||  ||||| || | ||| ||| || 
Sbjct  37263  GAAGCAAACACAAACAATTATTTT-ATATTCTACTT-TGTCAAAACCAAATTCTCTGTT-  37319

Query  425    GTAGAAAACAACTTCAAAACTTTCAACAATGGATCTCTTGGTTCTCGCATCGATGAAGAA  484
              | || ||| |||||||||||||||||||||||||||||||||||||||||||||||||||
Sbjct  37320  G-AG-AAATAACTTCAAAACTTTCAACAATGGATCTCTTGGTTCTCGCATCGATGAAGAA  37377

Query  485    CGCAGCGAAATGCGATACGTAATGTGAATTGCAGAATTCCGTGAATCATCGAATCTTTGA  544
              ||||||||||||||||||||||||||||||||||||||||||||||||||||||||||||
Sbjct  37378  CGCAGCGAAATGCGATACGTAATGTGAATTGCAGAATTCCGTGAATCATCGAATCTTTGA  37437

Query  545    ACGCACATTGCGCCCTCTGGTATTCCGGGGGGCATGCCTGTTTGAGCGTCATTTCCTTCT  604
              ||||||||||||||||||||||||||||||||||||||||||||||||||||||||||||
Sbjct  37438  ACGCACATTGCGCCCTCTGGTATTCCGGGGGGCATGCCTGTTTGAGCGTCATTTCCTTCT  37497

Query  605    CAAACACATTGTGTTTGGTAGTGAGTGATACTCGTTTTTGAGTTAACTTGAAATTGTAGG  664
              |||||   |   ||||||| ||||||||||||| |  | |||||| ||||||||||| ||
Sbjct  37498  CAAACGTCTC--GTTTGGTGGTGAGTGATACTC-TGCTGGAGTTAGCTTGAAATTGTTGG  37554

Query  665    CCAT  668
              ||||
Sbjct  37555  CCAT  37558


 Score = 375 bits (203),  Expect = 3e-99
 Identities = 272/304 (89%), Gaps = 10/304 (3%)
 Strand=Plus/Plus

Query  366    GATGCAAACACAAACAAATAtttttttAAACTAATTCAGTCAACACAAGATT-TCTTTTA  424
              || |||||||||||||| ||||||  ||  ||| ||  ||||| || | ||| ||| || 
Sbjct  16722  GAAGCAAACACAAACAATTATTTT-ATATTCTACTT-TGTCAAAACCAAATTCTCTGTT-  16778

Query  425    GTAGAAAACAACTTCAAAACTTTCAACAATGGATCTCTTGGTTCTCGCATCGATGAAGAA  484
              | || ||| |||||||||||||||||||||||||||||||||||||||||||||||||||
Sbjct  16779  G-AG-AAATAACTTCAAAACTTTCAACAATGGATCTCTTGGTTCTCGCATCGATGAAGAA  16836

Query  485    CGCAGCGAAATGCGATACGTAATGTGAATTGCAGAATTCCGTGAATCATCGAATCTTTGA  544
              ||||||||||||||||||||||||||||||||||||||||||||||||||||||||||||
Sbjct  16837  CGCAGCGAAATGCGATACGTAATGTGAATTGCAGAATTCCGTGAATCATCGAATCTTTGA  16896

Query  545    ACGCACATTGCGCCCTCTGGTATTCCGGGGGGCATGCCTGTTTGAGCGTCATTTCCTTCT  604
              |||||||||||||||||||||||||| |||||||||||||||||||||||||||||||||
Sbjct  16897  ACGCACATTGCGCCCTCTGGTATTCC-GGGGGCATGCCTGTTTGAGCGTCATTTCCTTCT  16955

Query  605    CAAACACATTGTGTTTGGTAGTGAGTGATACTCGTTTTTGAGTTAACTTGAAATTGTAGG  664
              |||||   |   ||||||| ||||||||||||| |  | |||||| ||||||||||| ||
Sbjct  16956  CAAACGTCTC--GTTTGGTGGTGAGTGATACTC-TGCTGGAGTTAGCTTGAAATTGTTGG  17012

Query  665    CCAT  668
              ||||
Sbjct  17013  CCAT  17016


 Score = 375 bits (203),  Expect = 3e-99
 Identities = 272/304 (89%), Gaps = 10/304 (3%)
 Strand=Plus/Plus

Query  366    GATGCAAACACAAACAAATAtttttttAAACTAATTCAGTCAACACAAGATT-TCTTTTA  424
              || |||||||||||||| ||||||  ||  ||| ||  ||||| || | ||| ||| || 
Sbjct  26993  GAAGCAAACACAAACAATTATTTT-ATATTCTACTT-TGTCAAAACCAAATTCTCTGTT-  27049

Query  425    GTAGAAAACAACTTCAAAACTTTCAACAATGGATCTCTTGGTTCTCGCATCGATGAAGAA  484
              | || ||| |||||||||||||||||||||||||||||||||||||||||||||||||||
Sbjct  27050  G-AG-AAATAACTTCAAAACTTTCAACAATGGATCTCTTGGTTCTCGCATCGATGAAGAA  27107

Query  485    CGCAGCGAAATGCGATACGTAATGTGAATTGCAGAATTCCGTGAATCATCGAATCTTTGA  544
              ||||||||||||||||||||||||||||||||||||||||||||||||||||||||||||
Sbjct  27108  CGCAGCGAAATGCGATACGTAATGTGAATTGCAGAATTCCGTGAATCATCGAATCTTTGA  27167

Query  545    ACGCACATTGCGCCCTCTGGTATTCCGGGGGGCATGCCTGTTTGAGCGTCATTTCCTTCT  604
              |||||||||||||||||||||||||| |||||||||||||||||||||||||||||||||
Sbjct  27168  ACGCACATTGCGCCCTCTGGTATTCC-GGGGGCATGCCTGTTTGAGCGTCATTTCCTTCT  27226

Query  605    CAAACACATTGTGTTTGGTAGTGAGTGATACTCGTTTTTGAGTTAACTTGAAATTGTAGG  664
              |||||   |   ||||||| ||||||||||||| |  | |||||| ||||||||||| ||
Sbjct  27227  CAAACGTCTC--GTTTGGTGGTGAGTGATACTC-TGCTGGAGTTAGCTTGAAATTGTTGG  27283

Query  665    CCAT  668
              ||||
Sbjct  27284  CCAT  27287


 Score = 80.5 bits (43),  Expect = 2e-10
 Identities = 43/43 (100%), Gaps = 0/43 (0%)
 Strand=Plus/Plus

Query  1      CAAGGTTTCCGTAGGTGAACCTGCGGAAGGATCATTAAAGAAA  43
              |||||||||||||||||||||||||||||||||||||||||||
Sbjct  16477  CAAGGTTTCCGTAGGTGAACCTGCGGAAGGATCATTAAAGAAA  16519


 Score = 80.5 bits (43),  Expect = 2e-10
 Identities = 43/43 (100%), Gaps = 0/43 (0%)
 Strand=Plus/Plus

Query  1      CAAGGTTTCCGTAGGTGAACCTGCGGAAGGATCATTAAAGAAA  43
              |||||||||||||||||||||||||||||||||||||||||||
Sbjct  26748  CAAGGTTTCCGTAGGTGAACCTGCGGAAGGATCATTAAAGAAA  26790


 Score = 80.5 bits (43),  Expect = 2e-10
 Identities = 43/43 (100%), Gaps = 0/43 (0%)
 Strand=Plus/Plus

Query  1      CAAGGTTTCCGTAGGTGAACCTGCGGAAGGATCATTAAAGAAA  43
              |||||||||||||||||||||||||||||||||||||||||||
Sbjct  37015  CAAGGTTTCCGTAGGTGAACCTGCGGAAGGATCATTAAAGAAA  37057


>JAEVGP010000005.1 [Candida] nivariensis strain CBS 9983 tig05, whole genome shotgun 
sequence
Length=1010854

 Score = 2460 bits (1332),  Expect = 0.0
 Identities = 1412/1451 (97%), Gaps = 3/1451 (0%)
 Strand=Plus/Minus

Query  822      CTTTAAGTTTGACCTCAAATCAGGTAGGGTTACCCGCTGAACTTAAGCATATCAATAAGC  881
                |||||||||||||||||||||||||||| |||||||||||||||||||||||||||||||
Sbjct  1006497  CTTTAAGTTTGACCTCAAATCAGGTAGGATTACCCGCTGAACTTAAGCATATCAATAAGC  1006438

Query  882      GGAGGAAAAGAAACCAACTGGGATTGCCTTAGTAACGGCGAGTGAAGCGGCAAAAGCTCA  941
                ||||||||||||||||||||||||||||||||||||||||||||||||||||||||||||
Sbjct  1006437  GGAGGAAAAGAAACCAACTGGGATTGCCTTAGTAACGGCGAGTGAAGCGGCAAAAGCTCA  1006378

Query  942      AATTTGAAATCTGGTACCTTTGGTGCCCGAGTTGTAATTTGGAGAGTACCACTTTGGGAC  1001
                ||||||||||||||||||||||||||||||||||||||||| ||||||||||||||||||
Sbjct  1006377  AATTTGAAATCTGGTACCTTTGGTGCCCGAGTTGTAATTTGTAGAGTACCACTTTGGGAC  1006318

Query  1002     TGTACTTTGCCTATGTTCCTTGGAACAGGACGTCATGGAGGGTGAGAATCCCGTGTGGCG  1061
                | ||||||||||||||||||||||||||||||||||||||||||||||||||||||||||
Sbjct  1006317  TATACTTTGCCTATGTTCCTTGGAACAGGACGTCATGGAGGGTGAGAATCCCGTGTGGCG  1006258

Query  1062     AGGGTGTCAGTTCTTTGTAAAGGGTGCTCGAAGAGTCGAGTTGTTTGGGAATGCAGCTCT  1121
                ||||||| ||||||||||||||||||||||||||||||||||||||||||||||||||||
Sbjct  1006257  AGGGTGTTAGTTCTTTGTAAAGGGTGCTCGAAGAGTCGAGTTGTTTGGGAATGCAGCTCT  1006198

Query  1122     AAGTGGGTGGTAAATTCCATCTAAAGCTAAATACAGGCGAGAGACCGATAGCGAACAAGT  1181
                ||||||||||||||||||||||||||||||||||||||||||||||||||||||||||||
Sbjct  1006197  AAGTGGGTGGTAAATTCCATCTAAAGCTAAATACAGGCGAGAGACCGATAGCGAACAAGT  1006138

Query  1182     ACAGTGATGGAAAGATGAAAAGAACTTTGAAAAGAGAGTGAAAAAGTACGTGAAATTGTT  1241
                ||||||||||||||||||||||||||||||||||||||||||||||||||||||||||||
Sbjct  1006137  ACAGTGATGGAAAGATGAAAAGAACTTTGAAAAGAGAGTGAAAAAGTACGTGAAATTGTT  1006078

Query  1242     GAAAGGGAAGGGCATTTGATCAGACATGGTGTTTTGCGCCCCTTGCCTCTCGTGGGCTTG  1301
                ||||||||||||||||||||||||||||||||||||||||||| ||  || |||||   |
Sbjct  1006077  GAAAGGGAAGGGCATTTGATCAGACATGGTGTTTTGCGCCCCTCGCTCCTTGTGGGTGGG  1006018

Query  1302     GGACTCTCGCAGCTCACTGGGCCAGCATCGGTTTTGGCGGCCGGAAAAAACCTAGGGAAT  1361
                ||||||||||||||||||||||||||||| ||||| ||||| ||| ||||||| ||||||
Sbjct  1006017  GGACTCTCGCAGCTCACTGGGCCAGCATCAGTTTTTGCGGCAGGACAAAACCTTGGGAAT  1005958

Query  1362     GTGGCTCTGCGCCTCGGTGTAGAGTGTTATAGCCCTGGGGAATACGGCCAGTCGGGACCG  1421
                || ||| |||||||||||||| ||||||||||| || |||||||| |||||  ||||| |
Sbjct  1005957  GTAGCTGTGCGCCTCGGTGTACAGTGTTATAGCTCTTGGGAATACTGCCAGCGGGGACTG  1005898

Query  1422     AGGACTGCGATACTTGTTATCTAGGATGCTGGCATAATGGTTATATGCCGCCCGTCTTGA  1481
                ||||||||||||||||||||||||||||||||||||||||||||||||||||||||||||
Sbjct  1005897  AGGACTGCGATACTTGTTATCTAGGATGCTGGCATAATGGTTATATGCCGCCCGTCTTGA  1005838

Query  1482     AACACGGACCAAGGAGTCTAACGTCTATGCGAGTGTTTGGGTGTTAAACCCGTACGCGTA  1541
                ||||||||||||||||||||||||||||||||||||||||||||||||||||||||||||
Sbjct  1005837  AACACGGACCAAGGAGTCTAACGTCTATGCGAGTGTTTGGGTGTTAAACCCGTACGCGTA  1005778

Query  1542     ATGAAAGTGAACGTAGGTTGGGGCCCTCCACCTGGGGGGTGCACAATCGACCGATCCTGA  1601
                |||||||||||||||||||||||||||     |  |||||||||||||||||||||||||
Sbjct  1005777  ATGAAAGTGAACGTAGGTTGGGGCCCT---GTTATGGGGTGCACAATCGACCGATCCTGA  1005721

Query  1602     TGTCTTCGGATGGATTTGAGTAAGAGCATAGCTGTTGGGACCCGAAAGATGGTGAACTAT  1661
                ||||||||||||||||||||||||||||||||||||||||||||||||||||||||||||
Sbjct  1005720  TGTCTTCGGATGGATTTGAGTAAGAGCATAGCTGTTGGGACCCGAAAGATGGTGAACTAT  1005661

Query  1662     GCCTGAATAGGGTGAAGCCAGAGGAAACTCTGGTGGAGGCTCGTAGCGGTTCTGACGTGC  1721
                ||||||||||||||||||||||||||||||||||||||||||||||||||||||||||||
Sbjct  1005660  GCCTGAATAGGGTGAAGCCAGAGGAAACTCTGGTGGAGGCTCGTAGCGGTTCTGACGTGC  1005601

Query  1722     AAATCGATCGTCGAATTTGGGTATAGGGGCGAAAGACTAATCGAACCATCTAGTAGCTGG  1781
                ||||||||||||||||||||||||||||||||||||||||||||||||||||||||||||
Sbjct  1005600  AAATCGATCGTCGAATTTGGGTATAGGGGCGAAAGACTAATCGAACCATCTAGTAGCTGG  1005541

Query  1782     TTCCTGCCGAAGTTTCCCTCAGGATAGCAGAAGCTCGTATCAGTTTTATGAGGTAAAGCG  1841
                ||||||||||||||||||||||||||||||||||||||||||||||||||||||||||||
Sbjct  1005540  TTCCTGCCGAAGTTTCCCTCAGGATAGCAGAAGCTCGTATCAGTTTTATGAGGTAAAGCG  1005481

Query  1842     AATGATTAGAGGTACCGGGGTTGAAATGACCTTGACCTATTCTCAAACTTTAAATATGTA  1901
                ||||||||||||||||||||||||||||||||||||||||||||||||||||||||||||
Sbjct  1005480  AATGATTAGAGGTACCGGGGTTGAAATGACCTTGACCTATTCTCAAACTTTAAATATGTA  1005421

Query  1902     AGAAGTCCTTGTTGCTTAATTGAACGTGGACATTTGAATGAAGAGCTTTTAGTGGGCCAT  1961
                ||||||||||||||||||||||||||||||||| ||||||||||||||||||||||||||
Sbjct  1005420  AGAAGTCCTTGTTGCTTAATTGAACGTGGACATATGAATGAAGAGCTTTTAGTGGGCCAT  1005361

Query  1962     TTTTGGTAAGCAGAACTGGCGATGCGGGATGAACCGAACGTGGAGTTAAGGTGCCGGAAT  2021
                ||||||||||||||||||||||||||||||||||||||||| ||||||||||||||||||
Sbjct  1005360  TTTTGGTAAGCAGAACTGGCGATGCGGGATGAACCGAACGTAGAGTTAAGGTGCCGGAAT  1005301

Query  2022     ACACGCTCATCAGACACCACAAAAGGTGTTAGTTCATCTAGACAGCCGGACGGTGGCCAT  2081
                ||||||||||||||||||||||||||||||||||||||||||||||||||||||||||||
Sbjct  1005300  ACACGCTCATCAGACACCACAAAAGGTGTTAGTTCATCTAGACAGCCGGACGGTGGCCAT  1005241

Query  2082     GGAAGTCGGAATCCGCTAAGGAGTGTGTAACAACTCACCGGCCGAATGAACTAGCCCTGA  2141
                ||||||||||||||||||||||||||||||||||||||||||||||||||||||||||||
Sbjct  1005240  GGAAGTCGGAATCCGCTAAGGAGTGTGTAACAACTCACCGGCCGAATGAACTAGCCCTGA  1005181

Query  2142     AAATGGATGGCGCTCAAGCGTGTTACCTATACTCCGCCGTCAGGGTTGAAATGAGGCCCT  2201
                ||||||||||||||||||||||||||||||||||  |||||||||||||| ||| || ||
Sbjct  1005180  AAATGGATGGCGCTCAAGCGTGTTACCTATACTCTACCGTCAGGGTTGAATTGAAGCTCT  1005121

Query  2202     GACGAGTAGGCAGGCGTGGGGGTCAGTGACGAAGCCTAGGCCGTAAGGTCGGGTCGAACG  2261
                ||||||||||||||||||||||||||||||||||||||||||||||||||||||||||||
Sbjct  1005120  GACGAGTAGGCAGGCGTGGGGGTCAGTGACGAAGCCTAGGCCGTAAGGTCGGGTCGAACG  1005061

Query  2262     GCCCCTAGTGC  2272
                |||||||||||
Sbjct  1005060  GCCCCTAGTGC  1005050


 Score = 381 bits (206),  Expect = 5e-101
 Identities = 271/301 (90%), Gaps = 9/301 (3%)
 Strand=Plus/Minus

Query  369      GCAAACACAAACAAATAtttttttAAACTAATTCAGTCAACACAAGATT-TCTTTTAGTA  427
                |||||||||||||| ||||||  ||  ||| ||  ||||| || | ||| ||| || | |
Sbjct  1006947  GCAAACACAAACAATTATTTT-ATATTCTACTT-TGTCAAAACCAAATTCTCTGTT-G-A  1006892

Query  428      GAAAACAACTTCAAAACTTTCAACAATGGATCTCTTGGTTCTCGCATCGATGAAGAACGC  487
                | ||| ||||||||||||||||||||||||||||||||||||||||||||||||||||||
Sbjct  1006891  G-AAATAACTTCAAAACTTTCAACAATGGATCTCTTGGTTCTCGCATCGATGAAGAACGC  1006833

Query  488      AGCGAAATGCGATACGTAATGTGAATTGCAGAATTCCGTGAATCATCGAATCTTTGAACG  547
                ||||||||||||||||||||||||||||||||||||||||||||||||||||||||||||
Sbjct  1006832  AGCGAAATGCGATACGTAATGTGAATTGCAGAATTCCGTGAATCATCGAATCTTTGAACG  1006773

Query  548      CACATTGCGCCCTCTGGTATTCCGGGGGGCATGCCTGTTTGAGCGTCATTTCCTTCTCAA  607
                ||||||||||||||||||||||||||||||||||||||||||||||||||||||||||||
Sbjct  1006772  CACATTGCGCCCTCTGGTATTCCGGGGGGCATGCCTGTTTGAGCGTCATTTCCTTCTCAA  1006713

Query  608      ACACATTGTGTTTGGTAGTGAGTGATACTCGTTTTTGAGTTAACTTGAAATTGTAGGCCA  667
                ||   |   ||||||| ||||||||||||| |  | |||||| ||||||||||| |||||
Sbjct  1006712  ACGTCTC--GTTTGGTGGTGAGTGATACTC-TGCTGGAGTTAGCTTGAAATTGTTGGCCA  1006656

Query  668      T  668
                |
Sbjct  1006655  T  1006655


 Score = 80.5 bits (43),  Expect = 2e-10
 Identities = 43/43 (100%), Gaps = 0/43 (0%)
 Strand=Plus/Minus

Query  1        CAAGGTTTCCGTAGGTGAACCTGCGGAAGGATCATTAAAGAAA  43
                |||||||||||||||||||||||||||||||||||||||||||
Sbjct  1007197  CAAGGTTTCCGTAGGTGAACCTGCGGAAGGATCATTAAAGAAA  1007155


>CAPT01000119.1 Nakaseomyces delphensis CBS 2170 WGS project CAPT00000000 data, 
contig 61, whole genome shotgun sequence
Length=7541

 Score = 2364 bits (1280),  Expect = 0.0
 Identities = 1399/1456 (96%), Gaps = 10/1456 (1%)
 Strand=Plus/Minus

Query  822   CTTTAAGTTTGACCTCAAATCAGGTAGGGTTACCCGCTGAACTTAAGCATATCAATAAGC  881
             |||||||||||||||||||||||||||| |||||||||||||||||||||||||||||||
Sbjct  3553  CTTTAAGTTTGACCTCAAATCAGGTAGGATTACCCGCTGAACTTAAGCATATCAATAAGC  3494

Query  882   GGAGGAAAAGAAACCAACTGGGATTGCCTTAGTAACGGCGAGTGAAGCGGCAAAAGCTCA  941
             ||||||||||||||||||||||||||||||||||||||||||||||||||||||||||||
Sbjct  3493  GGAGGAAAAGAAACCAACTGGGATTGCCTTAGTAACGGCGAGTGAAGCGGCAAAAGCTCA  3434

Query  942   AATTTGAAATCTGGTACCTTTGGTGCCCGAGTTGTAATTTGGAGAGTACCACTTTGGGAC  1001
             ||||||||||||||||||||||||||||||||||||||||| ||||||||||||||||||
Sbjct  3433  AATTTGAAATCTGGTACCTTTGGTGCCCGAGTTGTAATTTGTAGAGTACCACTTTGGGAC  3374

Query  1002  TGTACTTTGCCTATGTTCCTTGGAACAGGACGTCATGGAGGGTGAGAATCCCGTGTGGCG  1061
             | ||||||||||||||||||||||||||||||||||||||||||||||||||||||||||
Sbjct  3373  TATACTTTGCCTATGTTCCTTGGAACAGGACGTCATGGAGGGTGAGAATCCCGTGTGGCG  3314

Query  1062  AGGGTGTCAGTTCTTTGTAAAGGGTGCTCGAAGAGTCGAGTTGTTTGGGAATGCAGCTCT  1121
             ||||||| ||||||||||||||||||||||||||||||||||||||||||||||||||||
Sbjct  3313  AGGGTGTTAGTTCTTTGTAAAGGGTGCTCGAAGAGTCGAGTTGTTTGGGAATGCAGCTCT  3254

Query  1122  AAGTGGGTGGTAAATTCCATCTAAAGCTAAATACAGGCGAGAGACCGATAGCGAACAAGT  1181
             ||||||||||||||||||||||||||||||||||||||||||||||||||||||||||||
Sbjct  3253  AAGTGGGTGGTAAATTCCATCTAAAGCTAAATACAGGCGAGAGACCGATAGCGAACAAGT  3194

Query  1182  ACAGTGATGGAAAGATGAAAAGAACTTTGAAAAGAGAGTGAAAAAGTACGTGAAATTGTT  1241
             ||||||||||||||||||||||||||||||||||||||||||||||||||||||||||||
Sbjct  3193  ACAGTGATGGAAAGATGAAAAGAACTTTGAAAAGAGAGTGAAAAAGTACGTGAAATTGTT  3134

Query  1242  GAAAGGGAAGGGCATTTGATCAGACATGG-TGTTTTGCG-CCCCTTGCCTCTCGTGGGC-  1298
             ||||||||||||||||||||||||||||| || ||| || |||| |||  || |||||| 
Sbjct  3133  GAAAGGGAAGGGCATTTGATCAGACATGGCTGCTTTTCGCCCCCCTGCTCCTTGTGGGCG  3074

Query  1299  TTGGGACTCTCGCAGCTCA-CTGGGCCAGCATCGGTTTTGGCGGCCGGAAAAAACCTAGG  1357
               |||||||||| ||  || ||||||||||||| ||||| ||||   || |||||   ||
Sbjct  3073  GGGGGACTCTCG-AGGGCAGCTGGGCCAGCATCAGTTTTTGCGGTGCGACAAAACTCCGG  3015

Query  1358  GAATGTGGCTCTGCGCCTCGGTGTAGA-GTGTTATAGCCCTGGGGAATACGGCCAGTCGG  1416
             |||||| ||| |  || || |||   | ||||||||| || ||||||||  |||||  ||
Sbjct  3014  GAATGTAGCTGTCTGCTTCTGTGGGCATGTGTTATAGACCGGGGGAATAGCGCCAGCGGG  2955

Query  1417  GACCGAGGACTGCGATACTTGTTATCTAGGATGCTGGCATAATGGTTATATGCCGCCCGT  1476
             ||| ||||||||||||||||||||||||||||||||||||||||||||||||||||||||
Sbjct  2954  GACTGAGGACTGCGATACTTGTTATCTAGGATGCTGGCATAATGGTTATATGCCGCCCGT  2895

Query  1477  CTTGAAACACGGACCAAGGAGTCTAACGTCTATGCGAGTGTTTGGGTGTTAAACCCGTAC  1536
             ||||||||||||||||||||||||||||||||||||||||||||||||||||||||||||
Sbjct  2894  CTTGAAACACGGACCAAGGAGTCTAACGTCTATGCGAGTGTTTGGGTGTTAAACCCGTAC  2835

Query  1537  GCGTAATGAAAGTGAACGTAGGTTGGGGCCCTCCACCTGGGGGGTGCACAATCGACCGAT  1596
             |||||||||||||||||||||||||||||||||    | |||||||||||||||||||||
Sbjct  2834  GCGTAATGAAAGTGAACGTAGGTTGGGGCCCTC----TCGGGGGTGCACAATCGACCGAT  2779

Query  1597  CCTGATGTCTTCGGATGGATTTGAGTAAGAGCATAGCTGTTGGGACCCGAAAGATGGTGA  1656
             ||||||||||||||||||||||||||||||||||||||||||||||||||||||||||||
Sbjct  2778  CCTGATGTCTTCGGATGGATTTGAGTAAGAGCATAGCTGTTGGGACCCGAAAGATGGTGA  2719

Query  1657  ACTATGCCTGAATAGGGTGAAGCCAGAGGAAACTCTGGTGGAGGCTCGTAGCGGTTCTGA  1716
             ||||||||||||||||||||||||||||||||||||||||||||||||||||||||||||
Sbjct  2718  ACTATGCCTGAATAGGGTGAAGCCAGAGGAAACTCTGGTGGAGGCTCGTAGCGGTTCTGA  2659

Query  1717  CGTGCAAATCGATCGTCGAATTTGGGTATAGGGGCGAAAGACTAATCGAACCATCTAGTA  1776
             ||||||||||||||||||||||||||||||||||||||||||||||||||||||||||||
Sbjct  2658  CGTGCAAATCGATCGTCGAATTTGGGTATAGGGGCGAAAGACTAATCGAACCATCTAGTA  2599

Query  1777  GCTGGTTCCTGCCGAAGTTTCCCTCAGGATAGCAGAAGCTCGTATCAGTTTTATGAGGTA  1836
             ||||||||||||||||||||||||||||||||||||||||||||||||||||||||||||
Sbjct  2598  GCTGGTTCCTGCCGAAGTTTCCCTCAGGATAGCAGAAGCTCGTATCAGTTTTATGAGGTA  2539

Query  1837  AAGCGAATGATTAGAGGTACCGGGGTTGAAATGACCTTGACCTATTCTCAAACTTTAAAT  1896
             ||||||||||||||||||||||||||||||||||||||||||||||||||||||||||||
Sbjct  2538  AAGCGAATGATTAGAGGTACCGGGGTTGAAATGACCTTGACCTATTCTCAAACTTTAAAT  2479

Query  1897  ATGTAAGAAGTCCTTGTTGCTTAATTGAACGTGGACATTTGAATGAAGAGCTTTTAGTGG  1956
             |||||||||||||||||||||||||||||||||||||| |||||||||||||||||||||
Sbjct  2478  ATGTAAGAAGTCCTTGTTGCTTAATTGAACGTGGACATATGAATGAAGAGCTTTTAGTGG  2419

Query  1957  GCCATTTTTGGTAAGCAGAACTGGCGATGCGGGATGAACCGAACGTGGAGTTAAGGTGCC  2016
             |||||||||||||||||||||||||||||||||||||||||||||| |||||||||||||
Sbjct  2418  GCCATTTTTGGTAAGCAGAACTGGCGATGCGGGATGAACCGAACGTAGAGTTAAGGTGCC  2359

Query  2017  GGAATACACGCTCATCAGACACCACAAAAGGTGTTAGTTCATCTAGACAGCCGGACGGTG  2076
             ||||||||||||||||||||||||||||||||||||||||||||||||||||||||||||
Sbjct  2358  GGAATACACGCTCATCAGACACCACAAAAGGTGTTAGTTCATCTAGACAGCCGGACGGTG  2299

Query  2077  GCCATGGAAGTCGGAATCCGCTAAGGAGTGTGTAACAACTCACCGGCCGAATGAACTAGC  2136
             ||||||||||||||||||||||||||||||||||||||||||||||||||||||||||||
Sbjct  2298  GCCATGGAAGTCGGAATCCGCTAAGGAGTGTGTAACAACTCACCGGCCGAATGAACTAGC  2239

Query  2137  CCTGAAAATGGATGGCGCTCAAGCGTGTTACCTATACTCCGCCGTCAGGGTTGAAATGAG  2196
             |||||||||||||||||||||||||||||||||||||||  ||||||||||||||  |||
Sbjct  2238  CCTGAAAATGGATGGCGCTCAAGCGTGTTACCTATACTCTACCGTCAGGGTTGAACAGAG  2179

Query  2197  GCCCTGACGAGTAGGCAGGCGTGGGGGTCAGTGACGAAGCCTAGGCCGTAAGGTCGGGTC  2256
             || |||||||||||||||||||||||||||||||||||||||||||||||||||||||||
Sbjct  2178  GCTCTGACGAGTAGGCAGGCGTGGGGGTCAGTGACGAAGCCTAGGCCGTAAGGTCGGGTC  2119

Query  2257  GAACGGCCCCTAGTGC  2272
             ||||||||||||||||
Sbjct  2118  GAACGGCCCCTAGTGC  2103


 Score = 361 bits (195),  Expect = 7e-95
 Identities = 276/311 (89%), Gaps = 21/311 (7%)
 Strand=Plus/Minus

Query  373   ACACAAACAAATAtttttttAAACTAATTCAGTCAACAC-AAGATTTCTTTTAGT--AG-  428
             |||||||| |||| ||||||| | ||| |  ||||| || ||  |||||||| ||  || 
Sbjct  4029  ACACAAAC-AATACTTTTTTATATTAAATT-GTCAAAACTAATTTTTCTTTTTGTTGAGA  3972

Query  429   --AAA-ACAACTTCAAAACTTTCAACAATGGATCTCTTGGTTCTCGCATCGATGAAGAAC  485
               ||| | ||||| ||||||||||||||||||||||||||||||||||||||||||||||
Sbjct  3971  AAAAATATAACTTTAAAACTTTCAACAATGGATCTCTTGGTTCTCGCATCGATGAAGAAC  3912

Query  486   GCAGCGAAATGCGATACGTAATGTGAATTGCAGAATTCCGTGAATCATCGAATCTTTGAA  545
             ||||||||||||||||||||||||||||||||||||||||||||||||||||||||||||
Sbjct  3911  GCAGCGAAATGCGATACGTAATGTGAATTGCAGAATTCCGTGAATCATCGAATCTTTGAA  3852

Query  546   CGCACATTGCGCCCTCTGGTATTCCGGGGGGCATGCCTGTTTGAGCGTCATTTCCTTCTC  605
             ||||||||||||||||||||||||| ||||||||||||||||||||||||||||||||||
Sbjct  3851  CGCACATTGCGCCCTCTGGTATTCCAGGGGGCATGCCTGTTTGAGCGTCATTTCCTTCTC  3792

Query  606   AAACA-C-A--TT-G----TGTTTGGTAGTGAGTGATACTCGTTTTTGAGTTAACTTGAA  656
             ||| | | |  || |    |||||||||||||||||||||||||   |||||||||||||
Sbjct  3791  AAATAACTACGTTAGTTTTTGTTTGGTAGTGAGTGATACTCGTT---GAGTTAACTTGAA  3735

Query  657   ATTGTAGGCCA  667
             ||||| |||||
Sbjct  3734  ATTGTTGGCCA  3724


 Score = 80.5 bits (43),  Expect = 2e-10
 Identities = 43/43 (100%), Gaps = 0/43 (0%)
 Strand=Plus/Minus

Query  1     CAAGGTTTCCGTAGGTGAACCTGCGGAAGGATCATTAAAGAAA  43
             |||||||||||||||||||||||||||||||||||||||||||
Sbjct  4262  CAAGGTTTCCGTAGGTGAACCTGCGGAAGGATCATTAAAGAAA  4220


>CAPU01000149.1 Candida bracarensis CBS 10154 WGS project CAPU00000000 data, 
contig 104, whole genome shotgun sequence
Length=2793

 Score = 2303 bits (1247),  Expect = 0.0
 Identities = 1330/1370 (97%), Gaps = 5/1370 (0%)
 Strand=Plus/Minus

Query  905   TTGCCTTAGTAACGGCGAGTGAAGCGGCAAAAGCTCAAATTTGAAATCTGGTACCTTTGG  964
             ||||||||||||||||||||||||||||||||||||||||||||||||||||||||||||
Sbjct  2793  TTGCCTTAGTAACGGCGAGTGAAGCGGCAAAAGCTCAAATTTGAAATCTGGTACCTTTGG  2734

Query  965   TGCCCGAGTTGTAATTTGGAGAGTACCACTTTGGGACTGTACTTTGCCTATGTTCCTTGG  1024
             |||||||||||||||||| ||||||||||||||||||| |||||||||||||||||||||
Sbjct  2733  TGCCCGAGTTGTAATTTGTAGAGTACCACTTTGGGACTATACTTTGCCTATGTTCCTTGG  2674

Query  1025  AACAGGACGTCATGGAGGGTGAGAATCCCGTGTGGCGAGGGTGTCAGTTCTTTGTAAAGG  1084
             |||||||||||||||||||||||||||||||||||||||||||| |||||||||||||||
Sbjct  2673  AACAGGACGTCATGGAGGGTGAGAATCCCGTGTGGCGAGGGTGTTAGTTCTTTGTAAAGG  2614

Query  1085  GTGCTCGAAGAGTCGAGTTGTTTGGGAATGCAGCTCTAAGTGGGTGGTAAATTCCATCTA  1144
             ||||||||||||||||||||||||||||||||||||||||||||||||||||||||||||
Sbjct  2613  GTGCTCGAAGAGTCGAGTTGTTTGGGAATGCAGCTCTAAGTGGGTGGTAAATTCCATCTA  2554

Query  1145  AAGCTAAATACAGGCGAGAGACCGATAGCGAACAAGTACAGTGATGGAAAGATGAAAAGA  1204
             ||||||||||||||||||||||||||||||||||||||||||||||||||||||||||||
Sbjct  2553  AAGCTAAATACAGGCGAGAGACCGATAGCGAACAAGTACAGTGATGGAAAGATGAAAAGA  2494

Query  1205  ACTTTGAAAAGAGAGTGAAAAAGTACGTGAAATTGTTGAAAGGGAAGGGCATTTGATCAG  1264
             ||||||||||||||||||||||||||||||||||||||||||||||||||||||||||||
Sbjct  2493  ACTTTGAAAAGAGAGTGAAAAAGTACGTGAAATTGTTGAAAGGGAAGGGCATTTGATCAG  2434

Query  1265  ACATGGTGTTTTGCGCCCCTTGCCT-CTCGTGGGCTTGGGACTCTCGCAGCTCACTGGGC  1323
             ||||||||||||||||||| | ||| || |||||  ||||||||||||   |||||||||
Sbjct  2433  ACATGGTGTTTTGCGCCCCGT-CCTCCTTGTGGGGGTGGGACTCTCGCGATTCACTGGGC  2375

Query  1324  CAGCATCGGTTTTGGCGGCCGGAAAAAACCTAGGGAATGTGGCTCTGCGCCTCGGTGTAG  1383
             ||||||| ||||| ||||| ||| ||||||| |||||||||||| ||||  |||| ||  
Sbjct  2374  CAGCATCAGTTTTTGCGGCAGGAGAAAACCTTGGGAATGTGGCTGTGCGTTTCGGCGTGC  2315

Query  1384  AGTGTTATAGCCCTGGGGAATACGGCCAGTCGGGACCGAGGACTGCGATACTTGTTATCT  1443
             ||||||||||| || |||||||| |||||  ||||| |||||||||||||||||||||||
Sbjct  2314  AGTGTTATAGCTCTTGGGAATACTGCCAGCGGGGACTGAGGACTGCGATACTTGTTATCT  2255

Query  1444  AGGATGCTGGCATAATGGTTATATGCCGCCCGTCTTGAAACACGGACCAAGGAGTCTAAC  1503
             ||||||||||||||||||||||||||||||||||||||||||||||||||||||||||||
Sbjct  2254  AGGATGCTGGCATAATGGTTATATGCCGCCCGTCTTGAAACACGGACCAAGGAGTCTAAC  2195

Query  1504  GTCTATGCGAGTGTTTGGGTGTTAAACCCGTACGCGTAATGAAAGTGAACGTAGGTTGGG  1563
             ||||||||||||||||||||||||||||||||||||||||||||||||||||||||||||
Sbjct  2194  GTCTATGCGAGTGTTTGGGTGTTAAACCCGTACGCGTAATGAAAGTGAACGTAGGTTGGG  2135

Query  1564  GCCCTCCACCTG-GGGGGTGCACAATCGACCGATCCTGATGTCTTCGGATGGATTTGAGT  1622
             ||||  |   || |||||||||||||||||||||||||||||||||||||||||||||||
Sbjct  2134  GCCC--CTGTTGTGGGGGTGCACAATCGACCGATCCTGATGTCTTCGGATGGATTTGAGT  2077

Query  1623  AAGAGCATAGCTGTTGGGACCCGAAAGATGGTGAACTATGCCTGAATAGGGTGAAGCCAG  1682
             ||||||||||||||||||||||||||||||||||||||||||||||||||||||||||||
Sbjct  2076  AAGAGCATAGCTGTTGGGACCCGAAAGATGGTGAACTATGCCTGAATAGGGTGAAGCCAG  2017

Query  1683  AGGAAACTCTGGTGGAGGCTCGTAGCGGTTCTGACGTGCAAATCGATCGTCGAATTTGGG  1742
             ||||||||||||||||||||||||||||||||||||||||||||||||||||||||||||
Sbjct  2016  AGGAAACTCTGGTGGAGGCTCGTAGCGGTTCTGACGTGCAAATCGATCGTCGAATTTGGG  1957

Query  1743  TATAGGGGCGAAAGACTAATCGAACCATCTAGTAGCTGGTTCCTGCCGAAGTTTCCCTCA  1802
             ||||||||||||||||||||||||||||||||||||||||||||||||||||||||||||
Sbjct  1956  TATAGGGGCGAAAGACTAATCGAACCATCTAGTAGCTGGTTCCTGCCGAAGTTTCCCTCA  1897

Query  1803  GGATAGCAGAAGCTCGTATCAGTTTTATGAGGTAAAGCGAATGATTAGAGGTACCGGGGT  1862
             ||||||||||||||||||||||||||||||||||||||||||||||||||||||||||||
Sbjct  1896  GGATAGCAGAAGCTCGTATCAGTTTTATGAGGTAAAGCGAATGATTAGAGGTACCGGGGT  1837

Query  1863  TGAAATGACCTTGACCTATTCTCAAACTTTAAATATGTAAGAAGTCCTTGTTGCTTAATT  1922
             ||||||||||||||||||||||||||||||||||||||||||||||||||||||||||||
Sbjct  1836  TGAAATGACCTTGACCTATTCTCAAACTTTAAATATGTAAGAAGTCCTTGTTGCTTAATT  1777

Query  1923  GAACGTGGACATTTGAATGAAGAGCTTTTAGTGGGCCATTTTTGGTAAGCAGAACTGGCG  1982
             |||||||||||| |||||||||||||||||||||||||||||||||||||||||||||||
Sbjct  1776  GAACGTGGACATATGAATGAAGAGCTTTTAGTGGGCCATTTTTGGTAAGCAGAACTGGCG  1717

Query  1983  ATGCGGGATGAACCGAACGTGGAGTTAAGGTGCCGGAATACACGCTCATCAGACACCACA  2042
             |||||||||||||||||||| |||||||||||||||||||||||||||||||||||||||
Sbjct  1716  ATGCGGGATGAACCGAACGTAGAGTTAAGGTGCCGGAATACACGCTCATCAGACACCACA  1657

Query  2043  AAAGGTGTTAGTTCATCTAGACAGCCGGACGGTGGCCATGGAAGTCGGAATCCGCTAAGG  2102
             ||||||||||||||||||||||||||||||||||||||||||||||||||||||||||||
Sbjct  1656  AAAGGTGTTAGTTCATCTAGACAGCCGGACGGTGGCCATGGAAGTCGGAATCCGCTAAGG  1597

Query  2103  AGTGTGTAACAACTCACCGGCCGAATGAACTAGCCCTGAAAATGGATGGCGCTCAAGCGT  2162
             ||||||||||||||||||||||||||||||||||||||||||||||||||||||||||||
Sbjct  1596  AGTGTGTAACAACTCACCGGCCGAATGAACTAGCCCTGAAAATGGATGGCGCTCAAGCGT  1537

Query  2163  GTTACCTATACTCCGCCGTCAGGGTTGAAATGAGGCCCTGACGAGTAGGCAGGCGTGGGG  2222
             |||||||||||||  ||||||||||||||||||||| |||||||||||||||||||||||
Sbjct  1536  GTTACCTATACTCTACCGTCAGGGTTGAAATGAGGCTCTGACGAGTAGGCAGGCGTGGGG  1477

Query  2223  GTCAGTGACGAAGCCTAGGCCGTAAGGTCGGGTCGAACGGCCCCTAGTGC  2272
             ||||||||||||||||||||||||||||||||||||||||||||||||||
Sbjct  1476  GTCAGTGACGAAGCCTAGGCCGTAAGGTCGGGTCGAACGGCCCCTAGTGC  1427


>PPOK01000135.1 Kazachstania taianensis strain NRRL Y-48846 NODE_135_length_5597_cov_3834.78_ID_269, 
whole genome shotgun sequence
Length=5597

 Score = 2261 bits (1224),  Expect = 0.0
 Identities = 1389/1466 (95%), Gaps = 22/1466 (2%)
 Strand=Plus/Plus

Query  814   ACAG-ACGTCTTTAAGTTTGACCTCAAATCAGGTAGGGTTACCCGCTGAACTTAAGCATA  872
             |||| || |||||||||||||||||||||||||||||  |||||||||||||||||||||
Sbjct  1751  ACAGTAC-TCTTTAAGTTTGACCTCAAATCAGGTAGGAATACCCGCTGAACTTAAGCATA  1809

Query  873   TCAATAAGCGGAGGAAAAGAAACCAACTGGGATTGCCTTAGTAACGGCGAGTGAAGCGGC  932
             ||||||||||||||||||||||||||| ||||||||||||||||||||||||||||||||
Sbjct  1810  TCAATAAGCGGAGGAAAAGAAACCAACCGGGATTGCCTTAGTAACGGCGAGTGAAGCGGC  1869

Query  933   AAAAGCTCAAATTTGAAATCTGGTACCTTTGGTGCCCGAGTTGTAATTTGGAGAGTACCA  992
             ||||||||||||||||||||| ||||||| ||||| |||||||||||||| ||||  | |
Sbjct  1870  AAAAGCTCAAATTTGAAATCTAGTACCTTCGGTGCTCGAGTTGTAATTTGTAGAGGGCTA  1929

Query  993   C-TTTGGGACTGTACTTTGCCTATGTTCCTTGGAACAGGACGTCATGGAGGGTGAGAATC  1051
             | |||||| | || | ||| |||||||||||||||||||||||||| |||||||||||||
Sbjct  1930  CCTTTGGG-CCGTTCCTTGTCTATGTTCCTTGGAACAGGACGTCATAGAGGGTGAGAATC  1988

Query  1052  CCGTGTGGCGAGG-GTGTCAGTTCTTTGTAAAGGGTG-C-TCGAAGAGTCGAGTTGTTTG  1108
             ||||||||||||| ||| | ||||||||| || |||| | ||||||||||||||||||||
Sbjct  1989  CCGTGTGGCGAGGAGTG-CGGTTCTTTGT-AA-GGTGCCTTCGAAGAGTCGAGTTGTTTG  2045

Query  1109  GGAATGCAGCTCTAAGTGGGTGGTAAATTCCATCTAAAGCTAAATACAGGCGAGAGACCG  1168
             ||||||||||||||||||||||||||||||||||||||||||||||||||||||||||||
Sbjct  2046  GGAATGCAGCTCTAAGTGGGTGGTAAATTCCATCTAAAGCTAAATACAGGCGAGAGACCG  2105

Query  1169  ATAGCGAACAAGTACAGTGATGGAAAGATGAAAAGAACTTTGAAAAGAGAGTGAAAAAGT  1228
             ||||||||||||||||||||||||||||||||||||||||||||||||||||||||||||
Sbjct  2106  ATAGCGAACAAGTACAGTGATGGAAAGATGAAAAGAACTTTGAAAAGAGAGTGAAAAAGT  2165

Query  1229  ACGTGAAATTGTTGAAAGGGAAGGGCATTTGATCAGACATGGTGTTTTGCGCCCCTTGCC  1288
             ||||||||||||||||||||||||||||||||||||||||||||||||||||||| ||| 
Sbjct  2166  ACGTGAAATTGTTGAAAGGGAAGGGCATTTGATCAGACATGGTGTTTTGCGCCCCCTGCT  2225

Query  1289  TCTCGTGGGCTTGGGACTCTCGCAGCTCACTGGGCCAGCATCGGTTTTGGCGGCCGGAAA  1348
              || ||||||  |||||||||||||||||||||||||||||| ||||||||||||||| |
Sbjct  2226  CCTTGTGGGCGGGGGACTCTCGCAGCTCACTGGGCCAGCATCAGTTTTGGCGGCCGGACA  2285

Query  1349  AAACCTAGGGAATGTGGCTCTGCGCCTCGGTGTAGAGTGTTATAGCCCTG-GGGAATACG  1407
             || ||   ||||||| ||| ||| |||||  ||| |||||||||||| || |||||||||
Sbjct  2286  AATCCGCAGGAATGTAGCTATGC-CCTCGTGGTATAGTGTTATAGCC-TGTGGGAATACG  2343

Query  1408  GCCAGTCGGGACCGAGGACTGCGATACTTGTTA-TCTAGGATGCTGGCATAATGGTTATA  1466
             ||||| |||||| |||||||||||  |  |  | || |||||||||||||||||||||||
Sbjct  2344  GCCAGCCGGGACTGAGGACTGCGA--C--GCAAGTCAAGGATGCTGGCATAATGGTTATA  2399

Query  1467  TGCCGCCCGTCTTGAAACACGGACCAAGGAGTCTAACGTCTATGCGAGTGTTTGGGTGTT  1526
             ||||||||||||||||||||||||||||||||||||||||||||||||||||||||||| 
Sbjct  2400  TGCCGCCCGTCTTGAAACACGGACCAAGGAGTCTAACGTCTATGCGAGTGTTTGGGTGTA  2459

Query  1527  AAACCCGTACGCGTAATGAAAGTGAACGTAGGTTGGGGCCCTCCACCTGGGGGGTGCACA  1586
             |||||||||||||||||||||||||||||||||||||||| |   | | || ||||||||
Sbjct  2460  AAACCCGTACGCGTAATGAAAGTGAACGTAGGTTGGGGCC-T---CTTCGGAGGTGCACA  2515

Query  1587  ATCGACCGATCCTGATGTCTTCGGATGGATTTGAGTAAGAGCATAGCTGTTGGGACCCGA  1646
             |||||||||||||||||| |||||||||||||||||||||||||||||||||||||||||
Sbjct  2516  ATCGACCGATCCTGATGTTTTCGGATGGATTTGAGTAAGAGCATAGCTGTTGGGACCCGA  2575

Query  1647  AAGATGGTGAACTATGCCTGAATAGGGTGAAGCCAGAGGAAACTCTGGTGGAGGCTCGTA  1706
             ||||||||||||||||||||||||||||||||||||||||||||||||||||||||||||
Sbjct  2576  AAGATGGTGAACTATGCCTGAATAGGGTGAAGCCAGAGGAAACTCTGGTGGAGGCTCGTA  2635

Query  1707  GCGGTTCTGACGTGCAAATCGATCGTCGAATTTGGGTATAGGGGCGAAAGACTAATCGAA  1766
             ||||||||||||||||||||||||||||||||||||||||||||||||||||||||||||
Sbjct  2636  GCGGTTCTGACGTGCAAATCGATCGTCGAATTTGGGTATAGGGGCGAAAGACTAATCGAA  2695

Query  1767  CCATCTAGTAGCTGGTTCCTGCCGAAGTTTCCCTCAGGATAGCAGAAGCTCGTATCAGTT  1826
             ||||||||||||||||||||||||||||||||||||||||||||||||||||||||||||
Sbjct  2696  CCATCTAGTAGCTGGTTCCTGCCGAAGTTTCCCTCAGGATAGCAGAAGCTCGTATCAGTT  2755

Query  1827  TTATGAGGTAAAGCGAATGATTAGAGGTACCGGGGTTGAAATGACCTTGACCTATTCTCA  1886
             ||||||||||||||||||||||||||||||||||||||||||||||||||||||||||||
Sbjct  2756  TTATGAGGTAAAGCGAATGATTAGAGGTACCGGGGTTGAAATGACCTTGACCTATTCTCA  2815

Query  1887  AACTTTAAATATGTAAGAAGTCCTTGTTGCTTAATTGAACGTGGACATTTGAATGAAGAG  1946
             |||||||||||||||||||||||||||| |||||||||||||||||||||||||||||||
Sbjct  2816  AACTTTAAATATGTAAGAAGTCCTTGTTACTTAATTGAACGTGGACATTTGAATGAAGAG  2875

Query  1947  CTTTTAGTGGGCCATTTTTGGTAAGCAGAACTGGCGATGCGGGATGAACCGAACGTGGAG  2006
             ||||||||||||||||||||||||||||||||||||||||||||||||||||||||||||
Sbjct  2876  CTTTTAGTGGGCCATTTTTGGTAAGCAGAACTGGCGATGCGGGATGAACCGAACGTGGAG  2935

Query  2007  TTAAGGTGCCGGAATACACGCTCATCAGACACCACAAAAGGTGTTAGTTCATCTAGACAG  2066
             ||||||||||||||| ||||||||||||||||||||||||||||||||||||||||||||
Sbjct  2936  TTAAGGTGCCGGAATGCACGCTCATCAGACACCACAAAAGGTGTTAGTTCATCTAGACAG  2995

Query  2067  CCGGACGGTGGCCATGGAAGTCGGAATCCGCTAAGGAGTGTGTAACAACTCACCGGCCGA  2126
             ||||||||||||||||||||||||||||||||||||||||||||||||||||||||||||
Sbjct  2996  CCGGACGGTGGCCATGGAAGTCGGAATCCGCTAAGGAGTGTGTAACAACTCACCGGCCGA  3055

Query  2127  ATGAACTAGCCCTGAAAATGGATGGCGCTCAAGCGTGTTACCTATACTCCGCCGTCAGGG  2186
             |||||||||||||||||||||||||||||||||||||||||||||||||| |||||||||
Sbjct  3056  ATGAACTAGCCCTGAAAATGGATGGCGCTCAAGCGTGTTACCTATACTCCACCGTCAGGG  3115

Query  2187  TTGAAATGAGGCCCTGACGAGTAGGCAGGCGTGGGGGTCAGTGACGAAGCCTAGGCCGTA  2246
             | ||| ||| |||||||||||||||||||||||| |||||||||||||||||||| ||| 
Sbjct  3116  TAGAATTGAAGCCCTGACGAGTAGGCAGGCGTGGAGGTCAGTGACGAAGCCTAGGGCGTG  3175

Query  2247  AGGTCGGGTCGAACGGCCCCTAGTGC  2272
             ||  |||||||||||||| |||||||
Sbjct  3176  AGCCCGGGTCGAACGGCCTCTAGTGC  3201


 Score = 351 bits (190),  Expect = 4e-92
 Identities = 221/235 (94%), Gaps = 5/235 (2%)
 Strand=Plus/Plus

Query  430   AAACAACTTCAAAACTTTCAACAATGGATCTCTTGGTTCTCGCATCGATGAAGAACGCAG  489
             ||| || || |||||||||||||| |||||||||||||||||||||||||||||||||||
Sbjct  1112  AAA-AA-TTTAAAACTTTCAACAACGGATCTCTTGGTTCTCGCATCGATGAAGAACGCAG  1169

Query  490   CGAAATGCGATACGTAATGTGAATTGCAGAATTCCGTGAATCATCGAATCTTTGAACGCA  549
             ||||||||||||||||||||||||||||||||||||||||||||||||||||||||||||
Sbjct  1170  CGAAATGCGATACGTAATGTGAATTGCAGAATTCCGTGAATCATCGAATCTTTGAACGCA  1229

Query  550   CATTGCGCCCTCTGGTATTCCGGGGGGCATGCCTGTTTGAGCGTCATTTCCTTCTCAAAC  609
             ||||||||||  ||||||||| ||||||||||||||||||||||||||||||||||||||
Sbjct  1230  CATTGCGCCCCTTGGTATTCCAGGGGGCATGCCTGTTTGAGCGTCATTTCCTTCTCAAAC  1289

Query  610   ACATTGTGTTTGGTAGTGAGTGATACTCGTTTTTGAGTTAACTTGAAATTG-TAG  663
             || ||||||||||| ||||||||||||| ||  ||||||| |||||||||| |||
Sbjct  1290  AC-TTGTGTTTGGTTGTGAGTGATACTCATTC-TGAGTTAGCTTGAAATTGCTAG  1342


 Score = 80.5 bits (43),  Expect = 2e-10
 Identities = 52/56 (93%), Gaps = 2/56 (4%)
 Strand=Plus/Plus

Query  1    CAAGGTTTCCGTAGGTGAACCTGCGGAAGGATCATTAAAGAAATTTAATTGATTTG  56
            ||||||||||||||||||||||||||||||||||||| |||||| || | ||||||
Sbjct  747  CAAGGTTTCCGTAGGTGAACCTGCGGAAGGATCATTATAGAAATATA-T-GATTTG  800


>CP059272.1 Torulaspora sp. CBS 2947 strain CBS2947 chromosome 6
Length=941181

 Score = 2224 bits (1204),  Expect = 0.0
 Identities = 1374/1453 (95%), Gaps = 23/1453 (2%)
 Strand=Plus/Minus

Query  826     AAGTTTGACCTCAAATCAGGTAGGGTTACCCGCTGAACTTAAGCATATCAATAAGCGGAG  885
               |||||||||||||||||||||||| |||||||||||||||||||||||||||||||||||
Sbjct  930072  AAGTTTGACCTCAAATCAGGTAGGATTACCCGCTGAACTTAAGCATATCAATAAGCGGAG  930013

Query  886     GAAAAGAAACCAACTGGGATTGCCTTAGTAACGGCGAGTGAAGCGGCAAAAGCTCAAATT  945
               |||||||||||||| |||||||||||||||||||||||||||||||||||||||||||||
Sbjct  930012  GAAAAGAAACCAACCGGGATTGCCTTAGTAACGGCGAGTGAAGCGGCAAAAGCTCAAATT  929953

Query  946     TGAAATCTGGTACCTTTGGTGCCCGAGTTGTAATTTGGAGA--GTACCACTTTGGGACTG  1003
               |||||||||||||||| |||||||||||||||||||| |||  |||  |||||||| |||
Sbjct  929952  TGAAATCTGGTACCTTCGGTGCCCGAGTTGTAATTTGTAGAAGGTA--ACTTTGGGGCTG  929895

Query  1004    TACTTTGCCTATGTTCCTTGGAACAGGACGTCATGGAGGGTGAGAATCCCGTGTGGCGAG  1063
                 | ||| |||||||||||||||||||||||||| |||||||||||||||||||||||||
Sbjct  929894  GTCCTTGTCTATGTTCCTTGGAACAGGACGTCATAGAGGGTGAGAATCCCGTGTGGCGAG  929835

Query  1064    GGTGTCAGTTCTTTGTAAAGGGTGCTCGAAGAGTCGAGTTGTTTGGGAATGCAGCTCTAA  1123
               | |  ||||||| ||||||| |   |||||||||||||||||||||||||||||||||||
Sbjct  929834  GATCCCAGTTCTATGTAAAGTGCTTTCGAAGAGTCGAGTTGTTTGGGAATGCAGCTCTAA  929775

Query  1124    GTGGGTGGTAAATTCCATCTAAAGCTAAATACAGGCGAGAGACCGATAGCGAACAAGTAC  1183
               |||||||||||||||||||||||||||||||  |||||||||||||||||||||||||||
Sbjct  929774  GTGGGTGGTAAATTCCATCTAAAGCTAAATATTGGCGAGAGACCGATAGCGAACAAGTAC  929715

Query  1184    AGTGATGGAAAGATGAAAAGAACTTTGAAAAGAGAGTGAAAAAGTACGTGAAATTGTTGA  1243
               ||||||||||||||||||||||||||||||||||||||||||||||||||||||||||||
Sbjct  929714  AGTGATGGAAAGATGAAAAGAACTTTGAAAAGAGAGTGAAAAAGTACGTGAAATTGTTGA  929655

Query  1244    AAGGGAAGGGCATTTGATCAGACATGGTGTTTTGCGCCCCTTGCCTCTCGTGGGCTTGGG  1303
               |||||||||||||||||||||||||||||||||||||||| |||  ||||||||   |||
Sbjct  929654  AAGGGAAGGGCATTTGATCAGACATGGTGTTTTGCGCCCCCTGCTCCTCGTGGGTGGGGG  929595

Query  1304    ACTCTCGCAGCTCACTGGGCCAGCATCGGTTTTGGCGGCCGGAAAAAACCTAG-GGAATG  1362
               | ||||||||||||||||||||||||| ||||||||||  |||  ||| ||   ||||||
Sbjct  929594  AATCTCGCAGCTCACTGGGCCAGCATCAGTTTTGGCGGTAGGA-TAAATCTGCAGGAATG  929536

Query  1363    TGGCTCTGCGCCTCGGTGTAGAGTGTTATAGCCCTG-GGGAATACGGCCAGTCGGGACCG  1421
               | ||| |  || || | ||| |||||||||| ||||  | ||||| ||||| |||||| |
Sbjct  929535  TAGCT-T--GCTTC-G-GTA-AGTGTTATAG-CCTGTTGAAATACTGCCAGCCGGGACTG  929483

Query  1422    AGGACTGCGATACTTGTTA-TCTAGGATGCTGGCATAATGGTTATATGCCGCCCGTCTTG  1480
               ||||||||||  ||| ||| || |||||||||||||||||||||||||||||||||||||
Sbjct  929482  AGGACTGCGA--CTT-TTAGTCAAGGATGCTGGCATAATGGTTATATGCCGCCCGTCTTG  929426

Query  1481    AAACACGGACCAAGGAGTCTAACGTCTATGCGAGTGTTTGGGTGTTAAACCCGTACGCGT  1540
               ||||||||||||||||||||||||||||||||||||||||||||| ||||||||||||||
Sbjct  929425  AAACACGGACCAAGGAGTCTAACGTCTATGCGAGTGTTTGGGTGTAAAACCCGTACGCGT  929366

Query  1541    AATGAAAGTGAACGTAGGTTGGGGCCCTCCACCTGGGGGGTGCACAATCGACCGATCCTG  1600
               |||||||||||||||||||||||||| |   | |  | ||||||||||||||||||||||
Sbjct  929365  AATGAAAGTGAACGTAGGTTGGGGCC-T---CGTAAGAGGTGCACAATCGACCGATCCTG  929310

Query  1601    ATGTCTTCGGATGGATTTGAGTAAGAGCATAGCTGTTGGGACCCGAAAGATGGTGAACTA  1660
               ||||||||||||||||||||||||||||||||||||||||||||||||||||||||||||
Sbjct  929309  ATGTCTTCGGATGGATTTGAGTAAGAGCATAGCTGTTGGGACCCGAAAGATGGTGAACTA  929250

Query  1661    TGCCTGAATAGGGTGAAGCCAGAGGAAACTCTGGTGGAGGCTCGTAGCGGTTCTGACGTG  1720
               ||||||||||||||||||||||||||||||||||||||||||||||||||||||||||||
Sbjct  929249  TGCCTGAATAGGGTGAAGCCAGAGGAAACTCTGGTGGAGGCTCGTAGCGGTTCTGACGTG  929190

Query  1721    CAAATCGATCGTCGAATTTGGGTATAGGGGCGAAAGACTAATCGAACCATCTAGTAGCTG  1780
               ||||||||||||||||||||||||||||||||||||||||||||||||||||||||||||
Sbjct  929189  CAAATCGATCGTCGAATTTGGGTATAGGGGCGAAAGACTAATCGAACCATCTAGTAGCTG  929130

Query  1781    GTTCCTGCCGAAGTTTCCCTCAGGATAGCAGAAGCTCGTATCAGTTTTATGAGGTAAAGC  1840
               ||||||||||||||||||||||||||||||||||||||||||||||||||||||||||||
Sbjct  929129  GTTCCTGCCGAAGTTTCCCTCAGGATAGCAGAAGCTCGTATCAGTTTTATGAGGTAAAGC  929070

Query  1841    GAATGATTAGAGGTACCGGGGTTGAAATGACCTTGACCTATTCTCAAACTTTAAATATGT  1900
               |||||||||||||||| ||||||||||||||||| |||||||||||||||||||||||||
Sbjct  929069  GAATGATTAGAGGTACTGGGGTTGAAATGACCTTAACCTATTCTCAAACTTTAAATATGT  929010

Query  1901    AAGAAGTCCTTGTTGCTTAATTGAACGTGGACATTTGAATGAAGAGCTTTTAGTGGGCCA  1960
               |||||||||||||| |||||||||||||||||||||||||||||||||||||||||||||
Sbjct  929009  AAGAAGTCCTTGTTACTTAATTGAACGTGGACATTTGAATGAAGAGCTTTTAGTGGGCCA  928950

Query  1961    TTTTTGGTAAGCAGAACTGGCGATGCGGGATGAACCGAACGTGGAGTTAAGGTGCCGGAA  2020
               ||||||||||||||||||||||||||||||||||||||||||||||||||||||||||||
Sbjct  928949  TTTTTGGTAAGCAGAACTGGCGATGCGGGATGAACCGAACGTGGAGTTAAGGTGCCGGAA  928890

Query  2021    TACACGCTCATCAGACACCACAAAAGGTGTTAGTTCATCTAGACAGCCGGACGGTGGCCA  2080
               ||||||||||||||||||||||||||||||||||||||||||||||||||||||||||||
Sbjct  928889  TACACGCTCATCAGACACCACAAAAGGTGTTAGTTCATCTAGACAGCCGGACGGTGGCCA  928830

Query  2081    TGGAAGTCGGAATCCGCTAAGGAGTGTGTAACAACTCACCGGCCGAATGAACTAGCCCTG  2140
               ||||||||||||||||||||||||||||||||||||||||||||||||||||||||||||
Sbjct  928829  TGGAAGTCGGAATCCGCTAAGGAGTGTGTAACAACTCACCGGCCGAATGAACTAGCCCTG  928770

Query  2141    AAAATGGATGGCGCTCAAGCGTGTTACCTATACTCCGCCGTCAGGGTTGA-AATGAGGCC  2199
               |||||||||||||||||||||||||||||||||||| ||||||||||||| ||| | |||
Sbjct  928769  AAAATGGATGGCGCTCAAGCGTGTTACCTATACTCCACCGTCAGGGTTGATAATTATGCC  928710

Query  2200    CTGACGAGTAGGCAGGCGTGGGGGTCAGTGACGAAGCCTAGGCCGTAAGGTCGGGTCGAA  2259
               ||||||||||||||||||||| |||||||||||||||||||||||||||| |||||||||
Sbjct  928709  CTGACGAGTAGGCAGGCGTGGAGGTCAGTGACGAAGCCTAGGCCGTAAGGCCGGGTCGAA  928650

Query  2260    CGGCCCCTAGTGC  2272
               ||||| |||||||
Sbjct  928649  CGGCCTCTAGTGC  928637


 Score = 2224 bits (1204),  Expect = 0.0
 Identities = 1374/1453 (95%), Gaps = 23/1453 (2%)
 Strand=Plus/Minus

Query  826     AAGTTTGACCTCAAATCAGGTAGGGTTACCCGCTGAACTTAAGCATATCAATAAGCGGAG  885
               |||||||||||||||||||||||| |||||||||||||||||||||||||||||||||||
Sbjct  938655  AAGTTTGACCTCAAATCAGGTAGGATTACCCGCTGAACTTAAGCATATCAATAAGCGGAG  938596

Query  886     GAAAAGAAACCAACTGGGATTGCCTTAGTAACGGCGAGTGAAGCGGCAAAAGCTCAAATT  945
               |||||||||||||| |||||||||||||||||||||||||||||||||||||||||||||
Sbjct  938595  GAAAAGAAACCAACCGGGATTGCCTTAGTAACGGCGAGTGAAGCGGCAAAAGCTCAAATT  938536

Query  946     TGAAATCTGGTACCTTTGGTGCCCGAGTTGTAATTTGGAGA--GTACCACTTTGGGACTG  1003
               |||||||||||||||| |||||||||||||||||||| |||  |||  |||||||| |||
Sbjct  938535  TGAAATCTGGTACCTTCGGTGCCCGAGTTGTAATTTGTAGAAGGTA--ACTTTGGGGCTG  938478

Query  1004    TACTTTGCCTATGTTCCTTGGAACAGGACGTCATGGAGGGTGAGAATCCCGTGTGGCGAG  1063
                 | ||| |||||||||||||||||||||||||| |||||||||||||||||||||||||
Sbjct  938477  GTCCTTGTCTATGTTCCTTGGAACAGGACGTCATAGAGGGTGAGAATCCCGTGTGGCGAG  938418

Query  1064    GGTGTCAGTTCTTTGTAAAGGGTGCTCGAAGAGTCGAGTTGTTTGGGAATGCAGCTCTAA  1123
               | |  ||||||| ||||||| |   |||||||||||||||||||||||||||||||||||
Sbjct  938417  GATCCCAGTTCTATGTAAAGTGCTTTCGAAGAGTCGAGTTGTTTGGGAATGCAGCTCTAA  938358

Query  1124    GTGGGTGGTAAATTCCATCTAAAGCTAAATACAGGCGAGAGACCGATAGCGAACAAGTAC  1183
               |||||||||||||||||||||||||||||||  |||||||||||||||||||||||||||
Sbjct  938357  GTGGGTGGTAAATTCCATCTAAAGCTAAATATTGGCGAGAGACCGATAGCGAACAAGTAC  938298

Query  1184    AGTGATGGAAAGATGAAAAGAACTTTGAAAAGAGAGTGAAAAAGTACGTGAAATTGTTGA  1243
               ||||||||||||||||||||||||||||||||||||||||||||||||||||||||||||
Sbjct  938297  AGTGATGGAAAGATGAAAAGAACTTTGAAAAGAGAGTGAAAAAGTACGTGAAATTGTTGA  938238

Query  1244    AAGGGAAGGGCATTTGATCAGACATGGTGTTTTGCGCCCCTTGCCTCTCGTGGGCTTGGG  1303
               |||||||||||||||||||||||||||||||||||||||| |||  ||||||||   |||
Sbjct  938237  AAGGGAAGGGCATTTGATCAGACATGGTGTTTTGCGCCCCCTGCTCCTCGTGGGTGGGGG  938178

Query  1304    ACTCTCGCAGCTCACTGGGCCAGCATCGGTTTTGGCGGCCGGAAAAAACCTAG-GGAATG  1362
               | ||||||||||||||||||||||||| ||||||||||  |||  ||| ||   ||||||
Sbjct  938177  AATCTCGCAGCTCACTGGGCCAGCATCAGTTTTGGCGGTAGGA-TAAATCTGCAGGAATG  938119

Query  1363    TGGCTCTGCGCCTCGGTGTAGAGTGTTATAGCCCTG-GGGAATACGGCCAGTCGGGACCG  1421
               | ||| |  || || | ||| |||||||||| ||||  | ||||| ||||| |||||| |
Sbjct  938118  TAGCT-T--GCTTC-G-GTA-AGTGTTATAG-CCTGTTGAAATACTGCCAGCCGGGACTG  938066

Query  1422    AGGACTGCGATACTTGTTA-TCTAGGATGCTGGCATAATGGTTATATGCCGCCCGTCTTG  1480
               ||||||||||  ||| ||| || |||||||||||||||||||||||||||||||||||||
Sbjct  938065  AGGACTGCGA--CTT-TTAGTCAAGGATGCTGGCATAATGGTTATATGCCGCCCGTCTTG  938009

Query  1481    AAACACGGACCAAGGAGTCTAACGTCTATGCGAGTGTTTGGGTGTTAAACCCGTACGCGT  1540
               ||||||||||||||||||||||||||||||||||||||||||||| ||||||||||||||
Sbjct  938008  AAACACGGACCAAGGAGTCTAACGTCTATGCGAGTGTTTGGGTGTAAAACCCGTACGCGT  937949

Query  1541    AATGAAAGTGAACGTAGGTTGGGGCCCTCCACCTGGGGGGTGCACAATCGACCGATCCTG  1600
               |||||||||||||||||||||||||| |   | |  | ||||||||||||||||||||||
Sbjct  937948  AATGAAAGTGAACGTAGGTTGGGGCC-T---CGTAAGAGGTGCACAATCGACCGATCCTG  937893

Query  1601    ATGTCTTCGGATGGATTTGAGTAAGAGCATAGCTGTTGGGACCCGAAAGATGGTGAACTA  1660
               ||||||||||||||||||||||||||||||||||||||||||||||||||||||||||||
Sbjct  937892  ATGTCTTCGGATGGATTTGAGTAAGAGCATAGCTGTTGGGACCCGAAAGATGGTGAACTA  937833

Query  1661    TGCCTGAATAGGGTGAAGCCAGAGGAAACTCTGGTGGAGGCTCGTAGCGGTTCTGACGTG  1720
               ||||||||||||||||||||||||||||||||||||||||||||||||||||||||||||
Sbjct  937832  TGCCTGAATAGGGTGAAGCCAGAGGAAACTCTGGTGGAGGCTCGTAGCGGTTCTGACGTG  937773

Query  1721    CAAATCGATCGTCGAATTTGGGTATAGGGGCGAAAGACTAATCGAACCATCTAGTAGCTG  1780
               ||||||||||||||||||||||||||||||||||||||||||||||||||||||||||||
Sbjct  937772  CAAATCGATCGTCGAATTTGGGTATAGGGGCGAAAGACTAATCGAACCATCTAGTAGCTG  937713

Query  1781    GTTCCTGCCGAAGTTTCCCTCAGGATAGCAGAAGCTCGTATCAGTTTTATGAGGTAAAGC  1840
               ||||||||||||||||||||||||||||||||||||||||||||||||||||||||||||
Sbjct  937712  GTTCCTGCCGAAGTTTCCCTCAGGATAGCAGAAGCTCGTATCAGTTTTATGAGGTAAAGC  937653

Query  1841    GAATGATTAGAGGTACCGGGGTTGAAATGACCTTGACCTATTCTCAAACTTTAAATATGT  1900
               |||||||||||||||| ||||||||||||||||| |||||||||||||||||||||||||
Sbjct  937652  GAATGATTAGAGGTACTGGGGTTGAAATGACCTTAACCTATTCTCAAACTTTAAATATGT  937593

Query  1901    AAGAAGTCCTTGTTGCTTAATTGAACGTGGACATTTGAATGAAGAGCTTTTAGTGGGCCA  1960
               |||||||||||||| |||||||||||||||||||||||||||||||||||||||||||||
Sbjct  937592  AAGAAGTCCTTGTTACTTAATTGAACGTGGACATTTGAATGAAGAGCTTTTAGTGGGCCA  937533

Query  1961    TTTTTGGTAAGCAGAACTGGCGATGCGGGATGAACCGAACGTGGAGTTAAGGTGCCGGAA  2020
               ||||||||||||||||||||||||||||||||||||||||||||||||||||||||||||
Sbjct  937532  TTTTTGGTAAGCAGAACTGGCGATGCGGGATGAACCGAACGTGGAGTTAAGGTGCCGGAA  937473

Query  2021    TACACGCTCATCAGACACCACAAAAGGTGTTAGTTCATCTAGACAGCCGGACGGTGGCCA  2080
               ||||||||||||||||||||||||||||||||||||||||||||||||||||||||||||
Sbjct  937472  TACACGCTCATCAGACACCACAAAAGGTGTTAGTTCATCTAGACAGCCGGACGGTGGCCA  937413

Query  2081    TGGAAGTCGGAATCCGCTAAGGAGTGTGTAACAACTCACCGGCCGAATGAACTAGCCCTG  2140
               ||||||||||||||||||||||||||||||||||||||||||||||||||||||||||||
Sbjct  937412  TGGAAGTCGGAATCCGCTAAGGAGTGTGTAACAACTCACCGGCCGAATGAACTAGCCCTG  937353

Query  2141    AAAATGGATGGCGCTCAAGCGTGTTACCTATACTCCGCCGTCAGGGTTGA-AATGAGGCC  2199
               |||||||||||||||||||||||||||||||||||| ||||||||||||| ||| | |||
Sbjct  937352  AAAATGGATGGCGCTCAAGCGTGTTACCTATACTCCACCGTCAGGGTTGATAATTATGCC  937293

Query  2200    CTGACGAGTAGGCAGGCGTGGGGGTCAGTGACGAAGCCTAGGCCGTAAGGTCGGGTCGAA  2259
               ||||||||||||||||||||| |||||||||||||||||||||||||||| |||||||||
Sbjct  937292  CTGACGAGTAGGCAGGCGTGGAGGTCAGTGACGAAGCCTAGGCCGTAAGGCCGGGTCGAA  937233

Query  2260    CGGCCCCTAGTGC  2272
               ||||| |||||||
Sbjct  937232  CGGCCTCTAGTGC  937220


 Score = 355 bits (192),  Expect = 3e-93
 Identities = 277/317 (87%), Gaps = 10/317 (3%)
 Strand=Plus/Minus

Query  355     TTCTCCCAGTGGATG-CAAACACAAACAAATAtttttttAAACTAATTCAGTC-AACACA  412
               ||| ||||| || || ||||||||||||| | |||| |||   |||   |||| || || 
Sbjct  930573  TTC-CCCAGAGG-TGACAAACACAAACAACT-TTTTATTATCATAAGCTAGTCAAAAACC  930517

Query  413     AGATTTC-TTTTAGTAGA-AAACAA-CTTCAAAACTTTCAACAATGGATCTCTTGGTTCT  469
               | ||||| |||||| |   ||| ||  ||||||||||||||||| |||||||||||||||
Sbjct  930516  A-ATTTCGTTTTAGAAATTAAAAAATATTCAAAACTTTCAACAACGGATCTCTTGGTTCT  930458

Query  470     CGCATCGATGAAGAACGCAGCGAAATGCGATACGTAATGTGAATTGCAGAATTCCGTGAA  529
               ||||||||||||||||||||||||||||||||||||||||||||||||||||||||||||
Sbjct  930457  CGCATCGATGAAGAACGCAGCGAAATGCGATACGTAATGTGAATTGCAGAATTCCGTGAA  930398

Query  530     TCATCGAATCTTTGAACGCACATTGCGCCCTCTGGTATTCCGGGGGGCATGCCTGTTTGA  589
               ||||||||||||||||||||||||||||||  ||||||||| ||||||||||||||||||
Sbjct  930397  TCATCGAATCTTTGAACGCACATTGCGCCCCTTGGTATTCCAGGGGGCATGCCTGTTTGA  930338

Query  590     GCGTCATTTCCTTCTCAAACACATTGTGTTTGGTAGTGAGTGATACTCGTTTTTGAGTTA  649
               ||||||||||||||||||||| ||  ||||||||||||||||||||||  |   | ||||
Sbjct  930337  GCGTCATTTCCTTCTCAAACA-ATCATGTTTGGTAGTGAGTGATACTCTGTCCAGGGTTA  930279

Query  650     ACTTGAAATTGTAGGCC  666
               ||||||||||| | |||
Sbjct  930278  ACTTGAAATTGCAAGCC  930262


 Score = 355 bits (192),  Expect = 3e-93
 Identities = 277/317 (87%), Gaps = 10/317 (3%)
 Strand=Plus/Minus

Query  355     TTCTCCCAGTGGATG-CAAACACAAACAAATAtttttttAAACTAATTCAGTC-AACACA  412
               ||| ||||| || || ||||||||||||| | |||| |||   |||   |||| || || 
Sbjct  939156  TTC-CCCAGAGG-TGACAAACACAAACAACT-TTTTATTATCATAAGCTAGTCAAAAACC  939100

Query  413     AGATTTC-TTTTAGTAGA-AAACAA-CTTCAAAACTTTCAACAATGGATCTCTTGGTTCT  469
               | ||||| |||||| |   ||| ||  ||||||||||||||||| |||||||||||||||
Sbjct  939099  A-ATTTCGTTTTAGAAATTAAAAAATATTCAAAACTTTCAACAACGGATCTCTTGGTTCT  939041

Query  470     CGCATCGATGAAGAACGCAGCGAAATGCGATACGTAATGTGAATTGCAGAATTCCGTGAA  529
               ||||||||||||||||||||||||||||||||||||||||||||||||||||||||||||
Sbjct  939040  CGCATCGATGAAGAACGCAGCGAAATGCGATACGTAATGTGAATTGCAGAATTCCGTGAA  938981

Query  530     TCATCGAATCTTTGAACGCACATTGCGCCCTCTGGTATTCCGGGGGGCATGCCTGTTTGA  589
               ||||||||||||||||||||||||||||||  ||||||||| ||||||||||||||||||
Sbjct  938980  TCATCGAATCTTTGAACGCACATTGCGCCCCTTGGTATTCCAGGGGGCATGCCTGTTTGA  938921

Query  590     GCGTCATTTCCTTCTCAAACACATTGTGTTTGGTAGTGAGTGATACTCGTTTTTGAGTTA  649
               ||||||||||||||||||||| ||  ||||||||||||||||||||||  |   | ||||
Sbjct  938920  GCGTCATTTCCTTCTCAAACA-ATCATGTTTGGTAGTGAGTGATACTCTGTCCAGGGTTA  938862

Query  650     ACTTGAAATTGTAGGCC  666
               ||||||||||| | |||
Sbjct  938861  ACTTGAAATTGCAAGCC  938845


 Score = 76.8 bits (41),  Expect = 3e-09
 Identities = 45/47 (96%), Gaps = 0/47 (0%)
 Strand=Plus/Minus

Query  1       CAAGGTTTCCGTAGGTGAACCTGCGGAAGGATCATTAAAGAAATTTA  47
               ||||||||||||||||||||||||||||||||||||| |||||| ||
Sbjct  930836  CAAGGTTTCCGTAGGTGAACCTGCGGAAGGATCATTAGAGAAATCTA  930790


 Score = 76.8 bits (41),  Expect = 3e-09
 Identities = 45/47 (96%), Gaps = 0/47 (0%)
 Strand=Plus/Minus

Query  1       CAAGGTTTCCGTAGGTGAACCTGCGGAAGGATCATTAAAGAAATTTA  47
               ||||||||||||||||||||||||||||||||||||| |||||| ||
Sbjct  939419  CAAGGTTTCCGTAGGTGAACCTGCGGAAGGATCATTAGAGAAATCTA  939373


>PPNA02000031.1 Torulaspora maleeae strain CBS 10694 NODE_31_length_7958_cov_3222.55_ID_2959, 
whole genome shotgun sequence
Length=7958

 Score = 2213 bits (1198),  Expect = 0.0
 Identities = 1372/1453 (94%), Gaps = 23/1453 (2%)
 Strand=Plus/Minus

Query  826   AAGTTTGACCTCAAATCAGGTAGGGTTACCCGCTGAACTTAAGCATATCAATAAGCGGAG  885
             ||||||||||||||||||||||||  ||||||||||||||||||||||||||||||||||
Sbjct  3232  AAGTTTGACCTCAAATCAGGTAGGAATACCCGCTGAACTTAAGCATATCAATAAGCGGAG  3173

Query  886   GAAAAGAAACCAACTGGGATTGCCTTAGTAACGGCGAGTGAAGCGGCAAAAGCTCAAATT  945
             |||||||||||||| |||||||||||||||||||||||||||||||||||||||||||||
Sbjct  3172  GAAAAGAAACCAACCGGGATTGCCTTAGTAACGGCGAGTGAAGCGGCAAAAGCTCAAATT  3113

Query  946   TGAAATCTGGTACCTTTGGTGCCCGAGTTGTAATTTGGAGA--GTACCACTTTGGGACTG  1003
             |||||||||||||||| |||||||||||||||||||| |||  |||  |||||||| |||
Sbjct  3112  TGAAATCTGGTACCTTCGGTGCCCGAGTTGTAATTTGTAGAAGGTA--ACTTTGGGGCTG  3055

Query  1004  TACTTTGCCTATGTTCCTTGGAACAGGACGTCATGGAGGGTGAGAATCCCGTGTGGCGAG  1063
               | ||| |||||||||||||||||||||||||| |||||||||||||||||||||||||
Sbjct  3054  GTCCTTGTCTATGTTCCTTGGAACAGGACGTCATAGAGGGTGAGAATCCCGTGTGGCGAG  2995

Query  1064  GGTGTCAGTTCTTTGTAAAGGGTGCTCGAAGAGTCGAGTTGTTTGGGAATGCAGCTCTAA  1123
             | |  ||||||||||||||| |   |||||||||||||||||||||||||||||||||||
Sbjct  2994  GATCCCAGTTCTTTGTAAAGTGCTTTCGAAGAGTCGAGTTGTTTGGGAATGCAGCTCTAA  2935

Query  1124  GTGGGTGGTAAATTCCATCTAAAGCTAAATACAGGCGAGAGACCGATAGCGAACAAGTAC  1183
             |||||||||||||||||||||||||||||||  |||||||||||||||||||||||||||
Sbjct  2934  GTGGGTGGTAAATTCCATCTAAAGCTAAATATTGGCGAGAGACCGATAGCGAACAAGTAC  2875

Query  1184  AGTGATGGAAAGATGAAAAGAACTTTGAAAAGAGAGTGAAAAAGTACGTGAAATTGTTGA  1243
             ||||||||||||||||||||||||||||||||||||||||||||||||||||||||||||
Sbjct  2874  AGTGATGGAAAGATGAAAAGAACTTTGAAAAGAGAGTGAAAAAGTACGTGAAATTGTTGA  2815

Query  1244  AAGGGAAGGGCATTTGATCAGACATGGTGTTTTGCGCCCCTTGCCTCTCGTGGGCTTG-G  1302
             |||||||||||||||||||||||||||||||||||||||  | |  || ||||| | | |
Sbjct  2814  AAGGGAAGGGCATTTGATCAGACATGGTGTTTTGCGCCCTCTACTCCTTGTGGG-TGGAG  2756

Query  1303  GACTCTCGCAGCTCACTGGGCCAGCATCGGTTTTGGCGGCCGGAAAAAACCTAGGGAATG  1362
             || ||||||||||||||||||||||||| ||||||||||| ||| ||| | |  ||||||
Sbjct  2755  GAATCTCGCAGCTCACTGGGCCAGCATCAGTTTTGGCGGCAGGATAAATCTTCAGGAATG  2696

Query  1363  TGGCTCTGCGCCTCGGTGTAGAGTGTTATAGCCCTG-GGGAATACGGCCAGTCGGGACCG  1421
             | ||| |  ||||| | ||| ||||||||||  |||  | ||||| ||||| |||||| |
Sbjct  2695  TAGCT-T--GCCTC-G-GTA-AGTGTTATAG-TCTGTTGAAATACTGCCAGCCGGGACTG  2643

Query  1422  AGGACTGCGATACTTGTTA-TCTAGGATGCTGGCATAATGGTTATATGCCGCCCGTCTTG  1480
             ||||||||||  ||| ||| || |||||||||||||||||||||||||||||||||||||
Sbjct  2642  AGGACTGCGA--CTT-TTAGTCAAGGATGCTGGCATAATGGTTATATGCCGCCCGTCTTG  2586

Query  1481  AAACACGGACCAAGGAGTCTAACGTCTATGCGAGTGTTTGGGTGTTAAACCCGTACGCGT  1540
             ||||||||||||||||||||||||||||||||||||||||||||| ||||||||||||||
Sbjct  2585  AAACACGGACCAAGGAGTCTAACGTCTATGCGAGTGTTTGGGTGTAAAACCCGTACGCGT  2526

Query  1541  AATGAAAGTGAACGTAGGTTGGGGCCCTCCACCTGGGGGGTGCACAATCGACCGATCCTG  1600
             |||||||||||||||||||||||||| | |  |   | ||||||||||||||||||||||
Sbjct  2525  AATGAAAGTGAACGTAGGTTGGGGCC-T-C-GC-AAGAGGTGCACAATCGACCGATCCTG  2470

Query  1601  ATGTCTTCGGATGGATTTGAGTAAGAGCATAGCTGTTGGGACCCGAAAGATGGTGAACTA  1660
             ||||||||||||||||||||||||||||||||||||||||||||||||||||||||||||
Sbjct  2469  ATGTCTTCGGATGGATTTGAGTAAGAGCATAGCTGTTGGGACCCGAAAGATGGTGAACTA  2410

Query  1661  TGCCTGAATAGGGTGAAGCCAGAGGAAACTCTGGTGGAGGCTCGTAGCGGTTCTGACGTG  1720
             ||||||||||||||||||||||||||||||||||||||||||||||||||||||||||||
Sbjct  2409  TGCCTGAATAGGGTGAAGCCAGAGGAAACTCTGGTGGAGGCTCGTAGCGGTTCTGACGTG  2350

Query  1721  CAAATCGATCGTCGAATTTGGGTATAGGGGCGAAAGACTAATCGAACCATCTAGTAGCTG  1780
             ||||||||||||||||||||||||||||||||||||||||||||||||||||||||||||
Sbjct  2349  CAAATCGATCGTCGAATTTGGGTATAGGGGCGAAAGACTAATCGAACCATCTAGTAGCTG  2290

Query  1781  GTTCCTGCCGAAGTTTCCCTCAGGATAGCAGAAGCTCGTATCAGTTTTATGAGGTAAAGC  1840
             ||||||||||||||||||||||||||||||||||||||||||||||||||||||||||||
Sbjct  2289  GTTCCTGCCGAAGTTTCCCTCAGGATAGCAGAAGCTCGTATCAGTTTTATGAGGTAAAGC  2230

Query  1841  GAATGATTAGAGGTACCGGGGTTGAAATGACCTTGACCTATTCTCAAACTTTAAATATGT  1900
             |||||||||||||||| ||||||||||||||||| |||||||||||||||||||||||||
Sbjct  2229  GAATGATTAGAGGTACTGGGGTTGAAATGACCTTAACCTATTCTCAAACTTTAAATATGT  2170

Query  1901  AAGAAGTCCTTGTTGCTTAATTGAACGTGGACATTTGAATGAAGAGCTTTTAGTGGGCCA  1960
             |||||||||||||| |||||||||||||||||||||||||||||||||||||||||||||
Sbjct  2169  AAGAAGTCCTTGTTACTTAATTGAACGTGGACATTTGAATGAAGAGCTTTTAGTGGGCCA  2110

Query  1961  TTTTTGGTAAGCAGAACTGGCGATGCGGGATGAACCGAACGTGGAGTTAAGGTGCCGGAA  2020
             ||||||||||||||||||||||||||||||||||||||||||||||||||||||||||||
Sbjct  2109  TTTTTGGTAAGCAGAACTGGCGATGCGGGATGAACCGAACGTGGAGTTAAGGTGCCGGAA  2050

Query  2021  TACACGCTCATCAGACACCACAAAAGGTGTTAGTTCATCTAGACAGCCGGACGGTGGCCA  2080
             ||||||||||||||||||||||||||||||||||||||||||||||||||||||||||||
Sbjct  2049  TACACGCTCATCAGACACCACAAAAGGTGTTAGTTCATCTAGACAGCCGGACGGTGGCCA  1990

Query  2081  TGGAAGTCGGAATCCGCTAAGGAGTGTGTAACAACTCACCGGCCGAATGAACTAGCCCTG  2140
             ||||||||||||||||||||||||||||||||||||||||||||||||||||||||||||
Sbjct  1989  TGGAAGTCGGAATCCGCTAAGGAGTGTGTAACAACTCACCGGCCGAATGAACTAGCCCTG  1930

Query  2141  AAAATGGATGGCGCTCAAGCGTGTTACCTATACTCCGCCGTCAGGGTTGA-AATGAGGCC  2199
             |||||||||||||||||||||||||||||||||||||||||||||||| | ||| | |||
Sbjct  1929  AAAATGGATGGCGCTCAAGCGTGTTACCTATACTCCGCCGTCAGGGTTAATAATTATGCC  1870

Query  2200  CTGACGAGTAGGCAGGCGTGGGGGTCAGTGACGAAGCCTAGGCCGTAAGGTCGGGTCGAA  2259
             ||||||||||||||||||||| |||||||||||||||| ||||||||||| |||||||||
Sbjct  1869  CTGACGAGTAGGCAGGCGTGGAGGTCAGTGACGAAGCCCAGGCCGTAAGGCCGGGTCGAA  1810

Query  2260  CGGCCCCTAGTGC  2272
             ||||| |||||||
Sbjct  1809  CGGCCTCTAGTGC  1797


 Score = 363 bits (196),  Expect = 2e-95
 Identities = 276/313 (88%), Gaps = 12/313 (4%)
 Strand=Plus/Minus

Query  358   TCC-CAGTGGATG-CAAACACAAACAAATAtttttttAAACTAATTCAGTC-AACACAAG  414
             ||| ||| || || ||||||||||| ||| |||| |||   |||  ||||| || || | 
Sbjct  3729  TCCTCAGAGG-TGACAAACACAAAC-AATTTTTTATTATCATAAACCAGTCAAAAACCA-  3673

Query  415   ATTTC-TTTTAGTAGAA-AACAA-CTTCAAAACTTTCAACAATGGATCTCTTGGTTCTCG  471
             ||||| |||||| | |  || ||  || |||||||||||||| |||||||||||||||||
Sbjct  3672  ATTTCGTTTTAG-AAATTAAAAATATTTAAAACTTTCAACAACGGATCTCTTGGTTCTCG  3614

Query  472   CATCGATGAAGAACGCAGCGAAATGCGATACGTAATGTGAATTGCAGAATTCCGTGAATC  531
             ||||||||||||||||||||||||||||||||||||||||||||||||||||||||||||
Sbjct  3613  CATCGATGAAGAACGCAGCGAAATGCGATACGTAATGTGAATTGCAGAATTCCGTGAATC  3554

Query  532   ATCGAATCTTTGAACGCACATTGCGCCCTCTGGTATTCCGGGGGGCATGCCTGTTTGAGC  591
             ||||||||||||||||||||||||||||  ||||||||| ||||||||||||||||||||
Sbjct  3553  ATCGAATCTTTGAACGCACATTGCGCCCCTTGGTATTCCAGGGGGCATGCCTGTTTGAGC  3494

Query  592   GTCATTTCCTTCTCAAACACATTGTGTTTGGTAGTGAGTGATACTCGTTTTTGAGTTAAC  651
             ||||||||||||||||||| ||  |||||||||||||||||||||| || | | ||||||
Sbjct  3493  GTCATTTCCTTCTCAAACA-ATCATGTTTGGTAGTGAGTGATACTCTTTCTAGGGTTAAC  3435

Query  652   TTGAAATTG-TAG  663
             ||||||||| |||
Sbjct  3434  TTGAAATTGCTAG  3422


 Score = 76.8 bits (41),  Expect = 3e-09
 Identities = 45/47 (96%), Gaps = 0/47 (0%)
 Strand=Plus/Minus

Query  1     CAAGGTTTCCGTAGGTGAACCTGCGGAAGGATCATTAAAGAAATTTA  47
             ||||||||||||||||||||||||||||||||||||| |||||| ||
Sbjct  3984  CAAGGTTTCCGTAGGTGAACCTGCGGAAGGATCATTAGAGAAATCTA  3938


>CAKNUP010000036.1 Torulaspora indica genome assembly, contig: NODE_36_length_7264_cov_1165.909837, 
whole genome shotgun sequence
Length=7264

 Score = 2207 bits (1195),  Expect = 0.0
 Identities = 1371/1453 (94%), Gaps = 23/1453 (2%)
 Strand=Plus/Plus

Query  826   AAGTTTGACCTCAAATCAGGTAGGGTTACCCGCTGAACTTAAGCATATCAATAAGCGGAG  885
             |||||||||||||||||||||||| |||||||||||||||||||||||||||||||||||
Sbjct  4566  AAGTTTGACCTCAAATCAGGTAGGATTACCCGCTGAACTTAAGCATATCAATAAGCGGAG  4625

Query  886   GAAAAGAAACCAACTGGGATTGCCTTAGTAACGGCGAGTGAAGCGGCAAAAGCTCAAATT  945
             |||||||||||||| |||||||||| ||||||||||||||||||||||||||||||||||
Sbjct  4626  GAAAAGAAACCAACCGGGATTGCCTCAGTAACGGCGAGTGAAGCGGCAAAAGCTCAAATT  4685

Query  946   TGAAATCTGGTACCTTTGGTGCCCGAGTTGTAATTTGGAGA--GTACCACTTTGGGACTG  1003
             |||||||||||||||| |||||||||||||||||||| |||  |||  |||||||| |||
Sbjct  4686  TGAAATCTGGTACCTTCGGTGCCCGAGTTGTAATTTGTAGAAGGTA--ACTTTGGGGCTG  4743

Query  1004  TACTTTGCCTATGTTCCTTGGAACAGGACGTCATGGAGGGTGAGAATCCCGTGTGGCGAG  1063
               | ||| |||||||||||||||||||||||||| |||||||||||||||||||||||||
Sbjct  4744  GTCCTTGTCTATGTTCCTTGGAACAGGACGTCATAGAGGGTGAGAATCCCGTGTGGCGAG  4803

Query  1064  GGTGTCAGTTCTTTGTAAAGGGTGCTCGAAGAGTCGAGTTGTTTGGGAATGCAGCTCTAA  1123
             | |  ||||||| ||||||| |   |||||||||||||||||||||||||||||||||||
Sbjct  4804  GATCCCAGTTCTATGTAAAGTGCTTTCGAAGAGTCGAGTTGTTTGGGAATGCAGCTCTAA  4863

Query  1124  GTGGGTGGTAAATTCCATCTAAAGCTAAATACAGGCGAGAGACCGATAGCGAACAAGTAC  1183
             |||||||||||||||||||||||||||||||  |||||||||||||||||||||||||||
Sbjct  4864  GTGGGTGGTAAATTCCATCTAAAGCTAAATATTGGCGAGAGACCGATAGCGAACAAGTAC  4923

Query  1184  AGTGATGGAAAGATGAAAAGAACTTTGAAAAGAGAGTGAAAAAGTACGTGAAATTGTTGA  1243
             ||||||||||||||||||||||||||||||||||||||||||||||||||||||||||||
Sbjct  4924  AGTGATGGAAAGATGAAAAGAACTTTGAAAAGAGAGTGAAAAAGTACGTGAAATTGTTGA  4983

Query  1244  AAGGGAAGGGCATTTGATCAGACATGGTGTTTTGCGCCCCTTGCCTCTCGTGGGCTTGGG  1303
             |||||||||||||||||||||||||||||||||||||||  |||  ||||||||   |||
Sbjct  4984  AAGGGAAGGGCATTTGATCAGACATGGTGTTTTGCGCCCTCTGCTCCTCGTGGGTGGGGG  5043

Query  1304  ACTCTCGCAGCTCACTGGGCCAGCATCGGTTTTGGCGGCCGGAAAAAACCTAG-GGAATG  1362
             | ||||||||||||||||||||||||| ||||||||||  |||  ||| ||   ||||||
Sbjct  5044  AATCTCGCAGCTCACTGGGCCAGCATCAGTTTTGGCGGTAGGA-TAAATCTGCAGGAATG  5102

Query  1363  TGGCTCTGCGCCTCGGTGTAGAGTGTTATAGCCCTG-GGGAATACGGCCAGTCGGGACCG  1421
             | ||| |  || || | | | |||||||||| ||||  | ||||| ||||| |||||| |
Sbjct  5103  TAGCT-T--GCTTC-G-GCA-AGTGTTATAG-CCTGTTGAAATACTGCCAGCCGGGACTG  5155

Query  1422  AGGACTGCGATACTTGTTA-TCTAGGATGCTGGCATAATGGTTATATGCCGCCCGTCTTG  1480
             ||||||||||  ||| ||| || |||||||||||||||||||||||||||||||||||||
Sbjct  5156  AGGACTGCGA--CTT-TTAGTCAAGGATGCTGGCATAATGGTTATATGCCGCCCGTCTTG  5212

Query  1481  AAACACGGACCAAGGAGTCTAACGTCTATGCGAGTGTTTGGGTGTTAAACCCGTACGCGT  1540
             ||||||||||||||||||||||||||||||||||||||||||||| ||||||||||||||
Sbjct  5213  AAACACGGACCAAGGAGTCTAACGTCTATGCGAGTGTTTGGGTGTAAAACCCGTACGCGT  5272

Query  1541  AATGAAAGTGAACGTAGGTTGGGGCCCTCCACCTGGGGGGTGCACAATCGACCGATCCTG  1600
             |||||||||||||||||||||||||| | |  |   | ||||||||||||||||||||||
Sbjct  5273  AATGAAAGTGAACGTAGGTTGGGGCC-T-C-GC-AAGAGGTGCACAATCGACCGATCCTG  5328

Query  1601  ATGTCTTCGGATGGATTTGAGTAAGAGCATAGCTGTTGGGACCCGAAAGATGGTGAACTA  1660
             ||||||||||||||||||||||||||||||||||||||||||||||||||||||||||||
Sbjct  5329  ATGTCTTCGGATGGATTTGAGTAAGAGCATAGCTGTTGGGACCCGAAAGATGGTGAACTA  5388

Query  1661  TGCCTGAATAGGGTGAAGCCAGAGGAAACTCTGGTGGAGGCTCGTAGCGGTTCTGACGTG  1720
             ||||||||||||||||||||||||||||||||||||||||||||||||||||||||||||
Sbjct  5389  TGCCTGAATAGGGTGAAGCCAGAGGAAACTCTGGTGGAGGCTCGTAGCGGTTCTGACGTG  5448

Query  1721  CAAATCGATCGTCGAATTTGGGTATAGGGGCGAAAGACTAATCGAACCATCTAGTAGCTG  1780
             ||||||||||||||||||||||||||||||||||||||||||||||||||||||||||||
Sbjct  5449  CAAATCGATCGTCGAATTTGGGTATAGGGGCGAAAGACTAATCGAACCATCTAGTAGCTG  5508

Query  1781  GTTCCTGCCGAAGTTTCCCTCAGGATAGCAGAAGCTCGTATCAGTTTTATGAGGTAAAGC  1840
             ||||||||||||||||||||||||||||||||||||||||||||||||||||||||||||
Sbjct  5509  GTTCCTGCCGAAGTTTCCCTCAGGATAGCAGAAGCTCGTATCAGTTTTATGAGGTAAAGC  5568

Query  1841  GAATGATTAGAGGTACCGGGGTTGAAATGACCTTGACCTATTCTCAAACTTTAAATATGT  1900
             |||||||||||||||| ||||||||||||||||| |||||||||||||||||||||||||
Sbjct  5569  GAATGATTAGAGGTACTGGGGTTGAAATGACCTTAACCTATTCTCAAACTTTAAATATGT  5628

Query  1901  AAGAAGTCCTTGTTGCTTAATTGAACGTGGACATTTGAATGAAGAGCTTTTAGTGGGCCA  1960
             |||||||||||||| |||||||||||||||||||||||||||||||||||||||||||||
Sbjct  5629  AAGAAGTCCTTGTTACTTAATTGAACGTGGACATTTGAATGAAGAGCTTTTAGTGGGCCA  5688

Query  1961  TTTTTGGTAAGCAGAACTGGCGATGCGGGATGAACCGAACGTGGAGTTAAGGTGCCGGAA  2020
             ||||||||||||||||||||||||||||||||||||||||||||||||||||||||||||
Sbjct  5689  TTTTTGGTAAGCAGAACTGGCGATGCGGGATGAACCGAACGTGGAGTTAAGGTGCCGGAA  5748

Query  2021  TACACGCTCATCAGACACCACAAAAGGTGTTAGTTCATCTAGACAGCCGGACGGTGGCCA  2080
             ||||||||||||||||||||||||||||||||||||||||||||||||||||||||||||
Sbjct  5749  TACACGCTCATCAGACACCACAAAAGGTGTTAGTTCATCTAGACAGCCGGACGGTGGCCA  5808

Query  2081  TGGAAGTCGGAATCCGCTAAGGAGTGTGTAACAACTCACCGGCCGAATGAACTAGCCCTG  2140
             ||||||||||||||||||||||||||||||||||||||||||||||||||||||||||||
Sbjct  5809  TGGAAGTCGGAATCCGCTAAGGAGTGTGTAACAACTCACCGGCCGAATGAACTAGCCCTG  5868

Query  2141  AAAATGGATGGCGCTCAAGCGTGTTACCTATACTCCGCCGTCAGGGTTGA-AATGAGGCC  2199
             |||||||||||||||||||||||||||||||||||| ||||||||||||| ||| | |||
Sbjct  5869  AAAATGGATGGCGCTCAAGCGTGTTACCTATACTCCACCGTCAGGGTTGATAATTATGCC  5928

Query  2200  CTGACGAGTAGGCAGGCGTGGGGGTCAGTGACGAAGCCTAGGCCGTAAGGTCGGGTCGAA  2259
             ||||||||||||||||||||| |||||||||||||||||||||||||||| |||||||||
Sbjct  5929  CTGACGAGTAGGCAGGCGTGGAGGTCAGTGACGAAGCCTAGGCCGTAAGGCCGGGTCGAA  5988

Query  2260  CGGCCCCTAGTGC  2272
             ||||| |||||||
Sbjct  5989  CGGCCTCTAGTGC  6001


 Score = 350 bits (189),  Expect = 2e-91
 Identities = 272/311 (87%), Gaps = 10/311 (3%)
 Strand=Plus/Plus

Query  355   TTCTCCCAGTGGATG-CAAACACAAACAAATAtttttttAAACTAATTC-AGTCAACACA  412
             ||| ||||| || || ||||||||||| ||| |||| || | |  |  | |||||| |  
Sbjct  4067  TTC-CCCAGAGG-TGACAAACACAAAC-AATTTTTTATT-ATCATACGCTAGTCAAAAAC  4122

Query  413   AGATTTC-TTTTAGTAGA-AAACAA-CTTCAAAACTTTCAACAATGGATCTCTTGGTTCT  469
              |||||| |||||| |   ||| ||  ||||||||||||||||| |||||||||||||||
Sbjct  4123  CGATTTCGTTTTAGAAATTAAAAAATATTCAAAACTTTCAACAACGGATCTCTTGGTTCT  4182

Query  470   CGCATCGATGAAGAACGCAGCGAAATGCGATACGTAATGTGAATTGCAGAATTCCGTGAA  529
             ||||||||||||||||||||||||||||||||||||||||||||||||||||||||||||
Sbjct  4183  CGCATCGATGAAGAACGCAGCGAAATGCGATACGTAATGTGAATTGCAGAATTCCGTGAA  4242

Query  530   TCATCGAATCTTTGAACGCACATTGCGCCCTCTGGTATTCCGGGGGGCATGCCTGTTTGA  589
             ||||||||||||||||||||||||||||||  ||||||||| ||||||||||||||||||
Sbjct  4243  TCATCGAATCTTTGAACGCACATTGCGCCCCTTGGTATTCCAGGGGGCATGCCTGTTTGA  4302

Query  590   GCGTCATTTCCTTCTCAAACACATTGTGTTTGGTAGTGAGTGATACTCGTTTTTGAGTTA  649
             ||||||||||||||||||||| ||  ||||||||||||||||||||||  |   | ||||
Sbjct  4303  GCGTCATTTCCTTCTCAAACA-ATCATGTTTGGTAGTGAGTGATACTCTGTCCAGGGTTA  4361

Query  650   ACTTGAAATTG  660
             |||||||||||
Sbjct  4362  ACTTGAAATTG  4372


 Score = 76.8 bits (41),  Expect = 3e-09
 Identities = 43/44 (98%), Gaps = 0/44 (0%)
 Strand=Plus/Plus

Query  1     CAAGGTTTCCGTAGGTGAACCTGCGGAAGGATCATTAAAGAAAT  44
             ||||||||||||||||||||||||||||||||||||| ||||||
Sbjct  3802  CAAGGTTTCCGTAGGTGAACCTGCGGAAGGATCATTAGAGAAAT  3845


>VZVN01000183.1 Saccharomyces cerevisiae x Saccharomyces kudriavzevii strain 
yHQL621 flattened_line_364, whole genome shotgun sequence
Length=7438

 Score = 2204 bits (1193),  Expect = 0.0
 Identities = 1374/1458 (94%), Gaps = 25/1458 (2%)
 Strand=Plus/Plus

Query  821   TCTTTAAGTTTGACCTCAAATCAGGTAGGGTTACCCGCTGAACTTAAGCATATCAATAAG  880
             |||| ||||||||||||||||||||||||  |||||||||||||||||||||||||||||
Sbjct  4626  TCTTAAAGTTTGACCTCAAATCAGGTAGGAGTACCCGCTGAACTTAAGCATATCAATAAG  4685

Query  881   CGGAGGAAAAGAAACCAACTGGGATTGCCTTAGTAACGGCGAGTGAAGCGGCAAAAGCTC  940
             ||||||||||||||||||| ||||||||||||||||||||||||||||||||||||||||
Sbjct  4686  CGGAGGAAAAGAAACCAACCGGGATTGCCTTAGTAACGGCGAGTGAAGCGGCAAAAGCTC  4745

Query  941   AAATTTGAAATCTGGTACCTTTGGTGCCCGAGTTGTAATTTGGAGAGTACCACTTTGGGA  1000
             ||||||||||||||||||||| |||||||||||||||||||||||||  | |||||||| 
Sbjct  4746  AAATTTGAAATCTGGTACCTTCGGTGCCCGAGTTGTAATTTGGAGAGGGCAACTTTGGGG  4805

Query  1001  CTGTACTTTGCCTATGTTCCTTGGAACAGGACGTCATGGAGGGTGAGAATCCCGTGTGGC  1060
             | || | ||| |||||||||||||||||||||||||| ||||||||||||||||||||||
Sbjct  4806  CCGTTCCTTGTCTATGTTCCTTGGAACAGGACGTCATAGAGGGTGAGAATCCCGTGTGGC  4865

Query  1061  GAGG-GTGTCAGTTCTTTGTAAAGGGTG-C-TCGAAGAGTCGAGTTGTTTGGGAATGCAG  1117
             |||| ||| | |||||||||||||  || | |||||||||||||||||||||||||||||
Sbjct  4866  GAGGAGTG-CGGTTCTTTGTAAAG--TGCCTTCGAAGAGTCGAGTTGTTTGGGAATGCAG  4922

Query  1118  CTCTAAGTGGGTGGTAAATTCCATCTAAAGCTAAATACAGGCGAGAGACCGATAGCGAAC  1177
             |||||||||||||||||||||||||||||||||||||  |||||||||||||||||||||
Sbjct  4923  CTCTAAGTGGGTGGTAAATTCCATCTAAAGCTAAATATTGGCGAGAGACCGATAGCGAAC  4982

Query  1178  AAGTACAGTGATGGAAAGATGAAAAGAACTTTGAAAAGAGAGTGAAAAAGTACGTGAAAT  1237
             ||||||||||||||||||||||||||||||||||||||||||||||||||||||||||||
Sbjct  4983  AAGTACAGTGATGGAAAGATGAAAAGAACTTTGAAAAGAGAGTGAAAAAGTACGTGAAAT  5042

Query  1238  TGTTGAAAGGGAAGGGCATTTGATCAGACATGGTGTTTTGCGCCCCTTGCCTCTCGTGGG  1297
             |||||||||||||||||||||||||||||||||||||||| ||||  |||  || |||||
Sbjct  5043  TGTTGAAAGGGAAGGGCATTTGATCAGACATGGTGTTTTGTGCCCTCTGCTCCTTGTGGG  5102

Query  1298  CTTGGGACTCTCGCAGCTCACTGGGCCAGCATCGGTTTTGGCGGCCGGAAAAAACC-TAG  1356
                |||| |||||||  |||||||||||||||| ||||||| ||| ||| ||| || || 
Sbjct  5103  TAGGGGAATCTCGCATTTCACTGGGCCAGCATCAGTTTTGGTGGCAGGATAAATCCATA-  5161

Query  1357  GGAATGTGGCTCTGCGCCTCGGTGTAGAGTGTTATAGCCCTG-GGGAATACGGCCAGTCG  1415
             ||||||| ||| |  ||||| | ||| ||| |||||| |||| |||||||| |||||  |
Sbjct  5162  GGAATGTAGCT-T--GCCTC-G-GTA-AGTATTATAG-CCTGTGGGAATACTGCCAGCTG  5214

Query  1416  GGACCGAGGACTGCGATACTTGTTA-TCTAGGATGCTGGCATAATGGTTATATGCCGCCC  1474
             |||| |||||||||||  |  || | || |||||||||||||||||||||||||||||||
Sbjct  5215  GGACTGAGGACTGCGA--C--GTAAGTCAAGGATGCTGGCATAATGGTTATATGCCGCCC  5270

Query  1475  GTCTTGAAACACGGACCAAGGAGTCTAACGTCTATGCGAGTGTTTGGGTGTTAAACCCGT  1534
             ||||||||||||||||||||||||||||||||||||||||||||||||||| |||||| |
Sbjct  5271  GTCTTGAAACACGGACCAAGGAGTCTAACGTCTATGCGAGTGTTTGGGTGTAAAACCCAT  5330

Query  1535  ACGCGTAATGAAAGTGAACGTAGGTTGGGGCCCTCCACCTGGGGGGTGCACAATCGACCG  1594
             |||||||||||||||||||||||||||||||| | |  |   | ||||||||||||||||
Sbjct  5331  ACGCGTAATGAAAGTGAACGTAGGTTGGGGCC-T-C-GC-AAGAGGTGCACAATCGACCG  5386

Query  1595  ATCCTGATGTCTTCGGATGGATTTGAGTAAGAGCATAGCTGTTGGGACCCGAAAGATGGT  1654
             ||||||||||||||||||||||||||||||||||||||||||||||||||||||||||||
Sbjct  5387  ATCCTGATGTCTTCGGATGGATTTGAGTAAGAGCATAGCTGTTGGGACCCGAAAGATGGT  5446

Query  1655  GAACTATGCCTGAATAGGGTGAAGCCAGAGGAAACTCTGGTGGAGGCTCGTAGCGGTTCT  1714
             ||||||||||||||||||||||||||||||||||||||||||||||||||||||||||||
Sbjct  5447  GAACTATGCCTGAATAGGGTGAAGCCAGAGGAAACTCTGGTGGAGGCTCGTAGCGGTTCT  5506

Query  1715  GACGTGCAAATCGATCGTCGAATTTGGGTATAGGGGCGAAAGACTAATCGAACCATCTAG  1774
             ||||||||||||||||||||||||||||||||||||||||||||||||||||||||||||
Sbjct  5507  GACGTGCAAATCGATCGTCGAATTTGGGTATAGGGGCGAAAGACTAATCGAACCATCTAG  5566

Query  1775  TAGCTGGTTCCTGCCGAAGTTTCCCTCAGGATAGCAGAAGCTCGTATCAGTTTTATGAGG  1834
             ||||||||||||||||||||||||||||||||||||||||||||||||||||||||||||
Sbjct  5567  TAGCTGGTTCCTGCCGAAGTTTCCCTCAGGATAGCAGAAGCTCGTATCAGTTTTATGAGG  5626

Query  1835  TAAAGCGAATGATTAGAGGTACCGGGGTTGAAATGACCTTGACCTATTCTCAAACTTTAA  1894
             |||||||||||||||||||| ||||||| |||||||||||||||||||||||||||||||
Sbjct  5627  TAAAGCGAATGATTAGAGGTTCCGGGGTCGAAATGACCTTGACCTATTCTCAAACTTTAA  5686

Query  1895  ATATGTAAGAAGTCCTTGTTGCTTAATTGAACGTGGACATTTGAATGAAGAGCTTTTAGT  1954
             |||||||||||||||||||| |||||||||||||||||||||||||||||||||||||||
Sbjct  5687  ATATGTAAGAAGTCCTTGTTACTTAATTGAACGTGGACATTTGAATGAAGAGCTTTTAGT  5746

Query  1955  GGGCCATTTTTGGTAAGCAGAACTGGCGATGCGGGATGAACCGAACGTGGAGTTAAGGTG  2014
             |||||||||||||||||||||||||||||||||||||||||||||||| |||||||||||
Sbjct  5747  GGGCCATTTTTGGTAAGCAGAACTGGCGATGCGGGATGAACCGAACGTAGAGTTAAGGTG  5806

Query  2015  CCGGAATACACGCTCATCAGACACCACAAAAGGTGTTAGTTCATCTAGACAGCCGGACGG  2074
             ||||||||||||||||||||||||||||||||||||||||||||||||||||||||||||
Sbjct  5807  CCGGAATACACGCTCATCAGACACCACAAAAGGTGTTAGTTCATCTAGACAGCCGGACGG  5866

Query  2075  TGGCCATGGAAGTCGGAATCCGCTAAGGAGTGTGTAACAACTCACCGGCCGAATGAACTA  2134
             ||||||||||||||||||||||||||||||||||||||||||||||||||||||||||||
Sbjct  5867  TGGCCATGGAAGTCGGAATCCGCTAAGGAGTGTGTAACAACTCACCGGCCGAATGAACTA  5926

Query  2135  GCCCTGAAAATGGATGGCGCTCAAGCGTGTTACCTATACTCCGCCGTCAGGGTTGAAATG  2194
             |||||||||||||||||||||||||||||||||||||||||  ||||||||||||| |||
Sbjct  5927  GCCCTGAAAATGGATGGCGCTCAAGCGTGTTACCTATACTCTACCGTCAGGGTTGATATG  5986

Query  2195  AGGCCCTGACGAGTAGGCAGGCGTGGGGGTCAGTGACGAAGCCTAGGCCGTAAGGTCGGG  2254
             | |||||||||||||||||||||||| ||||||||||||||||||| |||||||||||||
Sbjct  5987  ATGCCCTGACGAGTAGGCAGGCGTGGAGGTCAGTGACGAAGCCTAGACCGTAAGGTCGGG  6046

Query  2255  TCGAACGGCCCCTAGTGC  2272
             |||||||||| |||||||
Sbjct  6047  TCGAACGGCCTCTAGTGC  6064


 Score = 350 bits (189),  Expect = 2e-91
 Identities = 213/224 (95%), Gaps = 4/224 (2%)
 Strand=Plus/Plus

Query  437   TTCAAAACTTTCAACAATGGATCTCTTGGTTCTCGCATCGATGAAGAACGCAGCGAAATG  496
             || |||||||||||||| ||||||||||||||||||||||||||||||||||||||||||
Sbjct  4238  TTAAAAACTTTCAACAACGGATCTCTTGGTTCTCGCATCGATGAAGAACGCAGCGAAATG  4297

Query  497   CGATACGTAATGTGAATTGCAGAATTCCGTGAATCATCGAATCTTTGAACGCACATTGCG  556
             ||||||||||||||||||||||||||||||||||||||||||||||||||||||||||||
Sbjct  4298  CGATACGTAATGTGAATTGCAGAATTCCGTGAATCATCGAATCTTTGAACGCACATTGCG  4357

Query  557   CCCTCTGGTATTCCGGGGGGCATGCCTGTTTGAGCGTCATTTCCTTCTCAAACACATTGT  616
             |||  ||||||||| ||||||||||||||||||||||||||||||||||||  ||||| |
Sbjct  4358  CCCCTTGGTATTCCAGGGGGCATGCCTGTTTGAGCGTCATTTCCTTCTCAA--ACATTCT  4415

Query  617   GTTTGGTAGTGAGTGATACTCGTTTTTGAGTTAACTTGAAATTG  660
             ||||||||||||||||||||| |||  |||||||||||||||||
Sbjct  4416  GTTTGGTAGTGAGTGATACTC-TTTG-GAGTTAACTTGAAATTG  4457


 Score = 91.6 bits (49),  Expect = 1e-13
 Identities = 49/49 (100%), Gaps = 0/49 (0%)
 Strand=Plus/Plus

Query  1     CAAGGTTTCCGTAGGTGAACCTGCGGAAGGATCATTAAAGAAATTTAAT  49
             |||||||||||||||||||||||||||||||||||||||||||||||||
Sbjct  3844  CAAGGTTTCCGTAGGTGAACCTGCGGAAGGATCATTAAAGAAATTTAAT  3892


>VZVB01000255.1 Saccharomyces cerevisiae x Saccharomyces eubayanus strain yHQL630 
flattened_line_509, whole genome shotgun sequence
Length=6198

 Score = 2204 bits (1193),  Expect = 0.0
 Identities = 1374/1458 (94%), Gaps = 25/1458 (2%)
 Strand=Plus/Minus

Query  821   TCTTTAAGTTTGACCTCAAATCAGGTAGGGTTACCCGCTGAACTTAAGCATATCAATAAG  880
             |||| ||||||||||||||||||||||||  |||||||||||||||||||||||||||||
Sbjct  3638  TCTTAAAGTTTGACCTCAAATCAGGTAGGAGTACCCGCTGAACTTAAGCATATCAATAAG  3579

Query  881   CGGAGGAAAAGAAACCAACTGGGATTGCCTTAGTAACGGCGAGTGAAGCGGCAAAAGCTC  940
             ||||||||||||||||||| ||||||||||||||||||||||||||||||||||||||||
Sbjct  3578  CGGAGGAAAAGAAACCAACCGGGATTGCCTTAGTAACGGCGAGTGAAGCGGCAAAAGCTC  3519

Query  941   AAATTTGAAATCTGGTACCTTTGGTGCCCGAGTTGTAATTTGGAGAGTACCACTTTGGGA  1000
             ||||||||||||||||||||| |||||||||||||||||||||||||  | |||||||| 
Sbjct  3518  AAATTTGAAATCTGGTACCTTCGGTGCCCGAGTTGTAATTTGGAGAGGGCAACTTTGGGG  3459

Query  1001  CTGTACTTTGCCTATGTTCCTTGGAACAGGACGTCATGGAGGGTGAGAATCCCGTGTGGC  1060
             | || | ||| |||||||||||||||||||||||||| ||||||||||||||||||||||
Sbjct  3458  CCGTTCCTTGTCTATGTTCCTTGGAACAGGACGTCATAGAGGGTGAGAATCCCGTGTGGC  3399

Query  1061  GAGG-GTGTCAGTTCTTTGTAAAGGGTG-C-TCGAAGAGTCGAGTTGTTTGGGAATGCAG  1117
             |||| ||| | |||||||||||||  || | |||||||||||||||||||||||||||||
Sbjct  3398  GAGGAGTG-CGGTTCTTTGTAAAG--TGCCTTCGAAGAGTCGAGTTGTTTGGGAATGCAG  3342

Query  1118  CTCTAAGTGGGTGGTAAATTCCATCTAAAGCTAAATACAGGCGAGAGACCGATAGCGAAC  1177
             |||||||||||||||||||||||||||||||||||||  |||||||||||||||||||||
Sbjct  3341  CTCTAAGTGGGTGGTAAATTCCATCTAAAGCTAAATATTGGCGAGAGACCGATAGCGAAC  3282

Query  1178  AAGTACAGTGATGGAAAGATGAAAAGAACTTTGAAAAGAGAGTGAAAAAGTACGTGAAAT  1237
             ||||||||||||||||||||||||||||||||||||||||||||||||||||||||||||
Sbjct  3281  AAGTACAGTGATGGAAAGATGAAAAGAACTTTGAAAAGAGAGTGAAAAAGTACGTGAAAT  3222

Query  1238  TGTTGAAAGGGAAGGGCATTTGATCAGACATGGTGTTTTGCGCCCCTTGCCTCTCGTGGG  1297
             |||||||||||||||||||||||||||||||||||||||| ||||  |||  || |||||
Sbjct  3221  TGTTGAAAGGGAAGGGCATTTGATCAGACATGGTGTTTTGTGCCCTCTGCTCCTTGTGGG  3162

Query  1298  CTTGGGACTCTCGCAGCTCACTGGGCCAGCATCGGTTTTGGCGGCCGGAAAAAACC-TAG  1356
                |||| |||||||  |||||||||||||||| ||||||| ||| ||| ||| || || 
Sbjct  3161  TAGGGGAATCTCGCATTTCACTGGGCCAGCATCAGTTTTGGTGGCAGGATAAATCCATA-  3103

Query  1357  GGAATGTGGCTCTGCGCCTCGGTGTAGAGTGTTATAGCCCTG-GGGAATACGGCCAGTCG  1415
             ||||||| ||| |  ||||| | ||| ||| |||||| |||| |||||||| |||||  |
Sbjct  3102  GGAATGTAGCT-T--GCCTC-G-GTA-AGTATTATAG-CCTGTGGGAATACTGCCAGCTG  3050

Query  1416  GGACCGAGGACTGCGATACTTGTTA-TCTAGGATGCTGGCATAATGGTTATATGCCGCCC  1474
             |||| |||||||||||  |  || | || |||||||||||||||||||||||||||||||
Sbjct  3049  GGACTGAGGACTGCGA--C--GTAAGTCAAGGATGCTGGCATAATGGTTATATGCCGCCC  2994

Query  1475  GTCTTGAAACACGGACCAAGGAGTCTAACGTCTATGCGAGTGTTTGGGTGTTAAACCCGT  1534
             ||||||||||||||||||||||||||||||||||||||||||||||||||| |||||| |
Sbjct  2993  GTCTTGAAACACGGACCAAGGAGTCTAACGTCTATGCGAGTGTTTGGGTGTAAAACCCAT  2934

Query  1535  ACGCGTAATGAAAGTGAACGTAGGTTGGGGCCCTCCACCTGGGGGGTGCACAATCGACCG  1594
             |||||||||||||||||||||||||||||||| | |  |   | ||||||||||||||||
Sbjct  2933  ACGCGTAATGAAAGTGAACGTAGGTTGGGGCC-T-C-GC-AAGAGGTGCACAATCGACCG  2878

Query  1595  ATCCTGATGTCTTCGGATGGATTTGAGTAAGAGCATAGCTGTTGGGACCCGAAAGATGGT  1654
             ||||||||||||||||||||||||||||||||||||||||||||||||||||||||||||
Sbjct  2877  ATCCTGATGTCTTCGGATGGATTTGAGTAAGAGCATAGCTGTTGGGACCCGAAAGATGGT  2818

Query  1655  GAACTATGCCTGAATAGGGTGAAGCCAGAGGAAACTCTGGTGGAGGCTCGTAGCGGTTCT  1714
             ||||||||||||||||||||||||||||||||||||||||||||||||||||||||||||
Sbjct  2817  GAACTATGCCTGAATAGGGTGAAGCCAGAGGAAACTCTGGTGGAGGCTCGTAGCGGTTCT  2758

Query  1715  GACGTGCAAATCGATCGTCGAATTTGGGTATAGGGGCGAAAGACTAATCGAACCATCTAG  1774
             ||||||||||||||||||||||||||||||||||||||||||||||||||||||||||||
Sbjct  2757  GACGTGCAAATCGATCGTCGAATTTGGGTATAGGGGCGAAAGACTAATCGAACCATCTAG  2698

Query  1775  TAGCTGGTTCCTGCCGAAGTTTCCCTCAGGATAGCAGAAGCTCGTATCAGTTTTATGAGG  1834
             ||||||||||||||||||||||||||||||||||||||||||||||||||||||||||||
Sbjct  2697  TAGCTGGTTCCTGCCGAAGTTTCCCTCAGGATAGCAGAAGCTCGTATCAGTTTTATGAGG  2638

Query  1835  TAAAGCGAATGATTAGAGGTACCGGGGTTGAAATGACCTTGACCTATTCTCAAACTTTAA  1894
             |||||||||||||||||||| ||||||| |||||||||||||||||||||||||||||||
Sbjct  2637  TAAAGCGAATGATTAGAGGTTCCGGGGTCGAAATGACCTTGACCTATTCTCAAACTTTAA  2578

Query  1895  ATATGTAAGAAGTCCTTGTTGCTTAATTGAACGTGGACATTTGAATGAAGAGCTTTTAGT  1954
             |||||||||||||||||||| |||||||||||||||||||||||||||||||||||||||
Sbjct  2577  ATATGTAAGAAGTCCTTGTTACTTAATTGAACGTGGACATTTGAATGAAGAGCTTTTAGT  2518

Query  1955  GGGCCATTTTTGGTAAGCAGAACTGGCGATGCGGGATGAACCGAACGTGGAGTTAAGGTG  2014
             |||||||||||||||||||||||||||||||||||||||||||||||| |||||||||||
Sbjct  2517  GGGCCATTTTTGGTAAGCAGAACTGGCGATGCGGGATGAACCGAACGTAGAGTTAAGGTG  2458

Query  2015  CCGGAATACACGCTCATCAGACACCACAAAAGGTGTTAGTTCATCTAGACAGCCGGACGG  2074
             ||||||||||||||||||||||||||||||||||||||||||||||||||||||||||||
Sbjct  2457  CCGGAATACACGCTCATCAGACACCACAAAAGGTGTTAGTTCATCTAGACAGCCGGACGG  2398

Query  2075  TGGCCATGGAAGTCGGAATCCGCTAAGGAGTGTGTAACAACTCACCGGCCGAATGAACTA  2134
             ||||||||||||||||||||||||||||||||||||||||||||||||||||||||||||
Sbjct  2397  TGGCCATGGAAGTCGGAATCCGCTAAGGAGTGTGTAACAACTCACCGGCCGAATGAACTA  2338

Query  2135  GCCCTGAAAATGGATGGCGCTCAAGCGTGTTACCTATACTCCGCCGTCAGGGTTGAAATG  2194
             |||||||||||||||||||||||||||||||||||||||||  ||||||||||||| |||
Sbjct  2337  GCCCTGAAAATGGATGGCGCTCAAGCGTGTTACCTATACTCTACCGTCAGGGTTGATATG  2278

Query  2195  AGGCCCTGACGAGTAGGCAGGCGTGGGGGTCAGTGACGAAGCCTAGGCCGTAAGGTCGGG  2254
             | |||||||||||||||||||||||| ||||||||||||||||||| |||||||||||||
Sbjct  2277  ATGCCCTGACGAGTAGGCAGGCGTGGAGGTCAGTGACGAAGCCTAGACCGTAAGGTCGGG  2218

Query  2255  TCGAACGGCCCCTAGTGC  2272
             |||||||||| |||||||
Sbjct  2217  TCGAACGGCCTCTAGTGC  2200


 Score = 344 bits (186),  Expect = 7e-90
 Identities = 218/233 (94%), Gaps = 4/233 (2%)
 Strand=Plus/Minus

Query  440   AAAACTTTCAACAATGGATCTCTTGGTTCTCGCATCGATGAAGAACGCAGCGAAATGCGA  499
             |||||||||||||| |||||||||||||||||||||||||||||||||||||||||||||
Sbjct  4023  AAAACTTTCAACAACGGATCTCTTGGTTCTCGCATCGATGAAGAACGCAGCGAAATGCGA  3964

Query  500   TACGTAATGTGAATTGCAGAATTCCGTGAATCATCGAATCTTTGAACGCACATTGCGCCC  559
             | ||||||||||||||||||||||||||||||||||||||||||||||||||||||||||
Sbjct  3963  TTCGTAATGTGAATTGCAGAATTCCGTGAATCATCGAATCTTTGAACGCACATTGCGCCC  3904

Query  560   TCTGGTATTCCGGGGGGCATGCCTGTTTGAGCGTCATTTCCTTCTCAAACACATTGTGTT  619
               ||||||||| |||||||||||||||||||||||||||||||||||||||  || ||||
Sbjct  3903  CTTGGTATTCCAGGGGGCATGCCTGTTTGAGCGTCATTTCCTTCTCAAACA--TTCTGTT  3846

Query  620   TGGTAGTGAGTGATACTCGTTTTTGAGTTAACTTGAAATTGTAGGCCATATCA  672
             |||||||||||||||||| |||  |||||||||||||||||  |||| | |||
Sbjct  3845  TGGTAGTGAGTGATACTC-TTTG-GAGTTAACTTGAAATTGCTGGCCTTTTCA  3795


 Score = 91.6 bits (49),  Expect = 1e-13
 Identities = 49/49 (100%), Gaps = 0/49 (0%)
 Strand=Plus/Minus

Query  1     CAAGGTTTCCGTAGGTGAACCTGCGGAAGGATCATTAAAGAAATTTAAT  49
             |||||||||||||||||||||||||||||||||||||||||||||||||
Sbjct  4429  CAAGGTTTCCGTAGGTGAACCTGCGGAAGGATCATTAAAGAAATTTAAT  4381


>JANLBP010000030.1 Alternaria dauci isolate CALB1 scaffold30, whole genome shotgun 
sequence
Length=9161

 Score = 2204 bits (1193),  Expect = 0.0
 Identities = 1374/1458 (94%), Gaps = 25/1458 (2%)
 Strand=Plus/Minus

Query  821   TCTTTAAGTTTGACCTCAAATCAGGTAGGGTTACCCGCTGAACTTAAGCATATCAATAAG  880
             |||| ||||||||||||||||||||||||  |||||||||||||||||||||||||||||
Sbjct  3401  TCTTAAAGTTTGACCTCAAATCAGGTAGGAGTACCCGCTGAACTTAAGCATATCAATAAG  3342

Query  881   CGGAGGAAAAGAAACCAACTGGGATTGCCTTAGTAACGGCGAGTGAAGCGGCAAAAGCTC  940
             ||||||||||||||||||| ||||||||||||||||||||||||||||||||||||||||
Sbjct  3341  CGGAGGAAAAGAAACCAACCGGGATTGCCTTAGTAACGGCGAGTGAAGCGGCAAAAGCTC  3282

Query  941   AAATTTGAAATCTGGTACCTTTGGTGCCCGAGTTGTAATTTGGAGAGTACCACTTTGGGA  1000
             ||||||||||||||||||||| |||||||||||||||||||||||||  | |||||||| 
Sbjct  3281  AAATTTGAAATCTGGTACCTTCGGTGCCCGAGTTGTAATTTGGAGAGGGCAACTTTGGGG  3222

Query  1001  CTGTACTTTGCCTATGTTCCTTGGAACAGGACGTCATGGAGGGTGAGAATCCCGTGTGGC  1060
             | || | ||| |||||||||||||||||||||||||| ||||||||||||||||||||||
Sbjct  3221  CCGTTCCTTGTCTATGTTCCTTGGAACAGGACGTCATAGAGGGTGAGAATCCCGTGTGGC  3162

Query  1061  GAGG-GTGTCAGTTCTTTGTAAAGGGTG-C-TCGAAGAGTCGAGTTGTTTGGGAATGCAG  1117
             |||| ||| | |||||||||||||  || | |||||||||||||||||||||||||||||
Sbjct  3161  GAGGAGTG-CGGTTCTTTGTAAAG--TGCCTTCGAAGAGTCGAGTTGTTTGGGAATGCAG  3105

Query  1118  CTCTAAGTGGGTGGTAAATTCCATCTAAAGCTAAATACAGGCGAGAGACCGATAGCGAAC  1177
             |||||||||||||||||||||||||||||||||||||  |||||||||||||||||||||
Sbjct  3104  CTCTAAGTGGGTGGTAAATTCCATCTAAAGCTAAATATTGGCGAGAGACCGATAGCGAAC  3045

Query  1178  AAGTACAGTGATGGAAAGATGAAAAGAACTTTGAAAAGAGAGTGAAAAAGTACGTGAAAT  1237
             ||||||||||||||||||||||||||||||||||||||||||||||||||||||||||||
Sbjct  3044  AAGTACAGTGATGGAAAGATGAAAAGAACTTTGAAAAGAGAGTGAAAAAGTACGTGAAAT  2985

Query  1238  TGTTGAAAGGGAAGGGCATTTGATCAGACATGGTGTTTTGCGCCCCTTGCCTCTCGTGGG  1297
             |||||||||||||||||||||||||||||||||||||||| ||||  |||  || |||||
Sbjct  2984  TGTTGAAAGGGAAGGGCATTTGATCAGACATGGTGTTTTGTGCCCTCTGCTCCTTGTGGG  2925

Query  1298  CTTGGGACTCTCGCAGCTCACTGGGCCAGCATCGGTTTTGGCGGCCGGAAAAAACC-TAG  1356
                |||| |||||||  |||||||||||||||| ||||||| ||| ||| ||| || || 
Sbjct  2924  TAGGGGAATCTCGCATTTCACTGGGCCAGCATCAGTTTTGGTGGCAGGATAAATCCATA-  2866

Query  1357  GGAATGTGGCTCTGCGCCTCGGTGTAGAGTGTTATAGCCCTG-GGGAATACGGCCAGTCG  1415
             ||||||| ||| |  ||||| | ||| ||| |||||| |||| |||||||| |||||  |
Sbjct  2865  GGAATGTAGCT-T--GCCTC-G-GTA-AGTATTATAG-CCTGTGGGAATACTGCCAGCTG  2813

Query  1416  GGACCGAGGACTGCGATACTTGTTA-TCTAGGATGCTGGCATAATGGTTATATGCCGCCC  1474
             |||| |||||||||||  |  || | || |||||||||||||||||||||||||||||||
Sbjct  2812  GGACTGAGGACTGCGA--C--GTAAGTCAAGGATGCTGGCATAATGGTTATATGCCGCCC  2757

Query  1475  GTCTTGAAACACGGACCAAGGAGTCTAACGTCTATGCGAGTGTTTGGGTGTTAAACCCGT  1534
             ||||||||||||||||||||||||||||||||||||||||||||||||||| |||||| |
Sbjct  2756  GTCTTGAAACACGGACCAAGGAGTCTAACGTCTATGCGAGTGTTTGGGTGTAAAACCCAT  2697

Query  1535  ACGCGTAATGAAAGTGAACGTAGGTTGGGGCCCTCCACCTGGGGGGTGCACAATCGACCG  1594
             |||||||||||||||||||||||||||||||| | |  |   | ||||||||||||||||
Sbjct  2696  ACGCGTAATGAAAGTGAACGTAGGTTGGGGCC-T-C-GC-AAGAGGTGCACAATCGACCG  2641

Query  1595  ATCCTGATGTCTTCGGATGGATTTGAGTAAGAGCATAGCTGTTGGGACCCGAAAGATGGT  1654
             ||||||||||||||||||||||||||||||||||||||||||||||||||||||||||||
Sbjct  2640  ATCCTGATGTCTTCGGATGGATTTGAGTAAGAGCATAGCTGTTGGGACCCGAAAGATGGT  2581

Query  1655  GAACTATGCCTGAATAGGGTGAAGCCAGAGGAAACTCTGGTGGAGGCTCGTAGCGGTTCT  1714
             ||||||||||||||||||||||||||||||||||||||||||||||||||||||||||||
Sbjct  2580  GAACTATGCCTGAATAGGGTGAAGCCAGAGGAAACTCTGGTGGAGGCTCGTAGCGGTTCT  2521

Query  1715  GACGTGCAAATCGATCGTCGAATTTGGGTATAGGGGCGAAAGACTAATCGAACCATCTAG  1774
             ||||||||||||||||||||||||||||||||||||||||||||||||||||||||||||
Sbjct  2520  GACGTGCAAATCGATCGTCGAATTTGGGTATAGGGGCGAAAGACTAATCGAACCATCTAG  2461

Query  1775  TAGCTGGTTCCTGCCGAAGTTTCCCTCAGGATAGCAGAAGCTCGTATCAGTTTTATGAGG  1834
             ||||||||||||||||||||||||||||||||||||||||||||||||||||||||||||
Sbjct  2460  TAGCTGGTTCCTGCCGAAGTTTCCCTCAGGATAGCAGAAGCTCGTATCAGTTTTATGAGG  2401

Query  1835  TAAAGCGAATGATTAGAGGTACCGGGGTTGAAATGACCTTGACCTATTCTCAAACTTTAA  1894
             |||||||||||||||||||| ||||||| |||||||||||||||||||||||||||||||
Sbjct  2400  TAAAGCGAATGATTAGAGGTTCCGGGGTCGAAATGACCTTGACCTATTCTCAAACTTTAA  2341

Query  1895  ATATGTAAGAAGTCCTTGTTGCTTAATTGAACGTGGACATTTGAATGAAGAGCTTTTAGT  1954
             |||||||||||||||||||| |||||||||||||||||||||||||||||||||||||||
Sbjct  2340  ATATGTAAGAAGTCCTTGTTACTTAATTGAACGTGGACATTTGAATGAAGAGCTTTTAGT  2281

Query  1955  GGGCCATTTTTGGTAAGCAGAACTGGCGATGCGGGATGAACCGAACGTGGAGTTAAGGTG  2014
             |||||||||||||||||||||||||||||||||||||||||||||||| |||||||||||
Sbjct  2280  GGGCCATTTTTGGTAAGCAGAACTGGCGATGCGGGATGAACCGAACGTAGAGTTAAGGTG  2221

Query  2015  CCGGAATACACGCTCATCAGACACCACAAAAGGTGTTAGTTCATCTAGACAGCCGGACGG  2074
             ||||||||||||||||||||||||||||||||||||||||||||||||||||||||||||
Sbjct  2220  CCGGAATACACGCTCATCAGACACCACAAAAGGTGTTAGTTCATCTAGACAGCCGGACGG  2161

Query  2075  TGGCCATGGAAGTCGGAATCCGCTAAGGAGTGTGTAACAACTCACCGGCCGAATGAACTA  2134
             ||||||||||||||||||||||||||||||||||||||||||||||||||||||||||||
Sbjct  2160  TGGCCATGGAAGTCGGAATCCGCTAAGGAGTGTGTAACAACTCACCGGCCGAATGAACTA  2101

Query  2135  GCCCTGAAAATGGATGGCGCTCAAGCGTGTTACCTATACTCCGCCGTCAGGGTTGAAATG  2194
             |||||||||||||||||||||||||||||||||||||||||  ||||||||||||| |||
Sbjct  2100  GCCCTGAAAATGGATGGCGCTCAAGCGTGTTACCTATACTCTACCGTCAGGGTTGATATG  2041

Query  2195  AGGCCCTGACGAGTAGGCAGGCGTGGGGGTCAGTGACGAAGCCTAGGCCGTAAGGTCGGG  2254
             | |||||||||||||||||||||||| ||||||||||||||||||| |||||||||||||
Sbjct  2040  ATGCCCTGACGAGTAGGCAGGCGTGGAGGTCAGTGACGAAGCCTAGACCGTAAGGTCGGG  1981

Query  2255  TCGAACGGCCCCTAGTGC  2272
             |||||||||| |||||||
Sbjct  1980  TCGAACGGCCTCTAGTGC  1963


 Score = 350 bits (189),  Expect = 2e-91
 Identities = 219/233 (94%), Gaps = 4/233 (2%)
 Strand=Plus/Minus

Query  440   AAAACTTTCAACAATGGATCTCTTGGTTCTCGCATCGATGAAGAACGCAGCGAAATGCGA  499
             |||||||||||||| |||||||||||||||||||||||||||||||||||||||||||||
Sbjct  3784  AAAACTTTCAACAACGGATCTCTTGGTTCTCGCATCGATGAAGAACGCAGCGAAATGCGA  3725

Query  500   TACGTAATGTGAATTGCAGAATTCCGTGAATCATCGAATCTTTGAACGCACATTGCGCCC  559
             ||||||||||||||||||||||||||||||||||||||||||||||||||||||||||||
Sbjct  3724  TACGTAATGTGAATTGCAGAATTCCGTGAATCATCGAATCTTTGAACGCACATTGCGCCC  3665

Query  560   TCTGGTATTCCGGGGGGCATGCCTGTTTGAGCGTCATTTCCTTCTCAAACACATTGTGTT  619
               ||||||||| |||||||||||||||||||||||||||||||||||||||  || ||||
Sbjct  3664  CTTGGTATTCCAGGGGGCATGCCTGTTTGAGCGTCATTTCCTTCTCAAACA--TTCTGTT  3607

Query  620   TGGTAGTGAGTGATACTCGTTTTTGAGTTAACTTGAAATTGTAGGCCATATCA  672
             |||||||||||||||||| |||  |||||||||||||||||  |||| | |||
Sbjct  3606  TGGTAGTGAGTGATACTC-TTTG-GAGTTAACTTGAAATTGCTGGCCTTTTCA  3556


 Score = 91.6 bits (49),  Expect = 1e-13
 Identities = 49/49 (100%), Gaps = 0/49 (0%)
 Strand=Plus/Minus

Query  1     CAAGGTTTCCGTAGGTGAACCTGCGGAAGGATCATTAAAGAAATTTAAT  49
             |||||||||||||||||||||||||||||||||||||||||||||||||
Sbjct  4185  CAAGGTTTCCGTAGGTGAACCTGCGGAAGGATCATTAAAGAAATTTAAT  4137


>CM003566.1 Saccharomyces sp. 'boulardii' strain unique28 chromosome XII, 
whole genome shotgun sequence
Length=1042097

 Score = 2204 bits (1193),  Expect = 0.0
 Identities = 1374/1458 (94%), Gaps = 25/1458 (2%)
 Strand=Plus/Minus

Query  821     TCTTTAAGTTTGACCTCAAATCAGGTAGGGTTACCCGCTGAACTTAAGCATATCAATAAG  880
               |||| ||||||||||||||||||||||||  |||||||||||||||||||||||||||||
Sbjct  434859  TCTTAAAGTTTGACCTCAAATCAGGTAGGAGTACCCGCTGAACTTAAGCATATCAATAAG  434800

Query  881     CGGAGGAAAAGAAACCAACTGGGATTGCCTTAGTAACGGCGAGTGAAGCGGCAAAAGCTC  940
               ||||||||||||||||||| ||||||||||||||||||||||||||||||||||||||||
Sbjct  434799  CGGAGGAAAAGAAACCAACCGGGATTGCCTTAGTAACGGCGAGTGAAGCGGCAAAAGCTC  434740

Query  941     AAATTTGAAATCTGGTACCTTTGGTGCCCGAGTTGTAATTTGGAGAGTACCACTTTGGGA  1000
               ||||||||||||||||||||| |||||||||||||||||||||||||  | |||||||| 
Sbjct  434739  AAATTTGAAATCTGGTACCTTCGGTGCCCGAGTTGTAATTTGGAGAGGGCAACTTTGGGG  434680

Query  1001    CTGTACTTTGCCTATGTTCCTTGGAACAGGACGTCATGGAGGGTGAGAATCCCGTGTGGC  1060
               | || | ||| |||||||||||||||||||||||||| ||||||||||||||||||||||
Sbjct  434679  CCGTTCCTTGTCTATGTTCCTTGGAACAGGACGTCATAGAGGGTGAGAATCCCGTGTGGC  434620

Query  1061    GAGG-GTGTCAGTTCTTTGTAAAGGGTG-C-TCGAAGAGTCGAGTTGTTTGGGAATGCAG  1117
               |||| ||| | |||||||||||||  || | |||||||||||||||||||||||||||||
Sbjct  434619  GAGGAGTG-CGGTTCTTTGTAAAG--TGCCTTCGAAGAGTCGAGTTGTTTGGGAATGCAG  434563

Query  1118    CTCTAAGTGGGTGGTAAATTCCATCTAAAGCTAAATACAGGCGAGAGACCGATAGCGAAC  1177
               |||||||||||||||||||||||||||||||||||||  |||||||||||||||||||||
Sbjct  434562  CTCTAAGTGGGTGGTAAATTCCATCTAAAGCTAAATATTGGCGAGAGACCGATAGCGAAC  434503

Query  1178    AAGTACAGTGATGGAAAGATGAAAAGAACTTTGAAAAGAGAGTGAAAAAGTACGTGAAAT  1237
               ||||||||||||||||||||||||||||||||||||||||||||||||||||||||||||
Sbjct  434502  AAGTACAGTGATGGAAAGATGAAAAGAACTTTGAAAAGAGAGTGAAAAAGTACGTGAAAT  434443

Query  1238    TGTTGAAAGGGAAGGGCATTTGATCAGACATGGTGTTTTGCGCCCCTTGCCTCTCGTGGG  1297
               |||||||||||||||||||||||||||||||||||||||| ||||  |||  || |||||
Sbjct  434442  TGTTGAAAGGGAAGGGCATTTGATCAGACATGGTGTTTTGTGCCCTCTGCTCCTTGTGGG  434383

Query  1298    CTTGGGACTCTCGCAGCTCACTGGGCCAGCATCGGTTTTGGCGGCCGGAAAAAACC-TAG  1356
                  |||| |||||||  |||||||||||||||| ||||||| ||| ||| ||| || || 
Sbjct  434382  TAGGGGAATCTCGCATTTCACTGGGCCAGCATCAGTTTTGGTGGCAGGATAAATCCATA-  434324

Query  1357    GGAATGTGGCTCTGCGCCTCGGTGTAGAGTGTTATAGCCCTG-GGGAATACGGCCAGTCG  1415
               ||||||| ||| |  ||||| | ||| ||| |||||| |||| |||||||| |||||  |
Sbjct  434323  GGAATGTAGCT-T--GCCTC-G-GTA-AGTATTATAG-CCTGTGGGAATACTGCCAGCTG  434271

Query  1416    GGACCGAGGACTGCGATACTTGTTA-TCTAGGATGCTGGCATAATGGTTATATGCCGCCC  1474
               |||| |||||||||||  |  || | || |||||||||||||||||||||||||||||||
Sbjct  434270  GGACTGAGGACTGCGA--C--GTAAGTCAAGGATGCTGGCATAATGGTTATATGCCGCCC  434215

Query  1475    GTCTTGAAACACGGACCAAGGAGTCTAACGTCTATGCGAGTGTTTGGGTGTTAAACCCGT  1534
               ||||||||||||||||||||||||||||||||||||||||||||||||||| |||||| |
Sbjct  434214  GTCTTGAAACACGGACCAAGGAGTCTAACGTCTATGCGAGTGTTTGGGTGTAAAACCCAT  434155

Query  1535    ACGCGTAATGAAAGTGAACGTAGGTTGGGGCCCTCCACCTGGGGGGTGCACAATCGACCG  1594
               |||||||||||||||||||||||||||||||| | |  |   | ||||||||||||||||
Sbjct  434154  ACGCGTAATGAAAGTGAACGTAGGTTGGGGCC-T-C-GC-AAGAGGTGCACAATCGACCG  434099

Query  1595    ATCCTGATGTCTTCGGATGGATTTGAGTAAGAGCATAGCTGTTGGGACCCGAAAGATGGT  1654
               ||||||||||||||||||||||||||||||||||||||||||||||||||||||||||||
Sbjct  434098  ATCCTGATGTCTTCGGATGGATTTGAGTAAGAGCATAGCTGTTGGGACCCGAAAGATGGT  434039

Query  1655    GAACTATGCCTGAATAGGGTGAAGCCAGAGGAAACTCTGGTGGAGGCTCGTAGCGGTTCT  1714
               ||||||||||||||||||||||||||||||||||||||||||||||||||||||||||||
Sbjct  434038  GAACTATGCCTGAATAGGGTGAAGCCAGAGGAAACTCTGGTGGAGGCTCGTAGCGGTTCT  433979

Query  1715    GACGTGCAAATCGATCGTCGAATTTGGGTATAGGGGCGAAAGACTAATCGAACCATCTAG  1774
               ||||||||||||||||||||||||||||||||||||||||||||||||||||||||||||
Sbjct  433978  GACGTGCAAATCGATCGTCGAATTTGGGTATAGGGGCGAAAGACTAATCGAACCATCTAG  433919

Query  1775    TAGCTGGTTCCTGCCGAAGTTTCCCTCAGGATAGCAGAAGCTCGTATCAGTTTTATGAGG  1834
               ||||||||||||||||||||||||||||||||||||||||||||||||||||||||||||
Sbjct  433918  TAGCTGGTTCCTGCCGAAGTTTCCCTCAGGATAGCAGAAGCTCGTATCAGTTTTATGAGG  433859

Query  1835    TAAAGCGAATGATTAGAGGTACCGGGGTTGAAATGACCTTGACCTATTCTCAAACTTTAA  1894
               |||||||||||||||||||| ||||||| |||||||||||||||||||||||||||||||
Sbjct  433858  TAAAGCGAATGATTAGAGGTTCCGGGGTCGAAATGACCTTGACCTATTCTCAAACTTTAA  433799

Query  1895    ATATGTAAGAAGTCCTTGTTGCTTAATTGAACGTGGACATTTGAATGAAGAGCTTTTAGT  1954
               |||||||||||||||||||| |||||||||||||||||||||||||||||||||||||||
Sbjct  433798  ATATGTAAGAAGTCCTTGTTACTTAATTGAACGTGGACATTTGAATGAAGAGCTTTTAGT  433739

Query  1955    GGGCCATTTTTGGTAAGCAGAACTGGCGATGCGGGATGAACCGAACGTGGAGTTAAGGTG  2014
               |||||||||||||||||||||||||||||||||||||||||||||||| |||||||||||
Sbjct  433738  GGGCCATTTTTGGTAAGCAGAACTGGCGATGCGGGATGAACCGAACGTAGAGTTAAGGTG  433679

Query  2015    CCGGAATACACGCTCATCAGACACCACAAAAGGTGTTAGTTCATCTAGACAGCCGGACGG  2074
               ||||||||||||||||||||||||||||||||||||||||||||||||||||||||||||
Sbjct  433678  CCGGAATACACGCTCATCAGACACCACAAAAGGTGTTAGTTCATCTAGACAGCCGGACGG  433619

Query  2075    TGGCCATGGAAGTCGGAATCCGCTAAGGAGTGTGTAACAACTCACCGGCCGAATGAACTA  2134
               ||||||||||||||||||||||||||||||||||||||||||||||||||||||||||||
Sbjct  433618  TGGCCATGGAAGTCGGAATCCGCTAAGGAGTGTGTAACAACTCACCGGCCGAATGAACTA  433559

Query  2135    GCCCTGAAAATGGATGGCGCTCAAGCGTGTTACCTATACTCCGCCGTCAGGGTTGAAATG  2194
               |||||||||||||||||||||||||||||||||||||||||  ||||||||||||| |||
Sbjct  433558  GCCCTGAAAATGGATGGCGCTCAAGCGTGTTACCTATACTCTACCGTCAGGGTTGATATG  433499

Query  2195    AGGCCCTGACGAGTAGGCAGGCGTGGGGGTCAGTGACGAAGCCTAGGCCGTAAGGTCGGG  2254
               | |||||||||||||||||||||||| ||||||||||||||||||| |||||||||||||
Sbjct  433498  ATGCCCTGACGAGTAGGCAGGCGTGGAGGTCAGTGACGAAGCCTAGACCGTAAGGTCGGG  433439

Query  2255    TCGAACGGCCCCTAGTGC  2272
               |||||||||| |||||||
Sbjct  433438  TCGAACGGCCTCTAGTGC  433421


 Score = 2204 bits (1193),  Expect = 0.0
 Identities = 1374/1458 (94%), Gaps = 25/1458 (2%)
 Strand=Plus/Minus

Query  821     TCTTTAAGTTTGACCTCAAATCAGGTAGGGTTACCCGCTGAACTTAAGCATATCAATAAG  880
               |||| ||||||||||||||||||||||||  |||||||||||||||||||||||||||||
Sbjct  443939  TCTTAAAGTTTGACCTCAAATCAGGTAGGAGTACCCGCTGAACTTAAGCATATCAATAAG  443880

Query  881     CGGAGGAAAAGAAACCAACTGGGATTGCCTTAGTAACGGCGAGTGAAGCGGCAAAAGCTC  940
               ||||||||||||||||||| ||||||||||||||||||||||||||||||||||||||||
Sbjct  443879  CGGAGGAAAAGAAACCAACCGGGATTGCCTTAGTAACGGCGAGTGAAGCGGCAAAAGCTC  443820

Query  941     AAATTTGAAATCTGGTACCTTTGGTGCCCGAGTTGTAATTTGGAGAGTACCACTTTGGGA  1000
               ||||||||||||||||||||| |||||||||||||||||||||||||  | |||||||| 
Sbjct  443819  AAATTTGAAATCTGGTACCTTCGGTGCCCGAGTTGTAATTTGGAGAGGGCAACTTTGGGG  443760

Query  1001    CTGTACTTTGCCTATGTTCCTTGGAACAGGACGTCATGGAGGGTGAGAATCCCGTGTGGC  1060
               | || | ||| |||||||||||||||||||||||||| ||||||||||||||||||||||
Sbjct  443759  CCGTTCCTTGTCTATGTTCCTTGGAACAGGACGTCATAGAGGGTGAGAATCCCGTGTGGC  443700

Query  1061    GAGG-GTGTCAGTTCTTTGTAAAGGGTG-C-TCGAAGAGTCGAGTTGTTTGGGAATGCAG  1117
               |||| ||| | |||||||||||||  || | |||||||||||||||||||||||||||||
Sbjct  443699  GAGGAGTG-CGGTTCTTTGTAAAG--TGCCTTCGAAGAGTCGAGTTGTTTGGGAATGCAG  443643

Query  1118    CTCTAAGTGGGTGGTAAATTCCATCTAAAGCTAAATACAGGCGAGAGACCGATAGCGAAC  1177
               |||||||||||||||||||||||||||||||||||||  |||||||||||||||||||||
Sbjct  443642  CTCTAAGTGGGTGGTAAATTCCATCTAAAGCTAAATATTGGCGAGAGACCGATAGCGAAC  443583

Query  1178    AAGTACAGTGATGGAAAGATGAAAAGAACTTTGAAAAGAGAGTGAAAAAGTACGTGAAAT  1237
               ||||||||||||||||||||||||||||||||||||||||||||||||||||||||||||
Sbjct  443582  AAGTACAGTGATGGAAAGATGAAAAGAACTTTGAAAAGAGAGTGAAAAAGTACGTGAAAT  443523

Query  1238    TGTTGAAAGGGAAGGGCATTTGATCAGACATGGTGTTTTGCGCCCCTTGCCTCTCGTGGG  1297
               |||||||||||||||||||||||||||||||||||||||| ||||  |||  || |||||
Sbjct  443522  TGTTGAAAGGGAAGGGCATTTGATCAGACATGGTGTTTTGTGCCCTCTGCTCCTTGTGGG  443463

Query  1298    CTTGGGACTCTCGCAGCTCACTGGGCCAGCATCGGTTTTGGCGGCCGGAAAAAACC-TAG  1356
                  |||| |||||||  |||||||||||||||| ||||||| ||| ||| ||| || || 
Sbjct  443462  TAGGGGAATCTCGCATTTCACTGGGCCAGCATCAGTTTTGGTGGCAGGATAAATCCATA-  443404

Query  1357    GGAATGTGGCTCTGCGCCTCGGTGTAGAGTGTTATAGCCCTG-GGGAATACGGCCAGTCG  1415
               ||||||| ||| |  ||||| | ||| ||| |||||| |||| |||||||| |||||  |
Sbjct  443403  GGAATGTAGCT-T--GCCTC-G-GTA-AGTATTATAG-CCTGTGGGAATACTGCCAGCTG  443351

Query  1416    GGACCGAGGACTGCGATACTTGTTA-TCTAGGATGCTGGCATAATGGTTATATGCCGCCC  1474
               |||| |||||||||||  |  || | || |||||||||||||||||||||||||||||||
Sbjct  443350  GGACTGAGGACTGCGA--C--GTAAGTCAAGGATGCTGGCATAATGGTTATATGCCGCCC  443295

Query  1475    GTCTTGAAACACGGACCAAGGAGTCTAACGTCTATGCGAGTGTTTGGGTGTTAAACCCGT  1534
               ||||||||||||||||||||||||||||||||||||||||||||||||||| |||||| |
Sbjct  443294  GTCTTGAAACACGGACCAAGGAGTCTAACGTCTATGCGAGTGTTTGGGTGTAAAACCCAT  443235

Query  1535    ACGCGTAATGAAAGTGAACGTAGGTTGGGGCCCTCCACCTGGGGGGTGCACAATCGACCG  1594
               |||||||||||||||||||||||||||||||| | |  |   | ||||||||||||||||
Sbjct  443234  ACGCGTAATGAAAGTGAACGTAGGTTGGGGCC-T-C-GC-AAGAGGTGCACAATCGACCG  443179

Query  1595    ATCCTGATGTCTTCGGATGGATTTGAGTAAGAGCATAGCTGTTGGGACCCGAAAGATGGT  1654
               ||||||||||||||||||||||||||||||||||||||||||||||||||||||||||||
Sbjct  443178  ATCCTGATGTCTTCGGATGGATTTGAGTAAGAGCATAGCTGTTGGGACCCGAAAGATGGT  443119

Query  1655    GAACTATGCCTGAATAGGGTGAAGCCAGAGGAAACTCTGGTGGAGGCTCGTAGCGGTTCT  1714
               ||||||||||||||||||||||||||||||||||||||||||||||||||||||||||||
Sbjct  443118  GAACTATGCCTGAATAGGGTGAAGCCAGAGGAAACTCTGGTGGAGGCTCGTAGCGGTTCT  443059

Query  1715    GACGTGCAAATCGATCGTCGAATTTGGGTATAGGGGCGAAAGACTAATCGAACCATCTAG  1774
               ||||||||||||||||||||||||||||||||||||||||||||||||||||||||||||
Sbjct  443058  GACGTGCAAATCGATCGTCGAATTTGGGTATAGGGGCGAAAGACTAATCGAACCATCTAG  442999

Query  1775    TAGCTGGTTCCTGCCGAAGTTTCCCTCAGGATAGCAGAAGCTCGTATCAGTTTTATGAGG  1834
               ||||||||||||||||||||||||||||||||||||||||||||||||||||||||||||
Sbjct  442998  TAGCTGGTTCCTGCCGAAGTTTCCCTCAGGATAGCAGAAGCTCGTATCAGTTTTATGAGG  442939

Query  1835    TAAAGCGAATGATTAGAGGTACCGGGGTTGAAATGACCTTGACCTATTCTCAAACTTTAA  1894
               |||||||||||||||||||| ||||||| |||||||||||||||||||||||||||||||
Sbjct  442938  TAAAGCGAATGATTAGAGGTTCCGGGGTCGAAATGACCTTGACCTATTCTCAAACTTTAA  442879

Query  1895    ATATGTAAGAAGTCCTTGTTGCTTAATTGAACGTGGACATTTGAATGAAGAGCTTTTAGT  1954
               |||||||||||||||||||| |||||||||||||||||||||||||||||||||||||||
Sbjct  442878  ATATGTAAGAAGTCCTTGTTACTTAATTGAACGTGGACATTTGAATGAAGAGCTTTTAGT  442819

Query  1955    GGGCCATTTTTGGTAAGCAGAACTGGCGATGCGGGATGAACCGAACGTGGAGTTAAGGTG  2014
               |||||||||||||||||||||||||||||||||||||||||||||||| |||||||||||
Sbjct  442818  GGGCCATTTTTGGTAAGCAGAACTGGCGATGCGGGATGAACCGAACGTAGAGTTAAGGTG  442759

Query  2015    CCGGAATACACGCTCATCAGACACCACAAAAGGTGTTAGTTCATCTAGACAGCCGGACGG  2074
               ||||||||||||||||||||||||||||||||||||||||||||||||||||||||||||
Sbjct  442758  CCGGAATACACGCTCATCAGACACCACAAAAGGTGTTAGTTCATCTAGACAGCCGGACGG  442699

Query  2075    TGGCCATGGAAGTCGGAATCCGCTAAGGAGTGTGTAACAACTCACCGGCCGAATGAACTA  2134
               ||||||||||||||||||||||||||||||||||||||||||||||||||||||||||||
Sbjct  442698  TGGCCATGGAAGTCGGAATCCGCTAAGGAGTGTGTAACAACTCACCGGCCGAATGAACTA  442639

Query  2135    GCCCTGAAAATGGATGGCGCTCAAGCGTGTTACCTATACTCCGCCGTCAGGGTTGAAATG  2194
               |||||||||||||||||||||||||||||||||||||||||  ||||||||||||| |||
Sbjct  442638  GCCCTGAAAATGGATGGCGCTCAAGCGTGTTACCTATACTCTACCGTCAGGGTTGATATG  442579

Query  2195    AGGCCCTGACGAGTAGGCAGGCGTGGGGGTCAGTGACGAAGCCTAGGCCGTAAGGTCGGG  2254
               | |||||||||||||||||||||||| ||||||||||||||||||| |||||||||||||
Sbjct  442578  ATGCCCTGACGAGTAGGCAGGCGTGGAGGTCAGTGACGAAGCCTAGACCGTAAGGTCGGG  442519

Query  2255    TCGAACGGCCCCTAGTGC  2272
               |||||||||| |||||||
Sbjct  442518  TCGAACGGCCTCTAGTGC  442501


 Score = 2204 bits (1193),  Expect = 0.0
 Identities = 1374/1458 (94%), Gaps = 25/1458 (2%)
 Strand=Plus/Minus

Query  821     TCTTTAAGTTTGACCTCAAATCAGGTAGGGTTACCCGCTGAACTTAAGCATATCAATAAG  880
               |||| ||||||||||||||||||||||||  |||||||||||||||||||||||||||||
Sbjct  453019  TCTTAAAGTTTGACCTCAAATCAGGTAGGAGTACCCGCTGAACTTAAGCATATCAATAAG  452960

Query  881     CGGAGGAAAAGAAACCAACTGGGATTGCCTTAGTAACGGCGAGTGAAGCGGCAAAAGCTC  940
               ||||||||||||||||||| ||||||||||||||||||||||||||||||||||||||||
Sbjct  452959  CGGAGGAAAAGAAACCAACCGGGATTGCCTTAGTAACGGCGAGTGAAGCGGCAAAAGCTC  452900

Query  941     AAATTTGAAATCTGGTACCTTTGGTGCCCGAGTTGTAATTTGGAGAGTACCACTTTGGGA  1000
               ||||||||||||||||||||| |||||||||||||||||||||||||  | |||||||| 
Sbjct  452899  AAATTTGAAATCTGGTACCTTCGGTGCCCGAGTTGTAATTTGGAGAGGGCAACTTTGGGG  452840

Query  1001    CTGTACTTTGCCTATGTTCCTTGGAACAGGACGTCATGGAGGGTGAGAATCCCGTGTGGC  1060
               | || | ||| |||||||||||||||||||||||||| ||||||||||||||||||||||
Sbjct  452839  CCGTTCCTTGTCTATGTTCCTTGGAACAGGACGTCATAGAGGGTGAGAATCCCGTGTGGC  452780

Query  1061    GAGG-GTGTCAGTTCTTTGTAAAGGGTG-C-TCGAAGAGTCGAGTTGTTTGGGAATGCAG  1117
               |||| ||| | |||||||||||||  || | |||||||||||||||||||||||||||||
Sbjct  452779  GAGGAGTG-CGGTTCTTTGTAAAG--TGCCTTCGAAGAGTCGAGTTGTTTGGGAATGCAG  452723

Query  1118    CTCTAAGTGGGTGGTAAATTCCATCTAAAGCTAAATACAGGCGAGAGACCGATAGCGAAC  1177
               |||||||||||||||||||||||||||||||||||||  |||||||||||||||||||||
Sbjct  452722  CTCTAAGTGGGTGGTAAATTCCATCTAAAGCTAAATATTGGCGAGAGACCGATAGCGAAC  452663

Query  1178    AAGTACAGTGATGGAAAGATGAAAAGAACTTTGAAAAGAGAGTGAAAAAGTACGTGAAAT  1237
               ||||||||||||||||||||||||||||||||||||||||||||||||||||||||||||
Sbjct  452662  AAGTACAGTGATGGAAAGATGAAAAGAACTTTGAAAAGAGAGTGAAAAAGTACGTGAAAT  452603

Query  1238    TGTTGAAAGGGAAGGGCATTTGATCAGACATGGTGTTTTGCGCCCCTTGCCTCTCGTGGG  1297
               |||||||||||||||||||||||||||||||||||||||| ||||  |||  || |||||
Sbjct  452602  TGTTGAAAGGGAAGGGCATTTGATCAGACATGGTGTTTTGTGCCCTCTGCTCCTTGTGGG  452543

Query  1298    CTTGGGACTCTCGCAGCTCACTGGGCCAGCATCGGTTTTGGCGGCCGGAAAAAACC-TAG  1356
                  |||| |||||||  |||||||||||||||| ||||||| ||| ||| ||| || || 
Sbjct  452542  TAGGGGAATCTCGCATTTCACTGGGCCAGCATCAGTTTTGGTGGCAGGATAAATCCATA-  452484

Query  1357    GGAATGTGGCTCTGCGCCTCGGTGTAGAGTGTTATAGCCCTG-GGGAATACGGCCAGTCG  1415
               ||||||| ||| |  ||||| | ||| ||| |||||| |||| |||||||| |||||  |
Sbjct  452483  GGAATGTAGCT-T--GCCTC-G-GTA-AGTATTATAG-CCTGTGGGAATACTGCCAGCTG  452431

Query  1416    GGACCGAGGACTGCGATACTTGTTA-TCTAGGATGCTGGCATAATGGTTATATGCCGCCC  1474
               |||| |||||||||||  |  || | || |||||||||||||||||||||||||||||||
Sbjct  452430  GGACTGAGGACTGCGA--C--GTAAGTCAAGGATGCTGGCATAATGGTTATATGCCGCCC  452375

Query  1475    GTCTTGAAACACGGACCAAGGAGTCTAACGTCTATGCGAGTGTTTGGGTGTTAAACCCGT  1534
               ||||||||||||||||||||||||||||||||||||||||||||||||||| |||||| |
Sbjct  452374  GTCTTGAAACACGGACCAAGGAGTCTAACGTCTATGCGAGTGTTTGGGTGTAAAACCCAT  452315

Query  1535    ACGCGTAATGAAAGTGAACGTAGGTTGGGGCCCTCCACCTGGGGGGTGCACAATCGACCG  1594
               |||||||||||||||||||||||||||||||| | |  |   | ||||||||||||||||
Sbjct  452314  ACGCGTAATGAAAGTGAACGTAGGTTGGGGCC-T-C-GC-AAGAGGTGCACAATCGACCG  452259

Query  1595    ATCCTGATGTCTTCGGATGGATTTGAGTAAGAGCATAGCTGTTGGGACCCGAAAGATGGT  1654
               ||||||||||||||||||||||||||||||||||||||||||||||||||||||||||||
Sbjct  452258  ATCCTGATGTCTTCGGATGGATTTGAGTAAGAGCATAGCTGTTGGGACCCGAAAGATGGT  452199

Query  1655    GAACTATGCCTGAATAGGGTGAAGCCAGAGGAAACTCTGGTGGAGGCTCGTAGCGGTTCT  1714
               ||||||||||||||||||||||||||||||||||||||||||||||||||||||||||||
Sbjct  452198  GAACTATGCCTGAATAGGGTGAAGCCAGAGGAAACTCTGGTGGAGGCTCGTAGCGGTTCT  452139

Query  1715    GACGTGCAAATCGATCGTCGAATTTGGGTATAGGGGCGAAAGACTAATCGAACCATCTAG  1774
               ||||||||||||||||||||||||||||||||||||||||||||||||||||||||||||
Sbjct  452138  GACGTGCAAATCGATCGTCGAATTTGGGTATAGGGGCGAAAGACTAATCGAACCATCTAG  452079

Query  1775    TAGCTGGTTCCTGCCGAAGTTTCCCTCAGGATAGCAGAAGCTCGTATCAGTTTTATGAGG  1834
               ||||||||||||||||||||||||||||||||||||||||||||||||||||||||||||
Sbjct  452078  TAGCTGGTTCCTGCCGAAGTTTCCCTCAGGATAGCAGAAGCTCGTATCAGTTTTATGAGG  452019

Query  1835    TAAAGCGAATGATTAGAGGTACCGGGGTTGAAATGACCTTGACCTATTCTCAAACTTTAA  1894
               |||||||||||||||||||| ||||||| |||||||||||||||||||||||||||||||
Sbjct  452018  TAAAGCGAATGATTAGAGGTTCCGGGGTCGAAATGACCTTGACCTATTCTCAAACTTTAA  451959

Query  1895    ATATGTAAGAAGTCCTTGTTGCTTAATTGAACGTGGACATTTGAATGAAGAGCTTTTAGT  1954
               |||||||||||||||||||| |||||||||||||||||||||||||||||||||||||||
Sbjct  451958  ATATGTAAGAAGTCCTTGTTACTTAATTGAACGTGGACATTTGAATGAAGAGCTTTTAGT  451899

Query  1955    GGGCCATTTTTGGTAAGCAGAACTGGCGATGCGGGATGAACCGAACGTGGAGTTAAGGTG  2014
               |||||||||||||||||||||||||||||||||||||||||||||||| |||||||||||
Sbjct  451898  GGGCCATTTTTGGTAAGCAGAACTGGCGATGCGGGATGAACCGAACGTAGAGTTAAGGTG  451839

Query  2015    CCGGAATACACGCTCATCAGACACCACAAAAGGTGTTAGTTCATCTAGACAGCCGGACGG  2074
               ||||||||||||||||||||||||||||||||||||||||||||||||||||||||||||
Sbjct  451838  CCGGAATACACGCTCATCAGACACCACAAAAGGTGTTAGTTCATCTAGACAGCCGGACGG  451779

Query  2075    TGGCCATGGAAGTCGGAATCCGCTAAGGAGTGTGTAACAACTCACCGGCCGAATGAACTA  2134
               ||||||||||||||||||||||||||||||||||||||||||||||||||||||||||||
Sbjct  451778  TGGCCATGGAAGTCGGAATCCGCTAAGGAGTGTGTAACAACTCACCGGCCGAATGAACTA  451719

Query  2135    GCCCTGAAAATGGATGGCGCTCAAGCGTGTTACCTATACTCCGCCGTCAGGGTTGAAATG  2194
               |||||||||||||||||||||||||||||||||||||||||  ||||||||||||| |||
Sbjct  451718  GCCCTGAAAATGGATGGCGCTCAAGCGTGTTACCTATACTCTACCGTCAGGGTTGATATG  451659

Query  2195    AGGCCCTGACGAGTAGGCAGGCGTGGGGGTCAGTGACGAAGCCTAGGCCGTAAGGTCGGG  2254
               | |||||||||||||||||||||||| ||||||||||||||||||| |||||||||||||
Sbjct  451658  ATGCCCTGACGAGTAGGCAGGCGTGGAGGTCAGTGACGAAGCCTAGACCGTAAGGTCGGG  451599

Query  2255    TCGAACGGCCCCTAGTGC  2272
               |||||||||| |||||||
Sbjct  451598  TCGAACGGCCTCTAGTGC  451581


 Score = 2204 bits (1193),  Expect = 0.0
 Identities = 1374/1458 (94%), Gaps = 25/1458 (2%)
 Strand=Plus/Minus

Query  821     TCTTTAAGTTTGACCTCAAATCAGGTAGGGTTACCCGCTGAACTTAAGCATATCAATAAG  880
               |||| ||||||||||||||||||||||||  |||||||||||||||||||||||||||||
Sbjct  471154  TCTTAAAGTTTGACCTCAAATCAGGTAGGAGTACCCGCTGAACTTAAGCATATCAATAAG  471095

Query  881     CGGAGGAAAAGAAACCAACTGGGATTGCCTTAGTAACGGCGAGTGAAGCGGCAAAAGCTC  940
               ||||||||||||||||||| ||||||||||||||||||||||||||||||||||||||||
Sbjct  471094  CGGAGGAAAAGAAACCAACCGGGATTGCCTTAGTAACGGCGAGTGAAGCGGCAAAAGCTC  471035

Query  941     AAATTTGAAATCTGGTACCTTTGGTGCCCGAGTTGTAATTTGGAGAGTACCACTTTGGGA  1000
               ||||||||||||||||||||| |||||||||||||||||||||||||  | |||||||| 
Sbjct  471034  AAATTTGAAATCTGGTACCTTCGGTGCCCGAGTTGTAATTTGGAGAGGGCAACTTTGGGG  470975

Query  1001    CTGTACTTTGCCTATGTTCCTTGGAACAGGACGTCATGGAGGGTGAGAATCCCGTGTGGC  1060
               | || | ||| |||||||||||||||||||||||||| ||||||||||||||||||||||
Sbjct  470974  CCGTTCCTTGTCTATGTTCCTTGGAACAGGACGTCATAGAGGGTGAGAATCCCGTGTGGC  470915

Query  1061    GAGG-GTGTCAGTTCTTTGTAAAGGGTG-C-TCGAAGAGTCGAGTTGTTTGGGAATGCAG  1117
               |||| ||| | |||||||||||||  || | |||||||||||||||||||||||||||||
Sbjct  470914  GAGGAGTG-CGGTTCTTTGTAAAG--TGCCTTCGAAGAGTCGAGTTGTTTGGGAATGCAG  470858

Query  1118    CTCTAAGTGGGTGGTAAATTCCATCTAAAGCTAAATACAGGCGAGAGACCGATAGCGAAC  1177
               |||||||||||||||||||||||||||||||||||||  |||||||||||||||||||||
Sbjct  470857  CTCTAAGTGGGTGGTAAATTCCATCTAAAGCTAAATATTGGCGAGAGACCGATAGCGAAC  470798

Query  1178    AAGTACAGTGATGGAAAGATGAAAAGAACTTTGAAAAGAGAGTGAAAAAGTACGTGAAAT  1237
               ||||||||||||||||||||||||||||||||||||||||||||||||||||||||||||
Sbjct  470797  AAGTACAGTGATGGAAAGATGAAAAGAACTTTGAAAAGAGAGTGAAAAAGTACGTGAAAT  470738

Query  1238    TGTTGAAAGGGAAGGGCATTTGATCAGACATGGTGTTTTGCGCCCCTTGCCTCTCGTGGG  1297
               |||||||||||||||||||||||||||||||||||||||| ||||  |||  || |||||
Sbjct  470737  TGTTGAAAGGGAAGGGCATTTGATCAGACATGGTGTTTTGTGCCCTCTGCTCCTTGTGGG  470678

Query  1298    CTTGGGACTCTCGCAGCTCACTGGGCCAGCATCGGTTTTGGCGGCCGGAAAAAACC-TAG  1356
                  |||| |||||||  |||||||||||||||| ||||||| ||| ||| ||| || || 
Sbjct  470677  TAGGGGAATCTCGCATTTCACTGGGCCAGCATCAGTTTTGGTGGCAGGATAAATCCATA-  470619

Query  1357    GGAATGTGGCTCTGCGCCTCGGTGTAGAGTGTTATAGCCCTG-GGGAATACGGCCAGTCG  1415
               ||||||| ||| |  ||||| | ||| ||| |||||| |||| |||||||| |||||  |
Sbjct  470618  GGAATGTAGCT-T--GCCTC-G-GTA-AGTATTATAG-CCTGTGGGAATACTGCCAGCTG  470566

Query  1416    GGACCGAGGACTGCGATACTTGTTA-TCTAGGATGCTGGCATAATGGTTATATGCCGCCC  1474
               |||| |||||||||||  |  || | || |||||||||||||||||||||||||||||||
Sbjct  470565  GGACTGAGGACTGCGA--C--GTAAGTCAAGGATGCTGGCATAATGGTTATATGCCGCCC  470510

Query  1475    GTCTTGAAACACGGACCAAGGAGTCTAACGTCTATGCGAGTGTTTGGGTGTTAAACCCGT  1534
               ||||||||||||||||||||||||||||||||||||||||||||||||||| |||||| |
Sbjct  470509  GTCTTGAAACACGGACCAAGGAGTCTAACGTCTATGCGAGTGTTTGGGTGTAAAACCCAT  470450

Query  1535    ACGCGTAATGAAAGTGAACGTAGGTTGGGGCCCTCCACCTGGGGGGTGCACAATCGACCG  1594
               |||||||||||||||||||||||||||||||| | |  |   | ||||||||||||||||
Sbjct  470449  ACGCGTAATGAAAGTGAACGTAGGTTGGGGCC-T-C-GC-AAGAGGTGCACAATCGACCG  470394

Query  1595    ATCCTGATGTCTTCGGATGGATTTGAGTAAGAGCATAGCTGTTGGGACCCGAAAGATGGT  1654
               ||||||||||||||||||||||||||||||||||||||||||||||||||||||||||||
Sbjct  470393  ATCCTGATGTCTTCGGATGGATTTGAGTAAGAGCATAGCTGTTGGGACCCGAAAGATGGT  470334

Query  1655    GAACTATGCCTGAATAGGGTGAAGCCAGAGGAAACTCTGGTGGAGGCTCGTAGCGGTTCT  1714
               ||||||||||||||||||||||||||||||||||||||||||||||||||||||||||||
Sbjct  470333  GAACTATGCCTGAATAGGGTGAAGCCAGAGGAAACTCTGGTGGAGGCTCGTAGCGGTTCT  470274

Query  1715    GACGTGCAAATCGATCGTCGAATTTGGGTATAGGGGCGAAAGACTAATCGAACCATCTAG  1774
               ||||||||||||||||||||||||||||||||||||||||||||||||||||||||||||
Sbjct  470273  GACGTGCAAATCGATCGTCGAATTTGGGTATAGGGGCGAAAGACTAATCGAACCATCTAG  470214

Query  1775    TAGCTGGTTCCTGCCGAAGTTTCCCTCAGGATAGCAGAAGCTCGTATCAGTTTTATGAGG  1834
               ||||||||||||||||||||||||||||||||||||||||||||||||||||||||||||
Sbjct  470213  TAGCTGGTTCCTGCCGAAGTTTCCCTCAGGATAGCAGAAGCTCGTATCAGTTTTATGAGG  470154

Query  1835    TAAAGCGAATGATTAGAGGTACCGGGGTTGAAATGACCTTGACCTATTCTCAAACTTTAA  1894
               |||||||||||||||||||| ||||||| |||||||||||||||||||||||||||||||
Sbjct  470153  TAAAGCGAATGATTAGAGGTTCCGGGGTCGAAATGACCTTGACCTATTCTCAAACTTTAA  470094

Query  1895    ATATGTAAGAAGTCCTTGTTGCTTAATTGAACGTGGACATTTGAATGAAGAGCTTTTAGT  1954
               |||||||||||||||||||| |||||||||||||||||||||||||||||||||||||||
Sbjct  470093  ATATGTAAGAAGTCCTTGTTACTTAATTGAACGTGGACATTTGAATGAAGAGCTTTTAGT  470034

Query  1955    GGGCCATTTTTGGTAAGCAGAACTGGCGATGCGGGATGAACCGAACGTGGAGTTAAGGTG  2014
               |||||||||||||||||||||||||||||||||||||||||||||||| |||||||||||
Sbjct  470033  GGGCCATTTTTGGTAAGCAGAACTGGCGATGCGGGATGAACCGAACGTAGAGTTAAGGTG  469974

Query  2015    CCGGAATACACGCTCATCAGACACCACAAAAGGTGTTAGTTCATCTAGACAGCCGGACGG  2074
               ||||||||||||||||||||||||||||||||||||||||||||||||||||||||||||
Sbjct  469973  CCGGAATACACGCTCATCAGACACCACAAAAGGTGTTAGTTCATCTAGACAGCCGGACGG  469914

Query  2075    TGGCCATGGAAGTCGGAATCCGCTAAGGAGTGTGTAACAACTCACCGGCCGAATGAACTA  2134
               ||||||||||||||||||||||||||||||||||||||||||||||||||||||||||||
Sbjct  469913  TGGCCATGGAAGTCGGAATCCGCTAAGGAGTGTGTAACAACTCACCGGCCGAATGAACTA  469854

Query  2135    GCCCTGAAAATGGATGGCGCTCAAGCGTGTTACCTATACTCCGCCGTCAGGGTTGAAATG  2194
               |||||||||||||||||||||||||||||||||||||||||  ||||||||||||| |||
Sbjct  469853  GCCCTGAAAATGGATGGCGCTCAAGCGTGTTACCTATACTCTACCGTCAGGGTTGATATG  469794

Query  2195    AGGCCCTGACGAGTAGGCAGGCGTGGGGGTCAGTGACGAAGCCTAGGCCGTAAGGTCGGG  2254
               | |||||||||||||||||||||||| ||||||||||||||||||| |||||||||||||
Sbjct  469793  ATGCCCTGACGAGTAGGCAGGCGTGGAGGTCAGTGACGAAGCCTAGACCGTAAGGTCGGG  469734

Query  2255    TCGAACGGCCCCTAGTGC  2272
               |||||||||| |||||||
Sbjct  469733  TCGAACGGCCTCTAGTGC  469716


 Score = 2185 bits (1183),  Expect = 0.0
 Identities = 1371/1458 (94%), Gaps = 28/1458 (2%)
 Strand=Plus/Minus

Query  821     TCTTTAAGTTTGACCTCAAATCAGGTAGGGTTACCCGCTGAACTTAAGCATATCAATAAG  880
               |||| ||||||||||||||||||||||||  |||||||||||||||||||||||||||||
Sbjct  462089  TCTTAAAGTTTGACCTCAAATCAGGTAGGAGTACCCGCTGAACTTAAGCATATCAATAAG  462030

Query  881     CGGAGGAAAAGAAACCAACTGGGATTGCCTTAGTAACGGCGAGTGAAGCGGCAAAAGCTC  940
               ||||||||||||||||||| ||||||||||||||||||||||||||||||||||||||||
Sbjct  462029  CGGAGGAAAAGAAACCAACCGGGATTGCCTTAGTAACGGCGAGTGAAGCGGCAAAAGCTC  461970

Query  941     AAATTTGAAATCTGGTACCTTTGGTGCCCGAGTTGTAATTTGGAGAGTACCACTTTGGGA  1000
               ||||||||||||||||||||| |||||||||||||||||||||||||  | |||||||| 
Sbjct  461969  AAATTTGAAATCTGGTACCTTCGGTGCCCGAGTTGTAATTTGGAGAGGGCAACTTTGGGG  461910

Query  1001    CTGTACTTTGCCTATGTTCCTTGGAACAGGACGTCATGGAGGGTGAGAATCCCGTGTGGC  1060
               | || | ||| |||||||||||||||||||||||||| ||||||||||||||||||||||
Sbjct  461909  CCGTTCCTTGTCTATGTTCCTTGGAACAGGACGTCATAGAGGGTGAGAATCCCGTGTGGC  461850

Query  1061    GAGG-GTGTCAGTTCTTTGTAAAGGGTG-C-TCGAAGAGTCGAGTTGTTTGGGAATGCAG  1117
               |||| ||| | |||||||||||||  || | |||||||||||||||||||||||||||||
Sbjct  461849  GAGGAGTG-CGGTTCTTTGTAAAG--TGCCTTCGAAGAGTCGAGTTGTTTGGGAATGCAG  461793

Query  1118    CTCTAAGTGGGTGGTAAATTCCATCTAAAGCTAAATACAGGCGAGAGACCGATAGCGAAC  1177
               |||||||||||||||||||||||||||||||||||||  |||||||||||||||||||||
Sbjct  461792  CTCTAAGTGGGTGGTAAATTCCATCTAAAGCTAAATATTGGCGAGAGACCGATAGCGAAC  461733

Query  1178    AAGTACAGTGATGGAAAGATGAAAAGAACTTTGAAAAGAGAGTGAAAAAGTACGTGAAAT  1237
               |||||||||||||||||||||||| |||||||||||||||||||||||||||||||||||
Sbjct  461732  AAGTACAGTGATGGAAAGATGAAA-GAACTTTGAAAAGAGAGTGAAAAAGTACGTGAAAT  461674

Query  1238    TGTTGAAAGGGAAGGGCATTTGATCAGACATGGTGTTTTGCGCCCCTTGCCTCTCGTGGG  1297
               |||||||||||||||||||||||||||||||||||||||| ||||  |||  || |||||
Sbjct  461673  TGTTGAAAGGGAAGGGCATTTGATCAGACATGGTGTTTTGTGCCCTCTGCTCCTTGTGGG  461614

Query  1298    CTTGGGACTCTCGCAGCTCACTGGGCCAGCATCGGTTTTGGCGGCCGGAAAAAACC-TAG  1356
                  |||| |||||||  |||||||||||||||| ||||||| ||| ||| ||| || || 
Sbjct  461613  TAGGGGAATCTCGCATTTCACTGGGCCAGCATCAGTTTTGGTGGCAGGATAAATCCATA-  461555

Query  1357    GGAATGTGGCTCTGCGCCTCGGTGTAGAGTGTTATAGCCCTG-GGGAATACGGCCAGTCG  1415
               ||||||| ||| |  ||||| | ||| ||| |||||| |||| |||||||| |||||  |
Sbjct  461554  GGAATGTAGCT-T--GCCTC-G-GTA-AGTATTATAG-CCTGTGGGAATACTGCCAGCTG  461502

Query  1416    GGACCGAGGACTGCGATACTTGTTA-TCTAGGATGCTGGCATAATGGTTATATGCCGCCC  1474
               |||| |||||||||||  |  || | || |||||||||||||||||||||||||||||||
Sbjct  461501  GGACTGAGGACTGCGA--C--GTAAGTCAAGGATGCTGGCATAATGGTTATATGCCGCCC  461446

Query  1475    GTCTTGAAACACGGACCAAGGAGTCTAACGTCTATGCGAGTGTTTGGGTGTTAAACCCGT  1534
               ||||||||||||||||||||||||||||||||||||||||||||||||||| |||||| |
Sbjct  461445  GTCTTGAAACACGGACCAAGGAGTCTAACGTCTATGCGAGTGTTTGGGTGTAAAACCCAT  461386

Query  1535    ACGCGTAATGAAAGTGAACGTAGGTTGGGGCCCTCCACCTGGGGGGTGCACAATCGACCG  1594
               |||||||||||||||||||||||||||||||| | |  |   | ||||||||||||||||
Sbjct  461385  ACGCGTAATGAAAGTGAACGTAGGTTGGGGCC-T-C-GC-AAGAGGTGCACAATCGACCG  461330

Query  1595    ATCCTGATGTCTTCGGATGGATTTGAGTAAGAGCATAGCTGTTGGGACCCGAAAGATGGT  1654
               ||||||||||||||||||||||||||||||||||||||||||||||||||||||||||||
Sbjct  461329  ATCCTGATGTCTTCGGATGGATTTGAGTAAGAGCATAGCTGTTGGGACCCGAAAGATGGT  461270

Query  1655    GAACTATGCCTGAATAGGGTGAAGCCAGAGGAAACTCTGGTGGAGGCTCGTAGCGGTTCT  1714
               ||||||||||||||||||||||||||||||||||||||||||||||||||||||||||||
Sbjct  461269  GAACTATGCCTGAATAGGGTGAAGCCAGAGGAAACTCTGGTGGAGGCTCGTAGCGGTTCT  461210

Query  1715    GACGTGCAAATCGATCGTCGAATTTGGGTATAGGGGCGAAAGACTAATCGAACCATCTAG  1774
               ||||||||||||||||||||||||||||||||||||||||||||||||||||||||||||
Sbjct  461209  GACGTGCAAATCGATCGTCGAATTTGGGTATAGGGGCGAAAGACTAATCGAACCATCTAG  461150

Query  1775    TAGCTGGTTCCTGCCGAAGTTTCCCTCAGGATAGCAGAAGCTCGTATCAGTTTTATGAGG  1834
               |||||||||| |||||||||||||||||||||||||||||||||||||||||||||||||
Sbjct  461149  TAGCTGGTTC-TGCCGAAGTTTCCCTCAGGATAGCAGAAGCTCGTATCAGTTTTATGAGG  461091

Query  1835    TAAAGCGAATGATTAGAGGTACCGGGGTTGAAATGACCTTGACCTATTCTCAAACTTTAA  1894
               |||||||||||||||||||| ||||||| |||||||||||||||||||||||||||||||
Sbjct  461090  TAAAGCGAATGATTAGAGGTTCCGGGGTCGAAATGACCTTGACCTATTCTCAAACTTTAA  461031

Query  1895    ATATGTAAGAAGTCCTTGTTGCTTAATTGAACGTGGACATTTGAATGAAGAGCTTTTAGT  1954
               |||||||||||||||||||| |||||||||||||||||||||||||||||||||||||||
Sbjct  461030  ATATGTAAGAAGTCCTTGTTACTTAATTGAACGTGGACATTTGAATGAAGAGCTTTTAGT  460971

Query  1955    GGGCCATTTTTGGTAAGCAGAACTGGCGATGCGGGATGAACCGAACGTGGAGTTAAGGTG  2014
               |||||||||||||||||||||||||||||||||||||||||||||||| |||||||||||
Sbjct  460970  GGGCCATTTTTGGTAAGCAGAACTGGCGATGCGGGATGAACCGAACGTAGAGTTAAGGTG  460911

Query  2015    CCGGAATACACGCTCATCAGACACCACAAAAGGTGTTAGTTCATCTAGACAGCCGGACGG  2074
               ||||||||||||||||||||||||||||||||||||||||||||||||||||||||||||
Sbjct  460910  CCGGAATACACGCTCATCAGACACCACAAAAGGTGTTAGTTCATCTAGACAGCCGGACGG  460851

Query  2075    TGGCCATGGAAGTCGGAATCCGCTAAGGAGTGTGTAACAACTCACCGGCCGAATGAACTA  2134
               ||||||||||||||||||||||||||||||||||||||||||||||||||||||||||||
Sbjct  460850  TGGCCATGGAAGTCGGAATCCGCTAAGGAGTGTGTAACAACTCACCGGCCGAATGAACTA  460791

Query  2135    GCCCTGAAAATGGATGGCGCTCAAGCGTGTTACCTATACTCCGCCGTCAGGGTTGAAATG  2194
               ||| |||||||||||||||||||||||||||||||||||||  ||||||||||||| |||
Sbjct  460790  GCC-TGAAAATGGATGGCGCTCAAGCGTGTTACCTATACTCTACCGTCAGGGTTGATATG  460732

Query  2195    AGGCCCTGACGAGTAGGCAGGCGTGGGGGTCAGTGACGAAGCCTAGGCCGTAAGGTCGGG  2254
               | |||||||||||||||||||||||| ||||||||||||||||||| |||||||||||||
Sbjct  460731  ATGCCCTGACGAGTAGGCAGGCGTGGAGGTCAGTGACGAAGCCTAGACCGTAAGGTCGGG  460672

Query  2255    TCGAACGGCCCCTAGTGC  2272
               |||||||||| |||||||
Sbjct  460671  TCGAACGGCCTCTAGTGC  460654


 Score = 350 bits (189),  Expect = 2e-91
 Identities = 219/233 (94%), Gaps = 4/233 (2%)
 Strand=Plus/Minus

Query  440     AAAACTTTCAACAATGGATCTCTTGGTTCTCGCATCGATGAAGAACGCAGCGAAATGCGA  499
               |||||||||||||| |||||||||||||||||||||||||||||||||||||||||||||
Sbjct  435243  AAAACTTTCAACAACGGATCTCTTGGTTCTCGCATCGATGAAGAACGCAGCGAAATGCGA  435184

Query  500     TACGTAATGTGAATTGCAGAATTCCGTGAATCATCGAATCTTTGAACGCACATTGCGCCC  559
               ||||||||||||||||||||||||||||||||||||||||||||||||||||||||||||
Sbjct  435183  TACGTAATGTGAATTGCAGAATTCCGTGAATCATCGAATCTTTGAACGCACATTGCGCCC  435124

Query  560     TCTGGTATTCCGGGGGGCATGCCTGTTTGAGCGTCATTTCCTTCTCAAACACATTGTGTT  619
                 ||||||||| |||||||||||||||||||||||||||||||||||||||  || ||||
Sbjct  435123  CTTGGTATTCCAGGGGGCATGCCTGTTTGAGCGTCATTTCCTTCTCAAACA--TTCTGTT  435066

Query  620     TGGTAGTGAGTGATACTCGTTTTTGAGTTAACTTGAAATTGTAGGCCATATCA  672
               |||||||||||||||||| |||  |||||||||||||||||  |||| | |||
Sbjct  435065  TGGTAGTGAGTGATACTC-TTTG-GAGTTAACTTGAAATTGCTGGCCTTTTCA  435015


 Score = 350 bits (189),  Expect = 2e-91
 Identities = 219/233 (94%), Gaps = 4/233 (2%)
 Strand=Plus/Minus

Query  440     AAAACTTTCAACAATGGATCTCTTGGTTCTCGCATCGATGAAGAACGCAGCGAAATGCGA  499
               |||||||||||||| |||||||||||||||||||||||||||||||||||||||||||||
Sbjct  444323  AAAACTTTCAACAACGGATCTCTTGGTTCTCGCATCGATGAAGAACGCAGCGAAATGCGA  444264

Query  500     TACGTAATGTGAATTGCAGAATTCCGTGAATCATCGAATCTTTGAACGCACATTGCGCCC  559
               ||||||||||||||||||||||||||||||||||||||||||||||||||||||||||||
Sbjct  444263  TACGTAATGTGAATTGCAGAATTCCGTGAATCATCGAATCTTTGAACGCACATTGCGCCC  444204

Query  560     TCTGGTATTCCGGGGGGCATGCCTGTTTGAGCGTCATTTCCTTCTCAAACACATTGTGTT  619
                 ||||||||| |||||||||||||||||||||||||||||||||||||||  || ||||
Sbjct  444203  CTTGGTATTCCAGGGGGCATGCCTGTTTGAGCGTCATTTCCTTCTCAAACA--TTCTGTT  444146

Query  620     TGGTAGTGAGTGATACTCGTTTTTGAGTTAACTTGAAATTGTAGGCCATATCA  672
               |||||||||||||||||| |||  |||||||||||||||||  |||| | |||
Sbjct  444145  TGGTAGTGAGTGATACTC-TTTG-GAGTTAACTTGAAATTGCTGGCCTTTTCA  444095


 Score = 350 bits (189),  Expect = 2e-91
 Identities = 219/233 (94%), Gaps = 4/233 (2%)
 Strand=Plus/Minus

Query  440     AAAACTTTCAACAATGGATCTCTTGGTTCTCGCATCGATGAAGAACGCAGCGAAATGCGA  499
               |||||||||||||| |||||||||||||||||||||||||||||||||||||||||||||
Sbjct  453403  AAAACTTTCAACAACGGATCTCTTGGTTCTCGCATCGATGAAGAACGCAGCGAAATGCGA  453344

Query  500     TACGTAATGTGAATTGCAGAATTCCGTGAATCATCGAATCTTTGAACGCACATTGCGCCC  559
               ||||||||||||||||||||||||||||||||||||||||||||||||||||||||||||
Sbjct  453343  TACGTAATGTGAATTGCAGAATTCCGTGAATCATCGAATCTTTGAACGCACATTGCGCCC  453284

Query  560     TCTGGTATTCCGGGGGGCATGCCTGTTTGAGCGTCATTTCCTTCTCAAACACATTGTGTT  619
                 ||||||||| |||||||||||||||||||||||||||||||||||||||  || ||||
Sbjct  453283  CTTGGTATTCCAGGGGGCATGCCTGTTTGAGCGTCATTTCCTTCTCAAACA--TTCTGTT  453226

Query  620     TGGTAGTGAGTGATACTCGTTTTTGAGTTAACTTGAAATTGTAGGCCATATCA  672
               |||||||||||||||||| |||  |||||||||||||||||  |||| | |||
Sbjct  453225  TGGTAGTGAGTGATACTC-TTTG-GAGTTAACTTGAAATTGCTGGCCTTTTCA  453175


 Score = 350 bits (189),  Expect = 2e-91
 Identities = 219/233 (94%), Gaps = 4/233 (2%)
 Strand=Plus/Minus

Query  440     AAAACTTTCAACAATGGATCTCTTGGTTCTCGCATCGATGAAGAACGCAGCGAAATGCGA  499
               |||||||||||||| |||||||||||||||||||||||||||||||||||||||||||||
Sbjct  462473  AAAACTTTCAACAACGGATCTCTTGGTTCTCGCATCGATGAAGAACGCAGCGAAATGCGA  462414

Query  500     TACGTAATGTGAATTGCAGAATTCCGTGAATCATCGAATCTTTGAACGCACATTGCGCCC  559
               ||||||||||||||||||||||||||||||||||||||||||||||||||||||||||||
Sbjct  462413  TACGTAATGTGAATTGCAGAATTCCGTGAATCATCGAATCTTTGAACGCACATTGCGCCC  462354

Query  560     TCTGGTATTCCGGGGGGCATGCCTGTTTGAGCGTCATTTCCTTCTCAAACACATTGTGTT  619
                 ||||||||| |||||||||||||||||||||||||||||||||||||||  || ||||
Sbjct  462353  CTTGGTATTCCAGGGGGCATGCCTGTTTGAGCGTCATTTCCTTCTCAAACA--TTCTGTT  462296

Query  620     TGGTAGTGAGTGATACTCGTTTTTGAGTTAACTTGAAATTGTAGGCCATATCA  672
               |||||||||||||||||| |||  |||||||||||||||||  |||| | |||
Sbjct  462295  TGGTAGTGAGTGATACTC-TTTG-GAGTTAACTTGAAATTGCTGGCCTTTTCA  462245


 Score = 350 bits (189),  Expect = 2e-91
 Identities = 219/233 (94%), Gaps = 4/233 (2%)
 Strand=Plus/Minus

Query  440     AAAACTTTCAACAATGGATCTCTTGGTTCTCGCATCGATGAAGAACGCAGCGAAATGCGA  499
               |||||||||||||| |||||||||||||||||||||||||||||||||||||||||||||
Sbjct  471538  AAAACTTTCAACAACGGATCTCTTGGTTCTCGCATCGATGAAGAACGCAGCGAAATGCGA  471479

Query  500     TACGTAATGTGAATTGCAGAATTCCGTGAATCATCGAATCTTTGAACGCACATTGCGCCC  559
               ||||||||||||||||||||||||||||||||||||||||||||||||||||||||||||
Sbjct  471478  TACGTAATGTGAATTGCAGAATTCCGTGAATCATCGAATCTTTGAACGCACATTGCGCCC  471419

Query  560     TCTGGTATTCCGGGGGGCATGCCTGTTTGAGCGTCATTTCCTTCTCAAACACATTGTGTT  619
                 ||||||||| |||||||||||||||||||||||||||||||||||||||  || ||||
Sbjct  471418  CTTGGTATTCCAGGGGGCATGCCTGTTTGAGCGTCATTTCCTTCTCAAACA--TTCTGTT  471361

Query  620     TGGTAGTGAGTGATACTCGTTTTTGAGTTAACTTGAAATTGTAGGCCATATCA  672
               |||||||||||||||||| |||  |||||||||||||||||  |||| | |||
Sbjct  471360  TGGTAGTGAGTGATACTC-TTTG-GAGTTAACTTGAAATTGCTGGCCTTTTCA  471310


 Score = 91.6 bits (49),  Expect = 1e-13
 Identities = 49/49 (100%), Gaps = 0/49 (0%)
 Strand=Plus/Minus

Query  1       CAAGGTTTCCGTAGGTGAACCTGCGGAAGGATCATTAAAGAAATTTAAT  49
               |||||||||||||||||||||||||||||||||||||||||||||||||
Sbjct  435640  CAAGGTTTCCGTAGGTGAACCTGCGGAAGGATCATTAAAGAAATTTAAT  435592


 Score = 91.6 bits (49),  Expect = 1e-13
 Identities = 49/49 (100%), Gaps = 0/49 (0%)
 Strand=Plus/Minus

Query  1       CAAGGTTTCCGTAGGTGAACCTGCGGAAGGATCATTAAAGAAATTTAAT  49
               |||||||||||||||||||||||||||||||||||||||||||||||||
Sbjct  444719  CAAGGTTTCCGTAGGTGAACCTGCGGAAGGATCATTAAAGAAATTTAAT  444671


 Score = 91.6 bits (49),  Expect = 1e-13
 Identities = 49/49 (100%), Gaps = 0/49 (0%)
 Strand=Plus/Minus

Query  1       CAAGGTTTCCGTAGGTGAACCTGCGGAAGGATCATTAAAGAAATTTAAT  49
               |||||||||||||||||||||||||||||||||||||||||||||||||
Sbjct  453800  CAAGGTTTCCGTAGGTGAACCTGCGGAAGGATCATTAAAGAAATTTAAT  453752


 Score = 91.6 bits (49),  Expect = 1e-13
 Identities = 49/49 (100%), Gaps = 0/49 (0%)
 Strand=Plus/Minus

Query  1       CAAGGTTTCCGTAGGTGAACCTGCGGAAGGATCATTAAAGAAATTTAAT  49
               |||||||||||||||||||||||||||||||||||||||||||||||||
Sbjct  462866  CAAGGTTTCCGTAGGTGAACCTGCGGAAGGATCATTAAAGAAATTTAAT  462818


 Score = 91.6 bits (49),  Expect = 1e-13
 Identities = 49/49 (100%), Gaps = 0/49 (0%)
 Strand=Plus/Minus

Query  1       CAAGGTTTCCGTAGGTGAACCTGCGGAAGGATCATTAAAGAAATTTAAT  49
               |||||||||||||||||||||||||||||||||||||||||||||||||
Sbjct  471935  CAAGGTTTCCGTAGGTGAACCTGCGGAAGGATCATTAAAGAAATTTAAT  471887


>MVPU01000017.1 Saccharomyces sp. M14 scaffold15, whole genome shotgun sequence
Length=570571

 Score = 2204 bits (1193),  Expect = 0.0
 Identities = 1374/1458 (94%), Gaps = 25/1458 (2%)
 Strand=Plus/Plus

Query  821     TCTTTAAGTTTGACCTCAAATCAGGTAGGGTTACCCGCTGAACTTAAGCATATCAATAAG  880
               |||| ||||||||||||||||||||||||  |||||||||||||||||||||||||||||
Sbjct  110594  TCTTAAAGTTTGACCTCAAATCAGGTAGGAGTACCCGCTGAACTTAAGCATATCAATAAG  110653

Query  881     CGGAGGAAAAGAAACCAACTGGGATTGCCTTAGTAACGGCGAGTGAAGCGGCAAAAGCTC  940
               ||||||||||||||||||| ||||||||||||||||||||||||||||||||||||||||
Sbjct  110654  CGGAGGAAAAGAAACCAACCGGGATTGCCTTAGTAACGGCGAGTGAAGCGGCAAAAGCTC  110713

Query  941     AAATTTGAAATCTGGTACCTTTGGTGCCCGAGTTGTAATTTGGAGAGTACCACTTTGGGA  1000
               ||||||||||||||||||||| |||||||||||||||||||||||||  | |||||||| 
Sbjct  110714  AAATTTGAAATCTGGTACCTTCGGTGCCCGAGTTGTAATTTGGAGAGGGCAACTTTGGGG  110773

Query  1001    CTGTACTTTGCCTATGTTCCTTGGAACAGGACGTCATGGAGGGTGAGAATCCCGTGTGGC  1060
               | || | ||| |||||||||||||||||||||||||| ||||||||||||||||||||||
Sbjct  110774  CCGTTCCTTGTCTATGTTCCTTGGAACAGGACGTCATAGAGGGTGAGAATCCCGTGTGGC  110833

Query  1061    GAGG-GTGTCAGTTCTTTGTAAAGGGTG-C-TCGAAGAGTCGAGTTGTTTGGGAATGCAG  1117
               |||| ||| | |||||||||||||  || | |||||||||||||||||||||||||||||
Sbjct  110834  GAGGAGTG-CGGTTCTTTGTAAAG--TGCCTTCGAAGAGTCGAGTTGTTTGGGAATGCAG  110890

Query  1118    CTCTAAGTGGGTGGTAAATTCCATCTAAAGCTAAATACAGGCGAGAGACCGATAGCGAAC  1177
               |||||||||||||||||||||||||||||||||||||  |||||||||||||||||||||
Sbjct  110891  CTCTAAGTGGGTGGTAAATTCCATCTAAAGCTAAATATTGGCGAGAGACCGATAGCGAAC  110950

Query  1178    AAGTACAGTGATGGAAAGATGAAAAGAACTTTGAAAAGAGAGTGAAAAAGTACGTGAAAT  1237
               ||||||||||||||||||||||||||||||||||||||||||||||||||||||||||||
Sbjct  110951  AAGTACAGTGATGGAAAGATGAAAAGAACTTTGAAAAGAGAGTGAAAAAGTACGTGAAAT  111010

Query  1238    TGTTGAAAGGGAAGGGCATTTGATCAGACATGGTGTTTTGCGCCCCTTGCCTCTCGTGGG  1297
               |||||||||||||||||||||||||||||||||||||||| ||||  |||  || |||||
Sbjct  111011  TGTTGAAAGGGAAGGGCATTTGATCAGACATGGTGTTTTGTGCCCTCTGCTCCTTGTGGG  111070

Query  1298    CTTGGGACTCTCGCAGCTCACTGGGCCAGCATCGGTTTTGGCGGCCGGAAAAAACC-TAG  1356
                  |||| |||||||  |||||||||||||||| ||||||| ||| ||| ||| || || 
Sbjct  111071  TAGGGGAATCTCGCATTTCACTGGGCCAGCATCAGTTTTGGTGGCAGGATAAATCCATA-  111129

Query  1357    GGAATGTGGCTCTGCGCCTCGGTGTAGAGTGTTATAGCCCTG-GGGAATACGGCCAGTCG  1415
               ||||||| ||| |  ||||| | ||| ||| |||||| |||| |||||||| |||||  |
Sbjct  111130  GGAATGTAGCT-T--GCCTC-G-GTA-AGTATTATAG-CCTGTGGGAATACTGCCAGCTG  111182

Query  1416    GGACCGAGGACTGCGATACTTGTTA-TCTAGGATGCTGGCATAATGGTTATATGCCGCCC  1474
               |||| |||||||||||  |  || | || |||||||||||||||||||||||||||||||
Sbjct  111183  GGACTGAGGACTGCGA--C--GTAAGTCAAGGATGCTGGCATAATGGTTATATGCCGCCC  111238

Query  1475    GTCTTGAAACACGGACCAAGGAGTCTAACGTCTATGCGAGTGTTTGGGTGTTAAACCCGT  1534
               ||||||||||||||||||||||||||||||||||||||||||||||||||| |||||| |
Sbjct  111239  GTCTTGAAACACGGACCAAGGAGTCTAACGTCTATGCGAGTGTTTGGGTGTAAAACCCAT  111298

Query  1535    ACGCGTAATGAAAGTGAACGTAGGTTGGGGCCCTCCACCTGGGGGGTGCACAATCGACCG  1594
               |||||||||||||||||||||||||||||||| | |  |   | ||||||||||||||||
Sbjct  111299  ACGCGTAATGAAAGTGAACGTAGGTTGGGGCC-T-C-GC-AAGAGGTGCACAATCGACCG  111354

Query  1595    ATCCTGATGTCTTCGGATGGATTTGAGTAAGAGCATAGCTGTTGGGACCCGAAAGATGGT  1654
               ||||||||||||||||||||||||||||||||||||||||||||||||||||||||||||
Sbjct  111355  ATCCTGATGTCTTCGGATGGATTTGAGTAAGAGCATAGCTGTTGGGACCCGAAAGATGGT  111414

Query  1655    GAACTATGCCTGAATAGGGTGAAGCCAGAGGAAACTCTGGTGGAGGCTCGTAGCGGTTCT  1714
               ||||||||||||||||||||||||||||||||||||||||||||||||||||||||||||
Sbjct  111415  GAACTATGCCTGAATAGGGTGAAGCCAGAGGAAACTCTGGTGGAGGCTCGTAGCGGTTCT  111474

Query  1715    GACGTGCAAATCGATCGTCGAATTTGGGTATAGGGGCGAAAGACTAATCGAACCATCTAG  1774
               ||||||||||||||||||||||||||||||||||||||||||||||||||||||||||||
Sbjct  111475  GACGTGCAAATCGATCGTCGAATTTGGGTATAGGGGCGAAAGACTAATCGAACCATCTAG  111534

Query  1775    TAGCTGGTTCCTGCCGAAGTTTCCCTCAGGATAGCAGAAGCTCGTATCAGTTTTATGAGG  1834
               ||||||||||||||||||||||||||||||||||||||||||||||||||||||||||||
Sbjct  111535  TAGCTGGTTCCTGCCGAAGTTTCCCTCAGGATAGCAGAAGCTCGTATCAGTTTTATGAGG  111594

Query  1835    TAAAGCGAATGATTAGAGGTACCGGGGTTGAAATGACCTTGACCTATTCTCAAACTTTAA  1894
               |||||||||||||||||||| ||||||| |||||||||||||||||||||||||||||||
Sbjct  111595  TAAAGCGAATGATTAGAGGTTCCGGGGTCGAAATGACCTTGACCTATTCTCAAACTTTAA  111654

Query  1895    ATATGTAAGAAGTCCTTGTTGCTTAATTGAACGTGGACATTTGAATGAAGAGCTTTTAGT  1954
               |||||||||||||||||||| |||||||||||||||||||||||||||||||||||||||
Sbjct  111655  ATATGTAAGAAGTCCTTGTTACTTAATTGAACGTGGACATTTGAATGAAGAGCTTTTAGT  111714

Query  1955    GGGCCATTTTTGGTAAGCAGAACTGGCGATGCGGGATGAACCGAACGTGGAGTTAAGGTG  2014
               |||||||||||||||||||||||||||||||||||||||||||||||| |||||||||||
Sbjct  111715  GGGCCATTTTTGGTAAGCAGAACTGGCGATGCGGGATGAACCGAACGTAGAGTTAAGGTG  111774

Query  2015    CCGGAATACACGCTCATCAGACACCACAAAAGGTGTTAGTTCATCTAGACAGCCGGACGG  2074
               ||||||||||||||||||||||||||||||||||||||||||||||||||||||||||||
Sbjct  111775  CCGGAATACACGCTCATCAGACACCACAAAAGGTGTTAGTTCATCTAGACAGCCGGACGG  111834

Query  2075    TGGCCATGGAAGTCGGAATCCGCTAAGGAGTGTGTAACAACTCACCGGCCGAATGAACTA  2134
               ||||||||||||||||||||||||||||||||||||||||||||||||||||||||||||
Sbjct  111835  TGGCCATGGAAGTCGGAATCCGCTAAGGAGTGTGTAACAACTCACCGGCCGAATGAACTA  111894

Query  2135    GCCCTGAAAATGGATGGCGCTCAAGCGTGTTACCTATACTCCGCCGTCAGGGTTGAAATG  2194
               |||||||||||||||||||||||||||||||||||||||||  ||||||||||||| |||
Sbjct  111895  GCCCTGAAAATGGATGGCGCTCAAGCGTGTTACCTATACTCTACCGTCAGGGTTGATATG  111954

Query  2195    AGGCCCTGACGAGTAGGCAGGCGTGGGGGTCAGTGACGAAGCCTAGGCCGTAAGGTCGGG  2254
               | |||||||||||||||||||||||| ||||||||||||||||||| |||||||||||||
Sbjct  111955  ATGCCCTGACGAGTAGGCAGGCGTGGAGGTCAGTGACGAAGCCTAGACCGTAAGGTCGGG  112014

Query  2255    TCGAACGGCCCCTAGTGC  2272
               |||||||||| |||||||
Sbjct  112015  TCGAACGGCCTCTAGTGC  112032


 Score = 351 bits (190),  Expect = 4e-92
 Identities = 219/232 (94%), Gaps = 6/232 (3%)
 Strand=Plus/Plus

Query  429     AAAACAACTTCAAAACTTTCAACAATGGATCTCTTGGTTCTCGCATCGATGAAGAACGCA  488
               |||| || || |||||||||||||| ||||||||||||||||||||||||||||||||||
Sbjct  110200  AAAA-AA-TTAAAAACTTTCAACAACGGATCTCTTGGTTCTCGCATCGATGAAGAACGCA  110257

Query  489     GCGAAATGCGATACGTAATGTGAATTGCAGAATTCCGTGAATCATCGAATCTTTGAACGC  548
               ||||||||||||||||||||||||||||||||||||||||||||||||||||||||||||
Sbjct  110258  GCGAAATGCGATACGTAATGTGAATTGCAGAATTCCGTGAATCATCGAATCTTTGAACGC  110317

Query  549     ACATTGCGCCCTCTGGTATTCCGGGGGGCATGCCTGTTTGAGCGTCATTTCCTTCTCAAA  608
               |||||||||||  ||||||||| |||||||||||||||||||||||||||||||||||| 
Sbjct  110318  ACATTGCGCCCCTTGGTATTCCAGGGGGCATGCCTGTTTGAGCGTCATTTCCTTCTCAA-  110376

Query  609     CACATTGTGTTTGGTAGTGAGTGATACTCGTTTTTGAGTTAACTTGAAATTG  660
                ||||| |||||||||||||||||||||| |||  |||||||||||||||||
Sbjct  110377  -ACATTCTGTTTGGTAGTGAGTGATACTC-TTTG-GAGTTAACTTGAAATTG  110425


 Score = 91.6 bits (49),  Expect = 1e-13
 Identities = 49/49 (100%), Gaps = 0/49 (0%)
 Strand=Plus/Plus

Query  1       CAAGGTTTCCGTAGGTGAACCTGCGGAAGGATCATTAAAGAAATTTAAT  49
               |||||||||||||||||||||||||||||||||||||||||||||||||
Sbjct  109816  CAAGGTTTCCGTAGGTGAACCTGCGGAAGGATCATTAAAGAAATTTAAT  109864


>BK006945.2 TPA_inf: Saccharomyces cerevisiae S288C chromosome XII, complete 
sequence
Length=1078177

 Score = 2204 bits (1193),  Expect = 0.0
 Identities = 1374/1458 (94%), Gaps = 25/1458 (2%)
 Strand=Plus/Minus

Query  821     TCTTTAAGTTTGACCTCAAATCAGGTAGGGTTACCCGCTGAACTTAAGCATATCAATAAG  880
               |||| ||||||||||||||||||||||||  |||||||||||||||||||||||||||||
Sbjct  455188  TCTTAAAGTTTGACCTCAAATCAGGTAGGAGTACCCGCTGAACTTAAGCATATCAATAAG  455129

Query  881     CGGAGGAAAAGAAACCAACTGGGATTGCCTTAGTAACGGCGAGTGAAGCGGCAAAAGCTC  940
               ||||||||||||||||||| ||||||||||||||||||||||||||||||||||||||||
Sbjct  455128  CGGAGGAAAAGAAACCAACCGGGATTGCCTTAGTAACGGCGAGTGAAGCGGCAAAAGCTC  455069

Query  941     AAATTTGAAATCTGGTACCTTTGGTGCCCGAGTTGTAATTTGGAGAGTACCACTTTGGGA  1000
               ||||||||||||||||||||| |||||||||||||||||||||||||  | |||||||| 
Sbjct  455068  AAATTTGAAATCTGGTACCTTCGGTGCCCGAGTTGTAATTTGGAGAGGGCAACTTTGGGG  455009

Query  1001    CTGTACTTTGCCTATGTTCCTTGGAACAGGACGTCATGGAGGGTGAGAATCCCGTGTGGC  1060
               | || | ||| |||||||||||||||||||||||||| ||||||||||||||||||||||
Sbjct  455008  CCGTTCCTTGTCTATGTTCCTTGGAACAGGACGTCATAGAGGGTGAGAATCCCGTGTGGC  454949

Query  1061    GAGG-GTGTCAGTTCTTTGTAAAGGGTG-C-TCGAAGAGTCGAGTTGTTTGGGAATGCAG  1117
               |||| ||| | |||||||||||||  || | |||||||||||||||||||||||||||||
Sbjct  454948  GAGGAGTG-CGGTTCTTTGTAAAG--TGCCTTCGAAGAGTCGAGTTGTTTGGGAATGCAG  454892

Query  1118    CTCTAAGTGGGTGGTAAATTCCATCTAAAGCTAAATACAGGCGAGAGACCGATAGCGAAC  1177
               |||||||||||||||||||||||||||||||||||||  |||||||||||||||||||||
Sbjct  454891  CTCTAAGTGGGTGGTAAATTCCATCTAAAGCTAAATATTGGCGAGAGACCGATAGCGAAC  454832

Query  1178    AAGTACAGTGATGGAAAGATGAAAAGAACTTTGAAAAGAGAGTGAAAAAGTACGTGAAAT  1237
               ||||||||||||||||||||||||||||||||||||||||||||||||||||||||||||
Sbjct  454831  AAGTACAGTGATGGAAAGATGAAAAGAACTTTGAAAAGAGAGTGAAAAAGTACGTGAAAT  454772

Query  1238    TGTTGAAAGGGAAGGGCATTTGATCAGACATGGTGTTTTGCGCCCCTTGCCTCTCGTGGG  1297
               |||||||||||||||||||||||||||||||||||||||| ||||  |||  || |||||
Sbjct  454771  TGTTGAAAGGGAAGGGCATTTGATCAGACATGGTGTTTTGTGCCCTCTGCTCCTTGTGGG  454712

Query  1298    CTTGGGACTCTCGCAGCTCACTGGGCCAGCATCGGTTTTGGCGGCCGGAAAAAACC-TAG  1356
                  |||| |||||||  |||||||||||||||| ||||||| ||| ||| ||| || || 
Sbjct  454711  TAGGGGAATCTCGCATTTCACTGGGCCAGCATCAGTTTTGGTGGCAGGATAAATCCATA-  454653

Query  1357    GGAATGTGGCTCTGCGCCTCGGTGTAGAGTGTTATAGCCCTG-GGGAATACGGCCAGTCG  1415
               ||||||| ||| |  ||||| | ||| ||| |||||| |||| |||||||| |||||  |
Sbjct  454652  GGAATGTAGCT-T--GCCTC-G-GTA-AGTATTATAG-CCTGTGGGAATACTGCCAGCTG  454600

Query  1416    GGACCGAGGACTGCGATACTTGTTA-TCTAGGATGCTGGCATAATGGTTATATGCCGCCC  1474
               |||| |||||||||||  |  || | || |||||||||||||||||||||||||||||||
Sbjct  454599  GGACTGAGGACTGCGA--C--GTAAGTCAAGGATGCTGGCATAATGGTTATATGCCGCCC  454544

Query  1475    GTCTTGAAACACGGACCAAGGAGTCTAACGTCTATGCGAGTGTTTGGGTGTTAAACCCGT  1534
               ||||||||||||||||||||||||||||||||||||||||||||||||||| |||||| |
Sbjct  454543  GTCTTGAAACACGGACCAAGGAGTCTAACGTCTATGCGAGTGTTTGGGTGTAAAACCCAT  454484

Query  1535    ACGCGTAATGAAAGTGAACGTAGGTTGGGGCCCTCCACCTGGGGGGTGCACAATCGACCG  1594
               |||||||||||||||||||||||||||||||| | |  |   | ||||||||||||||||
Sbjct  454483  ACGCGTAATGAAAGTGAACGTAGGTTGGGGCC-T-C-GC-AAGAGGTGCACAATCGACCG  454428

Query  1595    ATCCTGATGTCTTCGGATGGATTTGAGTAAGAGCATAGCTGTTGGGACCCGAAAGATGGT  1654
               ||||||||||||||||||||||||||||||||||||||||||||||||||||||||||||
Sbjct  454427  ATCCTGATGTCTTCGGATGGATTTGAGTAAGAGCATAGCTGTTGGGACCCGAAAGATGGT  454368

Query  1655    GAACTATGCCTGAATAGGGTGAAGCCAGAGGAAACTCTGGTGGAGGCTCGTAGCGGTTCT  1714
               ||||||||||||||||||||||||||||||||||||||||||||||||||||||||||||
Sbjct  454367  GAACTATGCCTGAATAGGGTGAAGCCAGAGGAAACTCTGGTGGAGGCTCGTAGCGGTTCT  454308

Query  1715    GACGTGCAAATCGATCGTCGAATTTGGGTATAGGGGCGAAAGACTAATCGAACCATCTAG  1774
               ||||||||||||||||||||||||||||||||||||||||||||||||||||||||||||
Sbjct  454307  GACGTGCAAATCGATCGTCGAATTTGGGTATAGGGGCGAAAGACTAATCGAACCATCTAG  454248

Query  1775    TAGCTGGTTCCTGCCGAAGTTTCCCTCAGGATAGCAGAAGCTCGTATCAGTTTTATGAGG  1834
               ||||||||||||||||||||||||||||||||||||||||||||||||||||||||||||
Sbjct  454247  TAGCTGGTTCCTGCCGAAGTTTCCCTCAGGATAGCAGAAGCTCGTATCAGTTTTATGAGG  454188

Query  1835    TAAAGCGAATGATTAGAGGTACCGGGGTTGAAATGACCTTGACCTATTCTCAAACTTTAA  1894
               |||||||||||||||||||| ||||||| |||||||||||||||||||||||||||||||
Sbjct  454187  TAAAGCGAATGATTAGAGGTTCCGGGGTCGAAATGACCTTGACCTATTCTCAAACTTTAA  454128

Query  1895    ATATGTAAGAAGTCCTTGTTGCTTAATTGAACGTGGACATTTGAATGAAGAGCTTTTAGT  1954
               |||||||||||||||||||| |||||||||||||||||||||||||||||||||||||||
Sbjct  454127  ATATGTAAGAAGTCCTTGTTACTTAATTGAACGTGGACATTTGAATGAAGAGCTTTTAGT  454068

Query  1955    GGGCCATTTTTGGTAAGCAGAACTGGCGATGCGGGATGAACCGAACGTGGAGTTAAGGTG  2014
               |||||||||||||||||||||||||||||||||||||||||||||||| |||||||||||
Sbjct  454067  GGGCCATTTTTGGTAAGCAGAACTGGCGATGCGGGATGAACCGAACGTAGAGTTAAGGTG  454008

Query  2015    CCGGAATACACGCTCATCAGACACCACAAAAGGTGTTAGTTCATCTAGACAGCCGGACGG  2074
               ||||||||||||||||||||||||||||||||||||||||||||||||||||||||||||
Sbjct  454007  CCGGAATACACGCTCATCAGACACCACAAAAGGTGTTAGTTCATCTAGACAGCCGGACGG  453948

Query  2075    TGGCCATGGAAGTCGGAATCCGCTAAGGAGTGTGTAACAACTCACCGGCCGAATGAACTA  2134
               ||||||||||||||||||||||||||||||||||||||||||||||||||||||||||||
Sbjct  453947  TGGCCATGGAAGTCGGAATCCGCTAAGGAGTGTGTAACAACTCACCGGCCGAATGAACTA  453888

Query  2135    GCCCTGAAAATGGATGGCGCTCAAGCGTGTTACCTATACTCCGCCGTCAGGGTTGAAATG  2194
               |||||||||||||||||||||||||||||||||||||||||  ||||||||||||| |||
Sbjct  453887  GCCCTGAAAATGGATGGCGCTCAAGCGTGTTACCTATACTCTACCGTCAGGGTTGATATG  453828

Query  2195    AGGCCCTGACGAGTAGGCAGGCGTGGGGGTCAGTGACGAAGCCTAGGCCGTAAGGTCGGG  2254
               | |||||||||||||||||||||||| ||||||||||||||||||| |||||||||||||
Sbjct  453827  ATGCCCTGACGAGTAGGCAGGCGTGGAGGTCAGTGACGAAGCCTAGACCGTAAGGTCGGG  453768

Query  2255    TCGAACGGCCCCTAGTGC  2272
               |||||||||| |||||||
Sbjct  453767  TCGAACGGCCTCTAGTGC  453750


 Score = 2204 bits (1193),  Expect = 0.0
 Identities = 1374/1458 (94%), Gaps = 25/1458 (2%)
 Strand=Plus/Minus

Query  821     TCTTTAAGTTTGACCTCAAATCAGGTAGGGTTACCCGCTGAACTTAAGCATATCAATAAG  880
               |||| ||||||||||||||||||||||||  |||||||||||||||||||||||||||||
Sbjct  464325  TCTTAAAGTTTGACCTCAAATCAGGTAGGAGTACCCGCTGAACTTAAGCATATCAATAAG  464266

Query  881     CGGAGGAAAAGAAACCAACTGGGATTGCCTTAGTAACGGCGAGTGAAGCGGCAAAAGCTC  940
               ||||||||||||||||||| ||||||||||||||||||||||||||||||||||||||||
Sbjct  464265  CGGAGGAAAAGAAACCAACCGGGATTGCCTTAGTAACGGCGAGTGAAGCGGCAAAAGCTC  464206

Query  941     AAATTTGAAATCTGGTACCTTTGGTGCCCGAGTTGTAATTTGGAGAGTACCACTTTGGGA  1000
               ||||||||||||||||||||| |||||||||||||||||||||||||  | |||||||| 
Sbjct  464205  AAATTTGAAATCTGGTACCTTCGGTGCCCGAGTTGTAATTTGGAGAGGGCAACTTTGGGG  464146

Query  1001    CTGTACTTTGCCTATGTTCCTTGGAACAGGACGTCATGGAGGGTGAGAATCCCGTGTGGC  1060
               | || | ||| |||||||||||||||||||||||||| ||||||||||||||||||||||
Sbjct  464145  CCGTTCCTTGTCTATGTTCCTTGGAACAGGACGTCATAGAGGGTGAGAATCCCGTGTGGC  464086

Query  1061    GAGG-GTGTCAGTTCTTTGTAAAGGGTG-C-TCGAAGAGTCGAGTTGTTTGGGAATGCAG  1117
               |||| ||| | |||||||||||||  || | |||||||||||||||||||||||||||||
Sbjct  464085  GAGGAGTG-CGGTTCTTTGTAAAG--TGCCTTCGAAGAGTCGAGTTGTTTGGGAATGCAG  464029

Query  1118    CTCTAAGTGGGTGGTAAATTCCATCTAAAGCTAAATACAGGCGAGAGACCGATAGCGAAC  1177
               |||||||||||||||||||||||||||||||||||||  |||||||||||||||||||||
Sbjct  464028  CTCTAAGTGGGTGGTAAATTCCATCTAAAGCTAAATATTGGCGAGAGACCGATAGCGAAC  463969

Query  1178    AAGTACAGTGATGGAAAGATGAAAAGAACTTTGAAAAGAGAGTGAAAAAGTACGTGAAAT  1237
               ||||||||||||||||||||||||||||||||||||||||||||||||||||||||||||
Sbjct  463968  AAGTACAGTGATGGAAAGATGAAAAGAACTTTGAAAAGAGAGTGAAAAAGTACGTGAAAT  463909

Query  1238    TGTTGAAAGGGAAGGGCATTTGATCAGACATGGTGTTTTGCGCCCCTTGCCTCTCGTGGG  1297
               |||||||||||||||||||||||||||||||||||||||| ||||  |||  || |||||
Sbjct  463908  TGTTGAAAGGGAAGGGCATTTGATCAGACATGGTGTTTTGTGCCCTCTGCTCCTTGTGGG  463849

Query  1298    CTTGGGACTCTCGCAGCTCACTGGGCCAGCATCGGTTTTGGCGGCCGGAAAAAACC-TAG  1356
                  |||| |||||||  |||||||||||||||| ||||||| ||| ||| ||| || || 
Sbjct  463848  TAGGGGAATCTCGCATTTCACTGGGCCAGCATCAGTTTTGGTGGCAGGATAAATCCATA-  463790

Query  1357    GGAATGTGGCTCTGCGCCTCGGTGTAGAGTGTTATAGCCCTG-GGGAATACGGCCAGTCG  1415
               ||||||| ||| |  ||||| | ||| ||| |||||| |||| |||||||| |||||  |
Sbjct  463789  GGAATGTAGCT-T--GCCTC-G-GTA-AGTATTATAG-CCTGTGGGAATACTGCCAGCTG  463737

Query  1416    GGACCGAGGACTGCGATACTTGTTA-TCTAGGATGCTGGCATAATGGTTATATGCCGCCC  1474
               |||| |||||||||||  |  || | || |||||||||||||||||||||||||||||||
Sbjct  463736  GGACTGAGGACTGCGA--C--GTAAGTCAAGGATGCTGGCATAATGGTTATATGCCGCCC  463681

Query  1475    GTCTTGAAACACGGACCAAGGAGTCTAACGTCTATGCGAGTGTTTGGGTGTTAAACCCGT  1534
               ||||||||||||||||||||||||||||||||||||||||||||||||||| |||||| |
Sbjct  463680  GTCTTGAAACACGGACCAAGGAGTCTAACGTCTATGCGAGTGTTTGGGTGTAAAACCCAT  463621

Query  1535    ACGCGTAATGAAAGTGAACGTAGGTTGGGGCCCTCCACCTGGGGGGTGCACAATCGACCG  1594
               |||||||||||||||||||||||||||||||| | |  |   | ||||||||||||||||
Sbjct  463620  ACGCGTAATGAAAGTGAACGTAGGTTGGGGCC-T-C-GC-AAGAGGTGCACAATCGACCG  463565

Query  1595    ATCCTGATGTCTTCGGATGGATTTGAGTAAGAGCATAGCTGTTGGGACCCGAAAGATGGT  1654
               ||||||||||||||||||||||||||||||||||||||||||||||||||||||||||||
Sbjct  463564  ATCCTGATGTCTTCGGATGGATTTGAGTAAGAGCATAGCTGTTGGGACCCGAAAGATGGT  463505

Query  1655    GAACTATGCCTGAATAGGGTGAAGCCAGAGGAAACTCTGGTGGAGGCTCGTAGCGGTTCT  1714
               ||||||||||||||||||||||||||||||||||||||||||||||||||||||||||||
Sbjct  463504  GAACTATGCCTGAATAGGGTGAAGCCAGAGGAAACTCTGGTGGAGGCTCGTAGCGGTTCT  463445

Query  1715    GACGTGCAAATCGATCGTCGAATTTGGGTATAGGGGCGAAAGACTAATCGAACCATCTAG  1774
               ||||||||||||||||||||||||||||||||||||||||||||||||||||||||||||
Sbjct  463444  GACGTGCAAATCGATCGTCGAATTTGGGTATAGGGGCGAAAGACTAATCGAACCATCTAG  463385

Query  1775    TAGCTGGTTCCTGCCGAAGTTTCCCTCAGGATAGCAGAAGCTCGTATCAGTTTTATGAGG  1834
               ||||||||||||||||||||||||||||||||||||||||||||||||||||||||||||
Sbjct  463384  TAGCTGGTTCCTGCCGAAGTTTCCCTCAGGATAGCAGAAGCTCGTATCAGTTTTATGAGG  463325

Query  1835    TAAAGCGAATGATTAGAGGTACCGGGGTTGAAATGACCTTGACCTATTCTCAAACTTTAA  1894
               |||||||||||||||||||| ||||||| |||||||||||||||||||||||||||||||
Sbjct  463324  TAAAGCGAATGATTAGAGGTTCCGGGGTCGAAATGACCTTGACCTATTCTCAAACTTTAA  463265

Query  1895    ATATGTAAGAAGTCCTTGTTGCTTAATTGAACGTGGACATTTGAATGAAGAGCTTTTAGT  1954
               |||||||||||||||||||| |||||||||||||||||||||||||||||||||||||||
Sbjct  463264  ATATGTAAGAAGTCCTTGTTACTTAATTGAACGTGGACATTTGAATGAAGAGCTTTTAGT  463205

Query  1955    GGGCCATTTTTGGTAAGCAGAACTGGCGATGCGGGATGAACCGAACGTGGAGTTAAGGTG  2014
               |||||||||||||||||||||||||||||||||||||||||||||||| |||||||||||
Sbjct  463204  GGGCCATTTTTGGTAAGCAGAACTGGCGATGCGGGATGAACCGAACGTAGAGTTAAGGTG  463145

Query  2015    CCGGAATACACGCTCATCAGACACCACAAAAGGTGTTAGTTCATCTAGACAGCCGGACGG  2074
               ||||||||||||||||||||||||||||||||||||||||||||||||||||||||||||
Sbjct  463144  CCGGAATACACGCTCATCAGACACCACAAAAGGTGTTAGTTCATCTAGACAGCCGGACGG  463085

Query  2075    TGGCCATGGAAGTCGGAATCCGCTAAGGAGTGTGTAACAACTCACCGGCCGAATGAACTA  2134
               ||||||||||||||||||||||||||||||||||||||||||||||||||||||||||||
Sbjct  463084  TGGCCATGGAAGTCGGAATCCGCTAAGGAGTGTGTAACAACTCACCGGCCGAATGAACTA  463025

Query  2135    GCCCTGAAAATGGATGGCGCTCAAGCGTGTTACCTATACTCCGCCGTCAGGGTTGAAATG  2194
               |||||||||||||||||||||||||||||||||||||||||  ||||||||||||| |||
Sbjct  463024  GCCCTGAAAATGGATGGCGCTCAAGCGTGTTACCTATACTCTACCGTCAGGGTTGATATG  462965

Query  2195    AGGCCCTGACGAGTAGGCAGGCGTGGGGGTCAGTGACGAAGCCTAGGCCGTAAGGTCGGG  2254
               | |||||||||||||||||||||||| ||||||||||||||||||| |||||||||||||
Sbjct  462964  ATGCCCTGACGAGTAGGCAGGCGTGGAGGTCAGTGACGAAGCCTAGACCGTAAGGTCGGG  462905

Query  2255    TCGAACGGCCCCTAGTGC  2272
               |||||||||| |||||||
Sbjct  462904  TCGAACGGCCTCTAGTGC  462887


 Score = 350 bits (189),  Expect = 2e-91
 Identities = 219/233 (94%), Gaps = 4/233 (2%)
 Strand=Plus/Minus

Query  440     AAAACTTTCAACAATGGATCTCTTGGTTCTCGCATCGATGAAGAACGCAGCGAAATGCGA  499
               |||||||||||||| |||||||||||||||||||||||||||||||||||||||||||||
Sbjct  455572  AAAACTTTCAACAACGGATCTCTTGGTTCTCGCATCGATGAAGAACGCAGCGAAATGCGA  455513

Query  500     TACGTAATGTGAATTGCAGAATTCCGTGAATCATCGAATCTTTGAACGCACATTGCGCCC  559
               ||||||||||||||||||||||||||||||||||||||||||||||||||||||||||||
Sbjct  455512  TACGTAATGTGAATTGCAGAATTCCGTGAATCATCGAATCTTTGAACGCACATTGCGCCC  455453

Query  560     TCTGGTATTCCGGGGGGCATGCCTGTTTGAGCGTCATTTCCTTCTCAAACACATTGTGTT  619
                 ||||||||| |||||||||||||||||||||||||||||||||||||||  || ||||
Sbjct  455452  CTTGGTATTCCAGGGGGCATGCCTGTTTGAGCGTCATTTCCTTCTCAAACA--TTCTGTT  455395

Query  620     TGGTAGTGAGTGATACTCGTTTTTGAGTTAACTTGAAATTGTAGGCCATATCA  672
               |||||||||||||||||| |||  |||||||||||||||||  |||| | |||
Sbjct  455394  TGGTAGTGAGTGATACTC-TTTG-GAGTTAACTTGAAATTGCTGGCCTTTTCA  455344


 Score = 350 bits (189),  Expect = 2e-91
 Identities = 219/233 (94%), Gaps = 4/233 (2%)
 Strand=Plus/Minus

Query  440     AAAACTTTCAACAATGGATCTCTTGGTTCTCGCATCGATGAAGAACGCAGCGAAATGCGA  499
               |||||||||||||| |||||||||||||||||||||||||||||||||||||||||||||
Sbjct  464709  AAAACTTTCAACAACGGATCTCTTGGTTCTCGCATCGATGAAGAACGCAGCGAAATGCGA  464650

Query  500     TACGTAATGTGAATTGCAGAATTCCGTGAATCATCGAATCTTTGAACGCACATTGCGCCC  559
               ||||||||||||||||||||||||||||||||||||||||||||||||||||||||||||
Sbjct  464649  TACGTAATGTGAATTGCAGAATTCCGTGAATCATCGAATCTTTGAACGCACATTGCGCCC  464590

Query  560     TCTGGTATTCCGGGGGGCATGCCTGTTTGAGCGTCATTTCCTTCTCAAACACATTGTGTT  619
                 ||||||||| |||||||||||||||||||||||||||||||||||||||  || ||||
Sbjct  464589  CTTGGTATTCCAGGGGGCATGCCTGTTTGAGCGTCATTTCCTTCTCAAACA--TTCTGTT  464532

Query  620     TGGTAGTGAGTGATACTCGTTTTTGAGTTAACTTGAAATTGTAGGCCATATCA  672
               |||||||||||||||||| |||  |||||||||||||||||  |||| | |||
Sbjct  464531  TGGTAGTGAGTGATACTC-TTTG-GAGTTAACTTGAAATTGCTGGCCTTTTCA  464481


 Score = 91.6 bits (49),  Expect = 1e-13
 Identities = 49/49 (100%), Gaps = 0/49 (0%)
 Strand=Plus/Minus

Query  1       CAAGGTTTCCGTAGGTGAACCTGCGGAAGGATCATTAAAGAAATTTAAT  49
               |||||||||||||||||||||||||||||||||||||||||||||||||
Sbjct  455969  CAAGGTTTCCGTAGGTGAACCTGCGGAAGGATCATTAAAGAAATTTAAT  455921


 Score = 91.6 bits (49),  Expect = 1e-13
 Identities = 49/49 (100%), Gaps = 0/49 (0%)
 Strand=Plus/Minus

Query  1       CAAGGTTTCCGTAGGTGAACCTGCGGAAGGATCATTAAAGAAATTTAAT  49
               |||||||||||||||||||||||||||||||||||||||||||||||||
Sbjct  465106  CAAGGTTTCCGTAGGTGAACCTGCGGAAGGATCATTAAAGAAATTTAAT  465058


>NC_001144.5 Saccharomyces cerevisiae S288C chromosome XII, complete sequence
Length=1078177

 Score = 2204 bits (1193),  Expect = 0.0
 Identities = 1374/1458 (94%), Gaps = 25/1458 (2%)
 Strand=Plus/Minus

Query  821     TCTTTAAGTTTGACCTCAAATCAGGTAGGGTTACCCGCTGAACTTAAGCATATCAATAAG  880
               |||| ||||||||||||||||||||||||  |||||||||||||||||||||||||||||
Sbjct  455188  TCTTAAAGTTTGACCTCAAATCAGGTAGGAGTACCCGCTGAACTTAAGCATATCAATAAG  455129

Query  881     CGGAGGAAAAGAAACCAACTGGGATTGCCTTAGTAACGGCGAGTGAAGCGGCAAAAGCTC  940
               ||||||||||||||||||| ||||||||||||||||||||||||||||||||||||||||
Sbjct  455128  CGGAGGAAAAGAAACCAACCGGGATTGCCTTAGTAACGGCGAGTGAAGCGGCAAAAGCTC  455069

Query  941     AAATTTGAAATCTGGTACCTTTGGTGCCCGAGTTGTAATTTGGAGAGTACCACTTTGGGA  1000
               ||||||||||||||||||||| |||||||||||||||||||||||||  | |||||||| 
Sbjct  455068  AAATTTGAAATCTGGTACCTTCGGTGCCCGAGTTGTAATTTGGAGAGGGCAACTTTGGGG  455009

Query  1001    CTGTACTTTGCCTATGTTCCTTGGAACAGGACGTCATGGAGGGTGAGAATCCCGTGTGGC  1060
               | || | ||| |||||||||||||||||||||||||| ||||||||||||||||||||||
Sbjct  455008  CCGTTCCTTGTCTATGTTCCTTGGAACAGGACGTCATAGAGGGTGAGAATCCCGTGTGGC  454949

Query  1061    GAGG-GTGTCAGTTCTTTGTAAAGGGTG-C-TCGAAGAGTCGAGTTGTTTGGGAATGCAG  1117
               |||| ||| | |||||||||||||  || | |||||||||||||||||||||||||||||
Sbjct  454948  GAGGAGTG-CGGTTCTTTGTAAAG--TGCCTTCGAAGAGTCGAGTTGTTTGGGAATGCAG  454892

Query  1118    CTCTAAGTGGGTGGTAAATTCCATCTAAAGCTAAATACAGGCGAGAGACCGATAGCGAAC  1177
               |||||||||||||||||||||||||||||||||||||  |||||||||||||||||||||
Sbjct  454891  CTCTAAGTGGGTGGTAAATTCCATCTAAAGCTAAATATTGGCGAGAGACCGATAGCGAAC  454832

Query  1178    AAGTACAGTGATGGAAAGATGAAAAGAACTTTGAAAAGAGAGTGAAAAAGTACGTGAAAT  1237
               ||||||||||||||||||||||||||||||||||||||||||||||||||||||||||||
Sbjct  454831  AAGTACAGTGATGGAAAGATGAAAAGAACTTTGAAAAGAGAGTGAAAAAGTACGTGAAAT  454772

Query  1238    TGTTGAAAGGGAAGGGCATTTGATCAGACATGGTGTTTTGCGCCCCTTGCCTCTCGTGGG  1297
               |||||||||||||||||||||||||||||||||||||||| ||||  |||  || |||||
Sbjct  454771  TGTTGAAAGGGAAGGGCATTTGATCAGACATGGTGTTTTGTGCCCTCTGCTCCTTGTGGG  454712

Query  1298    CTTGGGACTCTCGCAGCTCACTGGGCCAGCATCGGTTTTGGCGGCCGGAAAAAACC-TAG  1356
                  |||| |||||||  |||||||||||||||| ||||||| ||| ||| ||| || || 
Sbjct  454711  TAGGGGAATCTCGCATTTCACTGGGCCAGCATCAGTTTTGGTGGCAGGATAAATCCATA-  454653

Query  1357    GGAATGTGGCTCTGCGCCTCGGTGTAGAGTGTTATAGCCCTG-GGGAATACGGCCAGTCG  1415
               ||||||| ||| |  ||||| | ||| ||| |||||| |||| |||||||| |||||  |
Sbjct  454652  GGAATGTAGCT-T--GCCTC-G-GTA-AGTATTATAG-CCTGTGGGAATACTGCCAGCTG  454600

Query  1416    GGACCGAGGACTGCGATACTTGTTA-TCTAGGATGCTGGCATAATGGTTATATGCCGCCC  1474
               |||| |||||||||||  |  || | || |||||||||||||||||||||||||||||||
Sbjct  454599  GGACTGAGGACTGCGA--C--GTAAGTCAAGGATGCTGGCATAATGGTTATATGCCGCCC  454544

Query  1475    GTCTTGAAACACGGACCAAGGAGTCTAACGTCTATGCGAGTGTTTGGGTGTTAAACCCGT  1534
               ||||||||||||||||||||||||||||||||||||||||||||||||||| |||||| |
Sbjct  454543  GTCTTGAAACACGGACCAAGGAGTCTAACGTCTATGCGAGTGTTTGGGTGTAAAACCCAT  454484

Query  1535    ACGCGTAATGAAAGTGAACGTAGGTTGGGGCCCTCCACCTGGGGGGTGCACAATCGACCG  1594
               |||||||||||||||||||||||||||||||| | |  |   | ||||||||||||||||
Sbjct  454483  ACGCGTAATGAAAGTGAACGTAGGTTGGGGCC-T-C-GC-AAGAGGTGCACAATCGACCG  454428

Query  1595    ATCCTGATGTCTTCGGATGGATTTGAGTAAGAGCATAGCTGTTGGGACCCGAAAGATGGT  1654
               ||||||||||||||||||||||||||||||||||||||||||||||||||||||||||||
Sbjct  454427  ATCCTGATGTCTTCGGATGGATTTGAGTAAGAGCATAGCTGTTGGGACCCGAAAGATGGT  454368

Query  1655    GAACTATGCCTGAATAGGGTGAAGCCAGAGGAAACTCTGGTGGAGGCTCGTAGCGGTTCT  1714
               ||||||||||||||||||||||||||||||||||||||||||||||||||||||||||||
Sbjct  454367  GAACTATGCCTGAATAGGGTGAAGCCAGAGGAAACTCTGGTGGAGGCTCGTAGCGGTTCT  454308

Query  1715    GACGTGCAAATCGATCGTCGAATTTGGGTATAGGGGCGAAAGACTAATCGAACCATCTAG  1774
               ||||||||||||||||||||||||||||||||||||||||||||||||||||||||||||
Sbjct  454307  GACGTGCAAATCGATCGTCGAATTTGGGTATAGGGGCGAAAGACTAATCGAACCATCTAG  454248

Query  1775    TAGCTGGTTCCTGCCGAAGTTTCCCTCAGGATAGCAGAAGCTCGTATCAGTTTTATGAGG  1834
               ||||||||||||||||||||||||||||||||||||||||||||||||||||||||||||
Sbjct  454247  TAGCTGGTTCCTGCCGAAGTTTCCCTCAGGATAGCAGAAGCTCGTATCAGTTTTATGAGG  454188

Query  1835    TAAAGCGAATGATTAGAGGTACCGGGGTTGAAATGACCTTGACCTATTCTCAAACTTTAA  1894
               |||||||||||||||||||| ||||||| |||||||||||||||||||||||||||||||
Sbjct  454187  TAAAGCGAATGATTAGAGGTTCCGGGGTCGAAATGACCTTGACCTATTCTCAAACTTTAA  454128

Query  1895    ATATGTAAGAAGTCCTTGTTGCTTAATTGAACGTGGACATTTGAATGAAGAGCTTTTAGT  1954
               |||||||||||||||||||| |||||||||||||||||||||||||||||||||||||||
Sbjct  454127  ATATGTAAGAAGTCCTTGTTACTTAATTGAACGTGGACATTTGAATGAAGAGCTTTTAGT  454068

Query  1955    GGGCCATTTTTGGTAAGCAGAACTGGCGATGCGGGATGAACCGAACGTGGAGTTAAGGTG  2014
               |||||||||||||||||||||||||||||||||||||||||||||||| |||||||||||
Sbjct  454067  GGGCCATTTTTGGTAAGCAGAACTGGCGATGCGGGATGAACCGAACGTAGAGTTAAGGTG  454008

Query  2015    CCGGAATACACGCTCATCAGACACCACAAAAGGTGTTAGTTCATCTAGACAGCCGGACGG  2074
               ||||||||||||||||||||||||||||||||||||||||||||||||||||||||||||
Sbjct  454007  CCGGAATACACGCTCATCAGACACCACAAAAGGTGTTAGTTCATCTAGACAGCCGGACGG  453948

Query  2075    TGGCCATGGAAGTCGGAATCCGCTAAGGAGTGTGTAACAACTCACCGGCCGAATGAACTA  2134
               ||||||||||||||||||||||||||||||||||||||||||||||||||||||||||||
Sbjct  453947  TGGCCATGGAAGTCGGAATCCGCTAAGGAGTGTGTAACAACTCACCGGCCGAATGAACTA  453888

Query  2135    GCCCTGAAAATGGATGGCGCTCAAGCGTGTTACCTATACTCCGCCGTCAGGGTTGAAATG  2194
               |||||||||||||||||||||||||||||||||||||||||  ||||||||||||| |||
Sbjct  453887  GCCCTGAAAATGGATGGCGCTCAAGCGTGTTACCTATACTCTACCGTCAGGGTTGATATG  453828

Query  2195    AGGCCCTGACGAGTAGGCAGGCGTGGGGGTCAGTGACGAAGCCTAGGCCGTAAGGTCGGG  2254
               | |||||||||||||||||||||||| ||||||||||||||||||| |||||||||||||
Sbjct  453827  ATGCCCTGACGAGTAGGCAGGCGTGGAGGTCAGTGACGAAGCCTAGACCGTAAGGTCGGG  453768

Query  2255    TCGAACGGCCCCTAGTGC  2272
               |||||||||| |||||||
Sbjct  453767  TCGAACGGCCTCTAGTGC  453750


 Score = 2204 bits (1193),  Expect = 0.0
 Identities = 1374/1458 (94%), Gaps = 25/1458 (2%)
 Strand=Plus/Minus

Query  821     TCTTTAAGTTTGACCTCAAATCAGGTAGGGTTACCCGCTGAACTTAAGCATATCAATAAG  880
               |||| ||||||||||||||||||||||||  |||||||||||||||||||||||||||||
Sbjct  464325  TCTTAAAGTTTGACCTCAAATCAGGTAGGAGTACCCGCTGAACTTAAGCATATCAATAAG  464266

Query  881     CGGAGGAAAAGAAACCAACTGGGATTGCCTTAGTAACGGCGAGTGAAGCGGCAAAAGCTC  940
               ||||||||||||||||||| ||||||||||||||||||||||||||||||||||||||||
Sbjct  464265  CGGAGGAAAAGAAACCAACCGGGATTGCCTTAGTAACGGCGAGTGAAGCGGCAAAAGCTC  464206

Query  941     AAATTTGAAATCTGGTACCTTTGGTGCCCGAGTTGTAATTTGGAGAGTACCACTTTGGGA  1000
               ||||||||||||||||||||| |||||||||||||||||||||||||  | |||||||| 
Sbjct  464205  AAATTTGAAATCTGGTACCTTCGGTGCCCGAGTTGTAATTTGGAGAGGGCAACTTTGGGG  464146

Query  1001    CTGTACTTTGCCTATGTTCCTTGGAACAGGACGTCATGGAGGGTGAGAATCCCGTGTGGC  1060
               | || | ||| |||||||||||||||||||||||||| ||||||||||||||||||||||
Sbjct  464145  CCGTTCCTTGTCTATGTTCCTTGGAACAGGACGTCATAGAGGGTGAGAATCCCGTGTGGC  464086

Query  1061    GAGG-GTGTCAGTTCTTTGTAAAGGGTG-C-TCGAAGAGTCGAGTTGTTTGGGAATGCAG  1117
               |||| ||| | |||||||||||||  || | |||||||||||||||||||||||||||||
Sbjct  464085  GAGGAGTG-CGGTTCTTTGTAAAG--TGCCTTCGAAGAGTCGAGTTGTTTGGGAATGCAG  464029

Query  1118    CTCTAAGTGGGTGGTAAATTCCATCTAAAGCTAAATACAGGCGAGAGACCGATAGCGAAC  1177
               |||||||||||||||||||||||||||||||||||||  |||||||||||||||||||||
Sbjct  464028  CTCTAAGTGGGTGGTAAATTCCATCTAAAGCTAAATATTGGCGAGAGACCGATAGCGAAC  463969

Query  1178    AAGTACAGTGATGGAAAGATGAAAAGAACTTTGAAAAGAGAGTGAAAAAGTACGTGAAAT  1237
               ||||||||||||||||||||||||||||||||||||||||||||||||||||||||||||
Sbjct  463968  AAGTACAGTGATGGAAAGATGAAAAGAACTTTGAAAAGAGAGTGAAAAAGTACGTGAAAT  463909

Query  1238    TGTTGAAAGGGAAGGGCATTTGATCAGACATGGTGTTTTGCGCCCCTTGCCTCTCGTGGG  1297
               |||||||||||||||||||||||||||||||||||||||| ||||  |||  || |||||
Sbjct  463908  TGTTGAAAGGGAAGGGCATTTGATCAGACATGGTGTTTTGTGCCCTCTGCTCCTTGTGGG  463849

Query  1298    CTTGGGACTCTCGCAGCTCACTGGGCCAGCATCGGTTTTGGCGGCCGGAAAAAACC-TAG  1356
                  |||| |||||||  |||||||||||||||| ||||||| ||| ||| ||| || || 
Sbjct  463848  TAGGGGAATCTCGCATTTCACTGGGCCAGCATCAGTTTTGGTGGCAGGATAAATCCATA-  463790

Query  1357    GGAATGTGGCTCTGCGCCTCGGTGTAGAGTGTTATAGCCCTG-GGGAATACGGCCAGTCG  1415
               ||||||| ||| |  ||||| | ||| ||| |||||| |||| |||||||| |||||  |
Sbjct  463789  GGAATGTAGCT-T--GCCTC-G-GTA-AGTATTATAG-CCTGTGGGAATACTGCCAGCTG  463737

Query  1416    GGACCGAGGACTGCGATACTTGTTA-TCTAGGATGCTGGCATAATGGTTATATGCCGCCC  1474
               |||| |||||||||||  |  || | || |||||||||||||||||||||||||||||||
Sbjct  463736  GGACTGAGGACTGCGA--C--GTAAGTCAAGGATGCTGGCATAATGGTTATATGCCGCCC  463681

Query  1475    GTCTTGAAACACGGACCAAGGAGTCTAACGTCTATGCGAGTGTTTGGGTGTTAAACCCGT  1534
               ||||||||||||||||||||||||||||||||||||||||||||||||||| |||||| |
Sbjct  463680  GTCTTGAAACACGGACCAAGGAGTCTAACGTCTATGCGAGTGTTTGGGTGTAAAACCCAT  463621

Query  1535    ACGCGTAATGAAAGTGAACGTAGGTTGGGGCCCTCCACCTGGGGGGTGCACAATCGACCG  1594
               |||||||||||||||||||||||||||||||| | |  |   | ||||||||||||||||
Sbjct  463620  ACGCGTAATGAAAGTGAACGTAGGTTGGGGCC-T-C-GC-AAGAGGTGCACAATCGACCG  463565

Query  1595    ATCCTGATGTCTTCGGATGGATTTGAGTAAGAGCATAGCTGTTGGGACCCGAAAGATGGT  1654
               ||||||||||||||||||||||||||||||||||||||||||||||||||||||||||||
Sbjct  463564  ATCCTGATGTCTTCGGATGGATTTGAGTAAGAGCATAGCTGTTGGGACCCGAAAGATGGT  463505

Query  1655    GAACTATGCCTGAATAGGGTGAAGCCAGAGGAAACTCTGGTGGAGGCTCGTAGCGGTTCT  1714
               ||||||||||||||||||||||||||||||||||||||||||||||||||||||||||||
Sbjct  463504  GAACTATGCCTGAATAGGGTGAAGCCAGAGGAAACTCTGGTGGAGGCTCGTAGCGGTTCT  463445

Query  1715    GACGTGCAAATCGATCGTCGAATTTGGGTATAGGGGCGAAAGACTAATCGAACCATCTAG  1774
               ||||||||||||||||||||||||||||||||||||||||||||||||||||||||||||
Sbjct  463444  GACGTGCAAATCGATCGTCGAATTTGGGTATAGGGGCGAAAGACTAATCGAACCATCTAG  463385

Query  1775    TAGCTGGTTCCTGCCGAAGTTTCCCTCAGGATAGCAGAAGCTCGTATCAGTTTTATGAGG  1834
               ||||||||||||||||||||||||||||||||||||||||||||||||||||||||||||
Sbjct  463384  TAGCTGGTTCCTGCCGAAGTTTCCCTCAGGATAGCAGAAGCTCGTATCAGTTTTATGAGG  463325

Query  1835    TAAAGCGAATGATTAGAGGTACCGGGGTTGAAATGACCTTGACCTATTCTCAAACTTTAA  1894
               |||||||||||||||||||| ||||||| |||||||||||||||||||||||||||||||
Sbjct  463324  TAAAGCGAATGATTAGAGGTTCCGGGGTCGAAATGACCTTGACCTATTCTCAAACTTTAA  463265

Query  1895    ATATGTAAGAAGTCCTTGTTGCTTAATTGAACGTGGACATTTGAATGAAGAGCTTTTAGT  1954
               |||||||||||||||||||| |||||||||||||||||||||||||||||||||||||||
Sbjct  463264  ATATGTAAGAAGTCCTTGTTACTTAATTGAACGTGGACATTTGAATGAAGAGCTTTTAGT  463205

Query  1955    GGGCCATTTTTGGTAAGCAGAACTGGCGATGCGGGATGAACCGAACGTGGAGTTAAGGTG  2014
               |||||||||||||||||||||||||||||||||||||||||||||||| |||||||||||
Sbjct  463204  GGGCCATTTTTGGTAAGCAGAACTGGCGATGCGGGATGAACCGAACGTAGAGTTAAGGTG  463145

Query  2015    CCGGAATACACGCTCATCAGACACCACAAAAGGTGTTAGTTCATCTAGACAGCCGGACGG  2074
               ||||||||||||||||||||||||||||||||||||||||||||||||||||||||||||
Sbjct  463144  CCGGAATACACGCTCATCAGACACCACAAAAGGTGTTAGTTCATCTAGACAGCCGGACGG  463085

Query  2075    TGGCCATGGAAGTCGGAATCCGCTAAGGAGTGTGTAACAACTCACCGGCCGAATGAACTA  2134
               ||||||||||||||||||||||||||||||||||||||||||||||||||||||||||||
Sbjct  463084  TGGCCATGGAAGTCGGAATCCGCTAAGGAGTGTGTAACAACTCACCGGCCGAATGAACTA  463025

Query  2135    GCCCTGAAAATGGATGGCGCTCAAGCGTGTTACCTATACTCCGCCGTCAGGGTTGAAATG  2194
               |||||||||||||||||||||||||||||||||||||||||  ||||||||||||| |||
Sbjct  463024  GCCCTGAAAATGGATGGCGCTCAAGCGTGTTACCTATACTCTACCGTCAGGGTTGATATG  462965

Query  2195    AGGCCCTGACGAGTAGGCAGGCGTGGGGGTCAGTGACGAAGCCTAGGCCGTAAGGTCGGG  2254
               | |||||||||||||||||||||||| ||||||||||||||||||| |||||||||||||
Sbjct  462964  ATGCCCTGACGAGTAGGCAGGCGTGGAGGTCAGTGACGAAGCCTAGACCGTAAGGTCGGG  462905

Query  2255    TCGAACGGCCCCTAGTGC  2272
               |||||||||| |||||||
Sbjct  462904  TCGAACGGCCTCTAGTGC  462887


 Score = 350 bits (189),  Expect = 2e-91
 Identities = 219/233 (94%), Gaps = 4/233 (2%)
 Strand=Plus/Minus

Query  440     AAAACTTTCAACAATGGATCTCTTGGTTCTCGCATCGATGAAGAACGCAGCGAAATGCGA  499
               |||||||||||||| |||||||||||||||||||||||||||||||||||||||||||||
Sbjct  455572  AAAACTTTCAACAACGGATCTCTTGGTTCTCGCATCGATGAAGAACGCAGCGAAATGCGA  455513

Query  500     TACGTAATGTGAATTGCAGAATTCCGTGAATCATCGAATCTTTGAACGCACATTGCGCCC  559
               ||||||||||||||||||||||||||||||||||||||||||||||||||||||||||||
Sbjct  455512  TACGTAATGTGAATTGCAGAATTCCGTGAATCATCGAATCTTTGAACGCACATTGCGCCC  455453

Query  560     TCTGGTATTCCGGGGGGCATGCCTGTTTGAGCGTCATTTCCTTCTCAAACACATTGTGTT  619
                 ||||||||| |||||||||||||||||||||||||||||||||||||||  || ||||
Sbjct  455452  CTTGGTATTCCAGGGGGCATGCCTGTTTGAGCGTCATTTCCTTCTCAAACA--TTCTGTT  455395

Query  620     TGGTAGTGAGTGATACTCGTTTTTGAGTTAACTTGAAATTGTAGGCCATATCA  672
               |||||||||||||||||| |||  |||||||||||||||||  |||| | |||
Sbjct  455394  TGGTAGTGAGTGATACTC-TTTG-GAGTTAACTTGAAATTGCTGGCCTTTTCA  455344


 Score = 350 bits (189),  Expect = 2e-91
 Identities = 219/233 (94%), Gaps = 4/233 (2%)
 Strand=Plus/Minus

Query  440     AAAACTTTCAACAATGGATCTCTTGGTTCTCGCATCGATGAAGAACGCAGCGAAATGCGA  499
               |||||||||||||| |||||||||||||||||||||||||||||||||||||||||||||
Sbjct  464709  AAAACTTTCAACAACGGATCTCTTGGTTCTCGCATCGATGAAGAACGCAGCGAAATGCGA  464650

Query  500     TACGTAATGTGAATTGCAGAATTCCGTGAATCATCGAATCTTTGAACGCACATTGCGCCC  559
               ||||||||||||||||||||||||||||||||||||||||||||||||||||||||||||
Sbjct  464649  TACGTAATGTGAATTGCAGAATTCCGTGAATCATCGAATCTTTGAACGCACATTGCGCCC  464590

Query  560     TCTGGTATTCCGGGGGGCATGCCTGTTTGAGCGTCATTTCCTTCTCAAACACATTGTGTT  619
                 ||||||||| |||||||||||||||||||||||||||||||||||||||  || ||||
Sbjct  464589  CTTGGTATTCCAGGGGGCATGCCTGTTTGAGCGTCATTTCCTTCTCAAACA--TTCTGTT  464532

Query  620     TGGTAGTGAGTGATACTCGTTTTTGAGTTAACTTGAAATTGTAGGCCATATCA  672
               |||||||||||||||||| |||  |||||||||||||||||  |||| | |||
Sbjct  464531  TGGTAGTGAGTGATACTC-TTTG-GAGTTAACTTGAAATTGCTGGCCTTTTCA  464481


 Score = 91.6 bits (49),  Expect = 1e-13
 Identities = 49/49 (100%), Gaps = 0/49 (0%)
 Strand=Plus/Minus

Query  1       CAAGGTTTCCGTAGGTGAACCTGCGGAAGGATCATTAAAGAAATTTAAT  49
               |||||||||||||||||||||||||||||||||||||||||||||||||
Sbjct  455969  CAAGGTTTCCGTAGGTGAACCTGCGGAAGGATCATTAAAGAAATTTAAT  455921


 Score = 91.6 bits (49),  Expect = 1e-13
 Identities = 49/49 (100%), Gaps = 0/49 (0%)
 Strand=Plus/Minus

Query  1       CAAGGTTTCCGTAGGTGAACCTGCGGAAGGATCATTAAAGAAATTTAAT  49
               |||||||||||||||||||||||||||||||||||||||||||||||||
Sbjct  465106  CAAGGTTTCCGTAGGTGAACCTGCGGAAGGATCATTAAAGAAATTTAAT  465058


>CP059251.1 Torulaspora globosa strain CBS764 chromosome 6
Length=942542

 Score = 2202 bits (1192),  Expect = 0.0
 Identities = 1370/1453 (94%), Gaps = 23/1453 (2%)
 Strand=Plus/Minus

Query  826     AAGTTTGACCTCAAATCAGGTAGGGTTACCCGCTGAACTTAAGCATATCAATAAGCGGAG  885
               |||||||||||||||||||||||| |||||||||||||||||||||||||||||||||||
Sbjct  931420  AAGTTTGACCTCAAATCAGGTAGGATTACCCGCTGAACTTAAGCATATCAATAAGCGGAG  931361

Query  886     GAAAAGAAACCAACTGGGATTGCCTTAGTAACGGCGAGTGAAGCGGCAAAAGCTCAAATT  945
               |||||||||||||| |||||||||||||||||||||||||||||||||||||||||||||
Sbjct  931360  GAAAAGAAACCAACCGGGATTGCCTTAGTAACGGCGAGTGAAGCGGCAAAAGCTCAAATT  931301

Query  946     TGAAATCTGGTACCTTTGGTGCCCGAGTTGTAATTTGGAGA--GTACCACTTTGGGACTG  1003
               |||||||||||||||| |||||||||||||||||||| |||  |||  |||||||| |||
Sbjct  931300  TGAAATCTGGTACCTTCGGTGCCCGAGTTGTAATTTGTAGAAGGTA--ACTTTGGGGCTG  931243

Query  1004    TACTTTGCCTATGTTCCTTGGAACAGGACGTCATGGAGGGTGAGAATCCCGTGTGGCGAG  1063
                 | ||| |||||||||||||||||||||||||| |||||||||||||||||||||||||
Sbjct  931242  GTCCTTGTCTATGTTCCTTGGAACAGGACGTCATAGAGGGTGAGAATCCCGTGTGGCGAG  931183

Query  1064    GGTGTCAGTTCTTTGTAAAGGGTGCTCGAAGAGTCGAGTTGTTTGGGAATGCAGCTCTAA  1123
               | |  |||| || ||||||| |   |||||||||||||||||||||||||||||||||||
Sbjct  931182  GATCCCAGTCCTATGTAAAGTGCTTTCGAAGAGTCGAGTTGTTTGGGAATGCAGCTCTAA  931123

Query  1124    GTGGGTGGTAAATTCCATCTAAAGCTAAATACAGGCGAGAGACCGATAGCGAACAAGTAC  1183
               |||||||||||||||||||||||||||||||  |||||||||||||||||||||||||||
Sbjct  931122  GTGGGTGGTAAATTCCATCTAAAGCTAAATATTGGCGAGAGACCGATAGCGAACAAGTAC  931063

Query  1184    AGTGATGGAAAGATGAAAAGAACTTTGAAAAGAGAGTGAAAAAGTACGTGAAATTGTTGA  1243
               ||||||||||||||||||||||||||||||||||||||||||||||||||||||||||||
Sbjct  931062  AGTGATGGAAAGATGAAAAGAACTTTGAAAAGAGAGTGAAAAAGTACGTGAAATTGTTGA  931003

Query  1244    AAGGGAAGGGCATTTGATCAGACATGGTGTTTTGCGCCCCTTGCCTCTCGTGGGCTTGGG  1303
               |||||||||||||||||||||||||||||||||||||||  |||  || |||||   |||
Sbjct  931002  AAGGGAAGGGCATTTGATCAGACATGGTGTTTTGCGCCCTCTGCTCCTTGTGGGTGGGGG  930943

Query  1304    ACTCTCGCAGCTCACTGGGCCAGCATCGGTTTTGGCGGCCGGAAAAAACCTAG-GGAATG  1362
               | ||||||||||||||||||||||||| ||||||||||  |||  ||| ||   ||||||
Sbjct  930942  AATCTCGCAGCTCACTGGGCCAGCATCAGTTTTGGCGGTAGGA-TAAATCTGCAGGAATG  930884

Query  1363    TGGCTCTGCGCCTCGGTGTAGAGTGTTATAGCCCTG-GGGAATACGGCCAGTCGGGACCG  1421
               | ||| |  || || | | | |||||||||| ||||  | ||||| ||||| |||||| |
Sbjct  930883  TAGCT-T--GCTTC-G-GCA-AGTGTTATAG-CCTGTTGAAATACTGCCAGCCGGGACTG  930831

Query  1422    AGGACTGCGATACTTGTTA-TCTAGGATGCTGGCATAATGGTTATATGCCGCCCGTCTTG  1480
               ||||||||||  ||| ||| || |||||||||||||||||||||||||||||||||||||
Sbjct  930830  AGGACTGCGA--CTT-TTAGTCAAGGATGCTGGCATAATGGTTATATGCCGCCCGTCTTG  930774

Query  1481    AAACACGGACCAAGGAGTCTAACGTCTATGCGAGTGTTTGGGTGTTAAACCCGTACGCGT  1540
               ||||||||||||||||||||||||||||||||||||||||||||| ||||||||||||||
Sbjct  930773  AAACACGGACCAAGGAGTCTAACGTCTATGCGAGTGTTTGGGTGTAAAACCCGTACGCGT  930714

Query  1541    AATGAAAGTGAACGTAGGTTGGGGCCCTCCACCTGGGGGGTGCACAATCGACCGATCCTG  1600
               |||||||||||||||||||||||||| | |  |   | ||||||||||||||||||||||
Sbjct  930713  AATGAAAGTGAACGTAGGTTGGGGCC-T-C-GC-AAGAGGTGCACAATCGACCGATCCTG  930658

Query  1601    ATGTCTTCGGATGGATTTGAGTAAGAGCATAGCTGTTGGGACCCGAAAGATGGTGAACTA  1660
               ||||||||||||||||||||||||||||||||||||||||||||||||||||||||||||
Sbjct  930657  ATGTCTTCGGATGGATTTGAGTAAGAGCATAGCTGTTGGGACCCGAAAGATGGTGAACTA  930598

Query  1661    TGCCTGAATAGGGTGAAGCCAGAGGAAACTCTGGTGGAGGCTCGTAGCGGTTCTGACGTG  1720
               ||||||||||||||||||||||||||||||||||||||||||||||||||||||||||||
Sbjct  930597  TGCCTGAATAGGGTGAAGCCAGAGGAAACTCTGGTGGAGGCTCGTAGCGGTTCTGACGTG  930538

Query  1721    CAAATCGATCGTCGAATTTGGGTATAGGGGCGAAAGACTAATCGAACCATCTAGTAGCTG  1780
               ||||||||||||||||||||||||||||||||||||||||||||||||||||||||||||
Sbjct  930537  CAAATCGATCGTCGAATTTGGGTATAGGGGCGAAAGACTAATCGAACCATCTAGTAGCTG  930478

Query  1781    GTTCCTGCCGAAGTTTCCCTCAGGATAGCAGAAGCTCGTATCAGTTTTATGAGGTAAAGC  1840
               ||||||||||||||||||||||||||||||||||||||||||||||||||||||||||||
Sbjct  930477  GTTCCTGCCGAAGTTTCCCTCAGGATAGCAGAAGCTCGTATCAGTTTTATGAGGTAAAGC  930418

Query  1841    GAATGATTAGAGGTACCGGGGTTGAAATGACCTTGACCTATTCTCAAACTTTAAATATGT  1900
               |||||||||||||||| ||||||||||||||||| |||||||||||||||||||||||||
Sbjct  930417  GAATGATTAGAGGTACTGGGGTTGAAATGACCTTAACCTATTCTCAAACTTTAAATATGT  930358

Query  1901    AAGAAGTCCTTGTTGCTTAATTGAACGTGGACATTTGAATGAAGAGCTTTTAGTGGGCCA  1960
               |||||||||||||| |||||||||||||||||||||||||||||||||||||||||||||
Sbjct  930357  AAGAAGTCCTTGTTACTTAATTGAACGTGGACATTTGAATGAAGAGCTTTTAGTGGGCCA  930298

Query  1961    TTTTTGGTAAGCAGAACTGGCGATGCGGGATGAACCGAACGTGGAGTTAAGGTGCCGGAA  2020
               ||||||||||||||||||||||||||||||||||||||||||||||||||||||||||||
Sbjct  930297  TTTTTGGTAAGCAGAACTGGCGATGCGGGATGAACCGAACGTGGAGTTAAGGTGCCGGAA  930238

Query  2021    TACACGCTCATCAGACACCACAAAAGGTGTTAGTTCATCTAGACAGCCGGACGGTGGCCA  2080
               ||||||||||||||||||||||||||||||||||||||||||||||||||||||||||||
Sbjct  930237  TACACGCTCATCAGACACCACAAAAGGTGTTAGTTCATCTAGACAGCCGGACGGTGGCCA  930178

Query  2081    TGGAAGTCGGAATCCGCTAAGGAGTGTGTAACAACTCACCGGCCGAATGAACTAGCCCTG  2140
               ||||||||||||||||||||||||||||||||||||||||||||||||||||||||||||
Sbjct  930177  TGGAAGTCGGAATCCGCTAAGGAGTGTGTAACAACTCACCGGCCGAATGAACTAGCCCTG  930118

Query  2141    AAAATGGATGGCGCTCAAGCGTGTTACCTATACTCCGCCGTCAGGGTTGA-AATGAGGCC  2199
               |||||||||||||||||||||||||||||||||||| ||||||||||||| ||| | |||
Sbjct  930117  AAAATGGATGGCGCTCAAGCGTGTTACCTATACTCCACCGTCAGGGTTGATAATTATGCC  930058

Query  2200    CTGACGAGTAGGCAGGCGTGGGGGTCAGTGACGAAGCCTAGGCCGTAAGGTCGGGTCGAA  2259
               ||||||||||||||||||||| |||||||||||||||||||||||||||| |||||||||
Sbjct  930057  CTGACGAGTAGGCAGGCGTGGAGGTCAGTGACGAAGCCTAGGCCGTAAGGCCGGGTCGAA  929998

Query  2260    CGGCCCCTAGTGC  2272
               ||||| |||||||
Sbjct  929997  CGGCCTCTAGTGC  929985


 Score = 2202 bits (1192),  Expect = 0.0
 Identities = 1370/1453 (94%), Gaps = 23/1453 (2%)
 Strand=Plus/Minus

Query  826     AAGTTTGACCTCAAATCAGGTAGGGTTACCCGCTGAACTTAAGCATATCAATAAGCGGAG  885
               |||||||||||||||||||||||| |||||||||||||||||||||||||||||||||||
Sbjct  940018  AAGTTTGACCTCAAATCAGGTAGGATTACCCGCTGAACTTAAGCATATCAATAAGCGGAG  939959

Query  886     GAAAAGAAACCAACTGGGATTGCCTTAGTAACGGCGAGTGAAGCGGCAAAAGCTCAAATT  945
               |||||||||||||| |||||||||||||||||||||||||||||||||||||||||||||
Sbjct  939958  GAAAAGAAACCAACCGGGATTGCCTTAGTAACGGCGAGTGAAGCGGCAAAAGCTCAAATT  939899

Query  946     TGAAATCTGGTACCTTTGGTGCCCGAGTTGTAATTTGGAGA--GTACCACTTTGGGACTG  1003
               |||||||||||||||| |||||||||||||||||||| |||  |||  |||||||| |||
Sbjct  939898  TGAAATCTGGTACCTTCGGTGCCCGAGTTGTAATTTGTAGAAGGTA--ACTTTGGGGCTG  939841

Query  1004    TACTTTGCCTATGTTCCTTGGAACAGGACGTCATGGAGGGTGAGAATCCCGTGTGGCGAG  1063
                 | ||| |||||||||||||||||||||||||| |||||||||||||||||||||||||
Sbjct  939840  GTCCTTGTCTATGTTCCTTGGAACAGGACGTCATAGAGGGTGAGAATCCCGTGTGGCGAG  939781

Query  1064    GGTGTCAGTTCTTTGTAAAGGGTGCTCGAAGAGTCGAGTTGTTTGGGAATGCAGCTCTAA  1123
               | |  |||| || ||||||| |   |||||||||||||||||||||||||||||||||||
Sbjct  939780  GATCCCAGTCCTATGTAAAGTGCTTTCGAAGAGTCGAGTTGTTTGGGAATGCAGCTCTAA  939721

Query  1124    GTGGGTGGTAAATTCCATCTAAAGCTAAATACAGGCGAGAGACCGATAGCGAACAAGTAC  1183
               |||||||||||||||||||||||||||||||  |||||||||||||||||||||||||||
Sbjct  939720  GTGGGTGGTAAATTCCATCTAAAGCTAAATATTGGCGAGAGACCGATAGCGAACAAGTAC  939661

Query  1184    AGTGATGGAAAGATGAAAAGAACTTTGAAAAGAGAGTGAAAAAGTACGTGAAATTGTTGA  1243
               ||||||||||||||||||||||||||||||||||||||||||||||||||||||||||||
Sbjct  939660  AGTGATGGAAAGATGAAAAGAACTTTGAAAAGAGAGTGAAAAAGTACGTGAAATTGTTGA  939601

Query  1244    AAGGGAAGGGCATTTGATCAGACATGGTGTTTTGCGCCCCTTGCCTCTCGTGGGCTTGGG  1303
               |||||||||||||||||||||||||||||||||||||||  |||  || |||||   |||
Sbjct  939600  AAGGGAAGGGCATTTGATCAGACATGGTGTTTTGCGCCCTCTGCTCCTTGTGGGTGGGGG  939541

Query  1304    ACTCTCGCAGCTCACTGGGCCAGCATCGGTTTTGGCGGCCGGAAAAAACCTAG-GGAATG  1362
               | ||||||||||||||||||||||||| ||||||||||  |||  ||| ||   ||||||
Sbjct  939540  AATCTCGCAGCTCACTGGGCCAGCATCAGTTTTGGCGGTAGGA-TAAATCTGCAGGAATG  939482

Query  1363    TGGCTCTGCGCCTCGGTGTAGAGTGTTATAGCCCTG-GGGAATACGGCCAGTCGGGACCG  1421
               | ||| |  || || | | | |||||||||| ||||  | ||||| ||||| |||||| |
Sbjct  939481  TAGCT-T--GCTTC-G-GCA-AGTGTTATAG-CCTGTTGAAATACTGCCAGCCGGGACTG  939429

Query  1422    AGGACTGCGATACTTGTTA-TCTAGGATGCTGGCATAATGGTTATATGCCGCCCGTCTTG  1480
               ||||||||||  ||| ||| || |||||||||||||||||||||||||||||||||||||
Sbjct  939428  AGGACTGCGA--CTT-TTAGTCAAGGATGCTGGCATAATGGTTATATGCCGCCCGTCTTG  939372

Query  1481    AAACACGGACCAAGGAGTCTAACGTCTATGCGAGTGTTTGGGTGTTAAACCCGTACGCGT  1540
               ||||||||||||||||||||||||||||||||||||||||||||| ||||||||||||||
Sbjct  939371  AAACACGGACCAAGGAGTCTAACGTCTATGCGAGTGTTTGGGTGTAAAACCCGTACGCGT  939312

Query  1541    AATGAAAGTGAACGTAGGTTGGGGCCCTCCACCTGGGGGGTGCACAATCGACCGATCCTG  1600
               |||||||||||||||||||||||||| | |  |   | ||||||||||||||||||||||
Sbjct  939311  AATGAAAGTGAACGTAGGTTGGGGCC-T-C-GC-AAGAGGTGCACAATCGACCGATCCTG  939256

Query  1601    ATGTCTTCGGATGGATTTGAGTAAGAGCATAGCTGTTGGGACCCGAAAGATGGTGAACTA  1660
               ||||||||||||||||||||||||||||||||||||||||||||||||||||||||||||
Sbjct  939255  ATGTCTTCGGATGGATTTGAGTAAGAGCATAGCTGTTGGGACCCGAAAGATGGTGAACTA  939196

Query  1661    TGCCTGAATAGGGTGAAGCCAGAGGAAACTCTGGTGGAGGCTCGTAGCGGTTCTGACGTG  1720
               ||||||||||||||||||||||||||||||||||||||||||||||||||||||||||||
Sbjct  939195  TGCCTGAATAGGGTGAAGCCAGAGGAAACTCTGGTGGAGGCTCGTAGCGGTTCTGACGTG  939136

Query  1721    CAAATCGATCGTCGAATTTGGGTATAGGGGCGAAAGACTAATCGAACCATCTAGTAGCTG  1780
               ||||||||||||||||||||||||||||||||||||||||||||||||||||||||||||
Sbjct  939135  CAAATCGATCGTCGAATTTGGGTATAGGGGCGAAAGACTAATCGAACCATCTAGTAGCTG  939076

Query  1781    GTTCCTGCCGAAGTTTCCCTCAGGATAGCAGAAGCTCGTATCAGTTTTATGAGGTAAAGC  1840
               ||||||||||||||||||||||||||||||||||||||||||||||||||||||||||||
Sbjct  939075  GTTCCTGCCGAAGTTTCCCTCAGGATAGCAGAAGCTCGTATCAGTTTTATGAGGTAAAGC  939016

Query  1841    GAATGATTAGAGGTACCGGGGTTGAAATGACCTTGACCTATTCTCAAACTTTAAATATGT  1900
               |||||||||||||||| ||||||||||||||||| |||||||||||||||||||||||||
Sbjct  939015  GAATGATTAGAGGTACTGGGGTTGAAATGACCTTAACCTATTCTCAAACTTTAAATATGT  938956

Query  1901    AAGAAGTCCTTGTTGCTTAATTGAACGTGGACATTTGAATGAAGAGCTTTTAGTGGGCCA  1960
               |||||||||||||| |||||||||||||||||||||||||||||||||||||||||||||
Sbjct  938955  AAGAAGTCCTTGTTACTTAATTGAACGTGGACATTTGAATGAAGAGCTTTTAGTGGGCCA  938896

Query  1961    TTTTTGGTAAGCAGAACTGGCGATGCGGGATGAACCGAACGTGGAGTTAAGGTGCCGGAA  2020
               ||||||||||||||||||||||||||||||||||||||||||||||||||||||||||||
Sbjct  938895  TTTTTGGTAAGCAGAACTGGCGATGCGGGATGAACCGAACGTGGAGTTAAGGTGCCGGAA  938836

Query  2021    TACACGCTCATCAGACACCACAAAAGGTGTTAGTTCATCTAGACAGCCGGACGGTGGCCA  2080
               ||||||||||||||||||||||||||||||||||||||||||||||||||||||||||||
Sbjct  938835  TACACGCTCATCAGACACCACAAAAGGTGTTAGTTCATCTAGACAGCCGGACGGTGGCCA  938776

Query  2081    TGGAAGTCGGAATCCGCTAAGGAGTGTGTAACAACTCACCGGCCGAATGAACTAGCCCTG  2140
               ||||||||||||||||||||||||||||||||||||||||||||||||||||||||||||
Sbjct  938775  TGGAAGTCGGAATCCGCTAAGGAGTGTGTAACAACTCACCGGCCGAATGAACTAGCCCTG  938716

Query  2141    AAAATGGATGGCGCTCAAGCGTGTTACCTATACTCCGCCGTCAGGGTTGA-AATGAGGCC  2199
               |||||||||||||||||||||||||||||||||||| ||||||||||||| ||| | |||
Sbjct  938715  AAAATGGATGGCGCTCAAGCGTGTTACCTATACTCCACCGTCAGGGTTGATAATTATGCC  938656

Query  2200    CTGACGAGTAGGCAGGCGTGGGGGTCAGTGACGAAGCCTAGGCCGTAAGGTCGGGTCGAA  2259
               ||||||||||||||||||||| |||||||||||||||||||||||||||| |||||||||
Sbjct  938655  CTGACGAGTAGGCAGGCGTGGAGGTCAGTGACGAAGCCTAGGCCGTAAGGCCGGGTCGAA  938596

Query  2260    CGGCCCCTAGTGC  2272
               ||||| |||||||
Sbjct  938595  CGGCCTCTAGTGC  938583


 Score = 363 bits (196),  Expect = 2e-95
 Identities = 277/315 (88%), Gaps = 10/315 (3%)
 Strand=Plus/Minus

Query  355     TTCTCCCAGTGGATG-CAAACACAAACAAATAtttttttAAACTAATTCAGTC-AACACA  412
               ||| ||||| || || ||||||||||||| | ||| ||||   |||   |||| || || 
Sbjct  931920  TTC-CCCAGAGG-TGACAAACACAAACAACTTTTTATTTATCATAAACTAGTCAAAAACC  931863

Query  413     AGATTTC-TTTTAGTAGA-AAACAA-CTTCAAAACTTTCAACAATGGATCTCTTGGTTCT  469
               | ||||| |||||| |   ||| ||  ||||||||||||||||| |||||||||||||||
Sbjct  931862  A-ATTTCGTTTTAGAAATTAAAAAATATTCAAAACTTTCAACAACGGATCTCTTGGTTCT  931804

Query  470     CGCATCGATGAAGAACGCAGCGAAATGCGATACGTAATGTGAATTGCAGAATTCCGTGAA  529
               ||||||||||||||||||||||||||||||||||||||||||||||||||||||||||||
Sbjct  931803  CGCATCGATGAAGAACGCAGCGAAATGCGATACGTAATGTGAATTGCAGAATTCCGTGAA  931744

Query  530     TCATCGAATCTTTGAACGCACATTGCGCCCTCTGGTATTCCGGGGGGCATGCCTGTTTGA  589
               ||||||||||||||||||||||||||||||  ||||||||| ||||||||||||||||||
Sbjct  931743  TCATCGAATCTTTGAACGCACATTGCGCCCCTTGGTATTCCAGGGGGCATGCCTGTTTGA  931684

Query  590     GCGTCATTTCCTTCTCAAACACATTGTGTTTGGTAGTGAGTGATACTCGTTTTTGAGTTA  649
               ||||||||||||||||||||| ||  ||||||||||||||||||||||  ||  | ||||
Sbjct  931683  GCGTCATTTCCTTCTCAAACA-ATCATGTTTGGTAGTGAGTGATACTCTGTTCAGGGTTA  931625

Query  650     ACTTGAAATTG-TAG  663
               ||||||||||| |||
Sbjct  931624  ACTTGAAATTGCTAG  931610


 Score = 363 bits (196),  Expect = 2e-95
 Identities = 277/315 (88%), Gaps = 10/315 (3%)
 Strand=Plus/Minus

Query  355     TTCTCCCAGTGGATG-CAAACACAAACAAATAtttttttAAACTAATTCAGTC-AACACA  412
               ||| ||||| || || ||||||||||||| | ||| ||||   |||   |||| || || 
Sbjct  940518  TTC-CCCAGAGG-TGACAAACACAAACAACTTTTTATTTATCATAAACTAGTCAAAAACC  940461

Query  413     AGATTTC-TTTTAGTAGA-AAACAA-CTTCAAAACTTTCAACAATGGATCTCTTGGTTCT  469
               | ||||| |||||| |   ||| ||  ||||||||||||||||| |||||||||||||||
Sbjct  940460  A-ATTTCGTTTTAGAAATTAAAAAATATTCAAAACTTTCAACAACGGATCTCTTGGTTCT  940402

Query  470     CGCATCGATGAAGAACGCAGCGAAATGCGATACGTAATGTGAATTGCAGAATTCCGTGAA  529
               ||||||||||||||||||||||||||||||||||||||||||||||||||||||||||||
Sbjct  940401  CGCATCGATGAAGAACGCAGCGAAATGCGATACGTAATGTGAATTGCAGAATTCCGTGAA  940342

Query  530     TCATCGAATCTTTGAACGCACATTGCGCCCTCTGGTATTCCGGGGGGCATGCCTGTTTGA  589
               ||||||||||||||||||||||||||||||  ||||||||| ||||||||||||||||||
Sbjct  940341  TCATCGAATCTTTGAACGCACATTGCGCCCCTTGGTATTCCAGGGGGCATGCCTGTTTGA  940282

Query  590     GCGTCATTTCCTTCTCAAACACATTGTGTTTGGTAGTGAGTGATACTCGTTTTTGAGTTA  649
               ||||||||||||||||||||| ||  ||||||||||||||||||||||  ||  | ||||
Sbjct  940281  GCGTCATTTCCTTCTCAAACA-ATCATGTTTGGTAGTGAGTGATACTCTGTTCAGGGTTA  940223

Query  650     ACTTGAAATTG-TAG  663
               ||||||||||| |||
Sbjct  940222  ACTTGAAATTGCTAG  940208


 Score = 76.8 bits (41),  Expect = 3e-09
 Identities = 45/47 (96%), Gaps = 0/47 (0%)
 Strand=Plus/Minus

Query  1       CAAGGTTTCCGTAGGTGAACCTGCGGAAGGATCATTAAAGAAATTTA  47
               ||||||||||||||||||||||||||||||||||||| |||||| ||
Sbjct  932182  CAAGGTTTCCGTAGGTGAACCTGCGGAAGGATCATTAGAGAAATCTA  932136


 Score = 76.8 bits (41),  Expect = 3e-09
 Identities = 45/47 (96%), Gaps = 0/47 (0%)
 Strand=Plus/Minus

Query  1       CAAGGTTTCCGTAGGTGAACCTGCGGAAGGATCATTAAAGAAATTTA  47
               ||||||||||||||||||||||||||||||||||||| |||||| ||
Sbjct  940780  CAAGGTTTCCGTAGGTGAACCTGCGGAAGGATCATTAGAGAAATCTA  940734


>HE576754.1 Naumovozyma castellii CBS 4309 chromosome 3, complete genome
Length=1245273

 Score = 2202 bits (1192),  Expect = 0.0
 Identities = 1372/1457 (94%), Gaps = 20/1457 (1%)
 Strand=Plus/Plus

Query  821     TCTTTAAGTTTGACCTCAAATCAGGTAGGGTTACCCGCTGAACTTAAGCATATCAATAAG  880
               |||||||||||||||||||||||||||||  |||||||||||||||||||||||||||||
Sbjct  576291  TCTTTAAGTTTGACCTCAAATCAGGTAGGAATACCCGCTGAACTTAAGCATATCAATAAG  576350

Query  881     CGGAGGAAAAGAAACCAACTGGGATTGCCTTAGTAACGGCGAGTGAAGCGGCAAAAGCTC  940
               ||||||||||||||||||| |||||||||| |||||||||||||||||||||||||||||
Sbjct  576351  CGGAGGAAAAGAAACCAACCGGGATTGCCTCAGTAACGGCGAGTGAAGCGGCAAAAGCTC  576410

Query  941     AAATTTGAAATCTGGTACCTTTGGTGCCCGAGTTGTAATTTGGAGAGTACCACTTTG-GG  999
               ||||||||||||||||||||| |||||||||||||||||||| ||||    |||||| ||
Sbjct  576411  AAATTTGAAATCTGGTACCTTCGGTGCCCGAGTTGTAATTTGTAGAGGGATACTTTGTGG  576470

Query  1000    ACTGTACTTTGCCTATGTTCCTTGGAACAGGACGTCATGGAGGGTGAGAATCCCGTGTGG  1059
                |||  | ||| |||||||||||||||||||||||||| |||||||||||||||||||||
Sbjct  576471  GCTGGTCCTTGTCTATGTTCCTTGGAACAGGACGTCATAGAGGGTGAGAATCCCGTGTGG  576530

Query  1060    CGAGGGTGTCAGTTC-TTTGTAAAGGGTG-C-TCGAAGAGTCGAGTTGTTTGGGAATGCA  1116
               |||||   |||||||   ||||||  ||| | ||||||||||||||||||||||||||||
Sbjct  576531  CGAGGAATTCAGTTCACATGTAAA--GTGCCTTCGAAGAGTCGAGTTGTTTGGGAATGCA  576588

Query  1117    GCTCTAAGTGGGTGGTAAATTCCATCTAAAGCTAAATACAGGCGAGAGACCGATAGCGAA  1176
               ||||||||||||||||||||||||||||||||||||||  ||||||||||||||||||||
Sbjct  576589  GCTCTAAGTGGGTGGTAAATTCCATCTAAAGCTAAATATTGGCGAGAGACCGATAGCGAA  576648

Query  1177    CAAGTACAGTGATGGAAAGATGAAAAGAACTTTGAAAAGAGAGTGAAAAAGTACGTGAAA  1236
               ||||||||||||||||||||||||||||||||||||||||||||||||||||||||||||
Sbjct  576649  CAAGTACAGTGATGGAAAGATGAAAAGAACTTTGAAAAGAGAGTGAAAAAGTACGTGAAA  576708

Query  1237    TTGTTGAAAGGGAAGGGCATTTGATCAGACATGGTGTTTTGCGCCCCTTGCCTCTCGTGG  1296
               ||||||||||||||||||||||||||||||||||||||||||||||  |||  || ||||
Sbjct  576709  TTGTTGAAAGGGAAGGGCATTTGATCAGACATGGTGTTTTGCGCCCTCTGCTCCTTGTGG  576768

Query  1297    GCTTGGGACTCTCGCAGCTCACTGGGCCAGCATCGGTTTTGGCGGCCGGAAAAAACCTAG  1356
               |   ||||||||||||| |||||||||||||||| ||||||||||  ||| ||| |||  
Sbjct  576769  GTGGGGGACTCTCGCAGTTCACTGGGCCAGCATCAGTTTTGGCGGTAGGATAAATCCTTA  576828

Query  1357    GGAATGTGGCTCTGCGCCTCGGTGTAGAGTGTTATAGCCCTGGGGAATACGGCCAGTCGG  1416
               |||| |||||| |  ||||| | | | ||||||||||||  ||||||||| ||||| |||
Sbjct  576829  GGAACGTGGCT-T--GCCTC-G-GCA-AGTGTTATAGCCTAGGGGAATACTGCCAGCCGG  576882

Query  1417    GACCGAGGACTGCGATACTTGTTA-TCTAGGATGCTGGCATAATGGTTATATGCCGCCCG  1475
               ||| |||||||||||  ||| ||| || ||||||||||||||||||||||||||||||||
Sbjct  576883  GACTGAGGACTGCGA--CTT-TTAGTCAAGGATGCTGGCATAATGGTTATATGCCGCCCG  576939

Query  1476    TCTTGAAACACGGACCAAGGAGTCTAACGTCTATGCGAGTGTTTGGGTGTTAAACCCGTA  1535
               |||||||||||||||||||||||||||||||||||||||||||||||||| |||||||||
Sbjct  576940  TCTTGAAACACGGACCAAGGAGTCTAACGTCTATGCGAGTGTTTGGGTGTAAAACCCGTA  576999

Query  1536    CGCGTAATGAAAGTGAACGTAGGTTGGGGCCCTCCACCTGGGGGGTGCACAATCGACCGA  1595
               ||||||||||||||||||||||||||||||| | |  |   | |||||||||||||||||
Sbjct  577000  CGCGTAATGAAAGTGAACGTAGGTTGGGGCC-T-C-GC-AAGAGGTGCACAATCGACCGA  577055

Query  1596    TCCTGATGTCTTCGGATGGATTTGAGTAAGAGCATAGCTGTTGGGACCCGAAAGATGGTG  1655
               ||||||||| ||||||||||||||||||||||||||||||||||||||||||||||||||
Sbjct  577056  TCCTGATGTTTTCGGATGGATTTGAGTAAGAGCATAGCTGTTGGGACCCGAAAGATGGTG  577115

Query  1656    AACTATGCCTGAATAGGGTGAAGCCAGAGGAAACTCTGGTGGAGGCTCGTAGCGGTTCTG  1715
               ||||||||||||||||||||||||||||||||||||||||||||||||||||||||||||
Sbjct  577116  AACTATGCCTGAATAGGGTGAAGCCAGAGGAAACTCTGGTGGAGGCTCGTAGCGGTTCTG  577175

Query  1716    ACGTGCAAATCGATCGTCGAATTTGGGTATAGGGGCGAAAGACTAATCGAACCATCTAGT  1775
               ||||||||||||||||||||||||||||||||||||||||||||||||||||||||||||
Sbjct  577176  ACGTGCAAATCGATCGTCGAATTTGGGTATAGGGGCGAAAGACTAATCGAACCATCTAGT  577235

Query  1776    AGCTGGTTCCTGCCGAAGTTTCCCTCAGGATAGCAGAAGCTCGTATCAGTTTTATGAGGT  1835
               ||||||||||||||||||||||||||||||||||||||||||||||||||||||||||||
Sbjct  577236  AGCTGGTTCCTGCCGAAGTTTCCCTCAGGATAGCAGAAGCTCGTATCAGTTTTATGAGGT  577295

Query  1836    AAAGCGAATGATTAGAGGTACCGGGGTTGAAATGACCTTGACCTATTCTCAAACTTTAAA  1895
               ||||||||||||||||||||| ||||||||||||||||| ||||||||||||||||||||
Sbjct  577296  AAAGCGAATGATTAGAGGTACTGGGGTTGAAATGACCTTAACCTATTCTCAAACTTTAAA  577355

Query  1896    TATGTAAGAAGTCCTTGTTGCTTAATTGAACGTGGACATTTGAATGAAGAGCTTTTAGTG  1955
               ||||||||||||||||||| ||||||||||||||||||||||||||||||||||||||||
Sbjct  577356  TATGTAAGAAGTCCTTGTTACTTAATTGAACGTGGACATTTGAATGAAGAGCTTTTAGTG  577415

Query  1956    GGCCATTTTTGGTAAGCAGAACTGGCGATGCGGGATGAACCGAACGTGGAGTTAAGGTGC  2015
               ||||||||||||||||||||||||||||||||||||||||||||||||||||||||||||
Sbjct  577416  GGCCATTTTTGGTAAGCAGAACTGGCGATGCGGGATGAACCGAACGTGGAGTTAAGGTGC  577475

Query  2016    CGGAATACACGCTCATCAGACACCACAAAAGGTGTTAGTTCATCTAGACAGCCGGACGGT  2075
               ||||||||||||||||||||||||||||||||||||||||||||||||||||||||||||
Sbjct  577476  CGGAATACACGCTCATCAGACACCACAAAAGGTGTTAGTTCATCTAGACAGCCGGACGGT  577535

Query  2076    GGCCATGGAAGTCGGAATCCGCTAAGGAGTGTGTAACAACTCACCGGCCGAATGAACTAG  2135
               |||||||||||||||||||||||||||| |||||||||||||||||||||||||||||||
Sbjct  577536  GGCCATGGAAGTCGGAATCCGCTAAGGAATGTGTAACAACTCACCGGCCGAATGAACTAG  577595

Query  2136    CCCTGAAAATGGATGGCGCTCAAGCGTGTTACCTATACTCCGCCGTCAGGGTTGAAATGA  2195
               |||||||||||||||||||||||||||||||||||||||||||||||||||||||| |||
Sbjct  577596  CCCTGAAAATGGATGGCGCTCAAGCGTGTTACCTATACTCCGCCGTCAGGGTTGAATTGA  577655

Query  2196    GGCCCTGACGAGTAGGCAGGCGTGGGGGTCAGTGACGAAGCCTAGGCCGTAAGGTCGGGT  2255
                |||||||||||||||||||||||| ||||||||||||||||||||| || | | |||||
Sbjct  577656  TGCCCTGACGAGTAGGCAGGCGTGGAGGTCAGTGACGAAGCCTAGGCTGTGAAGCCGGGT  577715

Query  2256    CGAACGGCCCCTAGTGC  2272
               ||||||||| |||||||
Sbjct  577716  CGAACGGCCTCTAGTGC  577732


 Score = 2202 bits (1192),  Expect = 0.0
 Identities = 1372/1457 (94%), Gaps = 20/1457 (1%)
 Strand=Plus/Plus

Query  821     TCTTTAAGTTTGACCTCAAATCAGGTAGGGTTACCCGCTGAACTTAAGCATATCAATAAG  880
               |||||||||||||||||||||||||||||  |||||||||||||||||||||||||||||
Sbjct  584567  TCTTTAAGTTTGACCTCAAATCAGGTAGGAATACCCGCTGAACTTAAGCATATCAATAAG  584626

Query  881     CGGAGGAAAAGAAACCAACTGGGATTGCCTTAGTAACGGCGAGTGAAGCGGCAAAAGCTC  940
               ||||||||||||||||||| |||||||||| |||||||||||||||||||||||||||||
Sbjct  584627  CGGAGGAAAAGAAACCAACCGGGATTGCCTCAGTAACGGCGAGTGAAGCGGCAAAAGCTC  584686

Query  941     AAATTTGAAATCTGGTACCTTTGGTGCCCGAGTTGTAATTTGGAGAGTACCACTTTG-GG  999
               ||||||||||||||||||||| |||||||||||||||||||| ||||    |||||| ||
Sbjct  584687  AAATTTGAAATCTGGTACCTTCGGTGCCCGAGTTGTAATTTGTAGAGGGATACTTTGTGG  584746

Query  1000    ACTGTACTTTGCCTATGTTCCTTGGAACAGGACGTCATGGAGGGTGAGAATCCCGTGTGG  1059
                |||  | ||| |||||||||||||||||||||||||| |||||||||||||||||||||
Sbjct  584747  GCTGGTCCTTGTCTATGTTCCTTGGAACAGGACGTCATAGAGGGTGAGAATCCCGTGTGG  584806

Query  1060    CGAGGGTGTCAGTTC-TTTGTAAAGGGTG-C-TCGAAGAGTCGAGTTGTTTGGGAATGCA  1116
               |||||   |||||||   ||||||  ||| | ||||||||||||||||||||||||||||
Sbjct  584807  CGAGGAATTCAGTTCACATGTAAA--GTGCCTTCGAAGAGTCGAGTTGTTTGGGAATGCA  584864

Query  1117    GCTCTAAGTGGGTGGTAAATTCCATCTAAAGCTAAATACAGGCGAGAGACCGATAGCGAA  1176
               ||||||||||||||||||||||||||||||||||||||  ||||||||||||||||||||
Sbjct  584865  GCTCTAAGTGGGTGGTAAATTCCATCTAAAGCTAAATATTGGCGAGAGACCGATAGCGAA  584924

Query  1177    CAAGTACAGTGATGGAAAGATGAAAAGAACTTTGAAAAGAGAGTGAAAAAGTACGTGAAA  1236
               ||||||||||||||||||||||||||||||||||||||||||||||||||||||||||||
Sbjct  584925  CAAGTACAGTGATGGAAAGATGAAAAGAACTTTGAAAAGAGAGTGAAAAAGTACGTGAAA  584984

Query  1237    TTGTTGAAAGGGAAGGGCATTTGATCAGACATGGTGTTTTGCGCCCCTTGCCTCTCGTGG  1296
               ||||||||||||||||||||||||||||||||||||||||||||||  |||  || ||||
Sbjct  584985  TTGTTGAAAGGGAAGGGCATTTGATCAGACATGGTGTTTTGCGCCCTCTGCTCCTTGTGG  585044

Query  1297    GCTTGGGACTCTCGCAGCTCACTGGGCCAGCATCGGTTTTGGCGGCCGGAAAAAACCTAG  1356
               |   ||||||||||||| |||||||||||||||| ||||||||||  ||| ||| |||  
Sbjct  585045  GTGGGGGACTCTCGCAGTTCACTGGGCCAGCATCAGTTTTGGCGGTAGGATAAATCCTTA  585104

Query  1357    GGAATGTGGCTCTGCGCCTCGGTGTAGAGTGTTATAGCCCTGGGGAATACGGCCAGTCGG  1416
               |||| |||||| |  ||||| | | | ||||||||||||  ||||||||| ||||| |||
Sbjct  585105  GGAACGTGGCT-T--GCCTC-G-GCA-AGTGTTATAGCCTAGGGGAATACTGCCAGCCGG  585158

Query  1417    GACCGAGGACTGCGATACTTGTTA-TCTAGGATGCTGGCATAATGGTTATATGCCGCCCG  1475
               ||| |||||||||||  ||| ||| || ||||||||||||||||||||||||||||||||
Sbjct  585159  GACTGAGGACTGCGA--CTT-TTAGTCAAGGATGCTGGCATAATGGTTATATGCCGCCCG  585215

Query  1476    TCTTGAAACACGGACCAAGGAGTCTAACGTCTATGCGAGTGTTTGGGTGTTAAACCCGTA  1535
               |||||||||||||||||||||||||||||||||||||||||||||||||| |||||||||
Sbjct  585216  TCTTGAAACACGGACCAAGGAGTCTAACGTCTATGCGAGTGTTTGGGTGTAAAACCCGTA  585275

Query  1536    CGCGTAATGAAAGTGAACGTAGGTTGGGGCCCTCCACCTGGGGGGTGCACAATCGACCGA  1595
               ||||||||||||||||||||||||||||||| | |  |   | |||||||||||||||||
Sbjct  585276  CGCGTAATGAAAGTGAACGTAGGTTGGGGCC-T-C-GC-AAGAGGTGCACAATCGACCGA  585331

Query  1596    TCCTGATGTCTTCGGATGGATTTGAGTAAGAGCATAGCTGTTGGGACCCGAAAGATGGTG  1655
               ||||||||| ||||||||||||||||||||||||||||||||||||||||||||||||||
Sbjct  585332  TCCTGATGTTTTCGGATGGATTTGAGTAAGAGCATAGCTGTTGGGACCCGAAAGATGGTG  585391

Query  1656    AACTATGCCTGAATAGGGTGAAGCCAGAGGAAACTCTGGTGGAGGCTCGTAGCGGTTCTG  1715
               ||||||||||||||||||||||||||||||||||||||||||||||||||||||||||||
Sbjct  585392  AACTATGCCTGAATAGGGTGAAGCCAGAGGAAACTCTGGTGGAGGCTCGTAGCGGTTCTG  585451

Query  1716    ACGTGCAAATCGATCGTCGAATTTGGGTATAGGGGCGAAAGACTAATCGAACCATCTAGT  1775
               ||||||||||||||||||||||||||||||||||||||||||||||||||||||||||||
Sbjct  585452  ACGTGCAAATCGATCGTCGAATTTGGGTATAGGGGCGAAAGACTAATCGAACCATCTAGT  585511

Query  1776    AGCTGGTTCCTGCCGAAGTTTCCCTCAGGATAGCAGAAGCTCGTATCAGTTTTATGAGGT  1835
               ||||||||||||||||||||||||||||||||||||||||||||||||||||||||||||
Sbjct  585512  AGCTGGTTCCTGCCGAAGTTTCCCTCAGGATAGCAGAAGCTCGTATCAGTTTTATGAGGT  585571

Query  1836    AAAGCGAATGATTAGAGGTACCGGGGTTGAAATGACCTTGACCTATTCTCAAACTTTAAA  1895
               ||||||||||||||||||||| ||||||||||||||||| ||||||||||||||||||||
Sbjct  585572  AAAGCGAATGATTAGAGGTACTGGGGTTGAAATGACCTTAACCTATTCTCAAACTTTAAA  585631

Query  1896    TATGTAAGAAGTCCTTGTTGCTTAATTGAACGTGGACATTTGAATGAAGAGCTTTTAGTG  1955
               ||||||||||||||||||| ||||||||||||||||||||||||||||||||||||||||
Sbjct  585632  TATGTAAGAAGTCCTTGTTACTTAATTGAACGTGGACATTTGAATGAAGAGCTTTTAGTG  585691

Query  1956    GGCCATTTTTGGTAAGCAGAACTGGCGATGCGGGATGAACCGAACGTGGAGTTAAGGTGC  2015
               ||||||||||||||||||||||||||||||||||||||||||||||||||||||||||||
Sbjct  585692  GGCCATTTTTGGTAAGCAGAACTGGCGATGCGGGATGAACCGAACGTGGAGTTAAGGTGC  585751

Query  2016    CGGAATACACGCTCATCAGACACCACAAAAGGTGTTAGTTCATCTAGACAGCCGGACGGT  2075
               ||||||||||||||||||||||||||||||||||||||||||||||||||||||||||||
Sbjct  585752  CGGAATACACGCTCATCAGACACCACAAAAGGTGTTAGTTCATCTAGACAGCCGGACGGT  585811

Query  2076    GGCCATGGAAGTCGGAATCCGCTAAGGAGTGTGTAACAACTCACCGGCCGAATGAACTAG  2135
               |||||||||||||||||||||||||||| |||||||||||||||||||||||||||||||
Sbjct  585812  GGCCATGGAAGTCGGAATCCGCTAAGGAATGTGTAACAACTCACCGGCCGAATGAACTAG  585871

Query  2136    CCCTGAAAATGGATGGCGCTCAAGCGTGTTACCTATACTCCGCCGTCAGGGTTGAAATGA  2195
               |||||||||||||||||||||||||||||||||||||||||||||||||||||||| |||
Sbjct  585872  CCCTGAAAATGGATGGCGCTCAAGCGTGTTACCTATACTCCGCCGTCAGGGTTGAATTGA  585931

Query  2196    GGCCCTGACGAGTAGGCAGGCGTGGGGGTCAGTGACGAAGCCTAGGCCGTAAGGTCGGGT  2255
                |||||||||||||||||||||||| ||||||||||||||||||||| || | | |||||
Sbjct  585932  TGCCCTGACGAGTAGGCAGGCGTGGAGGTCAGTGACGAAGCCTAGGCTGTGAAGCCGGGT  585991

Query  2256    CGAACGGCCCCTAGTGC  2272
               ||||||||| |||||||
Sbjct  585992  CGAACGGCCTCTAGTGC  586008


 Score = 344 bits (186),  Expect = 7e-90
 Identities = 270/308 (88%), Gaps = 15/308 (5%)
 Strand=Plus/Plus

Query  370     CAAACACAAACAAATAtttttttAAACTA-ATTC-AGTCAACACAAGATTTCTTTTAGTA  427
               |||||||||||  | ||||| ||| | || | || |||||| || | |||||  ||| | 
Sbjct  575826  CAAACACAAAC--A-ATTTTGTTATATTATAATCAAGTCAAAACCA-ATTTC-GTTA-T-  575878

Query  428     GAAA-AC--A-ACTTCAAAACTTTCAACAATGGATCTCTTGGTTCTCGCATCGATGAAGA  483
               |||| ||  | | || |||||||||||||| |||||||||||||||||||||||||||||
Sbjct  575879  GAAATACAAATAATTTAAAACTTTCAACAACGGATCTCTTGGTTCTCGCATCGATGAAGA  575938

Query  484     ACGCAGCGAAATGCGATACGTAATGTGAATTGCAGAATTCCGTGAATCATCGAATCTTTG  543
               ||||||||||||||||||||||||||||||||||||||||||||||||||||||||||||
Sbjct  575939  ACGCAGCGAAATGCGATACGTAATGTGAATTGCAGAATTCCGTGAATCATCGAATCTTTG  575998

Query  544     AACGCACATTGCGCCCTCTGGTATTCCGGGGGGCATGCCTGTTTGAGCGTCATTTCCTTC  603
               ||||||||||||||||  ||||||||| ||||||||||||||||||||||||||||||||
Sbjct  575999  AACGCACATTGCGCCCCTTGGTATTCCAGGGGGCATGCCTGTTTGAGCGTCATTTCCTTC  576058

Query  604     TCAAACACATTGTGTTTGGTAGTGAGTGATACTCGTTTTTGAGTTAACTTGAAATTG-TA  662
               ||||| |  |  | ||||||||||||||| |||| || | ||||||||||||||||| ||
Sbjct  576059  TCAAAGAACTCTTCTTTGGTAGTGAGTGACACTCTTTCTAGAGTTAACTTGAAATTGCTA  576118

Query  663     GGCCATAT  670
               | ||||||
Sbjct  576119  G-CCATAT  576125


 Score = 344 bits (186),  Expect = 7e-90
 Identities = 270/308 (88%), Gaps = 15/308 (5%)
 Strand=Plus/Plus

Query  370     CAAACACAAACAAATAtttttttAAACTA-ATTC-AGTCAACACAAGATTTCTTTTAGTA  427
               |||||||||||  | ||||| ||| | || | || |||||| || | |||||  ||| | 
Sbjct  584102  CAAACACAAAC--A-ATTTTGTTATATTATAATCAAGTCAAAACCA-ATTTC-GTTA-T-  584154

Query  428     GAAA-AC--A-ACTTCAAAACTTTCAACAATGGATCTCTTGGTTCTCGCATCGATGAAGA  483
               |||| ||  | | || |||||||||||||| |||||||||||||||||||||||||||||
Sbjct  584155  GAAATACAAATAATTTAAAACTTTCAACAACGGATCTCTTGGTTCTCGCATCGATGAAGA  584214

Query  484     ACGCAGCGAAATGCGATACGTAATGTGAATTGCAGAATTCCGTGAATCATCGAATCTTTG  543
               ||||||||||||||||||||||||||||||||||||||||||||||||||||||||||||
Sbjct  584215  ACGCAGCGAAATGCGATACGTAATGTGAATTGCAGAATTCCGTGAATCATCGAATCTTTG  584274

Query  544     AACGCACATTGCGCCCTCTGGTATTCCGGGGGGCATGCCTGTTTGAGCGTCATTTCCTTC  603
               ||||||||||||||||  ||||||||| ||||||||||||||||||||||||||||||||
Sbjct  584275  AACGCACATTGCGCCCCTTGGTATTCCAGGGGGCATGCCTGTTTGAGCGTCATTTCCTTC  584334

Query  604     TCAAACACATTGTGTTTGGTAGTGAGTGATACTCGTTTTTGAGTTAACTTGAAATTG-TA  662
               ||||| |  |  | ||||||||||||||| |||| || | ||||||||||||||||| ||
Sbjct  584335  TCAAAGAACTCTTCTTTGGTAGTGAGTGACACTCTTTCTAGAGTTAACTTGAAATTGCTA  584394

Query  663     GGCCATAT  670
               | ||||||
Sbjct  584395  G-CCATAT  584401


 Score = 91.6 bits (49),  Expect = 1e-13
 Identities = 49/49 (100%), Gaps = 0/49 (0%)
 Strand=Plus/Plus

Query  1       CAAGGTTTCCGTAGGTGAACCTGCGGAAGGATCATTAAAGAAATTTAAT  49
               |||||||||||||||||||||||||||||||||||||||||||||||||
Sbjct  575580  CAAGGTTTCCGTAGGTGAACCTGCGGAAGGATCATTAAAGAAATTTAAT  575628


 Score = 91.6 bits (49),  Expect = 1e-13
 Identities = 49/49 (100%), Gaps = 0/49 (0%)
 Strand=Plus/Plus

Query  1       CAAGGTTTCCGTAGGTGAACCTGCGGAAGGATCATTAAAGAAATTTAAT  49
               |||||||||||||||||||||||||||||||||||||||||||||||||
Sbjct  583856  CAAGGTTTCCGTAGGTGAACCTGCGGAAGGATCATTAAAGAAATTTAAT  583904


>NC_016493.1 Naumovozyma castellii CBS 4309 chromosome 3, complete genome
Length=1245273

 Score = 2202 bits (1192),  Expect = 0.0
 Identities = 1372/1457 (94%), Gaps = 20/1457 (1%)
 Strand=Plus/Plus

Query  821     TCTTTAAGTTTGACCTCAAATCAGGTAGGGTTACCCGCTGAACTTAAGCATATCAATAAG  880
               |||||||||||||||||||||||||||||  |||||||||||||||||||||||||||||
Sbjct  576291  TCTTTAAGTTTGACCTCAAATCAGGTAGGAATACCCGCTGAACTTAAGCATATCAATAAG  576350

Query  881     CGGAGGAAAAGAAACCAACTGGGATTGCCTTAGTAACGGCGAGTGAAGCGGCAAAAGCTC  940
               ||||||||||||||||||| |||||||||| |||||||||||||||||||||||||||||
Sbjct  576351  CGGAGGAAAAGAAACCAACCGGGATTGCCTCAGTAACGGCGAGTGAAGCGGCAAAAGCTC  576410

Query  941     AAATTTGAAATCTGGTACCTTTGGTGCCCGAGTTGTAATTTGGAGAGTACCACTTTG-GG  999
               ||||||||||||||||||||| |||||||||||||||||||| ||||    |||||| ||
Sbjct  576411  AAATTTGAAATCTGGTACCTTCGGTGCCCGAGTTGTAATTTGTAGAGGGATACTTTGTGG  576470

Query  1000    ACTGTACTTTGCCTATGTTCCTTGGAACAGGACGTCATGGAGGGTGAGAATCCCGTGTGG  1059
                |||  | ||| |||||||||||||||||||||||||| |||||||||||||||||||||
Sbjct  576471  GCTGGTCCTTGTCTATGTTCCTTGGAACAGGACGTCATAGAGGGTGAGAATCCCGTGTGG  576530

Query  1060    CGAGGGTGTCAGTTC-TTTGTAAAGGGTG-C-TCGAAGAGTCGAGTTGTTTGGGAATGCA  1116
               |||||   |||||||   ||||||  ||| | ||||||||||||||||||||||||||||
Sbjct  576531  CGAGGAATTCAGTTCACATGTAAA--GTGCCTTCGAAGAGTCGAGTTGTTTGGGAATGCA  576588

Query  1117    GCTCTAAGTGGGTGGTAAATTCCATCTAAAGCTAAATACAGGCGAGAGACCGATAGCGAA  1176
               ||||||||||||||||||||||||||||||||||||||  ||||||||||||||||||||
Sbjct  576589  GCTCTAAGTGGGTGGTAAATTCCATCTAAAGCTAAATATTGGCGAGAGACCGATAGCGAA  576648

Query  1177    CAAGTACAGTGATGGAAAGATGAAAAGAACTTTGAAAAGAGAGTGAAAAAGTACGTGAAA  1236
               ||||||||||||||||||||||||||||||||||||||||||||||||||||||||||||
Sbjct  576649  CAAGTACAGTGATGGAAAGATGAAAAGAACTTTGAAAAGAGAGTGAAAAAGTACGTGAAA  576708

Query  1237    TTGTTGAAAGGGAAGGGCATTTGATCAGACATGGTGTTTTGCGCCCCTTGCCTCTCGTGG  1296
               ||||||||||||||||||||||||||||||||||||||||||||||  |||  || ||||
Sbjct  576709  TTGTTGAAAGGGAAGGGCATTTGATCAGACATGGTGTTTTGCGCCCTCTGCTCCTTGTGG  576768

Query  1297    GCTTGGGACTCTCGCAGCTCACTGGGCCAGCATCGGTTTTGGCGGCCGGAAAAAACCTAG  1356
               |   ||||||||||||| |||||||||||||||| ||||||||||  ||| ||| |||  
Sbjct  576769  GTGGGGGACTCTCGCAGTTCACTGGGCCAGCATCAGTTTTGGCGGTAGGATAAATCCTTA  576828

Query  1357    GGAATGTGGCTCTGCGCCTCGGTGTAGAGTGTTATAGCCCTGGGGAATACGGCCAGTCGG  1416
               |||| |||||| |  ||||| | | | ||||||||||||  ||||||||| ||||| |||
Sbjct  576829  GGAACGTGGCT-T--GCCTC-G-GCA-AGTGTTATAGCCTAGGGGAATACTGCCAGCCGG  576882

Query  1417    GACCGAGGACTGCGATACTTGTTA-TCTAGGATGCTGGCATAATGGTTATATGCCGCCCG  1475
               ||| |||||||||||  ||| ||| || ||||||||||||||||||||||||||||||||
Sbjct  576883  GACTGAGGACTGCGA--CTT-TTAGTCAAGGATGCTGGCATAATGGTTATATGCCGCCCG  576939

Query  1476    TCTTGAAACACGGACCAAGGAGTCTAACGTCTATGCGAGTGTTTGGGTGTTAAACCCGTA  1535
               |||||||||||||||||||||||||||||||||||||||||||||||||| |||||||||
Sbjct  576940  TCTTGAAACACGGACCAAGGAGTCTAACGTCTATGCGAGTGTTTGGGTGTAAAACCCGTA  576999

Query  1536    CGCGTAATGAAAGTGAACGTAGGTTGGGGCCCTCCACCTGGGGGGTGCACAATCGACCGA  1595
               ||||||||||||||||||||||||||||||| | |  |   | |||||||||||||||||
Sbjct  577000  CGCGTAATGAAAGTGAACGTAGGTTGGGGCC-T-C-GC-AAGAGGTGCACAATCGACCGA  577055

Query  1596    TCCTGATGTCTTCGGATGGATTTGAGTAAGAGCATAGCTGTTGGGACCCGAAAGATGGTG  1655
               ||||||||| ||||||||||||||||||||||||||||||||||||||||||||||||||
Sbjct  577056  TCCTGATGTTTTCGGATGGATTTGAGTAAGAGCATAGCTGTTGGGACCCGAAAGATGGTG  577115

Query  1656    AACTATGCCTGAATAGGGTGAAGCCAGAGGAAACTCTGGTGGAGGCTCGTAGCGGTTCTG  1715
               ||||||||||||||||||||||||||||||||||||||||||||||||||||||||||||
Sbjct  577116  AACTATGCCTGAATAGGGTGAAGCCAGAGGAAACTCTGGTGGAGGCTCGTAGCGGTTCTG  577175

Query  1716    ACGTGCAAATCGATCGTCGAATTTGGGTATAGGGGCGAAAGACTAATCGAACCATCTAGT  1775
               ||||||||||||||||||||||||||||||||||||||||||||||||||||||||||||
Sbjct  577176  ACGTGCAAATCGATCGTCGAATTTGGGTATAGGGGCGAAAGACTAATCGAACCATCTAGT  577235

Query  1776    AGCTGGTTCCTGCCGAAGTTTCCCTCAGGATAGCAGAAGCTCGTATCAGTTTTATGAGGT  1835
               ||||||||||||||||||||||||||||||||||||||||||||||||||||||||||||
Sbjct  577236  AGCTGGTTCCTGCCGAAGTTTCCCTCAGGATAGCAGAAGCTCGTATCAGTTTTATGAGGT  577295

Query  1836    AAAGCGAATGATTAGAGGTACCGGGGTTGAAATGACCTTGACCTATTCTCAAACTTTAAA  1895
               ||||||||||||||||||||| ||||||||||||||||| ||||||||||||||||||||
Sbjct  577296  AAAGCGAATGATTAGAGGTACTGGGGTTGAAATGACCTTAACCTATTCTCAAACTTTAAA  577355

Query  1896    TATGTAAGAAGTCCTTGTTGCTTAATTGAACGTGGACATTTGAATGAAGAGCTTTTAGTG  1955
               ||||||||||||||||||| ||||||||||||||||||||||||||||||||||||||||
Sbjct  577356  TATGTAAGAAGTCCTTGTTACTTAATTGAACGTGGACATTTGAATGAAGAGCTTTTAGTG  577415

Query  1956    GGCCATTTTTGGTAAGCAGAACTGGCGATGCGGGATGAACCGAACGTGGAGTTAAGGTGC  2015
               ||||||||||||||||||||||||||||||||||||||||||||||||||||||||||||
Sbjct  577416  GGCCATTTTTGGTAAGCAGAACTGGCGATGCGGGATGAACCGAACGTGGAGTTAAGGTGC  577475

Query  2016    CGGAATACACGCTCATCAGACACCACAAAAGGTGTTAGTTCATCTAGACAGCCGGACGGT  2075
               ||||||||||||||||||||||||||||||||||||||||||||||||||||||||||||
Sbjct  577476  CGGAATACACGCTCATCAGACACCACAAAAGGTGTTAGTTCATCTAGACAGCCGGACGGT  577535

Query  2076    GGCCATGGAAGTCGGAATCCGCTAAGGAGTGTGTAACAACTCACCGGCCGAATGAACTAG  2135
               |||||||||||||||||||||||||||| |||||||||||||||||||||||||||||||
Sbjct  577536  GGCCATGGAAGTCGGAATCCGCTAAGGAATGTGTAACAACTCACCGGCCGAATGAACTAG  577595

Query  2136    CCCTGAAAATGGATGGCGCTCAAGCGTGTTACCTATACTCCGCCGTCAGGGTTGAAATGA  2195
               |||||||||||||||||||||||||||||||||||||||||||||||||||||||| |||
Sbjct  577596  CCCTGAAAATGGATGGCGCTCAAGCGTGTTACCTATACTCCGCCGTCAGGGTTGAATTGA  577655

Query  2196    GGCCCTGACGAGTAGGCAGGCGTGGGGGTCAGTGACGAAGCCTAGGCCGTAAGGTCGGGT  2255
                |||||||||||||||||||||||| ||||||||||||||||||||| || | | |||||
Sbjct  577656  TGCCCTGACGAGTAGGCAGGCGTGGAGGTCAGTGACGAAGCCTAGGCTGTGAAGCCGGGT  577715

Query  2256    CGAACGGCCCCTAGTGC  2272
               ||||||||| |||||||
Sbjct  577716  CGAACGGCCTCTAGTGC  577732


 Score = 2202 bits (1192),  Expect = 0.0
 Identities = 1372/1457 (94%), Gaps = 20/1457 (1%)
 Strand=Plus/Plus

Query  821     TCTTTAAGTTTGACCTCAAATCAGGTAGGGTTACCCGCTGAACTTAAGCATATCAATAAG  880
               |||||||||||||||||||||||||||||  |||||||||||||||||||||||||||||
Sbjct  584567  TCTTTAAGTTTGACCTCAAATCAGGTAGGAATACCCGCTGAACTTAAGCATATCAATAAG  584626

Query  881     CGGAGGAAAAGAAACCAACTGGGATTGCCTTAGTAACGGCGAGTGAAGCGGCAAAAGCTC  940
               ||||||||||||||||||| |||||||||| |||||||||||||||||||||||||||||
Sbjct  584627  CGGAGGAAAAGAAACCAACCGGGATTGCCTCAGTAACGGCGAGTGAAGCGGCAAAAGCTC  584686

Query  941     AAATTTGAAATCTGGTACCTTTGGTGCCCGAGTTGTAATTTGGAGAGTACCACTTTG-GG  999
               ||||||||||||||||||||| |||||||||||||||||||| ||||    |||||| ||
Sbjct  584687  AAATTTGAAATCTGGTACCTTCGGTGCCCGAGTTGTAATTTGTAGAGGGATACTTTGTGG  584746

Query  1000    ACTGTACTTTGCCTATGTTCCTTGGAACAGGACGTCATGGAGGGTGAGAATCCCGTGTGG  1059
                |||  | ||| |||||||||||||||||||||||||| |||||||||||||||||||||
Sbjct  584747  GCTGGTCCTTGTCTATGTTCCTTGGAACAGGACGTCATAGAGGGTGAGAATCCCGTGTGG  584806

Query  1060    CGAGGGTGTCAGTTC-TTTGTAAAGGGTG-C-TCGAAGAGTCGAGTTGTTTGGGAATGCA  1116
               |||||   |||||||   ||||||  ||| | ||||||||||||||||||||||||||||
Sbjct  584807  CGAGGAATTCAGTTCACATGTAAA--GTGCCTTCGAAGAGTCGAGTTGTTTGGGAATGCA  584864

Query  1117    GCTCTAAGTGGGTGGTAAATTCCATCTAAAGCTAAATACAGGCGAGAGACCGATAGCGAA  1176
               ||||||||||||||||||||||||||||||||||||||  ||||||||||||||||||||
Sbjct  584865  GCTCTAAGTGGGTGGTAAATTCCATCTAAAGCTAAATATTGGCGAGAGACCGATAGCGAA  584924

Query  1177    CAAGTACAGTGATGGAAAGATGAAAAGAACTTTGAAAAGAGAGTGAAAAAGTACGTGAAA  1236
               ||||||||||||||||||||||||||||||||||||||||||||||||||||||||||||
Sbjct  584925  CAAGTACAGTGATGGAAAGATGAAAAGAACTTTGAAAAGAGAGTGAAAAAGTACGTGAAA  584984

Query  1237    TTGTTGAAAGGGAAGGGCATTTGATCAGACATGGTGTTTTGCGCCCCTTGCCTCTCGTGG  1296
               ||||||||||||||||||||||||||||||||||||||||||||||  |||  || ||||
Sbjct  584985  TTGTTGAAAGGGAAGGGCATTTGATCAGACATGGTGTTTTGCGCCCTCTGCTCCTTGTGG  585044

Query  1297    GCTTGGGACTCTCGCAGCTCACTGGGCCAGCATCGGTTTTGGCGGCCGGAAAAAACCTAG  1356
               |   ||||||||||||| |||||||||||||||| ||||||||||  ||| ||| |||  
Sbjct  585045  GTGGGGGACTCTCGCAGTTCACTGGGCCAGCATCAGTTTTGGCGGTAGGATAAATCCTTA  585104

Query  1357    GGAATGTGGCTCTGCGCCTCGGTGTAGAGTGTTATAGCCCTGGGGAATACGGCCAGTCGG  1416
               |||| |||||| |  ||||| | | | ||||||||||||  ||||||||| ||||| |||
Sbjct  585105  GGAACGTGGCT-T--GCCTC-G-GCA-AGTGTTATAGCCTAGGGGAATACTGCCAGCCGG  585158

Query  1417    GACCGAGGACTGCGATACTTGTTA-TCTAGGATGCTGGCATAATGGTTATATGCCGCCCG  1475
               ||| |||||||||||  ||| ||| || ||||||||||||||||||||||||||||||||
Sbjct  585159  GACTGAGGACTGCGA--CTT-TTAGTCAAGGATGCTGGCATAATGGTTATATGCCGCCCG  585215

Query  1476    TCTTGAAACACGGACCAAGGAGTCTAACGTCTATGCGAGTGTTTGGGTGTTAAACCCGTA  1535
               |||||||||||||||||||||||||||||||||||||||||||||||||| |||||||||
Sbjct  585216  TCTTGAAACACGGACCAAGGAGTCTAACGTCTATGCGAGTGTTTGGGTGTAAAACCCGTA  585275

Query  1536    CGCGTAATGAAAGTGAACGTAGGTTGGGGCCCTCCACCTGGGGGGTGCACAATCGACCGA  1595
               ||||||||||||||||||||||||||||||| | |  |   | |||||||||||||||||
Sbjct  585276  CGCGTAATGAAAGTGAACGTAGGTTGGGGCC-T-C-GC-AAGAGGTGCACAATCGACCGA  585331

Query  1596    TCCTGATGTCTTCGGATGGATTTGAGTAAGAGCATAGCTGTTGGGACCCGAAAGATGGTG  1655
               ||||||||| ||||||||||||||||||||||||||||||||||||||||||||||||||
Sbjct  585332  TCCTGATGTTTTCGGATGGATTTGAGTAAGAGCATAGCTGTTGGGACCCGAAAGATGGTG  585391

Query  1656    AACTATGCCTGAATAGGGTGAAGCCAGAGGAAACTCTGGTGGAGGCTCGTAGCGGTTCTG  1715
               ||||||||||||||||||||||||||||||||||||||||||||||||||||||||||||
Sbjct  585392  AACTATGCCTGAATAGGGTGAAGCCAGAGGAAACTCTGGTGGAGGCTCGTAGCGGTTCTG  585451

Query  1716    ACGTGCAAATCGATCGTCGAATTTGGGTATAGGGGCGAAAGACTAATCGAACCATCTAGT  1775
               ||||||||||||||||||||||||||||||||||||||||||||||||||||||||||||
Sbjct  585452  ACGTGCAAATCGATCGTCGAATTTGGGTATAGGGGCGAAAGACTAATCGAACCATCTAGT  585511

Query  1776    AGCTGGTTCCTGCCGAAGTTTCCCTCAGGATAGCAGAAGCTCGTATCAGTTTTATGAGGT  1835
               ||||||||||||||||||||||||||||||||||||||||||||||||||||||||||||
Sbjct  585512  AGCTGGTTCCTGCCGAAGTTTCCCTCAGGATAGCAGAAGCTCGTATCAGTTTTATGAGGT  585571

Query  1836    AAAGCGAATGATTAGAGGTACCGGGGTTGAAATGACCTTGACCTATTCTCAAACTTTAAA  1895
               ||||||||||||||||||||| ||||||||||||||||| ||||||||||||||||||||
Sbjct  585572  AAAGCGAATGATTAGAGGTACTGGGGTTGAAATGACCTTAACCTATTCTCAAACTTTAAA  585631

Query  1896    TATGTAAGAAGTCCTTGTTGCTTAATTGAACGTGGACATTTGAATGAAGAGCTTTTAGTG  1955
               ||||||||||||||||||| ||||||||||||||||||||||||||||||||||||||||
Sbjct  585632  TATGTAAGAAGTCCTTGTTACTTAATTGAACGTGGACATTTGAATGAAGAGCTTTTAGTG  585691

Query  1956    GGCCATTTTTGGTAAGCAGAACTGGCGATGCGGGATGAACCGAACGTGGAGTTAAGGTGC  2015
               ||||||||||||||||||||||||||||||||||||||||||||||||||||||||||||
Sbjct  585692  GGCCATTTTTGGTAAGCAGAACTGGCGATGCGGGATGAACCGAACGTGGAGTTAAGGTGC  585751

Query  2016    CGGAATACACGCTCATCAGACACCACAAAAGGTGTTAGTTCATCTAGACAGCCGGACGGT  2075
               ||||||||||||||||||||||||||||||||||||||||||||||||||||||||||||
Sbjct  585752  CGGAATACACGCTCATCAGACACCACAAAAGGTGTTAGTTCATCTAGACAGCCGGACGGT  585811

Query  2076    GGCCATGGAAGTCGGAATCCGCTAAGGAGTGTGTAACAACTCACCGGCCGAATGAACTAG  2135
               |||||||||||||||||||||||||||| |||||||||||||||||||||||||||||||
Sbjct  585812  GGCCATGGAAGTCGGAATCCGCTAAGGAATGTGTAACAACTCACCGGCCGAATGAACTAG  585871

Query  2136    CCCTGAAAATGGATGGCGCTCAAGCGTGTTACCTATACTCCGCCGTCAGGGTTGAAATGA  2195
               |||||||||||||||||||||||||||||||||||||||||||||||||||||||| |||
Sbjct  585872  CCCTGAAAATGGATGGCGCTCAAGCGTGTTACCTATACTCCGCCGTCAGGGTTGAATTGA  585931

Query  2196    GGCCCTGACGAGTAGGCAGGCGTGGGGGTCAGTGACGAAGCCTAGGCCGTAAGGTCGGGT  2255
                |||||||||||||||||||||||| ||||||||||||||||||||| || | | |||||
Sbjct  585932  TGCCCTGACGAGTAGGCAGGCGTGGAGGTCAGTGACGAAGCCTAGGCTGTGAAGCCGGGT  585991

Query  2256    CGAACGGCCCCTAGTGC  2272
               ||||||||| |||||||
Sbjct  585992  CGAACGGCCTCTAGTGC  586008


 Score = 344 bits (186),  Expect = 7e-90
 Identities = 270/308 (88%), Gaps = 15/308 (5%)
 Strand=Plus/Plus

Query  370     CAAACACAAACAAATAtttttttAAACTA-ATTC-AGTCAACACAAGATTTCTTTTAGTA  427
               |||||||||||  | ||||| ||| | || | || |||||| || | |||||  ||| | 
Sbjct  575826  CAAACACAAAC--A-ATTTTGTTATATTATAATCAAGTCAAAACCA-ATTTC-GTTA-T-  575878

Query  428     GAAA-AC--A-ACTTCAAAACTTTCAACAATGGATCTCTTGGTTCTCGCATCGATGAAGA  483
               |||| ||  | | || |||||||||||||| |||||||||||||||||||||||||||||
Sbjct  575879  GAAATACAAATAATTTAAAACTTTCAACAACGGATCTCTTGGTTCTCGCATCGATGAAGA  575938

Query  484     ACGCAGCGAAATGCGATACGTAATGTGAATTGCAGAATTCCGTGAATCATCGAATCTTTG  543
               ||||||||||||||||||||||||||||||||||||||||||||||||||||||||||||
Sbjct  575939  ACGCAGCGAAATGCGATACGTAATGTGAATTGCAGAATTCCGTGAATCATCGAATCTTTG  575998

Query  544     AACGCACATTGCGCCCTCTGGTATTCCGGGGGGCATGCCTGTTTGAGCGTCATTTCCTTC  603
               ||||||||||||||||  ||||||||| ||||||||||||||||||||||||||||||||
Sbjct  575999  AACGCACATTGCGCCCCTTGGTATTCCAGGGGGCATGCCTGTTTGAGCGTCATTTCCTTC  576058

Query  604     TCAAACACATTGTGTTTGGTAGTGAGTGATACTCGTTTTTGAGTTAACTTGAAATTG-TA  662
               ||||| |  |  | ||||||||||||||| |||| || | ||||||||||||||||| ||
Sbjct  576059  TCAAAGAACTCTTCTTTGGTAGTGAGTGACACTCTTTCTAGAGTTAACTTGAAATTGCTA  576118

Query  663     GGCCATAT  670
               | ||||||
Sbjct  576119  G-CCATAT  576125


 Score = 344 bits (186),  Expect = 7e-90
 Identities = 270/308 (88%), Gaps = 15/308 (5%)
 Strand=Plus/Plus

Query  370     CAAACACAAACAAATAtttttttAAACTA-ATTC-AGTCAACACAAGATTTCTTTTAGTA  427
               |||||||||||  | ||||| ||| | || | || |||||| || | |||||  ||| | 
Sbjct  584102  CAAACACAAAC--A-ATTTTGTTATATTATAATCAAGTCAAAACCA-ATTTC-GTTA-T-  584154

Query  428     GAAA-AC--A-ACTTCAAAACTTTCAACAATGGATCTCTTGGTTCTCGCATCGATGAAGA  483
               |||| ||  | | || |||||||||||||| |||||||||||||||||||||||||||||
Sbjct  584155  GAAATACAAATAATTTAAAACTTTCAACAACGGATCTCTTGGTTCTCGCATCGATGAAGA  584214

Query  484     ACGCAGCGAAATGCGATACGTAATGTGAATTGCAGAATTCCGTGAATCATCGAATCTTTG  543
               ||||||||||||||||||||||||||||||||||||||||||||||||||||||||||||
Sbjct  584215  ACGCAGCGAAATGCGATACGTAATGTGAATTGCAGAATTCCGTGAATCATCGAATCTTTG  584274

Query  544     AACGCACATTGCGCCCTCTGGTATTCCGGGGGGCATGCCTGTTTGAGCGTCATTTCCTTC  603
               ||||||||||||||||  ||||||||| ||||||||||||||||||||||||||||||||
Sbjct  584275  AACGCACATTGCGCCCCTTGGTATTCCAGGGGGCATGCCTGTTTGAGCGTCATTTCCTTC  584334

Query  604     TCAAACACATTGTGTTTGGTAGTGAGTGATACTCGTTTTTGAGTTAACTTGAAATTG-TA  662
               ||||| |  |  | ||||||||||||||| |||| || | ||||||||||||||||| ||
Sbjct  584335  TCAAAGAACTCTTCTTTGGTAGTGAGTGACACTCTTTCTAGAGTTAACTTGAAATTGCTA  584394

Query  663     GGCCATAT  670
               | ||||||
Sbjct  584395  G-CCATAT  584401


 Score = 91.6 bits (49),  Expect = 1e-13
 Identities = 49/49 (100%), Gaps = 0/49 (0%)
 Strand=Plus/Plus

Query  1       CAAGGTTTCCGTAGGTGAACCTGCGGAAGGATCATTAAAGAAATTTAAT  49
               |||||||||||||||||||||||||||||||||||||||||||||||||
Sbjct  575580  CAAGGTTTCCGTAGGTGAACCTGCGGAAGGATCATTAAAGAAATTTAAT  575628


 Score = 91.6 bits (49),  Expect = 1e-13
 Identities = 49/49 (100%), Gaps = 0/49 (0%)
 Strand=Plus/Plus

Query  1       CAAGGTTTCCGTAGGTGAACCTGCGGAAGGATCATTAAAGAAATTTAAT  49
               |||||||||||||||||||||||||||||||||||||||||||||||||
Sbjct  583856  CAAGGTTTCCGTAGGTGAACCTGCGGAAGGATCATTAAAGAAATTTAAT  583904


>NC_050732.1 Torulaspora globosa chromosome 6, complete sequence
Length=942542

 Score = 2202 bits (1192),  Expect = 0.0
 Identities = 1370/1453 (94%), Gaps = 23/1453 (2%)
 Strand=Plus/Minus

Query  826     AAGTTTGACCTCAAATCAGGTAGGGTTACCCGCTGAACTTAAGCATATCAATAAGCGGAG  885
               |||||||||||||||||||||||| |||||||||||||||||||||||||||||||||||
Sbjct  931420  AAGTTTGACCTCAAATCAGGTAGGATTACCCGCTGAACTTAAGCATATCAATAAGCGGAG  931361

Query  886     GAAAAGAAACCAACTGGGATTGCCTTAGTAACGGCGAGTGAAGCGGCAAAAGCTCAAATT  945
               |||||||||||||| |||||||||||||||||||||||||||||||||||||||||||||
Sbjct  931360  GAAAAGAAACCAACCGGGATTGCCTTAGTAACGGCGAGTGAAGCGGCAAAAGCTCAAATT  931301

Query  946     TGAAATCTGGTACCTTTGGTGCCCGAGTTGTAATTTGGAGA--GTACCACTTTGGGACTG  1003
               |||||||||||||||| |||||||||||||||||||| |||  |||  |||||||| |||
Sbjct  931300  TGAAATCTGGTACCTTCGGTGCCCGAGTTGTAATTTGTAGAAGGTA--ACTTTGGGGCTG  931243

Query  1004    TACTTTGCCTATGTTCCTTGGAACAGGACGTCATGGAGGGTGAGAATCCCGTGTGGCGAG  1063
                 | ||| |||||||||||||||||||||||||| |||||||||||||||||||||||||
Sbjct  931242  GTCCTTGTCTATGTTCCTTGGAACAGGACGTCATAGAGGGTGAGAATCCCGTGTGGCGAG  931183

Query  1064    GGTGTCAGTTCTTTGTAAAGGGTGCTCGAAGAGTCGAGTTGTTTGGGAATGCAGCTCTAA  1123
               | |  |||| || ||||||| |   |||||||||||||||||||||||||||||||||||
Sbjct  931182  GATCCCAGTCCTATGTAAAGTGCTTTCGAAGAGTCGAGTTGTTTGGGAATGCAGCTCTAA  931123

Query  1124    GTGGGTGGTAAATTCCATCTAAAGCTAAATACAGGCGAGAGACCGATAGCGAACAAGTAC  1183
               |||||||||||||||||||||||||||||||  |||||||||||||||||||||||||||
Sbjct  931122  GTGGGTGGTAAATTCCATCTAAAGCTAAATATTGGCGAGAGACCGATAGCGAACAAGTAC  931063

Query  1184    AGTGATGGAAAGATGAAAAGAACTTTGAAAAGAGAGTGAAAAAGTACGTGAAATTGTTGA  1243
               ||||||||||||||||||||||||||||||||||||||||||||||||||||||||||||
Sbjct  931062  AGTGATGGAAAGATGAAAAGAACTTTGAAAAGAGAGTGAAAAAGTACGTGAAATTGTTGA  931003

Query  1244    AAGGGAAGGGCATTTGATCAGACATGGTGTTTTGCGCCCCTTGCCTCTCGTGGGCTTGGG  1303
               |||||||||||||||||||||||||||||||||||||||  |||  || |||||   |||
Sbjct  931002  AAGGGAAGGGCATTTGATCAGACATGGTGTTTTGCGCCCTCTGCTCCTTGTGGGTGGGGG  930943

Query  1304    ACTCTCGCAGCTCACTGGGCCAGCATCGGTTTTGGCGGCCGGAAAAAACCTAG-GGAATG  1362
               | ||||||||||||||||||||||||| ||||||||||  |||  ||| ||   ||||||
Sbjct  930942  AATCTCGCAGCTCACTGGGCCAGCATCAGTTTTGGCGGTAGGA-TAAATCTGCAGGAATG  930884

Query  1363    TGGCTCTGCGCCTCGGTGTAGAGTGTTATAGCCCTG-GGGAATACGGCCAGTCGGGACCG  1421
               | ||| |  || || | | | |||||||||| ||||  | ||||| ||||| |||||| |
Sbjct  930883  TAGCT-T--GCTTC-G-GCA-AGTGTTATAG-CCTGTTGAAATACTGCCAGCCGGGACTG  930831

Query  1422    AGGACTGCGATACTTGTTA-TCTAGGATGCTGGCATAATGGTTATATGCCGCCCGTCTTG  1480
               ||||||||||  ||| ||| || |||||||||||||||||||||||||||||||||||||
Sbjct  930830  AGGACTGCGA--CTT-TTAGTCAAGGATGCTGGCATAATGGTTATATGCCGCCCGTCTTG  930774

Query  1481    AAACACGGACCAAGGAGTCTAACGTCTATGCGAGTGTTTGGGTGTTAAACCCGTACGCGT  1540
               ||||||||||||||||||||||||||||||||||||||||||||| ||||||||||||||
Sbjct  930773  AAACACGGACCAAGGAGTCTAACGTCTATGCGAGTGTTTGGGTGTAAAACCCGTACGCGT  930714

Query  1541    AATGAAAGTGAACGTAGGTTGGGGCCCTCCACCTGGGGGGTGCACAATCGACCGATCCTG  1600
               |||||||||||||||||||||||||| | |  |   | ||||||||||||||||||||||
Sbjct  930713  AATGAAAGTGAACGTAGGTTGGGGCC-T-C-GC-AAGAGGTGCACAATCGACCGATCCTG  930658

Query  1601    ATGTCTTCGGATGGATTTGAGTAAGAGCATAGCTGTTGGGACCCGAAAGATGGTGAACTA  1660
               ||||||||||||||||||||||||||||||||||||||||||||||||||||||||||||
Sbjct  930657  ATGTCTTCGGATGGATTTGAGTAAGAGCATAGCTGTTGGGACCCGAAAGATGGTGAACTA  930598

Query  1661    TGCCTGAATAGGGTGAAGCCAGAGGAAACTCTGGTGGAGGCTCGTAGCGGTTCTGACGTG  1720
               ||||||||||||||||||||||||||||||||||||||||||||||||||||||||||||
Sbjct  930597  TGCCTGAATAGGGTGAAGCCAGAGGAAACTCTGGTGGAGGCTCGTAGCGGTTCTGACGTG  930538

Query  1721    CAAATCGATCGTCGAATTTGGGTATAGGGGCGAAAGACTAATCGAACCATCTAGTAGCTG  1780
               ||||||||||||||||||||||||||||||||||||||||||||||||||||||||||||
Sbjct  930537  CAAATCGATCGTCGAATTTGGGTATAGGGGCGAAAGACTAATCGAACCATCTAGTAGCTG  930478

Query  1781    GTTCCTGCCGAAGTTTCCCTCAGGATAGCAGAAGCTCGTATCAGTTTTATGAGGTAAAGC  1840
               ||||||||||||||||||||||||||||||||||||||||||||||||||||||||||||
Sbjct  930477  GTTCCTGCCGAAGTTTCCCTCAGGATAGCAGAAGCTCGTATCAGTTTTATGAGGTAAAGC  930418

Query  1841    GAATGATTAGAGGTACCGGGGTTGAAATGACCTTGACCTATTCTCAAACTTTAAATATGT  1900
               |||||||||||||||| ||||||||||||||||| |||||||||||||||||||||||||
Sbjct  930417  GAATGATTAGAGGTACTGGGGTTGAAATGACCTTAACCTATTCTCAAACTTTAAATATGT  930358

Query  1901    AAGAAGTCCTTGTTGCTTAATTGAACGTGGACATTTGAATGAAGAGCTTTTAGTGGGCCA  1960
               |||||||||||||| |||||||||||||||||||||||||||||||||||||||||||||
Sbjct  930357  AAGAAGTCCTTGTTACTTAATTGAACGTGGACATTTGAATGAAGAGCTTTTAGTGGGCCA  930298

Query  1961    TTTTTGGTAAGCAGAACTGGCGATGCGGGATGAACCGAACGTGGAGTTAAGGTGCCGGAA  2020
               ||||||||||||||||||||||||||||||||||||||||||||||||||||||||||||
Sbjct  930297  TTTTTGGTAAGCAGAACTGGCGATGCGGGATGAACCGAACGTGGAGTTAAGGTGCCGGAA  930238

Query  2021    TACACGCTCATCAGACACCACAAAAGGTGTTAGTTCATCTAGACAGCCGGACGGTGGCCA  2080
               ||||||||||||||||||||||||||||||||||||||||||||||||||||||||||||
Sbjct  930237  TACACGCTCATCAGACACCACAAAAGGTGTTAGTTCATCTAGACAGCCGGACGGTGGCCA  930178

Query  2081    TGGAAGTCGGAATCCGCTAAGGAGTGTGTAACAACTCACCGGCCGAATGAACTAGCCCTG  2140
               ||||||||||||||||||||||||||||||||||||||||||||||||||||||||||||
Sbjct  930177  TGGAAGTCGGAATCCGCTAAGGAGTGTGTAACAACTCACCGGCCGAATGAACTAGCCCTG  930118

Query  2141    AAAATGGATGGCGCTCAAGCGTGTTACCTATACTCCGCCGTCAGGGTTGA-AATGAGGCC  2199
               |||||||||||||||||||||||||||||||||||| ||||||||||||| ||| | |||
Sbjct  930117  AAAATGGATGGCGCTCAAGCGTGTTACCTATACTCCACCGTCAGGGTTGATAATTATGCC  930058

Query  2200    CTGACGAGTAGGCAGGCGTGGGGGTCAGTGACGAAGCCTAGGCCGTAAGGTCGGGTCGAA  2259
               ||||||||||||||||||||| |||||||||||||||||||||||||||| |||||||||
Sbjct  930057  CTGACGAGTAGGCAGGCGTGGAGGTCAGTGACGAAGCCTAGGCCGTAAGGCCGGGTCGAA  929998

Query  2260    CGGCCCCTAGTGC  2272
               ||||| |||||||
Sbjct  929997  CGGCCTCTAGTGC  929985


 Score = 2202 bits (1192),  Expect = 0.0
 Identities = 1370/1453 (94%), Gaps = 23/1453 (2%)
 Strand=Plus/Minus

Query  826     AAGTTTGACCTCAAATCAGGTAGGGTTACCCGCTGAACTTAAGCATATCAATAAGCGGAG  885
               |||||||||||||||||||||||| |||||||||||||||||||||||||||||||||||
Sbjct  940018  AAGTTTGACCTCAAATCAGGTAGGATTACCCGCTGAACTTAAGCATATCAATAAGCGGAG  939959

Query  886     GAAAAGAAACCAACTGGGATTGCCTTAGTAACGGCGAGTGAAGCGGCAAAAGCTCAAATT  945
               |||||||||||||| |||||||||||||||||||||||||||||||||||||||||||||
Sbjct  939958  GAAAAGAAACCAACCGGGATTGCCTTAGTAACGGCGAGTGAAGCGGCAAAAGCTCAAATT  939899

Query  946     TGAAATCTGGTACCTTTGGTGCCCGAGTTGTAATTTGGAGA--GTACCACTTTGGGACTG  1003
               |||||||||||||||| |||||||||||||||||||| |||  |||  |||||||| |||
Sbjct  939898  TGAAATCTGGTACCTTCGGTGCCCGAGTTGTAATTTGTAGAAGGTA--ACTTTGGGGCTG  939841

Query  1004    TACTTTGCCTATGTTCCTTGGAACAGGACGTCATGGAGGGTGAGAATCCCGTGTGGCGAG  1063
                 | ||| |||||||||||||||||||||||||| |||||||||||||||||||||||||
Sbjct  939840  GTCCTTGTCTATGTTCCTTGGAACAGGACGTCATAGAGGGTGAGAATCCCGTGTGGCGAG  939781

Query  1064    GGTGTCAGTTCTTTGTAAAGGGTGCTCGAAGAGTCGAGTTGTTTGGGAATGCAGCTCTAA  1123
               | |  |||| || ||||||| |   |||||||||||||||||||||||||||||||||||
Sbjct  939780  GATCCCAGTCCTATGTAAAGTGCTTTCGAAGAGTCGAGTTGTTTGGGAATGCAGCTCTAA  939721

Query  1124    GTGGGTGGTAAATTCCATCTAAAGCTAAATACAGGCGAGAGACCGATAGCGAACAAGTAC  1183
               |||||||||||||||||||||||||||||||  |||||||||||||||||||||||||||
Sbjct  939720  GTGGGTGGTAAATTCCATCTAAAGCTAAATATTGGCGAGAGACCGATAGCGAACAAGTAC  939661

Query  1184    AGTGATGGAAAGATGAAAAGAACTTTGAAAAGAGAGTGAAAAAGTACGTGAAATTGTTGA  1243
               ||||||||||||||||||||||||||||||||||||||||||||||||||||||||||||
Sbjct  939660  AGTGATGGAAAGATGAAAAGAACTTTGAAAAGAGAGTGAAAAAGTACGTGAAATTGTTGA  939601

Query  1244    AAGGGAAGGGCATTTGATCAGACATGGTGTTTTGCGCCCCTTGCCTCTCGTGGGCTTGGG  1303
               |||||||||||||||||||||||||||||||||||||||  |||  || |||||   |||
Sbjct  939600  AAGGGAAGGGCATTTGATCAGACATGGTGTTTTGCGCCCTCTGCTCCTTGTGGGTGGGGG  939541

Query  1304    ACTCTCGCAGCTCACTGGGCCAGCATCGGTTTTGGCGGCCGGAAAAAACCTAG-GGAATG  1362
               | ||||||||||||||||||||||||| ||||||||||  |||  ||| ||   ||||||
Sbjct  939540  AATCTCGCAGCTCACTGGGCCAGCATCAGTTTTGGCGGTAGGA-TAAATCTGCAGGAATG  939482

Query  1363    TGGCTCTGCGCCTCGGTGTAGAGTGTTATAGCCCTG-GGGAATACGGCCAGTCGGGACCG  1421
               | ||| |  || || | | | |||||||||| ||||  | ||||| ||||| |||||| |
Sbjct  939481  TAGCT-T--GCTTC-G-GCA-AGTGTTATAG-CCTGTTGAAATACTGCCAGCCGGGACTG  939429

Query  1422    AGGACTGCGATACTTGTTA-TCTAGGATGCTGGCATAATGGTTATATGCCGCCCGTCTTG  1480
               ||||||||||  ||| ||| || |||||||||||||||||||||||||||||||||||||
Sbjct  939428  AGGACTGCGA--CTT-TTAGTCAAGGATGCTGGCATAATGGTTATATGCCGCCCGTCTTG  939372

Query  1481    AAACACGGACCAAGGAGTCTAACGTCTATGCGAGTGTTTGGGTGTTAAACCCGTACGCGT  1540
               ||||||||||||||||||||||||||||||||||||||||||||| ||||||||||||||
Sbjct  939371  AAACACGGACCAAGGAGTCTAACGTCTATGCGAGTGTTTGGGTGTAAAACCCGTACGCGT  939312

Query  1541    AATGAAAGTGAACGTAGGTTGGGGCCCTCCACCTGGGGGGTGCACAATCGACCGATCCTG  1600
               |||||||||||||||||||||||||| | |  |   | ||||||||||||||||||||||
Sbjct  939311  AATGAAAGTGAACGTAGGTTGGGGCC-T-C-GC-AAGAGGTGCACAATCGACCGATCCTG  939256

Query  1601    ATGTCTTCGGATGGATTTGAGTAAGAGCATAGCTGTTGGGACCCGAAAGATGGTGAACTA  1660
               ||||||||||||||||||||||||||||||||||||||||||||||||||||||||||||
Sbjct  939255  ATGTCTTCGGATGGATTTGAGTAAGAGCATAGCTGTTGGGACCCGAAAGATGGTGAACTA  939196

Query  1661    TGCCTGAATAGGGTGAAGCCAGAGGAAACTCTGGTGGAGGCTCGTAGCGGTTCTGACGTG  1720
               ||||||||||||||||||||||||||||||||||||||||||||||||||||||||||||
Sbjct  939195  TGCCTGAATAGGGTGAAGCCAGAGGAAACTCTGGTGGAGGCTCGTAGCGGTTCTGACGTG  939136

Query  1721    CAAATCGATCGTCGAATTTGGGTATAGGGGCGAAAGACTAATCGAACCATCTAGTAGCTG  1780
               ||||||||||||||||||||||||||||||||||||||||||||||||||||||||||||
Sbjct  939135  CAAATCGATCGTCGAATTTGGGTATAGGGGCGAAAGACTAATCGAACCATCTAGTAGCTG  939076

Query  1781    GTTCCTGCCGAAGTTTCCCTCAGGATAGCAGAAGCTCGTATCAGTTTTATGAGGTAAAGC  1840
               ||||||||||||||||||||||||||||||||||||||||||||||||||||||||||||
Sbjct  939075  GTTCCTGCCGAAGTTTCCCTCAGGATAGCAGAAGCTCGTATCAGTTTTATGAGGTAAAGC  939016

Query  1841    GAATGATTAGAGGTACCGGGGTTGAAATGACCTTGACCTATTCTCAAACTTTAAATATGT  1900
               |||||||||||||||| ||||||||||||||||| |||||||||||||||||||||||||
Sbjct  939015  GAATGATTAGAGGTACTGGGGTTGAAATGACCTTAACCTATTCTCAAACTTTAAATATGT  938956

Query  1901    AAGAAGTCCTTGTTGCTTAATTGAACGTGGACATTTGAATGAAGAGCTTTTAGTGGGCCA  1960
               |||||||||||||| |||||||||||||||||||||||||||||||||||||||||||||
Sbjct  938955  AAGAAGTCCTTGTTACTTAATTGAACGTGGACATTTGAATGAAGAGCTTTTAGTGGGCCA  938896

Query  1961    TTTTTGGTAAGCAGAACTGGCGATGCGGGATGAACCGAACGTGGAGTTAAGGTGCCGGAA  2020
               ||||||||||||||||||||||||||||||||||||||||||||||||||||||||||||
Sbjct  938895  TTTTTGGTAAGCAGAACTGGCGATGCGGGATGAACCGAACGTGGAGTTAAGGTGCCGGAA  938836

Query  2021    TACACGCTCATCAGACACCACAAAAGGTGTTAGTTCATCTAGACAGCCGGACGGTGGCCA  2080
               ||||||||||||||||||||||||||||||||||||||||||||||||||||||||||||
Sbjct  938835  TACACGCTCATCAGACACCACAAAAGGTGTTAGTTCATCTAGACAGCCGGACGGTGGCCA  938776

Query  2081    TGGAAGTCGGAATCCGCTAAGGAGTGTGTAACAACTCACCGGCCGAATGAACTAGCCCTG  2140
               ||||||||||||||||||||||||||||||||||||||||||||||||||||||||||||
Sbjct  938775  TGGAAGTCGGAATCCGCTAAGGAGTGTGTAACAACTCACCGGCCGAATGAACTAGCCCTG  938716

Query  2141    AAAATGGATGGCGCTCAAGCGTGTTACCTATACTCCGCCGTCAGGGTTGA-AATGAGGCC  2199
               |||||||||||||||||||||||||||||||||||| ||||||||||||| ||| | |||
Sbjct  938715  AAAATGGATGGCGCTCAAGCGTGTTACCTATACTCCACCGTCAGGGTTGATAATTATGCC  938656

Query  2200    CTGACGAGTAGGCAGGCGTGGGGGTCAGTGACGAAGCCTAGGCCGTAAGGTCGGGTCGAA  2259
               ||||||||||||||||||||| |||||||||||||||||||||||||||| |||||||||
Sbjct  938655  CTGACGAGTAGGCAGGCGTGGAGGTCAGTGACGAAGCCTAGGCCGTAAGGCCGGGTCGAA  938596

Query  2260    CGGCCCCTAGTGC  2272
               ||||| |||||||
Sbjct  938595  CGGCCTCTAGTGC  938583


 Score = 363 bits (196),  Expect = 2e-95
 Identities = 277/315 (88%), Gaps = 10/315 (3%)
 Strand=Plus/Minus

Query  355     TTCTCCCAGTGGATG-CAAACACAAACAAATAtttttttAAACTAATTCAGTC-AACACA  412
               ||| ||||| || || ||||||||||||| | ||| ||||   |||   |||| || || 
Sbjct  931920  TTC-CCCAGAGG-TGACAAACACAAACAACTTTTTATTTATCATAAACTAGTCAAAAACC  931863

Query  413     AGATTTC-TTTTAGTAGA-AAACAA-CTTCAAAACTTTCAACAATGGATCTCTTGGTTCT  469
               | ||||| |||||| |   ||| ||  ||||||||||||||||| |||||||||||||||
Sbjct  931862  A-ATTTCGTTTTAGAAATTAAAAAATATTCAAAACTTTCAACAACGGATCTCTTGGTTCT  931804

Query  470     CGCATCGATGAAGAACGCAGCGAAATGCGATACGTAATGTGAATTGCAGAATTCCGTGAA  529
               ||||||||||||||||||||||||||||||||||||||||||||||||||||||||||||
Sbjct  931803  CGCATCGATGAAGAACGCAGCGAAATGCGATACGTAATGTGAATTGCAGAATTCCGTGAA  931744

Query  530     TCATCGAATCTTTGAACGCACATTGCGCCCTCTGGTATTCCGGGGGGCATGCCTGTTTGA  589
               ||||||||||||||||||||||||||||||  ||||||||| ||||||||||||||||||
Sbjct  931743  TCATCGAATCTTTGAACGCACATTGCGCCCCTTGGTATTCCAGGGGGCATGCCTGTTTGA  931684

Query  590     GCGTCATTTCCTTCTCAAACACATTGTGTTTGGTAGTGAGTGATACTCGTTTTTGAGTTA  649
               ||||||||||||||||||||| ||  ||||||||||||||||||||||  ||  | ||||
Sbjct  931683  GCGTCATTTCCTTCTCAAACA-ATCATGTTTGGTAGTGAGTGATACTCTGTTCAGGGTTA  931625

Query  650     ACTTGAAATTG-TAG  663
               ||||||||||| |||
Sbjct  931624  ACTTGAAATTGCTAG  931610


 Score = 363 bits (196),  Expect = 2e-95
 Identities = 277/315 (88%), Gaps = 10/315 (3%)
 Strand=Plus/Minus

Query  355     TTCTCCCAGTGGATG-CAAACACAAACAAATAtttttttAAACTAATTCAGTC-AACACA  412
               ||| ||||| || || ||||||||||||| | ||| ||||   |||   |||| || || 
Sbjct  940518  TTC-CCCAGAGG-TGACAAACACAAACAACTTTTTATTTATCATAAACTAGTCAAAAACC  940461

Query  413     AGATTTC-TTTTAGTAGA-AAACAA-CTTCAAAACTTTCAACAATGGATCTCTTGGTTCT  469
               | ||||| |||||| |   ||| ||  ||||||||||||||||| |||||||||||||||
Sbjct  940460  A-ATTTCGTTTTAGAAATTAAAAAATATTCAAAACTTTCAACAACGGATCTCTTGGTTCT  940402

Query  470     CGCATCGATGAAGAACGCAGCGAAATGCGATACGTAATGTGAATTGCAGAATTCCGTGAA  529
               ||||||||||||||||||||||||||||||||||||||||||||||||||||||||||||
Sbjct  940401  CGCATCGATGAAGAACGCAGCGAAATGCGATACGTAATGTGAATTGCAGAATTCCGTGAA  940342

Query  530     TCATCGAATCTTTGAACGCACATTGCGCCCTCTGGTATTCCGGGGGGCATGCCTGTTTGA  589
               ||||||||||||||||||||||||||||||  ||||||||| ||||||||||||||||||
Sbjct  940341  TCATCGAATCTTTGAACGCACATTGCGCCCCTTGGTATTCCAGGGGGCATGCCTGTTTGA  940282

Query  590     GCGTCATTTCCTTCTCAAACACATTGTGTTTGGTAGTGAGTGATACTCGTTTTTGAGTTA  649
               ||||||||||||||||||||| ||  ||||||||||||||||||||||  ||  | ||||
Sbjct  940281  GCGTCATTTCCTTCTCAAACA-ATCATGTTTGGTAGTGAGTGATACTCTGTTCAGGGTTA  940223

Query  650     ACTTGAAATTG-TAG  663
               ||||||||||| |||
Sbjct  940222  ACTTGAAATTGCTAG  940208


 Score = 76.8 bits (41),  Expect = 3e-09
 Identities = 45/47 (96%), Gaps = 0/47 (0%)
 Strand=Plus/Minus

Query  1       CAAGGTTTCCGTAGGTGAACCTGCGGAAGGATCATTAAAGAAATTTA  47
               ||||||||||||||||||||||||||||||||||||| |||||| ||
Sbjct  932182  CAAGGTTTCCGTAGGTGAACCTGCGGAAGGATCATTAGAGAAATCTA  932136


 Score = 76.8 bits (41),  Expect = 3e-09
 Identities = 45/47 (96%), Gaps = 0/47 (0%)
 Strand=Plus/Minus

Query  1       CAAGGTTTCCGTAGGTGAACCTGCGGAAGGATCATTAAAGAAATTTA  47
               ||||||||||||||||||||||||||||||||||||| |||||| ||
Sbjct  940780  CAAGGTTTCCGTAGGTGAACCTGCGGAAGGATCATTAGAGAAATCTA  940734


>VZWS01000247.1 Saccharomyces cerevisiae x Saccharomyces kudriavzevii x Saccharomyces 
eubayanus strain yHQL560 flattened_line_488, whole 
genome shotgun sequence
Length=6308

 Score = 2198 bits (1190),  Expect = 0.0
 Identities = 1373/1458 (94%), Gaps = 25/1458 (2%)
 Strand=Plus/Plus

Query  821   TCTTTAAGTTTGACCTCAAATCAGGTAGGGTTACCCGCTGAACTTAAGCATATCAATAAG  880
             |||| ||||||||||||||||||||||||  |||||||||||||||||||||||||||||
Sbjct  2551  TCTTAAAGTTTGACCTCAAATCAGGTAGGAGTACCCGCTGAACTTAAGCATATCAATAAG  2610

Query  881   CGGAGGAAAAGAAACCAACTGGGATTGCCTTAGTAACGGCGAGTGAAGCGGCAAAAGCTC  940
             ||||||||||||||||||| ||||||||||||||||||||||||||||||||||||||||
Sbjct  2611  CGGAGGAAAAGAAACCAACCGGGATTGCCTTAGTAACGGCGAGTGAAGCGGCAAAAGCTC  2670

Query  941   AAATTTGAAATCTGGTACCTTTGGTGCCCGAGTTGTAATTTGGAGAGTACCACTTTGGGA  1000
             ||||||||||||||||||||| |||||||||||||||||||||||||  | |||||||| 
Sbjct  2671  AAATTTGAAATCTGGTACCTTCGGTGCCCGAGTTGTAATTTGGAGAGGGCAACTTTGGGG  2730

Query  1001  CTGTACTTTGCCTATGTTCCTTGGAACAGGACGTCATGGAGGGTGAGAATCCCGTGTGGC  1060
             | || | ||| |||||||||||||||||||||||||| ||||||||||||||||||||||
Sbjct  2731  CCGTTCCTTGTCTATGTTCCTTGGAACAGGACGTCATAGAGGGTGAGAATCCCGTGTGGC  2790

Query  1061  GAGG-GTGTCAGTTCTTTGTAAAGGGTG-C-TCGAAGAGTCGAGTTGTTTGGGAATGCAG  1117
             |||| ||| | |||||||||||||  || | |||||||||||||||||||||||||||||
Sbjct  2791  GAGGAGTG-CGGTTCTTTGTAAAG--TGCCTTCGAAGAGTCGAGTTGTTTGGGAATGCAG  2847

Query  1118  CTCTAAGTGGGTGGTAAATTCCATCTAAAGCTAAATACAGGCGAGAGACCGATAGCGAAC  1177
             |||||||||||||||||||||||||||||||||||||  |||||||||||||||||||||
Sbjct  2848  CTCTAAGTGGGTGGTAAATTCCATCTAAAGCTAAATATTGGCGAGAGACCGATAGCGAAC  2907

Query  1178  AAGTACAGTGATGGAAAGATGAAAAGAACTTTGAAAAGAGAGTGAAAAAGTACGTGAAAT  1237
             ||||||||||||||||||||||||||||||||||||||||||||||||||||||||||||
Sbjct  2908  AAGTACAGTGATGGAAAGATGAAAAGAACTTTGAAAAGAGAGTGAAAAAGTACGTGAAAT  2967

Query  1238  TGTTGAAAGGGAAGGGCATTTGATCAGACATGGTGTTTTGCGCCCCTTGCCTCTCGTGGG  1297
             |||||||||||||||||||||||||||||||||||||||| ||||  |||  || |||||
Sbjct  2968  TGTTGAAAGGGAAGGGCATTTGATCAGACATGGTGTTTTGTGCCCTCTGCTCCTTGTGGG  3027

Query  1298  CTTGGGACTCTCGCAGCTCACTGGGCCAGCATCGGTTTTGGCGGCCGGAAAAAACC-TAG  1356
                |||| |||||||  |||||||||||||||| ||||||| ||| ||| ||| || || 
Sbjct  3028  TAGGGGAATCTCGCATTTCACTGGGCCAGCATCAGTTTTGGTGGCAGGATAAATCCATA-  3086

Query  1357  GGAATGTGGCTCTGCGCCTCGGTGTAGAGTGTTATAGCCCTG-GGGAATACGGCCAGTCG  1415
             ||||||| ||| |  ||||| | ||| ||| |||||| |||| |||||||| |||||  |
Sbjct  3087  GGAATGTAGCT-T--GCCTC-G-GTA-AGTATTATAG-CCTGTGGGAATACTGCCAGCTG  3139

Query  1416  GGACCGAGGACTGCGATACTTGTTA-TCTAGGATGCTGGCATAATGGTTATATGCCGCCC  1474
             |||| |||||||||||  |  || | || |||||||||||||||||||||||||||||||
Sbjct  3140  GGACTGAGGACTGCGA--C--GTAAGTCAAGGATGCTGGCATAATGGTTATATGCCGCCC  3195

Query  1475  GTCTTGAAACACGGACCAAGGAGTCTAACGTCTATGCGAGTGTTTGGGTGTTAAACCCGT  1534
             ||||||||||||||||||||||||||||||||||||||||||||||||||| |||||| |
Sbjct  3196  GTCTTGAAACACGGACCAAGGAGTCTAACGTCTATGCGAGTGTTTGGGTGTAAAACCCAT  3255

Query  1535  ACGCGTAATGAAAGTGAACGTAGGTTGGGGCCCTCCACCTGGGGGGTGCACAATCGACCG  1594
             |||||||||||||||||||||||||||||||| | |  |   | ||||||||||||||||
Sbjct  3256  ACGCGTAATGAAAGTGAACGTAGGTTGGGGCC-T-C-GC-AAGAGGTGCACAATCGACCG  3311

Query  1595  ATCCTGATGTCTTCGGATGGATTTGAGTAAGAGCATAGCTGTTGGGACCCGAAAGATGGT  1654
             ||||||||||||||||||||||||||||||||||||||||||||||||||||||||||||
Sbjct  3312  ATCCTGATGTCTTCGGATGGATTTGAGTAAGAGCATAGCTGTTGGGACCCGAAAGATGGT  3371

Query  1655  GAACTATGCCTGAATAGGGTGAAGCCAGAGGAAACTCTGGTGGAGGCTCGTAGCGGTTCT  1714
             ||||||||||||||||||||||||||||||||||||||||||||||||||||||||||||
Sbjct  3372  GAACTATGCCTGAATAGGGTGAAGCCAGAGGAAACTCTGGTGGAGGCTCGTAGCGGTTCT  3431

Query  1715  GACGTGCAAATCGATCGTCGAATTTGGGTATAGGGGCGAAAGACTAATCGAACCATCTAG  1774
             ||||||||||||||||||||||||||||||||||||||||||||||||||||||||||||
Sbjct  3432  GACGTGCAAATCGATCGTCGAATTTGGGTATAGGGGCGAAAGACTAATCGAACCATCTAG  3491

Query  1775  TAGCTGGTTCCTGCCGAAGTTTCCCTCAGGATAGCAGAAGCTCGTATCAGTTTTATGAGG  1834
             ||||||||||||||||||||||||||||||||||||||||||||||||||||||||||||
Sbjct  3492  TAGCTGGTTCCTGCCGAAGTTTCCCTCAGGATAGCAGAAGCTCGTATCAGTTTTATGAGG  3551

Query  1835  TAAAGCGAATGATTAGAGGTACCGGGGTTGAAATGACCTTGACCTATTCTCAAACTTTAA  1894
             |||||||||||||||||||| ||||||| |||||||||||||||||||||||||||||||
Sbjct  3552  TAAAGCGAATGATTAGAGGTTCCGGGGTCGAAATGACCTTGACCTATTCTCAAACTTTAA  3611

Query  1895  ATATGTAAGAAGTCCTTGTTGCTTAATTGAACGTGGACATTTGAATGAAGAGCTTTTAGT  1954
             |||||||||||||||||||| |||||||||||||||||||||||||||||||||||||||
Sbjct  3612  ATATGTAAGAAGTCCTTGTTACTTAATTGAACGTGGACATTTGAATGAAGAGCTTTTAGT  3671

Query  1955  GGGCCATTTTTGGTAAGCAGAACTGGCGATGCGGGATGAACCGAACGTGGAGTTAAGGTG  2014
             |||||||||||||||||||||||||||||||||||||||||||||||| |||||||||||
Sbjct  3672  GGGCCATTTTTGGTAAGCAGAACTGGCGATGCGGGATGAACCGAACGTAGAGTTAAGGTG  3731

Query  2015  CCGGAATACACGCTCATCAGACACCACAAAAGGTGTTAGTTCATCTAGACAGCCGGACGG  2074
             ||||||||||||||||||||||||||||||||||||||||||||||||||||||||||||
Sbjct  3732  CCGGAATACACGCTCATCAGACACCACAAAAGGTGTTAGTTCATCTAGACAGCCGGACGG  3791

Query  2075  TGGCCATGGAAGTCGGAATCCGCTAAGGAGTGTGTAACAACTCACCGGCCGAATGAACTA  2134
             ||||||||||||||||||||||||||||||||||||||||||||||||||||||||||||
Sbjct  3792  TGGCCATGGAAGTCGGAATCCGCTAAGGAGTGTGTAACAACTCACCGGCCGAATGAACTA  3851

Query  2135  GCCCTGAAAATGGATGGCGCTCAAGCGTGTTACCTATACTCCGCCGTCAGGGTTGAAATG  2194
             |||||||||||||||||||||||||||||||||||||||||  ||||||||||||| |||
Sbjct  3852  GCCCTGAAAATGGATGGCGCTCAAGCGTGTTACCTATACTCTACCGTCAGGGTTGATATG  3911

Query  2195  AGGCCCTGACGAGTAGGCAGGCGTGGGGGTCAGTGACGAAGCCTAGGCCGTAAGGTCGGG  2254
             | |||||||||||||||||||||| | ||||||||||||||||||| |||||||||||||
Sbjct  3912  ATGCCCTGACGAGTAGGCAGGCGTAGAGGTCAGTGACGAAGCCTAGACCGTAAGGTCGGG  3971

Query  2255  TCGAACGGCCCCTAGTGC  2272
             |||||||||| |||||||
Sbjct  3972  TCGAACGGCCTCTAGTGC  3989


 Score = 350 bits (189),  Expect = 2e-91
 Identities = 213/224 (95%), Gaps = 4/224 (2%)
 Strand=Plus/Plus

Query  437   TTCAAAACTTTCAACAATGGATCTCTTGGTTCTCGCATCGATGAAGAACGCAGCGAAATG  496
             || |||||||||||||| ||||||||||||||||||||||||||||||||||||||||||
Sbjct  2164  TTAAAAACTTTCAACAACGGATCTCTTGGTTCTCGCATCGATGAAGAACGCAGCGAAATG  2223

Query  497   CGATACGTAATGTGAATTGCAGAATTCCGTGAATCATCGAATCTTTGAACGCACATTGCG  556
             ||||||||||||||||||||||||||||||||||||||||||||||||||||||||||||
Sbjct  2224  CGATACGTAATGTGAATTGCAGAATTCCGTGAATCATCGAATCTTTGAACGCACATTGCG  2283

Query  557   CCCTCTGGTATTCCGGGGGGCATGCCTGTTTGAGCGTCATTTCCTTCTCAAACACATTGT  616
             |||  ||||||||| ||||||||||||||||||||||||||||||||||||  ||||| |
Sbjct  2284  CCCCTTGGTATTCCAGGGGGCATGCCTGTTTGAGCGTCATTTCCTTCTCAA--ACATTCT  2341

Query  617   GTTTGGTAGTGAGTGATACTCGTTTTTGAGTTAACTTGAAATTG  660
             ||||||||||||||||||||| |||  |||||||||||||||||
Sbjct  2342  GTTTGGTAGTGAGTGATACTC-TTTG-GAGTTAACTTGAAATTG  2383


 Score = 91.6 bits (49),  Expect = 1e-13
 Identities = 49/49 (100%), Gaps = 0/49 (0%)
 Strand=Plus/Plus

Query  1     CAAGGTTTCCGTAGGTGAACCTGCGGAAGGATCATTAAAGAAATTTAAT  49
             |||||||||||||||||||||||||||||||||||||||||||||||||
Sbjct  1770  CAAGGTTTCCGTAGGTGAACCTGCGGAAGGATCATTAAAGAAATTTAAT  1818


>OX291442.1 Torulaspora quercuum strain UCD657 genome assembly, chromosome: 
2
Length=1587278

 Score = 2196 bits (1189),  Expect = 0.0
 Identities = 1369/1453 (94%), Gaps = 24/1453 (2%)
 Strand=Plus/Minus

Query  826      AAGTTTGACCTCAAATCAGGTAGGGTTACCCGCTGAACTTAAGCATATCAATAAGCGGAG  885
                ||||||||||||||||||||||||  ||||||||||||||||||||||||||||||||||
Sbjct  1539390  AAGTTTGACCTCAAATCAGGTAGGAATACCCGCTGAACTTAAGCATATCAATAAGCGGAG  1539331

Query  886      GAAAAGAAACCAACTGGGATTGCCTTAGTAACGGCGAGTGAAGCGGCAAAAGCTCAAATT  945
                |||||||||||||| |||||||||||||||||||||||||||||||||||||||||||||
Sbjct  1539330  GAAAAGAAACCAACCGGGATTGCCTTAGTAACGGCGAGTGAAGCGGCAAAAGCTCAAATT  1539271

Query  946      TGAAATCTGGTACCTTTGGTGCCCGAGTTGTAATTTGGAGA--GTACCACTTTGGGACTG  1003
                ||||||||||||||||||||||||||||||||||||| |||  |||  |||||||| |||
Sbjct  1539270  TGAAATCTGGTACCTTTGGTGCCCGAGTTGTAATTTGTAGAAGGTA--ACTTTGGGGCTG  1539213

Query  1004     TACTTTGCCTATGTTCCTTGGAACAGGACGTCATGGAGGGTGAGAATCCCGTGTGGCGAG  1063
                  | ||| |||||||||||||||||||||||||| |||||||||||||||||||||||||
Sbjct  1539212  GTCCTTGTCTATGTTCCTTGGAACAGGACGTCATAGAGGGTGAGAATCCCGTGTGGCGAG  1539153

Query  1064     GGTGTCAGTTCTTTGTAAAGGGTGCTCGAAGAGTCGAGTTGTTTGGGAATGCAGCTCTAA  1123
                | |  ||||||||||||||| |   |||||||||||||||||||||||||||||||||||
Sbjct  1539152  GATCCCAGTTCTTTGTAAAGTGCTTTCGAAGAGTCGAGTTGTTTGGGAATGCAGCTCTAA  1539093

Query  1124     GTGGGTGGTAAATTCCATCTAAAGCTAAATACAGGCGAGAGACCGATAGCGAACAAGTAC  1183
                |||||||||||||||||||||||||||||||  |||||||||||||||||||||||||||
Sbjct  1539092  GTGGGTGGTAAATTCCATCTAAAGCTAAATATTGGCGAGAGACCGATAGCGAACAAGTAC  1539033

Query  1184     AGTGATGGAAAGATGAAAAGAACTTTGAAAAGAGAGTGAAAAAGTACGTGAAATTGTTGA  1243
                |||||||||||||||||||||||||||||||||||||||||| |||||||||||||||||
Sbjct  1539032  AGTGATGGAAAGATGAAAAGAACTTTGAAAAGAGAGTGAAAA-GTACGTGAAATTGTTGA  1538974

Query  1244     AAGGGAAGGGCATTTGATCAGACATGGTGTTTTGCGCCCCTTGCCTCTCGTGGGCTTGGG  1303
                |||||||||||||||||||||||||||||||||||||||  |||  || |||||   |||
Sbjct  1538973  AAGGGAAGGGCATTTGATCAGACATGGTGTTTTGCGCCCTCTGCTCCTTGTGGGTGGGGG  1538914

Query  1304     ACTCTCGCAGCTCACTGGGCCAGCATCGGTTTTGGCGGCCGGAAAAAACCTAGGGAATGT  1363
                | |||||||| |||||||||||||||||||||||||||| ||| ||| | |  |||||||
Sbjct  1538913  AATCTCGCAGTTCACTGGGCCAGCATCGGTTTTGGCGGCAGGATAAATCTTCAGGAATGT  1538854

Query  1364     GGCTCTGCGCCTCGGTGTAGAGTGTTATAGCCCTGG-GGAATACGGCCAGTCGGGACCGA  1422
                 ||| |  ||||| | ||| |||||||||  ||||| ||||||| |||||  ||||| ||
Sbjct  1538853  AGCT-T--GCCTC-G-GTA-AGTGTTATA-TCCTGGAGGAATACTGCCAGCTGGGACTGA  1538801

Query  1423     GGACTGCGATACTTGTTA--TCTAGGATGCTGGCATAATGGTTATATGCCGCCCGTCTTG  1480
                |||||||||  | | |||  || |||||||||||||||||||||||||||||||||||||
Sbjct  1538800  GGACTGCGA--C-T-TTACGTCAAGGATGCTGGCATAATGGTTATATGCCGCCCGTCTTG  1538745

Query  1481     AAACACGGACCAAGGAGTCTAACGTCTATGCGAGTGTTTGGGTGTTAAACCCGTACGCGT  1540
                ||||||||||||||||||||||||||||||||||||||||||||| ||||||||||||||
Sbjct  1538744  AAACACGGACCAAGGAGTCTAACGTCTATGCGAGTGTTTGGGTGTAAAACCCGTACGCGT  1538685

Query  1541     AATGAAAGTGAACGTAGGTTGGGGCCCTCCACCTGGGGGGTGCACAATCGACCGATCCTG  1600
                |||||||||||||||||||||||||| | |  |   | ||||||||||||||||||||||
Sbjct  1538684  AATGAAAGTGAACGTAGGTTGGGGCC-T-C-GC-AAGAGGTGCACAATCGACCGATCCTG  1538629

Query  1601     ATGTCTTCGGATGGATTTGAGTAAGAGCATAGCTGTTGGGACCCGAAAGATGGTGAACTA  1660
                ||||||||||||||||||||||||||||||||||||||||||||||||||||||||||||
Sbjct  1538628  ATGTCTTCGGATGGATTTGAGTAAGAGCATAGCTGTTGGGACCCGAAAGATGGTGAACTA  1538569

Query  1661     TGCCTGAATAGGGTGAAGCCAGAGGAAACTCTGGTGGAGGCTCGTAGCGGTTCTGACGTG  1720
                ||||||||||||||||||||||||||||||||||||||||||||||||||||||||||||
Sbjct  1538568  TGCCTGAATAGGGTGAAGCCAGAGGAAACTCTGGTGGAGGCTCGTAGCGGTTCTGACGTG  1538509

Query  1721     CAAATCGATCGTCGAATTTGGGTATAGGGGCGAAAGACTAATCGAACCATCTAGTAGCTG  1780
                ||||||||||||||||||||||||||||||||||||||||||||||||||||||||||||
Sbjct  1538508  CAAATCGATCGTCGAATTTGGGTATAGGGGCGAAAGACTAATCGAACCATCTAGTAGCTG  1538449

Query  1781     GTTCCTGCCGAAGTTTCCCTCAGGATAGCAGAAGCTCGTATCAGTTTTATGAGGTAAAGC  1840
                ||||||||||||||||||||||||||||||||||||||||||||||||||||||||||||
Sbjct  1538448  GTTCCTGCCGAAGTTTCCCTCAGGATAGCAGAAGCTCGTATCAGTTTTATGAGGTAAAGC  1538389

Query  1841     GAATGATTAGAGGTACCGGGGTTGAAATGACCTTGACCTATTCTCAAACTTTAAATATGT  1900
                |||||||||||||||| ||||||||||||||||| |||||||||||||||||||||||||
Sbjct  1538388  GAATGATTAGAGGTACTGGGGTTGAAATGACCTTAACCTATTCTCAAACTTTAAATATGT  1538329

Query  1901     AAGAAGTCCTTGTTGCTTAATTGAACGTGGACATTTGAATGAAGAGCTTTTAGTGGGCCA  1960
                |||||||||||||| |||||||||||||||||||||||||||||||||||||||||||||
Sbjct  1538328  AAGAAGTCCTTGTTACTTAATTGAACGTGGACATTTGAATGAAGAGCTTTTAGTGGGCCA  1538269

Query  1961     TTTTTGGTAAGCAGAACTGGCGATGCGGGATGAACCGAACGTGGAGTTAAGGTGCCGGAA  2020
                ||||||||||||||||||||||||||||||||||||||||||||||||||||||||||||
Sbjct  1538268  TTTTTGGTAAGCAGAACTGGCGATGCGGGATGAACCGAACGTGGAGTTAAGGTGCCGGAA  1538209

Query  2021     TACACGCTCATCAGACACCACAAAAGGTGTTAGTTCATCTAGACAGCCGGACGGTGGCCA  2080
                ||||||||||||||||||||||||||||||||||||||||||||||||||||||||||||
Sbjct  1538208  TACACGCTCATCAGACACCACAAAAGGTGTTAGTTCATCTAGACAGCCGGACGGTGGCCA  1538149

Query  2081     TGGAAGTCGGAATCCGCTAAGGAGTGTGTAACAACTCACCGGCCGAATGAACTAGCCCTG  2140
                ||||||||||||||||||||||||||||||||||||||||||||||||||||||||||||
Sbjct  1538148  TGGAAGTCGGAATCCGCTAAGGAGTGTGTAACAACTCACCGGCCGAATGAACTAGCCCTG  1538089

Query  2141     AAAATGGATGGCGCTCAAGCGTGTTACCTATACTCCGCCGTCAGGGTTGA-AATGAGGCC  2199
                |||||||||||||||||||||||||||||||||||| ||||||||||| | ||| | || 
Sbjct  1538088  AAAATGGATGGCGCTCAAGCGTGTTACCTATACTCCACCGTCAGGGTTAATAATTATGCT  1538029

Query  2200     CTGACGAGTAGGCAGGCGTGGGGGTCAGTGACGAAGCCTAGGCCGTAAGGTCGGGTCGAA  2259
                ||||||||||||||||||| | |||||||||||||||| ||||||||||| |||||||||
Sbjct  1538028  CTGACGAGTAGGCAGGCGTAGAGGTCAGTGACGAAGCCCAGGCCGTAAGGCCGGGTCGAA  1537969

Query  2260     CGGCCCCTAGTGC  2272
                ||||| |||||||
Sbjct  1537968  CGGCCTCTAGTGC  1537956


 Score = 2196 bits (1189),  Expect = 0.0
 Identities = 1369/1453 (94%), Gaps = 23/1453 (2%)
 Strand=Plus/Minus

Query  826      AAGTTTGACCTCAAATCAGGTAGGGTTACCCGCTGAACTTAAGCATATCAATAAGCGGAG  885
                ||||||||||||||||||||||||  ||||||||||||||||||||||||||||||||||
Sbjct  1548195  AAGTTTGACCTCAAATCAGGTAGGAATACCCGCTGAACTTAAGCATATCAATAAGCGGAG  1548136

Query  886      GAAAAGAAACCAACTGGGATTGCCTTAGTAACGGCGAGTGAAGCGGCAAAAGCTCAAATT  945
                |||||||||||||| |||||||||||||||||||||||||||||||||||||||||||||
Sbjct  1548135  GAAAAGAAACCAACCGGGATTGCCTTAGTAACGGCGAGTGAAGCGGCAAAAGCTCAAATT  1548076

Query  946      TGAAATCTGGTACCTTTGGTGCCCGAGTTGTAATTTGGAGA--GTACCACTTTGGGACTG  1003
                ||||||||||||||||||||||||||||||||||||| |||  |||  |||||||| |||
Sbjct  1548075  TGAAATCTGGTACCTTTGGTGCCCGAGTTGTAATTTGTAGAAGGTA--ACTTTGGGGCTG  1548018

Query  1004     TACTTTGCCTATGTTCCTTGGAACAGGACGTCATGGAGGGTGAGAATCCCGTGTGGCGAG  1063
                  | ||| |||||||||||||||||||||||||| |||||||||||||||||||||||||
Sbjct  1548017  GTCCTTGTCTATGTTCCTTGGAACAGGACGTCATAGAGGGTGAGAATCCCGTGTGGCGAG  1547958

Query  1064     GGTGTCAGTTCTTTGTAAAGGGTGCTCGAAGAGTCGAGTTGTTTGGGAATGCAGCTCTAA  1123
                | |  ||||||||||||||| |   |||||||||||||||||||||||||||||||||||
Sbjct  1547957  GATCCCAGTTCTTTGTAAAGTGCTTTCGAAGAGTCGAGTTGTTTGGGAATGCAGCTCTAA  1547898

Query  1124     GTGGGTGGTAAATTCCATCTAAAGCTAAATACAGGCGAGAGACCGATAGCGAACAAGTAC  1183
                |||||||||||||||||||||||||||||||  |||||||||||||||||||||||||||
Sbjct  1547897  GTGGGTGGTAAATTCCATCTAAAGCTAAATATTGGCGAGAGACCGATAGCGAACAAGTAC  1547838

Query  1184     AGTGATGGAAAGATGAAAAGAACTTTGAAAAGAGAGTGAAAAAGTACGTGAAATTGTTGA  1243
                ||||||||||||||||||||||||||||||||||||||||| ||||||||||||||||||
Sbjct  1547837  AGTGATGGAAAGATGAAAAGAACTTTGAAAAGAGAGTGAAAGAGTACGTGAAATTGTTGA  1547778

Query  1244     AAGGGAAGGGCATTTGATCAGACATGGTGTTTTGCGCCCCTTGCCTCTCGTGGGCTTGGG  1303
                |||||||||||||||||||||||||||||||||||||||  |||  || |||||   |||
Sbjct  1547777  AAGGGAAGGGCATTTGATCAGACATGGTGTTTTGCGCCCTCTGCTCCTTGTGGGTGGGGG  1547718

Query  1304     ACTCTCGCAGCTCACTGGGCCAGCATCGGTTTTGGCGGCCGGAAAAAACCTAGGGAATGT  1363
                | |||||||| |||||||||||||||||||||||||||| ||| ||| | |  |||||||
Sbjct  1547717  AATCTCGCAGTTCACTGGGCCAGCATCGGTTTTGGCGGCAGGATAAATCTTCAGGAATGT  1547658

Query  1364     GGCTCTGCGCCTCGGTGTAGAGTGTTATAGCCCTGG-GGAATACGGCCAGTCGGGACCGA  1422
                 ||| |  ||||| | ||| |||||||||  ||||| ||||||| |||||  ||||| ||
Sbjct  1547657  AGCT-T--GCCTC-G-GTA-AGTGTTATA-TCCTGGAGGAATACTGCCAGCTGGGACTGA  1547605

Query  1423     GGACTGCGATACTTGTTA--TCTAGGATGCTGGCATAATGGTTATATGCCGCCCGTCTTG  1480
                |||||||||  | | |||  || |||||||||||||||||||||||||||||||||||||
Sbjct  1547604  GGACTGCGA--C-T-TTACGTCAAGGATGCTGGCATAATGGTTATATGCCGCCCGTCTTG  1547549

Query  1481     AAACACGGACCAAGGAGTCTAACGTCTATGCGAGTGTTTGGGTGTTAAACCCGTACGCGT  1540
                ||||||||||||||||||||||||||||||||||||||||||||| ||||||||||||||
Sbjct  1547548  AAACACGGACCAAGGAGTCTAACGTCTATGCGAGTGTTTGGGTGTAAAACCCGTACGCGT  1547489

Query  1541     AATGAAAGTGAACGTAGGTTGGGGCCCTCCACCTGGGGGGTGCACAATCGACCGATCCTG  1600
                |||||||||||||||||||||||||| | |  |   | ||||||||||||||||||||||
Sbjct  1547488  AATGAAAGTGAACGTAGGTTGGGGCC-T-C-GC-AAGAGGTGCACAATCGACCGATCCTG  1547433

Query  1601     ATGTCTTCGGATGGATTTGAGTAAGAGCATAGCTGTTGGGACCCGAAAGATGGTGAACTA  1660
                ||||||||||||||||||||||||||||||||||||||||||||||||||||||||||||
Sbjct  1547432  ATGTCTTCGGATGGATTTGAGTAAGAGCATAGCTGTTGGGACCCGAAAGATGGTGAACTA  1547373

Query  1661     TGCCTGAATAGGGTGAAGCCAGAGGAAACTCTGGTGGAGGCTCGTAGCGGTTCTGACGTG  1720
                ||||||||||||||||||||||||||||||||||||||||||||||||||||||||||||
Sbjct  1547372  TGCCTGAATAGGGTGAAGCCAGAGGAAACTCTGGTGGAGGCTCGTAGCGGTTCTGACGTG  1547313

Query  1721     CAAATCGATCGTCGAATTTGGGTATAGGGGCGAAAGACTAATCGAACCATCTAGTAGCTG  1780
                ||||||||||||||||||||||||||||||||||||||||||||||||||||||||||||
Sbjct  1547312  CAAATCGATCGTCGAATTTGGGTATAGGGGCGAAAGACTAATCGAACCATCTAGTAGCTG  1547253

Query  1781     GTTCCTGCCGAAGTTTCCCTCAGGATAGCAGAAGCTCGTATCAGTTTTATGAGGTAAAGC  1840
                ||||||||||||||||||||||||||||||||||||||||||||||||||||||||||||
Sbjct  1547252  GTTCCTGCCGAAGTTTCCCTCAGGATAGCAGAAGCTCGTATCAGTTTTATGAGGTAAAGC  1547193

Query  1841     GAATGATTAGAGGTACCGGGGTTGAAATGACCTTGACCTATTCTCAAACTTTAAATATGT  1900
                |||||||||||||||| ||||||||||||||||| |||||||||||||||||||||||||
Sbjct  1547192  GAATGATTAGAGGTACTGGGGTTGAAATGACCTTAACCTATTCTCAAACTTTAAATATGT  1547133

Query  1901     AAGAAGTCCTTGTTGCTTAATTGAACGTGGACATTTGAATGAAGAGCTTTTAGTGGGCCA  1960
                |||||||||||||| |||||||||||||||||||||||||||||||||||||||||||||
Sbjct  1547132  AAGAAGTCCTTGTTACTTAATTGAACGTGGACATTTGAATGAAGAGCTTTTAGTGGGCCA  1547073

Query  1961     TTTTTGGTAAGCAGAACTGGCGATGCGGGATGAACCGAACGTGGAGTTAAGGTGCCGGAA  2020
                ||||||||||||||||||||||||||||||||||||||||||||||||||||||||||||
Sbjct  1547072  TTTTTGGTAAGCAGAACTGGCGATGCGGGATGAACCGAACGTGGAGTTAAGGTGCCGGAA  1547013

Query  2021     TACACGCTCATCAGACACCACAAAAGGTGTTAGTTCATCTAGACAGCCGGACGGTGGCCA  2080
                ||||||||||||||||||||||||||||||||||||||||||||||||||||||||||||
Sbjct  1547012  TACACGCTCATCAGACACCACAAAAGGTGTTAGTTCATCTAGACAGCCGGACGGTGGCCA  1546953

Query  2081     TGGAAGTCGGAATCCGCTAAGGAGTGTGTAACAACTCACCGGCCGAATGAACTAGCCCTG  2140
                ||||||||||||||||||||||||||||||||||||||||||||||||||||||||||||
Sbjct  1546952  TGGAAGTCGGAATCCGCTAAGGAGTGTGTAACAACTCACCGGCCGAATGAACTAGCCCTG  1546893

Query  2141     AAAATGGATGGCGCTCAAGCGTGTTACCTATACTCCGCCGTCAGGGTTGA-AATGAGGCC  2199
                |||||||||||||||||||||||||||||||||||| ||||||||||| | ||| | || 
Sbjct  1546892  AAAATGGATGGCGCTCAAGCGTGTTACCTATACTCCACCGTCAGGGTTAATAATTATGCT  1546833

Query  2200     CTGACGAGTAGGCAGGCGTGGGGGTCAGTGACGAAGCCTAGGCCGTAAGGTCGGGTCGAA  2259
                ||||||||||||||||||| | |||||||||||||||| ||||||||||| |||||||||
Sbjct  1546832  CTGACGAGTAGGCAGGCGTAGAGGTCAGTGACGAAGCCCAGGCCGTAAGGCCGGGTCGAA  1546773

Query  2260     CGGCCCCTAGTGC  2272
                ||||| |||||||
Sbjct  1546772  CGGCCTCTAGTGC  1546760


 Score = 2196 bits (1189),  Expect = 0.0
 Identities = 1369/1453 (94%), Gaps = 24/1453 (2%)
 Strand=Plus/Minus

Query  826      AAGTTTGACCTCAAATCAGGTAGGGTTACCCGCTGAACTTAAGCATATCAATAAGCGGAG  885
                ||||||||||||||||||||||||  ||||||||||||||||||||||||||||||||||
Sbjct  1565804  AAGTTTGACCTCAAATCAGGTAGGAATACCCGCTGAACTTAAGCATATCAATAAGCGGAG  1565745

Query  886      GAAAAGAAACCAACTGGGATTGCCTTAGTAACGGCGAGTGAAGCGGCAAAAGCTCAAATT  945
                |||||||||||||| |||||||||||||||||||||||||||||||||||||||||||||
Sbjct  1565744  GAAAAGAAACCAACCGGGATTGCCTTAGTAACGGCGAGTGAAGCGGCAAAAGCTCAAATT  1565685

Query  946      TGAAATCTGGTACCTTTGGTGCCCGAGTTGTAATTTGGAGA--GTACCACTTTGGGACTG  1003
                ||||||||||||||||||||||||||||||||||||| |||  |||  |||||||| |||
Sbjct  1565684  TGAAATCTGGTACCTTTGGTGCCCGAGTTGTAATTTGTAGAAGGTA--ACTTTGGGGCTG  1565627

Query  1004     TACTTTGCCTATGTTCCTTGGAACAGGACGTCATGGAGGGTGAGAATCCCGTGTGGCGAG  1063
                  | ||| |||||||||||||||||||||||||| |||||||||||||||||||||||||
Sbjct  1565626  GTCCTTGTCTATGTTCCTTGGAACAGGACGTCATAGAGGGTGAGAATCCCGTGTGGCGAG  1565567

Query  1064     GGTGTCAGTTCTTTGTAAAGGGTGCTCGAAGAGTCGAGTTGTTTGGGAATGCAGCTCTAA  1123
                | |  ||||||||||||||| |   |||||||||||||||||||||||||||||||||||
Sbjct  1565566  GATCCCAGTTCTTTGTAAAGTGCTTTCGAAGAGTCGAGTTGTTTGGGAATGCAGCTCTAA  1565507

Query  1124     GTGGGTGGTAAATTCCATCTAAAGCTAAATACAGGCGAGAGACCGATAGCGAACAAGTAC  1183
                |||||||||||||||||||||||||||||||  |||||||||||||||||||||||||||
Sbjct  1565506  GTGGGTGGTAAATTCCATCTAAAGCTAAATATTGGCGAGAGACCGATAGCGAACAAGTAC  1565447

Query  1184     AGTGATGGAAAGATGAAAAGAACTTTGAAAAGAGAGTGAAAAAGTACGTGAAATTGTTGA  1243
                ||||||||||||||||||||||||||||||||||||||||||||||||||||||||||||
Sbjct  1565446  AGTGATGGAAAGATGAAAAGAACTTTGAAAAGAGAGTGAAAAAGTACGTGAAATTGTTGA  1565387

Query  1244     AAGGGAAGGGCATTTGATCAGACATGGTGTTTTGCGCCCCTTGCCTCTCGTGGGCTTGGG  1303
                |||||||||||||||||||||||||||||||||||||||  |||  || |||||   |||
Sbjct  1565386  AAGGGAAGGGCATTTGATCAGACATGGTGTTTTGCGCCCTCTGCTCCTTGTGGGTGGGGG  1565327

Query  1304     ACTCTCGCAGCTCACTGGGCCAGCATCGGTTTTGGCGGCCGGAAAAAACCTAGGGAATGT  1363
                | |||||||| |||||||||||||||||||||||||||| ||| ||| | |  |||||||
Sbjct  1565326  AATCTCGCAGTTCACTGGGCCAGCATCGGTTTTGGCGGCAGGATAAATCTTCAGGAATGT  1565267

Query  1364     GGCTCTGCGCCTCGGTGTAGAGTGTTATAGCCCTGG-GGAATACGGCCAGTCGGGACCGA  1422
                 ||| |  ||||| | ||| |||||||||  ||||| ||||||| |||||  ||||| ||
Sbjct  1565266  AGCT-T--GCCTC-G-GTA-AGTGTTATA-TCCTGGAGGAATACTGCCAGCTGGGACTGA  1565214

Query  1423     GGACTGCGATACTTGTTA--TCTAGGATGCTGGCATAATGGTTATATGCCGCCCGTCTTG  1480
                |||||||||  | | |||  || |||||||||||||||||||||||||||||||||||||
Sbjct  1565213  GGACTGCGA--C-T-TTACGTCAAGGATGCTGGCATAATGGTTATATGCCGCCCGTCTTG  1565158

Query  1481     AAACACGGACCAAGGAGTCTAACGTCTATGCGAGTGTTTGGGTGTTAAACCCGTACGCGT  1540
                ||||||||||||||||||||||||||||||||||||||||||||| ||||||||||||||
Sbjct  1565157  AAACACGGACCAAGGAGTCTAACGTCTATGCGAGTGTTTGGGTGTAAAACCCGTACGCGT  1565098

Query  1541     AATGAAAGTGAACGTAGGTTGGGGCCCTCCACCTGGGGGGTGCACAATCGACCGATCCTG  1600
                |||||||||||||||||||||||||| | |  |   | ||||||||||||||||||||||
Sbjct  1565097  AATGAAAGTGAACGTAGGTTGGGGCC-T-C-GC-AAGAGGTGCACAATCGACCGATCCTG  1565042

Query  1601     ATGTCTTCGGATGGATTTGAGTAAGAGCATAGCTGTTGGGACCCGAAAGATGGTGAACTA  1660
                ||||||||||||||||||||||||||||||||||||||||||||||||||||||||||||
Sbjct  1565041  ATGTCTTCGGATGGATTTGAGTAAGAGCATAGCTGTTGGGACCCGAAAGATGGTGAACTA  1564982

Query  1661     TGCCTGAATAGGGTGAAGCCAGAGGAAACTCTGGTGGAGGCTCGTAGCGGTTCTGACGTG  1720
                ||||||||||||||||||||||||||||||||||||||||||||||||||||||||||||
Sbjct  1564981  TGCCTGAATAGGGTGAAGCCAGAGGAAACTCTGGTGGAGGCTCGTAGCGGTTCTGACGTG  1564922

Query  1721     CAAATCGATCGTCGAATTTGGGTATAGGGGCGAAAGACTAATCGAACCATCTAGTAGCTG  1780
                ||||||||||||||||||||||||||||||||||||||||||||||||||||||||||||
Sbjct  1564921  CAAATCGATCGTCGAATTTGGGTATAGGGGCGAAAGACTAATCGAACCATCTAGTAGCTG  1564862

Query  1781     GTTCCTGCCGAAGTTTCCCTCAGGATAGCAGAAGCTCGTATCAGTTTTATGAGGTAAAGC  1840
                ||||||||||||||||||||||||||||||||||||||||||||||||||||||||||||
Sbjct  1564861  GTTCCTGCCGAAGTTTCCCTCAGGATAGCAGAAGCTCGTATCAGTTTTATGAGGTAAAGC  1564802

Query  1841     GAATGATTAGAGGTACCGGGGTTGAAATGACCTTGACCTATTCTCAAACTTTAAATATGT  1900
                |||||||||||||||| ||||||||||||||||| |||||||||||||||||||||||||
Sbjct  1564801  GAATGATTAGAGGTACTGGGGTTGAAATGACCTTAACCTATTCTCAAACTTTAAATATGT  1564742

Query  1901     AAGAAGTCCTTGTTGCTTAATTGAACGTGGACATTTGAATGAAGAGCTTTTAGTGGGCCA  1960
                |||||||||||||| |||||||||||||||||||||||||||||||||||||||||||||
Sbjct  1564741  AAGAAGTCCTTGTTACTTAATTGAACGTGGACATTTGAATGAAGAGCTTTTAGTGGGCCA  1564682

Query  1961     TTTTTGGTAAGCAGAACTGGCGATGCGGGATGAACCGAACGTGGAGTTAAGGTGCCGGAA  2020
                ||||||||||||||||||||||||||||||||||||||||||||||||||||||||||||
Sbjct  1564681  TTTTTGGTAAGCAGAACTGGCGATGCGGGATGAACCGAACGTGGAGTTAAGGTGCCGGAA  1564622

Query  2021     TACACGCTCATCAGACACCACAAAAGGTGTTAGTTCATCTAGACAGCCGGACGGTGGCCA  2080
                |||||||||||||||||||||||| |||||||||||||||||||||||||||||||||||
Sbjct  1564621  TACACGCTCATCAGACACCACAAA-GGTGTTAGTTCATCTAGACAGCCGGACGGTGGCCA  1564563

Query  2081     TGGAAGTCGGAATCCGCTAAGGAGTGTGTAACAACTCACCGGCCGAATGAACTAGCCCTG  2140
                ||||||||||||||||||||||||||||||||||||||||||||||||||||||||||||
Sbjct  1564562  TGGAAGTCGGAATCCGCTAAGGAGTGTGTAACAACTCACCGGCCGAATGAACTAGCCCTG  1564503

Query  2141     AAAATGGATGGCGCTCAAGCGTGTTACCTATACTCCGCCGTCAGGGTTGA-AATGAGGCC  2199
                |||||||||||||||||||||||||||||||||||| ||||||||||| | ||| | || 
Sbjct  1564502  AAAATGGATGGCGCTCAAGCGTGTTACCTATACTCCACCGTCAGGGTTAATAATTATGCT  1564443

Query  2200     CTGACGAGTAGGCAGGCGTGGGGGTCAGTGACGAAGCCTAGGCCGTAAGGTCGGGTCGAA  2259
                ||||||||||||||||||| | |||||||||||||||| ||||||||||| |||||||||
Sbjct  1564442  CTGACGAGTAGGCAGGCGTAGAGGTCAGTGACGAAGCCCAGGCCGTAAGGCCGGGTCGAA  1564383

Query  2260     CGGCCCCTAGTGC  2272
                ||||| |||||||
Sbjct  1564382  CGGCCTCTAGTGC  1564370


 Score = 2196 bits (1189),  Expect = 0.0
 Identities = 1369/1453 (94%), Gaps = 23/1453 (2%)
 Strand=Plus/Minus

Query  826      AAGTTTGACCTCAAATCAGGTAGGGTTACCCGCTGAACTTAAGCATATCAATAAGCGGAG  885
                ||||||||||||||||||||||||  ||||||||||||||||||||||||||||||||||
Sbjct  1583402  AAGTTTGACCTCAAATCAGGTAGGAATACCCGCTGAACTTAAGCATATCAATAAGCGGAG  1583343

Query  886      GAAAAGAAACCAACTGGGATTGCCTTAGTAACGGCGAGTGAAGCGGCAAAAGCTCAAATT  945
                |||||||||||||| |||||||||||||||||||||||||||||||||||||||||||||
Sbjct  1583342  GAAAAGAAACCAACCGGGATTGCCTTAGTAACGGCGAGTGAAGCGGCAAAAGCTCAAATT  1583283

Query  946      TGAAATCTGGTACCTTTGGTGCCCGAGTTGTAATTTGGAGA--GTACCACTTTGGGACTG  1003
                ||||||||||||||||||||||||||||||||||||| |||  |||  |||||||| |||
Sbjct  1583282  TGAAATCTGGTACCTTTGGTGCCCGAGTTGTAATTTGTAGAAGGTA--ACTTTGGGGCTG  1583225

Query  1004     TACTTTGCCTATGTTCCTTGGAACAGGACGTCATGGAGGGTGAGAATCCCGTGTGGCGAG  1063
                  | ||| |||||||||||||||||||||||||| |||||||||||||||||||||||||
Sbjct  1583224  GTCCTTGTCTATGTTCCTTGGAACAGGACGTCATAGAGGGTGAGAATCCCGTGTGGCGAG  1583165

Query  1064     GGTGTCAGTTCTTTGTAAAGGGTGCTCGAAGAGTCGAGTTGTTTGGGAATGCAGCTCTAA  1123
                | |  ||||||||||||||| |   |||||||||||||||||||||||||||||||||||
Sbjct  1583164  GATCCCAGTTCTTTGTAAAGTGCTTTCGAAGAGTCGAGTTGTTTGGGAATGCAGCTCTAA  1583105

Query  1124     GTGGGTGGTAAATTCCATCTAAAGCTAAATACAGGCGAGAGACCGATAGCGAACAAGTAC  1183
                |||||||||||||||||||||||||||||||  |||||||||||||||||||||||||||
Sbjct  1583104  GTGGGTGGTAAATTCCATCTAAAGCTAAATATTGGCGAGAGACCGATAGCGAACAAGTAC  1583045

Query  1184     AGTGATGGAAAGATGAAAAGAACTTTGAAAAGAGAGTGAAAAAGTACGTGAAATTGTTGA  1243
                ||||||||||||||||| ||||||||||||||||||||||||||||||||||||||||||
Sbjct  1583044  AGTGATGGAAAGATGAACAGAACTTTGAAAAGAGAGTGAAAAAGTACGTGAAATTGTTGA  1582985

Query  1244     AAGGGAAGGGCATTTGATCAGACATGGTGTTTTGCGCCCCTTGCCTCTCGTGGGCTTGGG  1303
                |||||||||||||||||||||||||||||||||||||||  |||  || |||||   |||
Sbjct  1582984  AAGGGAAGGGCATTTGATCAGACATGGTGTTTTGCGCCCTCTGCTCCTTGTGGGTGGGGG  1582925

Query  1304     ACTCTCGCAGCTCACTGGGCCAGCATCGGTTTTGGCGGCCGGAAAAAACCTAGGGAATGT  1363
                | |||||||| |||||||||||||||||||||||||||| ||| ||| | |  |||||||
Sbjct  1582924  AATCTCGCAGTTCACTGGGCCAGCATCGGTTTTGGCGGCAGGATAAATCTTCAGGAATGT  1582865

Query  1364     GGCTCTGCGCCTCGGTGTAGAGTGTTATAGCCCTGG-GGAATACGGCCAGTCGGGACCGA  1422
                 ||| |  ||||| | ||| |||||||||  ||||| ||||||| |||||  ||||| ||
Sbjct  1582864  AGCT-T--GCCTC-G-GTA-AGTGTTATA-TCCTGGAGGAATACTGCCAGCTGGGACTGA  1582812

Query  1423     GGACTGCGATACTTGTTA--TCTAGGATGCTGGCATAATGGTTATATGCCGCCCGTCTTG  1480
                |||||||||  | | |||  || |||||||||||||||||||||||||||||||||||||
Sbjct  1582811  GGACTGCGA--C-T-TTACGTCAAGGATGCTGGCATAATGGTTATATGCCGCCCGTCTTG  1582756

Query  1481     AAACACGGACCAAGGAGTCTAACGTCTATGCGAGTGTTTGGGTGTTAAACCCGTACGCGT  1540
                ||||||||||||||||||||||||||||||||||||||||||||| ||||||||||||||
Sbjct  1582755  AAACACGGACCAAGGAGTCTAACGTCTATGCGAGTGTTTGGGTGTAAAACCCGTACGCGT  1582696

Query  1541     AATGAAAGTGAACGTAGGTTGGGGCCCTCCACCTGGGGGGTGCACAATCGACCGATCCTG  1600
                |||||||||||||||||||||||||| | |  |   | ||||||||||||||||||||||
Sbjct  1582695  AATGAAAGTGAACGTAGGTTGGGGCC-T-C-GC-AAGAGGTGCACAATCGACCGATCCTG  1582640

Query  1601     ATGTCTTCGGATGGATTTGAGTAAGAGCATAGCTGTTGGGACCCGAAAGATGGTGAACTA  1660
                ||||||||||||||||||||||||||||||||||||||||||||||||||||||||||||
Sbjct  1582639  ATGTCTTCGGATGGATTTGAGTAAGAGCATAGCTGTTGGGACCCGAAAGATGGTGAACTA  1582580

Query  1661     TGCCTGAATAGGGTGAAGCCAGAGGAAACTCTGGTGGAGGCTCGTAGCGGTTCTGACGTG  1720
                ||||||||||||||||||||||||||||||||||||||||||||||||||||||||||||
Sbjct  1582579  TGCCTGAATAGGGTGAAGCCAGAGGAAACTCTGGTGGAGGCTCGTAGCGGTTCTGACGTG  1582520

Query  1721     CAAATCGATCGTCGAATTTGGGTATAGGGGCGAAAGACTAATCGAACCATCTAGTAGCTG  1780
                ||||||||||||||||||||||||||||||||||||||||||||||||||||||||||||
Sbjct  1582519  CAAATCGATCGTCGAATTTGGGTATAGGGGCGAAAGACTAATCGAACCATCTAGTAGCTG  1582460

Query  1781     GTTCCTGCCGAAGTTTCCCTCAGGATAGCAGAAGCTCGTATCAGTTTTATGAGGTAAAGC  1840
                ||||||||||||||||||||||||||||||||||||||||||||||||||||||||||||
Sbjct  1582459  GTTCCTGCCGAAGTTTCCCTCAGGATAGCAGAAGCTCGTATCAGTTTTATGAGGTAAAGC  1582400

Query  1841     GAATGATTAGAGGTACCGGGGTTGAAATGACCTTGACCTATTCTCAAACTTTAAATATGT  1900
                |||||||||||||||| ||||||||||||||||| |||||||||||||||||||||||||
Sbjct  1582399  GAATGATTAGAGGTACTGGGGTTGAAATGACCTTAACCTATTCTCAAACTTTAAATATGT  1582340

Query  1901     AAGAAGTCCTTGTTGCTTAATTGAACGTGGACATTTGAATGAAGAGCTTTTAGTGGGCCA  1960
                |||||||||||||| |||||||||||||||||||||||||||||||||||||||||||||
Sbjct  1582339  AAGAAGTCCTTGTTACTTAATTGAACGTGGACATTTGAATGAAGAGCTTTTAGTGGGCCA  1582280

Query  1961     TTTTTGGTAAGCAGAACTGGCGATGCGGGATGAACCGAACGTGGAGTTAAGGTGCCGGAA  2020
                ||||||||||||||||||||||||||||||||||||||||||||||||||||||||||||
Sbjct  1582279  TTTTTGGTAAGCAGAACTGGCGATGCGGGATGAACCGAACGTGGAGTTAAGGTGCCGGAA  1582220

Query  2021     TACACGCTCATCAGACACCACAAAAGGTGTTAGTTCATCTAGACAGCCGGACGGTGGCCA  2080
                ||||||||||||||||||||||||||||||||||||||||||||||||||||||||||||
Sbjct  1582219  TACACGCTCATCAGACACCACAAAAGGTGTTAGTTCATCTAGACAGCCGGACGGTGGCCA  1582160

Query  2081     TGGAAGTCGGAATCCGCTAAGGAGTGTGTAACAACTCACCGGCCGAATGAACTAGCCCTG  2140
                ||||||||||||||||||||||||||||||||||||||||||||||||||||||||||||
Sbjct  1582159  TGGAAGTCGGAATCCGCTAAGGAGTGTGTAACAACTCACCGGCCGAATGAACTAGCCCTG  1582100

Query  2141     AAAATGGATGGCGCTCAAGCGTGTTACCTATACTCCGCCGTCAGGGTTGA-AATGAGGCC  2199
                |||||||||||||||||||||||||||||||||||| ||||||||||| | ||| | || 
Sbjct  1582099  AAAATGGATGGCGCTCAAGCGTGTTACCTATACTCCACCGTCAGGGTTAATAATTATGCT  1582040

Query  2200     CTGACGAGTAGGCAGGCGTGGGGGTCAGTGACGAAGCCTAGGCCGTAAGGTCGGGTCGAA  2259
                ||||||||||||||||||| | |||||||||||||||| ||||||||||| |||||||||
Sbjct  1582039  CTGACGAGTAGGCAGGCGTAGAGGTCAGTGACGAAGCCCAGGCCGTAAGGCCGGGTCGAA  1581980

Query  2260     CGGCCCCTAGTGC  2272
                ||||| |||||||
Sbjct  1581979  CGGCCTCTAGTGC  1581967


 Score = 2189 bits (1185),  Expect = 0.0
 Identities = 1368/1453 (94%), Gaps = 25/1453 (2%)
 Strand=Plus/Minus

Query  826      AAGTTTGACCTCAAATCAGGTAGGGTTACCCGCTGAACTTAAGCATATCAATAAGCGGAG  885
                ||||||||||||||||||||||||  ||||||||||||||||||||||||||||||||||
Sbjct  1556999  AAGTTTGACCTCAAATCAGGTAGGAATACCCGCTGAACTTAAGCATATCAATAAGCGGAG  1556940

Query  886      GAAAAGAAACCAACTGGGATTGCCTTAGTAACGGCGAGTGAAGCGGCAAAAGCTCAAATT  945
                |||||||||||||| |||||||||||||||||||||||||||||||||||||||||||||
Sbjct  1556939  GAAAAGAAACCAACCGGGATTGCCTTAGTAACGGCGAGTGAAGCGGCAAAAGCTCAAATT  1556880

Query  946      TGAAATCTGGTACCTTTGGTGCCCGAGTTGTAATTTGGAGA--GTACCACTTTGGGACTG  1003
                ||||||||||||||||||||||||||||||||||||| |||  |||  |||||||| |||
Sbjct  1556879  TGAAATCTGGTACCTTTGGTGCCCGAGTTGTAATTTGTAGAAGGTA--ACTTTGGGGCTG  1556822

Query  1004     TACTTTGCCTATGTTCCTTGGAACAGGACGTCATGGAGGGTGAGAATCCCGTGTGGCGAG  1063
                  | ||| |||||||||||||||||||||||||| |||||||||||||||||||||||||
Sbjct  1556821  GTCCTTGTCTATGTTCCTTGGAACAGGACGTCATAGAGGGTGAGAATCCCGTGTGGCGAG  1556762

Query  1064     GGTGTCAGTTCTTTGTAAAGGGTGCTCGAAGAGTCGAGTTGTTTGGGAATGCAGCTCTAA  1123
                | |  ||||||||||||||| |   |||||||||||||||||||||||||||||||||||
Sbjct  1556761  GATCCCAGTTCTTTGTAAAGTGCTTTCGAAGAGTCGAGTTGTTTGGGAATGCAGCTCTAA  1556702

Query  1124     GTGGGTGGTAAATTCCATCTAAAGCTAAATACAGGCGAGAGACCGATAGCGAACAAGTAC  1183
                |||||||||||||||||||||||||||||||  |||||||||||||||||||||||||||
Sbjct  1556701  GTGGGTGGTAAATTCCATCTAAAGCTAAATATTGGCGAGAGACCGATAGCGAACAAGTAC  1556642

Query  1184     AGTGATGGAAAGATGAAAAGAACTTTGAAAAGAGAGTGAAAAAGTACGTGAAATTGTTGA  1243
                |||||||||||||||||||||||||||||||||||||||||| |||||||||||||||||
Sbjct  1556641  AGTGATGGAAAGATGAAAAGAACTTTGAAAAGAGAGTGAAAA-GTACGTGAAATTGTTGA  1556583

Query  1244     AAGGGAAGGGCATTTGATCAGACATGGTGTTTTGCGCCCCTTGCCTCTCGTGGGCTTGGG  1303
                |||||||||||||||||||||||||||||||||||||||  |||  || |||||   |||
Sbjct  1556582  AAGGGAAGGGCATTTGATCAGACATGGTGTTTTGCGCCCTCTGCTCCTTGTGGGTGGGGG  1556523

Query  1304     ACTCTCGCAGCTCACTGGGCCAGCATCGGTTTTGGCGGCCGGAAAAAACCTAGGGAATGT  1363
                | |||||||| |||||||||||||||||||||||||||| ||| ||| | |  |||||||
Sbjct  1556522  AATCTCGCAGTTCACTGGGCCAGCATCGGTTTTGGCGGCAGGATAAATCTTCAGGAATGT  1556463

Query  1364     GGCTCTGCGCCTCGGTGTAGAGTGTTATAGCCCTGG-GGAATACGGCCAGTCGGGACCGA  1422
                 ||| |  ||||| | ||| |||||||||  ||||| ||||||| |||||  ||||| ||
Sbjct  1556462  AGCT-T--GCCTC-G-GTA-AGTGTTATA-TCCTGGAGGAATACTGCCAGCTGGGACTGA  1556410

Query  1423     GGACTGCGATACTTGTTA--TCTAGGATGCTGGCATAATGGTTATATGCCGCCCGTCTTG  1480
                |||||||||  | | |||  || |||||||||||||||||||||||||||||||||||||
Sbjct  1556409  GGACTGCGA--C-T-TTACGTCAAGGATGCTGGCATAATGGTTATATGCCGCCCGTCTTG  1556354

Query  1481     AAACACGGACCAAGGAGTCTAACGTCTATGCGAGTGTTTGGGTGTTAAACCCGTACGCGT  1540
                ||||||||||||||||||||||||||||||||||||||||||||| ||||||||||||||
Sbjct  1556353  AAACACGGACCAAGGAGTCTAACGTCTATGCGAGTGTTTGGGTGTAAAACCCGTACGCGT  1556294

Query  1541     AATGAAAGTGAACGTAGGTTGGGGCCCTCCACCTGGGGGGTGCACAATCGACCGATCCTG  1600
                |||||||||||||||||||||||||| | |  |   | ||||||||||||||||||||||
Sbjct  1556293  AATGAAAGTGAACGTAGGTTGGGGCC-T-C-GC-AAGAGGTGCACAATCGACCGATCCTG  1556238

Query  1601     ATGTCTTCGGATGGATTTGAGTAAGAGCATAGCTGTTGGGACCCGAAAGATGGTGAACTA  1660
                ||||||||||||||||||||||||||||||||||||||||||||||||||||||||||||
Sbjct  1556237  ATGTCTTCGGATGGATTTGAGTAAGAGCATAGCTGTTGGGACCCGAAAGATGGTGAACTA  1556178

Query  1661     TGCCTGAATAGGGTGAAGCCAGAGGAAACTCTGGTGGAGGCTCGTAGCGGTTCTGACGTG  1720
                ||||||||||||||||||||||||||||||||||||||||||||||||||||||||||||
Sbjct  1556177  TGCCTGAATAGGGTGAAGCCAGAGGAAACTCTGGTGGAGGCTCGTAGCGGTTCTGACGTG  1556118

Query  1721     CAAATCGATCGTCGAATTTGGGTATAGGGGCGAAAGACTAATCGAACCATCTAGTAGCTG  1780
                ||||||||||||||||||||||||||||||||||||||||||||||||||||||||||||
Sbjct  1556117  CAAATCGATCGTCGAATTTGGGTATAGGGGCGAAAGACTAATCGAACCATCTAGTAGCTG  1556058

Query  1781     GTTCCTGCCGAAGTTTCCCTCAGGATAGCAGAAGCTCGTATCAGTTTTATGAGGTAAAGC  1840
                ||||||||||||||||||||||||||||||||||||||||||||||||||||||||||||
Sbjct  1556057  GTTCCTGCCGAAGTTTCCCTCAGGATAGCAGAAGCTCGTATCAGTTTTATGAGGTAAAGC  1555998

Query  1841     GAATGATTAGAGGTACCGGGGTTGAAATGACCTTGACCTATTCTCAAACTTTAAATATGT  1900
                |||||||||||||||| ||||||||||||||||| |||||||||||||||||||||||||
Sbjct  1555997  GAATGATTAGAGGTACTGGGGTTGAAATGACCTTAACCTATTCTCAAACTTTAAATATGT  1555938

Query  1901     AAGAAGTCCTTGTTGCTTAATTGAACGTGGACATTTGAATGAAGAGCTTTTAGTGGGCCA  1960
                |||||||||||||| |||||||||||||||||||||||||||||||||||||||||||||
Sbjct  1555937  AAGAAGTCCTTGTTACTTAATTGAACGTGGACATTTGAATGAAGAGCTTTTAGTGGGCCA  1555878

Query  1961     TTTTTGGTAAGCAGAACTGGCGATGCGGGATGAACCGAACGTGGAGTTAAGGTGCCGGAA  2020
                ||||||||||||||||||||||||||||||||||||||||||||||||||||||||||||
Sbjct  1555877  TTTTTGGTAAGCAGAACTGGCGATGCGGGATGAACCGAACGTGGAGTTAAGGTGCCGGAA  1555818

Query  2021     TACACGCTCATCAGACACCACAAAAGGTGTTAGTTCATCTAGACAGCCGGACGGTGGCCA  2080
                |||||||||||||||||||||||| |||||||||||||||||||||||||||||||||||
Sbjct  1555817  TACACGCTCATCAGACACCACAAA-GGTGTTAGTTCATCTAGACAGCCGGACGGTGGCCA  1555759

Query  2081     TGGAAGTCGGAATCCGCTAAGGAGTGTGTAACAACTCACCGGCCGAATGAACTAGCCCTG  2140
                ||||||||||||||||||||||||||||||||||||||||||||||||||||||||||||
Sbjct  1555758  TGGAAGTCGGAATCCGCTAAGGAGTGTGTAACAACTCACCGGCCGAATGAACTAGCCCTG  1555699

Query  2141     AAAATGGATGGCGCTCAAGCGTGTTACCTATACTCCGCCGTCAGGGTTGA-AATGAGGCC  2199
                |||||||||||||||||||||||||||||||||||| ||||||||||| | ||| | || 
Sbjct  1555698  AAAATGGATGGCGCTCAAGCGTGTTACCTATACTCCACCGTCAGGGTTAATAATTATGCT  1555639

Query  2200     CTGACGAGTAGGCAGGCGTGGGGGTCAGTGACGAAGCCTAGGCCGTAAGGTCGGGTCGAA  2259
                ||||||||||||||||||| | |||||||||||||||| ||||||||||| |||||||||
Sbjct  1555638  CTGACGAGTAGGCAGGCGTAGAGGTCAGTGACGAAGCCCAGGCCGTAAGGCCGGGTCGAA  1555579

Query  2260     CGGCCCCTAGTGC  2272
                ||||| |||||||
Sbjct  1555578  CGGCCTCTAGTGC  1555566


 Score = 2189 bits (1185),  Expect = 0.0
 Identities = 1368/1453 (94%), Gaps = 25/1453 (2%)
 Strand=Plus/Minus

Query  826      AAGTTTGACCTCAAATCAGGTAGGGTTACCCGCTGAACTTAAGCATATCAATAAGCGGAG  885
                ||||||||||||||||||||||||  ||||||||||||||||||||||||||||||||||
Sbjct  1574605  AAGTTTGACCTCAAATCAGGTAGGAATACCCGCTGAACTTAAGCATATCAATAAGCGGAG  1574546

Query  886      GAAAAGAAACCAACTGGGATTGCCTTAGTAACGGCGAGTGAAGCGGCAAAAGCTCAAATT  945
                |||||||||||||| |||||||||||||||||||||||||||||||||||||||||||||
Sbjct  1574545  GAAAAGAAACCAACCGGGATTGCCTTAGTAACGGCGAGTGAAGCGGCAAAAGCTCAAATT  1574486

Query  946      TGAAATCTGGTACCTTTGGTGCCCGAGTTGTAATTTGGAGA--GTACCACTTTGGGACTG  1003
                ||||||||||||||||||||||||||||||||||||| |||  |||  |||||||| |||
Sbjct  1574485  TGAAATCTGGTACCTTTGGTGCCCGAGTTGTAATTTGTAGAAGGTA--ACTTTGGGGCTG  1574428

Query  1004     TACTTTGCCTATGTTCCTTGGAACAGGACGTCATGGAGGGTGAGAATCCCGTGTGGCGAG  1063
                  | ||| |||||||||||||||||||||||||| |||||||||||||||||||||||||
Sbjct  1574427  GTCCTTGTCTATGTTCCTTGGAACAGGACGTCATAGAGGGTGAGAATCCCGTGTGGCGAG  1574368

Query  1064     GGTGTCAGTTCTTTGTAAAGGGTGCTCGAAGAGTCGAGTTGTTTGGGAATGCAGCTCTAA  1123
                | |  ||||||||||||||| |   |||||||||||||||||||||||||||||||||||
Sbjct  1574367  GATCCCAGTTCTTTGTAAAGTGCTTTCGAAGAGTCGAGTTGTTTGGGAATGCAGCTCTAA  1574308

Query  1124     GTGGGTGGTAAATTCCATCTAAAGCTAAATACAGGCGAGAGACCGATAGCGAACAAGTAC  1183
                |||||||||||||||||||||||||||||||  |||||||||||||||||||||||||||
Sbjct  1574307  GTGGGTGGTAAATTCCATCTAAAGCTAAATATTGGCGAGAGACCGATAGCGAACAAGTAC  1574248

Query  1184     AGTGATGGAAAGATGAAAAGAACTTTGAAAAGAGAGTGAAAAAGTACGTGAAATTGTTGA  1243
                |||||||||||||||||||||||||||||||||||||||||| |||||||||||||||||
Sbjct  1574247  AGTGATGGAAAGATGAAAAGAACTTTGAAAAGAGAGTGAAAA-GTACGTGAAATTGTTGA  1574189

Query  1244     AAGGGAAGGGCATTTGATCAGACATGGTGTTTTGCGCCCCTTGCCTCTCGTGGGCTTGGG  1303
                |||||||||||||||||||||||||||||||||||||||  |||  || |||||   |||
Sbjct  1574188  AAGGGAAGGGCATTTGATCAGACATGGTGTTTTGCGCCCTCTGCTCCTTGTGGGTGGGGG  1574129

Query  1304     ACTCTCGCAGCTCACTGGGCCAGCATCGGTTTTGGCGGCCGGAAAAAACCTAGGGAATGT  1363
                | |||||||| |||||||||||||||||||||||||||| ||| ||| | |  |||||||
Sbjct  1574128  AATCTCGCAGTTCACTGGGCCAGCATCGGTTTTGGCGGCAGGATAAATCTTCAGGAATGT  1574069

Query  1364     GGCTCTGCGCCTCGGTGTAGAGTGTTATAGCCCTGG-GGAATACGGCCAGTCGGGACCGA  1422
                 ||| |  ||||| | ||| |||||||||  ||||| ||||||| |||||  ||||| ||
Sbjct  1574068  AGCT-T--GCCTC-G-GTA-AGTGTTATA-TCCTGGAGGAATACTGCCAGCTGGGACTGA  1574016

Query  1423     GGACTGCGATACTTGTTA--TCTAGGATGCTGGCATAATGGTTATATGCCGCCCGTCTTG  1480
                |||||||||  | | |||  || |||||||||||||||||||||||||||||||||||||
Sbjct  1574015  GGACTGCGA--C-T-TTACGTCAAGGATGCTGGCATAATGGTTATATGCCGCCCGTCTTG  1573960

Query  1481     AAACACGGACCAAGGAGTCTAACGTCTATGCGAGTGTTTGGGTGTTAAACCCGTACGCGT  1540
                ||||||||||||||||||||||||||||||||||||||||||||| ||||||||||||||
Sbjct  1573959  AAACACGGACCAAGGAGTCTAACGTCTATGCGAGTGTTTGGGTGTAAAACCCGTACGCGT  1573900

Query  1541     AATGAAAGTGAACGTAGGTTGGGGCCCTCCACCTGGGGGGTGCACAATCGACCGATCCTG  1600
                |||||||||||||||||||||||||| | |  |   | ||||||||||||||||||||||
Sbjct  1573899  AATGAAAGTGAACGTAGGTTGGGGCC-T-C-GC-AAGAGGTGCACAATCGACCGATCCTG  1573844

Query  1601     ATGTCTTCGGATGGATTTGAGTAAGAGCATAGCTGTTGGGACCCGAAAGATGGTGAACTA  1660
                ||||||||||||||||||||||||||||||||||||||||||||||||||||||||||||
Sbjct  1573843  ATGTCTTCGGATGGATTTGAGTAAGAGCATAGCTGTTGGGACCCGAAAGATGGTGAACTA  1573784

Query  1661     TGCCTGAATAGGGTGAAGCCAGAGGAAACTCTGGTGGAGGCTCGTAGCGGTTCTGACGTG  1720
                ||||||||||||||||||||||||||||||||||||||||||||||||||||||||||||
Sbjct  1573783  TGCCTGAATAGGGTGAAGCCAGAGGAAACTCTGGTGGAGGCTCGTAGCGGTTCTGACGTG  1573724

Query  1721     CAAATCGATCGTCGAATTTGGGTATAGGGGCGAAAGACTAATCGAACCATCTAGTAGCTG  1780
                ||||||||||||||||||||||||||||||||||||||||||||||||||||||||||||
Sbjct  1573723  CAAATCGATCGTCGAATTTGGGTATAGGGGCGAAAGACTAATCGAACCATCTAGTAGCTG  1573664

Query  1781     GTTCCTGCCGAAGTTTCCCTCAGGATAGCAGAAGCTCGTATCAGTTTTATGAGGTAAAGC  1840
                ||||||||||||||||||||||||||||||||||||||||||||||||||||||||||||
Sbjct  1573663  GTTCCTGCCGAAGTTTCCCTCAGGATAGCAGAAGCTCGTATCAGTTTTATGAGGTAAAGC  1573604

Query  1841     GAATGATTAGAGGTACCGGGGTTGAAATGACCTTGACCTATTCTCAAACTTTAAATATGT  1900
                |||||||||||||||| ||||||||||||||||| |||||||||||||||||||||||||
Sbjct  1573603  GAATGATTAGAGGTACTGGGGTTGAAATGACCTTAACCTATTCTCAAACTTTAAATATGT  1573544

Query  1901     AAGAAGTCCTTGTTGCTTAATTGAACGTGGACATTTGAATGAAGAGCTTTTAGTGGGCCA  1960
                |||||||||||||| |||||||||||||||||||||||||||||||||||||||||||||
Sbjct  1573543  AAGAAGTCCTTGTTACTTAATTGAACGTGGACATTTGAATGAAGAGCTTTTAGTGGGCCA  1573484

Query  1961     TTTTTGGTAAGCAGAACTGGCGATGCGGGATGAACCGAACGTGGAGTTAAGGTGCCGGAA  2020
                ||||||||||||||||||||||||||||||||||||||||||||||||||||||||||||
Sbjct  1573483  TTTTTGGTAAGCAGAACTGGCGATGCGGGATGAACCGAACGTGGAGTTAAGGTGCCGGAA  1573424

Query  2021     TACACGCTCATCAGACACCACAAAAGGTGTTAGTTCATCTAGACAGCCGGACGGTGGCCA  2080
                |||||||||||||||||||||||| |||||||||||||||||||||||||||||||||||
Sbjct  1573423  TACACGCTCATCAGACACCACAAA-GGTGTTAGTTCATCTAGACAGCCGGACGGTGGCCA  1573365

Query  2081     TGGAAGTCGGAATCCGCTAAGGAGTGTGTAACAACTCACCGGCCGAATGAACTAGCCCTG  2140
                ||||||||||||||||||||||||||||||||||||||||||||||||||||||||||||
Sbjct  1573364  TGGAAGTCGGAATCCGCTAAGGAGTGTGTAACAACTCACCGGCCGAATGAACTAGCCCTG  1573305

Query  2141     AAAATGGATGGCGCTCAAGCGTGTTACCTATACTCCGCCGTCAGGGTTGA-AATGAGGCC  2199
                |||||||||||||||||||||||||||||||||||| ||||||||||| | ||| | || 
Sbjct  1573304  AAAATGGATGGCGCTCAAGCGTGTTACCTATACTCCACCGTCAGGGTTAATAATTATGCT  1573245

Query  2200     CTGACGAGTAGGCAGGCGTGGGGGTCAGTGACGAAGCCTAGGCCGTAAGGTCGGGTCGAA  2259
                ||||||||||||||||||| | |||||||||||||||| ||||||||||| |||||||||
Sbjct  1573244  CTGACGAGTAGGCAGGCGTAGAGGTCAGTGACGAAGCCCAGGCCGTAAGGCCGGGTCGAA  1573185

Query  2260     CGGCCCCTAGTGC  2272
                ||||| |||||||
Sbjct  1573184  CGGCCTCTAGTGC  1573172


 Score = 357 bits (193),  Expect = 9e-94
 Identities = 278/317 (88%), Gaps = 14/317 (4%)
 Strand=Plus/Minus

Query  354      GTTC-TCCCAGTGGATG-CAAACACAAACAAATAtttttttAAACTAATTCAGTCAACAC  411
                |||| |||||| || || ||||||||||| ||| |||| |||   |||   |||||| ||
Sbjct  1539889  GTTCTTCCCAGAGG-TGACAAACACAAAC-AATTTTTTATTATTATAACCTAGTCAAAAC  1539832

Query  412      AAGATTTC-TTT-TAGTAGAAAACAACTTCAAAACTTTCAACAATGGATCTCTTGGTTCT  469
                 | ||||| |||  | |  ||||  | || |||||||||||||| |||||||||||||||
Sbjct  1539831  CA-ATTTCGTTTGAAATTAAAAA-TA-TTTAAAACTTTCAACAACGGATCTCTTGGTTCT  1539775

Query  470      CGCATCGATGAAGAACGCAGCGAAATGCGATACGTAATGTGAATTGCAGAATTCCGTGAA  529
                ||||||||||||||||||||||||||||||||||||||||||||||||||||||||||||
Sbjct  1539774  CGCATCGATGAAGAACGCAGCGAAATGCGATACGTAATGTGAATTGCAGAATTCCGTGAA  1539715

Query  530      TCATCGAATCTTTGAACGCACATTGCGCCCTCTGGTATTCCGGGGGGCATGCCTGTTTGA  589
                ||||||||||||||||||||||||||||||  ||||||||| ||||||||||||||||||
Sbjct  1539714  TCATCGAATCTTTGAACGCACATTGCGCCCCTTGGTATTCCAGGGGGCATGCCTGTTTGA  1539655

Query  590      GCGTCATTTCCTTCTCAAACACATTGTGTTTGGTAGTGAGTGATACTCGTTTTTGA--GT  647
                ||||||||||||||||||||| ||| |||||||||||||||||||||| || |  |  ||
Sbjct  1539654  GCGTCATTTCCTTCTCAAACA-ATTATGTTTGGTAGTGAGTGATACTC-TTATACAGGGT  1539597

Query  648      TAACTTGAAATTG-TAG  663
                ||||||||||||| |||
Sbjct  1539596  TAACTTGAAATTGCTAG  1539580


 Score = 357 bits (193),  Expect = 9e-94
 Identities = 278/317 (88%), Gaps = 14/317 (4%)
 Strand=Plus/Minus

Query  354      GTTC-TCCCAGTGGATG-CAAACACAAACAAATAtttttttAAACTAATTCAGTCAACAC  411
                |||| |||||| || || ||||||||||| ||| |||| |||   |||   |||||| ||
Sbjct  1548694  GTTCTTCCCAGAGG-TGACAAACACAAAC-AATTTTTTATTATTATAACCTAGTCAAAAC  1548637

Query  412      AAGATTTC-TTT-TAGTAGAAAACAACTTCAAAACTTTCAACAATGGATCTCTTGGTTCT  469
                 | ||||| |||  | |  ||||  | || |||||||||||||| |||||||||||||||
Sbjct  1548636  CA-ATTTCGTTTGAAATTAAAAA-TA-TTTAAAACTTTCAACAACGGATCTCTTGGTTCT  1548580

Query  470      CGCATCGATGAAGAACGCAGCGAAATGCGATACGTAATGTGAATTGCAGAATTCCGTGAA  529
                ||||||||||||||||||||||||||||||||||||||||||||||||||||||||||||
Sbjct  1548579  CGCATCGATGAAGAACGCAGCGAAATGCGATACGTAATGTGAATTGCAGAATTCCGTGAA  1548520

Query  530      TCATCGAATCTTTGAACGCACATTGCGCCCTCTGGTATTCCGGGGGGCATGCCTGTTTGA  589
                ||||||||||||||||||||||||||||||  ||||||||| ||||||||||||||||||
Sbjct  1548519  TCATCGAATCTTTGAACGCACATTGCGCCCCTTGGTATTCCAGGGGGCATGCCTGTTTGA  1548460

Query  590      GCGTCATTTCCTTCTCAAACACATTGTGTTTGGTAGTGAGTGATACTCGTTTTTGA--GT  647
                ||||||||||||||||||||| ||| |||||||||||||||||||||| || |  |  ||
Sbjct  1548459  GCGTCATTTCCTTCTCAAACA-ATTATGTTTGGTAGTGAGTGATACTC-TTATACAGGGT  1548402

Query  648      TAACTTGAAATTG-TAG  663
                ||||||||||||| |||
Sbjct  1548401  TAACTTGAAATTGCTAG  1548385


 Score = 355 bits (192),  Expect = 3e-93
 Identities = 278/317 (88%), Gaps = 15/317 (5%)
 Strand=Plus/Minus

Query  354      GTTC-TCCCAGTGGATG-CAAACACAAACAAATAtttttttAAACTAATTCAGTCAACAC  411
                |||| |||||| || || ||||||||||| ||| |||| |||   |||   |||||| ||
Sbjct  1566302  GTTCTTCCCAGAGG-TGACAAACACAAAC-AAT-TTTTATTATTATAACCTAGTCAAAAC  1566246

Query  412      AAGATTTC-TTT-TAGTAGAAAACAACTTCAAAACTTTCAACAATGGATCTCTTGGTTCT  469
                 | ||||| |||  | |  ||||  | || |||||||||||||| |||||||||||||||
Sbjct  1566245  CA-ATTTCGTTTGAAATTAAAAA-TA-TTTAAAACTTTCAACAACGGATCTCTTGGTTCT  1566189

Query  470      CGCATCGATGAAGAACGCAGCGAAATGCGATACGTAATGTGAATTGCAGAATTCCGTGAA  529
                ||||||||||||||||||||||||||||||||||||||||||||||||||||||||||||
Sbjct  1566188  CGCATCGATGAAGAACGCAGCGAAATGCGATACGTAATGTGAATTGCAGAATTCCGTGAA  1566129

Query  530      TCATCGAATCTTTGAACGCACATTGCGCCCTCTGGTATTCCGGGGGGCATGCCTGTTTGA  589
                ||||||||||||||||||||||||||||||  ||||||||| ||||||||||||||||||
Sbjct  1566128  TCATCGAATCTTTGAACGCACATTGCGCCCCTTGGTATTCCAGGGGGCATGCCTGTTTGA  1566069

Query  590      GCGTCATTTCCTTCTCAAACACATTGTGTTTGGTAGTGAGTGATACTCGTTTTTGA--GT  647
                ||||||||||||||||||||| ||| |||||||||||||||||||||| || |  |  ||
Sbjct  1566068  GCGTCATTTCCTTCTCAAACA-ATTATGTTTGGTAGTGAGTGATACTC-TTATACAGGGT  1566011

Query  648      TAACTTGAAATTG-TAG  663
                ||||||||||||| |||
Sbjct  1566010  TAACTTGAAATTGCTAG  1565994


 Score = 355 bits (192),  Expect = 3e-93
 Identities = 278/317 (88%), Gaps = 15/317 (5%)
 Strand=Plus/Minus

Query  354      GTTC-TCCCAGTGGATG-CAAACACAAACAAATAtttttttAAACTAATTCAGTCAACAC  411
                |||| |||||| || || ||||||||||| ||| |||| |||   |||   |||||| ||
Sbjct  1575103  GTTCTTCCCAGAGG-TGACAAACACAAAC-AAT-TTTTATTATTATAACCTAGTCAAAAC  1575047

Query  412      AAGATTTC-TTT-TAGTAGAAAACAACTTCAAAACTTTCAACAATGGATCTCTTGGTTCT  469
                 | ||||| |||  | |  ||||  | || |||||||||||||| |||||||||||||||
Sbjct  1575046  CA-ATTTCGTTTGAAATTAAAAA-TA-TTTAAAACTTTCAACAACGGATCTCTTGGTTCT  1574990

Query  470      CGCATCGATGAAGAACGCAGCGAAATGCGATACGTAATGTGAATTGCAGAATTCCGTGAA  529
                ||||||||||||||||||||||||||||||||||||||||||||||||||||||||||||
Sbjct  1574989  CGCATCGATGAAGAACGCAGCGAAATGCGATACGTAATGTGAATTGCAGAATTCCGTGAA  1574930

Query  530      TCATCGAATCTTTGAACGCACATTGCGCCCTCTGGTATTCCGGGGGGCATGCCTGTTTGA  589
                ||||||||||||||||||||||||||||||  ||||||||| ||||||||||||||||||
Sbjct  1574929  TCATCGAATCTTTGAACGCACATTGCGCCCCTTGGTATTCCAGGGGGCATGCCTGTTTGA  1574870

Query  590      GCGTCATTTCCTTCTCAAACACATTGTGTTTGGTAGTGAGTGATACTCGTTTTTGA--GT  647
                ||||||||||||||||||||| ||| |||||||||||||||||||||| || |  |  ||
Sbjct  1574869  GCGTCATTTCCTTCTCAAACA-ATTATGTTTGGTAGTGAGTGATACTC-TTATACAGGGT  1574812

Query  648      TAACTTGAAATTG-TAG  663
                ||||||||||||| |||
Sbjct  1574811  TAACTTGAAATTGCTAG  1574795


 Score = 355 bits (192),  Expect = 3e-93
 Identities = 278/317 (88%), Gaps = 15/317 (5%)
 Strand=Plus/Minus

Query  354      GTTC-TCCCAGTGGATG-CAAACACAAACAAATAtttttttAAACTAATTCAGTCAACAC  411
                |||| |||||| || || ||||||||||| ||| |||| |||   |||   |||||| ||
Sbjct  1583900  GTTCTTCCCAGAGG-TGACAAACACAAAC-AAT-TTTTATTATTATAACCTAGTCAAAAC  1583844

Query  412      AAGATTTC-TTT-TAGTAGAAAACAACTTCAAAACTTTCAACAATGGATCTCTTGGTTCT  469
                 | ||||| |||  | |  ||||  | || |||||||||||||| |||||||||||||||
Sbjct  1583843  CA-ATTTCGTTTGAAATTAAAAA-TA-TTTAAAACTTTCAACAACGGATCTCTTGGTTCT  1583787

Query  470      CGCATCGATGAAGAACGCAGCGAAATGCGATACGTAATGTGAATTGCAGAATTCCGTGAA  529
                ||||||||||||||||||||||||||||||||||||||||||||||||||||||||||||
Sbjct  1583786  CGCATCGATGAAGAACGCAGCGAAATGCGATACGTAATGTGAATTGCAGAATTCCGTGAA  1583727

Query  530      TCATCGAATCTTTGAACGCACATTGCGCCCTCTGGTATTCCGGGGGGCATGCCTGTTTGA  589
                ||||||||||||||||||||||||||||||  ||||||||| ||||||||||||||||||
Sbjct  1583726  TCATCGAATCTTTGAACGCACATTGCGCCCCTTGGTATTCCAGGGGGCATGCCTGTTTGA  1583667

Query  590      GCGTCATTTCCTTCTCAAACACATTGTGTTTGGTAGTGAGTGATACTCGTTTTTGA--GT  647
                ||||||||||||||||||||| ||| |||||||||||||||||||||| || |  |  ||
Sbjct  1583666  GCGTCATTTCCTTCTCAAACA-ATTATGTTTGGTAGTGAGTGATACTC-TTATACAGGGT  1583609

Query  648      TAACTTGAAATTG-TAG  663
                ||||||||||||| |||
Sbjct  1583608  TAACTTGAAATTGCTAG  1583592


 Score = 351 bits (190),  Expect = 4e-92
 Identities = 277/317 (87%), Gaps = 14/317 (4%)
 Strand=Plus/Minus

Query  354      GTTC-TCCCAGTGGATG-CAAACACAAACAAATAtttttttAAACTAATTCAGTCAACAC  411
                |||| |||||| || || ||||||||||| ||| |||| |||   |||   |||||| ||
Sbjct  1557498  GTTCTTCCCAGAGG-TGACAAACACAAAC-AATTTTTTATTATTATAACCTAGTCAAAAC  1557441

Query  412      AAGATTTC-TTT-TAGTAGAAAACAACTTCAAAACTTTCAACAATGGATCTCTTGGTTCT  469
                 | ||||| |||  | |  ||||  | || |||||||||||||| |||||||||||||||
Sbjct  1557440  CA-ATTTCGTTTGAAATTAAAAA-TA-TTTAAAACTTTCAACAACGGATCTCTTGGTTCT  1557384

Query  470      CGCATCGATGAAGAACGCAGCGAAATGCGATACGTAATGTGAATTGCAGAATTCCGTGAA  529
                ||||||||||||||||||||||||||||||||||||||||||||||||||||||||||||
Sbjct  1557383  CGCATCGATGAAGAACGCAGCGAAATGCGATACGTAATGTGAATTGCAGAATTCCGTGAA  1557324

Query  530      TCATCGAATCTTTGAACGCACATTGCGCCCTCTGGTATTCCGGGGGGCATGCCTGTTTGA  589
                ||||||||||||||||||||||||||||||  ||||||||  ||||||||||||||||||
Sbjct  1557323  TCATCGAATCTTTGAACGCACATTGCGCCCCTTGGTATTCGAGGGGGCATGCCTGTTTGA  1557264

Query  590      GCGTCATTTCCTTCTCAAACACATTGTGTTTGGTAGTGAGTGATACTCGTTTTTGA--GT  647
                ||||||||||||||||||||| ||| |||||||||||||||||||||| || |  |  ||
Sbjct  1557263  GCGTCATTTCCTTCTCAAACA-ATTATGTTTGGTAGTGAGTGATACTC-TTATACAGGGT  1557206

Query  648      TAACTTGAAATTG-TAG  663
                ||||||||||||| |||
Sbjct  1557205  TAACTTGAAATTGCTAG  1557189


 Score = 76.8 bits (41),  Expect = 3e-09
 Identities = 45/47 (96%), Gaps = 0/47 (0%)
 Strand=Plus/Minus

Query  1        CAAGGTTTCCGTAGGTGAACCTGCGGAAGGATCATTAAAGAAATTTA  47
                ||||||||||||||||||||||||||||||||||||| |||||| ||
Sbjct  1540131  CAAGGTTTCCGTAGGTGAACCTGCGGAAGGATCATTAGAGAAATCTA  1540085


 Score = 76.8 bits (41),  Expect = 3e-09
 Identities = 45/47 (96%), Gaps = 0/47 (0%)
 Strand=Plus/Minus

Query  1        CAAGGTTTCCGTAGGTGAACCTGCGGAAGGATCATTAAAGAAATTTA  47
                ||||||||||||||||||||||||||||||||||||| |||||| ||
Sbjct  1548936  CAAGGTTTCCGTAGGTGAACCTGCGGAAGGATCATTAGAGAAATCTA  1548890


 Score = 76.8 bits (41),  Expect = 3e-09
 Identities = 45/47 (96%), Gaps = 0/47 (0%)
 Strand=Plus/Minus

Query  1        CAAGGTTTCCGTAGGTGAACCTGCGGAAGGATCATTAAAGAAATTTA  47
                ||||||||||||||||||||||||||||||||||||| |||||| ||
Sbjct  1557740  CAAGGTTTCCGTAGGTGAACCTGCGGAAGGATCATTAGAGAAATCTA  1557694


 Score = 76.8 bits (41),  Expect = 3e-09
 Identities = 45/47 (96%), Gaps = 0/47 (0%)
 Strand=Plus/Minus

Query  1        CAAGGTTTCCGTAGGTGAACCTGCGGAAGGATCATTAAAGAAATTTA  47
                ||||||||||||||||||||||||||||||||||||| |||||| ||
Sbjct  1566543  CAAGGTTTCCGTAGGTGAACCTGCGGAAGGATCATTAGAGAAATCTA  1566497


 Score = 76.8 bits (41),  Expect = 3e-09
 Identities = 45/47 (96%), Gaps = 0/47 (0%)
 Strand=Plus/Minus

Query  1        CAAGGTTTCCGTAGGTGAACCTGCGGAAGGATCATTAAAGAAATTTA  47
                ||||||||||||||||||||||||||||||||||||| |||||| ||
Sbjct  1575345  CAAGGTTTCCGTAGGTGAACCTGCGGAAGGATCATTAGAGAAATCTA  1575299


 Score = 76.8 bits (41),  Expect = 3e-09
 Identities = 45/47 (96%), Gaps = 0/47 (0%)
 Strand=Plus/Minus

Query  1        CAAGGTTTCCGTAGGTGAACCTGCGGAAGGATCATTAAAGAAATTTA  47
                ||||||||||||||||||||||||||||||||||||| |||||| ||
Sbjct  1584137  CAAGGTTTCCGTAGGTGAACCTGCGGAAGGATCATTAGAGAAATCTA  1584091


>PPHX02000037.1 Torulaspora franciscae strain NRRL Y-17532 flattened_line_71, 
whole genome shotgun sequence
Length=7543

 Score = 2196 bits (1189),  Expect = 0.0
 Identities = 1369/1453 (94%), Gaps = 23/1453 (2%)
 Strand=Plus/Plus

Query  826   AAGTTTGACCTCAAATCAGGTAGGGTTACCCGCTGAACTTAAGCATATCAATAAGCGGAG  885
             ||||||||||||||||||||||||  ||||||||||||||||||||||||||||||||||
Sbjct  3346  AAGTTTGACCTCAAATCAGGTAGGAATACCCGCTGAACTTAAGCATATCAATAAGCGGAG  3405

Query  886   GAAAAGAAACCAACTGGGATTGCCTTAGTAACGGCGAGTGAAGCGGCAAAAGCTCAAATT  945
             |||||||||||||| |||||||||||||||||||||||||||||||||||||||||||||
Sbjct  3406  GAAAAGAAACCAACCGGGATTGCCTTAGTAACGGCGAGTGAAGCGGCAAAAGCTCAAATT  3465

Query  946   TGAAATCTGGTACCTTTGGTGCCCGAGTTGTAATTTGGAGA--GTACCACTTTGGGACTG  1003
             |||||||||||||||| |||||||||||||||||||| |||  |||  |||||||| |||
Sbjct  3466  TGAAATCTGGTACCTTCGGTGCCCGAGTTGTAATTTGTAGAAGGTA--ACTTTGGGGCTG  3523

Query  1004  TACTTTGCCTATGTTCCTTGGAACAGGACGTCATGGAGGGTGAGAATCCCGTGTGGCGAG  1063
               | ||| |||||||||||||||||||||||||| |||||||||||||||||||||||||
Sbjct  3524  GTCCTTGTCTATGTTCCTTGGAACAGGACGTCATAGAGGGTGAGAATCCCGTGTGGCGAG  3583

Query  1064  GGTGTCAGTTCTTTGTAAAGGGTGCTCGAAGAGTCGAGTTGTTTGGGAATGCAGCTCTAA  1123
             | |  ||||||||||||||| |   |||||||||||||||||||||||||||||||||||
Sbjct  3584  GATCCCAGTTCTTTGTAAAGTGCTTTCGAAGAGTCGAGTTGTTTGGGAATGCAGCTCTAA  3643

Query  1124  GTGGGTGGTAAATTCCATCTAAAGCTAAATACAGGCGAGAGACCGATAGCGAACAAGTAC  1183
             |||||||||||||||||||||||||||||||  |||||||||||||||||||||||||||
Sbjct  3644  GTGGGTGGTAAATTCCATCTAAAGCTAAATATTGGCGAGAGACCGATAGCGAACAAGTAC  3703

Query  1184  AGTGATGGAAAGATGAAAAGAACTTTGAAAAGAGAGTGAAAAAGTACGTGAAATTGTTGA  1243
             ||||||||||||||||||||||||||||||||||||||||||||||||||||||||||||
Sbjct  3704  AGTGATGGAAAGATGAAAAGAACTTTGAAAAGAGAGTGAAAAAGTACGTGAAATTGTTGA  3763

Query  1244  AAGGGAAGGGCATTTGATCAGACATGGTGTTTTGCGCCCCTTGCCTCTCGTGGGCTTGGG  1303
             |||||||||||||||||||||||||||||||||||||||  |||  || |||||   |||
Sbjct  3764  AAGGGAAGGGCATTTGATCAGACATGGTGTTTTGCGCCCTCTGCTCCTTGTGGGTGGGGG  3823

Query  1304  ACTCTCGCAGCTCACTGGGCCAGCATCGGTTTTGGCGGCCGGAAAAAACCTAG-GGAATG  1362
             | ||||||||||||||||||||||||| ||||||||||| |||  ||| ||   |||| |
Sbjct  3824  AATCTCGCAGCTCACTGGGCCAGCATCAGTTTTGGCGGCAGGA-TAAATCTGCAGGAACG  3882

Query  1363  TGGCTCTGCGCCTCGGTGTAGAGTGTTATAGCCCTG-GGGAATACGGCCAGTCGGGACCG  1421
             ||||| |  ||||| | ||| |||||||||| ||||  ||||||| |||||  ||||| |
Sbjct  3883  TGGCT-T--GCCTC-G-GTA-AGTGTTATAG-CCTGTAGGAATACTGCCAGCTGGGACTG  3935

Query  1422  AGGACTGCGATACTTGTTA-TCTAGGATGCTGGCATAATGGTTATATGCCGCCCGTCTTG  1480
             ||||||||||  ||| ||| || |||||||||||||||||||||||||||||||||||||
Sbjct  3936  AGGACTGCGA--CTT-TTAGTCAAGGATGCTGGCATAATGGTTATATGCCGCCCGTCTTG  3992

Query  1481  AAACACGGACCAAGGAGTCTAACGTCTATGCGAGTGTTTGGGTGTTAAACCCGTACGCGT  1540
             ||||||||||||||||||||||||||||||||||||||||||||| ||||||||||||||
Sbjct  3993  AAACACGGACCAAGGAGTCTAACGTCTATGCGAGTGTTTGGGTGTAAAACCCGTACGCGT  4052

Query  1541  AATGAAAGTGAACGTAGGTTGGGGCCCTCCACCTGGGGGGTGCACAATCGACCGATCCTG  1600
             |||||||||||||||||||||||||| | |  |   | ||||||||||||||||||||||
Sbjct  4053  AATGAAAGTGAACGTAGGTTGGGGCC-T-C-GC-AAGAGGTGCACAATCGACCGATCCTG  4108

Query  1601  ATGTCTTCGGATGGATTTGAGTAAGAGCATAGCTGTTGGGACCCGAAAGATGGTGAACTA  1660
             ||||||||||||||||||||||||||||||||||||||||||||||||||||||||||||
Sbjct  4109  ATGTCTTCGGATGGATTTGAGTAAGAGCATAGCTGTTGGGACCCGAAAGATGGTGAACTA  4168

Query  1661  TGCCTGAATAGGGTGAAGCCAGAGGAAACTCTGGTGGAGGCTCGTAGCGGTTCTGACGTG  1720
             ||||||||||||||||||||||||||||||||||||||||||||||||||||||||||||
Sbjct  4169  TGCCTGAATAGGGTGAAGCCAGAGGAAACTCTGGTGGAGGCTCGTAGCGGTTCTGACGTG  4228

Query  1721  CAAATCGATCGTCGAATTTGGGTATAGGGGCGAAAGACTAATCGAACCATCTAGTAGCTG  1780
             ||||||||||||||||||||||||||||||||||||||||||||||||||||||||||||
Sbjct  4229  CAAATCGATCGTCGAATTTGGGTATAGGGGCGAAAGACTAATCGAACCATCTAGTAGCTG  4288

Query  1781  GTTCCTGCCGAAGTTTCCCTCAGGATAGCAGAAGCTCGTATCAGTTTTATGAGGTAAAGC  1840
             ||||||||||||||||||||||||||||||||||||||||||||||||||||||||||||
Sbjct  4289  GTTCCTGCCGAAGTTTCCCTCAGGATAGCAGAAGCTCGTATCAGTTTTATGAGGTAAAGC  4348

Query  1841  GAATGATTAGAGGTACCGGGGTTGAAATGACCTTGACCTATTCTCAAACTTTAAATATGT  1900
             |||||||||||||||| ||||||||||||||||| |||||||||||||||||||||||||
Sbjct  4349  GAATGATTAGAGGTACTGGGGTTGAAATGACCTTAACCTATTCTCAAACTTTAAATATGT  4408

Query  1901  AAGAAGTCCTTGTTGCTTAATTGAACGTGGACATTTGAATGAAGAGCTTTTAGTGGGCCA  1960
             |||||||||||||| |||||||||||||||||||||||||||||||||||||||||||||
Sbjct  4409  AAGAAGTCCTTGTTACTTAATTGAACGTGGACATTTGAATGAAGAGCTTTTAGTGGGCCA  4468

Query  1961  TTTTTGGTAAGCAGAACTGGCGATGCGGGATGAACCGAACGTGGAGTTAAGGTGCCGGAA  2020
             |||||||||||||||||||||||||||||||||||||||||| |||||||||||||||||
Sbjct  4469  TTTTTGGTAAGCAGAACTGGCGATGCGGGATGAACCGAACGTAGAGTTAAGGTGCCGGAA  4528

Query  2021  TACACGCTCATCAGACACCACAAAAGGTGTTAGTTCATCTAGACAGCCGGACGGTGGCCA  2080
             ||||||||||||||||||||||||||||||||||||||||||||||||||||||||||||
Sbjct  4529  TACACGCTCATCAGACACCACAAAAGGTGTTAGTTCATCTAGACAGCCGGACGGTGGCCA  4588

Query  2081  TGGAAGTCGGAATCCGCTAAGGAGTGTGTAACAACTCACCGGCCGAATGAACTAGCCCTG  2140
             ||||||||||||||||||||||||||||||||||||||||||||||||||||||||||||
Sbjct  4589  TGGAAGTCGGAATCCGCTAAGGAGTGTGTAACAACTCACCGGCCGAATGAACTAGCCCTG  4648

Query  2141  AAAATGGATGGCGCTCAAGCGTGTTACCTATACTCCGCCGTCAGGGTTGA-AATGAGGCC  2199
             |||||||||||||||||||||||||||||||||||  ||||||||||| | ||| | || 
Sbjct  4649  AAAATGGATGGCGCTCAAGCGTGTTACCTATACTCTACCGTCAGGGTTAATAATTATGCT  4708

Query  2200  CTGACGAGTAGGCAGGCGTGGGGGTCAGTGACGAAGCCTAGGCCGTAAGGTCGGGTCGAA  2259
             ||||||||||||||||||||| |||||||||||||||| ||||||||||| |||||||||
Sbjct  4709  CTGACGAGTAGGCAGGCGTGGAGGTCAGTGACGAAGCCCAGGCCGTAAGGCCGGGTCGAA  4768

Query  2260  CGGCCCCTAGTGC  2272
             ||||| |||||||
Sbjct  4769  CGGCCTCTAGTGC  4781


 Score = 340 bits (184),  Expect = 9e-89
 Identities = 278/321 (87%), Gaps = 15/321 (5%)
 Strand=Plus/Plus

Query  351   gAG-GTTCT-CCCAGTGGATG-CAAACACAAACAAATAtttt-tttAAACTAATTCAGTC  406
             ||| || || ||||| || || ||||||||||| || ||||| |||  | |||  |||||
Sbjct  2842  GAGCGTGCTCCCCAGAGG-TGACAAACACAAAC-AACATTTTATTTCTA-TAAACCAGTC  2898

Query  407   AACACAAGATTTCTTTTAGTAGAA--AACAA-CTTCAAAACTTTCAACAATGGATCTCTT  463
             || || | |||||  ||| |  ||  || ||  || |||||||||||||| |||||||||
Sbjct  2899  AAAACCA-ATTTC-GTTA-TGAAATTAAAAATATTTAAAACTTTCAACAACGGATCTCTT  2955

Query  464   GGTTCTCGCATCGATGAAGAACGCAGCGAAATGCGATACGTAATGTGAATTGCAGAATTC  523
             ||||||||||||||||||||||||||||||||||||||||||||||||||||||||||||
Sbjct  2956  GGTTCTCGCATCGATGAAGAACGCAGCGAAATGCGATACGTAATGTGAATTGCAGAATTC  3015

Query  524   CGTGAATCATCGAATCTTTGAACGCACATTGCGCCCTCTGGTATTCCGGGGGGCATGCCT  583
             ||||||||||||||||||||||||||||||||||||  ||||||||| ||||||||||||
Sbjct  3016  CGTGAATCATCGAATCTTTGAACGCACATTGCGCCCCTTGGTATTCCAGGGGGCATGCCT  3075

Query  584   GTTTGAGCGTCATTTCCTTCTCAAACACATTGTGTTTGGTAGTGAGTGATACTCGTTTTT  643
             |||||||||||||||||||||||||||  |  ||||||||||||||||||||||  |   
Sbjct  3076  GTTTGAGCGTCATTTCCTTCTCAAACA-TTCATGTTTGGTAGTGAGTGATACTCTGTCAA  3134

Query  644   GAGTTAACTTGAAATTG-TAG  663
             | ||||||||||||||| |||
Sbjct  3135  GGGTTAACTTGAAATTGCTAG  3155


 Score = 76.8 bits (41),  Expect = 3e-09
 Identities = 43/44 (98%), Gaps = 0/44 (0%)
 Strand=Plus/Plus

Query  1     CAAGGTTTCCGTAGGTGAACCTGCGGAAGGATCATTAAAGAAAT  44
             ||||||||||||||||||||||||||||||||||||| ||||||
Sbjct  2602  CAAGGTTTCCGTAGGTGAACCTGCGGAAGGATCATTAGAGAAAT  2645


>VZWP01000066.1 Saccharomyces eubayanus x Saccharomyces uvarum strain yHQL555 
flattened_line_128, whole genome shotgun sequence
Length=5696

 Score = 2193 bits (1187),  Expect = 0.0
 Identities = 1371/1457 (94%), Gaps = 23/1457 (2%)
 Strand=Plus/Minus

Query  821   TCTTTAAGTTTGACCTCAAATCAGGTAGGGTTACCCGCTGAACTTAAGCATATCAATAAG  880
             |||| ||||||||||||||||||||||||  |||||||||||||||||||||||||||||
Sbjct  2257  TCTTAAAGTTTGACCTCAAATCAGGTAGGAGTACCCGCTGAACTTAAGCATATCAATAAG  2198

Query  881   CGGAGGAAAAGAAACCAACTGGGATTGCCTTAGTAACGGCGAGTGAAGCGGCAAAAGCTC  940
             ||||||||||||||||||| ||||||||||||||||||||||||||||||||||||||||
Sbjct  2197  CGGAGGAAAAGAAACCAACCGGGATTGCCTTAGTAACGGCGAGTGAAGCGGCAAAAGCTC  2138

Query  941   AAATTTGAAATCTGGTACCTTTGGTGCCCGAGTTGTAATTTGGAGAGTACCACTTTGGGA  1000
             |||||||||||||||||||||||||||||||||||||||||||||||  | |||||||||
Sbjct  2137  AAATTTGAAATCTGGTACCTTTGGTGCCCGAGTTGTAATTTGGAGAGGGCAACTTTGGGA  2078

Query  1001  CTGTACTTTGCCTATGTTCCTTGGAACAGGACGTCATGGAGGGTGAGAATCCCGTGTGGC  1060
             | || | ||| |||||||||||||||||||||||||| ||||||||||||||||||||||
Sbjct  2077  CCGTTCCTTGTCTATGTTCCTTGGAACAGGACGTCATAGAGGGTGAGAATCCCGTGTGGC  2018

Query  1061  GAGG-GTGTCAGTTCTTTGTAAAGGGTG-C-TCGAAGAGTCGAGTTGTTTGGGAATGCAG  1117
             |||| ||| | ||||| |||||||  || | |||||||||||||||||||||||||||||
Sbjct  2017  GAGGAGTG-CGGTTCTATGTAAAG--TGCCTTCGAAGAGTCGAGTTGTTTGGGAATGCAG  1961

Query  1118  CTCTAAGTGGGTGGTAAATTCCATCTAAAGCTAAATACAGGCGAGAGACCGATAGCGAAC  1177
             |||||||||||||||||||||||||||||||||||||  |||||||||||||||||||||
Sbjct  1960  CTCTAAGTGGGTGGTAAATTCCATCTAAAGCTAAATATTGGCGAGAGACCGATAGCGAAC  1901

Query  1178  AAGTACAGTGATGGAAAGATGAAAAGAACTTTGAAAAGAGAGTGAAAAAGTACGTGAAAT  1237
             ||||||||||||||||||||||||||||||||||||||||||||||||||||||||||||
Sbjct  1900  AAGTACAGTGATGGAAAGATGAAAAGAACTTTGAAAAGAGAGTGAAAAAGTACGTGAAAT  1841

Query  1238  TGTTGAAAGGGAAGGGCATTTGATCAGACATGGTGTTTTGCGCCCCTTGCCTCTCGTGGG  1297
             |||||||||||||||||||||||||||||||||||||||||||||  |||  || |||||
Sbjct  1840  TGTTGAAAGGGAAGGGCATTTGATCAGACATGGTGTTTTGCGCCCTCTGCTCCTTGTGGG  1781

Query  1298  CTTGGGACTCTCGCAGCTCACTGGGCCAGCATCGGTTTTGGCGGCCGGAAAAAACC-TAG  1356
                |||| |||||||| |||||||||||||||| ||||||| ||| ||| ||| || || 
Sbjct  1780  TGGGGGAATCTCGCAGTTCACTGGGCCAGCATCAGTTTTGGTGGCAGGATAAATCCGTA-  1722

Query  1357  GGAATGTGGCTCTGCGCCTCGGTGTAGAGTGTTATAGCCCTGGGGAATACGGCCAGTCGG  1416
             |||||||  || |  || |||| | | ||| ||||||||   |||||||| |||||  ||
Sbjct  1721  GGAATGTAACT-T--GCTTCGG-G-A-AGTATTATAGCCTATGGGAATACTGCCAGCTGG  1668

Query  1417  GACCGAGGACTGCGATACTTGTTA-TCTAGGATGCTGGCATAATGGTTATATGCCGCCCG  1475
             ||| |||||||||||  |  || | || ||||||||||||||||||||||||||||||||
Sbjct  1667  GACTGAGGACTGCGA--C--GTAAGTCAAGGATGCTGGCATAATGGTTATATGCCGCCCG  1612

Query  1476  TCTTGAAACACGGACCAAGGAGTCTAACGTCTATGCGAGTGTTTGGGTGTTAAACCCGTA  1535
             |||||||||||||||||||||||||||||||||||| ||||||||||||| |||||| ||
Sbjct  1611  TCTTGAAACACGGACCAAGGAGTCTAACGTCTATGCAAGTGTTTGGGTGTAAAACCCATA  1552

Query  1536  CGCGTAATGAAAGTGAACGTAGGTTGGGGCCCTCCACCTGGGGGGTGCACAATCGACCGA  1595
             ||||||||||||||||||||||||||||||| | |  |   | |||||||||||||||||
Sbjct  1551  CGCGTAATGAAAGTGAACGTAGGTTGGGGCC-T-C-GC-AAGAGGTGCACAATCGACCGA  1496

Query  1596  TCCTGATGTCTTCGGATGGATTTGAGTAAGAGCATAGCTGTTGGGACCCGAAAGATGGTG  1655
             ||||||||||||||||||||||||||||||||||||||||||||||||||||||||||||
Sbjct  1495  TCCTGATGTCTTCGGATGGATTTGAGTAAGAGCATAGCTGTTGGGACCCGAAAGATGGTG  1436

Query  1656  AACTATGCCTGAATAGGGTGAAGCCAGAGGAAACTCTGGTGGAGGCTCGTAGCGGTTCTG  1715
             ||||||||||||||||||||||||||||||||||||||||||||||||||||||||||||
Sbjct  1435  AACTATGCCTGAATAGGGTGAAGCCAGAGGAAACTCTGGTGGAGGCTCGTAGCGGTTCTG  1376

Query  1716  ACGTGCAAATCGATCGTCGAATTTGGGTATAGGGGCGAAAGACTAATCGAACCATCTAGT  1775
             ||||||||||||||||||||||||||||||||||||||||||||||||||||||||||||
Sbjct  1375  ACGTGCAAATCGATCGTCGAATTTGGGTATAGGGGCGAAAGACTAATCGAACCATCTAGT  1316

Query  1776  AGCTGGTTCCTGCCGAAGTTTCCCTCAGGATAGCAGAAGCTCGTATCAGTTTTATGAGGT  1835
             ||||||||||||||||||||||||||||||||||||||||||||||||||||||||||||
Sbjct  1315  AGCTGGTTCCTGCCGAAGTTTCCCTCAGGATAGCAGAAGCTCGTATCAGTTTTATGAGGT  1256

Query  1836  AAAGCGAATGATTAGAGGTACCGGGGTTGAAATGACCTTGACCTATTCTCAAACTTTAAA  1895
             ||||||||||||||||||| ||||||| ||||||||||||||||||||||||||||||||
Sbjct  1255  AAAGCGAATGATTAGAGGTTCCGGGGTCGAAATGACCTTGACCTATTCTCAAACTTTAAA  1196

Query  1896  TATGTAAGAAGTCCTTGTTGCTTAATTGAACGTGGACATTTGAATGAAGAGCTTTTAGTG  1955
             ||||||||||||||||||| ||||||||||||||||||||||||||||||||||||||||
Sbjct  1195  TATGTAAGAAGTCCTTGTTACTTAATTGAACGTGGACATTTGAATGAAGAGCTTTTAGTG  1136

Query  1956  GGCCATTTTTGGTAAGCAGAACTGGCGATGCGGGATGAACCGAACGTGGAGTTAAGGTGC  2015
             ||||||||||||||||||||||||||||||||||||||||||||||| ||||||||||||
Sbjct  1135  GGCCATTTTTGGTAAGCAGAACTGGCGATGCGGGATGAACCGAACGTAGAGTTAAGGTGC  1076

Query  2016  CGGAATACACGCTCATCAGACACCACAAAAGGTGTTAGTTCATCTAGACAGCCGGACGGT  2075
             ||||||||||||||||||||||||||||||||||||||||||||||||||||||||||||
Sbjct  1075  CGGAATACACGCTCATCAGACACCACAAAAGGTGTTAGTTCATCTAGACAGCCGGACGGT  1016

Query  2076  GGCCATGGAAGTCGGAATCCGCTAAGGAGTGTGTAACAACTCACCGGCCGAATGAACTAG  2135
             ||||||||||||||||||||||||||||||||||||||||||||||||||||||||||||
Sbjct  1015  GGCCATGGAAGTCGGAATCCGCTAAGGAGTGTGTAACAACTCACCGGCCGAATGAACTAG  956

Query  2136  CCCTGAAAATGGATGGCGCTCAAGCGTGTTACCTATACTCCGCCGTCAGGGTTGAAATGA  2195
             ||||||||||||||||||||||||||||||||||||||||  ||||||||||||| ||||
Sbjct  955   CCCTGAAAATGGATGGCGCTCAAGCGTGTTACCTATACTCTACCGTCAGGGTTGATATGA  896

Query  2196  GGCCCTGACGAGTAGGCAGGCGTGGGGGTCAGTGACGAAGCCTAGGCCGTAAGGTCGGGT  2255
              |||||||||||||||||||||| | ||||||||||||||||||| ||||||||||||||
Sbjct  895   TGCCCTGACGAGTAGGCAGGCGTAGAGGTCAGTGACGAAGCCTAGACCGTAAGGTCGGGT  836

Query  2256  CGAACGGCCCCTAGTGC  2272
             ||||||||| |||||||
Sbjct  835   CGAACGGCCTCTAGTGC  819


 Score = 346 bits (187),  Expect = 2e-90
 Identities = 226/244 (93%), Gaps = 5/244 (2%)
 Strand=Plus/Minus

Query  429   AAAACAACTTCAAAACTTTCAACAATGGATCTCTTGGTTCTCGCATCGATGAAGAACGCA  488
             |||| || || |||||||||||||| ||||||||||||||||||||||||||||||||||
Sbjct  2650  AAAATAA-TTAAAAACTTTCAACAACGGATCTCTTGGTTCTCGCATCGATGAAGAACGCA  2592

Query  489   GCGAAATGCGATACGTAATGTGAATTGCAGAATTCCGTGAATCATCGAATCTTTGAACGC  548
             ||||||||||||||||||||||||||||||||||||||||||||||||||||||||||||
Sbjct  2591  GCGAAATGCGATACGTAATGTGAATTGCAGAATTCCGTGAATCATCGAATCTTTGAACGC  2532

Query  549   ACATTGCGCCCTCTGGTATTCCGGGGGGCATGCCTGTTTGAGCGTCATTTCCTTCTCAAA  608
             |||||||||||  ||||||||| |||||||||||||||||||||||||||||||||||||
Sbjct  2531  ACATTGCGCCCCTTGGTATTCCAGGGGGCATGCCTGTTTGAGCGTCATTTCCTTCTCAAA  2472
[truncated: 3,520,195 more chars]
