# Supplementary material for: Using nanopore sequencing to identify fungi from clinical samples with high phylogenetic resolution
Source: Sci Rep. 2023 Jun 16;13:9785. doi: 10.1038/s41598-023-37016-0 (PMC10275880; doi:10.1038/s41598-023-37016-0)
Supplement: Supplementary file 1 — Supplementary Information. [file 41598_2023_37016_MOESM1_ESM.zip › Supplementary_Information/Supplementary_Data/Data_S5_Mock_blast/results/Mock_RGN2_7_fmt0.txt]

BLASTN 2.13.0+


Reference: Zheng Zhang, Scott Schwartz, Lukas Wagner, and Webb
Miller (2000), "A greedy algorithm for aligning DNA sequences", J
Comput Biol 2000; 7(1-2):203-14.


Database: all.fna
           16,976,359 sequences; 173,045,930,078 total letters


Query= ITS4_7

Length=584
                                                                      Score     E
Sequences producing significant alignments:                          (Bits)  Value

CM000172.1 Aspergillus fumigatus Af293 chromosome 4, whole genome...  1079    0.0   
JAGXKD010000017.1 Aspergillus sp. GbtcF1 F1_0083, whole genome sh...  1079    0.0   
NC_007197.1 Aspergillus fumigatus Af293 chromosome 4, whole genom...  1079    0.0   
JAAKEQ010000076.1 Aspergillus oerlinghausenensis strain CBS 13918...  1050    0.0   
BLKH01000198.1 Aspergillus lentulus IFM 58399 DNA, scaffold_198, ...  1031    0.0   
NW_022984065.1 Aspergillus lentulus IFM 58399 DNA, scaffold_198, ...  1031    0.0   
MSZS01000005.1 Aspergillus novofumigatus IBT 16806 P174scaffold_5...  1024    0.0   
MSZS01000021.1 Aspergillus novofumigatus IBT 16806 P174scaffold_2...  1024    0.0   
NW_020194278.1 Aspergillus novofumigatus IBT 16806 chromosome Unk...  1024    0.0   
NW_020194294.1 Aspergillus novofumigatus IBT 16806 chromosome Unk...  1024    0.0   
JAAAPX010000306.1 Aspergillus fumigatiaffinis strain CNM-CM6805 N...  1020    0.0   
BBXM02000016.1 Aspergillus udagawae IFM 46973 DNA, scaffold_16, w...  1018    0.0   
NW_025091279.1 Aspergillus udagawae IFM 46973 DNA, scaffold_16, w...  1018    0.0   
MSZS01000019.1 Aspergillus novofumigatus IBT 16806 P174scaffold_1...  1011    0.0   
NW_020194292.1 Aspergillus novofumigatus IBT 16806 chromosome Unk...  1011    0.0   
JACBAG010001485.1 Aspergillus felis isolate CNM-CM7691 NODE_443_l...  1007    0.0   
MSZS01000020.1 Aspergillus novofumigatus IBT 16806 P174scaffold_2...  1005    0.0   
NW_020194293.1 Aspergillus novofumigatus IBT 16806 chromosome Unk...  1005    0.0   
JACBAD010001631.1 Aspergillus hiratsukae isolate CNM-CM5793 NODE_...  1002    0.0   
MSZS01000058.1 Aspergillus novofumigatus IBT 16806 P174scaffold_5...  998     0.0   
MSZS01000050.1 Aspergillus novofumigatus IBT 16806 P174scaffold_5...  998     0.0   
MSZS01000029.1 Aspergillus novofumigatus IBT 16806 P174scaffold_2...  998     0.0   
NW_020194331.1 Aspergillus novofumigatus IBT 16806 chromosome Unk...  998     0.0   
NW_020194323.1 Aspergillus novofumigatus IBT 16806 chromosome Unk...  998     0.0   
NW_020194302.1 Aspergillus novofumigatus IBT 16806 chromosome Unk...  998     0.0   
NKHV02000463.1 Aspergillus turcosus strain HMR AF 23 NODE_461, wh...  990     0.0   
NKHU02000428.1 Aspergillus thermomutatus strain HMR AF 39 NODE_42...  970     0.0   
NW_020798475.1 Aspergillus thermomutatus strain HMR AF 39 chromos...  970     0.0   
JAMYHO010000160.1 Apiotrichum sp. PL3306B ctg_160, whole genome s...  966     0.0   
MSZS01000011.1 Aspergillus novofumigatus IBT 16806 P174scaffold_1...  965     0.0   
NW_020194284.1 Aspergillus novofumigatus IBT 16806 chromosome Unk...  965     0.0   
DS027078.1 Aspergillus clavatus NRRL 1 1099423829824 genomic scaf...  937     0.0   
DS027088.1 Aspergillus clavatus NRRL 1 1099423829834 genomic scaf...  937     0.0   
NW_001510380.1 Aspergillus clavatus NRRL 1 1099423829824 genomic ...  937     0.0   
NW_001510370.1 Aspergillus clavatus NRRL 1 1099423829834 genomic ...  937     0.0   
DS027112.1 Aspergillus clavatus NRRL 1 1099423829858 genomic scaf...  933     0.0   
NW_001510346.1 Aspergillus clavatus NRRL 1 1099423829858 genomic ...  933     0.0   
JAKLNT010000355.1 Aspergillus quadricinctus strain FKII-L3-BK-DRA...  896     0.0   
SMSW01000009.1 Aspergillus cejpii strain FS110 scaffold9, whole g...  867     0.0   
SMSW01000006.1 Aspergillus cejpii strain FS110 scaffold6, whole g...  867     0.0   
SMSW01000012.1 Aspergillus cejpii strain FS110 scaffold12, whole ...  867     0.0   
SMSW01000011.1 Aspergillus cejpii strain FS110 scaffold11, whole ...  867     0.0   
VCAU01000267.1 Aspergillus nanangensis strain MST-FP2251 scaffold...  856     0.0   
PZKB01000354.1 Penicillium sp. MT2 MMC-2018 NODE_354, whole genom...  848     0.0   
JAFBMR010000004.1 Aspergillus sp. 'subgen. Cremei' strain IBT 356...  843     0.0   
JAMZTW010000110.1 Penicillium simplicissimum strain A4 tig0000017...  832     0.0   
JAMZTW010000107.1 Penicillium simplicissimum strain A4 tig0000017...  832     0.0   
JAMZTW010000106.1 Penicillium simplicissimum strain A4 tig0000016...  832     0.0   
JAMZTW010000103.1 Penicillium simplicissimum strain A4 tig0000016...  832     0.0   
JAMZTW010000102.1 Penicillium simplicissimum strain A4 tig0000016...  832     0.0   
JAMZTW010000101.1 Penicillium simplicissimum strain A4 tig0000016...  832     0.0   
JAMZTW010000100.1 Penicillium simplicissimum strain A4 tig0000015...  832     0.0   
JAMZTW010000099.1 Penicillium simplicissimum strain A4 tig0000015...  832     0.0   
JAMZTW010000098.1 Penicillium simplicissimum strain A4 tig0000015...  832     0.0   
JAMZTW010000097.1 Penicillium simplicissimum strain A4 tig0000015...  832     0.0   
JAMZTW010000096.1 Penicillium simplicissimum strain A4 tig0000015...  832     0.0   
JAMZTW010000094.1 Penicillium simplicissimum strain A4 tig0000015...  832     0.0   
JAMZTW010000093.1 Penicillium simplicissimum strain A4 tig0000015...  832     0.0   
JAMZTW010000091.1 Penicillium simplicissimum strain A4 tig0000015...  832     0.0   
JAMZTW010000090.1 Penicillium simplicissimum strain A4 tig0000014...  832     0.0   
JAMZTW010000089.1 Penicillium simplicissimum strain A4 tig0000014...  832     0.0   
JAMZTW010000088.1 Penicillium simplicissimum strain A4 tig0000014...  832     0.0   
JAMZTW010000087.1 Penicillium simplicissimum strain A4 tig0000014...  832     0.0   
JAMZTW010000086.1 Penicillium simplicissimum strain A4 tig0000014...  832     0.0   
JAMZTW010000085.1 Penicillium simplicissimum strain A4 tig0000014...  832     0.0   
JAMZTW010000078.1 Penicillium simplicissimum strain A4 tig0000012...  832     0.0   
JAMADU010000619.1 Penicillium janthinellum strain PG2902 ctg_619,...  830     0.0   
JAMZTW010000111.1 Penicillium simplicissimum strain A4 tig0000017...  828     0.0   
CAKMRK010000230.1 Penicillium sclerotigenum genome assembly, cont...  819     0.0   
JAMZTW010000092.1 Penicillium simplicissimum strain A4 tig0000015...  819     0.0   
MU158090.1 Crepidotus variabilis strain CBS 506.95 unplaced genom...  817     0.0   
JAGUQL010000038.1 Penicillium corylophilum strain F5_1S_1A_F NODE...  817     0.0   
MSFL01000103.1 Aspergillus heteromorphus CBS 117.55 BO70scaffold_...  815     0.0   
JALZYL010000072.1 Aspergillus tritici strain S2209 ctg_72, whole ...  815     0.0   
BDHI01000026.1 Aspergillus awamori DNA, contig: Aawm26, strain: I...  815     0.0   
NW_020290508.1 Aspergillus heteromorphus CBS 117.55 chromosome Un...  815     0.0   
MSFL01000116.1 Aspergillus heteromorphus CBS 117.55 BO70scaffold_...  813     0.0   
JAMAGU010000120.1 Talaromyces sp. PF30-5 strain S1602 ctg_121, wh...  813     0.0   
MSFU01000098.1 Aspergillus eucalypticola CBS 122712 BO83scaffold_...  813     0.0   
MSFU01000079.1 Aspergillus eucalypticola CBS 122712 BO83scaffold_...  813     0.0   
MSFU01000107.1 Aspergillus eucalypticola CBS 122712 BO83scaffold_...  813     0.0   
JAMAGV010000048.1 Talaromyces sp. PT3601 strain M1327 ctg_48, who...  813     0.0   
JAAVMA010000124.1 Penicillium ochrochloron strain RLS11 NODE_124_...  813     0.0   
NW_020290372.1 Aspergillus eucalypticola CBS 122712 chromosome Un...  813     0.0   
NW_020290353.1 Aspergillus eucalypticola CBS 122712 chromosome Un...  813     0.0   
NW_020290381.1 Aspergillus eucalypticola CBS 122712 chromosome Un...  813     0.0   
NW_020290521.1 Aspergillus heteromorphus CBS 117.55 chromosome Un...  813     0.0   
JACWGB010000032.1 Penicillium sp. VS AB III KN VS-AB-III-KN_conti...  811     0.0   
JACWGC010000003.1 Penicillium sp. VS AB III KN 1 VS-AB-III-KN-1_c...  811     0.0   
MSFL01000182.1 Aspergillus heteromorphus CBS 117.55 BO70scaffold_...  809     0.0   
MSFL01000165.1 Aspergillus heteromorphus CBS 117.55 BO70scaffold_...  809     0.0   
MSFL01000164.1 Aspergillus heteromorphus CBS 117.55 BO70scaffold_...  809     0.0   
MSFL01000150.1 Aspergillus heteromorphus CBS 117.55 BO70scaffold_...  809     0.0   
MSFL01000146.1 Aspergillus heteromorphus CBS 117.55 BO70scaffold_...  809     0.0   
MSFL01000134.1 Aspergillus heteromorphus CBS 117.55 BO70scaffold_...  809     0.0   
MSFL01000102.1 Aspergillus heteromorphus CBS 117.55 BO70scaffold_...  809     0.0   
AM270982.1 Aspergillus niger supercontig An03                         809     0.0   
MSFM01000031.1 Aspergillus campestris IBT 28561 P168scaffold_31, ...  809     0.0   
MSFM01000022.1 Aspergillus campestris IBT 28561 P168scaffold_22, ...  809     0.0   
JACVQR010000012.1 Penicillium fimorum strain S/N-308-OC-P1 S_N-30...  809     0.0   
AP024428.1 Aspergillus luchuensis IFO 4308 DNA, chromosome 4, nea...  809     0.0   
JAMALA010000145.1 Cystobasidiaceae sp. 2NF920 ctg_145, whole geno...  809     0.0   
BLWE01000015.1 Aspergillus tubingensis WU-2223L DNA, scaffold_15,...  809     0.0   
BDHI01000032.1 Aspergillus awamori DNA, contig: Aawm32, strain: I...  809     0.0   
BDHI01000023.1 Aspergillus awamori DNA, contig: Aawm23, strain: I...  809     0.0   
BDHI01000015.1 Aspergillus awamori DNA, contig: Aawm15, strain: I...  809     0.0   
BDHI01000013.1 Aspergillus awamori DNA, contig: Aawm13, strain: I...  809     0.0   
BDHI01000009.1 Aspergillus awamori DNA, contig: Aawm09, strain: I...  809     0.0   
MSFU01000081.1 Aspergillus eucalypticola CBS 122712 BO83scaffold_...  809     0.0   
MSFU01000103.1 Aspergillus eucalypticola CBS 122712 BO83scaffold_...  809     0.0   
NW_020290355.1 Aspergillus eucalypticola CBS 122712 chromosome Un...  809     0.0   
NW_020290377.1 Aspergillus eucalypticola CBS 122712 chromosome Un...  809     0.0   
NW_023336289.1 Aspergillus tubingensis WU-2223L DNA, scaffold_15,...  809     0.0   
NC_054852.1 Aspergillus luchuensis IFO 4308 DNA, chromosome 4, ne...  809     0.0   
NW_020194366.1 Aspergillus campestris IBT 28561 chromosome Unknow...  809     0.0   
NW_020194357.1 Aspergillus campestris IBT 28561 chromosome Unknow...  809     0.0   
NW_020290587.1 Aspergillus heteromorphus CBS 117.55 chromosome Un...  809     0.0   
NW_020290570.1 Aspergillus heteromorphus CBS 117.55 chromosome Un...  809     0.0   
NW_020290569.1 Aspergillus heteromorphus CBS 117.55 chromosome Un...  809     0.0   
NW_020290555.1 Aspergillus heteromorphus CBS 117.55 chromosome Un...  809     0.0   
NW_020290551.1 Aspergillus heteromorphus CBS 117.55 chromosome Un...  809     0.0   
NW_020290539.1 Aspergillus heteromorphus CBS 117.55 chromosome Un...  809     0.0   
NW_020290507.1 Aspergillus heteromorphus CBS 117.55 chromosome Un...  809     0.0   
NT_166520.1 Aspergillus niger CBS 513.88 supercontig An03             809     0.0   
MSFL01000184.1 Aspergillus heteromorphus CBS 117.55 BO70scaffold_...  808     0.0   
MSFL01000175.1 Aspergillus heteromorphus CBS 117.55 BO70scaffold_...  808     0.0   
MSFL01000129.1 Aspergillus heteromorphus CBS 117.55 BO70scaffold_...  808     0.0   
MSFL01000126.1 Aspergillus heteromorphus CBS 117.55 BO70scaffold_...  808     0.0   
MSFL01000125.1 Aspergillus heteromorphus CBS 117.55 BO70scaffold_...  808     0.0   
MSFL01000121.1 Aspergillus heteromorphus CBS 117.55 BO70scaffold_...  808     0.0   
MSFL01000100.1 Aspergillus heteromorphus CBS 117.55 BO70scaffold_...  808     0.0   
MNBE01000628.1 Penicillium subrubescens strain CBS 132785 PENSUBs...  808     0.0   
MSFM01000006.1 Aspergillus campestris IBT 28561 P168scaffold_6, w...  808     0.0   
JH993682.1 Penicillium digitatum Pd1 unplaced genomic scaffold Sc...  808     0.0   
JAMAGZ010000485.1 Aspergillaceae sp. PF1803 strain PT4103 ctg_485...  808     0.0   
MLQL01000163.1 Penicillium flavigenum strain IBT 14082 PENFLA_con...  808     0.0   
JACSPC010000172.1 Penicillium griseoroseum strain IF3SW-F1 NODE_1...  808     0.0   
MSFU01000113.1 Aspergillus eucalypticola CBS 122712 BO83scaffold_...  808     0.0   
NW_020290387.1 Aspergillus eucalypticola CBS 122712 chromosome Un...  808     0.0   
NW_014574576.1 Penicillium digitatum Pd1 unplaced genomic scaffol...  808     0.0   
NW_020194341.1 Aspergillus campestris IBT 28561 chromosome Unknow...  808     0.0   
NW_020290589.1 Aspergillus heteromorphus CBS 117.55 chromosome Un...  808     0.0   
NW_020290580.1 Aspergillus heteromorphus CBS 117.55 chromosome Un...  808     0.0   
NW_020290534.1 Aspergillus heteromorphus CBS 117.55 chromosome Un...  808     0.0   
NW_020290531.1 Aspergillus heteromorphus CBS 117.55 chromosome Un...  808     0.0   
NW_020290530.1 Aspergillus heteromorphus CBS 117.55 chromosome Un...  808     0.0   
NW_020290526.1 Aspergillus heteromorphus CBS 117.55 chromosome Un...  808     0.0   
NW_020290505.1 Aspergillus heteromorphus CBS 117.55 chromosome Un...  808     0.0   
MSFL01000110.1 Aspergillus heteromorphus CBS 117.55 BO70scaffold_...  806     0.0   
CDHK01000043.1 Penicillium brasilianum genome assembly Pbras_Allp...  806     0.0   
CDHK01000042.1 Penicillium brasilianum genome assembly Pbras_Allp...  806     0.0   
JAMAHC010000176.1 Penicillium sp. R1202D strain S1126A ctg_176, w...  806     0.0   
JAMAHE010000381.1 Penicillium sp. PH3801 strain S1316 ctg_381, wh...  806     0.0   
JAMAHA010000120.1 Penicillium sp. PF2412A strain R1202D ctg_120, ...  806     0.0   
JAGMTT010000008.1 Aspergillus sp. MEXU 27854 Contig07, whole geno...  806     0.0   
JAMAHD010000167.1 Penicillium sp. S1126A strain PH3801 ctg_167, w...  806     0.0   
BDHI01000033.1 Aspergillus awamori DNA, contig: Aawm33, strain: I...  806     0.0   
JRVD02000017.1 Penicillium oxalicum strain HP7-1 unanchor18, whol...  806     0.0   
JRVD02000016.1 Penicillium oxalicum strain HP7-1 unanchor17, whol...  806     0.0   
JAMAHB010000149.1 Penicillium sp. PT4103 strain D2Mb ctg_149, who...  806     0.0   
MSFU01000116.1 Aspergillus eucalypticola CBS 122712 BO83scaffold_...  806     0.0   
MSFU01000105.1 Aspergillus eucalypticola CBS 122712 BO83scaffold_...  806     0.0   
NW_020290390.1 Aspergillus eucalypticola CBS 122712 chromosome Un...  806     0.0   
NW_020290379.1 Aspergillus eucalypticola CBS 122712 chromosome Un...  806     0.0   
NW_026088304.1 Penicillium oxalicum strain HP7-1 chromosome Unkno...  806     0.0   
NW_026088303.1 Penicillium oxalicum strain HP7-1 chromosome Unkno...  806     0.0   
NW_020290515.1 Aspergillus heteromorphus CBS 117.55 chromosome Un...  806     0.0   
MSFL01000185.1 Aspergillus heteromorphus CBS 117.55 BO70scaffold_...  804     0.0   
MSFL01000124.1 Aspergillus heteromorphus CBS 117.55 BO70scaffold_...  804     0.0   
MSFL01000120.1 Aspergillus heteromorphus CBS 117.55 BO70scaffold_...  804     0.0   
RHLO01001006.1 Aspergillus olivimuriae strain NRRL 66783 66783_66...  804     0.0   
NW_020290590.1 Aspergillus heteromorphus CBS 117.55 chromosome Un...  804     0.0   
NW_020290529.1 Aspergillus heteromorphus CBS 117.55 chromosome Un...  804     0.0   
NW_020290525.1 Aspergillus heteromorphus CBS 117.55 chromosome Un...  804     0.0   
MSFL01000181.1 Aspergillus heteromorphus CBS 117.55 BO70scaffold_...  802     0.0   
MSFL01000179.1 Aspergillus heteromorphus CBS 117.55 BO70scaffold_...  802     0.0   
MSFL01000157.1 Aspergillus heteromorphus CBS 117.55 BO70scaffold_...  802     0.0   
MSFL01000148.1 Aspergillus heteromorphus CBS 117.55 BO70scaffold_...  802     0.0   
MSFL01000135.1 Aspergillus heteromorphus CBS 117.55 BO70scaffold_...  802     0.0   
MSFL01000117.1 Aspergillus heteromorphus CBS 117.55 BO70scaffold_...  802     0.0   
MSFL01000112.1 Aspergillus heteromorphus CBS 117.55 BO70scaffold_...  802     0.0   
SWKV01000528.1 Didymella heteroderae strain 28M1 scaffold_529, wh...  802     0.0   
MSFM01000024.1 Aspergillus campestris IBT 28561 P168scaffold_24, ...  802     0.0   
QAGI01000420.1 Penicillium sp. MA 6040 contig00420, whole genome ...  802     0.0   
JACVQR010000011.1 Penicillium fimorum strain S/N-308-OC-P1 S_N-30...  802     0.0   
JAMALG010000162.1 Filobasidiaceae sp. PT2105A-2 ctg_162, whole ge...  802     0.0   
SWKU01000089.1 Curvularia kusanoi strain 30M1 scaffold_89, whole ...  802     0.0   
BDHI01000020.1 Aspergillus awamori DNA, contig: Aawm20, strain: I...  802     0.0   
MSFK01000078.1 Aspergillus sclerotioniger CBS 115572 BO94scaffold...  802     0.0   
CM002801.1 Penicillium chrysogenum strain P2niaD18 chromosome IV,...  802     0.0   
MSFU01000100.1 Aspergillus eucalypticola CBS 122712 BO83scaffold_...  802     0.0   
NW_020290374.1 Aspergillus eucalypticola CBS 122712 chromosome Un...  802     0.0   
NW_020291068.1 Aspergillus sclerotioniger CBS 115572 chromosome U...  802     0.0   
NW_020194359.1 Aspergillus campestris IBT 28561 chromosome Unknow...  802     0.0   
NW_020290586.1 Aspergillus heteromorphus CBS 117.55 chromosome Un...  802     0.0   
NW_020290584.1 Aspergillus heteromorphus CBS 117.55 chromosome Un...  802     0.0   
NW_020290562.1 Aspergillus heteromorphus CBS 117.55 chromosome Un...  802     0.0   
NW_020290553.1 Aspergillus heteromorphus CBS 117.55 chromosome Un...  802     0.0   
NW_020290540.1 Aspergillus heteromorphus CBS 117.55 chromosome Un...  802     0.0   
NW_020290522.1 Aspergillus heteromorphus CBS 117.55 chromosome Un...  802     0.0   
NW_020290517.1 Aspergillus heteromorphus CBS 117.55 chromosome Un...  802     0.0   
MSFL01000186.1 Aspergillus heteromorphus CBS 117.55 BO70scaffold_...  800     0.0   
MSFL01000178.1 Aspergillus heteromorphus CBS 117.55 BO70scaffold_...  800     0.0   
MSFL01000177.1 Aspergillus heteromorphus CBS 117.55 BO70scaffold_...  800     0.0   
MSFL01000161.1 Aspergillus heteromorphus CBS 117.55 BO70scaffold_...  800     0.0   
MSFL01000139.1 Aspergillus heteromorphus CBS 117.55 BO70scaffold_...  800     0.0   
MSFL01000127.1 Aspergillus heteromorphus CBS 117.55 BO70scaffold_...  800     0.0   
LGAV01000027.1 Malassezia pachydermatis strain CBS 1879 scaffold2...  800     0.0   
MSFU01000099.1 Aspergillus eucalypticola CBS 122712 BO83scaffold_...  800     0.0   
NW_020290373.1 Aspergillus eucalypticola CBS 122712 chromosome Un...  800     0.0   
NW_017253164.1 Malassezia pachydermatis strain CBS 1879 chromosom...  800     0.0   
NW_020290591.1 Aspergillus heteromorphus CBS 117.55 chromosome Un...  800     0.0   
NW_020290583.1 Aspergillus heteromorphus CBS 117.55 chromosome Un...  800     0.0   
NW_020290582.1 Aspergillus heteromorphus CBS 117.55 chromosome Un...  800     0.0   
NW_020290566.1 Aspergillus heteromorphus CBS 117.55 chromosome Un...  800     0.0   
NW_020290544.1 Aspergillus heteromorphus CBS 117.55 chromosome Un...  800     0.0   
NW_020290532.1 Aspergillus heteromorphus CBS 117.55 chromosome Un...  800     0.0   
MSFL01000140.1 Aspergillus heteromorphus CBS 117.55 BO70scaffold_...  798     0.0   
JAFEVA010000190.1 Neoarthrinium moseri strain CBS 164.80 scaffold...  798     0.0   
NW_026055304.1 Neoarthrinium moseri strain CBS 164.80 chromosome ...  798     0.0   
NW_020290545.1 Aspergillus heteromorphus CBS 117.55 chromosome Un...  798     0.0   
MSFL01000170.1 Aspergillus heteromorphus CBS 117.55 BO70scaffold_...  797     0.0   
MSFL01000151.1 Aspergillus heteromorphus CBS 117.55 BO70scaffold_...  797     0.0   
MSFL01000136.1 Aspergillus heteromorphus CBS 117.55 BO70scaffold_...  797     0.0   
MSFL01000105.1 Aspergillus heteromorphus CBS 117.55 BO70scaffold_...  797     0.0   
RFFF01001586.1 Penicillium sp. CF01 contig_1588, whole genome sho...  797     0.0   
MUGH01000060.1 Penicillium sp. BW_MB Marcia_B_CGATGT.R1_(paired)_...  797     0.0   
PKQL01000996.1 Penicillium sp. CF05 scaffold_995, whole genome sh...  797     0.0   
CAJVRB010000041.1 Penicillium nalgiovense genome assembly, contig...  797     0.0   
JNNR01000513.1 Penicillium nordicum strain UASWS BFE487 Contig513...  797     0.0   
JAMAGX010000103.1 Aspergillaceae sp. M1327 strain PF1803 ctg_103,...  797     0.0   
SRQG01000754.1 Claviceps aff. humidiphila group G2b strain LM81 c...  797     0.0   
NW_020290575.1 Aspergillus heteromorphus CBS 117.55 chromosome Un...  797     0.0   
NW_020290556.1 Aspergillus heteromorphus CBS 117.55 chromosome Un...  797     0.0   
NW_020290541.1 Aspergillus heteromorphus CBS 117.55 chromosome Un...  797     0.0   
NW_020290510.1 Aspergillus heteromorphus CBS 117.55 chromosome Un...  797     0.0   
MSFL01000153.1 Aspergillus heteromorphus CBS 117.55 BO70scaffold_...  795     0.0   
MSFL01000137.1 Aspergillus heteromorphus CBS 117.55 BO70scaffold_...  795     0.0   
MSFL01000113.1 Aspergillus heteromorphus CBS 117.55 BO70scaffold_...  795     0.0   
LHQR01000013.1 Penicillium griseofulvum strain PG3 contig_6, whol...  795     0.0   
LHQR01000025.1 Penicillium griseofulvum strain PG3 contig_18, who...  795     0.0   
LHQR01000026.1 Penicillium griseofulvum strain PG3 contig_11, who...  795     0.0   
BDHI01000006.1 Aspergillus awamori DNA, contig: Aawm06, strain: I...  795     0.0   
NW_024467419.1 Penicillium griseofulvum strain PG3 chromosome Unk...  795     0.0   
NW_024467431.1 Penicillium griseofulvum strain PG3 chromosome Unk...  795     0.0   
NW_024467432.1 Penicillium griseofulvum strain PG3 chromosome Unk...  795     0.0   
NW_020290558.1 Aspergillus heteromorphus CBS 117.55 chromosome Un...  795     0.0   
NW_020290542.1 Aspergillus heteromorphus CBS 117.55 chromosome Un...  795     0.0   
NW_020290518.1 Aspergillus heteromorphus CBS 117.55 chromosome Un...  795     0.0   
MSFL01000115.1 Aspergillus heteromorphus CBS 117.55 BO70scaffold_...  793     0.0   
JAMFOT010000209.1 Penicillium sp. D2Mb strain R2202 ctg_209, whol...  793     0.0   
NW_020290520.1 Aspergillus heteromorphus CBS 117.55 chromosome Un...  793     0.0   
WBOJ01000006.1 Penicillium polonicum strain F7 contig.6, whole ge...  791     0.0   
WBOJ01000005.1 Penicillium polonicum strain F7 contig.5, whole ge...  791     0.0   
CM024083.1 Penicillium polonicum strain F7 chromosome IV, whole g...  791     0.0   
PUHX01000265.1 Penicillium sp. SPG-F15 NODE_265_length_4793_cov_1...  791     0.0   
JAKLNB010000448.1 Penicillium caseifulvum strain FKI-L3-CM-P1 NOD...  791     0.0   
JAHAQQ010000405.1 Penicillium palitans strain F6_7S_1C_F NODE_405...  791     0.0   
MUGJ01000069.1 Penicillium sp. BW_162_3FA 162_FA_TTAGGC.R1_(paire...  791     0.0   
MDDG01000036.1 Penicillium coprophilum strain IBT 31321 PENCOP_co...  789     0.0   
CM041263.1 Penicillium oxalicum strain HP7-1 chromosome VIII, who...  789     0.0   
NC_064657.1 Penicillium oxalicum strain HP7-1 chromosome VIII, wh...  789     0.0   
MSFL01000176.1 Aspergillus heteromorphus CBS 117.55 BO70scaffold_...  787     0.0   
MSFL01000123.1 Aspergillus heteromorphus CBS 117.55 BO70scaffold_...  787     0.0   
MSFM01000027.1 Aspergillus campestris IBT 28561 P168scaffold_27, ...  787     0.0   
JAFCIW010000005.1 Penicillium aurantiogriseum strain IBT 35659 ut...  787     0.0   
JSYV01000010.1 Evansstolkia leycettana strain CBS 398.68 contig01...  787     0.0   
NW_020194362.1 Aspergillus campestris IBT 28561 chromosome Unknow...  787     0.0   
NW_020290581.1 Aspergillus heteromorphus CBS 117.55 chromosome Un...  787     0.0   
NW_020290528.1 Aspergillus heteromorphus CBS 117.55 chromosome Un...  787     0.0   
MUGI01000139.1 Penicillium sp. BW_12 number12_ATCACG.R1_(paired)_...  785     0.0   
MSFL01000143.1 Aspergillus heteromorphus CBS 117.55 BO70scaffold_...  785     0.0   
MSFL01000114.1 Aspergillus heteromorphus CBS 117.55 BO70scaffold_...  785     0.0   
PUXE01000268.1 Penicillium sp. SPG-F1 NODE_268_length_7477_cov_11...  785     0.0   
JAASRZ010000049.1 Penicillium sp. str. #12 tig00000030_pilon, who...  785     0.0   
MDYO01000177.1 Penicillium solitum strain IBT 29525 PENSOL_contig...  785     0.0   
JAETFV010000058.1 Penicillium robsamsonii strain VS III D KN3.2 V...  785     0.0   
PELC01000648.1 Curvularia lunata strain W3 NODE_650_length_764_co...  785     0.0   
JACXYV010000047.1 Penicillium camemberti strain FM013=LCP06093 Pc...  785     0.0   
JACXYV010000045.1 Penicillium camemberti strain FM013=LCP06093 Pc...  785     0.0   
JACXYV010000042.1 Penicillium camemberti strain FM013=LCP06093 Pc...  785     0.0   
JACXYV010000039.1 Penicillium camemberti strain FM013=LCP06093 Pc...  785     0.0   
JACXYV010000031.1 Penicillium camemberti strain FM013=LCP06093 Pc...  785     0.0   
NW_024469302.1 Penicillium solitum strain IBT 29525 chromosome Un...  785     0.0   
NW_020290548.1 Aspergillus heteromorphus CBS 117.55 chromosome Un...  785     0.0   
NW_020290519.1 Aspergillus heteromorphus CBS 117.55 chromosome Un...  785     0.0   
AOTG01000575.1 Penicillium paxilli ATCC 26601 contig431_0, whole ...  784     0.0   
MSFL01000174.1 Aspergillus heteromorphus CBS 117.55 BO70scaffold_...  782     0.0   
MSFL01000118.1 Aspergillus heteromorphus CBS 117.55 BO70scaffold_...  782     0.0   
MSFM01000039.1 Aspergillus campestris IBT 28561 P168scaffold_39, ...  782     0.0   
JACXYV010000044.1 Penicillium camemberti strain FM013=LCP06093 Pc...  782     0.0   
NW_020194374.1 Aspergillus campestris IBT 28561 chromosome Unknow...  782     0.0   
NW_020290579.1 Aspergillus heteromorphus CBS 117.55 chromosome Un...  782     0.0   
NW_020290523.1 Aspergillus heteromorphus CBS 117.55 chromosome Un...  782     0.0   
WIWV01000274.1 Penicillium ucsense strain S1M29 PECM_scaffold_274...  780     0.0   
LLXE01000800.1 Penicillium freii strain DAOM 242723 scaffold_800,...  780     0.0   
JACXYV010000051.1 Penicillium camemberti strain FM013=LCP06093 Pc...  780     0.0   
JACXYV010000050.1 Penicillium camemberti strain FM013=LCP06093 Pc...  780     0.0   
JACXYV010000043.1 Penicillium camemberti strain FM013=LCP06093 Pc...  780     0.0   
JACXYV010000040.1 Penicillium camemberti strain FM013=LCP06093 Pc...  780     0.0   
JACXYV010000030.1 Penicillium camemberti strain FM013=LCP06093 Pc...  780     0.0   
JACXYV010000016.1 Penicillium camemberti strain FM013=LCP06093 Pc...  780     0.0   
WBOJ01000007.1 Penicillium polonicum strain F7 contig.7, whole ge...  778     0.0   
JAMAFK010000124.1 Penicillium paneum strain M1707 ctg_124, whole ...  778     0.0   
MSFL01000194.1 Aspergillus heteromorphus CBS 117.55 BO70scaffold_...  776     0.0   
NW_020290599.1 Aspergillus heteromorphus CBS 117.55 chromosome Un...  776     0.0   
CH476599.1 Aspergillus terreus NIH2624 scaffold_6 genomic scaffol...  774     0.0   
NT_165929.1 Aspergillus terreus NIH2624 scaffold_6 genomic scaffo...  774     0.0   
JACBKQ010000154.1 Aspergillus sp. A31 154, whole genome shotgun s...  773     0.0   
JACXYV010000053.1 Penicillium camemberti strain FM013=LCP06093 Pc...  773     0.0   
JACXYV010000041.1 Penicillium camemberti strain FM013=LCP06093 Pc...  773     0.0   
JACXYV010000034.1 Penicillium camemberti strain FM013=LCP06093 Pc...  773     0.0   
JACXYV010000033.1 Penicillium camemberti strain FM013=LCP06093 Pc...  773     0.0   
JPLR01000049.1 Penicillium capsulatum strain LiaoWQ-2011 unitig_2...  771     0.0   
JACWFS010000065.1 Penicillium sp. VS I D KN 3 VS-I-D-KN-3_contig_...  767     0.0   
JPLR01000001.1 Penicillium capsulatum strain LiaoWQ-2011 unitig_1...  767     0.0   
MDYN01000221.1 Penicillium antarcticum strain IBT 31811 PENANT_co...  767     0.0   
JACWFT010000001.1 Penicillium sp. VS I D KN VS-I-D-KN_contig_1, w...  767     0.0   
JAMAGW010000297.1 Aspergillaceae sp. S1602 strain S1701 ctg_297, ...  765     0.0   
LXJU01000204.1 Penicillium arizonense strain CBS 141311 PENARI_co...  761     0.0   
QUQM01000005.1 Aspergillus tanneri strain NIH1004 AapTan_5_pilon_...  761     0.0   
JACXYV010000046.1 Penicillium camemberti strain FM013=LCP06093 Pc...  761     0.0   
NW_022984632.1 Aspergillus tanneri strain NIH1004 chromosome Unkn...  761     0.0   
NW_019173481.1 Penicillium arizonense strain CBS 141311 chromosom...  761     0.0   
WXTY01000020.1 Spiromastix sp. SCSIO F190 Contig20, whole genome ...  754     0.0   
JACXYV010000048.1 Penicillium camemberti strain FM013=LCP06093 Pc...  752     0.0   
MSFL01000173.1 Aspergillus heteromorphus CBS 117.55 BO70scaffold_...  749     0.0   
NW_020290578.1 Aspergillus heteromorphus CBS 117.55 chromosome Un...  749     0.0   
CAJVRJ010000003.1 Penicillium sclerotiorum genome assembly, conti...  743     0.0   
MSFO01000015.1 Aspergillus steynii IBT 23096 P170scaffold_15, who...  739     0.0   
NW_020194412.1 Aspergillus steynii IBT 23096 chromosome Unknown P...  739     0.0   
MBFL02000846.1 Aspergillus hancockii strain FRR 3425 scaffold_846...  737     0.0   
MSFO01000031.1 Aspergillus steynii IBT 23096 P170scaffold_31, who...  736     0.0   
MSFO01000016.1 Aspergillus steynii IBT 23096 P170scaffold_16, who...  736     0.0   
MSFO01000014.1 Aspergillus steynii IBT 23096 P170scaffold_14, who...  736     0.0   
NW_020194428.1 Aspergillus steynii IBT 23096 chromosome Unknown P...  736     0.0   
NW_020194413.1 Aspergillus steynii IBT 23096 chromosome Unknown P...  736     0.0   
NW_020194411.1 Aspergillus steynii IBT 23096 chromosome Unknown P...  736     0.0   
CAJVNO010000062.1 Penicillium olsonii genome assembly, contig: NO...  732     0.0   
JANAXO010000200.1 Aspergillus texensis strain TX-A-6-1-S NODE_200...  732     0.0   
RFFF01000429.1 Penicillium sp. CF01 contig_429, whole genome shot...  732     0.0   
CACM01000378.1 Erysiphe pisi, MIRA assembly whole genome shotgun ...  732     0.0   
MSFO01000033.1 Aspergillus steynii IBT 23096 P170scaffold_33, who...  730     0.0   
MSFO01000027.1 Aspergillus steynii IBT 23096 P170scaffold_27, who...  730     0.0   
MSFO01000025.1 Aspergillus steynii IBT 23096 P170scaffold_25, who...  730     0.0   
MSFO01000023.1 Aspergillus steynii IBT 23096 P170scaffold_23, who...  730     0.0   
MSFO01000019.1 Aspergillus steynii IBT 23096 P170scaffold_19, who...  730     0.0   
MSFO01000018.1 Aspergillus steynii IBT 23096 P170scaffold_18, who...  730     0.0   
MSFO01000017.1 Aspergillus steynii IBT 23096 P170scaffold_17, who...  730     0.0   
MSFO01000013.1 Aspergillus steynii IBT 23096 P170scaffold_13, who...  730     0.0   
NW_020194430.1 Aspergillus steynii IBT 23096 chromosome Unknown P...  730     0.0   
NW_020194424.1 Aspergillus steynii IBT 23096 chromosome Unknown P...  730     0.0   
NW_020194422.1 Aspergillus steynii IBT 23096 chromosome Unknown P...  730     0.0   
NW_020194420.1 Aspergillus steynii IBT 23096 chromosome Unknown P...  730     0.0   
NW_020194416.1 Aspergillus steynii IBT 23096 chromosome Unknown P...  730     0.0   
NW_020194415.1 Aspergillus steynii IBT 23096 chromosome Unknown P...  730     0.0   
NW_020194414.1 Aspergillus steynii IBT 23096 chromosome Unknown P...  730     0.0   
NW_020194410.1 Aspergillus steynii IBT 23096 chromosome Unknown P...  730     0.0   
CP059872.1 Aspergillus flavus NRRL3357 chromosome 7                   728     0.0   
MSFO01000008.1 Aspergillus steynii IBT 23096 P170scaffold_8, whol...  728     0.0   
MSFO01000028.1 Aspergillus steynii IBT 23096 P170scaffold_28, who...  728     0.0   
MSFO01000022.1 Aspergillus steynii IBT 23096 P170scaffold_22, who...  728     0.0   
QCWU01000014.1 Colletotrichum sp. JS-367 scaffold14, whole genome...  728     0.0   
SJFF01000027.1 Aspergillus parasiticus strain E1365 E1365_(paired...  728     0.0   
BA000055.1 Aspergillus oryzae RIB40 DNA, chromosome 7                 728     0.0   
NC_036441.1 Aspergillus oryzae RIB40 DNA, chromosome 7                728     0.0   
NW_020194405.1 Aspergillus steynii IBT 23096 chromosome Unknown P...  728     0.0   
NW_020194425.1 Aspergillus steynii IBT 23096 chromosome Unknown P...  728     0.0   
NW_020194419.1 Aspergillus steynii IBT 23096 chromosome Unknown P...  728     0.0   
NC_054697.1 Aspergillus flavus NRRL3357 chromosome 7, complete se...  728     0.0   
MSFO01000024.1 Aspergillus steynii IBT 23096 P170scaffold_24, who...  725     0.0   
MSFO01000020.1 Aspergillus steynii IBT 23096 P170scaffold_20, who...  725     0.0   
CAJVOY010000016.1 Penicillium salamii genome assembly, contig: NO...  725     0.0   
NW_020194421.1 Aspergillus steynii IBT 23096 chromosome Unknown P...  725     0.0   
NW_020194417.1 Aspergillus steynii IBT 23096 chromosome Unknown P...  725     0.0   
MSFO01000026.1 Aspergillus steynii IBT 23096 P170scaffold_26, who...  723     0.0   
NW_020194423.1 Aspergillus steynii IBT 23096 chromosome Unknown P...  723     0.0   
MSFO01000034.1 Aspergillus steynii IBT 23096 P170scaffold_34, who...  721     0.0   
DS027007.1 Aspergillus clavatus NRRL 1 1099423829753 genomic scaf...  721     0.0   
JAGXKE010000002.1 Aspergillus sp. GbtcF2 F2_63, whole genome shot...  721     0.0   
NW_001510434.1 Aspergillus clavatus NRRL 1 1099423829753 genomic ...  721     0.0   
NW_020194431.1 Aspergillus steynii IBT 23096 chromosome Unknown P...  721     0.0   
JALZYI010000115.1 Aspergillus tamarii strain PB2201 ctg_115, whol...  719     0.0   
LYCR01000272.1 Aspergillus bombycis strain NRRL26010 contig00272,...  717     0.0   
NVQI01000082.1 Aspergillus sp. ATCC 12892 Aspergillus_oryzae_ATCC...  717     0.0   
NW_019170274.1 Aspergillus bombycis strain NRRL26010 chromosome U...  717     0.0   
WOFQ01000267.1 Xenoacremonium recifei strain IHEM 4405 Scaffold26...  713     0.0   
JACXYV010000038.1 Penicillium camemberti strain FM013=LCP06093 Pc...  712     0.0   
MSFO01000021.1 Aspergillus steynii IBT 23096 P170scaffold_21, who...  710     0.0   
NW_020194418.1 Aspergillus steynii IBT 23096 chromosome Unknown P...  710     0.0   
QAGG01000433.1 Penicillium sp. MA 6036 contig00433, whole genome ...  708     0.0   
NGZO01000001.1 Aspergillus persii strain NIBRFGC000004109 scaffol...  702     0.0   
JAMAGY010000223.1 Aspergillaceae sp. S1701 strain PF2412A ctg_223...  702     0.0   
JANFQX010000575.1 Aspergillus sclerotiorum strain IFST Ascl1 NODE...  702     0.0   
JANFQT010000544.1 Penicillium glycyrrhizacola strain CGMCC 3.1527...  684     0.0   
JAMADR010000049.1 Thermoascaceae sp. PL2402 ctg_49, whole genome ...  682     0.0   
JAMADP010000070.1 Thermoascaceae sp. M2902 strain PL2405 ctg_70, ...  682     0.0   
RCNU01000051.1 Paecilomyces variotii strain CBS 101075 C8Q69scaff...  676     0.0   
RCNU01000028.1 Paecilomyces variotii strain CBS 101075 C8Q69scaff...  676     0.0   
NW_021167190.1 Paecilomyces variotii strain CBS 101075 chromosome...  676     0.0   
NW_021167167.1 Paecilomyces variotii strain CBS 101075 chromosome...  676     0.0   
KV907928.1 Aspergillus carbonarius ITEM 5010 unplaced genomic sca...  673     0.0   
JAGJCD010000014.1 Aspergillus sp. MCCF 102 NODE_42_length_3736_co...  671     0.0   
JAMADS010000020.1 Thermoascaceae sp. M2901 strain PK2413 ctg_20, ...  669     0.0   
QBDR01000027.1 Thermoascaceae sp. COH1141 Aspergillus_niger_strai...  669     0.0   
JAMADT010000070.1 Thermoascaceae sp. PL2405 strain M2902 ctg_70, ...  669     0.0   
JAMADQ010000038.1 Thermoascaceae sp. PK2413 strain M2901 ctg_38, ...  669     0.0   
JAMAGY010000224.1 Aspergillaceae sp. S1701 strain PF2412A ctg_224...  667     0.0   
JAGXNN020000302.1 Aspergillus affinis strain CMG 70 NODE_302_leng...  662     0.0   
PNEM01000003.1 Byssochlamys sp. AF001 NODE_3_length_4651098_cov_4...  652     0.0   
JANFQY010000812.1 Aspergillus ostianus strain IFST Aos1 NODE_812_...  643     2e-180
JACKQL010001928.1 Termitomyces sp. T153 contig_29496, whole genom...  641     6e-180
JAMABY010000049.1 Penicillium citrinum strain PH4033 ctg_49, whol...  632     3e-177
JADDUG010000342.1 Penicillium steckii strain P2648 Scaffold346, w...  632     3e-177
KV879231.1 Aspergillus aculeatus ATCC 16872 unplaced genomic scaf...  632     3e-177
WOUI01001235.1 Aspergillus floridensis strain IHEM 21069 Scaffold...  632     3e-177
AZHC01000090.1 Metarhizium rileyi RCEF 4871 scaffold_90, whole ge...  632     3e-177
NW_017963237.1 Aspergillus aculeatus ATCC 16872 unplaced genomic ...  632     3e-177
JAMAHN010000030.1 Aspergillus sp. S1802E strain R2302 ctg_30, who...  628     4e-176
JAMAHO010000109.1 Aspergillus sp. R2302 strain R2407 ctg_109, who...  628     4e-176
MSFL01000155.1 Aspergillus heteromorphus CBS 117.55 BO70scaffold_...  627     2e-175
JAFBMQ010000006.1 Aspergillus westerdijkiae strain IBT 35663 utg0...  627     2e-175
NW_020290560.1 Aspergillus heteromorphus CBS 117.55 chromosome Un...  627     2e-175
JAGIKU010000402.1 Penicillium sumatraense strain AQ67100 scaffold...  612     4e-171
KV879183.1 Aspergillus aculeatus ATCC 16872 unplaced genomic scaf...  590     2e-164
NW_017963189.1 Aspergillus aculeatus ATCC 16872 unplaced genomic ...  590     2e-164
MSFL01000138.1 Aspergillus heteromorphus CBS 117.55 BO70scaffold_...  582     3e-162
NW_020290543.1 Aspergillus heteromorphus CBS 117.55 chromosome Un...  582     3e-162
KV908004.1 Aspergillus carbonarius ITEM 5010 unplaced genomic sca...  579     4e-161
QEIL01000545.1 Paecilomyces niveus strain Cornell orchards no. 7 ...  577     2e-160
QPHH01000166.1 Aspergillus spinulosporus strain NRRL 2395 NODE_17...  575     6e-160
LXJU01000076.1 Penicillium arizonense strain CBS 141311 PENARI_co...  575     6e-160
LXJU01000057.1 Penicillium arizonense strain CBS 141311 PENARI_co...  575     6e-160
DS026993.1 Aspergillus clavatus NRRL 1 1099423829739 genomic scaf...  575     6e-160
NW_001510447.1 Aspergillus clavatus NRRL 1 1099423829739 genomic ...  575     6e-160
NW_019173353.1 Penicillium arizonense strain CBS 141311 chromosom...  575     6e-160
NW_019173334.1 Penicillium arizonense strain CBS 141311 chromosom...  575     6e-160
QPHH01000167.1 Aspergillus spinulosporus strain NRRL 2395 NODE_17...  568     1e-157
VCRL01000603.1 Aspergillus latus strain MM151978 NODE_595_length_...  568     1e-157
JAAXYA010000249.1 Aspergillus quadrilineatus strain NRRL 201 isol...  562     4e-156
JAMFRD010000212.1 Pascua sp. PH4015B ctg_213, whole genome shotgu...  562     4e-156
JALZZG010000113.1 Aspergillus sp. PYS2105 ctg_113, whole genome s...  558     6e-155
JALZYW010000096.1 Aspergillus sp. PB4102 ctg_96, whole genome sho...  558     6e-155
JALZZL010000006.1 Aspergillus sp. PH2503 ctg_6, whole genome shot...  558     6e-155
JNOM01000498.1 Aspergillus nomiae NRRL 13137 contig00498, whole g...  558     6e-155
JALZZO010000056.1 Aspergillus sp. PA40-03 ctg_56, whole genome sh...  558     6e-155
JAMAGU010000184.1 Talaromyces sp. PF30-5 strain S1602 ctg_185, wh...  558     6e-155
JALZYR010000113.1 Aspergillus sp. PA2101 ctg_113, whole genome sh...  558     6e-155
JALZZR010000073.1 Aspergillus sp. PH3601 ctg_74, whole genome sho...  558     6e-155
JAMFMN010000012.1 Aspergillus sp. Z5 strain PG40-03 ctg_12, whole...  558     6e-155
JALZZC010000012.1 Aspergillus sp. PB4106 ctg_12, whole genome sho...  558     6e-155
NW_015378553.1 Aspergillus nomiae NRRL 13137 chromosome Unknown c...  558     6e-155
JAJAEC010000074.1 Aspergillus protuberus strain HOSP050413_4_129 ...  556     2e-154
JAMAHQ010000420.1 Aspergillus sp. R2305 strain R3607 ctg_420, who...  556     2e-154
JAMFNW010000055.1 Aspergillus sp. PM3604 strain PG3605 ctg_55, wh...  556     2e-154
JAMAHS010000046.1 Aspergillus sp. F3603 strain S1902Y ctg_46, who...  556     2e-154
JNOM01000912.1 Aspergillus nomiae NRRL 13137 contig00914, whole g...  556     2e-154
JAMABK010000015.1 Aspergillus amoenus strain S2904 ctg_15, whole ...  556     2e-154
JAMAHT010000021.1 Aspergillus sp. S1902Y strain PM3604 ctg_21, wh...  556     2e-154
JAMAHR010000016.1 Aspergillus sp. R3607 strain F3603 ctg_16, whol...  556     2e-154
JAMAHU010000063.1 Aspergillus sp. S2805 ctg_63, whole genome shot...  556     2e-154
NW_015378967.1 Aspergillus nomiae NRRL 13137 chromosome Unknown c...  556     2e-154
JALZZM010000228.1 Aspergillus sp. M3606 ctg_228, whole genome sho...  551     1e-152
KI912132.1 Pestalotiopsis fici W106-1 unplaced genomic scaffold P...  551     1e-152
JALZYQ010000125.1 Aspergillus sp. R2804 ctg_125, whole genome sho...  551     1e-152
JALZYP010000043.1 Aspergillus sp. F3601 ctg_43, whole genome shot...  551     1e-152
JALZZJ010000047.1 Aspergillus sp. PK2410 ctg_47, whole genome sho...  551     1e-152
JALZZH010000020.1 Aspergillus sp. S4401N ctg_20, whole genome sho...  551     1e-152
JALZZB010000016.1 Aspergillus sp. F3604 ctg_16, whole genome shot...  551     1e-152
JALZZK010000021.1 Aspergillus sp. S4402 ctg_21, whole genome shot...  551     1e-152
QAGH01001328.1 Aspergillus sp. MA 6037 contig01328, whole genome ...  551     1e-152
AP024448.1 Aspergillus puulaauensis MK2 DNA, chromosome 6, nearly...  551     1e-152
JALZZA010000047.1 Aspergillus sp. S3606 ctg_47, whole genome shot...  551     1e-152
JALZZN010000013.1 Aspergillus sp. PM3602 ctg_13, whole genome sho...  551     1e-152
WOYA01000087.1 Aspergillus sp. 2663 0000087, whole genome shotgun...  551     1e-152
JALZZD010000127.1 Aspergillus sp. F3605 ctg_127, whole genome sho...  551     1e-152
JALZYY010000065.1 Aspergillus sp. PG3606D ctg_65, whole genome sh...  551     1e-152
JALZYV010000007.1 Aspergillus sp. S2105 ctg_7, whole genome shotg...  551     1e-152
JALZZF010000098.1 Aspergillus sp. S2103 ctg_99, whole genome shot...  551     1e-152
JALZYT010000051.1 Aspergillus sp. S2109 ctg_51, whole genome shot...  551     1e-152
JALZYO010000011.1 Aspergillus sp. PB2407 ctg_11, whole genome sho...  551     1e-152
JALZYS010000038.1 Aspergillus sp. S1905 ctg_38, whole genome shot...  551     1e-152
JALZZI010000243.1 Aspergillus sp. M3605 ctg_243, whole genome sho...  551     1e-152
JALZYZ010000092.1 Aspergillus sp. S1903S ctg_92, whole genome sho...  551     1e-152
JALZZP010000061.1 Aspergillus sp. R3602 ctg_61, whole genome shot...  551     1e-152
JALZYX010000138.1 Aspergillus sp. PG3608 ctg_138, whole genome sh...  551     1e-152
JALZYU010000016.1 Aspergillus sp. PG3603 ctg_16, whole genome sho...  551     1e-152
NC_054862.1 Aspergillus puulaauensis MK2 DNA, chromosome 6, nearl...  551     1e-152
NW_006917114.1 Pestalotiopsis fici W106-1 unplaced genomic scaffo...  551     1e-152
BHVY01000008.1 Aspergillus pseudoviridinutans IFM 55266 DNA, scaf...  549     3e-152
MU006139.1 Patellaria atrata CBS 101060 unplaced genomic scaffold...  549     3e-152
NW_025091288.1 Aspergillus pseudoviridinutans IFM 55266 DNA, scaf...  549     3e-152
SPNV01000634.1 Aspergillus burnettii strain FRR 5400 scaffold_634...  547     1e-151
MSFL01000187.1 Aspergillus heteromorphus CBS 117.55 BO70scaffold_...  545     4e-151
JAMAAR010000004.1 Aspergillus sp. PM3601 ctg_4, whole genome shot...  545     4e-151
JAMABB010000099.1 Aspergillus sp. S2111Y ctg_99, whole genome sho...  545     4e-151
JAMAAY010000015.1 Aspergillus sp. 2NF925 ctg_15, whole genome sho...  545     4e-151
JAMAAZ010000099.1 Aspergillus sp. R2506 ctg_99, whole genome shot...  545     4e-151
JAJAED010000080.1 Aspergillus jensenii strain C4_18042019 NODE_80...  545     4e-151
JAMAAW010000014.1 Aspergillus sp. S2111G.1 ctg_14, whole genome s...  545     4e-151


>CM000172.1 Aspergillus fumigatus Af293 chromosome 4, whole genome shotgun 
sequence
Length=3923705

 Score = 1079 bits (584),  Expect = 0.0
 Identities = 584/584 (100%), Gaps = 0/584 (0%)
 Strand=Plus/Minus

Query  1       CAAGGTTTCCGTAGGTGAACCTGCGGAAGGATCATTACCGAGTGAGGGCCCTCTGGGTCC  60
               ||||||||||||||||||||||||||||||||||||||||||||||||||||||||||||
Sbjct  442681  CAAGGTTTCCGTAGGTGAACCTGCGGAAGGATCATTACCGAGTGAGGGCCCTCTGGGTCC  442622

Query  61      AACCTCCCACCCGTGTCTATCGTACCTTGTTGCTTcggcgggcccgccgtttcgacggcc  120
               ||||||||||||||||||||||||||||||||||||||||||||||||||||||||||||
Sbjct  442621  AACCTCCCACCCGTGTCTATCGTACCTTGTTGCTTCGGCGGGCCCGCCGTTTCGACGGCC  442562

Query  121     gccggggaggccttgcgcccccgggcccgcgcccgccgAAGACCCCAACATGAACGCTGT  180
               ||||||||||||||||||||||||||||||||||||||||||||||||||||||||||||
Sbjct  442561  GCCGGGGAGGCCTTGCGCCCCCGGGCCCGCGCCCGCCGAAGACCCCAACATGAACGCTGT  442502

Query  181     TCTGAAAGTATGCAGTCTGAGTTGATTATCGTAATCAGTTAAAACTTTCAACAACGGATC  240
               ||||||||||||||||||||||||||||||||||||||||||||||||||||||||||||
Sbjct  442501  TCTGAAAGTATGCAGTCTGAGTTGATTATCGTAATCAGTTAAAACTTTCAACAACGGATC  442442

Query  241     TCTTGGTTCCGGCATCGATGAAGAACGCAGCGAAATGCGATAAGTAATGTGAATTGCAGA  300
               ||||||||||||||||||||||||||||||||||||||||||||||||||||||||||||
Sbjct  442441  TCTTGGTTCCGGCATCGATGAAGAACGCAGCGAAATGCGATAAGTAATGTGAATTGCAGA  442382

Query  301     ATTCAGTGAATCATCGAGTCTTTGAACGCACATTGCGCCCCCTGGTATTCCGGGGGGCAT  360
               ||||||||||||||||||||||||||||||||||||||||||||||||||||||||||||
Sbjct  442381  ATTCAGTGAATCATCGAGTCTTTGAACGCACATTGCGCCCCCTGGTATTCCGGGGGGCAT  442322

Query  361     GCCTGTCCGAGCGTCATTGCTGCCCTCAAGCACGGCTTGTGTGTTGGGCCCCCGTCCCCC  420
               ||||||||||||||||||||||||||||||||||||||||||||||||||||||||||||
Sbjct  442321  GCCTGTCCGAGCGTCATTGCTGCCCTCAAGCACGGCTTGTGTGTTGGGCCCCCGTCCCCC  442262

Query  421     TCTCCCGGGGGACGGGCCCGAAAGGCAGCGGCGGCACCGCGTCCGGTCCTCGAGCGTATG  480
               ||||||||||||||||||||||||||||||||||||||||||||||||||||||||||||
Sbjct  442261  TCTCCCGGGGGACGGGCCCGAAAGGCAGCGGCGGCACCGCGTCCGGTCCTCGAGCGTATG  442202

Query  481     GGGCTTTGTCACCTGCTCTGTAGGCCCGGCCGGCGCCAGCCGACACCCAACTTTATTTTT  540
               ||||||||||||||||||||||||||||||||||||||||||||||||||||||||||||
Sbjct  442201  GGGCTTTGTCACCTGCTCTGTAGGCCCGGCCGGCGCCAGCCGACACCCAACTTTATTTTT  442142

Query  541     CTAAGGTTGACCTCGGATCAGGTAGGGATACCCGCTGAACTTAA  584
               ||||||||||||||||||||||||||||||||||||||||||||
Sbjct  442141  CTAAGGTTGACCTCGGATCAGGTAGGGATACCCGCTGAACTTAA  442098


>JAGXKD010000017.1 Aspergillus sp. GbtcF1 F1_0083, whole genome shotgun sequence
Length=3663542

 Score = 1079 bits (584),  Expect = 0.0
 Identities = 584/584 (100%), Gaps = 0/584 (0%)
 Strand=Plus/Minus

Query  1       CAAGGTTTCCGTAGGTGAACCTGCGGAAGGATCATTACCGAGTGAGGGCCCTCTGGGTCC  60
               ||||||||||||||||||||||||||||||||||||||||||||||||||||||||||||
Sbjct  432929  CAAGGTTTCCGTAGGTGAACCTGCGGAAGGATCATTACCGAGTGAGGGCCCTCTGGGTCC  432870

Query  61      AACCTCCCACCCGTGTCTATCGTACCTTGTTGCTTcggcgggcccgccgtttcgacggcc  120
               ||||||||||||||||||||||||||||||||||||||||||||||||||||||||||||
Sbjct  432869  AACCTCCCACCCGTGTCTATCGTACCTTGTTGCTTCGGCGGGCCCGCCGTTTCGACGGCC  432810

Query  121     gccggggaggccttgcgcccccgggcccgcgcccgccgAAGACCCCAACATGAACGCTGT  180
               ||||||||||||||||||||||||||||||||||||||||||||||||||||||||||||
Sbjct  432809  GCCGGGGAGGCCTTGCGCCCCCGGGCCCGCGCCCGCCGAAGACCCCAACATGAACGCTGT  432750

Query  181     TCTGAAAGTATGCAGTCTGAGTTGATTATCGTAATCAGTTAAAACTTTCAACAACGGATC  240
               ||||||||||||||||||||||||||||||||||||||||||||||||||||||||||||
Sbjct  432749  TCTGAAAGTATGCAGTCTGAGTTGATTATCGTAATCAGTTAAAACTTTCAACAACGGATC  432690

Query  241     TCTTGGTTCCGGCATCGATGAAGAACGCAGCGAAATGCGATAAGTAATGTGAATTGCAGA  300
               ||||||||||||||||||||||||||||||||||||||||||||||||||||||||||||
Sbjct  432689  TCTTGGTTCCGGCATCGATGAAGAACGCAGCGAAATGCGATAAGTAATGTGAATTGCAGA  432630

Query  301     ATTCAGTGAATCATCGAGTCTTTGAACGCACATTGCGCCCCCTGGTATTCCGGGGGGCAT  360
               ||||||||||||||||||||||||||||||||||||||||||||||||||||||||||||
Sbjct  432629  ATTCAGTGAATCATCGAGTCTTTGAACGCACATTGCGCCCCCTGGTATTCCGGGGGGCAT  432570

Query  361     GCCTGTCCGAGCGTCATTGCTGCCCTCAAGCACGGCTTGTGTGTTGGGCCCCCGTCCCCC  420
               ||||||||||||||||||||||||||||||||||||||||||||||||||||||||||||
Sbjct  432569  GCCTGTCCGAGCGTCATTGCTGCCCTCAAGCACGGCTTGTGTGTTGGGCCCCCGTCCCCC  432510

Query  421     TCTCCCGGGGGACGGGCCCGAAAGGCAGCGGCGGCACCGCGTCCGGTCCTCGAGCGTATG  480
               ||||||||||||||||||||||||||||||||||||||||||||||||||||||||||||
Sbjct  432509  TCTCCCGGGGGACGGGCCCGAAAGGCAGCGGCGGCACCGCGTCCGGTCCTCGAGCGTATG  432450

Query  481     GGGCTTTGTCACCTGCTCTGTAGGCCCGGCCGGCGCCAGCCGACACCCAACTTTATTTTT  540
               ||||||||||||||||||||||||||||||||||||||||||||||||||||||||||||
Sbjct  432449  GGGCTTTGTCACCTGCTCTGTAGGCCCGGCCGGCGCCAGCCGACACCCAACTTTATTTTT  432390

Query  541     CTAAGGTTGACCTCGGATCAGGTAGGGATACCCGCTGAACTTAA  584
               ||||||||||||||||||||||||||||||||||||||||||||
Sbjct  432389  CTAAGGTTGACCTCGGATCAGGTAGGGATACCCGCTGAACTTAA  432346


 Score = 1079 bits (584),  Expect = 0.0
 Identities = 584/584 (100%), Gaps = 0/584 (0%)
 Strand=Plus/Minus

Query  1       CAAGGTTTCCGTAGGTGAACCTGCGGAAGGATCATTACCGAGTGAGGGCCCTCTGGGTCC  60
               ||||||||||||||||||||||||||||||||||||||||||||||||||||||||||||
Sbjct  440757  CAAGGTTTCCGTAGGTGAACCTGCGGAAGGATCATTACCGAGTGAGGGCCCTCTGGGTCC  440698

Query  61      AACCTCCCACCCGTGTCTATCGTACCTTGTTGCTTcggcgggcccgccgtttcgacggcc  120
               ||||||||||||||||||||||||||||||||||||||||||||||||||||||||||||
Sbjct  440697  AACCTCCCACCCGTGTCTATCGTACCTTGTTGCTTCGGCGGGCCCGCCGTTTCGACGGCC  440638

Query  121     gccggggaggccttgcgcccccgggcccgcgcccgccgAAGACCCCAACATGAACGCTGT  180
               ||||||||||||||||||||||||||||||||||||||||||||||||||||||||||||
Sbjct  440637  GCCGGGGAGGCCTTGCGCCCCCGGGCCCGCGCCCGCCGAAGACCCCAACATGAACGCTGT  440578

Query  181     TCTGAAAGTATGCAGTCTGAGTTGATTATCGTAATCAGTTAAAACTTTCAACAACGGATC  240
               ||||||||||||||||||||||||||||||||||||||||||||||||||||||||||||
Sbjct  440577  TCTGAAAGTATGCAGTCTGAGTTGATTATCGTAATCAGTTAAAACTTTCAACAACGGATC  440518

Query  241     TCTTGGTTCCGGCATCGATGAAGAACGCAGCGAAATGCGATAAGTAATGTGAATTGCAGA  300
               ||||||||||||||||||||||||||||||||||||||||||||||||||||||||||||
Sbjct  440517  TCTTGGTTCCGGCATCGATGAAGAACGCAGCGAAATGCGATAAGTAATGTGAATTGCAGA  440458

Query  301     ATTCAGTGAATCATCGAGTCTTTGAACGCACATTGCGCCCCCTGGTATTCCGGGGGGCAT  360
               ||||||||||||||||||||||||||||||||||||||||||||||||||||||||||||
Sbjct  440457  ATTCAGTGAATCATCGAGTCTTTGAACGCACATTGCGCCCCCTGGTATTCCGGGGGGCAT  440398

Query  361     GCCTGTCCGAGCGTCATTGCTGCCCTCAAGCACGGCTTGTGTGTTGGGCCCCCGTCCCCC  420
               ||||||||||||||||||||||||||||||||||||||||||||||||||||||||||||
Sbjct  440397  GCCTGTCCGAGCGTCATTGCTGCCCTCAAGCACGGCTTGTGTGTTGGGCCCCCGTCCCCC  440338

Query  421     TCTCCCGGGGGACGGGCCCGAAAGGCAGCGGCGGCACCGCGTCCGGTCCTCGAGCGTATG  480
               ||||||||||||||||||||||||||||||||||||||||||||||||||||||||||||
Sbjct  440337  TCTCCCGGGGGACGGGCCCGAAAGGCAGCGGCGGCACCGCGTCCGGTCCTCGAGCGTATG  440278

Query  481     GGGCTTTGTCACCTGCTCTGTAGGCCCGGCCGGCGCCAGCCGACACCCAACTTTATTTTT  540
               ||||||||||||||||||||||||||||||||||||||||||||||||||||||||||||
Sbjct  440277  GGGCTTTGTCACCTGCTCTGTAGGCCCGGCCGGCGCCAGCCGACACCCAACTTTATTTTT  440218

Query  541     CTAAGGTTGACCTCGGATCAGGTAGGGATACCCGCTGAACTTAA  584
               ||||||||||||||||||||||||||||||||||||||||||||
Sbjct  440217  CTAAGGTTGACCTCGGATCAGGTAGGGATACCCGCTGAACTTAA  440174


 Score = 1079 bits (584),  Expect = 0.0
 Identities = 584/584 (100%), Gaps = 0/584 (0%)
 Strand=Plus/Minus

Query  1       CAAGGTTTCCGTAGGTGAACCTGCGGAAGGATCATTACCGAGTGAGGGCCCTCTGGGTCC  60
               ||||||||||||||||||||||||||||||||||||||||||||||||||||||||||||
Sbjct  448585  CAAGGTTTCCGTAGGTGAACCTGCGGAAGGATCATTACCGAGTGAGGGCCCTCTGGGTCC  448526

Query  61      AACCTCCCACCCGTGTCTATCGTACCTTGTTGCTTcggcgggcccgccgtttcgacggcc  120
               ||||||||||||||||||||||||||||||||||||||||||||||||||||||||||||
Sbjct  448525  AACCTCCCACCCGTGTCTATCGTACCTTGTTGCTTCGGCGGGCCCGCCGTTTCGACGGCC  448466

Query  121     gccggggaggccttgcgcccccgggcccgcgcccgccgAAGACCCCAACATGAACGCTGT  180
               ||||||||||||||||||||||||||||||||||||||||||||||||||||||||||||
Sbjct  448465  GCCGGGGAGGCCTTGCGCCCCCGGGCCCGCGCCCGCCGAAGACCCCAACATGAACGCTGT  448406

Query  181     TCTGAAAGTATGCAGTCTGAGTTGATTATCGTAATCAGTTAAAACTTTCAACAACGGATC  240
               ||||||||||||||||||||||||||||||||||||||||||||||||||||||||||||
Sbjct  448405  TCTGAAAGTATGCAGTCTGAGTTGATTATCGTAATCAGTTAAAACTTTCAACAACGGATC  448346

Query  241     TCTTGGTTCCGGCATCGATGAAGAACGCAGCGAAATGCGATAAGTAATGTGAATTGCAGA  300
               ||||||||||||||||||||||||||||||||||||||||||||||||||||||||||||
Sbjct  448345  TCTTGGTTCCGGCATCGATGAAGAACGCAGCGAAATGCGATAAGTAATGTGAATTGCAGA  448286

Query  301     ATTCAGTGAATCATCGAGTCTTTGAACGCACATTGCGCCCCCTGGTATTCCGGGGGGCAT  360
               ||||||||||||||||||||||||||||||||||||||||||||||||||||||||||||
Sbjct  448285  ATTCAGTGAATCATCGAGTCTTTGAACGCACATTGCGCCCCCTGGTATTCCGGGGGGCAT  448226

Query  361     GCCTGTCCGAGCGTCATTGCTGCCCTCAAGCACGGCTTGTGTGTTGGGCCCCCGTCCCCC  420
               ||||||||||||||||||||||||||||||||||||||||||||||||||||||||||||
Sbjct  448225  GCCTGTCCGAGCGTCATTGCTGCCCTCAAGCACGGCTTGTGTGTTGGGCCCCCGTCCCCC  448166

Query  421     TCTCCCGGGGGACGGGCCCGAAAGGCAGCGGCGGCACCGCGTCCGGTCCTCGAGCGTATG  480
               ||||||||||||||||||||||||||||||||||||||||||||||||||||||||||||
Sbjct  448165  TCTCCCGGGGGACGGGCCCGAAAGGCAGCGGCGGCACCGCGTCCGGTCCTCGAGCGTATG  448106

Query  481     GGGCTTTGTCACCTGCTCTGTAGGCCCGGCCGGCGCCAGCCGACACCCAACTTTATTTTT  540
               ||||||||||||||||||||||||||||||||||||||||||||||||||||||||||||
Sbjct  448105  GGGCTTTGTCACCTGCTCTGTAGGCCCGGCCGGCGCCAGCCGACACCCAACTTTATTTTT  448046

Query  541     CTAAGGTTGACCTCGGATCAGGTAGGGATACCCGCTGAACTTAA  584
               ||||||||||||||||||||||||||||||||||||||||||||
Sbjct  448045  CTAAGGTTGACCTCGGATCAGGTAGGGATACCCGCTGAACTTAA  448002


 Score = 1079 bits (584),  Expect = 0.0
 Identities = 584/584 (100%), Gaps = 0/584 (0%)
 Strand=Plus/Minus

Query  1       CAAGGTTTCCGTAGGTGAACCTGCGGAAGGATCATTACCGAGTGAGGGCCCTCTGGGTCC  60
               ||||||||||||||||||||||||||||||||||||||||||||||||||||||||||||
Sbjct  456412  CAAGGTTTCCGTAGGTGAACCTGCGGAAGGATCATTACCGAGTGAGGGCCCTCTGGGTCC  456353

Query  61      AACCTCCCACCCGTGTCTATCGTACCTTGTTGCTTcggcgggcccgccgtttcgacggcc  120
               ||||||||||||||||||||||||||||||||||||||||||||||||||||||||||||
Sbjct  456352  AACCTCCCACCCGTGTCTATCGTACCTTGTTGCTTCGGCGGGCCCGCCGTTTCGACGGCC  456293

Query  121     gccggggaggccttgcgcccccgggcccgcgcccgccgAAGACCCCAACATGAACGCTGT  180
               ||||||||||||||||||||||||||||||||||||||||||||||||||||||||||||
Sbjct  456292  GCCGGGGAGGCCTTGCGCCCCCGGGCCCGCGCCCGCCGAAGACCCCAACATGAACGCTGT  456233

Query  181     TCTGAAAGTATGCAGTCTGAGTTGATTATCGTAATCAGTTAAAACTTTCAACAACGGATC  240
               ||||||||||||||||||||||||||||||||||||||||||||||||||||||||||||
Sbjct  456232  TCTGAAAGTATGCAGTCTGAGTTGATTATCGTAATCAGTTAAAACTTTCAACAACGGATC  456173

Query  241     TCTTGGTTCCGGCATCGATGAAGAACGCAGCGAAATGCGATAAGTAATGTGAATTGCAGA  300
               ||||||||||||||||||||||||||||||||||||||||||||||||||||||||||||
Sbjct  456172  TCTTGGTTCCGGCATCGATGAAGAACGCAGCGAAATGCGATAAGTAATGTGAATTGCAGA  456113

Query  301     ATTCAGTGAATCATCGAGTCTTTGAACGCACATTGCGCCCCCTGGTATTCCGGGGGGCAT  360
               ||||||||||||||||||||||||||||||||||||||||||||||||||||||||||||
Sbjct  456112  ATTCAGTGAATCATCGAGTCTTTGAACGCACATTGCGCCCCCTGGTATTCCGGGGGGCAT  456053

Query  361     GCCTGTCCGAGCGTCATTGCTGCCCTCAAGCACGGCTTGTGTGTTGGGCCCCCGTCCCCC  420
               ||||||||||||||||||||||||||||||||||||||||||||||||||||||||||||
Sbjct  456052  GCCTGTCCGAGCGTCATTGCTGCCCTCAAGCACGGCTTGTGTGTTGGGCCCCCGTCCCCC  455993

Query  421     TCTCCCGGGGGACGGGCCCGAAAGGCAGCGGCGGCACCGCGTCCGGTCCTCGAGCGTATG  480
               ||||||||||||||||||||||||||||||||||||||||||||||||||||||||||||
Sbjct  455992  TCTCCCGGGGGACGGGCCCGAAAGGCAGCGGCGGCACCGCGTCCGGTCCTCGAGCGTATG  455933

Query  481     GGGCTTTGTCACCTGCTCTGTAGGCCCGGCCGGCGCCAGCCGACACCCAACTTTATTTTT  540
               ||||||||||||||||||||||||||||||||||||||||||||||||||||||||||||
Sbjct  455932  GGGCTTTGTCACCTGCTCTGTAGGCCCGGCCGGCGCCAGCCGACACCCAACTTTATTTTT  455873

Query  541     CTAAGGTTGACCTCGGATCAGGTAGGGATACCCGCTGAACTTAA  584
               ||||||||||||||||||||||||||||||||||||||||||||
Sbjct  455872  CTAAGGTTGACCTCGGATCAGGTAGGGATACCCGCTGAACTTAA  455829


 Score = 1079 bits (584),  Expect = 0.0
 Identities = 584/584 (100%), Gaps = 0/584 (0%)
 Strand=Plus/Minus

Query  1       CAAGGTTTCCGTAGGTGAACCTGCGGAAGGATCATTACCGAGTGAGGGCCCTCTGGGTCC  60
               ||||||||||||||||||||||||||||||||||||||||||||||||||||||||||||
Sbjct  464240  CAAGGTTTCCGTAGGTGAACCTGCGGAAGGATCATTACCGAGTGAGGGCCCTCTGGGTCC  464181

Query  61      AACCTCCCACCCGTGTCTATCGTACCTTGTTGCTTcggcgggcccgccgtttcgacggcc  120
               ||||||||||||||||||||||||||||||||||||||||||||||||||||||||||||
Sbjct  464180  AACCTCCCACCCGTGTCTATCGTACCTTGTTGCTTCGGCGGGCCCGCCGTTTCGACGGCC  464121

Query  121     gccggggaggccttgcgcccccgggcccgcgcccgccgAAGACCCCAACATGAACGCTGT  180
               ||||||||||||||||||||||||||||||||||||||||||||||||||||||||||||
Sbjct  464120  GCCGGGGAGGCCTTGCGCCCCCGGGCCCGCGCCCGCCGAAGACCCCAACATGAACGCTGT  464061

Query  181     TCTGAAAGTATGCAGTCTGAGTTGATTATCGTAATCAGTTAAAACTTTCAACAACGGATC  240
               ||||||||||||||||||||||||||||||||||||||||||||||||||||||||||||
Sbjct  464060  TCTGAAAGTATGCAGTCTGAGTTGATTATCGTAATCAGTTAAAACTTTCAACAACGGATC  464001

Query  241     TCTTGGTTCCGGCATCGATGAAGAACGCAGCGAAATGCGATAAGTAATGTGAATTGCAGA  300
               ||||||||||||||||||||||||||||||||||||||||||||||||||||||||||||
Sbjct  464000  TCTTGGTTCCGGCATCGATGAAGAACGCAGCGAAATGCGATAAGTAATGTGAATTGCAGA  463941

Query  301     ATTCAGTGAATCATCGAGTCTTTGAACGCACATTGCGCCCCCTGGTATTCCGGGGGGCAT  360
               ||||||||||||||||||||||||||||||||||||||||||||||||||||||||||||
Sbjct  463940  ATTCAGTGAATCATCGAGTCTTTGAACGCACATTGCGCCCCCTGGTATTCCGGGGGGCAT  463881

Query  361     GCCTGTCCGAGCGTCATTGCTGCCCTCAAGCACGGCTTGTGTGTTGGGCCCCCGTCCCCC  420
               ||||||||||||||||||||||||||||||||||||||||||||||||||||||||||||
Sbjct  463880  GCCTGTCCGAGCGTCATTGCTGCCCTCAAGCACGGCTTGTGTGTTGGGCCCCCGTCCCCC  463821

Query  421     TCTCCCGGGGGACGGGCCCGAAAGGCAGCGGCGGCACCGCGTCCGGTCCTCGAGCGTATG  480
               ||||||||||||||||||||||||||||||||||||||||||||||||||||||||||||
Sbjct  463820  TCTCCCGGGGGACGGGCCCGAAAGGCAGCGGCGGCACCGCGTCCGGTCCTCGAGCGTATG  463761

Query  481     GGGCTTTGTCACCTGCTCTGTAGGCCCGGCCGGCGCCAGCCGACACCCAACTTTATTTTT  540
               ||||||||||||||||||||||||||||||||||||||||||||||||||||||||||||
Sbjct  463760  GGGCTTTGTCACCTGCTCTGTAGGCCCGGCCGGCGCCAGCCGACACCCAACTTTATTTTT  463701

Query  541     CTAAGGTTGACCTCGGATCAGGTAGGGATACCCGCTGAACTTAA  584
               ||||||||||||||||||||||||||||||||||||||||||||
Sbjct  463700  CTAAGGTTGACCTCGGATCAGGTAGGGATACCCGCTGAACTTAA  463657


 Score = 1079 bits (584),  Expect = 0.0
 Identities = 584/584 (100%), Gaps = 0/584 (0%)
 Strand=Plus/Minus

Query  1       CAAGGTTTCCGTAGGTGAACCTGCGGAAGGATCATTACCGAGTGAGGGCCCTCTGGGTCC  60
               ||||||||||||||||||||||||||||||||||||||||||||||||||||||||||||
Sbjct  472068  CAAGGTTTCCGTAGGTGAACCTGCGGAAGGATCATTACCGAGTGAGGGCCCTCTGGGTCC  472009

Query  61      AACCTCCCACCCGTGTCTATCGTACCTTGTTGCTTcggcgggcccgccgtttcgacggcc  120
               ||||||||||||||||||||||||||||||||||||||||||||||||||||||||||||
Sbjct  472008  AACCTCCCACCCGTGTCTATCGTACCTTGTTGCTTCGGCGGGCCCGCCGTTTCGACGGCC  471949

Query  121     gccggggaggccttgcgcccccgggcccgcgcccgccgAAGACCCCAACATGAACGCTGT  180
               ||||||||||||||||||||||||||||||||||||||||||||||||||||||||||||
Sbjct  471948  GCCGGGGAGGCCTTGCGCCCCCGGGCCCGCGCCCGCCGAAGACCCCAACATGAACGCTGT  471889

Query  181     TCTGAAAGTATGCAGTCTGAGTTGATTATCGTAATCAGTTAAAACTTTCAACAACGGATC  240
               ||||||||||||||||||||||||||||||||||||||||||||||||||||||||||||
Sbjct  471888  TCTGAAAGTATGCAGTCTGAGTTGATTATCGTAATCAGTTAAAACTTTCAACAACGGATC  471829

Query  241     TCTTGGTTCCGGCATCGATGAAGAACGCAGCGAAATGCGATAAGTAATGTGAATTGCAGA  300
               ||||||||||||||||||||||||||||||||||||||||||||||||||||||||||||
Sbjct  471828  TCTTGGTTCCGGCATCGATGAAGAACGCAGCGAAATGCGATAAGTAATGTGAATTGCAGA  471769

Query  301     ATTCAGTGAATCATCGAGTCTTTGAACGCACATTGCGCCCCCTGGTATTCCGGGGGGCAT  360
               ||||||||||||||||||||||||||||||||||||||||||||||||||||||||||||
Sbjct  471768  ATTCAGTGAATCATCGAGTCTTTGAACGCACATTGCGCCCCCTGGTATTCCGGGGGGCAT  471709

Query  361     GCCTGTCCGAGCGTCATTGCTGCCCTCAAGCACGGCTTGTGTGTTGGGCCCCCGTCCCCC  420
               ||||||||||||||||||||||||||||||||||||||||||||||||||||||||||||
Sbjct  471708  GCCTGTCCGAGCGTCATTGCTGCCCTCAAGCACGGCTTGTGTGTTGGGCCCCCGTCCCCC  471649

Query  421     TCTCCCGGGGGACGGGCCCGAAAGGCAGCGGCGGCACCGCGTCCGGTCCTCGAGCGTATG  480
               ||||||||||||||||||||||||||||||||||||||||||||||||||||||||||||
Sbjct  471648  TCTCCCGGGGGACGGGCCCGAAAGGCAGCGGCGGCACCGCGTCCGGTCCTCGAGCGTATG  471589

Query  481     GGGCTTTGTCACCTGCTCTGTAGGCCCGGCCGGCGCCAGCCGACACCCAACTTTATTTTT  540
               ||||||||||||||||||||||||||||||||||||||||||||||||||||||||||||
Sbjct  471588  GGGCTTTGTCACCTGCTCTGTAGGCCCGGCCGGCGCCAGCCGACACCCAACTTTATTTTT  471529

Query  541     CTAAGGTTGACCTCGGATCAGGTAGGGATACCCGCTGAACTTAA  584
               ||||||||||||||||||||||||||||||||||||||||||||
Sbjct  471528  CTAAGGTTGACCTCGGATCAGGTAGGGATACCCGCTGAACTTAA  471485


 Score = 1079 bits (584),  Expect = 0.0
 Identities = 584/584 (100%), Gaps = 0/584 (0%)
 Strand=Plus/Minus

Query  1       CAAGGTTTCCGTAGGTGAACCTGCGGAAGGATCATTACCGAGTGAGGGCCCTCTGGGTCC  60
               ||||||||||||||||||||||||||||||||||||||||||||||||||||||||||||
Sbjct  479896  CAAGGTTTCCGTAGGTGAACCTGCGGAAGGATCATTACCGAGTGAGGGCCCTCTGGGTCC  479837

Query  61      AACCTCCCACCCGTGTCTATCGTACCTTGTTGCTTcggcgggcccgccgtttcgacggcc  120
               ||||||||||||||||||||||||||||||||||||||||||||||||||||||||||||
Sbjct  479836  AACCTCCCACCCGTGTCTATCGTACCTTGTTGCTTCGGCGGGCCCGCCGTTTCGACGGCC  479777

Query  121     gccggggaggccttgcgcccccgggcccgcgcccgccgAAGACCCCAACATGAACGCTGT  180
               ||||||||||||||||||||||||||||||||||||||||||||||||||||||||||||
Sbjct  479776  GCCGGGGAGGCCTTGCGCCCCCGGGCCCGCGCCCGCCGAAGACCCCAACATGAACGCTGT  479717

Query  181     TCTGAAAGTATGCAGTCTGAGTTGATTATCGTAATCAGTTAAAACTTTCAACAACGGATC  240
               ||||||||||||||||||||||||||||||||||||||||||||||||||||||||||||
Sbjct  479716  TCTGAAAGTATGCAGTCTGAGTTGATTATCGTAATCAGTTAAAACTTTCAACAACGGATC  479657

Query  241     TCTTGGTTCCGGCATCGATGAAGAACGCAGCGAAATGCGATAAGTAATGTGAATTGCAGA  300
               ||||||||||||||||||||||||||||||||||||||||||||||||||||||||||||
Sbjct  479656  TCTTGGTTCCGGCATCGATGAAGAACGCAGCGAAATGCGATAAGTAATGTGAATTGCAGA  479597

Query  301     ATTCAGTGAATCATCGAGTCTTTGAACGCACATTGCGCCCCCTGGTATTCCGGGGGGCAT  360
               ||||||||||||||||||||||||||||||||||||||||||||||||||||||||||||
Sbjct  479596  ATTCAGTGAATCATCGAGTCTTTGAACGCACATTGCGCCCCCTGGTATTCCGGGGGGCAT  479537

Query  361     GCCTGTCCGAGCGTCATTGCTGCCCTCAAGCACGGCTTGTGTGTTGGGCCCCCGTCCCCC  420
               ||||||||||||||||||||||||||||||||||||||||||||||||||||||||||||
Sbjct  479536  GCCTGTCCGAGCGTCATTGCTGCCCTCAAGCACGGCTTGTGTGTTGGGCCCCCGTCCCCC  479477

Query  421     TCTCCCGGGGGACGGGCCCGAAAGGCAGCGGCGGCACCGCGTCCGGTCCTCGAGCGTATG  480
               ||||||||||||||||||||||||||||||||||||||||||||||||||||||||||||
Sbjct  479476  TCTCCCGGGGGACGGGCCCGAAAGGCAGCGGCGGCACCGCGTCCGGTCCTCGAGCGTATG  479417

Query  481     GGGCTTTGTCACCTGCTCTGTAGGCCCGGCCGGCGCCAGCCGACACCCAACTTTATTTTT  540
               ||||||||||||||||||||||||||||||||||||||||||||||||||||||||||||
Sbjct  479416  GGGCTTTGTCACCTGCTCTGTAGGCCCGGCCGGCGCCAGCCGACACCCAACTTTATTTTT  479357

Query  541     CTAAGGTTGACCTCGGATCAGGTAGGGATACCCGCTGAACTTAA  584
               ||||||||||||||||||||||||||||||||||||||||||||
Sbjct  479356  CTAAGGTTGACCTCGGATCAGGTAGGGATACCCGCTGAACTTAA  479313


 Score = 1079 bits (584),  Expect = 0.0
 Identities = 584/584 (100%), Gaps = 0/584 (0%)
 Strand=Plus/Minus

Query  1       CAAGGTTTCCGTAGGTGAACCTGCGGAAGGATCATTACCGAGTGAGGGCCCTCTGGGTCC  60
               ||||||||||||||||||||||||||||||||||||||||||||||||||||||||||||
Sbjct  495551  CAAGGTTTCCGTAGGTGAACCTGCGGAAGGATCATTACCGAGTGAGGGCCCTCTGGGTCC  495492

Query  61      AACCTCCCACCCGTGTCTATCGTACCTTGTTGCTTcggcgggcccgccgtttcgacggcc  120
               ||||||||||||||||||||||||||||||||||||||||||||||||||||||||||||
Sbjct  495491  AACCTCCCACCCGTGTCTATCGTACCTTGTTGCTTCGGCGGGCCCGCCGTTTCGACGGCC  495432

Query  121     gccggggaggccttgcgcccccgggcccgcgcccgccgAAGACCCCAACATGAACGCTGT  180
               ||||||||||||||||||||||||||||||||||||||||||||||||||||||||||||
Sbjct  495431  GCCGGGGAGGCCTTGCGCCCCCGGGCCCGCGCCCGCCGAAGACCCCAACATGAACGCTGT  495372

Query  181     TCTGAAAGTATGCAGTCTGAGTTGATTATCGTAATCAGTTAAAACTTTCAACAACGGATC  240
               ||||||||||||||||||||||||||||||||||||||||||||||||||||||||||||
Sbjct  495371  TCTGAAAGTATGCAGTCTGAGTTGATTATCGTAATCAGTTAAAACTTTCAACAACGGATC  495312

Query  241     TCTTGGTTCCGGCATCGATGAAGAACGCAGCGAAATGCGATAAGTAATGTGAATTGCAGA  300
               ||||||||||||||||||||||||||||||||||||||||||||||||||||||||||||
Sbjct  495311  TCTTGGTTCCGGCATCGATGAAGAACGCAGCGAAATGCGATAAGTAATGTGAATTGCAGA  495252

Query  301     ATTCAGTGAATCATCGAGTCTTTGAACGCACATTGCGCCCCCTGGTATTCCGGGGGGCAT  360
               ||||||||||||||||||||||||||||||||||||||||||||||||||||||||||||
Sbjct  495251  ATTCAGTGAATCATCGAGTCTTTGAACGCACATTGCGCCCCCTGGTATTCCGGGGGGCAT  495192

Query  361     GCCTGTCCGAGCGTCATTGCTGCCCTCAAGCACGGCTTGTGTGTTGGGCCCCCGTCCCCC  420
               ||||||||||||||||||||||||||||||||||||||||||||||||||||||||||||
Sbjct  495191  GCCTGTCCGAGCGTCATTGCTGCCCTCAAGCACGGCTTGTGTGTTGGGCCCCCGTCCCCC  495132

Query  421     TCTCCCGGGGGACGGGCCCGAAAGGCAGCGGCGGCACCGCGTCCGGTCCTCGAGCGTATG  480
               ||||||||||||||||||||||||||||||||||||||||||||||||||||||||||||
Sbjct  495131  TCTCCCGGGGGACGGGCCCGAAAGGCAGCGGCGGCACCGCGTCCGGTCCTCGAGCGTATG  495072

Query  481     GGGCTTTGTCACCTGCTCTGTAGGCCCGGCCGGCGCCAGCCGACACCCAACTTTATTTTT  540
               ||||||||||||||||||||||||||||||||||||||||||||||||||||||||||||
Sbjct  495071  GGGCTTTGTCACCTGCTCTGTAGGCCCGGCCGGCGCCAGCCGACACCCAACTTTATTTTT  495012

Query  541     CTAAGGTTGACCTCGGATCAGGTAGGGATACCCGCTGAACTTAA  584
               ||||||||||||||||||||||||||||||||||||||||||||
Sbjct  495011  CTAAGGTTGACCTCGGATCAGGTAGGGATACCCGCTGAACTTAA  494968


 Score = 1072 bits (580),  Expect = 0.0
 Identities = 583/584 (99%), Gaps = 1/584 (0%)
 Strand=Plus/Minus

Query  1       CAAGGTTTCCGTAGGTGAACCTGCGGAAGGATCATTACCGAGTGAGGGCCCTCTGGGTCC  60
               ||||||||||||||||||||||||||||||||||||||||||||||||||||||||||||
Sbjct  487723  CAAGGTTTCCGTAGGTGAACCTGCGGAAGGATCATTACCGAGTGAGGGCCCTCTGGGTCC  487664

Query  61      AACCTCCCACCCGTGTCTATCGTACCTTGTTGCTTcggcgggcccgccgtttcgacggcc  120
               ||||||||||||||||||||||||||||||||||||||||||||||||||||||||||||
Sbjct  487663  AACCTCCCACCCGTGTCTATCGTACCTTGTTGCTTCGGCGGGCCCGCCGTTTCGACGGCC  487604

Query  121     gccggggaggccttgcgcccccgggcccgcgcccgccgAAGACCCCAACATGAACGCTGT  180
               ||||||||||||||||||||||||||||||||||||||||||||||||||||||||||||
Sbjct  487603  GCCGGGGAGGCCTTGCGCCCCCGGGCCCGCGCCCGCCGAAGACCCCAACATGAACGCTGT  487544

Query  181     TCTGAAAGTATGCAGTCTGAGTTGATTATCGTAATCAGTTAAAACTTTCAACAACGGATC  240
               ||||||||||||||||||||||||||||||||||||||||||||||||||||||||||||
Sbjct  487543  TCTGAAAGTATGCAGTCTGAGTTGATTATCGTAATCAGTTAAAACTTTCAACAACGGATC  487484

Query  241     TCTTGGTTCCGGCATCGATGAAGAACGCAGCGAAATGCGATAAGTAATGTGAATTGCAGA  300
               ||||||||||||||||||||||||||||||||||||||||||||||||||||||||||||
Sbjct  487483  TCTTGGTTCCGGCATCGATGAAGAACGCAGCGAAATGCGATAAGTAATGTGAATTGCAGA  487424

Query  301     ATTCAGTGAATCATCGAGTCTTTGAACGCACATTGCGCCCCCTGGTATTCCGGGGGGCAT  360
               |||||||||||||||||||||||||||||||||||||||||||||||||||||||| |||
Sbjct  487423  ATTCAGTGAATCATCGAGTCTTTGAACGCACATTGCGCCCCCTGGTATTCCGGGGG-CAT  487365

Query  361     GCCTGTCCGAGCGTCATTGCTGCCCTCAAGCACGGCTTGTGTGTTGGGCCCCCGTCCCCC  420
               ||||||||||||||||||||||||||||||||||||||||||||||||||||||||||||
Sbjct  487364  GCCTGTCCGAGCGTCATTGCTGCCCTCAAGCACGGCTTGTGTGTTGGGCCCCCGTCCCCC  487305

Query  421     TCTCCCGGGGGACGGGCCCGAAAGGCAGCGGCGGCACCGCGTCCGGTCCTCGAGCGTATG  480
               ||||||||||||||||||||||||||||||||||||||||||||||||||||||||||||
Sbjct  487304  TCTCCCGGGGGACGGGCCCGAAAGGCAGCGGCGGCACCGCGTCCGGTCCTCGAGCGTATG  487245

Query  481     GGGCTTTGTCACCTGCTCTGTAGGCCCGGCCGGCGCCAGCCGACACCCAACTTTATTTTT  540
               ||||||||||||||||||||||||||||||||||||||||||||||||||||||||||||
Sbjct  487244  GGGCTTTGTCACCTGCTCTGTAGGCCCGGCCGGCGCCAGCCGACACCCAACTTTATTTTT  487185

Query  541     CTAAGGTTGACCTCGGATCAGGTAGGGATACCCGCTGAACTTAA  584
               ||||||||||||||||||||||||||||||||||||||||||||
Sbjct  487184  CTAAGGTTGACCTCGGATCAGGTAGGGATACCCGCTGAACTTAA  487141


>NC_007197.1 Aspergillus fumigatus Af293 chromosome 4, whole genome shotgun 
sequence
Length=3923705

 Score = 1079 bits (584),  Expect = 0.0
 Identities = 584/584 (100%), Gaps = 0/584 (0%)
 Strand=Plus/Minus

Query  1       CAAGGTTTCCGTAGGTGAACCTGCGGAAGGATCATTACCGAGTGAGGGCCCTCTGGGTCC  60
               ||||||||||||||||||||||||||||||||||||||||||||||||||||||||||||
Sbjct  442681  CAAGGTTTCCGTAGGTGAACCTGCGGAAGGATCATTACCGAGTGAGGGCCCTCTGGGTCC  442622

Query  61      AACCTCCCACCCGTGTCTATCGTACCTTGTTGCTTcggcgggcccgccgtttcgacggcc  120
               ||||||||||||||||||||||||||||||||||||||||||||||||||||||||||||
Sbjct  442621  AACCTCCCACCCGTGTCTATCGTACCTTGTTGCTTCGGCGGGCCCGCCGTTTCGACGGCC  442562

Query  121     gccggggaggccttgcgcccccgggcccgcgcccgccgAAGACCCCAACATGAACGCTGT  180
               ||||||||||||||||||||||||||||||||||||||||||||||||||||||||||||
Sbjct  442561  GCCGGGGAGGCCTTGCGCCCCCGGGCCCGCGCCCGCCGAAGACCCCAACATGAACGCTGT  442502

Query  181     TCTGAAAGTATGCAGTCTGAGTTGATTATCGTAATCAGTTAAAACTTTCAACAACGGATC  240
               ||||||||||||||||||||||||||||||||||||||||||||||||||||||||||||
Sbjct  442501  TCTGAAAGTATGCAGTCTGAGTTGATTATCGTAATCAGTTAAAACTTTCAACAACGGATC  442442

Query  241     TCTTGGTTCCGGCATCGATGAAGAACGCAGCGAAATGCGATAAGTAATGTGAATTGCAGA  300
               ||||||||||||||||||||||||||||||||||||||||||||||||||||||||||||
Sbjct  442441  TCTTGGTTCCGGCATCGATGAAGAACGCAGCGAAATGCGATAAGTAATGTGAATTGCAGA  442382

Query  301     ATTCAGTGAATCATCGAGTCTTTGAACGCACATTGCGCCCCCTGGTATTCCGGGGGGCAT  360
               ||||||||||||||||||||||||||||||||||||||||||||||||||||||||||||
Sbjct  442381  ATTCAGTGAATCATCGAGTCTTTGAACGCACATTGCGCCCCCTGGTATTCCGGGGGGCAT  442322

Query  361     GCCTGTCCGAGCGTCATTGCTGCCCTCAAGCACGGCTTGTGTGTTGGGCCCCCGTCCCCC  420
               ||||||||||||||||||||||||||||||||||||||||||||||||||||||||||||
Sbjct  442321  GCCTGTCCGAGCGTCATTGCTGCCCTCAAGCACGGCTTGTGTGTTGGGCCCCCGTCCCCC  442262

Query  421     TCTCCCGGGGGACGGGCCCGAAAGGCAGCGGCGGCACCGCGTCCGGTCCTCGAGCGTATG  480
               ||||||||||||||||||||||||||||||||||||||||||||||||||||||||||||
Sbjct  442261  TCTCCCGGGGGACGGGCCCGAAAGGCAGCGGCGGCACCGCGTCCGGTCCTCGAGCGTATG  442202

Query  481     GGGCTTTGTCACCTGCTCTGTAGGCCCGGCCGGCGCCAGCCGACACCCAACTTTATTTTT  540
               ||||||||||||||||||||||||||||||||||||||||||||||||||||||||||||
Sbjct  442201  GGGCTTTGTCACCTGCTCTGTAGGCCCGGCCGGCGCCAGCCGACACCCAACTTTATTTTT  442142

Query  541     CTAAGGTTGACCTCGGATCAGGTAGGGATACCCGCTGAACTTAA  584
               ||||||||||||||||||||||||||||||||||||||||||||
Sbjct  442141  CTAAGGTTGACCTCGGATCAGGTAGGGATACCCGCTGAACTTAA  442098


>JAAKEQ010000076.1 Aspergillus oerlinghausenensis strain CBS 139183 NODE_76_length_72056_cov_1543.617333, 
whole genome shotgun sequence
Length=72056

 Score = 1050 bits (568),  Expect = 0.0
 Identities = 579/584 (99%), Gaps = 2/584 (0%)
 Strand=Plus/Plus

Query  1      CAAGGTTTCCGTAGGTGAACCTGCGGAAGGATCATTACCGAGTGAGGGCCCTCTGGGTCC  60
              ||||||||||||||||||||||||||||||||||||||||||||||||||||||||||||
Sbjct  62445  CAAGGTTTCCGTAGGTGAACCTGCGGAAGGATCATTACCGAGTGAGGGCCCTCTGGGTCC  62504

Query  61     AACCTCCCACCCGTGTCTATCGTACCTTGTTGCTTcggcgggcccgccgtttcgacggcc  120
              ||||||||||||||||||||||||||||||||||||||||||||||||||||||||||||
Sbjct  62505  AACCTCCCACCCGTGTCTATCGTACCTTGTTGCTTCGGCGGGCCCGCCGTTTCGACGGCC  62564

Query  121    gccggggaggccttgcgcccccgggcccgcgcccgccgAAGACCCCAACATGAACGCTGT  180
              ||||||||||||| ||||||||||||||||||||||||||||||||||||||||||||||
Sbjct  62565  GCCGGGGAGGCCTCGCGCCCCCGGGCCCGCGCCCGCCGAAGACCCCAACATGAACGCTGT  62624

Query  181    TCTGAAAGTATGCAGTCTGAGTTGATTATCGTAATCAGTTAAAACTTTCAACAACGGATC  240
              |||||||||||||||||||||||||||||| |||||||||||||||||||||||||||||
Sbjct  62625  TCTGAAAGTATGCAGTCTGAGTTGATTATCATAATCAGTTAAAACTTTCAACAACGGATC  62684

Query  241    TCTTGGTTCCGGCATCGATGAAGAACGCAGCGAAATGCGATAAGTAATGTGAATTGCAGA  300
              ||||||||||||||||||||||||||||||||||||||||||||||||||||||||||||
Sbjct  62685  TCTTGGTTCCGGCATCGATGAAGAACGCAGCGAAATGCGATAAGTAATGTGAATTGCAGA  62744

Query  301    ATTCAGTGAATCATCGAGTCTTTGAACGCACATTGCGCCCCCTGGTATTCCGGGGGGCAT  360
              ||||||||||||||||||||||||||||||||||||||||||||||||||||||||||||
Sbjct  62745  ATTCAGTGAATCATCGAGTCTTTGAACGCACATTGCGCCCCCTGGTATTCCGGGGGGCAT  62804

Query  361    GCCTGTCCGAGCGTCATTGCTGCCCTCAAGCACGGCTTGTGTGTTGGGCCCCCGTCCCCC  420
              ||||||||||||||||||||||||||||||||||||||||||||||||||||||||||||
Sbjct  62805  GCCTGTCCGAGCGTCATTGCTGCCCTCAAGCACGGCTTGTGTGTTGGGCCCCCGTCCCCC  62864

Query  421    TCTCCCGGGGGACGGGCCCGAAAGGCAGCGGCGGCACCGCGTCCGGTCCTCGAGCGTATG  480
              ||||||||||||||||||||||||||||||||||||||||||||||||||||||||||||
Sbjct  62865  TCTCCCGGGGGACGGGCCCGAAAGGCAGCGGCGGCACCGCGTCCGGTCCTCGAGCGTATG  62924

Query  481    GGGCTTTGTCACCTGCTCTGTAGGCCCGGCCGGCGCCAGCCGACACCCAACTTTATTTTT  540
              ||||||||||||| |||||||||||||||||||||||||||||||||||||||||  |||
Sbjct  62925  GGGCTTTGTCACCCGCTCTGTAGGCCCGGCCGGCGCCAGCCGACACCCAACTTTA--TTT  62982

Query  541    CTAAGGTTGACCTCGGATCAGGTAGGGATACCCGCTGAACTTAA  584
              ||||||||||||||||||||||||||||||||||||||||||||
Sbjct  62983  CTAAGGTTGACCTCGGATCAGGTAGGGATACCCGCTGAACTTAA  63026


>BLKH01000198.1 Aspergillus lentulus IFM 58399 DNA, scaffold_198, whole genome 
shotgun sequence
Length=4491

 Score = 1031 bits (558),  Expect = 0.0
 Identities = 576/584 (99%), Gaps = 4/584 (1%)
 Strand=Plus/Plus

Query  1    CAAGGTTTCCGTAGGTGAACCTGCGGAAGGATCATTACCGAGTGAGGGCCCTCTGGGTCC  60
            ||||||||||||||||||||||||||||||||||||||||||||||||||||||||||||
Sbjct  286  CAAGGTTTCCGTAGGTGAACCTGCGGAAGGATCATTACCGAGTGAGGGCCCTCTGGGTCC  345

Query  61   AACCTCCCACCCGTGTCTATCGTACCTTGTTGCTTcggcgggcccgccgtttcgacggcc  120
            ||||||||||||||||||||||||||||||||||||||||||||||||||||||||||||
Sbjct  346  AACCTCCCACCCGTGTCTATCGTACCTTGTTGCTTCGGCGGGCCCGCCGTTTCGACGGCC  405

Query  121  gccggggaggccttgcgcccccgggcccgcgcccgccgAAGACCCCAACATGAACGCTGT  180
            ||||||||||||| ||||||||||||||||||||||||||||||||||||||||||||||
Sbjct  406  GCCGGGGAGGCCTCGCGCCCCCGGGCCCGCGCCCGCCGAAGACCCCAACATGAACGCTGT  465

Query  181  TCTGAAAGTATGCAGTCTGAGTTGATTATCGTAATCAGTTAAAACTTTCAACAACGGATC  240
            |||||||||||||||||||||||||||||| |||||||||||||||||||||||||||||
Sbjct  466  TCTGAAAGTATGCAGTCTGAGTTGATTATCATAATCAGTTAAAACTTTCAACAACGGATC  525

Query  241  TCTTGGTTCCGGCATCGATGAAGAACGCAGCGAAATGCGATAAGTAATGTGAATTGCAGA  300
            ||||||||||||||||||||||||||||||||||||||||||||||||||||||||||||
Sbjct  526  TCTTGGTTCCGGCATCGATGAAGAACGCAGCGAAATGCGATAAGTAATGTGAATTGCAGA  585

Query  301  ATTCAGTGAATCATCGAGTCTTTGAACGCACATTGCGCCCCCTGGTATTCCGGGGGGCAT  360
            ||||||||||||||||||||||||||||||||||||||||||||||||||||||||||||
Sbjct  586  ATTCAGTGAATCATCGAGTCTTTGAACGCACATTGCGCCCCCTGGTATTCCGGGGGGCAT  645

Query  361  GCCTGTCCGAGCGTCATTGCTGCCCTCAAGCACGGCTTGTGTGTTGGGCCCCCGTCCCCC  420
            |||||||||||||||||||||||||||||||||||||||||||||||||||| |||||| 
Sbjct  646  GCCTGTCCGAGCGTCATTGCTGCCCTCAAGCACGGCTTGTGTGTTGGGCCCC-GTCCCC-  703

Query  421  TCTCCCGGGGGACGGGCCCGAAAGGCAGCGGCGGCACCGCGTCCGGTCCTCGAGCGTATG  480
            || ||| |||||||||||||||||||||||||||||||||||||||||||||||||||||
Sbjct  704  TCCCCC-GGGGACGGGCCCGAAAGGCAGCGGCGGCACCGCGTCCGGTCCTCGAGCGTATG  762

Query  481  GGGCTTTGTCACCTGCTCTGTAGGCCCGGCCGGCGCCAGCCGACACCCAACTTTATTTTT  540
            ||||||||||||| ||||||||||||||||||||||||||||||||||||||||| ||||
Sbjct  763  GGGCTTTGTCACCCGCTCTGTAGGCCCGGCCGGCGCCAGCCGACACCCAACTTTA-TTTT  821

Query  541  CTAAGGTTGACCTCGGATCAGGTAGGGATACCCGCTGAACTTAA  584
            ||||||||||||||||||||||||||||||||||||||||||||
Sbjct  822  CTAAGGTTGACCTCGGATCAGGTAGGGATACCCGCTGAACTTAA  865


>NW_022984065.1 Aspergillus lentulus IFM 58399 DNA, scaffold_198, whole genome 
shotgun sequence
Length=4491

 Score = 1031 bits (558),  Expect = 0.0
 Identities = 576/584 (99%), Gaps = 4/584 (1%)
 Strand=Plus/Plus

Query  1    CAAGGTTTCCGTAGGTGAACCTGCGGAAGGATCATTACCGAGTGAGGGCCCTCTGGGTCC  60
            ||||||||||||||||||||||||||||||||||||||||||||||||||||||||||||
Sbjct  286  CAAGGTTTCCGTAGGTGAACCTGCGGAAGGATCATTACCGAGTGAGGGCCCTCTGGGTCC  345

Query  61   AACCTCCCACCCGTGTCTATCGTACCTTGTTGCTTcggcgggcccgccgtttcgacggcc  120
            ||||||||||||||||||||||||||||||||||||||||||||||||||||||||||||
Sbjct  346  AACCTCCCACCCGTGTCTATCGTACCTTGTTGCTTCGGCGGGCCCGCCGTTTCGACGGCC  405

Query  121  gccggggaggccttgcgcccccgggcccgcgcccgccgAAGACCCCAACATGAACGCTGT  180
            ||||||||||||| ||||||||||||||||||||||||||||||||||||||||||||||
Sbjct  406  GCCGGGGAGGCCTCGCGCCCCCGGGCCCGCGCCCGCCGAAGACCCCAACATGAACGCTGT  465

Query  181  TCTGAAAGTATGCAGTCTGAGTTGATTATCGTAATCAGTTAAAACTTTCAACAACGGATC  240
            |||||||||||||||||||||||||||||| |||||||||||||||||||||||||||||
Sbjct  466  TCTGAAAGTATGCAGTCTGAGTTGATTATCATAATCAGTTAAAACTTTCAACAACGGATC  525

Query  241  TCTTGGTTCCGGCATCGATGAAGAACGCAGCGAAATGCGATAAGTAATGTGAATTGCAGA  300
            ||||||||||||||||||||||||||||||||||||||||||||||||||||||||||||
Sbjct  526  TCTTGGTTCCGGCATCGATGAAGAACGCAGCGAAATGCGATAAGTAATGTGAATTGCAGA  585

Query  301  ATTCAGTGAATCATCGAGTCTTTGAACGCACATTGCGCCCCCTGGTATTCCGGGGGGCAT  360
            ||||||||||||||||||||||||||||||||||||||||||||||||||||||||||||
Sbjct  586  ATTCAGTGAATCATCGAGTCTTTGAACGCACATTGCGCCCCCTGGTATTCCGGGGGGCAT  645

Query  361  GCCTGTCCGAGCGTCATTGCTGCCCTCAAGCACGGCTTGTGTGTTGGGCCCCCGTCCCCC  420
            |||||||||||||||||||||||||||||||||||||||||||||||||||| |||||| 
Sbjct  646  GCCTGTCCGAGCGTCATTGCTGCCCTCAAGCACGGCTTGTGTGTTGGGCCCC-GTCCCC-  703

Query  421  TCTCCCGGGGGACGGGCCCGAAAGGCAGCGGCGGCACCGCGTCCGGTCCTCGAGCGTATG  480
            || ||| |||||||||||||||||||||||||||||||||||||||||||||||||||||
Sbjct  704  TCCCCC-GGGGACGGGCCCGAAAGGCAGCGGCGGCACCGCGTCCGGTCCTCGAGCGTATG  762

Query  481  GGGCTTTGTCACCTGCTCTGTAGGCCCGGCCGGCGCCAGCCGACACCCAACTTTATTTTT  540
            ||||||||||||| ||||||||||||||||||||||||||||||||||||||||| ||||
Sbjct  763  GGGCTTTGTCACCCGCTCTGTAGGCCCGGCCGGCGCCAGCCGACACCCAACTTTA-TTTT  821

Query  541  CTAAGGTTGACCTCGGATCAGGTAGGGATACCCGCTGAACTTAA  584
            ||||||||||||||||||||||||||||||||||||||||||||
Sbjct  822  CTAAGGTTGACCTCGGATCAGGTAGGGATACCCGCTGAACTTAA  865


>MSZS01000005.1 Aspergillus novofumigatus IBT 16806 P174scaffold_5, whole genome 
shotgun sequence
Length=3352756

 Score = 1024 bits (554),  Expect = 0.0
 Identities = 575/584 (98%), Gaps = 5/584 (1%)
 Strand=Plus/Plus

Query  1        CAAGGTTTCCGTAGGTGAACCTGCGGAAGGATCATTACCGAGTGAGGGCCCTCTGGGTCC  60
                ||||||||||||||||||||||||||||||||||||||||||||||||||||||||||||
Sbjct  3345769  CAAGGTTTCCGTAGGTGAACCTGCGGAAGGATCATTACCGAGTGAGGGCCCTCTGGGTCC  3345828

Query  61       AACCTCCCACCCGTGTCTATCGTACCTTGTTGCTTcggcgggcccgccgtttcgacggcc  120
                ||||||||||||||||||||||||||||||||||||||||||||||||||||||||||||
Sbjct  3345829  AACCTCCCACCCGTGTCTATCGTACCTTGTTGCTTCGGCGGGCCCGCCGTTTCGACGGCC  3345888

Query  121      gccggggaggccttgcgcccccgggcccgcgcccgccgAAGACCCCAACATGAACGCTGT  180
                ||||||||||||| ||||||||||||||||||||||||||||||||||||||||||||||
Sbjct  3345889  GCCGGGGAGGCCTCGCGCCCCCGGGCCCGCGCCCGCCGAAGACCCCAACATGAACGCTGT  3345948

Query  181      TCTGAAAGTATGCAGTCTGAGTTGATTATCGTAATCAGTTAAAACTTTCAACAACGGATC  240
                |||||||||||||||||||||||||||||| |||||||||||||||||||||||||||||
Sbjct  3345949  TCTGAAAGTATGCAGTCTGAGTTGATTATCATAATCAGTTAAAACTTTCAACAACGGATC  3346008

Query  241      TCTTGGTTCCGGCATCGATGAAGAACGCAGCGAAATGCGATAAGTAATGTGAATTGCAGA  300
                ||||||||||||||||||||||||||||||||||||||||||||||||||||||||||||
Sbjct  3346009  TCTTGGTTCCGGCATCGATGAAGAACGCAGCGAAATGCGATAAGTAATGTGAATTGCAGA  3346068

Query  301      ATTCAGTGAATCATCGAGTCTTTGAACGCACATTGCGCCCCCTGGTATTCCGGGGGGCAT  360
                ||||||||||||||||||||||||||||||||||||||||||||||||||||||||||||
Sbjct  3346069  ATTCAGTGAATCATCGAGTCTTTGAACGCACATTGCGCCCCCTGGTATTCCGGGGGGCAT  3346128

Query  361      GCCTGTCCGAGCGTCATTGCTGCCCTCAAGCACGGCTTGTGTGTTGGGCCCCCGTCCCCC  420
                |||||||||||||||||||||||||||||||||||||||||||||||||||| |||||| 
Sbjct  3346129  GCCTGTCCGAGCGTCATTGCTGCCCTCAAGCACGGCTTGTGTGTTGGGCCCC-GTCCCC-  3346186

Query  421      TCTCCCGGGGGACGGGCCCGAAAGGCAGCGGCGGCACCGCGTCCGGTCCTCGAGCGTATG  480
                || ||| |||||||||||||||||||||||||||||||||||||||||||||||||||||
Sbjct  3346187  TCCCCC-GGGGACGGGCCCGAAAGGCAGCGGCGGCACCGCGTCCGGTCCTCGAGCGTATG  3346245

Query  481      GGGCTTTGTCACCTGCTCTGTAGGCCCGGCCGGCGCCAGCCGACACCCAACTTTATTTTT  540
                ||||||||||||| |||||||||||||||||||||||||||||||||||||||||  |||
Sbjct  3346246  GGGCTTTGTCACCCGCTCTGTAGGCCCGGCCGGCGCCAGCCGACACCCAACTTTA--TTT  3346303

Query  541      CTAAGGTTGACCTCGGATCAGGTAGGGATACCCGCTGAACTTAA  584
                ||||||||||||||||||||||||||||||||||||||||||||
Sbjct  3346304  CTAAGGTTGACCTCGGATCAGGTAGGGATACCCGCTGAACTTAA  3346347


 Score = 1018 bits (551),  Expect = 0.0
 Identities = 574/584 (98%), Gaps = 6/584 (1%)
 Strand=Plus/Plus

Query  1        CAAGGTTTCCGTAGGTGAACCTGCGGAAGGATCATTACCGAGTGAGGGCCCTCTGGGTCC  60
                ||||||||||||||||||||||||||||||||||||||||||||||||||||||||||||
Sbjct  3337688  CAAGGTTTCCGTAGGTGAACCTGCGGAAGGATCATTACCGAGTGAGGGCCCTCTGGGTCC  3337747

Query  61       AACCTCCCACCCGTGTCTATCGTACCTTGTTGCTTcggcgggcccgccgtttcgacggcc  120
                ||||||||||||||||||||||||||||||||||||||||||||||||||||||||||||
Sbjct  3337748  AACCTCCCACCCGTGTCTATCGTACCTTGTTGCTTCGGCGGGCCCGCCGTTTCGACGGCC  3337807

Query  121      gccggggaggccttgcgcccccgggcccgcgcccgccgAAGACCCCAACATGAACGCTGT  180
                ||||||||||||| ||| ||||||||||||||||||||||||||||||||||||||||||
Sbjct  3337808  GCCGGGGAGGCCTCGCG-CCCCGGGCCCGCGCCCGCCGAAGACCCCAACATGAACGCTGT  3337866

Query  181      TCTGAAAGTATGCAGTCTGAGTTGATTATCGTAATCAGTTAAAACTTTCAACAACGGATC  240
                |||||||||||||||||||||||||||||| |||||||||||||||||||||||||||||
Sbjct  3337867  TCTGAAAGTATGCAGTCTGAGTTGATTATCATAATCAGTTAAAACTTTCAACAACGGATC  3337926

Query  241      TCTTGGTTCCGGCATCGATGAAGAACGCAGCGAAATGCGATAAGTAATGTGAATTGCAGA  300
                ||||||||||||||||||||||||||||||||||||||||||||||||||||||||||||
Sbjct  3337927  TCTTGGTTCCGGCATCGATGAAGAACGCAGCGAAATGCGATAAGTAATGTGAATTGCAGA  3337986

Query  301      ATTCAGTGAATCATCGAGTCTTTGAACGCACATTGCGCCCCCTGGTATTCCGGGGGGCAT  360
                ||||||||||||||||||||||||||||||||||||||||||||||||||||||||||||
Sbjct  3337987  ATTCAGTGAATCATCGAGTCTTTGAACGCACATTGCGCCCCCTGGTATTCCGGGGGGCAT  3338046

Query  361      GCCTGTCCGAGCGTCATTGCTGCCCTCAAGCACGGCTTGTGTGTTGGGCCCCCGTCCCCC  420
                |||||||||||||||||||||||||||||||||||||||||||||||||||| |||||| 
Sbjct  3338047  GCCTGTCCGAGCGTCATTGCTGCCCTCAAGCACGGCTTGTGTGTTGGGCCCC-GTCCCC-  3338104

Query  421      TCTCCCGGGGGACGGGCCCGAAAGGCAGCGGCGGCACCGCGTCCGGTCCTCGAGCGTATG  480
                || ||| |||||||||||||||||||||||||||||||||||||||||||||||||||||
Sbjct  3338105  TCCCCC-GGGGACGGGCCCGAAAGGCAGCGGCGGCACCGCGTCCGGTCCTCGAGCGTATG  3338163

Query  481      GGGCTTTGTCACCTGCTCTGTAGGCCCGGCCGGCGCCAGCCGACACCCAACTTTATTTTT  540
                ||||||||||||| |||||||||||||||||||||||||||||||||||||||||  |||
Sbjct  3338164  GGGCTTTGTCACCCGCTCTGTAGGCCCGGCCGGCGCCAGCCGACACCCAACTTTA--TTT  3338221

Query  541      CTAAGGTTGACCTCGGATCAGGTAGGGATACCCGCTGAACTTAA  584
                ||||||||||||||||||||||||||||||||||||||||||||
Sbjct  3338222  CTAAGGTTGACCTCGGATCAGGTAGGGATACCCGCTGAACTTAA  3338265


>MSZS01000021.1 Aspergillus novofumigatus IBT 16806 P174scaffold_21, whole genome 
shotgun sequence
Length=17644

 Score = 1024 bits (554),  Expect = 0.0
 Identities = 575/584 (98%), Gaps = 5/584 (1%)
 Strand=Plus/Minus

Query  1      CAAGGTTTCCGTAGGTGAACCTGCGGAAGGATCATTACCGAGTGAGGGCCCTCTGGGTCC  60
              ||||||||||||||||||||||||||||||||||||||||||||||||||||||||||||
Sbjct  12397  CAAGGTTTCCGTAGGTGAACCTGCGGAAGGATCATTACCGAGTGAGGGCCCTCTGGGTCC  12338

Query  61     AACCTCCCACCCGTGTCTATCGTACCTTGTTGCTTcggcgggcccgccgtttcgacggcc  120
              ||||||||||||||||||||||||||||||||||||||||||||||||||||||||||||
Sbjct  12337  AACCTCCCACCCGTGTCTATCGTACCTTGTTGCTTCGGCGGGCCCGCCGTTTCGACGGCC  12278

Query  121    gccggggaggccttgcgcccccgggcccgcgcccgccgAAGACCCCAACATGAACGCTGT  180
              ||||||||||||| ||||||||||||||||||||||||||||||||||||||||||||||
Sbjct  12277  GCCGGGGAGGCCTCGCGCCCCCGGGCCCGCGCCCGCCGAAGACCCCAACATGAACGCTGT  12218

Query  181    TCTGAAAGTATGCAGTCTGAGTTGATTATCGTAATCAGTTAAAACTTTCAACAACGGATC  240
              |||||||||||||||||||||||||||||| |||||||||||||||||||||||||||||
Sbjct  12217  TCTGAAAGTATGCAGTCTGAGTTGATTATCATAATCAGTTAAAACTTTCAACAACGGATC  12158

Query  241    TCTTGGTTCCGGCATCGATGAAGAACGCAGCGAAATGCGATAAGTAATGTGAATTGCAGA  300
              ||||||||||||||||||||||||||||||||||||||||||||||||||||||||||||
Sbjct  12157  TCTTGGTTCCGGCATCGATGAAGAACGCAGCGAAATGCGATAAGTAATGTGAATTGCAGA  12098

Query  301    ATTCAGTGAATCATCGAGTCTTTGAACGCACATTGCGCCCCCTGGTATTCCGGGGGGCAT  360
              ||||||||||||||||||||||||||||||||||||||||||||||||||||||||||||
Sbjct  12097  ATTCAGTGAATCATCGAGTCTTTGAACGCACATTGCGCCCCCTGGTATTCCGGGGGGCAT  12038

Query  361    GCCTGTCCGAGCGTCATTGCTGCCCTCAAGCACGGCTTGTGTGTTGGGCCCCCGTCCCCC  420
              |||||||||||||||||||||||||||||||||||||||||||||||||||| |||||| 
Sbjct  12037  GCCTGTCCGAGCGTCATTGCTGCCCTCAAGCACGGCTTGTGTGTTGGGCCCC-GTCCCC-  11980

Query  421    TCTCCCGGGGGACGGGCCCGAAAGGCAGCGGCGGCACCGCGTCCGGTCCTCGAGCGTATG  480
              || ||| |||||||||||||||||||||||||||||||||||||||||||||||||||||
Sbjct  11979  TCCCCC-GGGGACGGGCCCGAAAGGCAGCGGCGGCACCGCGTCCGGTCCTCGAGCGTATG  11921

Query  481    GGGCTTTGTCACCTGCTCTGTAGGCCCGGCCGGCGCCAGCCGACACCCAACTTTATTTTT  540
              ||||||||||||| ||||||||||||||||||||||||||||||||||||||||||||  
Sbjct  11920  GGGCTTTGTCACCCGCTCTGTAGGCCCGGCCGGCGCCAGCCGACACCCAACTTTATTT--  11863

Query  541    CTAAGGTTGACCTCGGATCAGGTAGGGATACCCGCTGAACTTAA  584
              ||||||||||||||||||||||||||||||||||||||||||||
Sbjct  11862  CTAAGGTTGACCTCGGATCAGGTAGGGATACCCGCTGAACTTAA  11819


 Score = 998 bits (540),  Expect = 0.0
 Identities = 571/584 (98%), Gaps = 9/584 (2%)
 Strand=Plus/Minus

Query  1     CAAGGTTTCCGTAGGTGAACCTGCGGAAGGATCATTACCGAGTGAGGGCCCTCTGGGTCC  60
             ||||||||||||||||||||||||||||||||||||||||||||||||||||||||||||
Sbjct  4310  CAAGGTTTCCGTAGGTGAACCTGCGGAAGGATCATTACCGAGTGAGGGCCCTCTGGGTCC  4251

Query  61    AACCTCCCACCCGTGTCTATCGTACCTTGTTGCTTcggcgggcccgccgtttcgacggcc  120
             ||||||||||||||||||||||||||||||||||||||||||||||||||||||||||||
Sbjct  4250  AACCTCCCACCCGTGTCTATCGTACCTTGTTGCTTCGGCGGGCCCGCCGTTTCGACGGCC  4191

Query  121   gccggggaggccttgcgcccccgggcccgcgcccgccgAAGACCCCAACATGAACGCTGT  180
             ||||||||||||| ||||||| ||||||||||||||||||||||||||||||||||||||
Sbjct  4190  GCCGGGGAGGCCTCGCGCCCC-GGGCCCGCGCCCGCCGAAGACCCCAACATGAACGCTGT  4132

Query  181   TCTGAAAGTATGCAGTCTGAGTTGATTATCGTAATCAGTTAAAACTTTCAACAACGGATC  240
             |||||||||||||||||||||||||||||| |||||||||||||||||||||||||||||
Sbjct  4131  TCTGAAAGTATGCAGTCTGAGTTGATTATCATAATCAGTTAAAACTTTCAACAACGGATC  4072

Query  241   TCTTGGTTCCGGCATCGATGAAGAACGCAGCGAAATGCGATAAGTAATGTGAATTGCAGA  300
             ||||||||||||||||||||||||||||||||||||||||||||||||||||||||||||
Sbjct  4071  TCTTGGTTCCGGCATCGATGAAGAACGCAGCGAAATGCGATAAGTAATGTGAATTGCAGA  4012

Query  301   ATTCAGTGAATCATCGAGTCTTTGAACGCACATTGCGCCCCCTGGTATTCCGGGGGGCAT  360
             |||||||||||||||||||||||||||||||||||||||||||||||||||||||| |||
Sbjct  4011  ATTCAGTGAATCATCGAGTCTTTGAACGCACATTGCGCCCCCTGGTATTCCGGGGG-CAT  3953

Query  361   GCCTGTCCGAGCGTCATTGCTGCCCTCAAGCACGGCTTGTGTGTTGGGCCCCCGTCCCCC  420
             |||||||||||||||||||||||||||||||||||||||||||||||||||  ||||| |
Sbjct  3952  GCCTGTCCGAGCGTCATTGCTGCCCTCAAGCACGGCTTGTGTGTTGGGCCC--GTCCCTC  3895

Query  421   TCTCCCGGGGGACGGGCCCGAAAGGCAGCGGCGGCACCGCGTCCGGTCCTCGAGCGTATG  480
              | ||| |||||||||||||||||||||||||||||||||||||||||||||||||||||
Sbjct  3894  -C-CCC-GGGGACGGGCCCGAAAGGCAGCGGCGGCACCGCGTCCGGTCCTCGAGCGTATG  3838

Query  481   GGGCTTTGTCACCTGCTCTGTAGGCCCGGCCGGCGCCAGCCGACACCCAACTTTATTTTT  540
             ||||||||||||| ||||||||||||||||||||||||||||||||||||||||||||  
Sbjct  3837  GGGCTTTGTCACCCGCTCTGTAGGCCCGGCCGGCGCCAGCCGACACCCAACTTTATTT--  3780

Query  541   CTAAGGTTGACCTCGGATCAGGTAGGGATACCCGCTGAACTTAA  584
             ||||||||||||||||||||||||||||||||||||||||||||
Sbjct  3779  CTAAGGTTGACCTCGGATCAGGTAGGGATACCCGCTGAACTTAA  3736


>NW_020194278.1 Aspergillus novofumigatus IBT 16806 chromosome Unknown P174scaffold_5, 
whole genome shotgun sequence
Length=3352756

 Score = 1024 bits (554),  Expect = 0.0
 Identities = 575/584 (98%), Gaps = 5/584 (1%)
 Strand=Plus/Plus

Query  1        CAAGGTTTCCGTAGGTGAACCTGCGGAAGGATCATTACCGAGTGAGGGCCCTCTGGGTCC  60
                ||||||||||||||||||||||||||||||||||||||||||||||||||||||||||||
Sbjct  3345769  CAAGGTTTCCGTAGGTGAACCTGCGGAAGGATCATTACCGAGTGAGGGCCCTCTGGGTCC  3345828

Query  61       AACCTCCCACCCGTGTCTATCGTACCTTGTTGCTTcggcgggcccgccgtttcgacggcc  120
                ||||||||||||||||||||||||||||||||||||||||||||||||||||||||||||
Sbjct  3345829  AACCTCCCACCCGTGTCTATCGTACCTTGTTGCTTCGGCGGGCCCGCCGTTTCGACGGCC  3345888

Query  121      gccggggaggccttgcgcccccgggcccgcgcccgccgAAGACCCCAACATGAACGCTGT  180
                ||||||||||||| ||||||||||||||||||||||||||||||||||||||||||||||
Sbjct  3345889  GCCGGGGAGGCCTCGCGCCCCCGGGCCCGCGCCCGCCGAAGACCCCAACATGAACGCTGT  3345948

Query  181      TCTGAAAGTATGCAGTCTGAGTTGATTATCGTAATCAGTTAAAACTTTCAACAACGGATC  240
                |||||||||||||||||||||||||||||| |||||||||||||||||||||||||||||
Sbjct  3345949  TCTGAAAGTATGCAGTCTGAGTTGATTATCATAATCAGTTAAAACTTTCAACAACGGATC  3346008

Query  241      TCTTGGTTCCGGCATCGATGAAGAACGCAGCGAAATGCGATAAGTAATGTGAATTGCAGA  300
                ||||||||||||||||||||||||||||||||||||||||||||||||||||||||||||
Sbjct  3346009  TCTTGGTTCCGGCATCGATGAAGAACGCAGCGAAATGCGATAAGTAATGTGAATTGCAGA  3346068

Query  301      ATTCAGTGAATCATCGAGTCTTTGAACGCACATTGCGCCCCCTGGTATTCCGGGGGGCAT  360
                ||||||||||||||||||||||||||||||||||||||||||||||||||||||||||||
Sbjct  3346069  ATTCAGTGAATCATCGAGTCTTTGAACGCACATTGCGCCCCCTGGTATTCCGGGGGGCAT  3346128

Query  361      GCCTGTCCGAGCGTCATTGCTGCCCTCAAGCACGGCTTGTGTGTTGGGCCCCCGTCCCCC  420
                |||||||||||||||||||||||||||||||||||||||||||||||||||| |||||| 
Sbjct  3346129  GCCTGTCCGAGCGTCATTGCTGCCCTCAAGCACGGCTTGTGTGTTGGGCCCC-GTCCCC-  3346186

Query  421      TCTCCCGGGGGACGGGCCCGAAAGGCAGCGGCGGCACCGCGTCCGGTCCTCGAGCGTATG  480
                || ||| |||||||||||||||||||||||||||||||||||||||||||||||||||||
Sbjct  3346187  TCCCCC-GGGGACGGGCCCGAAAGGCAGCGGCGGCACCGCGTCCGGTCCTCGAGCGTATG  3346245

Query  481      GGGCTTTGTCACCTGCTCTGTAGGCCCGGCCGGCGCCAGCCGACACCCAACTTTATTTTT  540
                ||||||||||||| |||||||||||||||||||||||||||||||||||||||||  |||
Sbjct  3346246  GGGCTTTGTCACCCGCTCTGTAGGCCCGGCCGGCGCCAGCCGACACCCAACTTTA--TTT  3346303

Query  541      CTAAGGTTGACCTCGGATCAGGTAGGGATACCCGCTGAACTTAA  584
                ||||||||||||||||||||||||||||||||||||||||||||
Sbjct  3346304  CTAAGGTTGACCTCGGATCAGGTAGGGATACCCGCTGAACTTAA  3346347


 Score = 1018 bits (551),  Expect = 0.0
 Identities = 574/584 (98%), Gaps = 6/584 (1%)
 Strand=Plus/Plus

Query  1        CAAGGTTTCCGTAGGTGAACCTGCGGAAGGATCATTACCGAGTGAGGGCCCTCTGGGTCC  60
                ||||||||||||||||||||||||||||||||||||||||||||||||||||||||||||
Sbjct  3337688  CAAGGTTTCCGTAGGTGAACCTGCGGAAGGATCATTACCGAGTGAGGGCCCTCTGGGTCC  3337747

Query  61       AACCTCCCACCCGTGTCTATCGTACCTTGTTGCTTcggcgggcccgccgtttcgacggcc  120
                ||||||||||||||||||||||||||||||||||||||||||||||||||||||||||||
Sbjct  3337748  AACCTCCCACCCGTGTCTATCGTACCTTGTTGCTTCGGCGGGCCCGCCGTTTCGACGGCC  3337807

Query  121      gccggggaggccttgcgcccccgggcccgcgcccgccgAAGACCCCAACATGAACGCTGT  180
                ||||||||||||| ||| ||||||||||||||||||||||||||||||||||||||||||
Sbjct  3337808  GCCGGGGAGGCCTCGCG-CCCCGGGCCCGCGCCCGCCGAAGACCCCAACATGAACGCTGT  3337866

Query  181      TCTGAAAGTATGCAGTCTGAGTTGATTATCGTAATCAGTTAAAACTTTCAACAACGGATC  240
                |||||||||||||||||||||||||||||| |||||||||||||||||||||||||||||
Sbjct  3337867  TCTGAAAGTATGCAGTCTGAGTTGATTATCATAATCAGTTAAAACTTTCAACAACGGATC  3337926

Query  241      TCTTGGTTCCGGCATCGATGAAGAACGCAGCGAAATGCGATAAGTAATGTGAATTGCAGA  300
                ||||||||||||||||||||||||||||||||||||||||||||||||||||||||||||
Sbjct  3337927  TCTTGGTTCCGGCATCGATGAAGAACGCAGCGAAATGCGATAAGTAATGTGAATTGCAGA  3337986

Query  301      ATTCAGTGAATCATCGAGTCTTTGAACGCACATTGCGCCCCCTGGTATTCCGGGGGGCAT  360
                ||||||||||||||||||||||||||||||||||||||||||||||||||||||||||||
Sbjct  3337987  ATTCAGTGAATCATCGAGTCTTTGAACGCACATTGCGCCCCCTGGTATTCCGGGGGGCAT  3338046

Query  361      GCCTGTCCGAGCGTCATTGCTGCCCTCAAGCACGGCTTGTGTGTTGGGCCCCCGTCCCCC  420
                |||||||||||||||||||||||||||||||||||||||||||||||||||| |||||| 
Sbjct  3338047  GCCTGTCCGAGCGTCATTGCTGCCCTCAAGCACGGCTTGTGTGTTGGGCCCC-GTCCCC-  3338104

Query  421      TCTCCCGGGGGACGGGCCCGAAAGGCAGCGGCGGCACCGCGTCCGGTCCTCGAGCGTATG  480
                || ||| |||||||||||||||||||||||||||||||||||||||||||||||||||||
Sbjct  3338105  TCCCCC-GGGGACGGGCCCGAAAGGCAGCGGCGGCACCGCGTCCGGTCCTCGAGCGTATG  3338163

Query  481      GGGCTTTGTCACCTGCTCTGTAGGCCCGGCCGGCGCCAGCCGACACCCAACTTTATTTTT  540
                ||||||||||||| |||||||||||||||||||||||||||||||||||||||||  |||
Sbjct  3338164  GGGCTTTGTCACCCGCTCTGTAGGCCCGGCCGGCGCCAGCCGACACCCAACTTTA--TTT  3338221

Query  541      CTAAGGTTGACCTCGGATCAGGTAGGGATACCCGCTGAACTTAA  584
                ||||||||||||||||||||||||||||||||||||||||||||
Sbjct  3338222  CTAAGGTTGACCTCGGATCAGGTAGGGATACCCGCTGAACTTAA  3338265


>NW_020194294.1 Aspergillus novofumigatus IBT 16806 chromosome Unknown P174scaffold_21, 
whole genome shotgun sequence
Length=17644

 Score = 1024 bits (554),  Expect = 0.0
 Identities = 575/584 (98%), Gaps = 5/584 (1%)
 Strand=Plus/Minus

Query  1      CAAGGTTTCCGTAGGTGAACCTGCGGAAGGATCATTACCGAGTGAGGGCCCTCTGGGTCC  60
              ||||||||||||||||||||||||||||||||||||||||||||||||||||||||||||
Sbjct  12397  CAAGGTTTCCGTAGGTGAACCTGCGGAAGGATCATTACCGAGTGAGGGCCCTCTGGGTCC  12338

Query  61     AACCTCCCACCCGTGTCTATCGTACCTTGTTGCTTcggcgggcccgccgtttcgacggcc  120
              ||||||||||||||||||||||||||||||||||||||||||||||||||||||||||||
Sbjct  12337  AACCTCCCACCCGTGTCTATCGTACCTTGTTGCTTCGGCGGGCCCGCCGTTTCGACGGCC  12278

Query  121    gccggggaggccttgcgcccccgggcccgcgcccgccgAAGACCCCAACATGAACGCTGT  180
              ||||||||||||| ||||||||||||||||||||||||||||||||||||||||||||||
Sbjct  12277  GCCGGGGAGGCCTCGCGCCCCCGGGCCCGCGCCCGCCGAAGACCCCAACATGAACGCTGT  12218

Query  181    TCTGAAAGTATGCAGTCTGAGTTGATTATCGTAATCAGTTAAAACTTTCAACAACGGATC  240
              |||||||||||||||||||||||||||||| |||||||||||||||||||||||||||||
Sbjct  12217  TCTGAAAGTATGCAGTCTGAGTTGATTATCATAATCAGTTAAAACTTTCAACAACGGATC  12158

Query  241    TCTTGGTTCCGGCATCGATGAAGAACGCAGCGAAATGCGATAAGTAATGTGAATTGCAGA  300
              ||||||||||||||||||||||||||||||||||||||||||||||||||||||||||||
Sbjct  12157  TCTTGGTTCCGGCATCGATGAAGAACGCAGCGAAATGCGATAAGTAATGTGAATTGCAGA  12098

Query  301    ATTCAGTGAATCATCGAGTCTTTGAACGCACATTGCGCCCCCTGGTATTCCGGGGGGCAT  360
              ||||||||||||||||||||||||||||||||||||||||||||||||||||||||||||
Sbjct  12097  ATTCAGTGAATCATCGAGTCTTTGAACGCACATTGCGCCCCCTGGTATTCCGGGGGGCAT  12038

Query  361    GCCTGTCCGAGCGTCATTGCTGCCCTCAAGCACGGCTTGTGTGTTGGGCCCCCGTCCCCC  420
              |||||||||||||||||||||||||||||||||||||||||||||||||||| |||||| 
Sbjct  12037  GCCTGTCCGAGCGTCATTGCTGCCCTCAAGCACGGCTTGTGTGTTGGGCCCC-GTCCCC-  11980

Query  421    TCTCCCGGGGGACGGGCCCGAAAGGCAGCGGCGGCACCGCGTCCGGTCCTCGAGCGTATG  480
              || ||| |||||||||||||||||||||||||||||||||||||||||||||||||||||
Sbjct  11979  TCCCCC-GGGGACGGGCCCGAAAGGCAGCGGCGGCACCGCGTCCGGTCCTCGAGCGTATG  11921

Query  481    GGGCTTTGTCACCTGCTCTGTAGGCCCGGCCGGCGCCAGCCGACACCCAACTTTATTTTT  540
              ||||||||||||| ||||||||||||||||||||||||||||||||||||||||||||  
Sbjct  11920  GGGCTTTGTCACCCGCTCTGTAGGCCCGGCCGGCGCCAGCCGACACCCAACTTTATTT--  11863

Query  541    CTAAGGTTGACCTCGGATCAGGTAGGGATACCCGCTGAACTTAA  584
              ||||||||||||||||||||||||||||||||||||||||||||
Sbjct  11862  CTAAGGTTGACCTCGGATCAGGTAGGGATACCCGCTGAACTTAA  11819


 Score = 998 bits (540),  Expect = 0.0
 Identities = 571/584 (98%), Gaps = 9/584 (2%)
 Strand=Plus/Minus

Query  1     CAAGGTTTCCGTAGGTGAACCTGCGGAAGGATCATTACCGAGTGAGGGCCCTCTGGGTCC  60
             ||||||||||||||||||||||||||||||||||||||||||||||||||||||||||||
Sbjct  4310  CAAGGTTTCCGTAGGTGAACCTGCGGAAGGATCATTACCGAGTGAGGGCCCTCTGGGTCC  4251

Query  61    AACCTCCCACCCGTGTCTATCGTACCTTGTTGCTTcggcgggcccgccgtttcgacggcc  120
             ||||||||||||||||||||||||||||||||||||||||||||||||||||||||||||
Sbjct  4250  AACCTCCCACCCGTGTCTATCGTACCTTGTTGCTTCGGCGGGCCCGCCGTTTCGACGGCC  4191

Query  121   gccggggaggccttgcgcccccgggcccgcgcccgccgAAGACCCCAACATGAACGCTGT  180
             ||||||||||||| ||||||| ||||||||||||||||||||||||||||||||||||||
Sbjct  4190  GCCGGGGAGGCCTCGCGCCCC-GGGCCCGCGCCCGCCGAAGACCCCAACATGAACGCTGT  4132

Query  181   TCTGAAAGTATGCAGTCTGAGTTGATTATCGTAATCAGTTAAAACTTTCAACAACGGATC  240
             |||||||||||||||||||||||||||||| |||||||||||||||||||||||||||||
Sbjct  4131  TCTGAAAGTATGCAGTCTGAGTTGATTATCATAATCAGTTAAAACTTTCAACAACGGATC  4072

Query  241   TCTTGGTTCCGGCATCGATGAAGAACGCAGCGAAATGCGATAAGTAATGTGAATTGCAGA  300
             ||||||||||||||||||||||||||||||||||||||||||||||||||||||||||||
Sbjct  4071  TCTTGGTTCCGGCATCGATGAAGAACGCAGCGAAATGCGATAAGTAATGTGAATTGCAGA  4012

Query  301   ATTCAGTGAATCATCGAGTCTTTGAACGCACATTGCGCCCCCTGGTATTCCGGGGGGCAT  360
             |||||||||||||||||||||||||||||||||||||||||||||||||||||||| |||
Sbjct  4011  ATTCAGTGAATCATCGAGTCTTTGAACGCACATTGCGCCCCCTGGTATTCCGGGGG-CAT  3953

Query  361   GCCTGTCCGAGCGTCATTGCTGCCCTCAAGCACGGCTTGTGTGTTGGGCCCCCGTCCCCC  420
             |||||||||||||||||||||||||||||||||||||||||||||||||||  ||||| |
Sbjct  3952  GCCTGTCCGAGCGTCATTGCTGCCCTCAAGCACGGCTTGTGTGTTGGGCCC--GTCCCTC  3895

Query  421   TCTCCCGGGGGACGGGCCCGAAAGGCAGCGGCGGCACCGCGTCCGGTCCTCGAGCGTATG  480
              | ||| |||||||||||||||||||||||||||||||||||||||||||||||||||||
Sbjct  3894  -C-CCC-GGGGACGGGCCCGAAAGGCAGCGGCGGCACCGCGTCCGGTCCTCGAGCGTATG  3838

Query  481   GGGCTTTGTCACCTGCTCTGTAGGCCCGGCCGGCGCCAGCCGACACCCAACTTTATTTTT  540
             ||||||||||||| ||||||||||||||||||||||||||||||||||||||||||||  
Sbjct  3837  GGGCTTTGTCACCCGCTCTGTAGGCCCGGCCGGCGCCAGCCGACACCCAACTTTATTT--  3780

Query  541   CTAAGGTTGACCTCGGATCAGGTAGGGATACCCGCTGAACTTAA  584
             ||||||||||||||||||||||||||||||||||||||||||||
Sbjct  3779  CTAAGGTTGACCTCGGATCAGGTAGGGATACCCGCTGAACTTAA  3736


>JAAAPX010000306.1 Aspergillus fumigatiaffinis strain CNM-CM6805 NODE_306_length_12274_cov_1672.242059_pilon, 
whole genome shotgun sequence
Length=12274

 Score = 1020 bits (552),  Expect = 0.0
 Identities = 574/584 (98%), Gaps = 4/584 (1%)
 Strand=Plus/Minus

Query  1     CAAGGTTTCCGTAGGTGAACCTGCGGAAGGATCATTACCGAGTGAGGGCCCTCTGGGTCC  60
             ||||||||||||||||||||||||||||||||||||||||||||||||||||||||||||
Sbjct  2862  CAAGGTTTCCGTAGGTGAACCTGCGGAAGGATCATTACCGAGTGAGGGCCCTCTGGGTCC  2803

Query  61    AACCTCCCACCCGTGTCTATCGTACCTTGTTGCTTcggcgggcccgccgtttcgacggcc  120
             ||||||||||||||||||||||||||||||||||||||||||||||||||||||||||||
Sbjct  2802  AACCTCCCACCCGTGTCTATCGTACCTTGTTGCTTCGGCGGGCCCGCCGTTTCGACGGCC  2743

Query  121   gccggggaggccttgcgcccccgggcccgcgcccgccgAAGACCCCAACATGAACGCTGT  180
             ||||||||||||| ||||||||||||||||||||||||||||||||||||||||||||||
Sbjct  2742  GCCGGGGAGGCCTCGCGCCCCCGGGCCCGCGCCCGCCGAAGACCCCAACATGAACGCTGT  2683

Query  181   TCTGAAAGTATGCAGTCTGAGTTGATTATCGTAATCAGTTAAAACTTTCAACAACGGATC  240
             |||||||||||||||||||||||||||||| |||||||||||||||||||||||||||||
Sbjct  2682  TCTGAAAGTATGCAGTCTGAGTTGATTATCATAATCAGTTAAAACTTTCAACAACGGATC  2623

Query  241   TCTTGGTTCCGGCATCGATGAAGAACGCAGCGAAATGCGATAAGTAATGTGAATTGCAGA  300
             ||||||||||||||||||||||||||||||||||||||||||||||||||||||||||||
Sbjct  2622  TCTTGGTTCCGGCATCGATGAAGAACGCAGCGAAATGCGATAAGTAATGTGAATTGCAGA  2563

Query  301   ATTCAGTGAATCATCGAGTCTTTGAACGCACATTGCGCCCCCTGGTATTCCGGGGGGCAT  360
             ||||||||||||||||||||||||||||||||||||||||||||||||||||||||||||
Sbjct  2562  ATTCAGTGAATCATCGAGTCTTTGAACGCACATTGCGCCCCCTGGTATTCCGGGGGGCAT  2503

Query  361   GCCTGTCCGAGCGTCATTGCTGCCCTCAAGCACGGCTTGTGTGTTGGGCCCCCGTCCCCC  420
             |||||||||||||||||||||||||||||||||||||||||||||||||||| |||||| 
Sbjct  2502  GCCTGTCCGAGCGTCATTGCTGCCCTCAAGCACGGCTTGTGTGTTGGGCCCC-GTCCCC-  2445

Query  421   TCTCCCGGGGGACGGGCCCGAAAGGCAGCGGCGGCACCGCGTCCGGTCCTCGAGCGTATG  480
             || ||| |||||||||||||||||||||||||||||||||||||| ||||||||||||||
Sbjct  2444  TCCCCC-GGGGACGGGCCCGAAAGGCAGCGGCGGCACCGCGTCCGATCCTCGAGCGTATG  2386

Query  481   GGGCTTTGTCACCTGCTCTGTAGGCCCGGCCGGCGCCAGCCGACACCCAACTTTATTTTT  540
             ||||||||||||| |||||||||||||||||||||||||||||||||||||||| | |||
Sbjct  2385  GGGCTTTGTCACCCGCTCTGTAGGCCCGGCCGGCGCCAGCCGACACCCAACTTT-TATTT  2327

Query  541   CTAAGGTTGACCTCGGATCAGGTAGGGATACCCGCTGAACTTAA  584
             ||||||||||||||||||||||||||||||||||||||||||||
Sbjct  2326  CTAAGGTTGACCTCGGATCAGGTAGGGATACCCGCTGAACTTAA  2283


 Score = 1020 bits (552),  Expect = 0.0
 Identities = 574/584 (98%), Gaps = 4/584 (1%)
 Strand=Plus/Plus

Query  1     CAAGGTTTCCGTAGGTGAACCTGCGGAAGGATCATTACCGAGTGAGGGCCCTCTGGGTCC  60
             ||||||||||||||||||||||||||||||||||||||||||||||||||||||||||||
Sbjct  9413  CAAGGTTTCCGTAGGTGAACCTGCGGAAGGATCATTACCGAGTGAGGGCCCTCTGGGTCC  9472

Query  61    AACCTCCCACCCGTGTCTATCGTACCTTGTTGCTTcggcgggcccgccgtttcgacggcc  120
             ||||||||||||||||||||||||||||||||||||||||||||||||||||||||||||
Sbjct  9473  AACCTCCCACCCGTGTCTATCGTACCTTGTTGCTTCGGCGGGCCCGCCGTTTCGACGGCC  9532

Query  121   gccggggaggccttgcgcccccgggcccgcgcccgccgAAGACCCCAACATGAACGCTGT  180
             ||||||||||||| ||||||||||||||||||||||||||||||||||||||||||||||
Sbjct  9533  GCCGGGGAGGCCTCGCGCCCCCGGGCCCGCGCCCGCCGAAGACCCCAACATGAACGCTGT  9592

Query  181   TCTGAAAGTATGCAGTCTGAGTTGATTATCGTAATCAGTTAAAACTTTCAACAACGGATC  240
             |||||||||||||||||||||||||||||| |||||||||||||||||||||||||||||
Sbjct  9593  TCTGAAAGTATGCAGTCTGAGTTGATTATCATAATCAGTTAAAACTTTCAACAACGGATC  9652

Query  241   TCTTGGTTCCGGCATCGATGAAGAACGCAGCGAAATGCGATAAGTAATGTGAATTGCAGA  300
             ||||||||||||||||||||||||||||||||||||||||||||||||||||||||||||
Sbjct  9653  TCTTGGTTCCGGCATCGATGAAGAACGCAGCGAAATGCGATAAGTAATGTGAATTGCAGA  9712

Query  301   ATTCAGTGAATCATCGAGTCTTTGAACGCACATTGCGCCCCCTGGTATTCCGGGGGGCAT  360
             ||||||||||||||||||||||||||||||||||||||||||||||||||||||||||||
Sbjct  9713  ATTCAGTGAATCATCGAGTCTTTGAACGCACATTGCGCCCCCTGGTATTCCGGGGGGCAT  9772

Query  361   GCCTGTCCGAGCGTCATTGCTGCCCTCAAGCACGGCTTGTGTGTTGGGCCCCCGTCCCCC  420
             |||||||||||||||||||||||||||||||||||||||||||||||||||| |||||| 
Sbjct  9773  GCCTGTCCGAGCGTCATTGCTGCCCTCAAGCACGGCTTGTGTGTTGGGCCCC-GTCCCC-  9830

Query  421   TCTCCCGGGGGACGGGCCCGAAAGGCAGCGGCGGCACCGCGTCCGGTCCTCGAGCGTATG  480
             || ||| |||||||||||||||||||||||||||||||||||||| ||||||||||||||
Sbjct  9831  TCCCCC-GGGGACGGGCCCGAAAGGCAGCGGCGGCACCGCGTCCGATCCTCGAGCGTATG  9889

Query  481   GGGCTTTGTCACCTGCTCTGTAGGCCCGGCCGGCGCCAGCCGACACCCAACTTTATTTTT  540
             ||||||||||||| |||||||||||||||||||||||||||||||||||||||| | |||
Sbjct  9890  GGGCTTTGTCACCCGCTCTGTAGGCCCGGCCGGCGCCAGCCGACACCCAACTTT-TATTT  9948

Query  541   CTAAGGTTGACCTCGGATCAGGTAGGGATACCCGCTGAACTTAA  584
             ||||||||||||||||||||||||||||||||||||||||||||
Sbjct  9949  CTAAGGTTGACCTCGGATCAGGTAGGGATACCCGCTGAACTTAA  9992


>BBXM02000016.1 Aspergillus udagawae IFM 46973 DNA, scaffold_16, whole genome 
shotgun sequence
Length=1346

 Score = 1018 bits (551),  Expect = 0.0
 Identities = 575/586 (98%), Gaps = 4/586 (1%)
 Strand=Plus/Plus

Query  1    CAAGGTTTCCGTAGGTGAACCTGCGGAAGGATCATTACCGAGTGAGGGCCCTCTGGGTCC  60
            ||||||||||||||||||||||||||||||||||||||||||||||||||||||||||||
Sbjct  77   CAAGGTTTCCGTAGGTGAACCTGCGGAAGGATCATTACCGAGTGAGGGCCCTCTGGGTCC  136

Query  61   AACCTCCCACCCGTGTCTATCGTACCTTGTTGCTTcggcgggcccgccgtttcgacggcc  120
            ||||||||||||||||||||||||||||||||||||||||||||||||||||||||||||
Sbjct  137  AACCTCCCACCCGTGTCTATCGTACCTTGTTGCTTCGGCGGGCCCGCCGTTTCGACGGCC  196

Query  121  gccggggaggccttgcgcccccgggcccgcgcccgccgAAGACCCCAACATGAACGCTGT  180
            ||||||||||||| ||||||||||||||||||||||||||||||||||||||||| ||||
Sbjct  197  GCCGGGGAGGCCTCGCGCCCCCGGGCCCGCGCCCGCCGAAGACCCCAACATGAACTCTGT  256

Query  181  TCTGAAAGTATGCAGTCTGAGTTGATTATCGTAATCAGTTAAAACTTTCAACAACGGATC  240
            |||||||||||||||||||||||||||||| |||||||||||||||||||||||||||||
Sbjct  257  TCTGAAAGTATGCAGTCTGAGTTGATTATCATAATCAGTTAAAACTTTCAACAACGGATC  316

Query  241  TCTTGGTTCCGGCATCGATGAAGAACGCAGCGAAATGCGATAAGTAATGTGAATTGCAGA  300
            ||||||||||||||||||||||||||||||||||||||||||||||||||||||||||||
Sbjct  317  TCTTGGTTCCGGCATCGATGAAGAACGCAGCGAAATGCGATAAGTAATGTGAATTGCAGA  376

Query  301  ATTCAGTGAATCATCGAGTCTTTGAACGCACATTGCGCCCCCTGGTATTCCGGGGGGCAT  360
            ||||||||||||||||||||||||||||||||||||||||||||||||||||||||||||
Sbjct  377  ATTCAGTGAATCATCGAGTCTTTGAACGCACATTGCGCCCCCTGGTATTCCGGGGGGCAT  436

Query  361  GCCTGTCCGAGCGTCATTGCTGCCCTCAAGCACGGCTTGTGTGTTGGGCCCCCGTCCCCC  420
            ||||||||||||||||||||||||||||||||||||||||||||||||||||||||||| 
Sbjct  437  GCCTGTCCGAGCGTCATTGCTGCCCTCAAGCACGGCTTGTGTGTTGGGCCCCCGTCCCCG  496

Query  421  -TCTCCCG-GGGGACGGGCCCGAAAGGCAGCGGCGGCACCGCGTCCGGTCCTCGAGCGTA  478
             | ||||  |||||||||||||||||||||||||||||||||||||||||||||||||||
Sbjct  497  GTTTCCCCCGGGGACGGGCCCGAAAGGCAGCGGCGGCACCGCGTCCGGTCCTCGAGCGTA  556

Query  479  TGGGGCTTTGTCACCTGCTCTGTAGGCCCGGCCGGCGCCAGCCGACACCCAACTTTATTT  538
            ||||||||||||||| |||||||||||||||||||||||||||||||||||||||||  |
Sbjct  557  TGGGGCTTTGTCACCCGCTCTGTAGGCCCGGCCGGCGCCAGCCGACACCCAACTTTA--T  614

Query  539  TTCTAAGGTTGACCTCGGATCAGGTAGGGATACCCGCTGAACTTAA  584
            ||||||||||||||||||||||||||||||||||||||||||||||
Sbjct  615  TTCTAAGGTTGACCTCGGATCAGGTAGGGATACCCGCTGAACTTAA  660


>NW_025091279.1 Aspergillus udagawae IFM 46973 DNA, scaffold_16, whole genome 
shotgun sequence
Length=1346

 Score = 1018 bits (551),  Expect = 0.0
 Identities = 575/586 (98%), Gaps = 4/586 (1%)
 Strand=Plus/Plus

Query  1    CAAGGTTTCCGTAGGTGAACCTGCGGAAGGATCATTACCGAGTGAGGGCCCTCTGGGTCC  60
            ||||||||||||||||||||||||||||||||||||||||||||||||||||||||||||
Sbjct  77   CAAGGTTTCCGTAGGTGAACCTGCGGAAGGATCATTACCGAGTGAGGGCCCTCTGGGTCC  136

Query  61   AACCTCCCACCCGTGTCTATCGTACCTTGTTGCTTcggcgggcccgccgtttcgacggcc  120
            ||||||||||||||||||||||||||||||||||||||||||||||||||||||||||||
Sbjct  137  AACCTCCCACCCGTGTCTATCGTACCTTGTTGCTTCGGCGGGCCCGCCGTTTCGACGGCC  196

Query  121  gccggggaggccttgcgcccccgggcccgcgcccgccgAAGACCCCAACATGAACGCTGT  180
            ||||||||||||| ||||||||||||||||||||||||||||||||||||||||| ||||
Sbjct  197  GCCGGGGAGGCCTCGCGCCCCCGGGCCCGCGCCCGCCGAAGACCCCAACATGAACTCTGT  256

Query  181  TCTGAAAGTATGCAGTCTGAGTTGATTATCGTAATCAGTTAAAACTTTCAACAACGGATC  240
            |||||||||||||||||||||||||||||| |||||||||||||||||||||||||||||
Sbjct  257  TCTGAAAGTATGCAGTCTGAGTTGATTATCATAATCAGTTAAAACTTTCAACAACGGATC  316

Query  241  TCTTGGTTCCGGCATCGATGAAGAACGCAGCGAAATGCGATAAGTAATGTGAATTGCAGA  300
            ||||||||||||||||||||||||||||||||||||||||||||||||||||||||||||
Sbjct  317  TCTTGGTTCCGGCATCGATGAAGAACGCAGCGAAATGCGATAAGTAATGTGAATTGCAGA  376

Query  301  ATTCAGTGAATCATCGAGTCTTTGAACGCACATTGCGCCCCCTGGTATTCCGGGGGGCAT  360
            ||||||||||||||||||||||||||||||||||||||||||||||||||||||||||||
Sbjct  377  ATTCAGTGAATCATCGAGTCTTTGAACGCACATTGCGCCCCCTGGTATTCCGGGGGGCAT  436

Query  361  GCCTGTCCGAGCGTCATTGCTGCCCTCAAGCACGGCTTGTGTGTTGGGCCCCCGTCCCCC  420
            ||||||||||||||||||||||||||||||||||||||||||||||||||||||||||| 
Sbjct  437  GCCTGTCCGAGCGTCATTGCTGCCCTCAAGCACGGCTTGTGTGTTGGGCCCCCGTCCCCG  496

Query  421  -TCTCCCG-GGGGACGGGCCCGAAAGGCAGCGGCGGCACCGCGTCCGGTCCTCGAGCGTA  478
             | ||||  |||||||||||||||||||||||||||||||||||||||||||||||||||
Sbjct  497  GTTTCCCCCGGGGACGGGCCCGAAAGGCAGCGGCGGCACCGCGTCCGGTCCTCGAGCGTA  556

Query  479  TGGGGCTTTGTCACCTGCTCTGTAGGCCCGGCCGGCGCCAGCCGACACCCAACTTTATTT  538
            ||||||||||||||| |||||||||||||||||||||||||||||||||||||||||  |
Sbjct  557  TGGGGCTTTGTCACCCGCTCTGTAGGCCCGGCCGGCGCCAGCCGACACCCAACTTTA--T  614

Query  539  TTCTAAGGTTGACCTCGGATCAGGTAGGGATACCCGCTGAACTTAA  584
            ||||||||||||||||||||||||||||||||||||||||||||||
Sbjct  615  TTCTAAGGTTGACCTCGGATCAGGTAGGGATACCCGCTGAACTTAA  660


>MSZS01000019.1 Aspergillus novofumigatus IBT 16806 P174scaffold_19, whole genome 
shotgun sequence
Length=19468

 Score = 1011 bits (547),  Expect = 0.0
 Identities = 573/584 (98%), Gaps = 7/584 (1%)
 Strand=Plus/Plus

Query  1      CAAGGTTTCCGTAGGTGAACCTGCGGAAGGATCATTACCGAGTGAGGGCCCTCTGGGTCC  60
              ||||||||||||||||||||||||||||||||||||||||||||||||||||||||||||
Sbjct  14050  CAAGGTTTCCGTAGGTGAACCTGCGGAAGGATCATTACCGAGTGAGGGCCCTCTGGGTCC  14109

Query  61     AACCTCCCACCCGTGTCTATCGTACCTTGTTGCTTcggcgggcccgccgtttcgacggcc  120
              ||||||||||||||||||||||||||||||||||||||||||||||||||||||||||||
Sbjct  14110  AACCTCCCACCCGTGTCTATCGTACCTTGTTGCTTCGGCGGGCCCGCCGTTTCGACGGCC  14169

Query  121    gccggggaggccttgcgcccccgggcccgcgcccgccgAAGACCCCAACATGAACGCTGT  180
              ||||||||||||| ||| ||||||||||||||||||||||||||||||||||||||||||
Sbjct  14170  GCCGGGGAGGCCTCGCG-CCCCGGGCCCGCGCCCGCCGAAGACCCCAACATGAACGCTGT  14228

Query  181    TCTGAAAGTATGCAGTCTGAGTTGATTATCGTAATCAGTTAAAACTTTCAACAACGGATC  240
              |||||||||||||||||||||||||||||| |||||||||||||||||||||||||||||
Sbjct  14229  TCTGAAAGTATGCAGTCTGAGTTGATTATCATAATCAGTTAAAACTTTCAACAACGGATC  14288

Query  241    TCTTGGTTCCGGCATCGATGAAGAACGCAGCGAAATGCGATAAGTAATGTGAATTGCAGA  300
              ||||||||||||||||||||||||||||||||||||||||||||||||||||||||||||
Sbjct  14289  TCTTGGTTCCGGCATCGATGAAGAACGCAGCGAAATGCGATAAGTAATGTGAATTGCAGA  14348

Query  301    ATTCAGTGAATCATCGAGTCTTTGAACGCACATTGCGCCCCCTGGTATTCCGGGGGGCAT  360
              ||||||||||||||||||||||||||||||||||||||||||||||||||| ||||||||
Sbjct  14349  ATTCAGTGAATCATCGAGTCTTTGAACGCACATTGCGCCCCCTGGTATTCC-GGGGGCAT  14407

Query  361    GCCTGTCCGAGCGTCATTGCTGCCCTCAAGCACGGCTTGTGTGTTGGGCCCCCGTCCCCC  420
              |||||||||||||||||||||||||||||||||||||||||||||||||||| |||||| 
Sbjct  14408  GCCTGTCCGAGCGTCATTGCTGCCCTCAAGCACGGCTTGTGTGTTGGGCCCC-GTCCCC-  14465

Query  421    TCTCCCGGGGGACGGGCCCGAAAGGCAGCGGCGGCACCGCGTCCGGTCCTCGAGCGTATG  480
              || ||| |||||||||||||||||||||||||||||||||||||||||||||||||||||
Sbjct  14466  TCCCCC-GGGGACGGGCCCGAAAGGCAGCGGCGGCACCGCGTCCGGTCCTCGAGCGTATG  14524

Query  481    GGGCTTTGTCACCTGCTCTGTAGGCCCGGCCGGCGCCAGCCGACACCCAACTTTATTTTT  540
              ||||||||||||| |||||||||||||||||||||||||||||||||||||||||  |||
Sbjct  14525  GGGCTTTGTCACCCGCTCTGTAGGCCCGGCCGGCGCCAGCCGACACCCAACTTTA--TTT  14582

Query  541    CTAAGGTTGACCTCGGATCAGGTAGGGATACCCGCTGAACTTAA  584
              ||||||||||||||||||||||||||||||||||||||||||||
Sbjct  14583  CTAAGGTTGACCTCGGATCAGGTAGGGATACCCGCTGAACTTAA  14626


 Score = 1003 bits (543),  Expect = 0.0
 Identities = 572/584 (98%), Gaps = 9/584 (2%)
 Strand=Plus/Plus

Query  1     CAAGGTTTCCGTAGGTGAACCTGCGGAAGGATCATTACCGAGTGAGGGCCCTCTGGGTCC  60
             ||||||||||||||||||||||||||||||||||||||||||||||||||||||||||||
Sbjct  5985  CAAGGTTTCCGTAGGTGAACCTGCGGAAGGATCATTACCGAGTGAGGGCCCTCTGGGTCC  6044

Query  61    AACCTCCCACCCGTGTCTATCGTACCTTGTTGCTTcggcgggcccgccgtttcgacggcc  120
             ||||||||||||||||||||||||||||||||||||||||||||||||||||||||||||
Sbjct  6045  AACCTCCCACCCGTGTCTATCGTACCTTGTTGCTTCGGCGGGCCCGCCGTTTCGACGGCC  6104

Query  121   gccggggaggccttgcgcccccgggcccgcgcccgccgAAGACCCCAACATGAACGCTGT  180
             ||||||||||||| ||| ||||||||||||||||||||||||||||||||||||||||||
Sbjct  6105  GCCGGGGAGGCCTCGCG-CCCCGGGCCCGCGCCCGCCGAAGACCCCAACATGAACGCTGT  6163

Query  181   TCTGAAAGTATGCAGTCTGAGTTGATTATCGTAATCAGTTAAAACTTTCAACAACGGATC  240
             |||||||||||||||||||||||||||||| |||||||||||||||||||||||||||||
Sbjct  6164  TCTGAAAGTATGCAGTCTGAGTTGATTATCATAATCAGTTAAAACTTTCAACAACGGATC  6223

Query  241   TCTTGGTTCCGGCATCGATGAAGAACGCAGCGAAATGCGATAAGTAATGTGAATTGCAGA  300
             ||||||||||||||||||||||||||||||||||||||||||||||||||||||||||||
Sbjct  6224  TCTTGGTTCCGGCATCGATGAAGAACGCAGCGAAATGCGATAAGTAATGTGAATTGCAGA  6283

Query  301   ATTCAGTGAATCATCGAGTCTTTGAACGCACATTGCGCCCCCTGGTATTCCGGGGGGCAT  360
             ||||||||||||||||||||||||||||||||||||||||||||||||||| ||||||||
Sbjct  6284  ATTCAGTGAATCATCGAGTCTTTGAACGCACATTGCGCCCCCTGGTATTCC-GGGGGCAT  6342

Query  361   GCCTGTCCGAGCGTCATTGCTGCCCTCAAGCACGGCTTGTGTGTTGGGCCCCCGTCCCCC  420
             |||||||||||||||||||||||||||||||||||||||||||||||||||| |||||| 
Sbjct  6343  GCCTGTCCGAGCGTCATTGCTGCCCTCAAGCACGGCTTGTGTGTTGGGCCCC-GTCCCC-  6400

Query  421   TCTCCCGGGGGACGGGCCCGAAAGGCAGCGGCGGCACCGCGTCCGGTCCTCGAGCGTATG  480
             || |||  ||||||||||||||||||||||||||||||||||||||||||||||||||||
Sbjct  6401  TC-CCC--GGGACGGGCCCGAAAGGCAGCGGCGGCACCGCGTCCGGTCCTCGAGCGTATG  6457

Query  481   GGGCTTTGTCACCTGCTCTGTAGGCCCGGCCGGCGCCAGCCGACACCCAACTTTATTTTT  540
             ||||||||||||| |||||||||||||||||||||||||||||||||||||||||  |||
Sbjct  6458  GGGCTTTGTCACCCGCTCTGTAGGCCCGGCCGGCGCCAGCCGACACCCAACTTTA--TTT  6515

Query  541   CTAAGGTTGACCTCGGATCAGGTAGGGATACCCGCTGAACTTAA  584
             ||||||||||||||||||||||||||||||||||||||||||||
Sbjct  6516  CTAAGGTTGACCTCGGATCAGGTAGGGATACCCGCTGAACTTAA  6559


>NW_020194292.1 Aspergillus novofumigatus IBT 16806 chromosome Unknown P174scaffold_19, 
whole genome shotgun sequence
Length=19468

 Score = 1011 bits (547),  Expect = 0.0
 Identities = 573/584 (98%), Gaps = 7/584 (1%)
 Strand=Plus/Plus

Query  1      CAAGGTTTCCGTAGGTGAACCTGCGGAAGGATCATTACCGAGTGAGGGCCCTCTGGGTCC  60
              ||||||||||||||||||||||||||||||||||||||||||||||||||||||||||||
Sbjct  14050  CAAGGTTTCCGTAGGTGAACCTGCGGAAGGATCATTACCGAGTGAGGGCCCTCTGGGTCC  14109

Query  61     AACCTCCCACCCGTGTCTATCGTACCTTGTTGCTTcggcgggcccgccgtttcgacggcc  120
              ||||||||||||||||||||||||||||||||||||||||||||||||||||||||||||
Sbjct  14110  AACCTCCCACCCGTGTCTATCGTACCTTGTTGCTTCGGCGGGCCCGCCGTTTCGACGGCC  14169

Query  121    gccggggaggccttgcgcccccgggcccgcgcccgccgAAGACCCCAACATGAACGCTGT  180
              ||||||||||||| ||| ||||||||||||||||||||||||||||||||||||||||||
Sbjct  14170  GCCGGGGAGGCCTCGCG-CCCCGGGCCCGCGCCCGCCGAAGACCCCAACATGAACGCTGT  14228

Query  181    TCTGAAAGTATGCAGTCTGAGTTGATTATCGTAATCAGTTAAAACTTTCAACAACGGATC  240
              |||||||||||||||||||||||||||||| |||||||||||||||||||||||||||||
Sbjct  14229  TCTGAAAGTATGCAGTCTGAGTTGATTATCATAATCAGTTAAAACTTTCAACAACGGATC  14288

Query  241    TCTTGGTTCCGGCATCGATGAAGAACGCAGCGAAATGCGATAAGTAATGTGAATTGCAGA  300
              ||||||||||||||||||||||||||||||||||||||||||||||||||||||||||||
Sbjct  14289  TCTTGGTTCCGGCATCGATGAAGAACGCAGCGAAATGCGATAAGTAATGTGAATTGCAGA  14348

Query  301    ATTCAGTGAATCATCGAGTCTTTGAACGCACATTGCGCCCCCTGGTATTCCGGGGGGCAT  360
              ||||||||||||||||||||||||||||||||||||||||||||||||||| ||||||||
Sbjct  14349  ATTCAGTGAATCATCGAGTCTTTGAACGCACATTGCGCCCCCTGGTATTCC-GGGGGCAT  14407

Query  361    GCCTGTCCGAGCGTCATTGCTGCCCTCAAGCACGGCTTGTGTGTTGGGCCCCCGTCCCCC  420
              |||||||||||||||||||||||||||||||||||||||||||||||||||| |||||| 
Sbjct  14408  GCCTGTCCGAGCGTCATTGCTGCCCTCAAGCACGGCTTGTGTGTTGGGCCCC-GTCCCC-  14465

Query  421    TCTCCCGGGGGACGGGCCCGAAAGGCAGCGGCGGCACCGCGTCCGGTCCTCGAGCGTATG  480
              || ||| |||||||||||||||||||||||||||||||||||||||||||||||||||||
Sbjct  14466  TCCCCC-GGGGACGGGCCCGAAAGGCAGCGGCGGCACCGCGTCCGGTCCTCGAGCGTATG  14524

Query  481    GGGCTTTGTCACCTGCTCTGTAGGCCCGGCCGGCGCCAGCCGACACCCAACTTTATTTTT  540
              ||||||||||||| |||||||||||||||||||||||||||||||||||||||||  |||
Sbjct  14525  GGGCTTTGTCACCCGCTCTGTAGGCCCGGCCGGCGCCAGCCGACACCCAACTTTA--TTT  14582

Query  541    CTAAGGTTGACCTCGGATCAGGTAGGGATACCCGCTGAACTTAA  584
              ||||||||||||||||||||||||||||||||||||||||||||
Sbjct  14583  CTAAGGTTGACCTCGGATCAGGTAGGGATACCCGCTGAACTTAA  14626


 Score = 1003 bits (543),  Expect = 0.0
 Identities = 572/584 (98%), Gaps = 9/584 (2%)
 Strand=Plus/Plus

Query  1     CAAGGTTTCCGTAGGTGAACCTGCGGAAGGATCATTACCGAGTGAGGGCCCTCTGGGTCC  60
             ||||||||||||||||||||||||||||||||||||||||||||||||||||||||||||
Sbjct  5985  CAAGGTTTCCGTAGGTGAACCTGCGGAAGGATCATTACCGAGTGAGGGCCCTCTGGGTCC  6044

Query  61    AACCTCCCACCCGTGTCTATCGTACCTTGTTGCTTcggcgggcccgccgtttcgacggcc  120
             ||||||||||||||||||||||||||||||||||||||||||||||||||||||||||||
Sbjct  6045  AACCTCCCACCCGTGTCTATCGTACCTTGTTGCTTCGGCGGGCCCGCCGTTTCGACGGCC  6104

Query  121   gccggggaggccttgcgcccccgggcccgcgcccgccgAAGACCCCAACATGAACGCTGT  180
             ||||||||||||| ||| ||||||||||||||||||||||||||||||||||||||||||
Sbjct  6105  GCCGGGGAGGCCTCGCG-CCCCGGGCCCGCGCCCGCCGAAGACCCCAACATGAACGCTGT  6163

Query  181   TCTGAAAGTATGCAGTCTGAGTTGATTATCGTAATCAGTTAAAACTTTCAACAACGGATC  240
             |||||||||||||||||||||||||||||| |||||||||||||||||||||||||||||
Sbjct  6164  TCTGAAAGTATGCAGTCTGAGTTGATTATCATAATCAGTTAAAACTTTCAACAACGGATC  6223

Query  241   TCTTGGTTCCGGCATCGATGAAGAACGCAGCGAAATGCGATAAGTAATGTGAATTGCAGA  300
             ||||||||||||||||||||||||||||||||||||||||||||||||||||||||||||
Sbjct  6224  TCTTGGTTCCGGCATCGATGAAGAACGCAGCGAAATGCGATAAGTAATGTGAATTGCAGA  6283

Query  301   ATTCAGTGAATCATCGAGTCTTTGAACGCACATTGCGCCCCCTGGTATTCCGGGGGGCAT  360
             ||||||||||||||||||||||||||||||||||||||||||||||||||| ||||||||
Sbjct  6284  ATTCAGTGAATCATCGAGTCTTTGAACGCACATTGCGCCCCCTGGTATTCC-GGGGGCAT  6342

Query  361   GCCTGTCCGAGCGTCATTGCTGCCCTCAAGCACGGCTTGTGTGTTGGGCCCCCGTCCCCC  420
             |||||||||||||||||||||||||||||||||||||||||||||||||||| |||||| 
Sbjct  6343  GCCTGTCCGAGCGTCATTGCTGCCCTCAAGCACGGCTTGTGTGTTGGGCCCC-GTCCCC-  6400

Query  421   TCTCCCGGGGGACGGGCCCGAAAGGCAGCGGCGGCACCGCGTCCGGTCCTCGAGCGTATG  480
             || |||  ||||||||||||||||||||||||||||||||||||||||||||||||||||
Sbjct  6401  TC-CCC--GGGACGGGCCCGAAAGGCAGCGGCGGCACCGCGTCCGGTCCTCGAGCGTATG  6457

Query  481   GGGCTTTGTCACCTGCTCTGTAGGCCCGGCCGGCGCCAGCCGACACCCAACTTTATTTTT  540
             ||||||||||||| |||||||||||||||||||||||||||||||||||||||||  |||
Sbjct  6458  GGGCTTTGTCACCCGCTCTGTAGGCCCGGCCGGCGCCAGCCGACACCCAACTTTA--TTT  6515

Query  541   CTAAGGTTGACCTCGGATCAGGTAGGGATACCCGCTGAACTTAA  584
             ||||||||||||||||||||||||||||||||||||||||||||
Sbjct  6516  CTAAGGTTGACCTCGGATCAGGTAGGGATACCCGCTGAACTTAA  6559


>JACBAG010001485.1 Aspergillus felis isolate CNM-CM7691 NODE_443_length_3137_cov_1356.505253_pilon, 
whole genome shotgun sequence
Length=3137

 Score = 1007 bits (545),  Expect = 0.0
 Identities = 573/586 (98%), Gaps = 4/586 (1%)
 Strand=Plus/Plus

Query  1     CAAGGTTTCCGTAGGTGAACCTGCGGAAGGATCATTACCGAGTGAGGGCCCTCTGGGTCC  60
             ||||||||||||||||||||||||||||||||||||||||||||||||||||||||||||
Sbjct  521   CAAGGTTTCCGTAGGTGAACCTGCGGAAGGATCATTACCGAGTGAGGGCCCTCTGGGTCC  580

Query  61    AACCTCCCACCCGTGTCTATCGTACCTTGTTGCTTcggcgggcccgccgtttcgacggcc  120
             |||||||||||||||||||| |||||||||||||||||||||||||||||||||||||||
Sbjct  581   AACCTCCCACCCGTGTCTATTGTACCTTGTTGCTTCGGCGGGCCCGCCGTTTCGACGGCC  640

Query  121   gccggggaggccttgcgcccccgggcccgcgcccgccgAAGACCCCAACATGAACGCTGT  180
             ||||||||||||| ||||||||||||||||||||||||||||||||||||||||||||||
Sbjct  641   GCCGGGGAGGCCTCGCGCCCCCGGGCCCGCGCCCGCCGAAGACCCCAACATGAACGCTGT  700

Query  181   TCTGAAAGTATGCAGTCTGAGTTGATTATCGTAATCAGTTAAAACTTTCAACAACGGATC  240
             |||||||||||||||||||||||||||||| |||||||||||||||||||||||||||||
Sbjct  701   TCTGAAAGTATGCAGTCTGAGTTGATTATCATAATCAGTTAAAACTTTCAACAACGGATC  760

Query  241   TCTTGGTTCCGGCATCGATGAAGAACGCAGCGAAATGCGATAAGTAATGTGAATTGCAGA  300
             ||||||||||||||||||||||||||||||||||||||||||| ||||||||||||||||
Sbjct  761   TCTTGGTTCCGGCATCGATGAAGAACGCAGCGAAATGCGATAAATAATGTGAATTGCAGA  820

Query  301   ATTCAGTGAATCATCGAGTCTTTGAACGCACATTGCGCCCCCTGGTATTCCGGGGGGCAT  360
             ||||||||||||||||||||||||||||||||||||||||||||||||||||||||||||
Sbjct  821   ATTCAGTGAATCATCGAGTCTTTGAACGCACATTGCGCCCCCTGGTATTCCGGGGGGCAT  880

Query  361   GCCTGTCCGAGCGTCATTGCTGCCCTCAAGCACGGCTTGTGTGTTGGGCCCCCGTCCCCC  420
             |||||||||||||||||||||||||||||||||||||||||||||||||| |||||||| 
Sbjct  881   GCCTGTCCGAGCGTCATTGCTGCCCTCAAGCACGGCTTGTGTGTTGGGCCGCCGTCCCCG  940

Query  421   -TCTCCCG-GGGGACGGGCCCGAAAGGCAGCGGCGGCACCGCGTCCGGTCCTCGAGCGTA  478
              | ||||  |||||||||||||||||||||||||||||||||||||||||||||||||||
Sbjct  941   GTTTCCCCCGGGGACGGGCCCGAAAGGCAGCGGCGGCACCGCGTCCGGTCCTCGAGCGTA  1000

Query  479   TGGGGCTTTGTCACCTGCTCTGTAGGCCCGGCCGGCGCCAGCCGACACCCAACTTTATTT  538
             ||||||||||||||| |||||||||||||||||||||||||||||||||||||||||  |
Sbjct  1001  TGGGGCTTTGTCACCCGCTCTGTAGGCCCGGCCGGCGCCAGCCGACACCCAACTTTA--T  1058

Query  539   TTCTAAGGTTGACCTCGGATCAGGTAGGGATACCCGCTGAACTTAA  584
             ||||||||||||||||||||||||||||||||||||||||||||||
Sbjct  1059  TTCTAAGGTTGACCTCGGATCAGGTAGGGATACCCGCTGAACTTAA  1104


>MSZS01000020.1 Aspergillus novofumigatus IBT 16806 P174scaffold_20, whole genome 
shotgun sequence
Length=19422

 Score = 1005 bits (544),  Expect = 0.0
 Identities = 572/584 (98%), Gaps = 8/584 (1%)
 Strand=Plus/Plus

Query  1      CAAGGTTTCCGTAGGTGAACCTGCGGAAGGATCATTACCGAGTGAGGGCCCTCTGGGTCC  60
              ||||||||||||||||||||||||||||||||||||||||||||||||||||||||||||
Sbjct  10988  CAAGGTTTCCGTAGGTGAACCTGCGGAAGGATCATTACCGAGTGAGGGCCCTCTGGGTCC  11047

Query  61     AACCTCCCACCCGTGTCTATCGTACCTTGTTGCTTcggcgggcccgccgtttcgacggcc  120
              ||||||||||||||||||||||||||||||||||||||| ||||||||||||||||||||
Sbjct  11048  AACCTCCCACCCGTGTCTATCGTACCTTGTTGCTTCGGC-GGCCCGCCGTTTCGACGGCC  11106

Query  121    gccggggaggccttgcgcccccgggcccgcgcccgccgAAGACCCCAACATGAACGCTGT  180
              ||||||||||||| ||| ||||||||||||||||||||||||||||||||||||||||||
Sbjct  11107  GCCGGGGAGGCCTCGCG-CCCCGGGCCCGCGCCCGCCGAAGACCCCAACATGAACGCTGT  11165

Query  181    TCTGAAAGTATGCAGTCTGAGTTGATTATCGTAATCAGTTAAAACTTTCAACAACGGATC  240
              |||||||||||||||||||||||||||||| |||||||||||||||||||||||||||||
Sbjct  11166  TCTGAAAGTATGCAGTCTGAGTTGATTATCATAATCAGTTAAAACTTTCAACAACGGATC  11225

Query  241    TCTTGGTTCCGGCATCGATGAAGAACGCAGCGAAATGCGATAAGTAATGTGAATTGCAGA  300
              ||||||||||||||||||||||||||||||||||||||||||||||||||||||||||||
Sbjct  11226  TCTTGGTTCCGGCATCGATGAAGAACGCAGCGAAATGCGATAAGTAATGTGAATTGCAGA  11285

Query  301    ATTCAGTGAATCATCGAGTCTTTGAACGCACATTGCGCCCCCTGGTATTCCGGGGGGCAT  360
              ||||||||||||||||||||||||||||||||||||||||||||||||||| ||||||||
Sbjct  11286  ATTCAGTGAATCATCGAGTCTTTGAACGCACATTGCGCCCCCTGGTATTCC-GGGGGCAT  11344

Query  361    GCCTGTCCGAGCGTCATTGCTGCCCTCAAGCACGGCTTGTGTGTTGGGCCCCCGTCCCCC  420
              |||||||||||||||||||||||||||||||||||||||||||||||||||| |||||| 
Sbjct  11345  GCCTGTCCGAGCGTCATTGCTGCCCTCAAGCACGGCTTGTGTGTTGGGCCCC-GTCCCC-  11402

Query  421    TCTCCCGGGGGACGGGCCCGAAAGGCAGCGGCGGCACCGCGTCCGGTCCTCGAGCGTATG  480
              || ||| |||||||||||||||||||||||||||||||||||||||||||||||||||||
Sbjct  11403  TCCCCC-GGGGACGGGCCCGAAAGGCAGCGGCGGCACCGCGTCCGGTCCTCGAGCGTATG  11461

Query  481    GGGCTTTGTCACCTGCTCTGTAGGCCCGGCCGGCGCCAGCCGACACCCAACTTTATTTTT  540
              ||||||||||||| |||||||||||||||||||||||||||||||||||||||||  |||
Sbjct  11462  GGGCTTTGTCACCCGCTCTGTAGGCCCGGCCGGCGCCAGCCGACACCCAACTTTA--TTT  11519

Query  541    CTAAGGTTGACCTCGGATCAGGTAGGGATACCCGCTGAACTTAA  584
              ||||||||||||||||||||||||||||||||||||||||||||
Sbjct  11520  CTAAGGTTGACCTCGGATCAGGTAGGGATACCCGCTGAACTTAA  11563


 Score = 998 bits (540),  Expect = 0.0
 Identities = 571/584 (98%), Gaps = 9/584 (2%)
 Strand=Plus/Plus

Query  1     CAAGGTTTCCGTAGGTGAACCTGCGGAAGGATCATTACCGAGTGAGGGCCCTCTGGGTCC  60
             ||||||||||||||||||||||||||||||||||||||||||||||||||||||||||||
Sbjct  2930  CAAGGTTTCCGTAGGTGAACCTGCGGAAGGATCATTACCGAGTGAGGGCCCTCTGGGTCC  2989

Query  61    AACCTCCCACCCGTGTCTATCGTACCTTGTTGCTTcggcgggcccgccgtttcgacggcc  120
             ||||||||||||||||||||||||||||||||||||||||||||||||||||||||||||
Sbjct  2990  AACCTCCCACCCGTGTCTATCGTACCTTGTTGCTTCGGCGGGCCCGCCGTTTCGACGGCC  3049

Query  121   gccggggaggccttgcgcccccgggcccgcgcccgccgAAGACCCCAACATGAACGCTGT  180
             ||||||||||||| ||| ||||||||||||||||||||||||||||||||||||||||||
Sbjct  3050  GCCGGGGAGGCCTCGCG-CCCCGGGCCCGCGCCCGCCGAAGACCCCAACATGAACGCTGT  3108

Query  181   TCTGAAAGTATGCAGTCTGAGTTGATTATCGTAATCAGTTAAAACTTTCAACAACGGATC  240
             |||||||||||||||||||||||||||||| |||||||||||||||||||||||||||||
Sbjct  3109  TCTGAAAGTATGCAGTCTGAGTTGATTATCATAATCAGTTAAAACTTTCAACAACGGATC  3168

Query  241   TCTTGGTTCCGGCATCGATGAAGAACGCAGCGAAATGCGATAAGTAATGTGAATTGCAGA  300
             ||||||||||||||||||||||||||||||||||||||||||||||||||||||||||||
Sbjct  3169  TCTTGGTTCCGGCATCGATGAAGAACGCAGCGAAATGCGATAAGTAATGTGAATTGCAGA  3228

Query  301   ATTCAGTGAATCATCGAGTCTTTGAACGCACATTGCGCCCCCTGGTATTCCGGGGGGCAT  360
             ||||||||||||||||||||||||||||||||||||||||||||||||||| ||||||||
Sbjct  3229  ATTCAGTGAATCATCGAGTCTTTGAACGCACATTGCGCCCCCTGGTATTCC-GGGGGCAT  3287

Query  361   GCCTGTCCGAGCGTCATTGCTGCCCTCAAGCACGGCTTGTGTGTTGGGCCCCCGTCCCCC  420
             |||||||||||||||||||||||||||||||||||||||||||||||||||  |||||| 
Sbjct  3288  GCCTGTCCGAGCGTCATTGCTGCCCTCAAGCACGGCTTGTGTGTTGGGCCC--GTCCCC-  3344

Query  421   TCTCCCGGGGGACGGGCCCGAAAGGCAGCGGCGGCACCGCGTCCGGTCCTCGAGCGTATG  480
             || ||||||| || ||||||||||||||||||||||||||||||||||||||||||||||
Sbjct  3345  TCCCCCGGGG-AC-GGCCCGAAAGGCAGCGGCGGCACCGCGTCCGGTCCTCGAGCGTATG  3402

Query  481   GGGCTTTGTCACCTGCTCTGTAGGCCCGGCCGGCGCCAGCCGACACCCAACTTTATTTTT  540
             ||||||||||||| |||||||||||||||||||||||||||||||||||||||||  |||
Sbjct  3403  GGGCTTTGTCACCCGCTCTGTAGGCCCGGCCGGCGCCAGCCGACACCCAACTTTA--TTT  3460

Query  541   CTAAGGTTGACCTCGGATCAGGTAGGGATACCCGCTGAACTTAA  584
             ||||||||||||||||||||||||||||||||||||||||||||
Sbjct  3461  CTAAGGTTGACCTCGGATCAGGTAGGGATACCCGCTGAACTTAA  3504


 Score = 704 bits (381),  Expect = 0.0
 Identities = 398/405 (98%), Gaps = 5/405 (1%)
 Strand=Plus/Plus

Query  1      CAAGGTTTCCGTAGGTGAACCTGCGGAAGGATCATTACCGAGTGAGGGCCCTCTGGGTCC  60
              ||||||||||||||||||||||||||||||||||||||||||||||||||||||||||||
Sbjct  19017  CAAGGTTTCCGTAGGTGAACCTGCGGAAGGATCATTACCGAGTGAGGGCCCTCTGGGTCC  19076

Query  61     AACCTCCCACCCGTGTCTATCGTACCTTGTTGCTTcggcgggcccgccgtttcgacggcc  120
              |||||||||||||||||||||||||||||||||||||||||  |||||||||||||||||
Sbjct  19077  AACCTCCCACCCGTGTCTATCGTACCTTGTTGCTTCGGCGG--CCGCCGTTTCGACGGCC  19134

Query  121    gccggggaggccttgcgcccccgggcccgcgcccgccgAAGACCCCAACATGAACGCTGT  180
              ||||||||||||| ||| ||||||||||||||||||||||||||||||||||||||||||
Sbjct  19135  GCCGGGGAGGCCTCGCG-CCCCGGGCCCGCGCCCGCCGAAGACCCCAACATGAACGCTGT  19193

Query  181    TCTGAAAGTATGCAGTCTGAGTTGATTATCGTAATCAGTTAAAACTTTCAACAACGGATC  240
              |||||||||||||||||||||||||||||| |||||||||||||||||||||||||||||
Sbjct  19194  TCTGAAAGTATGCAGTCTGAGTTGATTATCATAATCAGTTAAAACTTTCAACAACGGATC  19253

Query  241    TCTTGGTTCCGGCATCGATGAAGAACGCAGCGAAATGCGATAAGTAATGTGAATTGCAGA  300
              ||||||||||||||||||||||||||||||||||||||||||||||||||||||||||||
Sbjct  19254  TCTTGGTTCCGGCATCGATGAAGAACGCAGCGAAATGCGATAAGTAATGTGAATTGCAGA  19313

Query  301    ATTCAGTGAATCATCGAGTCTTTGAACGCACATTGCGCCCCC-TGGTATTCCGGGGGGCA  359
              |||||||||||||||||||||||||||||||||||||||||| ||||||||| |||||||
Sbjct  19314  ATTCAGTGAATCATCGAGTCTTTGAACGCACATTGCGCCCCCTTGGTATTCC-GGGGGCA  19372

Query  360    TGCCTGTCCGAGCGTCATTGCTGCCCTCAAGCACGGCTTGTGTGT  404
              |||||||||||||||||||||||||||||||||||||||||||||
Sbjct  19373  TGCCTGTCCGAGCGTCATTGCTGCCCTCAAGCACGGCTTGTGTGT  19417


>NW_020194293.1 Aspergillus novofumigatus IBT 16806 chromosome Unknown P174scaffold_20, 
whole genome shotgun sequence
Length=19422

 Score = 1005 bits (544),  Expect = 0.0
 Identities = 572/584 (98%), Gaps = 8/584 (1%)
 Strand=Plus/Plus

Query  1      CAAGGTTTCCGTAGGTGAACCTGCGGAAGGATCATTACCGAGTGAGGGCCCTCTGGGTCC  60
              ||||||||||||||||||||||||||||||||||||||||||||||||||||||||||||
Sbjct  10988  CAAGGTTTCCGTAGGTGAACCTGCGGAAGGATCATTACCGAGTGAGGGCCCTCTGGGTCC  11047

Query  61     AACCTCCCACCCGTGTCTATCGTACCTTGTTGCTTcggcgggcccgccgtttcgacggcc  120
              ||||||||||||||||||||||||||||||||||||||| ||||||||||||||||||||
Sbjct  11048  AACCTCCCACCCGTGTCTATCGTACCTTGTTGCTTCGGC-GGCCCGCCGTTTCGACGGCC  11106

Query  121    gccggggaggccttgcgcccccgggcccgcgcccgccgAAGACCCCAACATGAACGCTGT  180
              ||||||||||||| ||| ||||||||||||||||||||||||||||||||||||||||||
Sbjct  11107  GCCGGGGAGGCCTCGCG-CCCCGGGCCCGCGCCCGCCGAAGACCCCAACATGAACGCTGT  11165

Query  181    TCTGAAAGTATGCAGTCTGAGTTGATTATCGTAATCAGTTAAAACTTTCAACAACGGATC  240
              |||||||||||||||||||||||||||||| |||||||||||||||||||||||||||||
Sbjct  11166  TCTGAAAGTATGCAGTCTGAGTTGATTATCATAATCAGTTAAAACTTTCAACAACGGATC  11225

Query  241    TCTTGGTTCCGGCATCGATGAAGAACGCAGCGAAATGCGATAAGTAATGTGAATTGCAGA  300
              ||||||||||||||||||||||||||||||||||||||||||||||||||||||||||||
Sbjct  11226  TCTTGGTTCCGGCATCGATGAAGAACGCAGCGAAATGCGATAAGTAATGTGAATTGCAGA  11285

Query  301    ATTCAGTGAATCATCGAGTCTTTGAACGCACATTGCGCCCCCTGGTATTCCGGGGGGCAT  360
              ||||||||||||||||||||||||||||||||||||||||||||||||||| ||||||||
Sbjct  11286  ATTCAGTGAATCATCGAGTCTTTGAACGCACATTGCGCCCCCTGGTATTCC-GGGGGCAT  11344

Query  361    GCCTGTCCGAGCGTCATTGCTGCCCTCAAGCACGGCTTGTGTGTTGGGCCCCCGTCCCCC  420
              |||||||||||||||||||||||||||||||||||||||||||||||||||| |||||| 
Sbjct  11345  GCCTGTCCGAGCGTCATTGCTGCCCTCAAGCACGGCTTGTGTGTTGGGCCCC-GTCCCC-  11402

Query  421    TCTCCCGGGGGACGGGCCCGAAAGGCAGCGGCGGCACCGCGTCCGGTCCTCGAGCGTATG  480
              || ||| |||||||||||||||||||||||||||||||||||||||||||||||||||||
Sbjct  11403  TCCCCC-GGGGACGGGCCCGAAAGGCAGCGGCGGCACCGCGTCCGGTCCTCGAGCGTATG  11461

Query  481    GGGCTTTGTCACCTGCTCTGTAGGCCCGGCCGGCGCCAGCCGACACCCAACTTTATTTTT  540
              ||||||||||||| |||||||||||||||||||||||||||||||||||||||||  |||
Sbjct  11462  GGGCTTTGTCACCCGCTCTGTAGGCCCGGCCGGCGCCAGCCGACACCCAACTTTA--TTT  11519

Query  541    CTAAGGTTGACCTCGGATCAGGTAGGGATACCCGCTGAACTTAA  584
              ||||||||||||||||||||||||||||||||||||||||||||
Sbjct  11520  CTAAGGTTGACCTCGGATCAGGTAGGGATACCCGCTGAACTTAA  11563


 Score = 998 bits (540),  Expect = 0.0
 Identities = 571/584 (98%), Gaps = 9/584 (2%)
 Strand=Plus/Plus

Query  1     CAAGGTTTCCGTAGGTGAACCTGCGGAAGGATCATTACCGAGTGAGGGCCCTCTGGGTCC  60
             ||||||||||||||||||||||||||||||||||||||||||||||||||||||||||||
Sbjct  2930  CAAGGTTTCCGTAGGTGAACCTGCGGAAGGATCATTACCGAGTGAGGGCCCTCTGGGTCC  2989

Query  61    AACCTCCCACCCGTGTCTATCGTACCTTGTTGCTTcggcgggcccgccgtttcgacggcc  120
             ||||||||||||||||||||||||||||||||||||||||||||||||||||||||||||
Sbjct  2990  AACCTCCCACCCGTGTCTATCGTACCTTGTTGCTTCGGCGGGCCCGCCGTTTCGACGGCC  3049

Query  121   gccggggaggccttgcgcccccgggcccgcgcccgccgAAGACCCCAACATGAACGCTGT  180
             ||||||||||||| ||| ||||||||||||||||||||||||||||||||||||||||||
Sbjct  3050  GCCGGGGAGGCCTCGCG-CCCCGGGCCCGCGCCCGCCGAAGACCCCAACATGAACGCTGT  3108

Query  181   TCTGAAAGTATGCAGTCTGAGTTGATTATCGTAATCAGTTAAAACTTTCAACAACGGATC  240
             |||||||||||||||||||||||||||||| |||||||||||||||||||||||||||||
Sbjct  3109  TCTGAAAGTATGCAGTCTGAGTTGATTATCATAATCAGTTAAAACTTTCAACAACGGATC  3168

Query  241   TCTTGGTTCCGGCATCGATGAAGAACGCAGCGAAATGCGATAAGTAATGTGAATTGCAGA  300
             ||||||||||||||||||||||||||||||||||||||||||||||||||||||||||||
Sbjct  3169  TCTTGGTTCCGGCATCGATGAAGAACGCAGCGAAATGCGATAAGTAATGTGAATTGCAGA  3228

Query  301   ATTCAGTGAATCATCGAGTCTTTGAACGCACATTGCGCCCCCTGGTATTCCGGGGGGCAT  360
             ||||||||||||||||||||||||||||||||||||||||||||||||||| ||||||||
Sbjct  3229  ATTCAGTGAATCATCGAGTCTTTGAACGCACATTGCGCCCCCTGGTATTCC-GGGGGCAT  3287

Query  361   GCCTGTCCGAGCGTCATTGCTGCCCTCAAGCACGGCTTGTGTGTTGGGCCCCCGTCCCCC  420
             |||||||||||||||||||||||||||||||||||||||||||||||||||  |||||| 
Sbjct  3288  GCCTGTCCGAGCGTCATTGCTGCCCTCAAGCACGGCTTGTGTGTTGGGCCC--GTCCCC-  3344

Query  421   TCTCCCGGGGGACGGGCCCGAAAGGCAGCGGCGGCACCGCGTCCGGTCCTCGAGCGTATG  480
             || ||||||| || ||||||||||||||||||||||||||||||||||||||||||||||
Sbjct  3345  TCCCCCGGGG-AC-GGCCCGAAAGGCAGCGGCGGCACCGCGTCCGGTCCTCGAGCGTATG  3402

Query  481   GGGCTTTGTCACCTGCTCTGTAGGCCCGGCCGGCGCCAGCCGACACCCAACTTTATTTTT  540
             ||||||||||||| |||||||||||||||||||||||||||||||||||||||||  |||
Sbjct  3403  GGGCTTTGTCACCCGCTCTGTAGGCCCGGCCGGCGCCAGCCGACACCCAACTTTA--TTT  3460

Query  541   CTAAGGTTGACCTCGGATCAGGTAGGGATACCCGCTGAACTTAA  584
             ||||||||||||||||||||||||||||||||||||||||||||
Sbjct  3461  CTAAGGTTGACCTCGGATCAGGTAGGGATACCCGCTGAACTTAA  3504


 Score = 704 bits (381),  Expect = 0.0
 Identities = 398/405 (98%), Gaps = 5/405 (1%)
 Strand=Plus/Plus

Query  1      CAAGGTTTCCGTAGGTGAACCTGCGGAAGGATCATTACCGAGTGAGGGCCCTCTGGGTCC  60
              ||||||||||||||||||||||||||||||||||||||||||||||||||||||||||||
Sbjct  19017  CAAGGTTTCCGTAGGTGAACCTGCGGAAGGATCATTACCGAGTGAGGGCCCTCTGGGTCC  19076

Query  61     AACCTCCCACCCGTGTCTATCGTACCTTGTTGCTTcggcgggcccgccgtttcgacggcc  120
              |||||||||||||||||||||||||||||||||||||||||  |||||||||||||||||
Sbjct  19077  AACCTCCCACCCGTGTCTATCGTACCTTGTTGCTTCGGCGG--CCGCCGTTTCGACGGCC  19134

Query  121    gccggggaggccttgcgcccccgggcccgcgcccgccgAAGACCCCAACATGAACGCTGT  180
              ||||||||||||| ||| ||||||||||||||||||||||||||||||||||||||||||
Sbjct  19135  GCCGGGGAGGCCTCGCG-CCCCGGGCCCGCGCCCGCCGAAGACCCCAACATGAACGCTGT  19193

Query  181    TCTGAAAGTATGCAGTCTGAGTTGATTATCGTAATCAGTTAAAACTTTCAACAACGGATC  240
              |||||||||||||||||||||||||||||| |||||||||||||||||||||||||||||
Sbjct  19194  TCTGAAAGTATGCAGTCTGAGTTGATTATCATAATCAGTTAAAACTTTCAACAACGGATC  19253

Query  241    TCTTGGTTCCGGCATCGATGAAGAACGCAGCGAAATGCGATAAGTAATGTGAATTGCAGA  300
              ||||||||||||||||||||||||||||||||||||||||||||||||||||||||||||
Sbjct  19254  TCTTGGTTCCGGCATCGATGAAGAACGCAGCGAAATGCGATAAGTAATGTGAATTGCAGA  19313

Query  301    ATTCAGTGAATCATCGAGTCTTTGAACGCACATTGCGCCCCC-TGGTATTCCGGGGGGCA  359
              |||||||||||||||||||||||||||||||||||||||||| ||||||||| |||||||
Sbjct  19314  ATTCAGTGAATCATCGAGTCTTTGAACGCACATTGCGCCCCCTTGGTATTCC-GGGGGCA  19372

Query  360    TGCCTGTCCGAGCGTCATTGCTGCCCTCAAGCACGGCTTGTGTGT  404
              |||||||||||||||||||||||||||||||||||||||||||||
Sbjct  19373  TGCCTGTCCGAGCGTCATTGCTGCCCTCAAGCACGGCTTGTGTGT  19417


>JACBAD010001631.1 Aspergillus hiratsukae isolate CNM-CM5793 NODE_500_length_6896_cov_985.958119_pilon, 
whole genome shotgun sequence
Length=6896

 Score = 1002 bits (542),  Expect = 0.0
 Identities = 576/591 (97%), Gaps = 7/591 (1%)
 Strand=Plus/Minus

Query  1     CAAGGTTTCCGTAGGTGAACCTGCGGAAGGATCATTACCGAGTG-AGGGCCCTCTGGGTC  59
             ||||||||||||||||||||||||||||||||||||||||||||  ||||||||||||||
Sbjct  2706  CAAGGTTTCCGTAGGTGAACCTGCGGAAGGATCATTACCGAGTGCTGGGCCCTCTGGGTC  2647

Query  60    CAACCTCCCACCCGTGTCTATCGTACCTTGTTGCTTcggcgggcccgccgttt-cg-acg  117
             ||||||||||||||||||||| ||||||||||||||||||||||||||||||| || |||
Sbjct  2646  CAACCTCCCACCCGTGTCTATTGTACCTTGTTGCTTCGGCGGGCCCGCCGTTTTCGAACG  2587

Query  118   gccgccggggaggccttgcgcccccgggcccgcgcccgccgAAGACCCCAACATGAACGC  177
             |||||||||||||||| |||||||||||||||||||||||||||||||||||||||||||
Sbjct  2586  GCCGCCGGGGAGGCCTCGCGCCCCCGGGCCCGCGCCCGCCGAAGACCCCAACATGAACGC  2527

Query  178   TGTTCTGAAAGTATGCAGTCTGAGTT-GATTATCGTAATCAGTTAAAACTTTCAACAACG  236
             |||||||||||||||||||||||||| ||||||| |||||||||||||||||||||||||
Sbjct  2526  TGTTCTGAAAGTATGCAGTCTGAGTTTGATTATCATAATCAGTTAAAACTTTCAACAACG  2467

Query  237   GATCTCTTGGTTCCGGCATCGATGAAGAACGCAGCGAAATGCGATAAGTAATGTGAATTG  296
             ||||||||||||||||||||||||||||||||||||||||||||||||||||||||||||
Sbjct  2466  GATCTCTTGGTTCCGGCATCGATGAAGAACGCAGCGAAATGCGATAAGTAATGTGAATTG  2407

Query  297   CAGAATTCAGTGAATCATCGAGTCTTTGAACGCACATTGCGCCCCCTGGTATTCCGGGGG  356
             ||||||||||||||||||||||||||||||||||||||||||||||||||||||||||||
Sbjct  2406  CAGAATTCAGTGAATCATCGAGTCTTTGAACGCACATTGCGCCCCCTGGTATTCCGGGGG  2347

Query  357   GCATGCCTGTCCGAGCGTCATTGCTGCCCTCAAGCACGGCTTGTGTGTTGGGCCCCCGTC  416
             ||||||||||||||||||||||||||||||||||||||||||||||||||||||||||||
Sbjct  2346  GCATGCCTGTCCGAGCGTCATTGCTGCCCTCAAGCACGGCTTGTGTGTTGGGCCCCCGTC  2287

Query  417   CCCC--TCTCCCGGGGGACGGGCCCGAAAGGCAGCGGCGGCACCGCGTCCGGTCCTCGAG  474
             |||   |||||| |||||||||||||||||||||||||||||||||||||| ||||||||
Sbjct  2286  CCCGGTTCTCCCCGGGGACGGGCCCGAAAGGCAGCGGCGGCACCGCGTCCGATCCTCGAG  2227

Query  475   CGTATGGGGCTTTGTCACCTGCTCTGTAGGCCCGGCCGGCGCCAGCCGACACCC-AACTT  533
             ||||||||||||||||||| |||||||||||||||||||||||||||||||||| |||||
Sbjct  2226  CGTATGGGGCTTTGTCACCCGCTCTGTAGGCCCGGCCGGCGCCAGCCGACACCCCAACTT  2167

Query  534   TATTTTTCTAAGGTTGACCTCGGATCAGGTAGGGATACCCGCTGAACTTAA  584
             |||||||||||||||||||||||||||||||||||||||||||||||||||
Sbjct  2166  TATTTTTCTAAGGTTGACCTCGGATCAGGTAGGGATACCCGCTGAACTTAA  2116


>MSZS01000058.1 Aspergillus novofumigatus IBT 16806 P174scaffold_58, whole genome 
shotgun sequence
Length=5485

 Score = 998 bits (540),  Expect = 0.0
 Identities = 571/584 (98%), Gaps = 9/584 (2%)
 Strand=Plus/Minus

Query  1     CAAGGTTTCCGTAGGTGAACCTGCGGAAGGATCATTACCGAGTGAGGGCCCTCTGGGTCC  60
             ||||||||||||||||||||||||||||||||||||||||||||||||||||||||||||
Sbjct  1470  CAAGGTTTCCGTAGGTGAACCTGCGGAAGGATCATTACCGAGTGAGGGCCCTCTGGGTCC  1411

Query  61    AACCTCCCACCCGTGTCTATCGTACCTTGTTGCTTcggcgggcccgccgtttcgacggcc  120
             ||||||||||||||||||||||||||||||||||||||||| ||||||||||||||||||
Sbjct  1410  AACCTCCCACCCGTGTCTATCGTACCTTGTTGCTTCGGCGG-CCCGCCGTTTCGACGGCC  1352

Query  121   gccggggaggccttgcgcccccgggcccgcgcccgccgAAGACCCCAACATGAACGCTGT  180
             ||||||||||||| ||||||| ||||||||||||||||||||||||||||||||||||||
Sbjct  1351  GCCGGGGAGGCCTCGCGCCCC-GGGCCCGCGCCCGCCGAAGACCCCAACATGAACGCTGT  1293

Query  181   TCTGAAAGTATGCAGTCTGAGTTGATTATCGTAATCAGTTAAAACTTTCAACAACGGATC  240
             |||||||||||||||||||||||||||||| |||||||||||||||||||||||||||||
Sbjct  1292  TCTGAAAGTATGCAGTCTGAGTTGATTATCATAATCAGTTAAAACTTTCAACAACGGATC  1233

Query  241   TCTTGGTTCCGGCATCGATGAAGAACGCAGCGAAATGCGATAAGTAATGTGAATTGCAGA  300
             ||||||||||||||||||||||||||||||||||||||||||||||||||||||||||||
Sbjct  1232  TCTTGGTTCCGGCATCGATGAAGAACGCAGCGAAATGCGATAAGTAATGTGAATTGCAGA  1173

Query  301   ATTCAGTGAATCATCGAGTCTTTGAACGCACATTGCGCCCCCTGGTATTCCGGGGGGCAT  360
             ||||||||||||||||||||||||||||||||||||||||||||||||||||||||||||
Sbjct  1172  ATTCAGTGAATCATCGAGTCTTTGAACGCACATTGCGCCCCCTGGTATTCCGGGGGGCAT  1113

Query  361   GCCTGTCCGAGCGTCATTGCTGCCCTCAAGCACGGCTTGTGTGTTGGGCCCCCGTCCCCC  420
             |||||||||||||||||||||||||||||||||||||||||||||||||||| ||||| |
Sbjct  1112  GCCTGTCCGAGCGTCATTGCTGCCCTCAAGCACGGCTTGTGTGTTGGGCCCC-GTCCCTC  1054

Query  421   TCTCCCGGGGGACGGGCCCGAAAGGCAGCGGCGGCACCGCGTCCGGTCCTCGAGCGTATG  480
              | |||  ||||||||||||||||||||||||||||||||||||||||||||||||||||
Sbjct  1053  -C-CCC--GGGACGGGCCCGAAAGGCAGCGGCGGCACCGCGTCCGGTCCTCGAGCGTATG  998

Query  481   GGGCTTTGTCACCTGCTCTGTAGGCCCGGCCGGCGCCAGCCGACACCCAACTTTATTTTT  540
             ||||||||||||| ||||||||||||||||||||||||||||||||||||||||||||  
Sbjct  997   GGGCTTTGTCACCCGCTCTGTAGGCCCGGCCGGCGCCAGCCGACACCCAACTTTATTT--  940

Query  541   CTAAGGTTGACCTCGGATCAGGTAGGGATACCCGCTGAACTTAA  584
             ||||||||||||||||||||||||||||||||||||||||||||
Sbjct  939   CTAAGGTTGACCTCGGATCAGGTAGGGATACCCGCTGAACTTAA  896


>MSZS01000050.1 Aspergillus novofumigatus IBT 16806 P174scaffold_50, whole genome 
shotgun sequence
Length=9939

 Score = 998 bits (540),  Expect = 0.0
 Identities = 571/584 (98%), Gaps = 9/584 (2%)
 Strand=Plus/Plus

Query  1     CAAGGTTTCCGTAGGTGAACCTGCGGAAGGATCATTACCGAGTGAGGGCCCTCTGGGTCC  60
             ||||||||||||||||||||||||||||||||||||||||||||||||||||||||||||
Sbjct  4627  CAAGGTTTCCGTAGGTGAACCTGCGGAAGGATCATTACCGAGTGAGGGCCCTCTGGGTCC  4686

Query  61    AACCTCCCACCCGTGTCTATCGTACCTTGTTGCTTcggcgggcccgccgtttcgacggcc  120
             ||||||||||||||||||||||||||||||||||||||||||||||||||||||||||||
Sbjct  4687  AACCTCCCACCCGTGTCTATCGTACCTTGTTGCTTCGGCGGGCCCGCCGTTTCGACGGCC  4746

Query  121   gccggggaggccttgcgcccccgggcccgcgcccgccgAAGACCCCAACATGAACGCTGT  180
             ||| ||||||||| ||| ||||||||||||||||||||||||||||||||||||||||||
Sbjct  4747  GCC-GGGAGGCCTCGCG-CCCCGGGCCCGCGCCCGCCGAAGACCCCAACATGAACGCTGT  4804

Query  181   TCTGAAAGTATGCAGTCTGAGTTGATTATCGTAATCAGTTAAAACTTTCAACAACGGATC  240
             |||||||||||||||||||||||||||||| |||||||||||||||||||||||||||||
Sbjct  4805  TCTGAAAGTATGCAGTCTGAGTTGATTATCATAATCAGTTAAAACTTTCAACAACGGATC  4864

Query  241   TCTTGGTTCCGGCATCGATGAAGAACGCAGCGAAATGCGATAAGTAATGTGAATTGCAGA  300
             ||||||||||||||||||||||||||||||||||||||||||||||||||||||||||||
Sbjct  4865  TCTTGGTTCCGGCATCGATGAAGAACGCAGCGAAATGCGATAAGTAATGTGAATTGCAGA  4924

Query  301   ATTCAGTGAATCATCGAGTCTTTGAACGCACATTGCGCCCCCTGGTATTCCGGGGGGCAT  360
             ||||||||||||||||||||||||||||||||||||||||||||||||||| ||||||||
Sbjct  4925  ATTCAGTGAATCATCGAGTCTTTGAACGCACATTGCGCCCCCTGGTATTCC-GGGGGCAT  4983

Query  361   GCCTGTCCGAGCGTCATTGCTGCCCTCAAGCACGGCTTGTGTGTTGGGCCCCCGTCCCCC  420
             |||||||||||||||||||||||||||||||||||||||||||||||||||| |||||| 
Sbjct  4984  GCCTGTCCGAGCGTCATTGCTGCCCTCAAGCACGGCTTGTGTGTTGGGCCCC-GTCCCC-  5041

Query  421   TCTCCCGGGGGACGGGCCCGAAAGGCAGCGGCGGCACCGCGTCCGGTCCTCGAGCGTATG  480
             || |||  ||||||||||||||||||||||||||||||||||||||||||||||||||||
Sbjct  5042  TCCCCC--GGGACGGGCCCGAAAGGCAGCGGCGGCACCGCGTCCGGTCCTCGAGCGTATG  5099

Query  481   GGGCTTTGTCACCTGCTCTGTAGGCCCGGCCGGCGCCAGCCGACACCCAACTTTATTTTT  540
             ||||||||||||| |||||||||||||||||||||||||||||||||||||||||  |||
Sbjct  5100  GGGCTTTGTCACCCGCTCTGTAGGCCCGGCCGGCGCCAGCCGACACCCAACTTTA--TTT  5157

Query  541   CTAAGGTTGACCTCGGATCAGGTAGGGATACCCGCTGAACTTAA  584
             ||||||||||||||||||||||||||||||||||||||||||||
Sbjct  5158  CTAAGGTTGACCTCGGATCAGGTAGGGATACCCGCTGAACTTAA  5201


>MSZS01000029.1 Aspergillus novofumigatus IBT 16806 P174scaffold_29, whole genome 
shotgun sequence
Length=14739

 Score = 998 bits (540),  Expect = 0.0
 Identities = 571/584 (98%), Gaps = 10/584 (2%)
 Strand=Plus/Minus

Query  1     CAAGGTTTCCGTAGGTGAACCTGCGGAAGGATCATTACCGAGTGAGGGCCCTCTGGGTCC  60
             ||||||||||||||||||||||||||||||||||||||||||||||||||||||||||||
Sbjct  6862  CAAGGTTTCCGTAGGTGAACCTGCGGAAGGATCATTACCGAGTGAGGGCCCTCTGGGTCC  6803

Query  61    AACCTCCCACCCGTGTCTATCGTACCTTGTTGCTTcggcgggcccgccgtttcgacggcc  120
             ||||||||||||||||||||||||||||||||||||||||||||||||||||||||||||
Sbjct  6802  AACCTCCCACCCGTGTCTATCGTACCTTGTTGCTTCGGCGGGCCCGCCGTTTCGACGGCC  6743

Query  121   gccggggaggccttgcgcccccgggcccgcgcccgccgAAGACCCCAACATGAACGCTGT  180
             |||||| |||||| ||| ||||||||||||||||||||||||||||||||||||||||||
Sbjct  6742  GCCGGG-AGGCCTCGCG-CCCCGGGCCCGCGCCCGCCGAAGACCCCAACATGAACGCTGT  6685

Query  181   TCTGAAAGTATGCAGTCTGAGTTGATTATCGTAATCAGTTAAAACTTTCAACAACGGATC  240
             |||||||||||||||||||||||||||||| |||||||||||||||||||||||||||||
Sbjct  6684  TCTGAAAGTATGCAGTCTGAGTTGATTATCATAATCAGTTAAAACTTTCAACAACGGATC  6625

Query  241   TCTTGGTTCCGGCATCGATGAAGAACGCAGCGAAATGCGATAAGTAATGTGAATTGCAGA  300
             ||||||||||||||||||||||||||||||||||||||||||||||||||||||||||||
Sbjct  6624  TCTTGGTTCCGGCATCGATGAAGAACGCAGCGAAATGCGATAAGTAATGTGAATTGCAGA  6565

Query  301   ATTCAGTGAATCATCGAGTCTTTGAACGCACATTGCGCCCCCTGGTATTCCGGGGGGCAT  360
             ||||||||||||||||||||||||||||||||||||||||| ||||||||| ||||||||
Sbjct  6564  ATTCAGTGAATCATCGAGTCTTTGAACGCACATTGCGCCCC-TGGTATTCC-GGGGGCAT  6507

Query  361   GCCTGTCCGAGCGTCATTGCTGCCCTCAAGCACGGCTTGTGTGTTGGGCCCCCGTCCCCC  420
             |||||||||||||||||||||||||||||||||||||||||||||||||||| |||||| 
Sbjct  6506  GCCTGTCCGAGCGTCATTGCTGCCCTCAAGCACGGCTTGTGTGTTGGGCCCC-GTCCCC-  6449

Query  421   TCTCCCGGGGGACGGGCCCGAAAGGCAGCGGCGGCACCGCGTCCGGTCCTCGAGCGTATG  480
             || ||| |||||||||||||||||||||||||||||||||||||||||||||||||||||
Sbjct  6448  TC-CCC-GGGGACGGGCCCGAAAGGCAGCGGCGGCACCGCGTCCGGTCCTCGAGCGTATG  6391

Query  481   GGGCTTTGTCACCTGCTCTGTAGGCCCGGCCGGCGCCAGCCGACACCCAACTTTATTTTT  540
             ||||||||||||| ||||||||||||||||||||||||||||||||||||||||||||  
Sbjct  6390  GGGCTTTGTCACCCGCTCTGTAGGCCCGGCCGGCGCCAGCCGACACCCAACTTTATTT--  6333

Query  541   CTAAGGTTGACCTCGGATCAGGTAGGGATACCCGCTGAACTTAA  584
             ||||||||||||||||||||||||||||||||||||||||||||
Sbjct  6332  CTAAGGTTGACCTCGGATCAGGTAGGGATACCCGCTGAACTTAA  6289


 Score = 782 bits (423),  Expect = 0.0
 Identities = 469/488 (96%), Gaps = 16/488 (3%)
 Strand=Plus/Minus

Query  97     ggcgggcccgccgtttcgacggccgccggggaggccttgcgcccccgggcccgcgcccgc  156
              ||||||  ||||||||||||||||||||||||||||| ||||||||||||||||||| ||
Sbjct  14739  GGCGGG--CGCCGTTTCGACGGCCGCCGGGGAGGCCTCGCGCCCCCGGGCCCGCGCC-GC  14683

Query  157    cgAAGACCCCAACATGAACGCTGTTCTGAAAGTATGCAGTCTGAGTTGATTATCGTAATC  216
              |||||||||||||||||||||||||||||||||||||||||||||||||||||| |||||
Sbjct  14682  CGAAGACCCCAACATGAACGCTGTTCTGAAAGTATGCAGTCTGAGTTGATTATCATAATC  14623

Query  217    AGTTAAAACTTTCAACAACGGATCTCTTGGTTCCGGCATCGATGAAGAACGCAGCGAAAT  276
              ||||||||||||||||||||||||||||||||||||||||||||||||||||||||||||
Sbjct  14622  AGTTAAAACTTTCAACAACGGATCTCTTGGTTCCGGCATCGATGAAGAACGCAGCGAAAT  14563

Query  277    GCGATAAGTAATGTGAATTGCAGAATTCAGTGAATCATCGAGTCTTTGAACGCACATTGC  336
              ||||||||||||||||||||||||||||||||||||||||||||||||||||||||||||
Sbjct  14562  GCGATAAGTAATGTGAATTGCAGAATTCAGTGAATCATCGAGTCTTTGAACGCACATTGC  14503

Query  337    GCCCCCTGGTATTCCGGGGGGCATGCCTGTCCGAGCGTCATTGCTGCCCTCAAGCACGGC  396
              ||||| ||||||||| ||||||||||||||||||||||||||||||||||||||||||||
Sbjct  14502  GCCCC-TGGTATTCC-GGGGGCATGCCTGTCCGAGCGTCATTGCTGCCCTCAAGCACGGC  14445

Query  397    TTGTGTGTTGGGCCCCCGTCCCCCTCTCCCGGGGGACGGGCCCGAAAGGCAGCGGCGGCA  456
              ||||||||||| |||| |||||| || || |||| || ||||||||||||||||||||||
Sbjct  14444  TTGTGTGTTGG-CCCC-GTCCCC-TC-CC-GGGG-AC-GGCCCGAAAGGCAGCGGCGGCA  14392

Query  457    CCGCGTCCGGTCCTCGAGCGTATGGGGCTTTGTCACCTGCTCTGTAGGCCCGGCCGGCGC  516
              ||||||||||||||||||||||||||||||||||||| |||||||||||| |||||||||
Sbjct  14391  CCGCGTCCGGTCCTCGAGCGTATGGGGCTTTGTCACCCGCTCTGTAGGCC-GGCCGGCGC  14333

Query  517    CAGCCGACACCCAACTTTATTTTTCTAAGGTTGACCTCGGATCAGGTAGGGATACCCGCT  576
              ||||||||||||||||||||||  |||||||||||||||||||||||||||||||| |||
Sbjct  14332  CAGCCGACACCCAACTTTATTT--CTAAGGTTGACCTCGGATCAGGTAGGGATACC-GCT  14276

Query  577    GAACTTAA  584
              ||||||||
Sbjct  14275  GAACTTAA  14268


>NW_020194331.1 Aspergillus novofumigatus IBT 16806 chromosome Unknown P174scaffold_58, 
whole genome shotgun sequence
Length=5485

 Score = 998 bits (540),  Expect = 0.0
 Identities = 571/584 (98%), Gaps = 9/584 (2%)
 Strand=Plus/Minus

Query  1     CAAGGTTTCCGTAGGTGAACCTGCGGAAGGATCATTACCGAGTGAGGGCCCTCTGGGTCC  60
             ||||||||||||||||||||||||||||||||||||||||||||||||||||||||||||
Sbjct  1470  CAAGGTTTCCGTAGGTGAACCTGCGGAAGGATCATTACCGAGTGAGGGCCCTCTGGGTCC  1411

Query  61    AACCTCCCACCCGTGTCTATCGTACCTTGTTGCTTcggcgggcccgccgtttcgacggcc  120
             ||||||||||||||||||||||||||||||||||||||||| ||||||||||||||||||
Sbjct  1410  AACCTCCCACCCGTGTCTATCGTACCTTGTTGCTTCGGCGG-CCCGCCGTTTCGACGGCC  1352

Query  121   gccggggaggccttgcgcccccgggcccgcgcccgccgAAGACCCCAACATGAACGCTGT  180
             ||||||||||||| ||||||| ||||||||||||||||||||||||||||||||||||||
Sbjct  1351  GCCGGGGAGGCCTCGCGCCCC-GGGCCCGCGCCCGCCGAAGACCCCAACATGAACGCTGT  1293

Query  181   TCTGAAAGTATGCAGTCTGAGTTGATTATCGTAATCAGTTAAAACTTTCAACAACGGATC  240
             |||||||||||||||||||||||||||||| |||||||||||||||||||||||||||||
Sbjct  1292  TCTGAAAGTATGCAGTCTGAGTTGATTATCATAATCAGTTAAAACTTTCAACAACGGATC  1233

Query  241   TCTTGGTTCCGGCATCGATGAAGAACGCAGCGAAATGCGATAAGTAATGTGAATTGCAGA  300
             ||||||||||||||||||||||||||||||||||||||||||||||||||||||||||||
Sbjct  1232  TCTTGGTTCCGGCATCGATGAAGAACGCAGCGAAATGCGATAAGTAATGTGAATTGCAGA  1173

Query  301   ATTCAGTGAATCATCGAGTCTTTGAACGCACATTGCGCCCCCTGGTATTCCGGGGGGCAT  360
             ||||||||||||||||||||||||||||||||||||||||||||||||||||||||||||
Sbjct  1172  ATTCAGTGAATCATCGAGTCTTTGAACGCACATTGCGCCCCCTGGTATTCCGGGGGGCAT  1113

Query  361   GCCTGTCCGAGCGTCATTGCTGCCCTCAAGCACGGCTTGTGTGTTGGGCCCCCGTCCCCC  420
             |||||||||||||||||||||||||||||||||||||||||||||||||||| ||||| |
Sbjct  1112  GCCTGTCCGAGCGTCATTGCTGCCCTCAAGCACGGCTTGTGTGTTGGGCCCC-GTCCCTC  1054

Query  421   TCTCCCGGGGGACGGGCCCGAAAGGCAGCGGCGGCACCGCGTCCGGTCCTCGAGCGTATG  480
              | |||  ||||||||||||||||||||||||||||||||||||||||||||||||||||
Sbjct  1053  -C-CCC--GGGACGGGCCCGAAAGGCAGCGGCGGCACCGCGTCCGGTCCTCGAGCGTATG  998

Query  481   GGGCTTTGTCACCTGCTCTGTAGGCCCGGCCGGCGCCAGCCGACACCCAACTTTATTTTT  540
             ||||||||||||| ||||||||||||||||||||||||||||||||||||||||||||  
Sbjct  997   GGGCTTTGTCACCCGCTCTGTAGGCCCGGCCGGCGCCAGCCGACACCCAACTTTATTT--  940

Query  541   CTAAGGTTGACCTCGGATCAGGTAGGGATACCCGCTGAACTTAA  584
             ||||||||||||||||||||||||||||||||||||||||||||
Sbjct  939   CTAAGGTTGACCTCGGATCAGGTAGGGATACCCGCTGAACTTAA  896


>NW_020194323.1 Aspergillus novofumigatus IBT 16806 chromosome Unknown P174scaffold_50, 
whole genome shotgun sequence
Length=9939

 Score = 998 bits (540),  Expect = 0.0
 Identities = 571/584 (98%), Gaps = 9/584 (2%)
 Strand=Plus/Plus

Query  1     CAAGGTTTCCGTAGGTGAACCTGCGGAAGGATCATTACCGAGTGAGGGCCCTCTGGGTCC  60
             ||||||||||||||||||||||||||||||||||||||||||||||||||||||||||||
Sbjct  4627  CAAGGTTTCCGTAGGTGAACCTGCGGAAGGATCATTACCGAGTGAGGGCCCTCTGGGTCC  4686

Query  61    AACCTCCCACCCGTGTCTATCGTACCTTGTTGCTTcggcgggcccgccgtttcgacggcc  120
             ||||||||||||||||||||||||||||||||||||||||||||||||||||||||||||
Sbjct  4687  AACCTCCCACCCGTGTCTATCGTACCTTGTTGCTTCGGCGGGCCCGCCGTTTCGACGGCC  4746

Query  121   gccggggaggccttgcgcccccgggcccgcgcccgccgAAGACCCCAACATGAACGCTGT  180
             ||| ||||||||| ||| ||||||||||||||||||||||||||||||||||||||||||
Sbjct  4747  GCC-GGGAGGCCTCGCG-CCCCGGGCCCGCGCCCGCCGAAGACCCCAACATGAACGCTGT  4804

Query  181   TCTGAAAGTATGCAGTCTGAGTTGATTATCGTAATCAGTTAAAACTTTCAACAACGGATC  240
             |||||||||||||||||||||||||||||| |||||||||||||||||||||||||||||
Sbjct  4805  TCTGAAAGTATGCAGTCTGAGTTGATTATCATAATCAGTTAAAACTTTCAACAACGGATC  4864

Query  241   TCTTGGTTCCGGCATCGATGAAGAACGCAGCGAAATGCGATAAGTAATGTGAATTGCAGA  300
             ||||||||||||||||||||||||||||||||||||||||||||||||||||||||||||
Sbjct  4865  TCTTGGTTCCGGCATCGATGAAGAACGCAGCGAAATGCGATAAGTAATGTGAATTGCAGA  4924

Query  301   ATTCAGTGAATCATCGAGTCTTTGAACGCACATTGCGCCCCCTGGTATTCCGGGGGGCAT  360
             ||||||||||||||||||||||||||||||||||||||||||||||||||| ||||||||
Sbjct  4925  ATTCAGTGAATCATCGAGTCTTTGAACGCACATTGCGCCCCCTGGTATTCC-GGGGGCAT  4983

Query  361   GCCTGTCCGAGCGTCATTGCTGCCCTCAAGCACGGCTTGTGTGTTGGGCCCCCGTCCCCC  420
             |||||||||||||||||||||||||||||||||||||||||||||||||||| |||||| 
Sbjct  4984  GCCTGTCCGAGCGTCATTGCTGCCCTCAAGCACGGCTTGTGTGTTGGGCCCC-GTCCCC-  5041

Query  421   TCTCCCGGGGGACGGGCCCGAAAGGCAGCGGCGGCACCGCGTCCGGTCCTCGAGCGTATG  480
             || |||  ||||||||||||||||||||||||||||||||||||||||||||||||||||
Sbjct  5042  TCCCCC--GGGACGGGCCCGAAAGGCAGCGGCGGCACCGCGTCCGGTCCTCGAGCGTATG  5099

Query  481   GGGCTTTGTCACCTGCTCTGTAGGCCCGGCCGGCGCCAGCCGACACCCAACTTTATTTTT  540
             ||||||||||||| |||||||||||||||||||||||||||||||||||||||||  |||
Sbjct  5100  GGGCTTTGTCACCCGCTCTGTAGGCCCGGCCGGCGCCAGCCGACACCCAACTTTA--TTT  5157

Query  541   CTAAGGTTGACCTCGGATCAGGTAGGGATACCCGCTGAACTTAA  584
             ||||||||||||||||||||||||||||||||||||||||||||
Sbjct  5158  CTAAGGTTGACCTCGGATCAGGTAGGGATACCCGCTGAACTTAA  5201


>NW_020194302.1 Aspergillus novofumigatus IBT 16806 chromosome Unknown P174scaffold_29, 
whole genome shotgun sequence
Length=14739

 Score = 998 bits (540),  Expect = 0.0
 Identities = 571/584 (98%), Gaps = 10/584 (2%)
 Strand=Plus/Minus

Query  1     CAAGGTTTCCGTAGGTGAACCTGCGGAAGGATCATTACCGAGTGAGGGCCCTCTGGGTCC  60
             ||||||||||||||||||||||||||||||||||||||||||||||||||||||||||||
Sbjct  6862  CAAGGTTTCCGTAGGTGAACCTGCGGAAGGATCATTACCGAGTGAGGGCCCTCTGGGTCC  6803

Query  61    AACCTCCCACCCGTGTCTATCGTACCTTGTTGCTTcggcgggcccgccgtttcgacggcc  120
             ||||||||||||||||||||||||||||||||||||||||||||||||||||||||||||
Sbjct  6802  AACCTCCCACCCGTGTCTATCGTACCTTGTTGCTTCGGCGGGCCCGCCGTTTCGACGGCC  6743

Query  121   gccggggaggccttgcgcccccgggcccgcgcccgccgAAGACCCCAACATGAACGCTGT  180
             |||||| |||||| ||| ||||||||||||||||||||||||||||||||||||||||||
Sbjct  6742  GCCGGG-AGGCCTCGCG-CCCCGGGCCCGCGCCCGCCGAAGACCCCAACATGAACGCTGT  6685

Query  181   TCTGAAAGTATGCAGTCTGAGTTGATTATCGTAATCAGTTAAAACTTTCAACAACGGATC  240
             |||||||||||||||||||||||||||||| |||||||||||||||||||||||||||||
Sbjct  6684  TCTGAAAGTATGCAGTCTGAGTTGATTATCATAATCAGTTAAAACTTTCAACAACGGATC  6625

Query  241   TCTTGGTTCCGGCATCGATGAAGAACGCAGCGAAATGCGATAAGTAATGTGAATTGCAGA  300
             ||||||||||||||||||||||||||||||||||||||||||||||||||||||||||||
Sbjct  6624  TCTTGGTTCCGGCATCGATGAAGAACGCAGCGAAATGCGATAAGTAATGTGAATTGCAGA  6565

Query  301   ATTCAGTGAATCATCGAGTCTTTGAACGCACATTGCGCCCCCTGGTATTCCGGGGGGCAT  360
             ||||||||||||||||||||||||||||||||||||||||| ||||||||| ||||||||
Sbjct  6564  ATTCAGTGAATCATCGAGTCTTTGAACGCACATTGCGCCCC-TGGTATTCC-GGGGGCAT  6507

Query  361   GCCTGTCCGAGCGTCATTGCTGCCCTCAAGCACGGCTTGTGTGTTGGGCCCCCGTCCCCC  420
             |||||||||||||||||||||||||||||||||||||||||||||||||||| |||||| 
Sbjct  6506  GCCTGTCCGAGCGTCATTGCTGCCCTCAAGCACGGCTTGTGTGTTGGGCCCC-GTCCCC-  6449

Query  421   TCTCCCGGGGGACGGGCCCGAAAGGCAGCGGCGGCACCGCGTCCGGTCCTCGAGCGTATG  480
             || ||| |||||||||||||||||||||||||||||||||||||||||||||||||||||
Sbjct  6448  TC-CCC-GGGGACGGGCCCGAAAGGCAGCGGCGGCACCGCGTCCGGTCCTCGAGCGTATG  6391

Query  481   GGGCTTTGTCACCTGCTCTGTAGGCCCGGCCGGCGCCAGCCGACACCCAACTTTATTTTT  540
             ||||||||||||| ||||||||||||||||||||||||||||||||||||||||||||  
Sbjct  6390  GGGCTTTGTCACCCGCTCTGTAGGCCCGGCCGGCGCCAGCCGACACCCAACTTTATTT--  6333

Query  541   CTAAGGTTGACCTCGGATCAGGTAGGGATACCCGCTGAACTTAA  584
             ||||||||||||||||||||||||||||||||||||||||||||
Sbjct  6332  CTAAGGTTGACCTCGGATCAGGTAGGGATACCCGCTGAACTTAA  6289


 Score = 782 bits (423),  Expect = 0.0
 Identities = 469/488 (96%), Gaps = 16/488 (3%)
 Strand=Plus/Minus

Query  97     ggcgggcccgccgtttcgacggccgccggggaggccttgcgcccccgggcccgcgcccgc  156
              ||||||  ||||||||||||||||||||||||||||| ||||||||||||||||||| ||
Sbjct  14739  GGCGGG--CGCCGTTTCGACGGCCGCCGGGGAGGCCTCGCGCCCCCGGGCCCGCGCC-GC  14683

Query  157    cgAAGACCCCAACATGAACGCTGTTCTGAAAGTATGCAGTCTGAGTTGATTATCGTAATC  216
              |||||||||||||||||||||||||||||||||||||||||||||||||||||| |||||
Sbjct  14682  CGAAGACCCCAACATGAACGCTGTTCTGAAAGTATGCAGTCTGAGTTGATTATCATAATC  14623

Query  217    AGTTAAAACTTTCAACAACGGATCTCTTGGTTCCGGCATCGATGAAGAACGCAGCGAAAT  276
              ||||||||||||||||||||||||||||||||||||||||||||||||||||||||||||
Sbjct  14622  AGTTAAAACTTTCAACAACGGATCTCTTGGTTCCGGCATCGATGAAGAACGCAGCGAAAT  14563

Query  277    GCGATAAGTAATGTGAATTGCAGAATTCAGTGAATCATCGAGTCTTTGAACGCACATTGC  336
              ||||||||||||||||||||||||||||||||||||||||||||||||||||||||||||
Sbjct  14562  GCGATAAGTAATGTGAATTGCAGAATTCAGTGAATCATCGAGTCTTTGAACGCACATTGC  14503

Query  337    GCCCCCTGGTATTCCGGGGGGCATGCCTGTCCGAGCGTCATTGCTGCCCTCAAGCACGGC  396
              ||||| ||||||||| ||||||||||||||||||||||||||||||||||||||||||||
Sbjct  14502  GCCCC-TGGTATTCC-GGGGGCATGCCTGTCCGAGCGTCATTGCTGCCCTCAAGCACGGC  14445

Query  397    TTGTGTGTTGGGCCCCCGTCCCCCTCTCCCGGGGGACGGGCCCGAAAGGCAGCGGCGGCA  456
              ||||||||||| |||| |||||| || || |||| || ||||||||||||||||||||||
Sbjct  14444  TTGTGTGTTGG-CCCC-GTCCCC-TC-CC-GGGG-AC-GGCCCGAAAGGCAGCGGCGGCA  14392

Query  457    CCGCGTCCGGTCCTCGAGCGTATGGGGCTTTGTCACCTGCTCTGTAGGCCCGGCCGGCGC  516
              ||||||||||||||||||||||||||||||||||||| |||||||||||| |||||||||
Sbjct  14391  CCGCGTCCGGTCCTCGAGCGTATGGGGCTTTGTCACCCGCTCTGTAGGCC-GGCCGGCGC  14333

Query  517    CAGCCGACACCCAACTTTATTTTTCTAAGGTTGACCTCGGATCAGGTAGGGATACCCGCT  576
              ||||||||||||||||||||||  |||||||||||||||||||||||||||||||| |||
Sbjct  14332  CAGCCGACACCCAACTTTATTT--CTAAGGTTGACCTCGGATCAGGTAGGGATACC-GCT  14276

Query  577    GAACTTAA  584
              ||||||||
Sbjct  14275  GAACTTAA  14268


>NKHV02000463.1 Aspergillus turcosus strain HMR AF 23 NODE_461, whole genome 
shotgun sequence
Length=7288

 Score = 990 bits (536),  Expect = 0.0
 Identities = 574/591 (97%), Gaps = 7/591 (1%)
 Strand=Plus/Plus

Query  1     CAAGGTTTCCGTAGGTGAACCTGCGGAAGGATCATTACCGAGTGAGGGCCCTCTGGGTCC  60
             |||||||||||||||||||||||||||||||||||||||||||| |||||||||||||||
Sbjct  2648  CAAGGTTTCCGTAGGTGAACCTGCGGAAGGATCATTACCGAGTGCGGGCCCTCTGGGTCC  2707

Query  61    AACCTCCCACCCGTGTCTATCGTACCTTGTTGCTTcggcgggcccgccgtt-tcg-acgg  118
             |||||||||||||||||||| |||||||||||||||||||||||||||||| ||| ||||
Sbjct  2708  AACCTCCCACCCGTGTCTATTGTACCTTGTTGCTTCGGCGGGCCCGCCGTTCTCGAACGG  2767

Query  119   ccgccggggagg-ccttgcgcccccgggcccgcgcccgccgAAGACCCCAACATGAACGC  177
             |||||||||||| ||| |||||||||||||||||||||||||||||||||||||||||||
Sbjct  2768  CCGCCGGGGAGGCCCTCGCGCCCCCGGGCCCGCGCCCGCCGAAGACCCCAACATGAACGC  2827

Query  178   TGTTCTGAAAGTATGCAGTCTGAG-TTGATTATCGTAATCAGTTAAAACTTTCAACAACG  236
             |||||||||||||||||||||||| ||||||| | |||||||||||||||||||||||||
Sbjct  2828  TGTTCTGAAAGTATGCAGTCTGAGTTTGATTACCATAATCAGTTAAAACTTTCAACAACG  2887

Query  237   GATCTCTTGGTTCCGGCATCGATGAAGAACGCAGCGAAATGCGATAAGTAATGTGAATTG  296
             ||||||||||||||||||||||||||||||||||||||||||||||||||||||||||||
Sbjct  2888  GATCTCTTGGTTCCGGCATCGATGAAGAACGCAGCGAAATGCGATAAGTAATGTGAATTG  2947

Query  297   CAGAATTCAGTGAATCATCGAGTCTTTGAACGCACATTGCGCCCCCTGGTATTCCGGGGG  356
             ||||||||||||||||||||||||||||||||||||||||||||||||||||||||||||
Sbjct  2948  CAGAATTCAGTGAATCATCGAGTCTTTGAACGCACATTGCGCCCCCTGGTATTCCGGGGG  3007

Query  357   GCATGCCTGTCCGAGCGTCATTGCTGCCCTCAAGCACGGCTTGTGTGTTGGGCCCCCGTC  416
             ||||||||||||||||||||||||||||||||||||||||||||||||||||||||||||
Sbjct  3008  GCATGCCTGTCCGAGCGTCATTGCTGCCCTCAAGCACGGCTTGTGTGTTGGGCCCCCGTC  3067

Query  417   CCCC--TCTCCCGGGGGACGGGCCCGAAAGGCAGCGGCGGCACCGCGTCCGGTCCTCGAG  474
             |||   |||||| |||||||||||||||||||||||||||||||||||||||||||||||
Sbjct  3068  CCCGGTTCTCCCCGGGGACGGGCCCGAAAGGCAGCGGCGGCACCGCGTCCGGTCCTCGAG  3127

Query  475   CGTATGGGGCTTTGTCACCTGCTCTGTAGGCCCGGCCGGCGCCAGCCGACA-CCCAACTT  533
             ||||||||||||||||||| |||||||||||| |||||||||||||||||  ||||||||
Sbjct  3128  CGTATGGGGCTTTGTCACCCGCTCTGTAGGCCTGGCCGGCGCCAGCCGACCCCCCAACTT  3187

Query  534   TATTTTTCTAAGGTTGACCTCGGATCAGGTAGGGATACCCGCTGAACTTAA  584
             |||||||||||||||||||||||||||||||||||||||||||||||||||
Sbjct  3188  TATTTTTCTAAGGTTGACCTCGGATCAGGTAGGGATACCCGCTGAACTTAA  3238


>NKHU02000428.1 Aspergillus thermomutatus strain HMR AF 39 NODE_425, whole genome 
shotgun sequence
Length=15883

 Score = 970 bits (525),  Expect = 0.0
 Identities = 567/587 (97%), Gaps = 3/587 (1%)
 Strand=Plus/Plus

Query  1     CAAGGTTTCCGTAGGTGAACCTGCGGAAGGATCATTACCGAGTGAGGGCCCTCTGGGTCC  60
             ||||||||||||||||||||||||||||||||||||||||||||||||||||||||||||
Sbjct  3147  CAAGGTTTCCGTAGGTGAACCTGCGGAAGGATCATTACCGAGTGAGGGCCCTCTGGGTCC  3206

Query  61    AACCTCCCACCCGTGTCTATCGTACCTTGTTGCTTcggcgggcccgccgtttcgacggcc  120
             |||||||||||||||||||| |||||||||||||||||||||||||||||||| ||||||
Sbjct  3207  AACCTCCCACCCGTGTCTATTGTACCTTGTTGCTTCGGCGGGCCCGCCGTTTCTACGGCC  3266

Query  121   gccggggaggccttgcgcccccgggcccgcgcccgccgAAGACCCCAACATGAACGCTGT  180
             ||||||||||||| |||||||||||||||||||||||||||||| |||||||||||||||
Sbjct  3267  GCCGGGGAGGCCTCGCGCCCCCGGGCCCGCGCCCGCCGAAGACCACAACATGAACGCTGT  3326

Query  181   TCTGAAAGTATGCAGTCTGAGTTGATTATCGTAATCAGTTAAAACTTTCAACAACGGATC  240
             |||||||||||||||||||||| ||||||| |||||||||||||||||||||||||||||
Sbjct  3327  TCTGAAAGTATGCAGTCTGAGTCGATTATCATAATCAGTTAAAACTTTCAACAACGGATC  3386

Query  241   TCTTGGTTCCGGCATCGATGAAGAACGCAGCGAAATGCGATAAGTAATGTGAATTGCAGA  300
             ||||||||||||||||||||||||||||||||||||||||||||||||||||||||||||
Sbjct  3387  TCTTGGTTCCGGCATCGATGAAGAACGCAGCGAAATGCGATAAGTAATGTGAATTGCAGA  3446

Query  301   ATTCAGTGAATCATCGAGTCTTTGAACGCACATTGCGCCCCCTGGTATTCCGGGGGGCAT  360
             ||||||||||||||||||||||||||||||||||||||||||||||||||||||||||||
Sbjct  3447  ATTCAGTGAATCATCGAGTCTTTGAACGCACATTGCGCCCCCTGGTATTCCGGGGGGCAT  3506

Query  361   GCCTGTCCGAGCGTCATTGCTGCCCTCAAGCACGGCTTGTGTGTTGGGCCCCCGTCCCCC  420
             |||||||||||||||||||||||||||||||||||||||||||||||||| |||||||| 
Sbjct  3507  GCCTGTCCGAGCGTCATTGCTGCCCTCAAGCACGGCTTGTGTGTTGGGCCGCCGTCCCCG  3566

Query  421   ---TCTCCCGGGGGACGGGCCCGAAAGGCAGCGGCGGCACCGCGTCCGGTCCTCGAGCGT  477
                |||||| ||||||||||||||||||||||||||||||||||||||||||||||||||
Sbjct  3567  GTTTCTCCCCGGGGACGGGCCCGAAAGGCAGCGGCGGCACCGCGTCCGGTCCTCGAGCGT  3626

Query  478   ATGGGGCTTTGTCACCTGCTCTGTAGGCCCGGCCGGCGCCAGCCGACACCCAACTTTATT  537
             ||||||||| |||||| ||||||||||||||||||||||||||||||  |||||   | |
Sbjct  3627  ATGGGGCTTCGTCACCCGCTCTGTAGGCCCGGCCGGCGCCAGCCGACGACCAACCCAACT  3686

Query  538   TTTCTAAGGTTGACCTCGGATCAGGTAGGGATACCCGCTGAACTTAA  584
             |||||||||||||||||||||||||||||||||||||||||||||||
Sbjct  3687  TTTCTAAGGTTGACCTCGGATCAGGTAGGGATACCCGCTGAACTTAA  3733


 Score = 970 bits (525),  Expect = 0.0
 Identities = 567/587 (97%), Gaps = 3/587 (1%)
 Strand=Plus/Minus

Query  1      CAAGGTTTCCGTAGGTGAACCTGCGGAAGGATCATTACCGAGTGAGGGCCCTCTGGGTCC  60
              ||||||||||||||||||||||||||||||||||||||||||||||||||||||||||||
Sbjct  11724  CAAGGTTTCCGTAGGTGAACCTGCGGAAGGATCATTACCGAGTGAGGGCCCTCTGGGTCC  11665

Query  61     AACCTCCCACCCGTGTCTATCGTACCTTGTTGCTTcggcgggcccgccgtttcgacggcc  120
              |||||||||||||||||||| |||||||||||||||||||||||||||||||| ||||||
Sbjct  11664  AACCTCCCACCCGTGTCTATTGTACCTTGTTGCTTCGGCGGGCCCGCCGTTTCTACGGCC  11605

Query  121    gccggggaggccttgcgcccccgggcccgcgcccgccgAAGACCCCAACATGAACGCTGT  180
              ||||||||||||| |||||||||||||||||||||||||||||| |||||||||||||||
Sbjct  11604  GCCGGGGAGGCCTCGCGCCCCCGGGCCCGCGCCCGCCGAAGACCACAACATGAACGCTGT  11545

Query  181    TCTGAAAGTATGCAGTCTGAGTTGATTATCGTAATCAGTTAAAACTTTCAACAACGGATC  240
              |||||||||||||||||||||| ||||||| |||||||||||||||||||||||||||||
Sbjct  11544  TCTGAAAGTATGCAGTCTGAGTCGATTATCATAATCAGTTAAAACTTTCAACAACGGATC  11485

Query  241    TCTTGGTTCCGGCATCGATGAAGAACGCAGCGAAATGCGATAAGTAATGTGAATTGCAGA  300
              ||||||||||||||||||||||||||||||||||||||||||||||||||||||||||||
Sbjct  11484  TCTTGGTTCCGGCATCGATGAAGAACGCAGCGAAATGCGATAAGTAATGTGAATTGCAGA  11425

Query  301    ATTCAGTGAATCATCGAGTCTTTGAACGCACATTGCGCCCCCTGGTATTCCGGGGGGCAT  360
              ||||||||||||||||||||||||||||||||||||||||||||||||||||||||||||
Sbjct  11424  ATTCAGTGAATCATCGAGTCTTTGAACGCACATTGCGCCCCCTGGTATTCCGGGGGGCAT  11365

Query  361    GCCTGTCCGAGCGTCATTGCTGCCCTCAAGCACGGCTTGTGTGTTGGGCCCCCGTCCCCC  420
              |||||||||||||||||||||||||||||||||||||||||||||||||| |||||||| 
Sbjct  11364  GCCTGTCCGAGCGTCATTGCTGCCCTCAAGCACGGCTTGTGTGTTGGGCCGCCGTCCCCG  11305

Query  421    ---TCTCCCGGGGGACGGGCCCGAAAGGCAGCGGCGGCACCGCGTCCGGTCCTCGAGCGT  477
                 |||||| ||||||||||||||||||||||||||||||||||||||||||||||||||
Sbjct  11304  GTTTCTCCCCGGGGACGGGCCCGAAAGGCAGCGGCGGCACCGCGTCCGGTCCTCGAGCGT  11245

Query  478    ATGGGGCTTTGTCACCTGCTCTGTAGGCCCGGCCGGCGCCAGCCGACACCCAACTTTATT  537
              ||||||||| |||||| ||||||||||||||||||||||||||||||  |||||   | |
Sbjct  11244  ATGGGGCTTCGTCACCCGCTCTGTAGGCCCGGCCGGCGCCAGCCGACGACCAACCCAACT  11185

Query  538    TTTCTAAGGTTGACCTCGGATCAGGTAGGGATACCCGCTGAACTTAA  584
              |||||||||||||||||||||||||||||||||||||||||||||||
Sbjct  11184  TTTCTAAGGTTGACCTCGGATCAGGTAGGGATACCCGCTGAACTTAA  11138


>NW_020798475.1 Aspergillus thermomutatus strain HMR AF 39 chromosome Unknown 
NODE_425, whole genome shotgun sequence
Length=15883

 Score = 970 bits (525),  Expect = 0.0
 Identities = 567/587 (97%), Gaps = 3/587 (1%)
 Strand=Plus/Plus

Query  1     CAAGGTTTCCGTAGGTGAACCTGCGGAAGGATCATTACCGAGTGAGGGCCCTCTGGGTCC  60
             ||||||||||||||||||||||||||||||||||||||||||||||||||||||||||||
Sbjct  3147  CAAGGTTTCCGTAGGTGAACCTGCGGAAGGATCATTACCGAGTGAGGGCCCTCTGGGTCC  3206

Query  61    AACCTCCCACCCGTGTCTATCGTACCTTGTTGCTTcggcgggcccgccgtttcgacggcc  120
             |||||||||||||||||||| |||||||||||||||||||||||||||||||| ||||||
Sbjct  3207  AACCTCCCACCCGTGTCTATTGTACCTTGTTGCTTCGGCGGGCCCGCCGTTTCTACGGCC  3266

Query  121   gccggggaggccttgcgcccccgggcccgcgcccgccgAAGACCCCAACATGAACGCTGT  180
             ||||||||||||| |||||||||||||||||||||||||||||| |||||||||||||||
Sbjct  3267  GCCGGGGAGGCCTCGCGCCCCCGGGCCCGCGCCCGCCGAAGACCACAACATGAACGCTGT  3326

Query  181   TCTGAAAGTATGCAGTCTGAGTTGATTATCGTAATCAGTTAAAACTTTCAACAACGGATC  240
             |||||||||||||||||||||| ||||||| |||||||||||||||||||||||||||||
Sbjct  3327  TCTGAAAGTATGCAGTCTGAGTCGATTATCATAATCAGTTAAAACTTTCAACAACGGATC  3386

Query  241   TCTTGGTTCCGGCATCGATGAAGAACGCAGCGAAATGCGATAAGTAATGTGAATTGCAGA  300
             ||||||||||||||||||||||||||||||||||||||||||||||||||||||||||||
Sbjct  3387  TCTTGGTTCCGGCATCGATGAAGAACGCAGCGAAATGCGATAAGTAATGTGAATTGCAGA  3446

Query  301   ATTCAGTGAATCATCGAGTCTTTGAACGCACATTGCGCCCCCTGGTATTCCGGGGGGCAT  360
             ||||||||||||||||||||||||||||||||||||||||||||||||||||||||||||
Sbjct  3447  ATTCAGTGAATCATCGAGTCTTTGAACGCACATTGCGCCCCCTGGTATTCCGGGGGGCAT  3506

Query  361   GCCTGTCCGAGCGTCATTGCTGCCCTCAAGCACGGCTTGTGTGTTGGGCCCCCGTCCCCC  420
             |||||||||||||||||||||||||||||||||||||||||||||||||| |||||||| 
Sbjct  3507  GCCTGTCCGAGCGTCATTGCTGCCCTCAAGCACGGCTTGTGTGTTGGGCCGCCGTCCCCG  3566

Query  421   ---TCTCCCGGGGGACGGGCCCGAAAGGCAGCGGCGGCACCGCGTCCGGTCCTCGAGCGT  477
                |||||| ||||||||||||||||||||||||||||||||||||||||||||||||||
Sbjct  3567  GTTTCTCCCCGGGGACGGGCCCGAAAGGCAGCGGCGGCACCGCGTCCGGTCCTCGAGCGT  3626

Query  478   ATGGGGCTTTGTCACCTGCTCTGTAGGCCCGGCCGGCGCCAGCCGACACCCAACTTTATT  537
             ||||||||| |||||| ||||||||||||||||||||||||||||||  |||||   | |
Sbjct  3627  ATGGGGCTTCGTCACCCGCTCTGTAGGCCCGGCCGGCGCCAGCCGACGACCAACCCAACT  3686

Query  538   TTTCTAAGGTTGACCTCGGATCAGGTAGGGATACCCGCTGAACTTAA  584
             |||||||||||||||||||||||||||||||||||||||||||||||
Sbjct  3687  TTTCTAAGGTTGACCTCGGATCAGGTAGGGATACCCGCTGAACTTAA  3733


 Score = 970 bits (525),  Expect = 0.0
 Identities = 567/587 (97%), Gaps = 3/587 (1%)
 Strand=Plus/Minus

Query  1      CAAGGTTTCCGTAGGTGAACCTGCGGAAGGATCATTACCGAGTGAGGGCCCTCTGGGTCC  60
              ||||||||||||||||||||||||||||||||||||||||||||||||||||||||||||
Sbjct  11724  CAAGGTTTCCGTAGGTGAACCTGCGGAAGGATCATTACCGAGTGAGGGCCCTCTGGGTCC  11665

Query  61     AACCTCCCACCCGTGTCTATCGTACCTTGTTGCTTcggcgggcccgccgtttcgacggcc  120
              |||||||||||||||||||| |||||||||||||||||||||||||||||||| ||||||
Sbjct  11664  AACCTCCCACCCGTGTCTATTGTACCTTGTTGCTTCGGCGGGCCCGCCGTTTCTACGGCC  11605

Query  121    gccggggaggccttgcgcccccgggcccgcgcccgccgAAGACCCCAACATGAACGCTGT  180
              ||||||||||||| |||||||||||||||||||||||||||||| |||||||||||||||
Sbjct  11604  GCCGGGGAGGCCTCGCGCCCCCGGGCCCGCGCCCGCCGAAGACCACAACATGAACGCTGT  11545

Query  181    TCTGAAAGTATGCAGTCTGAGTTGATTATCGTAATCAGTTAAAACTTTCAACAACGGATC  240
              |||||||||||||||||||||| ||||||| |||||||||||||||||||||||||||||
Sbjct  11544  TCTGAAAGTATGCAGTCTGAGTCGATTATCATAATCAGTTAAAACTTTCAACAACGGATC  11485

Query  241    TCTTGGTTCCGGCATCGATGAAGAACGCAGCGAAATGCGATAAGTAATGTGAATTGCAGA  300
              ||||||||||||||||||||||||||||||||||||||||||||||||||||||||||||
Sbjct  11484  TCTTGGTTCCGGCATCGATGAAGAACGCAGCGAAATGCGATAAGTAATGTGAATTGCAGA  11425

Query  301    ATTCAGTGAATCATCGAGTCTTTGAACGCACATTGCGCCCCCTGGTATTCCGGGGGGCAT  360
              ||||||||||||||||||||||||||||||||||||||||||||||||||||||||||||
Sbjct  11424  ATTCAGTGAATCATCGAGTCTTTGAACGCACATTGCGCCCCCTGGTATTCCGGGGGGCAT  11365

Query  361    GCCTGTCCGAGCGTCATTGCTGCCCTCAAGCACGGCTTGTGTGTTGGGCCCCCGTCCCCC  420
              |||||||||||||||||||||||||||||||||||||||||||||||||| |||||||| 
Sbjct  11364  GCCTGTCCGAGCGTCATTGCTGCCCTCAAGCACGGCTTGTGTGTTGGGCCGCCGTCCCCG  11305

Query  421    ---TCTCCCGGGGGACGGGCCCGAAAGGCAGCGGCGGCACCGCGTCCGGTCCTCGAGCGT  477
                 |||||| ||||||||||||||||||||||||||||||||||||||||||||||||||
Sbjct  11304  GTTTCTCCCCGGGGACGGGCCCGAAAGGCAGCGGCGGCACCGCGTCCGGTCCTCGAGCGT  11245

Query  478    ATGGGGCTTTGTCACCTGCTCTGTAGGCCCGGCCGGCGCCAGCCGACACCCAACTTTATT  537
              ||||||||| |||||| ||||||||||||||||||||||||||||||  |||||   | |
Sbjct  11244  ATGGGGCTTCGTCACCCGCTCTGTAGGCCCGGCCGGCGCCAGCCGACGACCAACCCAACT  11185

Query  538    TTTCTAAGGTTGACCTCGGATCAGGTAGGGATACCCGCTGAACTTAA  584
              |||||||||||||||||||||||||||||||||||||||||||||||
Sbjct  11184  TTTCTAAGGTTGACCTCGGATCAGGTAGGGATACCCGCTGAACTTAA  11138


>JAMYHO010000160.1 Apiotrichum sp. PL3306B ctg_160, whole genome shotgun sequence
Length=57361

 Score = 966 bits (523),  Expect = 0.0
 Identities = 567/586 (97%), Gaps = 11/586 (2%)
 Strand=Plus/Plus

Query  1      CAAGGTTTCCGTAGGTGAACCTGCGGAAGGATCATTACCGAGTGAGGGCCCTCTGGGTCC  60
              ||||||||||||||||||||||||||||||||||||||||||||||||||||||||||||
Sbjct  52626  CAAGGTTTCCGTAGGTGAACCTGCGGAAGGATCATTACCGAGTGAGGGCCCTCTGGGTCC  52685

Query  61     AACCTCCCACCCGTGTCTATCGTACCTTGTTGCTTcggcgggcccgccgtttcgacggcc  120
              |||||||||||||||| |||||||||||||||||||||||||||||||   |||||||||
Sbjct  52686  AACCTCCCACCCGTGTTTATCGTACCTTGTTGCTTCGGCGGGCCCGCC---TCGACGGCC  52742

Query  121    gccggggaggccttgcgcccccgggcccgcgcccgccgAAGACCCCAACATGAACGCTGT  180
              ||||||| || | | |||||||||||||||||||||||||||||||||||||||||||||
Sbjct  52743  GCCGGGG-GGGCATCCGCCCCCGGGCCCGCGCCCGCCGAAGACCCCAACATGAACGCTGT  52801

Query  181    TCTGAAAGTATGCAGTCTGAGTTGATTATCGTAATCAGTTAAAACTTTCAACAACGGATC  240
              ||||||||||||||||||||||||||||||||||||||||||||||||||||||||||||
Sbjct  52802  TCTGAAAGTATGCAGTCTGAGTTGATTATCGTAATCAGTTAAAACTTTCAACAACGGATC  52861

Query  241    TCTTGGTTCCGGCATCGATGAAGAACGCAGCGAAATGCGATAAGTAATGTGAATTGCAGA  300
              ||||||||||||||||||||||||||||||||||||||||||||||||||||||||||||
Sbjct  52862  TCTTGGTTCCGGCATCGATGAAGAACGCAGCGAAATGCGATAAGTAATGTGAATTGCAGA  52921

Query  301    ATTCAGTGAATCATCGAGTCTTTGAACGCACATTGCGCCCCCTGGTATTCCGGGGGGCAT  360
              ||||||||||||||||||||||||||||||||||||||||||||||||||||||||||||
Sbjct  52922  ATTCAGTGAATCATCGAGTCTTTGAACGCACATTGCGCCCCCTGGTATTCCGGGGGGCAT  52981

Query  361    GCCTGTCCGAGCGTCATTGCTGCCCTCAAGCACGGCTTGTGTGTTGGGCCCCCGTCCCCC  420
              ||||||||||||||||||||||||||||||| |||||||||||||||| |||||||||||
Sbjct  52982  GCCTGTCCGAGCGTCATTGCTGCCCTCAAGCCCGGCTTGTGTGTTGGG-CCCCGTCCCCC  53040

Query  421    TCTCCCGGGGGACGGGCCCGAAAGGCAGCGGCGGCACCGCGTCCGGTCCTCGAGCGTATG  480
                ||||||||||||||||||||||||||||||||||||||||||||||||||||||||||
Sbjct  53041  GATCCCGGGGGACGGGCCCGAAAGGCAGCGGCGGCACCGCGTCCGGTCCTCGAGCGTATG  53100

Query  481    GGGCTTTGTCACCTGCTCTGTAGGCCCGGCCGGCGCCAGCCGA-C-ACCCAACTTTATTT  538
              |||||| |||||||||||||||||||||||||||||||||||| | ||||||    ||||
Sbjct  53101  GGGCTTCGTCACCTGCTCTGTAGGCCCGGCCGGCGCCAGCCGATCCACCCAA----ATTT  53156

Query  539    TTCTAAGGTTGACCTCGGATCAGGTAGGGATACCCGCTGAACTTAA  584
              ||||||||||||||||||||||||||||||||||||||||||||||
Sbjct  53157  TTCTAAGGTTGACCTCGGATCAGGTAGGGATACCCGCTGAACTTAA  53202


>MSZS01000011.1 Aspergillus novofumigatus IBT 16806 P174scaffold_11, whole genome 
shotgun sequence
Length=792184

 Score = 965 bits (522),  Expect = 0.0
 Identities = 566/584 (97%), Gaps = 15/584 (3%)
 Strand=Plus/Minus

Query  1       CAAGGTTTCCGTAGGTGAACCTGCGGAAGGATCATTACCGAGTGAGGGCCCTCTGGGTCC  60
               ||||||||||||||||||||||||||||||||||||||||||||||||||||||||||||
Sbjct  790288  CAAGGTTTCCGTAGGTGAACCTGCGGAAGGATCATTACCGAGTGAGGGCCCTCTGGGTCC  790229

Query  61      AACCTCCCACCCGTGTCTATCGTACCTTGTTGCTTcggcgggcccgccgtttcgacggcc  120
               ||||||||||||||||||||||||||||||||||||||||||||||||||||||||||||
Sbjct  790228  AACCTCCCACCCGTGTCTATCGTACCTTGTTGCTTCGGCGGGCCCGCCGTTTCGACGGCC  790169

Query  121     gccggggaggccttgcgcccccgggcccgcgcccgccgAAGACCCCAACATGAACGCTGT  180
               |||||| |||||| ||||||| ||||||||| ||||||||||||||||||||||||||||
Sbjct  790168  GCCGGG-AGGCCTCGCGCCCC-GGGCCCGCG-CCGCCGAAGACCCCAACATGAACGCTGT  790112

Query  181     TCTGAAAGTATGCAGTCTGAGTTGATTATCGTAATCAGTTAAAACTTTCAACAACGGATC  240
               |||||||||||||||||||||||||||||| |||||||||||||||||||||||||||||
Sbjct  790111  TCTGAAAGTATGCAGTCTGAGTTGATTATCATAATCAGTTAAAACTTTCAACAACGGATC  790052

Query  241     TCTTGGTTCCGGCATCGATGAAGAACGCAGCGAAATGCGATAAGTAATGTGAATTGCAGA  300
               ||||||||||||||||||||||||||||||||||||||||||||||||||||||||||||
Sbjct  790051  TCTTGGTTCCGGCATCGATGAAGAACGCAGCGAAATGCGATAAGTAATGTGAATTGCAGA  789992

Query  301     ATTCAGTGAATCATCGAGTCTTTGAACGCACATTGCGCCCCCTGGTATTCCGGGGGGCAT  360
               ||||||||||||||||||||||||||||||||||||||||| ||||||||||||||||||
Sbjct  789991  ATTCAGTGAATCATCGAGTCTTTGAACGCACATTGCGCCCC-TGGTATTCCGGGGGGCAT  789933

Query  361     GCCTGTCCGAGCGTCATTGCTGCCCTCAAGCACGGCTTGTGTGTTGGGCCCCCGTCCCCC  420
               |||||||||||||||||||||||||||||||||||||||||||||||||||  |||||  
Sbjct  789932  GCCTGTCCGAGCGTCATTGCTGCCCTCAAGCACGGCTTGTGTGTTGGGCCC--GTCCC--  789877

Query  421     TCTCCCGGGGGACGGGCCCGAAAGGCAGCGGCGGCACCGCGTCCGGTCCTCGAGCGTATG  480
               || ||||||| ||||| |||||||||||||||||||||||||||||||||||||||||||
Sbjct  789876  TC-CCCGGGG-ACGGG-CCGAAAGGCAGCGGCGGCACCGCGTCCGGTCCTCGAGCGTATG  789820

Query  481     GGGCTTTGTCACCTGCTCTGTAGGCCCGGCCGGCGCCAGCCGACACCCAACTTTATTTTT  540
               || |||||||||| |||||||||||| |||||||||||||||||||||||||||||||  
Sbjct  789819  GG-CTTTGTCACCCGCTCTGTAGGCC-GGCCGGCGCCAGCCGACACCCAACTTTATTT--  789764

Query  541     CTAAGGTTGACCTCGGATCAGGTAGGGATACCCGCTGAACTTAA  584
               ||||||||||||||||||||||||||||||||||||||||||||
Sbjct  789763  CTAAGGTTGACCTCGGATCAGGTAGGGATACCCGCTGAACTTAA  789720


>NW_020194284.1 Aspergillus novofumigatus IBT 16806 chromosome Unknown P174scaffold_11, 
whole genome shotgun sequence
Length=792184

 Score = 965 bits (522),  Expect = 0.0
 Identities = 566/584 (97%), Gaps = 15/584 (3%)
 Strand=Plus/Minus

Query  1       CAAGGTTTCCGTAGGTGAACCTGCGGAAGGATCATTACCGAGTGAGGGCCCTCTGGGTCC  60
               ||||||||||||||||||||||||||||||||||||||||||||||||||||||||||||
Sbjct  790288  CAAGGTTTCCGTAGGTGAACCTGCGGAAGGATCATTACCGAGTGAGGGCCCTCTGGGTCC  790229

Query  61      AACCTCCCACCCGTGTCTATCGTACCTTGTTGCTTcggcgggcccgccgtttcgacggcc  120
               ||||||||||||||||||||||||||||||||||||||||||||||||||||||||||||
Sbjct  790228  AACCTCCCACCCGTGTCTATCGTACCTTGTTGCTTCGGCGGGCCCGCCGTTTCGACGGCC  790169

Query  121     gccggggaggccttgcgcccccgggcccgcgcccgccgAAGACCCCAACATGAACGCTGT  180
               |||||| |||||| ||||||| ||||||||| ||||||||||||||||||||||||||||
Sbjct  790168  GCCGGG-AGGCCTCGCGCCCC-GGGCCCGCG-CCGCCGAAGACCCCAACATGAACGCTGT  790112

Query  181     TCTGAAAGTATGCAGTCTGAGTTGATTATCGTAATCAGTTAAAACTTTCAACAACGGATC  240
               |||||||||||||||||||||||||||||| |||||||||||||||||||||||||||||
Sbjct  790111  TCTGAAAGTATGCAGTCTGAGTTGATTATCATAATCAGTTAAAACTTTCAACAACGGATC  790052

Query  241     TCTTGGTTCCGGCATCGATGAAGAACGCAGCGAAATGCGATAAGTAATGTGAATTGCAGA  300
               ||||||||||||||||||||||||||||||||||||||||||||||||||||||||||||
Sbjct  790051  TCTTGGTTCCGGCATCGATGAAGAACGCAGCGAAATGCGATAAGTAATGTGAATTGCAGA  789992

Query  301     ATTCAGTGAATCATCGAGTCTTTGAACGCACATTGCGCCCCCTGGTATTCCGGGGGGCAT  360
               ||||||||||||||||||||||||||||||||||||||||| ||||||||||||||||||
Sbjct  789991  ATTCAGTGAATCATCGAGTCTTTGAACGCACATTGCGCCCC-TGGTATTCCGGGGGGCAT  789933

Query  361     GCCTGTCCGAGCGTCATTGCTGCCCTCAAGCACGGCTTGTGTGTTGGGCCCCCGTCCCCC  420
               |||||||||||||||||||||||||||||||||||||||||||||||||||  |||||  
Sbjct  789932  GCCTGTCCGAGCGTCATTGCTGCCCTCAAGCACGGCTTGTGTGTTGGGCCC--GTCCC--  789877

Query  421     TCTCCCGGGGGACGGGCCCGAAAGGCAGCGGCGGCACCGCGTCCGGTCCTCGAGCGTATG  480
               || ||||||| ||||| |||||||||||||||||||||||||||||||||||||||||||
Sbjct  789876  TC-CCCGGGG-ACGGG-CCGAAAGGCAGCGGCGGCACCGCGTCCGGTCCTCGAGCGTATG  789820

Query  481     GGGCTTTGTCACCTGCTCTGTAGGCCCGGCCGGCGCCAGCCGACACCCAACTTTATTTTT  540
               || |||||||||| |||||||||||| |||||||||||||||||||||||||||||||  
Sbjct  789819  GG-CTTTGTCACCCGCTCTGTAGGCC-GGCCGGCGCCAGCCGACACCCAACTTTATTT--  789764

Query  541     CTAAGGTTGACCTCGGATCAGGTAGGGATACCCGCTGAACTTAA  584
               ||||||||||||||||||||||||||||||||||||||||||||
Sbjct  789763  CTAAGGTTGACCTCGGATCAGGTAGGGATACCCGCTGAACTTAA  789720


>DS027078.1 Aspergillus clavatus NRRL 1 1099423829824 genomic scaffold, whole 
genome shotgun sequence
Length=1149

 Score = 937 bits (507),  Expect = 0.0
 Identities = 563/589 (96%), Gaps = 7/589 (1%)
 Strand=Plus/Plus

Query  1     CAAGGTTTCCGTAGGTGAACCTGCGGAAGGATCATTACCGAGTGAGGGCCCTCTGGGTCC  60
             |||||||||||||||||||||||||||||||||||||||||||| |||||||||||||||
Sbjct  537   CAAGGTTTCCGTAGGTGAACCTGCGGAAGGATCATTACCGAGTGCGGGCCCTCTGGGTCC  596

Query  61    AACCTCCCACCCGTGTCTATCGTACCTTGTTGCTTcggcgggcccgccgt-ttc-gacgg  118
             |||||||||||||||| ||||||||||||||||||||||||||||||||| ||| |||||
Sbjct  597   AACCTCCCACCCGTGTTTATCGTACCTTGTTGCTTCGGCGGGCCCGCCGTCTTCGGACGG  656

Query  119   ccgccggggaggcct-tgcgcccccgggcccgcgcccgccgAAGACCCCAACATGAACGC  177
             |||||||||||||||  |||||||||||||||||||||||||||||| |||||||||| |
Sbjct  657   CCGCCGGGGAGGCCTCCGCGCCCCCGGGCCCGCGCCCGCCGAAGACCACAACATGAACTC  716

Query  178   TGTTCTGAAAGTATGCAGTCTGAGTTGATTATCGTAATCAGTTAAAACTTTCAACAACGG  237
             |||||||||  | |||||||||||||||||||| ||||||||||||||||||||||||||
Sbjct  717   TGTTCTGAAGTTTTGCAGTCTGAGTTGATTATCATAATCAGTTAAAACTTTCAACAACGG  776

Query  238   ATCTCTTGGTTCCGGCATCGATGAAGAACGCAGCGAAATGCGATAAGTAATGTGAATTGC  297
             |||||||||||||||||||||||||||||||||||||||||||||| |||||||||||||
Sbjct  777   ATCTCTTGGTTCCGGCATCGATGAAGAACGCAGCGAAATGCGATAACTAATGTGAATTGC  836

Query  298   AGAATTCAGTGAATCATCGAGTCTTTGAACGCACATTGCGCCCCCTGGTATTCCGGGGGG  357
             ||||||||||||||||||||||||||||||||||||||||||||||||||||||||||||
Sbjct  837   AGAATTCAGTGAATCATCGAGTCTTTGAACGCACATTGCGCCCCCTGGTATTCCGGGGGG  896

Query  358   CATGCCTGTCCGAGCGTCATTGCTGCCCTCAAGCACGGCTTGTGTGTTGGGCCCCCGTCC  417
             ||||||||||||||||||||||||||||||||||||||||||||||||||||||||||||
Sbjct  897   CATGCCTGTCCGAGCGTCATTGCTGCCCTCAAGCACGGCTTGTGTGTTGGGCCCCCGTCC  956

Query  418   CCC-TCTCCCGGGGGACGGGCCCGAAAGGCAGCGGCGGCACCGCGTCCGGTCCTCGAGCG  476
             ||  | |||| |||||||||||||||||||||||||||||||||||||||||||||||||
Sbjct  957   CCGGTTTCCC-GGGGACGGGCCCGAAAGGCAGCGGCGGCACCGCGTCCGGTCCTCGAGCG  1015

Query  477   TATGGGGCTTTGTCACCTGCTC-TGTAGGCCCGGCCGGCGCCAGCCGACACCCAACTTTA  535
             ||||||||||||||||| |||| |||||| |||||||||||| | ||||| |||||   |
Sbjct  1016  TATGGGGCTTTGTCACCCGCTCTTGTAGGGCCGGCCGGCGCCTGTCGACA-CCAACCCAA  1074

Query  536   TTTTTCTAAGGTTGACCTCGGATCAGGTAGGGATACCCGCTGAACTTAA  584
             |||||||||||||||||||||||||||||||||||||||||||||||||
Sbjct  1075  TTTTTCTAAGGTTGACCTCGGATCAGGTAGGGATACCCGCTGAACTTAA  1123


>DS027088.1 Aspergillus clavatus NRRL 1 1099423829834 genomic scaffold, whole 
genome shotgun sequence
Length=1275

 Score = 937 bits (507),  Expect = 0.0
 Identities = 563/589 (96%), Gaps = 7/589 (1%)
 Strand=Plus/Minus

Query  1    CAAGGTTTCCGTAGGTGAACCTGCGGAAGGATCATTACCGAGTGAGGGCCCTCTGGGTCC  60
            |||||||||||||||||||||||||||||||||||||||||||| |||||||||||||||
Sbjct  589  CAAGGTTTCCGTAGGTGAACCTGCGGAAGGATCATTACCGAGTGCGGGCCCTCTGGGTCC  530

Query  61   AACCTCCCACCCGTGTCTATCGTACCTTGTTGCTTcggcgggcccgccgt-ttc-gacgg  118
            |||||||||||||||| ||||||||||||||||||||||||||||||||| ||| |||||
Sbjct  529  AACCTCCCACCCGTGTTTATCGTACCTTGTTGCTTCGGCGGGCCCGCCGTCTTCGGACGG  470

Query  119  ccgccggggaggcct-tgcgcccccgggcccgcgcccgccgAAGACCCCAACATGAACGC  177
            |||||||||||||||  |||||||||||||||||||||||||||||| |||||||||| |
Sbjct  469  CCGCCGGGGAGGCCTCCGCGCCCCCGGGCCCGCGCCCGCCGAAGACCACAACATGAACTC  410

Query  178  TGTTCTGAAAGTATGCAGTCTGAGTTGATTATCGTAATCAGTTAAAACTTTCAACAACGG  237
            |||||||||  | |||||||||||||||||||| ||||||||||||||||||||||||||
Sbjct  409  TGTTCTGAAGTTTTGCAGTCTGAGTTGATTATCATAATCAGTTAAAACTTTCAACAACGG  350

Query  238  ATCTCTTGGTTCCGGCATCGATGAAGAACGCAGCGAAATGCGATAAGTAATGTGAATTGC  297
            |||||||||||||||||||||||||||||||||||||||||||||| |||||||||||||
Sbjct  349  ATCTCTTGGTTCCGGCATCGATGAAGAACGCAGCGAAATGCGATAACTAATGTGAATTGC  290

Query  298  AGAATTCAGTGAATCATCGAGTCTTTGAACGCACATTGCGCCCCCTGGTATTCCGGGGGG  357
            ||||||||||||||||||||||||||||||||||||||||||||||||||||||||||||
Sbjct  289  AGAATTCAGTGAATCATCGAGTCTTTGAACGCACATTGCGCCCCCTGGTATTCCGGGGGG  230

Query  358  CATGCCTGTCCGAGCGTCATTGCTGCCCTCAAGCACGGCTTGTGTGTTGGGCCCCCGTCC  417
            ||||||||||||||||||||||||||||||||||||||||||||||||||||||||||||
Sbjct  229  CATGCCTGTCCGAGCGTCATTGCTGCCCTCAAGCACGGCTTGTGTGTTGGGCCCCCGTCC  170

Query  418  CCC-TCTCCCGGGGGACGGGCCCGAAAGGCAGCGGCGGCACCGCGTCCGGTCCTCGAGCG  476
            ||  | |||| |||||||||||||||||||||||||||||||||||||||||||||||||
Sbjct  169  CCGGTTTCCC-GGGGACGGGCCCGAAAGGCAGCGGCGGCACCGCGTCCGGTCCTCGAGCG  111

Query  477  TATGGGGCTTTGTCACCTGCTCT-GTAGGCCCGGCCGGCGCCAGCCGACACCCAACTTTA  535
            ||||||||||||||||| ||||| ||||| |||||||||||| | ||||||| |||   |
Sbjct  110  TATGGGGCTTTGTCACCCGCTCTTGTAGGGCCGGCCGGCGCCTGTCGACACC-AACCCAA  52

Query  536  TTTTTCTAAGGTTGACCTCGGATCAGGTAGGGATACCCGCTGAACTTAA  584
            |||||||||||||||||||||||||||||||||||||||||||||||||
Sbjct  51   TTTTTCTAAGGTTGACCTCGGATCAGGTAGGGATACCCGCTGAACTTAA  3


>NW_001510380.1 Aspergillus clavatus NRRL 1 1099423829824 genomic scaffold, whole 
genome shotgun sequence
Length=1149

 Score = 937 bits (507),  Expect = 0.0
 Identities = 563/589 (96%), Gaps = 7/589 (1%)
 Strand=Plus/Plus

Query  1     CAAGGTTTCCGTAGGTGAACCTGCGGAAGGATCATTACCGAGTGAGGGCCCTCTGGGTCC  60
             |||||||||||||||||||||||||||||||||||||||||||| |||||||||||||||
Sbjct  537   CAAGGTTTCCGTAGGTGAACCTGCGGAAGGATCATTACCGAGTGCGGGCCCTCTGGGTCC  596

Query  61    AACCTCCCACCCGTGTCTATCGTACCTTGTTGCTTcggcgggcccgccgt-ttc-gacgg  118
             |||||||||||||||| ||||||||||||||||||||||||||||||||| ||| |||||
Sbjct  597   AACCTCCCACCCGTGTTTATCGTACCTTGTTGCTTCGGCGGGCCCGCCGTCTTCGGACGG  656

Query  119   ccgccggggaggcct-tgcgcccccgggcccgcgcccgccgAAGACCCCAACATGAACGC  177
             |||||||||||||||  |||||||||||||||||||||||||||||| |||||||||| |
Sbjct  657   CCGCCGGGGAGGCCTCCGCGCCCCCGGGCCCGCGCCCGCCGAAGACCACAACATGAACTC  716

Query  178   TGTTCTGAAAGTATGCAGTCTGAGTTGATTATCGTAATCAGTTAAAACTTTCAACAACGG  237
             |||||||||  | |||||||||||||||||||| ||||||||||||||||||||||||||
Sbjct  717   TGTTCTGAAGTTTTGCAGTCTGAGTTGATTATCATAATCAGTTAAAACTTTCAACAACGG  776

Query  238   ATCTCTTGGTTCCGGCATCGATGAAGAACGCAGCGAAATGCGATAAGTAATGTGAATTGC  297
             |||||||||||||||||||||||||||||||||||||||||||||| |||||||||||||
Sbjct  777   ATCTCTTGGTTCCGGCATCGATGAAGAACGCAGCGAAATGCGATAACTAATGTGAATTGC  836

Query  298   AGAATTCAGTGAATCATCGAGTCTTTGAACGCACATTGCGCCCCCTGGTATTCCGGGGGG  357
             ||||||||||||||||||||||||||||||||||||||||||||||||||||||||||||
Sbjct  837   AGAATTCAGTGAATCATCGAGTCTTTGAACGCACATTGCGCCCCCTGGTATTCCGGGGGG  896

Query  358   CATGCCTGTCCGAGCGTCATTGCTGCCCTCAAGCACGGCTTGTGTGTTGGGCCCCCGTCC  417
             ||||||||||||||||||||||||||||||||||||||||||||||||||||||||||||
Sbjct  897   CATGCCTGTCCGAGCGTCATTGCTGCCCTCAAGCACGGCTTGTGTGTTGGGCCCCCGTCC  956

Query  418   CCC-TCTCCCGGGGGACGGGCCCGAAAGGCAGCGGCGGCACCGCGTCCGGTCCTCGAGCG  476
             ||  | |||| |||||||||||||||||||||||||||||||||||||||||||||||||
Sbjct  957   CCGGTTTCCC-GGGGACGGGCCCGAAAGGCAGCGGCGGCACCGCGTCCGGTCCTCGAGCG  1015

Query  477   TATGGGGCTTTGTCACCTGCTC-TGTAGGCCCGGCCGGCGCCAGCCGACACCCAACTTTA  535
             ||||||||||||||||| |||| |||||| |||||||||||| | ||||| |||||   |
Sbjct  1016  TATGGGGCTTTGTCACCCGCTCTTGTAGGGCCGGCCGGCGCCTGTCGACA-CCAACCCAA  1074

Query  536   TTTTTCTAAGGTTGACCTCGGATCAGGTAGGGATACCCGCTGAACTTAA  584
             |||||||||||||||||||||||||||||||||||||||||||||||||
Sbjct  1075  TTTTTCTAAGGTTGACCTCGGATCAGGTAGGGATACCCGCTGAACTTAA  1123


>NW_001510370.1 Aspergillus clavatus NRRL 1 1099423829834 genomic scaffold, whole 
genome shotgun sequence
Length=1275

 Score = 937 bits (507),  Expect = 0.0
 Identities = 563/589 (96%), Gaps = 7/589 (1%)
 Strand=Plus/Minus

Query  1    CAAGGTTTCCGTAGGTGAACCTGCGGAAGGATCATTACCGAGTGAGGGCCCTCTGGGTCC  60
            |||||||||||||||||||||||||||||||||||||||||||| |||||||||||||||
Sbjct  589  CAAGGTTTCCGTAGGTGAACCTGCGGAAGGATCATTACCGAGTGCGGGCCCTCTGGGTCC  530

Query  61   AACCTCCCACCCGTGTCTATCGTACCTTGTTGCTTcggcgggcccgccgt-ttc-gacgg  118
            |||||||||||||||| ||||||||||||||||||||||||||||||||| ||| |||||
Sbjct  529  AACCTCCCACCCGTGTTTATCGTACCTTGTTGCTTCGGCGGGCCCGCCGTCTTCGGACGG  470

Query  119  ccgccggggaggcct-tgcgcccccgggcccgcgcccgccgAAGACCCCAACATGAACGC  177
            |||||||||||||||  |||||||||||||||||||||||||||||| |||||||||| |
Sbjct  469  CCGCCGGGGAGGCCTCCGCGCCCCCGGGCCCGCGCCCGCCGAAGACCACAACATGAACTC  410

Query  178  TGTTCTGAAAGTATGCAGTCTGAGTTGATTATCGTAATCAGTTAAAACTTTCAACAACGG  237
            |||||||||  | |||||||||||||||||||| ||||||||||||||||||||||||||
Sbjct  409  TGTTCTGAAGTTTTGCAGTCTGAGTTGATTATCATAATCAGTTAAAACTTTCAACAACGG  350

Query  238  ATCTCTTGGTTCCGGCATCGATGAAGAACGCAGCGAAATGCGATAAGTAATGTGAATTGC  297
            |||||||||||||||||||||||||||||||||||||||||||||| |||||||||||||
Sbjct  349  ATCTCTTGGTTCCGGCATCGATGAAGAACGCAGCGAAATGCGATAACTAATGTGAATTGC  290

Query  298  AGAATTCAGTGAATCATCGAGTCTTTGAACGCACATTGCGCCCCCTGGTATTCCGGGGGG  357
            ||||||||||||||||||||||||||||||||||||||||||||||||||||||||||||
Sbjct  289  AGAATTCAGTGAATCATCGAGTCTTTGAACGCACATTGCGCCCCCTGGTATTCCGGGGGG  230

Query  358  CATGCCTGTCCGAGCGTCATTGCTGCCCTCAAGCACGGCTTGTGTGTTGGGCCCCCGTCC  417
            ||||||||||||||||||||||||||||||||||||||||||||||||||||||||||||
Sbjct  229  CATGCCTGTCCGAGCGTCATTGCTGCCCTCAAGCACGGCTTGTGTGTTGGGCCCCCGTCC  170

Query  418  CCC-TCTCCCGGGGGACGGGCCCGAAAGGCAGCGGCGGCACCGCGTCCGGTCCTCGAGCG  476
            ||  | |||| |||||||||||||||||||||||||||||||||||||||||||||||||
Sbjct  169  CCGGTTTCCC-GGGGACGGGCCCGAAAGGCAGCGGCGGCACCGCGTCCGGTCCTCGAGCG  111

Query  477  TATGGGGCTTTGTCACCTGCTCT-GTAGGCCCGGCCGGCGCCAGCCGACACCCAACTTTA  535
            ||||||||||||||||| ||||| ||||| |||||||||||| | ||||||| |||   |
Sbjct  110  TATGGGGCTTTGTCACCCGCTCTTGTAGGGCCGGCCGGCGCCTGTCGACACC-AACCCAA  52

Query  536  TTTTTCTAAGGTTGACCTCGGATCAGGTAGGGATACCCGCTGAACTTAA  584
            |||||||||||||||||||||||||||||||||||||||||||||||||
Sbjct  51   TTTTTCTAAGGTTGACCTCGGATCAGGTAGGGATACCCGCTGAACTTAA  3


>DS027112.1 Aspergillus clavatus NRRL 1 1099423829858 genomic scaffold, whole 
genome shotgun sequence
Length=1028

 Score = 933 bits (505),  Expect = 0.0
 Identities = 563/590 (95%), Gaps = 8/590 (1%)
 Strand=Plus/Minus

Query  1    CAAGGTTTCCGTAGGTGAACCTGCGGAAGGATCATTACCGAGTGAGGGCCCTCTGGGTCC  60
            |||||||||||||||||||||||||||||||||||||||||||| |||||||||||||||
Sbjct  709  CAAGGTTTCCGTAGGTGAACCTGCGGAAGGATCATTACCGAGTGCGGGCCCTCTGGGTCC  650

Query  61   AACCTCCC-ACCCGTGTCTATCGTACCTTGTTGCTTcggcgggcccgccgt-ttc-gacg  117
            |||||||| |||||||| ||||||||||||||||||||||||||||||||| ||| ||||
Sbjct  649  AACCTCCCCACCCGTGTTTATCGTACCTTGTTGCTTCGGCGGGCCCGCCGTCTTCGGACG  590

Query  118  gccgccggggaggcct-tgcgcccccgggcccgcgcccgccgAAGACCCCAACATGAACG  176
            ||||||||||||||||  |||||||||||||||||||||||||||||| |||||||||| 
Sbjct  589  GCCGCCGGGGAGGCCTCCGCGCCCCCGGGCCCGCGCCCGCCGAAGACCACAACATGAACT  530

Query  177  CTGTTCTGAAAGTATGCAGTCTGAGTTGATTATCGTAATCAGTTAAAACTTTCAACAACG  236
            ||||||||||  | |||||||||||||||||||| |||||||||||||||||||||||||
Sbjct  529  CTGTTCTGAAGTTTTGCAGTCTGAGTTGATTATCATAATCAGTTAAAACTTTCAACAACG  470

Query  237  GATCTCTTGGTTCCGGCATCGATGAAGAACGCAGCGAAATGCGATAAGTAATGTGAATTG  296
            ||||||||||||||||||||||||||||||||||||||||||||||| ||||||||||||
Sbjct  469  GATCTCTTGGTTCCGGCATCGATGAAGAACGCAGCGAAATGCGATAACTAATGTGAATTG  410

Query  297  CAGAATTCAGTGAATCATCGAGTCTTTGAACGCACATTGCGCCCCCTGGTATTCCGGGGG  356
            ||||||||||||||||||||||||||||||||||||||||||||||||||||||||||||
Sbjct  409  CAGAATTCAGTGAATCATCGAGTCTTTGAACGCACATTGCGCCCCCTGGTATTCCGGGGG  350

Query  357  GCATGCCTGTCCGAGCGTCATTGCTGCCCTCAAGCACGGCTTGTGTGTTGGGCCCCCGTC  416
            ||||||||||||||||||||||||||||||||||||||||||||||||||||||||||||
Sbjct  349  GCATGCCTGTCCGAGCGTCATTGCTGCCCTCAAGCACGGCTTGTGTGTTGGGCCCCCGTC  290

Query  417  CCCC-TCTCCCGGGGGACGGGCCCGAAAGGCAGCGGCGGCACCGCGTCCGGTCCTCGAGC  475
            |||  | |||| ||||||||||||||||||||||||||||||||||||||||||||||||
Sbjct  289  CCCGGTTTCCC-GGGGACGGGCCCGAAAGGCAGCGGCGGCACCGCGTCCGGTCCTCGAGC  231

Query  476  GTATGGGGCTTTGTCACCTGCTCT-GTAGGCCCGGCCGGCGCCAGCCGACACCCAACTTT  534
            |||||||||||||||||| ||||| ||||| |||||||||||| | ||||||| |||   
Sbjct  230  GTATGGGGCTTTGTCACCCGCTCTTGTAGGGCCGGCCGGCGCCTGTCGACACC-AACCCA  172

Query  535  ATTTTTCTAAGGTTGACCTCGGATCAGGTAGGGATACCCGCTGAACTTAA  584
            ||||||||||||||||||||||||||||||||||||||||||||||||||
Sbjct  171  ATTTTTCTAAGGTTGACCTCGGATCAGGTAGGGATACCCGCTGAACTTAA  122


>NW_001510346.1 Aspergillus clavatus NRRL 1 1099423829858 genomic scaffold, whole 
genome shotgun sequence
Length=1028

 Score = 933 bits (505),  Expect = 0.0
 Identities = 563/590 (95%), Gaps = 8/590 (1%)
 Strand=Plus/Minus

Query  1    CAAGGTTTCCGTAGGTGAACCTGCGGAAGGATCATTACCGAGTGAGGGCCCTCTGGGTCC  60
            |||||||||||||||||||||||||||||||||||||||||||| |||||||||||||||
Sbjct  709  CAAGGTTTCCGTAGGTGAACCTGCGGAAGGATCATTACCGAGTGCGGGCCCTCTGGGTCC  650

Query  61   AACCTCCC-ACCCGTGTCTATCGTACCTTGTTGCTTcggcgggcccgccgt-ttc-gacg  117
            |||||||| |||||||| ||||||||||||||||||||||||||||||||| ||| ||||
Sbjct  649  AACCTCCCCACCCGTGTTTATCGTACCTTGTTGCTTCGGCGGGCCCGCCGTCTTCGGACG  590

Query  118  gccgccggggaggcct-tgcgcccccgggcccgcgcccgccgAAGACCCCAACATGAACG  176
            ||||||||||||||||  |||||||||||||||||||||||||||||| |||||||||| 
Sbjct  589  GCCGCCGGGGAGGCCTCCGCGCCCCCGGGCCCGCGCCCGCCGAAGACCACAACATGAACT  530

Query  177  CTGTTCTGAAAGTATGCAGTCTGAGTTGATTATCGTAATCAGTTAAAACTTTCAACAACG  236
            ||||||||||  | |||||||||||||||||||| |||||||||||||||||||||||||
Sbjct  529  CTGTTCTGAAGTTTTGCAGTCTGAGTTGATTATCATAATCAGTTAAAACTTTCAACAACG  470

Query  237  GATCTCTTGGTTCCGGCATCGATGAAGAACGCAGCGAAATGCGATAAGTAATGTGAATTG  296
            ||||||||||||||||||||||||||||||||||||||||||||||| ||||||||||||
Sbjct  469  GATCTCTTGGTTCCGGCATCGATGAAGAACGCAGCGAAATGCGATAACTAATGTGAATTG  410

Query  297  CAGAATTCAGTGAATCATCGAGTCTTTGAACGCACATTGCGCCCCCTGGTATTCCGGGGG  356
            ||||||||||||||||||||||||||||||||||||||||||||||||||||||||||||
Sbjct  409  CAGAATTCAGTGAATCATCGAGTCTTTGAACGCACATTGCGCCCCCTGGTATTCCGGGGG  350

Query  357  GCATGCCTGTCCGAGCGTCATTGCTGCCCTCAAGCACGGCTTGTGTGTTGGGCCCCCGTC  416
            ||||||||||||||||||||||||||||||||||||||||||||||||||||||||||||
Sbjct  349  GCATGCCTGTCCGAGCGTCATTGCTGCCCTCAAGCACGGCTTGTGTGTTGGGCCCCCGTC  290

Query  417  CCCC-TCTCCCGGGGGACGGGCCCGAAAGGCAGCGGCGGCACCGCGTCCGGTCCTCGAGC  475
            |||  | |||| ||||||||||||||||||||||||||||||||||||||||||||||||
Sbjct  289  CCCGGTTTCCC-GGGGACGGGCCCGAAAGGCAGCGGCGGCACCGCGTCCGGTCCTCGAGC  231

Query  476  GTATGGGGCTTTGTCACCTGCTCT-GTAGGCCCGGCCGGCGCCAGCCGACACCCAACTTT  534
            |||||||||||||||||| ||||| ||||| |||||||||||| | ||||||| |||   
Sbjct  230  GTATGGGGCTTTGTCACCCGCTCTTGTAGGGCCGGCCGGCGCCTGTCGACACC-AACCCA  172

Query  535  ATTTTTCTAAGGTTGACCTCGGATCAGGTAGGGATACCCGCTGAACTTAA  584
            ||||||||||||||||||||||||||||||||||||||||||||||||||
Sbjct  171  ATTTTTCTAAGGTTGACCTCGGATCAGGTAGGGATACCCGCTGAACTTAA  122


>JAKLNT010000355.1 Aspergillus quadricinctus strain FKII-L3-BK-DRAB1 NODE_355_length_4472_cov_2547.202730, 
whole genome shotgun sequence
Length=4472

 Score = 896 bits (485),  Expect = 0.0
 Identities = 523/540 (97%), Gaps = 7/540 (1%)
 Strand=Plus/Minus

Query  1    CAAGGTTTCCGTAGGTGAACCTGCGGAAGGATCATTACCGAGTGAGGGCCCTCTGGGTCC  60
            |||||||||||||||||||||||||||||||||||||||||||| |||||||||||||||
Sbjct  540  CAAGGTTTCCGTAGGTGAACCTGCGGAAGGATCATTACCGAGTGCGGGCCCTCTGGGTCC  481

Query  61   AACCTCCCACCCGTGTCTATCGTACCTTGTTGCTTcggcgggcccgccgtt-tcg-acgg  118
            |||||||||||||||||||| |||||||||||||||||||||||||||||| ||| ||||
Sbjct  480  AACCTCCCACCCGTGTCTATTGTACCTTGTTGCTTCGGCGGGCCCGCCGTTCTCGAACGG  421

Query  119  ccgccggggaggcc-ttgcgcccccgggcccgcgcccgccgAAGACCCCAACATGAACGC  177
            |||||||||||||| | |||||||||||||||||||||||||||||||||||||||||||
Sbjct  420  CCGCCGGGGAGGCCCTCGCGCCCCCGGGCCCGCGCCCGCCGAAGACCCCAACATGAACGC  361

Query  178  TGTTCTGAAAGTATGCAGTCTGAGTT-GATTATCGTAATCAGTTAAAACTTTCAACAACG  236
            |||||||||||||||||||||||||| ||||| | |||||||||||||||||||||||||
Sbjct  360  TGTTCTGAAAGTATGCAGTCTGAGTTTGATTACCATAATCAGTTAAAACTTTCAACAACG  301

Query  237  GATCTCTTGGTTCCGGCATCGATGAAGAACGCAGCGAAATGCGATAAGTAATGTGAATTG  296
            ||||||||||||||||||||||||||||||||||||||||||||||||||||||||||||
Sbjct  300  GATCTCTTGGTTCCGGCATCGATGAAGAACGCAGCGAAATGCGATAAGTAATGTGAATTG  241

Query  297  CAGAATTCAGTGAATCATCGAGTCTTTGAACGCACATTGCGCCCCCTGGTATTCCGGGGG  356
            ||||||||||||||||||||||||||||||||||||||||||||||||||||||||||||
Sbjct  240  CAGAATTCAGTGAATCATCGAGTCTTTGAACGCACATTGCGCCCCCTGGTATTCCGGGGG  181

Query  357  GCATGCCTGTCCGAGCGTCATTGCTGCCCTCAAGCACGGCTTGTGTGTTGGGCCCCCGTC  416
            ||||||||||||||||||||||||||||||||||||||||||||||||||||||||||||
Sbjct  180  GCATGCCTGTCCGAGCGTCATTGCTGCCCTCAAGCACGGCTTGTGTGTTGGGCCCCCGTC  121

Query  417  CCCC--TCTCCCGGGGGACGGGCCCGAAAGGCAGCGGCGGCACCGCGTCCGGTCCTCGAG  474
            |||   |||||| |||||||||||||||||||||||||||||||||||||||||||||||
Sbjct  120  CCCGGTTCTCCCCGGGGACGGGCCCGAAAGGCAGCGGCGGCACCGCGTCCGGTCCTCGAG  61

Query  475  CGTATGGGGCTTTGTCACCTGCTCTGTAGGCCCGGCCGGCGCCAGCCGACACCC-AACTT  533
            ||||||||||||||||||| |||||||||||| ||||||||||||||||| ||| |||||
Sbjct  60   CGTATGGGGCTTTGTCACCCGCTCTGTAGGCCTGGCCGGCGCCAGCCGACCCCCCAACTT  1


>SMSW01000009.1 Aspergillus cejpii strain FS110 scaffold9, whole genome shotgun 
sequence
Length=182389

 Score = 867 bits (469),  Expect = 0.0
 Identities = 547/585 (94%), Gaps = 4/585 (1%)
 Strand=Plus/Minus

Query  1       CAAGGTTTCCGTAGGTGAACCTGCGGAAGGATCATTACCGAGTGAGGGCCCTCTGGGTCC  60
               |||||||||||||||||||||||||||||||||||||||||||| |||||| ||||| ||
Sbjct  160269  CAAGGTTTCCGTAGGTGAACCTGCGGAAGGATCATTACCGAGTGCGGGCCCCCTGGGCCC  160210

Query  61      AACCTCCCACCCGTGTCTATCGTACCTTGTTGCTTcggcgggcccgccgtttcgacggcc  120
               | ||||||||||||||||| |||||||||||||||||||||||||||||  | |||||||
Sbjct  160209  ACCCTCCCACCCGTGTCTACCGTACCTTGTTGCTTCGGCGGGCCCGCCGCCT-GACGGCC  160151

Query  121     gccggggaggcct-tgcgcccccgggcccgcgcccgccgAAGACCCCAACATGAACGCTG  179
               |||||||||||||  ||||||||||||||||||||||||||||| || || ||||| |||
Sbjct  160150  GCCGGGGAGGCCTCCGCGCCCCCGGGCCCGCGCCCGCCGAAGACGCCCACGTGAACTCTG  160091

Query  180     TTCTGAAAGTATGCAGTCTGAGTTGATTATCGTAATCAGTTAAAACTTTCAACAACGGAT  239
                 ||||| |  |||||||||||| ||||||| ||||||||||||||||||||||||||||
Sbjct  160090  CCCTGAAGGATTGCAGTCTGAGTCGATTATCATAATCAGTTAAAACTTTCAACAACGGAT  160031

Query  240     CTCTTGGTTCCGGCATCGATGAAGAACGCAGCGAAATGCGATAAGTAATGTGAATTGCAG  299
               |||||||||||||||||||||||||||||||||||||||||||| |||||||||||||||
Sbjct  160030  CTCTTGGTTCCGGCATCGATGAAGAACGCAGCGAAATGCGATAACTAATGTGAATTGCAG  159971

Query  300     AATTCAGTGAATCATCGAGTCTTTGAACGCACATTGCGCCCCCTGGTATTCCGGGGGGCA  359
               ||||||||||||||||||||||||||||||||||||||||||||||||||||||||||||
Sbjct  159970  AATTCAGTGAATCATCGAGTCTTTGAACGCACATTGCGCCCCCTGGTATTCCGGGGGGCA  159911

Query  360     TGCCTGTCCGAGCGTCATTGCTGCCCTCAAGCACGGCTTGTGTGTTGGGCCCCCGTCCCC  419
               ||||||||||||||||||||||||||||||||||||||||||||||||||| ||||||||
Sbjct  159910  TGCCTGTCCGAGCGTCATTGCTGCCCTCAAGCACGGCTTGTGTGTTGGGCCGCCGTCCCC  159851

Query  420     CTCTCCCGGGGGACGGGCCCGAAAGGCAGCGGCGGCACCGCGTCCGGTCCTCGAGCGTAT  479
                 ||||| ||||||||||||||||||||||||||||||||||||||||||||||||||||
Sbjct  159850  GCCTCCCCGGGGACGGGCCCGAAAGGCAGCGGCGGCACCGCGTCCGGTCCTCGAGCGTAT  159791

Query  480     GGGGCTTTGTCACCTGCTCTGTAGGCCCGGCCGGCGCCAGCCGACACCCAACTTTATTTT  539
               ||||||| |||||| |||||| |||||||||||||||| ||||||  |||||   | || 
Sbjct  159790  GGGGCTTCGTCACCCGCTCTGCAGGCCCGGCCGGCGCCGGCCGACCACCAACCC-ACTTC  159732

Query  540     TCTAAGGTTGACCTCGGATCAGGTAGGGATACCCGCTGAACTTAA  584
               | |||||||||||||||||||||||||||||||||||||||||||
Sbjct  159731  T-TAAGGTTGACCTCGGATCAGGTAGGGATACCCGCTGAACTTAA  159688


 Score = 867 bits (469),  Expect = 0.0
 Identities = 547/585 (94%), Gaps = 4/585 (1%)
 Strand=Plus/Minus

Query  1       CAAGGTTTCCGTAGGTGAACCTGCGGAAGGATCATTACCGAGTGAGGGCCCTCTGGGTCC  60
               |||||||||||||||||||||||||||||||||||||||||||| |||||| ||||| ||
Sbjct  168286  CAAGGTTTCCGTAGGTGAACCTGCGGAAGGATCATTACCGAGTGCGGGCCCCCTGGGCCC  168227

Query  61      AACCTCCCACCCGTGTCTATCGTACCTTGTTGCTTcggcgggcccgccgtttcgacggcc  120
               | ||||||||||||||||| |||||||||||||||||||||||||||||  | |||||||
Sbjct  168226  ACCCTCCCACCCGTGTCTACCGTACCTTGTTGCTTCGGCGGGCCCGCCGCCT-GACGGCC  168168

Query  121     gccggggaggcct-tgcgcccccgggcccgcgcccgccgAAGACCCCAACATGAACGCTG  179
               |||||||||||||  ||||||||||||||||||||||||||||| || || ||||| |||
Sbjct  168167  GCCGGGGAGGCCTCCGCGCCCCCGGGCCCGCGCCCGCCGAAGACGCCCACGTGAACTCTG  168108

Query  180     TTCTGAAAGTATGCAGTCTGAGTTGATTATCGTAATCAGTTAAAACTTTCAACAACGGAT  239
                 ||||| |  |||||||||||| ||||||| ||||||||||||||||||||||||||||
Sbjct  168107  CCCTGAAGGATTGCAGTCTGAGTCGATTATCATAATCAGTTAAAACTTTCAACAACGGAT  168048

Query  240     CTCTTGGTTCCGGCATCGATGAAGAACGCAGCGAAATGCGATAAGTAATGTGAATTGCAG  299
               |||||||||||||||||||||||||||||||||||||||||||| |||||||||||||||
Sbjct  168047  CTCTTGGTTCCGGCATCGATGAAGAACGCAGCGAAATGCGATAACTAATGTGAATTGCAG  167988

Query  300     AATTCAGTGAATCATCGAGTCTTTGAACGCACATTGCGCCCCCTGGTATTCCGGGGGGCA  359
               ||||||||||||||||||||||||||||||||||||||||||||||||||||||||||||
Sbjct  167987  AATTCAGTGAATCATCGAGTCTTTGAACGCACATTGCGCCCCCTGGTATTCCGGGGGGCA  167928

Query  360     TGCCTGTCCGAGCGTCATTGCTGCCCTCAAGCACGGCTTGTGTGTTGGGCCCCCGTCCCC  419
               ||||||||||||||||||||||||||||||||||||||||||||||||||| ||||||||
Sbjct  167927  TGCCTGTCCGAGCGTCATTGCTGCCCTCAAGCACGGCTTGTGTGTTGGGCCGCCGTCCCC  167868

Query  420     CTCTCCCGGGGGACGGGCCCGAAAGGCAGCGGCGGCACCGCGTCCGGTCCTCGAGCGTAT  479
                 ||||| ||||||||||||||||||||||||||||||||||||||||||||||||||||
Sbjct  167867  GCCTCCCCGGGGACGGGCCCGAAAGGCAGCGGCGGCACCGCGTCCGGTCCTCGAGCGTAT  167808

Query  480     GGGGCTTTGTCACCTGCTCTGTAGGCCCGGCCGGCGCCAGCCGACACCCAACTTTATTTT  539
               ||||||| |||||| |||||| |||||||||||||||| ||||||  |||||   | || 
Sbjct  167807  GGGGCTTCGTCACCCGCTCTGCAGGCCCGGCCGGCGCCGGCCGACCACCAACCC-ACTTC  167749

Query  540     TCTAAGGTTGACCTCGGATCAGGTAGGGATACCCGCTGAACTTAA  584
               | |||||||||||||||||||||||||||||||||||||||||||
Sbjct  167748  T-TAAGGTTGACCTCGGATCAGGTAGGGATACCCGCTGAACTTAA  167705


 Score = 854 bits (462),  Expect = 0.0
 Identities = 545/585 (93%), Gaps = 6/585 (1%)
 Strand=Plus/Minus

Query  1       CAAGGTTTCCGTAGGTGAACCTGCGGAAGGATCATTACCGAGTGAGGGCCCTCTGGGTCC  60
               |||||||||||||||||||||||||||||||||||||||||||| |||||| ||||| ||
Sbjct  176300  CAAGGTTTCCGTAGGTGAACCTGCGGAAGGATCATTACCGAGTGCGGGCCCCCTGGGCCC  176241

Query  61      AACCTCCCACCCGTGTCTATCGTACCTTGTTGCTTcggcgggcccgccgtttcgacggcc  120
               | ||||||||||||||||| |||||||||||||||||||||||||||||  | |||||||
Sbjct  176240  ACCCTCCCACCCGTGTCTACCGTACCTTGTTGCTTCGGCGGGCCCGCCGCCT-GACGGCC  176182

Query  121     gccggggaggcct-tgcgcccccgggcccgcgcccgccgAAGACCCCAACATGAACGCTG  179
               |||||||||||||  |||||||||||||||||||| |||||||| || || ||||| |||
Sbjct  176181  GCCGGGGAGGCCTCCGCGCCCCCGGGCCCGCGCCC-CCGAAGACGCCCACGTGAACTCTG  176123

Query  180     TTCTGAAAGTATGCAGTCTGAGTTGATTATCGTAATCAGTTAAAACTTTCAACAACGGAT  239
                 ||||| |  |||||||||||| ||||||| ||||||||||||||||||||||||||||
Sbjct  176122  CCCTGAAGGATTGCAGTCTGAGTCGATTATCATAATCAGTTAAAACTTTCAACAACGGAT  176063

Query  240     CTCTTGGTTCCGGCATCGATGAAGAACGCAGCGAAATGCGATAAGTAATGTGAATTGCAG  299
               |||||||||||||||||||||||||||||||||||||||||||| |||||||||||||||
Sbjct  176062  CTCTTGGTTCCGGCATCGATGAAGAACGCAGCGAAATGCGATAACTAATGTGAATTGCAG  176003

Query  300     AATTCAGTGAATCATCGAGTCTTTGAACGCACATTGCGCCCCCTGGTATTCCGGGGGGCA  359
               |||||||||||||||||||||||||||||||||||||||||| |||||||||||||||||
Sbjct  176002  AATTCAGTGAATCATCGAGTCTTTGAACGCACATTGCGCCCC-TGGTATTCCGGGGGGCA  175944

Query  360     TGCCTGTCCGAGCGTCATTGCTGCCCTCAAGCACGGCTTGTGTGTTGGGCCCCCGTCCCC  419
               ||||||||||||||||||||||||||||||||||||||||||||||||||| ||||||||
Sbjct  175943  TGCCTGTCCGAGCGTCATTGCTGCCCTCAAGCACGGCTTGTGTGTTGGGCCGCCGTCCCC  175884

Query  420     CTCTCCCGGGGGACGGGCCCGAAAGGCAGCGGCGGCACCGCGTCCGGTCCTCGAGCGTAT  479
                 ||||| ||||||||||||||||||||||||||||||||||||||||||||||||||||
Sbjct  175883  GCCTCCCCGGGGACGGGCCCGAAAGGCAGCGGCGGCACCGCGTCCGGTCCTCGAGCGTAT  175824

Query  480     GGGGCTTTGTCACCTGCTCTGTAGGCCCGGCCGGCGCCAGCCGACACCCAACTTTATTTT  539
               ||||||| |||||| |||||| |||||||||||||||| ||||||  |||||   | || 
Sbjct  175823  GGGGCTTCGTCACCCGCTCTGCAGGCCCGGCCGGCGCCGGCCGACCACCAACCC-ACTTC  175765

Query  540     TCTAAGGTTGACCTCGGATCAGGTAGGGATACCCGCTGAACTTAA  584
               | |||||||||||||||||||||||||||||||||||||||||||
Sbjct  175764  T-TAAGGTTGACCTCGGATCAGGTAGGGATACCCGCTGAACTTAA  175721


>SMSW01000006.1 Aspergillus cejpii strain FS110 scaffold6, whole genome shotgun 
sequence
Length=2212655

 Score = 867 bits (469),  Expect = 0.0
 Identities = 547/585 (94%), Gaps = 4/585 (1%)
 Strand=Plus/Minus

Query  1     CAAGGTTTCCGTAGGTGAACCTGCGGAAGGATCATTACCGAGTGAGGGCCCTCTGGGTCC  60
             |||||||||||||||||||||||||||||||||||||||||||| |||||| ||||| ||
Sbjct  9224  CAAGGTTTCCGTAGGTGAACCTGCGGAAGGATCATTACCGAGTGCGGGCCCCCTGGGCCC  9165

Query  61    AACCTCCCACCCGTGTCTATCGTACCTTGTTGCTTcggcgggcccgccgtttcgacggcc  120
             | ||||||||||||||||| |||||||||||||||||||||||||||||  | |||||||
Sbjct  9164  ACCCTCCCACCCGTGTCTACCGTACCTTGTTGCTTCGGCGGGCCCGCCGCCT-GACGGCC  9106

Query  121   gccggggaggcct-tgcgcccccgggcccgcgcccgccgAAGACCCCAACATGAACGCTG  179
             |||||||||||||  ||||||||||||||||||||||||||||| || || ||||| |||
Sbjct  9105  GCCGGGGAGGCCTCCGCGCCCCCGGGCCCGCGCCCGCCGAAGACGCCCACGTGAACTCTG  9046

Query  180   TTCTGAAAGTATGCAGTCTGAGTTGATTATCGTAATCAGTTAAAACTTTCAACAACGGAT  239
               ||||| |  |||||||||||| ||||||| ||||||||||||||||||||||||||||
Sbjct  9045  CCCTGAAGGATTGCAGTCTGAGTCGATTATCATAATCAGTTAAAACTTTCAACAACGGAT  8986

Query  240   CTCTTGGTTCCGGCATCGATGAAGAACGCAGCGAAATGCGATAAGTAATGTGAATTGCAG  299
             |||||||||||||||||||||||||||||||||||||||||||| |||||||||||||||
Sbjct  8985  CTCTTGGTTCCGGCATCGATGAAGAACGCAGCGAAATGCGATAACTAATGTGAATTGCAG  8926

Query  300   AATTCAGTGAATCATCGAGTCTTTGAACGCACATTGCGCCCCCTGGTATTCCGGGGGGCA  359
             ||||||||||||||||||||||||||||||||||||||||||||||||||||||||||||
Sbjct  8925  AATTCAGTGAATCATCGAGTCTTTGAACGCACATTGCGCCCCCTGGTATTCCGGGGGGCA  8866

Query  360   TGCCTGTCCGAGCGTCATTGCTGCCCTCAAGCACGGCTTGTGTGTTGGGCCCCCGTCCCC  419
             ||||||||||||||||||||||||||||||||||||||||||||||||||| ||||||||
Sbjct  8865  TGCCTGTCCGAGCGTCATTGCTGCCCTCAAGCACGGCTTGTGTGTTGGGCCGCCGTCCCC  8806

Query  420   CTCTCCCGGGGGACGGGCCCGAAAGGCAGCGGCGGCACCGCGTCCGGTCCTCGAGCGTAT  479
               ||||| ||||||||||||||||||||||||||||||||||||||||||||||||||||
Sbjct  8805  GCCTCCCCGGGGACGGGCCCGAAAGGCAGCGGCGGCACCGCGTCCGGTCCTCGAGCGTAT  8746

Query  480   GGGGCTTTGTCACCTGCTCTGTAGGCCCGGCCGGCGCCAGCCGACACCCAACTTTATTTT  539
             ||||||| |||||| |||||| |||||||||||||||| ||||||  |||||   | || 
Sbjct  8745  GGGGCTTCGTCACCCGCTCTGCAGGCCCGGCCGGCGCCGGCCGACCACCAACCC-ACTTC  8687

Query  540   TCTAAGGTTGACCTCGGATCAGGTAGGGATACCCGCTGAACTTAA  584
             | |||||||||||||||||||||||||||||||||||||||||||
Sbjct  8686  T-TAAGGTTGACCTCGGATCAGGTAGGGATACCCGCTGAACTTAA  8643


 Score = 867 bits (469),  Expect = 0.0
 Identities = 547/585 (94%), Gaps = 4/585 (1%)
 Strand=Plus/Minus

Query  1      CAAGGTTTCCGTAGGTGAACCTGCGGAAGGATCATTACCGAGTGAGGGCCCTCTGGGTCC  60
              |||||||||||||||||||||||||||||||||||||||||||| |||||| ||||| ||
Sbjct  25249  CAAGGTTTCCGTAGGTGAACCTGCGGAAGGATCATTACCGAGTGCGGGCCCCCTGGGCCC  25190

Query  61     AACCTCCCACCCGTGTCTATCGTACCTTGTTGCTTcggcgggcccgccgtttcgacggcc  120
              | ||||||||||||||||| |||||||||||||||||||||||||||||  | |||||||
Sbjct  25189  ACCCTCCCACCCGTGTCTACCGTACCTTGTTGCTTCGGCGGGCCCGCCGCCT-GACGGCC  25131

Query  121    gccggggaggcct-tgcgcccccgggcccgcgcccgccgAAGACCCCAACATGAACGCTG  179
              |||||||||||||  ||||||||||||||||||||||||||||| || || ||||| |||
Sbjct  25130  GCCGGGGAGGCCTCCGCGCCCCCGGGCCCGCGCCCGCCGAAGACGCCCACGTGAACTCTG  25071

Query  180    TTCTGAAAGTATGCAGTCTGAGTTGATTATCGTAATCAGTTAAAACTTTCAACAACGGAT  239
                ||||| |  |||||||||||| ||||||| ||||||||||||||||||||||||||||
Sbjct  25070  CCCTGAAGGATTGCAGTCTGAGTCGATTATCATAATCAGTTAAAACTTTCAACAACGGAT  25011

Query  240    CTCTTGGTTCCGGCATCGATGAAGAACGCAGCGAAATGCGATAAGTAATGTGAATTGCAG  299
              |||||||||||||||||||||||||||||||||||||||||||| |||||||||||||||
Sbjct  25010  CTCTTGGTTCCGGCATCGATGAAGAACGCAGCGAAATGCGATAACTAATGTGAATTGCAG  24951

Query  300    AATTCAGTGAATCATCGAGTCTTTGAACGCACATTGCGCCCCCTGGTATTCCGGGGGGCA  359
              ||||||||||||||||||||||||||||||||||||||||||||||||||||||||||||
Sbjct  24950  AATTCAGTGAATCATCGAGTCTTTGAACGCACATTGCGCCCCCTGGTATTCCGGGGGGCA  24891

Query  360    TGCCTGTCCGAGCGTCATTGCTGCCCTCAAGCACGGCTTGTGTGTTGGGCCCCCGTCCCC  419
              ||||||||||||||||||||||||||||||||||||||||||||||||||| ||||||||
Sbjct  24890  TGCCTGTCCGAGCGTCATTGCTGCCCTCAAGCACGGCTTGTGTGTTGGGCCGCCGTCCCC  24831

Query  420    CTCTCCCGGGGGACGGGCCCGAAAGGCAGCGGCGGCACCGCGTCCGGTCCTCGAGCGTAT  479
                ||||| ||||||||||||||||||||||||||||||||||||||||||||||||||||
Sbjct  24830  GCCTCCCCGGGGACGGGCCCGAAAGGCAGCGGCGGCACCGCGTCCGGTCCTCGAGCGTAT  24771

Query  480    GGGGCTTTGTCACCTGCTCTGTAGGCCCGGCCGGCGCCAGCCGACACCCAACTTTATTTT  539
              ||||||| |||||| |||||| |||||||||||||||| ||||||  |||||   | || 
Sbjct  24770  GGGGCTTCGTCACCCGCTCTGCAGGCCCGGCCGGCGCCGGCCGACCACCAACCC-ACTTC  24712

Query  540    TCTAAGGTTGACCTCGGATCAGGTAGGGATACCCGCTGAACTTAA  584
              | |||||||||||||||||||||||||||||||||||||||||||
Sbjct  24711  T-TAAGGTTGACCTCGGATCAGGTAGGGATACCCGCTGAACTTAA  24668


 Score = 859 bits (465),  Expect = 0.0
 Identities = 546/585 (93%), Gaps = 5/585 (1%)
 Strand=Plus/Minus

Query  1      CAAGGTTTCCGTAGGTGAACCTGCGGAAGGATCATTACCGAGTGAGGGCCCTCTGGGTCC  60
              |||||||||||||||||||||||||||||||||||||||||||| |||||| ||||| ||
Sbjct  17232  CAAGGTTTCCGTAGGTGAACCTGCGGAAGGATCATTACCGAGTGCGGGCCCCCTGGGCCC  17173

Query  61     AACCTCCCACCCGTGTCTATCGTACCTTGTTGCTTcggcgggcccgccgtttcgacggcc  120
              | ||||||||||||||||| |||||||||||||||||||||||||||||  | |||||||
Sbjct  17172  ACCCTCCCACCCGTGTCTACCGTACCTTGTTGCTTCGGCGGGCCCGCCGCCT-GACGGCC  17114

Query  121    gccggggaggcct-tgcgcccccgggcccgcgcccgccgAAGACCCCAACATGAACGCTG  179
              |||||||||||||  ||||||||||||||||||||||||||||| || || ||||| |||
Sbjct  17113  GCCGGGGAGGCCTCCGCGCCCCCGGGCCCGCGCCCGCCGAAGACGCCCACGTGAACTCTG  17054

Query  180    TTCTGAAAGTATGCAGTCTGAGTTGATTATCGTAATCAGTTAAAACTTTCAACAACGGAT  239
                ||||| |  |||||||||||| ||||||| ||||||||||||||||||||||||||||
Sbjct  17053  CCCTGAAGGATTGCAGTCTGAGTCGATTATCATAATCAGTTAAAACTTTCAACAACGGAT  16994

Query  240    CTCTTGGTTCCGGCATCGATGAAGAACGCAGCGAAATGCGATAAGTAATGTGAATTGCAG  299
              |||||||||||||||||||||||||||||||||||||||||||| |||||||||||||||
Sbjct  16993  CTCTTGGTTCCGGCATCGATGAAGAACGCAGCGAAATGCGATAACTAATGTGAATTGCAG  16934

Query  300    AATTCAGTGAATCATCGAGTCTTTGAACGCACATTGCGCCCCCTGGTATTCCGGGGGGCA  359
              ||||||||||||||||||||||||||||||||||||||||||||||||||||||||| ||
Sbjct  16933  AATTCAGTGAATCATCGAGTCTTTGAACGCACATTGCGCCCCCTGGTATTCCGGGGG-CA  16875

Query  360    TGCCTGTCCGAGCGTCATTGCTGCCCTCAAGCACGGCTTGTGTGTTGGGCCCCCGTCCCC  419
              ||||||||||||||||||||||||||||||||||||||||||||||||||| ||||||||
Sbjct  16874  TGCCTGTCCGAGCGTCATTGCTGCCCTCAAGCACGGCTTGTGTGTTGGGCCGCCGTCCCC  16815

Query  420    CTCTCCCGGGGGACGGGCCCGAAAGGCAGCGGCGGCACCGCGTCCGGTCCTCGAGCGTAT  479
                ||||| ||||||||||||||||||||||||||||||||||||||||||||||||||||
Sbjct  16814  GCCTCCCCGGGGACGGGCCCGAAAGGCAGCGGCGGCACCGCGTCCGGTCCTCGAGCGTAT  16755

Query  480    GGGGCTTTGTCACCTGCTCTGTAGGCCCGGCCGGCGCCAGCCGACACCCAACTTTATTTT  539
              ||||||| |||||| |||||| |||||||||||||||| ||||||  |||||   | || 
Sbjct  16754  GGGGCTTCGTCACCCGCTCTGCAGGCCCGGCCGGCGCCGGCCGACCACCAACCC-ACTTC  16696

Query  540    TCTAAGGTTGACCTCGGATCAGGTAGGGATACCCGCTGAACTTAA  584
              | |||||||||||||||||||||||||||||||||||||||||||
Sbjct  16695  T-TAAGGTTGACCTCGGATCAGGTAGGGATACCCGCTGAACTTAA  16652


 Score = 815 bits (441),  Expect = 0.0
 Identities = 539/585 (92%), Gaps = 12/585 (2%)
 Strand=Plus/Minus

Query  1     CAAGGTTTCCGTAGGTGAACCTGCGGAAGGATCATTACCGAGTGAGGGCCCTCTGGGTCC  60
             |||||||||||||||||||||||||||||||||||||||||||| |||||| ||||| ||
Sbjct  1242  CAAGGTTTCCGTAGGTGAACCTGCGGAAGGATCATTACCGAGTGCGGGCCCCCTGGGCCC  1183

Query  61    AACCTCCCACCCGTGTCTATCGTACCTTGTTGCTTcggcgggcccgccgtttcgacggcc  120
             | ||||||||||||||||| |||||||||||||||||||||||||||||  | |||||||
Sbjct  1182  ACCCTCCCACCCGTGTCTACCGTACCTTGTTGCTTCGGCGGGCCCGCCGCCT-GACGGCC  1124

Query  121   gccggggaggcct-tgcgcccccgggcccgcgcccgccgAAGACCCCAACATGAACGCTG  179
             |||||||||||||  |||||||||||||||| ||| |||||||| || || ||||| |||
Sbjct  1123  GCCGGGGAGGCCTCCGCGCCCCCGGGCCCGC-CCC-CCGAAGACGCCCACGTGAACTCTG  1066

Query  180   TTCTGAAAGTATGCAGTCTGAGTTGATTATCGTAATCAGTTAAAACTTTCAACAACGGAT  239
               ||||| |  |||||||||||| ||||||| ||  || |||||||||||||||||||||
Sbjct  1065  CCCTGAAGGATTGCAGTCTGAGTCGATTATCATA--CA-TTAAAACTTTCAACAACGGAT  1009

Query  240   CTCTTGGTTCCGGCATCGATGAAGAACGCAGCGAAATGCGATAAGTAATGTGAATTGCAG  299
             |||||||||||||||||||||||||||||||||||||||||||| |||||||||||||||
Sbjct  1008  CTCTTGGTTCCGGCATCGATGAAGAACGCAGCGAAATGCGATAACTAATGTGAATTGCAG  949

Query  300   AATTCAGTGAATCATCGAGTCTTTGAACGCACATTGCGCCCCCTGGTATTCCGGGGGGCA  359
             ||||||||||||||||||||||||||||||||||||||||||||||||||||||||| ||
Sbjct  948   AATTCAGTGAATCATCGAGTCTTTGAACGCACATTGCGCCCCCTGGTATTCCGGGGG-CA  890

Query  360   TGCCTGTCCGAGCGTCATTGCTGCCCTCAAGCACGGCTTGTGTGTTGGGCCCCCGTCCCC  419
             ||||||||||||||||||||||||||||||||||||||||||| ||||||| ||||||||
Sbjct  889   TGCCTGTCCGAGCGTCATTGCTGCCCTCAAGCACGGCTTGTGT-TTGGGCCGCCGTCCCC  831

Query  420   CTCTCCCGGGGGACGGGCCCGAAAGGCAGCGGCGGCACCGCGTCCGGTCCTCGAGCGTAT  479
               |||||  |||||||||||||||||||||||||||||||||||||||||||||||||||
Sbjct  830   GCCTCCCC-GGGACGGGCCCGAAAGGCAGCGGCGGCACCGCGTCCGGTCCTCGAGCGTAT  772

Query  480   GGGGCTTTGTCACCTGCTCTGTAGGCCCGGCCGGCGCCAGCCGACACCCAACTTTATTTT  539
             ||||||| |||||| |||||| |||||||||||||||| ||||||  |||||   | || 
Sbjct  771   GGGGCTTCGTCACCCGCTCTGCAGGCCCGGCCGGCGCCGGCCGACCACCAACCC-ACTTC  713

Query  540   TCTAAGGTTGACCTCGGATCAGGTAGGGATACCCGCTGAACTTAA  584
             | |||||||||||||||||||||||||||||||||||||||||||
Sbjct  712   T-TAAGGTTGACCTCGGATCAGGTAGGGATACCCGCTGAACTTAA  669


>SMSW01000012.1 Aspergillus cejpii strain FS110 scaffold12, whole genome shotgun 
sequence
Length=46744

 Score = 867 bits (469),  Expect = 0.0
 Identities = 547/585 (94%), Gaps = 4/585 (1%)
 Strand=Plus/Plus

Query  1     CAAGGTTTCCGTAGGTGAACCTGCGGAAGGATCATTACCGAGTGAGGGCCCTCTGGGTCC  60
             |||||||||||||||||||||||||||||||||||||||||||| |||||| ||||| ||
Sbjct  7529  CAAGGTTTCCGTAGGTGAACCTGCGGAAGGATCATTACCGAGTGCGGGCCCCCTGGGCCC  7588

Query  61    AACCTCCCACCCGTGTCTATCGTACCTTGTTGCTTcggcgggcccgccgtttcgacggcc  120
             | ||||||||||||||||| |||||||||||||||||||||||||||||  | |||||||
Sbjct  7589  ACCCTCCCACCCGTGTCTACCGTACCTTGTTGCTTCGGCGGGCCCGCCGCCT-GACGGCC  7647

Query  121   gccggggaggcct-tgcgcccccgggcccgcgcccgccgAAGACCCCAACATGAACGCTG  179
             |||||||||||||  ||||||||||||||||||||||||||||| || || ||||| |||
Sbjct  7648  GCCGGGGAGGCCTCCGCGCCCCCGGGCCCGCGCCCGCCGAAGACGCCCACGTGAACTCTG  7707

Query  180   TTCTGAAAGTATGCAGTCTGAGTTGATTATCGTAATCAGTTAAAACTTTCAACAACGGAT  239
               ||||| |  |||||||||||| ||||||| ||||||||||||||||||||||||||||
Sbjct  7708  CCCTGAAGGATTGCAGTCTGAGTCGATTATCATAATCAGTTAAAACTTTCAACAACGGAT  7767

Query  240   CTCTTGGTTCCGGCATCGATGAAGAACGCAGCGAAATGCGATAAGTAATGTGAATTGCAG  299
             |||||||||||||||||||||||||||||||||||||||||||| |||||||||||||||
Sbjct  7768  CTCTTGGTTCCGGCATCGATGAAGAACGCAGCGAAATGCGATAACTAATGTGAATTGCAG  7827

Query  300   AATTCAGTGAATCATCGAGTCTTTGAACGCACATTGCGCCCCCTGGTATTCCGGGGGGCA  359
             ||||||||||||||||||||||||||||||||||||||||||||||||||||||||||||
Sbjct  7828  AATTCAGTGAATCATCGAGTCTTTGAACGCACATTGCGCCCCCTGGTATTCCGGGGGGCA  7887

Query  360   TGCCTGTCCGAGCGTCATTGCTGCCCTCAAGCACGGCTTGTGTGTTGGGCCCCCGTCCCC  419
             ||||||||||||||||||||||||||||||||||||||||||||||||||| ||||||||
Sbjct  7888  TGCCTGTCCGAGCGTCATTGCTGCCCTCAAGCACGGCTTGTGTGTTGGGCCGCCGTCCCC  7947

Query  420   CTCTCCCGGGGGACGGGCCCGAAAGGCAGCGGCGGCACCGCGTCCGGTCCTCGAGCGTAT  479
               ||||| ||||||||||||||||||||||||||||||||||||||||||||||||||||
Sbjct  7948  GCCTCCCCGGGGACGGGCCCGAAAGGCAGCGGCGGCACCGCGTCCGGTCCTCGAGCGTAT  8007

Query  480   GGGGCTTTGTCACCTGCTCTGTAGGCCCGGCCGGCGCCAGCCGACACCCAACTTTATTTT  539
             ||||||| |||||| |||||| |||||||||||||||| ||||||  |||||   | || 
Sbjct  8008  GGGGCTTCGTCACCCGCTCTGCAGGCCCGGCCGGCGCCGGCCGACCACCAACCC-ACTTC  8066

Query  540   TCTAAGGTTGACCTCGGATCAGGTAGGGATACCCGCTGAACTTAA  584
             | |||||||||||||||||||||||||||||||||||||||||||
Sbjct  8067  T-TAAGGTTGACCTCGGATCAGGTAGGGATACCCGCTGAACTTAA  8110


 Score = 867 bits (469),  Expect = 0.0
 Identities = 547/585 (94%), Gaps = 4/585 (1%)
 Strand=Plus/Plus

Query  1      CAAGGTTTCCGTAGGTGAACCTGCGGAAGGATCATTACCGAGTGAGGGCCCTCTGGGTCC  60
              |||||||||||||||||||||||||||||||||||||||||||| |||||| ||||| ||
Sbjct  15546  CAAGGTTTCCGTAGGTGAACCTGCGGAAGGATCATTACCGAGTGCGGGCCCCCTGGGCCC  15605

Query  61     AACCTCCCACCCGTGTCTATCGTACCTTGTTGCTTcggcgggcccgccgtttcgacggcc  120
              | ||||||||||||||||| |||||||||||||||||||||||||||||  | |||||||
Sbjct  15606  ACCCTCCCACCCGTGTCTACCGTACCTTGTTGCTTCGGCGGGCCCGCCGCCT-GACGGCC  15664

Query  121    gccggggaggcct-tgcgcccccgggcccgcgcccgccgAAGACCCCAACATGAACGCTG  179
              |||||||||||||  ||||||||||||||||||||||||||||| || || ||||| |||
Sbjct  15665  GCCGGGGAGGCCTCCGCGCCCCCGGGCCCGCGCCCGCCGAAGACGCCCACGTGAACTCTG  15724

Query  180    TTCTGAAAGTATGCAGTCTGAGTTGATTATCGTAATCAGTTAAAACTTTCAACAACGGAT  239
                ||||| |  |||||||||||| ||||||| ||||||||||||||||||||||||||||
Sbjct  15725  CCCTGAAGGATTGCAGTCTGAGTCGATTATCATAATCAGTTAAAACTTTCAACAACGGAT  15784

Query  240    CTCTTGGTTCCGGCATCGATGAAGAACGCAGCGAAATGCGATAAGTAATGTGAATTGCAG  299
              |||||||||||||||||||||||||||||||||||||||||||| |||||||||||||||
Sbjct  15785  CTCTTGGTTCCGGCATCGATGAAGAACGCAGCGAAATGCGATAACTAATGTGAATTGCAG  15844

Query  300    AATTCAGTGAATCATCGAGTCTTTGAACGCACATTGCGCCCCCTGGTATTCCGGGGGGCA  359
              ||||||||||||||||||||||||||||||||||||||||||||||||||||||||||||
Sbjct  15845  AATTCAGTGAATCATCGAGTCTTTGAACGCACATTGCGCCCCCTGGTATTCCGGGGGGCA  15904

Query  360    TGCCTGTCCGAGCGTCATTGCTGCCCTCAAGCACGGCTTGTGTGTTGGGCCCCCGTCCCC  419
              ||||||||||||||||||||||||||||||||||||||||||||||||||| ||||||||
Sbjct  15905  TGCCTGTCCGAGCGTCATTGCTGCCCTCAAGCACGGCTTGTGTGTTGGGCCGCCGTCCCC  15964

Query  420    CTCTCCCGGGGGACGGGCCCGAAAGGCAGCGGCGGCACCGCGTCCGGTCCTCGAGCGTAT  479
                ||||| ||||||||||||||||||||||||||||||||||||||||||||||||||||
Sbjct  15965  GCCTCCCCGGGGACGGGCCCGAAAGGCAGCGGCGGCACCGCGTCCGGTCCTCGAGCGTAT  16024

Query  480    GGGGCTTTGTCACCTGCTCTGTAGGCCCGGCCGGCGCCAGCCGACACCCAACTTTATTTT  539
              ||||||| |||||| |||||| |||||||||||||||| ||||||  |||||   | || 
Sbjct  16025  GGGGCTTCGTCACCCGCTCTGCAGGCCCGGCCGGCGCCGGCCGACCACCAACCC-ACTTC  16083

Query  540    TCTAAGGTTGACCTCGGATCAGGTAGGGATACCCGCTGAACTTAA  584
              | |||||||||||||||||||||||||||||||||||||||||||
Sbjct  16084  T-TAAGGTTGACCTCGGATCAGGTAGGGATACCCGCTGAACTTAA  16127


 Score = 867 bits (469),  Expect = 0.0
 Identities = 547/585 (94%), Gaps = 4/585 (1%)
 Strand=Plus/Plus

Query  1      CAAGGTTTCCGTAGGTGAACCTGCGGAAGGATCATTACCGAGTGAGGGCCCTCTGGGTCC  60
              |||||||||||||||||||||||||||||||||||||||||||| |||||| ||||| ||
Sbjct  27245  CAAGGTTTCCGTAGGTGAACCTGCGGAAGGATCATTACCGAGTGCGGGCCCCCTGGGCCC  27304

Query  61     AACCTCCCACCCGTGTCTATCGTACCTTGTTGCTTcggcgggcccgccgtttcgacggcc  120
              | ||||||||||||||||| |||||||||||||||||||||||||||||  | |||||||
Sbjct  27305  ACCCTCCCACCCGTGTCTACCGTACCTTGTTGCTTCGGCGGGCCCGCCGCCT-GACGGCC  27363

Query  121    gccggggaggcct-tgcgcccccgggcccgcgcccgccgAAGACCCCAACATGAACGCTG  179
              |||||||||||||  ||||||||||||||||||||||||||||| || || ||||| |||
Sbjct  27364  GCCGGGGAGGCCTCCGCGCCCCCGGGCCCGCGCCCGCCGAAGACGCCCACGTGAACTCTG  27423

Query  180    TTCTGAAAGTATGCAGTCTGAGTTGATTATCGTAATCAGTTAAAACTTTCAACAACGGAT  239
                ||||| |  |||||||||||| ||||||| ||||||||||||||||||||||||||||
Sbjct  27424  CCCTGAAGGATTGCAGTCTGAGTCGATTATCATAATCAGTTAAAACTTTCAACAACGGAT  27483

Query  240    CTCTTGGTTCCGGCATCGATGAAGAACGCAGCGAAATGCGATAAGTAATGTGAATTGCAG  299
              |||||||||||||||||||||||||||||||||||||||||||| |||||||||||||||
Sbjct  27484  CTCTTGGTTCCGGCATCGATGAAGAACGCAGCGAAATGCGATAACTAATGTGAATTGCAG  27543

Query  300    AATTCAGTGAATCATCGAGTCTTTGAACGCACATTGCGCCCCCTGGTATTCCGGGGGGCA  359
              ||||||||||||||||||||||||||||||||||||||||||||||||||||||||||||
Sbjct  27544  AATTCAGTGAATCATCGAGTCTTTGAACGCACATTGCGCCCCCTGGTATTCCGGGGGGCA  27603

Query  360    TGCCTGTCCGAGCGTCATTGCTGCCCTCAAGCACGGCTTGTGTGTTGGGCCCCCGTCCCC  419
              ||||||||||||||||||||||||||||||||||||||||||||||||||| ||||||||
Sbjct  27604  TGCCTGTCCGAGCGTCATTGCTGCCCTCAAGCACGGCTTGTGTGTTGGGCCGCCGTCCCC  27663

Query  420    CTCTCCCGGGGGACGGGCCCGAAAGGCAGCGGCGGCACCGCGTCCGGTCCTCGAGCGTAT  479
                ||||| ||||||||||||||||||||||||||||||||||||||||||||||||||||
Sbjct  27664  GCCTCCCCGGGGACGGGCCCGAAAGGCAGCGGCGGCACCGCGTCCGGTCCTCGAGCGTAT  27723

Query  480    GGGGCTTTGTCACCTGCTCTGTAGGCCCGGCCGGCGCCAGCCGACACCCAACTTTATTTT  539
              ||||||| |||||| |||||| |||||||||||||||| ||||||  |||||   | || 
Sbjct  27724  GGGGCTTCGTCACCCGCTCTGCAGGCCCGGCCGGCGCCGGCCGACCACCAACCC-ACTTC  27782

Query  540    TCTAAGGTTGACCTCGGATCAGGTAGGGATACCCGCTGAACTTAA  584
              | |||||||||||||||||||||||||||||||||||||||||||
Sbjct  27783  T-TAAGGTTGACCTCGGATCAGGTAGGGATACCCGCTGAACTTAA  27826


 Score = 867 bits (469),  Expect = 0.0
 Identities = 547/585 (94%), Gaps = 4/585 (1%)
 Strand=Plus/Plus

Query  1      CAAGGTTTCCGTAGGTGAACCTGCGGAAGGATCATTACCGAGTGAGGGCCCTCTGGGTCC  60
              |||||||||||||||||||||||||||||||||||||||||||| |||||| ||||| ||
Sbjct  35262  CAAGGTTTCCGTAGGTGAACCTGCGGAAGGATCATTACCGAGTGCGGGCCCCCTGGGCCC  35321

Query  61     AACCTCCCACCCGTGTCTATCGTACCTTGTTGCTTcggcgggcccgccgtttcgacggcc  120
              | ||||||||||||||||| |||||||||||||||||||||||||||||  | |||||||
Sbjct  35322  ACCCTCCCACCCGTGTCTACCGTACCTTGTTGCTTCGGCGGGCCCGCCGCCT-GACGGCC  35380

Query  121    gccggggaggcct-tgcgcccccgggcccgcgcccgccgAAGACCCCAACATGAACGCTG  179
              |||||||||||||  ||||||||||||||||||||||||||||| || || ||||| |||
Sbjct  35381  GCCGGGGAGGCCTCCGCGCCCCCGGGCCCGCGCCCGCCGAAGACGCCCACGTGAACTCTG  35440

Query  180    TTCTGAAAGTATGCAGTCTGAGTTGATTATCGTAATCAGTTAAAACTTTCAACAACGGAT  239
                ||||| |  |||||||||||| ||||||| ||||||||||||||||||||||||||||
Sbjct  35441  CCCTGAAGGATTGCAGTCTGAGTCGATTATCATAATCAGTTAAAACTTTCAACAACGGAT  35500

Query  240    CTCTTGGTTCCGGCATCGATGAAGAACGCAGCGAAATGCGATAAGTAATGTGAATTGCAG  299
              |||||||||||||||||||||||||||||||||||||||||||| |||||||||||||||
Sbjct  35501  CTCTTGGTTCCGGCATCGATGAAGAACGCAGCGAAATGCGATAACTAATGTGAATTGCAG  35560

Query  300    AATTCAGTGAATCATCGAGTCTTTGAACGCACATTGCGCCCCCTGGTATTCCGGGGGGCA  359
              ||||||||||||||||||||||||||||||||||||||||||||||||||||||||||||
Sbjct  35561  AATTCAGTGAATCATCGAGTCTTTGAACGCACATTGCGCCCCCTGGTATTCCGGGGGGCA  35620

Query  360    TGCCTGTCCGAGCGTCATTGCTGCCCTCAAGCACGGCTTGTGTGTTGGGCCCCCGTCCCC  419
              ||||||||||||||||||||||||||||||||||||||||||||||||||| ||||||||
Sbjct  35621  TGCCTGTCCGAGCGTCATTGCTGCCCTCAAGCACGGCTTGTGTGTTGGGCCGCCGTCCCC  35680

Query  420    CTCTCCCGGGGGACGGGCCCGAAAGGCAGCGGCGGCACCGCGTCCGGTCCTCGAGCGTAT  479
                ||||| ||||||||||||||||||||||||||||||||||||||||||||||||||||
Sbjct  35681  GCCTCCCCGGGGACGGGCCCGAAAGGCAGCGGCGGCACCGCGTCCGGTCCTCGAGCGTAT  35740

Query  480    GGGGCTTTGTCACCTGCTCTGTAGGCCCGGCCGGCGCCAGCCGACACCCAACTTTATTTT  539
              ||||||| |||||| |||||| |||||||||||||||| ||||||  |||||   | || 
Sbjct  35741  GGGGCTTCGTCACCCGCTCTGCAGGCCCGGCCGGCGCCGGCCGACCACCAACCC-ACTTC  35799

Query  540    TCTAAGGTTGACCTCGGATCAGGTAGGGATACCCGCTGAACTTAA  584
              | |||||||||||||||||||||||||||||||||||||||||||
Sbjct  35800  T-TAAGGTTGACCTCGGATCAGGTAGGGATACCCGCTGAACTTAA  35843


 Score = 867 bits (469),  Expect = 0.0
 Identities = 547/585 (94%), Gaps = 4/585 (1%)
 Strand=Plus/Plus

Query  1      CAAGGTTTCCGTAGGTGAACCTGCGGAAGGATCATTACCGAGTGAGGGCCCTCTGGGTCC  60
              |||||||||||||||||||||||||||||||||||||||||||| |||||| ||||| ||
Sbjct  43279  CAAGGTTTCCGTAGGTGAACCTGCGGAAGGATCATTACCGAGTGCGGGCCCCCTGGGCCC  43338

Query  61     AACCTCCCACCCGTGTCTATCGTACCTTGTTGCTTcggcgggcccgccgtttcgacggcc  120
              | ||||||||||||||||| |||||||||||||||||||||||||||||  | |||||||
Sbjct  43339  ACCCTCCCACCCGTGTCTACCGTACCTTGTTGCTTCGGCGGGCCCGCCGCCT-GACGGCC  43397

Query  121    gccggggaggcct-tgcgcccccgggcccgcgcccgccgAAGACCCCAACATGAACGCTG  179
              |||||||||||||  ||||||||||||||||||||||||||||| || || ||||| |||
Sbjct  43398  GCCGGGGAGGCCTCCGCGCCCCCGGGCCCGCGCCCGCCGAAGACGCCCACGTGAACTCTG  43457

Query  180    TTCTGAAAGTATGCAGTCTGAGTTGATTATCGTAATCAGTTAAAACTTTCAACAACGGAT  239
                ||||| |  |||||||||||| ||||||| ||||||||||||||||||||||||||||
Sbjct  43458  CCCTGAAGGATTGCAGTCTGAGTCGATTATCATAATCAGTTAAAACTTTCAACAACGGAT  43517

Query  240    CTCTTGGTTCCGGCATCGATGAAGAACGCAGCGAAATGCGATAAGTAATGTGAATTGCAG  299
              |||||||||||||||||||||||||||||||||||||||||||| |||||||||||||||
Sbjct  43518  CTCTTGGTTCCGGCATCGATGAAGAACGCAGCGAAATGCGATAACTAATGTGAATTGCAG  43577

Query  300    AATTCAGTGAATCATCGAGTCTTTGAACGCACATTGCGCCCCCTGGTATTCCGGGGGGCA  359
              ||||||||||||||||||||||||||||||||||||||||||||||||||||||||||||
Sbjct  43578  AATTCAGTGAATCATCGAGTCTTTGAACGCACATTGCGCCCCCTGGTATTCCGGGGGGCA  43637

Query  360    TGCCTGTCCGAGCGTCATTGCTGCCCTCAAGCACGGCTTGTGTGTTGGGCCCCCGTCCCC  419
              ||||||||||||||||||||||||||||||||||||||||||||||||||| ||||||||
Sbjct  43638  TGCCTGTCCGAGCGTCATTGCTGCCCTCAAGCACGGCTTGTGTGTTGGGCCGCCGTCCCC  43697

Query  420    CTCTCCCGGGGGACGGGCCCGAAAGGCAGCGGCGGCACCGCGTCCGGTCCTCGAGCGTAT  479
                ||||| ||||||||||||||||||||||||||||||||||||||||||||||||||||
Sbjct  43698  GCCTCCCCGGGGACGGGCCCGAAAGGCAGCGGCGGCACCGCGTCCGGTCCTCGAGCGTAT  43757

Query  480    GGGGCTTTGTCACCTGCTCTGTAGGCCCGGCCGGCGCCAGCCGACACCCAACTTTATTTT  539
              ||||||| |||||| |||||| |||||||||||||||| ||||||  |||||   | || 
Sbjct  43758  GGGGCTTCGTCACCCGCTCTGCAGGCCCGGCCGGCGCCGGCCGACCACCAACCC-ACTTC  43816

Query  540    TCTAAGGTTGACCTCGGATCAGGTAGGGATACCCGCTGAACTTAA  584
              | |||||||||||||||||||||||||||||||||||||||||||
Sbjct  43817  T-TAAGGTTGACCTCGGATCAGGTAGGGATACCCGCTGAACTTAA  43860


>SMSW01000011.1 Aspergillus cejpii strain FS110 scaffold11, whole genome shotgun 
sequence
Length=60786

 Score = 867 bits (469),  Expect = 0.0
 Identities = 547/585 (94%), Gaps = 4/585 (1%)
 Strand=Plus/Minus

Query  1     CAAGGTTTCCGTAGGTGAACCTGCGGAAGGATCATTACCGAGTGAGGGCCCTCTGGGTCC  60
             |||||||||||||||||||||||||||||||||||||||||||| |||||| ||||| ||
Sbjct  5775  CAAGGTTTCCGTAGGTGAACCTGCGGAAGGATCATTACCGAGTGCGGGCCCCCTGGGCCC  5716

Query  61    AACCTCCCACCCGTGTCTATCGTACCTTGTTGCTTcggcgggcccgccgtttcgacggcc  120
             | ||||||||||||||||| |||||||||||||||||||||||||||||  | |||||||
Sbjct  5715  ACCCTCCCACCCGTGTCTACCGTACCTTGTTGCTTCGGCGGGCCCGCCGCCT-GACGGCC  5657

Query  121   gccggggaggcct-tgcgcccccgggcccgcgcccgccgAAGACCCCAACATGAACGCTG  179
             |||||||||||||  ||||||||||||||||||||||||||||| || || ||||| |||
Sbjct  5656  GCCGGGGAGGCCTCCGCGCCCCCGGGCCCGCGCCCGCCGAAGACGCCCACGTGAACTCTG  5597

Query  180   TTCTGAAAGTATGCAGTCTGAGTTGATTATCGTAATCAGTTAAAACTTTCAACAACGGAT  239
               ||||| |  |||||||||||| ||||||| ||||||||||||||||||||||||||||
Sbjct  5596  CCCTGAAGGATTGCAGTCTGAGTCGATTATCATAATCAGTTAAAACTTTCAACAACGGAT  5537

Query  240   CTCTTGGTTCCGGCATCGATGAAGAACGCAGCGAAATGCGATAAGTAATGTGAATTGCAG  299
             |||||||||||||||||||||||||||||||||||||||||||| |||||||||||||||
Sbjct  5536  CTCTTGGTTCCGGCATCGATGAAGAACGCAGCGAAATGCGATAACTAATGTGAATTGCAG  5477

Query  300   AATTCAGTGAATCATCGAGTCTTTGAACGCACATTGCGCCCCCTGGTATTCCGGGGGGCA  359
             ||||||||||||||||||||||||||||||||||||||||||||||||||||||||||||
Sbjct  5476  AATTCAGTGAATCATCGAGTCTTTGAACGCACATTGCGCCCCCTGGTATTCCGGGGGGCA  5417

Query  360   TGCCTGTCCGAGCGTCATTGCTGCCCTCAAGCACGGCTTGTGTGTTGGGCCCCCGTCCCC  419
             ||||||||||||||||||||||||||||||||||||||||||||||||||| ||||||||
Sbjct  5416  TGCCTGTCCGAGCGTCATTGCTGCCCTCAAGCACGGCTTGTGTGTTGGGCCGCCGTCCCC  5357

Query  420   CTCTCCCGGGGGACGGGCCCGAAAGGCAGCGGCGGCACCGCGTCCGGTCCTCGAGCGTAT  479
               ||||| ||||||||||||||||||||||||||||||||||||||||||||||||||||
Sbjct  5356  GCCTCCCCGGGGACGGGCCCGAAAGGCAGCGGCGGCACCGCGTCCGGTCCTCGAGCGTAT  5297

Query  480   GGGGCTTTGTCACCTGCTCTGTAGGCCCGGCCGGCGCCAGCCGACACCCAACTTTATTTT  539
             ||||||| |||||| |||||| |||||||||||||||| ||||||  |||||   | || 
Sbjct  5296  GGGGCTTCGTCACCCGCTCTGCAGGCCCGGCCGGCGCCGGCCGACCACCAACCC-ACTTC  5238

Query  540   TCTAAGGTTGACCTCGGATCAGGTAGGGATACCCGCTGAACTTAA  584
             | |||||||||||||||||||||||||||||||||||||||||||
Sbjct  5237  T-TAAGGTTGACCTCGGATCAGGTAGGGATACCCGCTGAACTTAA  5194


 Score = 867 bits (469),  Expect = 0.0
 Identities = 547/585 (94%), Gaps = 4/585 (1%)
 Strand=Plus/Minus

Query  1      CAAGGTTTCCGTAGGTGAACCTGCGGAAGGATCATTACCGAGTGAGGGCCCTCTGGGTCC  60
              |||||||||||||||||||||||||||||||||||||||||||| |||||| ||||| ||
Sbjct  13792  CAAGGTTTCCGTAGGTGAACCTGCGGAAGGATCATTACCGAGTGCGGGCCCCCTGGGCCC  13733

Query  61     AACCTCCCACCCGTGTCTATCGTACCTTGTTGCTTcggcgggcccgccgtttcgacggcc  120
              | ||||||||||||||||| |||||||||||||||||||||||||||||  | |||||||
Sbjct  13732  ACCCTCCCACCCGTGTCTACCGTACCTTGTTGCTTCGGCGGGCCCGCCGCCT-GACGGCC  13674

Query  121    gccggggaggcct-tgcgcccccgggcccgcgcccgccgAAGACCCCAACATGAACGCTG  179
              |||||||||||||  ||||||||||||||||||||||||||||| || || ||||| |||
Sbjct  13673  GCCGGGGAGGCCTCCGCGCCCCCGGGCCCGCGCCCGCCGAAGACGCCCACGTGAACTCTG  13614

Query  180    TTCTGAAAGTATGCAGTCTGAGTTGATTATCGTAATCAGTTAAAACTTTCAACAACGGAT  239
                ||||| |  |||||||||||| ||||||| ||||||||||||||||||||||||||||
Sbjct  13613  CCCTGAAGGATTGCAGTCTGAGTCGATTATCATAATCAGTTAAAACTTTCAACAACGGAT  13554

Query  240    CTCTTGGTTCCGGCATCGATGAAGAACGCAGCGAAATGCGATAAGTAATGTGAATTGCAG  299
              |||||||||||||||||||||||||||||||||||||||||||| |||||||||||||||
Sbjct  13553  CTCTTGGTTCCGGCATCGATGAAGAACGCAGCGAAATGCGATAACTAATGTGAATTGCAG  13494

Query  300    AATTCAGTGAATCATCGAGTCTTTGAACGCACATTGCGCCCCCTGGTATTCCGGGGGGCA  359
              ||||||||||||||||||||||||||||||||||||||||||||||||||||||||||||
Sbjct  13493  AATTCAGTGAATCATCGAGTCTTTGAACGCACATTGCGCCCCCTGGTATTCCGGGGGGCA  13434

Query  360    TGCCTGTCCGAGCGTCATTGCTGCCCTCAAGCACGGCTTGTGTGTTGGGCCCCCGTCCCC  419
              ||||||||||||||||||||||||||||||||||||||||||||||||||| ||||||||
Sbjct  13433  TGCCTGTCCGAGCGTCATTGCTGCCCTCAAGCACGGCTTGTGTGTTGGGCCGCCGTCCCC  13374

Query  420    CTCTCCCGGGGGACGGGCCCGAAAGGCAGCGGCGGCACCGCGTCCGGTCCTCGAGCGTAT  479
                ||||| ||||||||||||||||||||||||||||||||||||||||||||||||||||
Sbjct  13373  GCCTCCCCGGGGACGGGCCCGAAAGGCAGCGGCGGCACCGCGTCCGGTCCTCGAGCGTAT  13314

Query  480    GGGGCTTTGTCACCTGCTCTGTAGGCCCGGCCGGCGCCAGCCGACACCCAACTTTATTTT  539
              ||||||| |||||| |||||| |||||||||||||||| ||||||  |||||   | || 
Sbjct  13313  GGGGCTTCGTCACCCGCTCTGCAGGCCCGGCCGGCGCCGGCCGACCACCAACCC-ACTTC  13255

Query  540    TCTAAGGTTGACCTCGGATCAGGTAGGGATACCCGCTGAACTTAA  584
              | |||||||||||||||||||||||||||||||||||||||||||
Sbjct  13254  T-TAAGGTTGACCTCGGATCAGGTAGGGATACCCGCTGAACTTAA  13211


 Score = 867 bits (469),  Expect = 0.0
 Identities = 547/585 (94%), Gaps = 4/585 (1%)
 Strand=Plus/Minus

Query  1      CAAGGTTTCCGTAGGTGAACCTGCGGAAGGATCATTACCGAGTGAGGGCCCTCTGGGTCC  60
              |||||||||||||||||||||||||||||||||||||||||||| |||||| ||||| ||
Sbjct  21809  CAAGGTTTCCGTAGGTGAACCTGCGGAAGGATCATTACCGAGTGCGGGCCCCCTGGGCCC  21750

Query  61     AACCTCCCACCCGTGTCTATCGTACCTTGTTGCTTcggcgggcccgccgtttcgacggcc  120
              | ||||||||||||||||| |||||||||||||||||||||||||||||  | |||||||
Sbjct  21749  ACCCTCCCACCCGTGTCTACCGTACCTTGTTGCTTCGGCGGGCCCGCCGCCT-GACGGCC  21691

Query  121    gccggggaggcct-tgcgcccccgggcccgcgcccgccgAAGACCCCAACATGAACGCTG  179
              |||||||||||||  ||||||||||||||||||||||||||||| || || ||||| |||
Sbjct  21690  GCCGGGGAGGCCTCCGCGCCCCCGGGCCCGCGCCCGCCGAAGACGCCCACGTGAACTCTG  21631

Query  180    TTCTGAAAGTATGCAGTCTGAGTTGATTATCGTAATCAGTTAAAACTTTCAACAACGGAT  239
                ||||| |  |||||||||||| ||||||| ||||||||||||||||||||||||||||
Sbjct  21630  CCCTGAAGGATTGCAGTCTGAGTCGATTATCATAATCAGTTAAAACTTTCAACAACGGAT  21571

Query  240    CTCTTGGTTCCGGCATCGATGAAGAACGCAGCGAAATGCGATAAGTAATGTGAATTGCAG  299
              |||||||||||||||||||||||||||||||||||||||||||| |||||||||||||||
Sbjct  21570  CTCTTGGTTCCGGCATCGATGAAGAACGCAGCGAAATGCGATAACTAATGTGAATTGCAG  21511

Query  300    AATTCAGTGAATCATCGAGTCTTTGAACGCACATTGCGCCCCCTGGTATTCCGGGGGGCA  359
              ||||||||||||||||||||||||||||||||||||||||||||||||||||||||||||
Sbjct  21510  AATTCAGTGAATCATCGAGTCTTTGAACGCACATTGCGCCCCCTGGTATTCCGGGGGGCA  21451

Query  360    TGCCTGTCCGAGCGTCATTGCTGCCCTCAAGCACGGCTTGTGTGTTGGGCCCCCGTCCCC  419
              ||||||||||||||||||||||||||||||||||||||||||||||||||| ||||||||
Sbjct  21450  TGCCTGTCCGAGCGTCATTGCTGCCCTCAAGCACGGCTTGTGTGTTGGGCCGCCGTCCCC  21391

Query  420    CTCTCCCGGGGGACGGGCCCGAAAGGCAGCGGCGGCACCGCGTCCGGTCCTCGAGCGTAT  479
                ||||| ||||||||||||||||||||||||||||||||||||||||||||||||||||
Sbjct  21390  GCCTCCCCGGGGACGGGCCCGAAAGGCAGCGGCGGCACCGCGTCCGGTCCTCGAGCGTAT  21331

Query  480    GGGGCTTTGTCACCTGCTCTGTAGGCCCGGCCGGCGCCAGCCGACACCCAACTTTATTTT  539
              ||||||| |||||| |||||| |||||||||||||||| ||||||  |||||   | || 
Sbjct  21330  GGGGCTTCGTCACCCGCTCTGCAGGCCCGGCCGGCGCCGGCCGACCACCAACCC-ACTTC  21272

Query  540    TCTAAGGTTGACCTCGGATCAGGTAGGGATACCCGCTGAACTTAA  584
              | |||||||||||||||||||||||||||||||||||||||||||
Sbjct  21271  T-TAAGGTTGACCTCGGATCAGGTAGGGATACCCGCTGAACTTAA  21228


 Score = 867 bits (469),  Expect = 0.0
 Identities = 547/585 (94%), Gaps = 4/585 (1%)
 Strand=Plus/Minus

Query  1      CAAGGTTTCCGTAGGTGAACCTGCGGAAGGATCATTACCGAGTGAGGGCCCTCTGGGTCC  60
              |||||||||||||||||||||||||||||||||||||||||||| |||||| ||||| ||
Sbjct  29824  CAAGGTTTCCGTAGGTGAACCTGCGGAAGGATCATTACCGAGTGCGGGCCCCCTGGGCCC  29765

Query  61     AACCTCCCACCCGTGTCTATCGTACCTTGTTGCTTcggcgggcccgccgtttcgacggcc  120
              | ||||||||||||||||| |||||||||||||||||||||||||||||  | |||||||
Sbjct  29764  ACCCTCCCACCCGTGTCTACCGTACCTTGTTGCTTCGGCGGGCCCGCCGCCT-GACGGCC  29706

Query  121    gccggggaggcct-tgcgcccccgggcccgcgcccgccgAAGACCCCAACATGAACGCTG  179
              |||||||||||||  ||||||||||||||||||||||||||||| || || ||||| |||
Sbjct  29705  GCCGGGGAGGCCTCCGCGCCCCCGGGCCCGCGCCCGCCGAAGACGCCCACGTGAACTCTG  29646

Query  180    TTCTGAAAGTATGCAGTCTGAGTTGATTATCGTAATCAGTTAAAACTTTCAACAACGGAT  239
                ||||| |  |||||||||||| ||||||| ||||||||||||||||||||||||||||
Sbjct  29645  CCCTGAAGGATTGCAGTCTGAGTCGATTATCATAATCAGTTAAAACTTTCAACAACGGAT  29586

Query  240    CTCTTGGTTCCGGCATCGATGAAGAACGCAGCGAAATGCGATAAGTAATGTGAATTGCAG  299
              |||||||||||||||||||||||||||||||||||||||||||| |||||||||||||||
Sbjct  29585  CTCTTGGTTCCGGCATCGATGAAGAACGCAGCGAAATGCGATAACTAATGTGAATTGCAG  29526

Query  300    AATTCAGTGAATCATCGAGTCTTTGAACGCACATTGCGCCCCCTGGTATTCCGGGGGGCA  359
              ||||||||||||||||||||||||||||||||||||||||||||||||||||||||||||
Sbjct  29525  AATTCAGTGAATCATCGAGTCTTTGAACGCACATTGCGCCCCCTGGTATTCCGGGGGGCA  29466

Query  360    TGCCTGTCCGAGCGTCATTGCTGCCCTCAAGCACGGCTTGTGTGTTGGGCCCCCGTCCCC  419
              ||||||||||||||||||||||||||||||||||||||||||||||||||| ||||||||
Sbjct  29465  TGCCTGTCCGAGCGTCATTGCTGCCCTCAAGCACGGCTTGTGTGTTGGGCCGCCGTCCCC  29406

Query  420    CTCTCCCGGGGGACGGGCCCGAAAGGCAGCGGCGGCACCGCGTCCGGTCCTCGAGCGTAT  479
                ||||| ||||||||||||||||||||||||||||||||||||||||||||||||||||
Sbjct  29405  GCCTCCCCGGGGACGGGCCCGAAAGGCAGCGGCGGCACCGCGTCCGGTCCTCGAGCGTAT  29346

Query  480    GGGGCTTTGTCACCTGCTCTGTAGGCCCGGCCGGCGCCAGCCGACACCCAACTTTATTTT  539
              ||||||| |||||| |||||| |||||||||||||||| ||||||  |||||   | || 
Sbjct  29345  GGGGCTTCGTCACCCGCTCTGCAGGCCCGGCCGGCGCCGGCCGACCACCAACCC-ACTTC  29287

Query  540    TCTAAGGTTGACCTCGGATCAGGTAGGGATACCCGCTGAACTTAA  584
              | |||||||||||||||||||||||||||||||||||||||||||
Sbjct  29286  T-TAAGGTTGACCTCGGATCAGGTAGGGATACCCGCTGAACTTAA  29243


 Score = 867 bits (469),  Expect = 0.0
 Identities = 547/585 (94%), Gaps = 4/585 (1%)
 Strand=Plus/Minus

Query  1      CAAGGTTTCCGTAGGTGAACCTGCGGAAGGATCATTACCGAGTGAGGGCCCTCTGGGTCC  60
              |||||||||||||||||||||||||||||||||||||||||||| |||||| ||||| ||
Sbjct  37841  CAAGGTTTCCGTAGGTGAACCTGCGGAAGGATCATTACCGAGTGCGGGCCCCCTGGGCCC  37782

Query  61     AACCTCCCACCCGTGTCTATCGTACCTTGTTGCTTcggcgggcccgccgtttcgacggcc  120
              | ||||||||||||||||| |||||||||||||||||||||||||||||  | |||||||
Sbjct  37781  ACCCTCCCACCCGTGTCTACCGTACCTTGTTGCTTCGGCGGGCCCGCCGCCT-GACGGCC  37723

Query  121    gccggggaggcct-tgcgcccccgggcccgcgcccgccgAAGACCCCAACATGAACGCTG  179
              |||||||||||||  ||||||||||||||||||||||||||||| || || ||||| |||
Sbjct  37722  GCCGGGGAGGCCTCCGCGCCCCCGGGCCCGCGCCCGCCGAAGACGCCCACGTGAACTCTG  37663

Query  180    TTCTGAAAGTATGCAGTCTGAGTTGATTATCGTAATCAGTTAAAACTTTCAACAACGGAT  239
                ||||| |  |||||||||||| ||||||| ||||||||||||||||||||||||||||
Sbjct  37662  CCCTGAAGGATTGCAGTCTGAGTCGATTATCATAATCAGTTAAAACTTTCAACAACGGAT  37603

Query  240    CTCTTGGTTCCGGCATCGATGAAGAACGCAGCGAAATGCGATAAGTAATGTGAATTGCAG  299
              |||||||||||||||||||||||||||||||||||||||||||| |||||||||||||||
Sbjct  37602  CTCTTGGTTCCGGCATCGATGAAGAACGCAGCGAAATGCGATAACTAATGTGAATTGCAG  37543

Query  300    AATTCAGTGAATCATCGAGTCTTTGAACGCACATTGCGCCCCCTGGTATTCCGGGGGGCA  359
              ||||||||||||||||||||||||||||||||||||||||||||||||||||||||||||
Sbjct  37542  AATTCAGTGAATCATCGAGTCTTTGAACGCACATTGCGCCCCCTGGTATTCCGGGGGGCA  37483

Query  360    TGCCTGTCCGAGCGTCATTGCTGCCCTCAAGCACGGCTTGTGTGTTGGGCCCCCGTCCCC  419
              ||||||||||||||||||||||||||||||||||||||||||||||||||| ||||||||
Sbjct  37482  TGCCTGTCCGAGCGTCATTGCTGCCCTCAAGCACGGCTTGTGTGTTGGGCCGCCGTCCCC  37423

Query  420    CTCTCCCGGGGGACGGGCCCGAAAGGCAGCGGCGGCACCGCGTCCGGTCCTCGAGCGTAT  479
                ||||| ||||||||||||||||||||||||||||||||||||||||||||||||||||
Sbjct  37422  GCCTCCCCGGGGACGGGCCCGAAAGGCAGCGGCGGCACCGCGTCCGGTCCTCGAGCGTAT  37363

Query  480    GGGGCTTTGTCACCTGCTCTGTAGGCCCGGCCGGCGCCAGCCGACACCCAACTTTATTTT  539
              ||||||| |||||| |||||| |||||||||||||||| ||||||  |||||   | || 
Sbjct  37362  GGGGCTTCGTCACCCGCTCTGCAGGCCCGGCCGGCGCCGGCCGACCACCAACCC-ACTTC  37304

Query  540    TCTAAGGTTGACCTCGGATCAGGTAGGGATACCCGCTGAACTTAA  584
              | |||||||||||||||||||||||||||||||||||||||||||
Sbjct  37303  T-TAAGGTTGACCTCGGATCAGGTAGGGATACCCGCTGAACTTAA  37260


 Score = 867 bits (469),  Expect = 0.0
 Identities = 547/585 (94%), Gaps = 4/585 (1%)
 Strand=Plus/Minus

Query  1      CAAGGTTTCCGTAGGTGAACCTGCGGAAGGATCATTACCGAGTGAGGGCCCTCTGGGTCC  60
              |||||||||||||||||||||||||||||||||||||||||||| |||||| ||||| ||
Sbjct  45858  CAAGGTTTCCGTAGGTGAACCTGCGGAAGGATCATTACCGAGTGCGGGCCCCCTGGGCCC  45799

Query  61     AACCTCCCACCCGTGTCTATCGTACCTTGTTGCTTcggcgggcccgccgtttcgacggcc  120
              | ||||||||||||||||| |||||||||||||||||||||||||||||  | |||||||
Sbjct  45798  ACCCTCCCACCCGTGTCTACCGTACCTTGTTGCTTCGGCGGGCCCGCCGCCT-GACGGCC  45740

Query  121    gccggggaggcct-tgcgcccccgggcccgcgcccgccgAAGACCCCAACATGAACGCTG  179
              |||||||||||||  ||||||||||||||||||||||||||||| || || ||||| |||
Sbjct  45739  GCCGGGGAGGCCTCCGCGCCCCCGGGCCCGCGCCCGCCGAAGACGCCCACGTGAACTCTG  45680

Query  180    TTCTGAAAGTATGCAGTCTGAGTTGATTATCGTAATCAGTTAAAACTTTCAACAACGGAT  239
                ||||| |  |||||||||||| ||||||| ||||||||||||||||||||||||||||
Sbjct  45679  CCCTGAAGGATTGCAGTCTGAGTCGATTATCATAATCAGTTAAAACTTTCAACAACGGAT  45620

Query  240    CTCTTGGTTCCGGCATCGATGAAGAACGCAGCGAAATGCGATAAGTAATGTGAATTGCAG  299
              |||||||||||||||||||||||||||||||||||||||||||| |||||||||||||||
Sbjct  45619  CTCTTGGTTCCGGCATCGATGAAGAACGCAGCGAAATGCGATAACTAATGTGAATTGCAG  45560

Query  300    AATTCAGTGAATCATCGAGTCTTTGAACGCACATTGCGCCCCCTGGTATTCCGGGGGGCA  359
              ||||||||||||||||||||||||||||||||||||||||||||||||||||||||||||
Sbjct  45559  AATTCAGTGAATCATCGAGTCTTTGAACGCACATTGCGCCCCCTGGTATTCCGGGGGGCA  45500

Query  360    TGCCTGTCCGAGCGTCATTGCTGCCCTCAAGCACGGCTTGTGTGTTGGGCCCCCGTCCCC  419
              ||||||||||||||||||||||||||||||||||||||||||||||||||| ||||||||
Sbjct  45499  TGCCTGTCCGAGCGTCATTGCTGCCCTCAAGCACGGCTTGTGTGTTGGGCCGCCGTCCCC  45440

Query  420    CTCTCCCGGGGGACGGGCCCGAAAGGCAGCGGCGGCACCGCGTCCGGTCCTCGAGCGTAT  479
                ||||| ||||||||||||||||||||||||||||||||||||||||||||||||||||
Sbjct  45439  GCCTCCCCGGGGACGGGCCCGAAAGGCAGCGGCGGCACCGCGTCCGGTCCTCGAGCGTAT  45380

Query  480    GGGGCTTTGTCACCTGCTCTGTAGGCCCGGCCGGCGCCAGCCGACACCCAACTTTATTTT  539
              ||||||| |||||| |||||| |||||||||||||||| ||||||  |||||   | || 
Sbjct  45379  GGGGCTTCGTCACCCGCTCTGCAGGCCCGGCCGGCGCCGGCCGACCACCAACCC-ACTTC  45321

Query  540    TCTAAGGTTGACCTCGGATCAGGTAGGGATACCCGCTGAACTTAA  584
              | |||||||||||||||||||||||||||||||||||||||||||
Sbjct  45320  T-TAAGGTTGACCTCGGATCAGGTAGGGATACCCGCTGAACTTAA  45277


 Score = 867 bits (469),  Expect = 0.0
 Identities = 547/585 (94%), Gaps = 4/585 (1%)
 Strand=Plus/Minus

Query  1      CAAGGTTTCCGTAGGTGAACCTGCGGAAGGATCATTACCGAGTGAGGGCCCTCTGGGTCC  60
              |||||||||||||||||||||||||||||||||||||||||||| |||||| ||||| ||
Sbjct  53875  CAAGGTTTCCGTAGGTGAACCTGCGGAAGGATCATTACCGAGTGCGGGCCCCCTGGGCCC  53816

Query  61     AACCTCCCACCCGTGTCTATCGTACCTTGTTGCTTcggcgggcccgccgtttcgacggcc  120
              | ||||||||||||||||| |||||||||||||||||||||||||||||  | |||||||
Sbjct  53815  ACCCTCCCACCCGTGTCTACCGTACCTTGTTGCTTCGGCGGGCCCGCCGCCT-GACGGCC  53757

Query  121    gccggggaggcct-tgcgcccccgggcccgcgcccgccgAAGACCCCAACATGAACGCTG  179
              |||||||||||||  ||||||||||||||||||||||||||||| || || ||||| |||
Sbjct  53756  GCCGGGGAGGCCTCCGCGCCCCCGGGCCCGCGCCCGCCGAAGACGCCCACGTGAACTCTG  53697

Query  180    TTCTGAAAGTATGCAGTCTGAGTTGATTATCGTAATCAGTTAAAACTTTCAACAACGGAT  239
                ||||| |  |||||||||||| ||||||| ||||||||||||||||||||||||||||
Sbjct  53696  CCCTGAAGGATTGCAGTCTGAGTCGATTATCATAATCAGTTAAAACTTTCAACAACGGAT  53637

Query  240    CTCTTGGTTCCGGCATCGATGAAGAACGCAGCGAAATGCGATAAGTAATGTGAATTGCAG  299
              |||||||||||||||||||||||||||||||||||||||||||| |||||||||||||||
Sbjct  53636  CTCTTGGTTCCGGCATCGATGAAGAACGCAGCGAAATGCGATAACTAATGTGAATTGCAG  53577

Query  300    AATTCAGTGAATCATCGAGTCTTTGAACGCACATTGCGCCCCCTGGTATTCCGGGGGGCA  359
              ||||||||||||||||||||||||||||||||||||||||||||||||||||||||||||
Sbjct  53576  AATTCAGTGAATCATCGAGTCTTTGAACGCACATTGCGCCCCCTGGTATTCCGGGGGGCA  53517

Query  360    TGCCTGTCCGAGCGTCATTGCTGCCCTCAAGCACGGCTTGTGTGTTGGGCCCCCGTCCCC  419
              ||||||||||||||||||||||||||||||||||||||||||||||||||| ||||||||
Sbjct  53516  TGCCTGTCCGAGCGTCATTGCTGCCCTCAAGCACGGCTTGTGTGTTGGGCCGCCGTCCCC  53457

Query  420    CTCTCCCGGGGGACGGGCCCGAAAGGCAGCGGCGGCACCGCGTCCGGTCCTCGAGCGTAT  479
                ||||| ||||||||||||||||||||||||||||||||||||||||||||||||||||
Sbjct  53456  GCCTCCCCGGGGACGGGCCCGAAAGGCAGCGGCGGCACCGCGTCCGGTCCTCGAGCGTAT  53397

Query  480    GGGGCTTTGTCACCTGCTCTGTAGGCCCGGCCGGCGCCAGCCGACACCCAACTTTATTTT  539
              ||||||| |||||| |||||| |||||||||||||||| ||||||  |||||   | || 
Sbjct  53396  GGGGCTTCGTCACCCGCTCTGCAGGCCCGGCCGGCGCCGGCCGACCACCAACCC-ACTTC  53338

Query  540    TCTAAGGTTGACCTCGGATCAGGTAGGGATACCCGCTGAACTTAA  584
              | |||||||||||||||||||||||||||||||||||||||||||
Sbjct  53337  T-TAAGGTTGACCTCGGATCAGGTAGGGATACCCGCTGAACTTAA  53294


>VCAU01000267.1 Aspergillus nanangensis strain MST-FP2251 scaffold_267, whole 
genome shotgun sequence
Length=8403

 Score = 856 bits (463),  Expect = 0.0
 Identities = 551/592 (93%), Gaps = 11/592 (2%)
 Strand=Plus/Plus

Query  1     CAAGGTTTCCGTAGGTGAACCTGCGGAAGGATCATTACCGAGTGAGGGCCCTCTGGGTCC  60
             |||||||||||||||||||||||||||||||||||||||||||||||| ||||  || ||
Sbjct  4221  CAAGGTTTCCGTAGGTGAACCTGCGGAAGGATCATTACCGAGTGAGGGTCCTCGTGGCCC  4280

Query  61    AACCTCCCACCCGTGTCTATC-GTACCTTGTTGCTTcggcgggcccgccgtttcgacggc  119
             ||||||||||||||||||||| ||||| |||||||||||||||||||||| |  | ||||
Sbjct  4281  AACCTCCCACCCGTGTCTATCTGTACCCTGTTGCTTCGGCGGGCCCGCCGCTCAGTCGGC  4340

Query  120   cgccggggaggccttgc-gcccccgggcccgcgcccgccgAAGACCCC-AACATGAACGC  177
             |||||||| ||| || | |||||| |||||| |||||||| ||||||| ||| ||||| |
Sbjct  4341  CGCCGGGG-GGCTTTACAGCCCCCAGGCCCGTGCCCGCCGGAGACCCCCAAC-TGAACCC  4398

Query  178   TGTTCTGAAAGTATGCAGTCTGAGTTGATTATC-GTAATCAGTTAAAACTTTCAACAACG  236
             |||||||||||  ||||||||||||||||||||  ||||||||||||||||||||||| |
Sbjct  4399  TGTTCTGAAAGCTTGCAGTCTGAGTTGATTATCATTAATCAGTTAAAACTTTCAACAATG  4458

Query  237   GATCTCTTGGTTCCGGCATCGATGAAGAACGCAGCGAAATGCGATAAGTAATGTGAATTG  296
             ||||||||||||||||||||||||||||||||||||||||||||||| ||||||||||||
Sbjct  4459  GATCTCTTGGTTCCGGCATCGATGAAGAACGCAGCGAAATGCGATAACTAATGTGAATTG  4518

Query  297   CAGAATTCAGTGAATCATCGAGTCTTTGAACGCACATTGCGCCCCCTGGTATTCCGGGGG  356
             ||||||||||||||||||||||||||||||||||||||||||||||||||||||||||||
Sbjct  4519  CAGAATTCAGTGAATCATCGAGTCTTTGAACGCACATTGCGCCCCCTGGTATTCCGGGGG  4578

Query  357   GCATGCCTGTCCGAGCGTCATTGCTGCCCTCAAGCACGGCTTGTGTGTTGGGCCCCCGTC  416
             ||||||||||||||||||||||||||||||||||| |||||||||||||||| || ||||
Sbjct  4579  GCATGCCTGTCCGAGCGTCATTGCTGCCCTCAAGCCCGGCTTGTGTGTTGGGTCCTCGTC  4638

Query  417   CCCCTCTCCC-GGGGGACGGGCCCGAAAGGCAGCGGCGGCACCGCGTCCGGTCCTCGAGC  475
             ||||| |||| |||||||||||||||||||||||||||||||||||||||||||||||||
Sbjct  4639  CCCCT-TCCCGGGGGGACGGGCCCGAAAGGCAGCGGCGGCACCGCGTCCGGTCCTCGAGC  4697

Query  476   GTATGGGGCTTTGTCACCTGCTCTGTAGGCCCGGCCGGCGCCAGCCGACACCCAAC-TTT  534
             |||||||||||||||||| |||| |||||||||||||||||| | |||| |||||| |||
Sbjct  4698  GTATGGGGCTTTGTCACCCGCTCAGTAGGCCCGGCCGGCGCCTGTCGACCCCCAACCTTT  4757

Query  535   -ATT-TTTCTAAGGTTGACCTCGGATCAGGTAGGGATACCCGCTGAACTTAA  584
              ||| ||| | |||||||||||||||||||||||||||||||||||||||||
Sbjct  4758  TATTATTTTTCAGGTTGACCTCGGATCAGGTAGGGATACCCGCTGAACTTAA  4809


>PZKB01000354.1 Penicillium sp. MT2 MMC-2018 NODE_354, whole genome shotgun sequence
Length=8172

 Score = 848 bits (459),  Expect = 0.0
 Identities = 546/586 (93%), Gaps = 13/586 (2%)
 Strand=Plus/Minus

Query  1     CAAGGTTTCCGTAGGTGAACCTGCGGAAGGATCATTACCGAGTGAGGGCCCTCTGGGTCC  60
             ||||||||||||||||||||||||||||||||||||||||||||||||||||||||||||
Sbjct  4209  CAAGGTTTCCGTAGGTGAACCTGCGGAAGGATCATTACCGAGTGAGGGCCCTCTGGGTCC  4150

Query  61    AACCTCCCACCCGTGTCTATCGTACCTTGTTGCTTcggcgggcccgccgtttcgacggcc  120
             |||||||||||||||| |||| ||||| ||||||||||||||||||||||  | | ||||
Sbjct  4149  AACCTCCCACCCGTGTTTATCTTACCTAGTTGCTTCGGCGGGCCCGCCGT--C-A-GGCC  4094

Query  121   gccggggaggccttgcgcccccgggcccgcgcccgccgAAGACCCCAACATGAACGCTGT  180
             ||||||| || |   |||||||||||||||||||||||||| ||||  | ||||||||||
Sbjct  4093  GCCGGGG-GG-CACCCGCCCCCGGGCCCGCGCCCGCCGAAG-CCCC-CCCTGAACGCTGT  4038

Query  181   TCTGAAAGTATGCAGTCTGAGTTGATTATCGTAATCAGTTAAAACTTTCAACAACGGATC  240
              ||| |||  |||||||||||  ||||| |  ||||||||||||||||||||||||||||
Sbjct  4037  -CTG-AAGATTGCAGTCTGAG-CGATTAGCTAAATCAGTTAAAACTTTCAACAACGGATC  3981

Query  241   TCTTGGTTCCGGCATCGATGAAGAACGCAGCGAAATGCGATAAGTAATGTGAATTGCAGA  300
             ||||||||||||||||||||||||||||||||||||||||||||||||||||||||||||
Sbjct  3980  TCTTGGTTCCGGCATCGATGAAGAACGCAGCGAAATGCGATAAGTAATGTGAATTGCAGA  3921

Query  301   ATTCAGTGAATCATCGAGTCTTTGAACGCACATTGCGCCCCCTGGTATTCCGGGGGGCAT  360
             ||||||||||||||||||||||||||||||||||||||||||||||||||||||||||||
Sbjct  3920  ATTCAGTGAATCATCGAGTCTTTGAACGCACATTGCGCCCCCTGGTATTCCGGGGGGCAT  3861

Query  361   GCCTGTCCGAGCGTCATTGCTGCCCTCAAGCACGGCTTGTGTGTTGGGCCCCCGTCCCCC  420
             |||||||||||||||||||||||||||||||||||||||||||||||||||||| |||||
Sbjct  3860  GCCTGTCCGAGCGTCATTGCTGCCCTCAAGCACGGCTTGTGTGTTGGGCCCCCGCCCCCC  3801

Query  421   T-CTCCCGGGGGACGGGCCCGAAAGGCAGCGGCGGCACCGCGTCCGGTCCTCGAGCGTAT  479
               |||||||||| |||||||||||||||||||||||||||||||||||||||||||||||
Sbjct  3800  GGCTCCCGGGGGGCGGGCCCGAAAGGCAGCGGCGGCACCGCGTCCGGTCCTCGAGCGTAT  3741

Query  480   GGGGCTTTGTCACCTGCTCTGTAGGCCCGGCCGGCGCCAGCCGAC-ACCCAACTTTATTT  538
             ||||||| |||||| ||||||||||||||||||||||| |||| | ||||  ||  || |
Sbjct  3740  GGGGCTTCGTCACCCGCTCTGTAGGCCCGGCCGGCGCCCGCCGGCGACCCCCCTCAATCT  3681

Query  539   TTCTAAGGTTGACCTCGGATCAGGTAGGGATACCCGCTGAACTTAA  584
             |||| |||||||||||||||||||||||||||||||||||||||||
Sbjct  3680  TTCTCAGGTTGACCTCGGATCAGGTAGGGATACCCGCTGAACTTAA  3635


>JAFBMR010000004.1 Aspergillus sp. 'subgen. Cremei' strain IBT 35662 utg000004l_segment0_segment0, 
whole genome shotgun sequence
Length=2864106

 Score = 843 bits (456),  Expect = 0.0
 Identities = 544/585 (93%), Gaps = 11/585 (2%)
 Strand=Plus/Plus

Query  1        CAAGGTTTCCGTAGGTGAACCTGCGGAAGGATCATTACCGAGTGAGGGCCCTCTGGGTCC  60
                ||||||||||||||||||||||||||||||||||||||||||||||| ||     |||||
Sbjct  2834909  CAAGGTTTCCGTAGGTGAACCTGCGGAAGGATCATTACCGAGTGAGGACCTAACCGGTCC  2834968

Query  61       AACCTCCCACCCGTGTCTATCGTACCTTGTTGCTTcggcgggcccgccgtttcgacggcc  120
                ||||||||||||||||||||||||||||||||||||||||||||||||  ||||  ||||
Sbjct  2834969  AACCTCCCACCCGTGTCTATCGTACCTTGTTGCTTCGGCGGGCCCGCC-ATTCG-TGGCC  2835026

Query  121      gccggggaggccttgcgcccccgggcccgcgcccgccgAAGACCCCAACATGAACGCTGT  180
                ||||||| ||| || ||||||||||||||||||||||| |||| |||||| |||| ||||
Sbjct  2835027  GCCGGGGGGGCATTTCGCCCCCGGGCCCGCGCCCGCCGGAGACACCAACACGAACACTGT  2835086

Query  181      TCTGAAAGTATGCAGTCTGAGTTGATT-ATCGTAATCAGTTAAAACTTTCAACAACGGAT  239
                 ||||| || |||||||||||| |||| ||  ||||| ||||||||||||||||||||||
Sbjct  2835087  -CTGAAGGT-TGCAGTCTGAGTCGATTTAT-TTAATC-GTTAAAACTTTCAACAACGGAT  2835142

Query  240      CTCTTGGTTCCGGCATCGATGAAGAACGCAGCGAAATGCGATAAGTAATGTGAATTGCAG  299
                |||||||||||||||||||||||||||||||||||||||||||| |||||||||||||||
Sbjct  2835143  CTCTTGGTTCCGGCATCGATGAAGAACGCAGCGAAATGCGATAATTAATGTGAATTGCAG  2835202

Query  300      AATTCAGTGAATCATCGAGTCTTTGAACGCACATTGCGCCCCCTGGTATTCCGGGGGGCA  359
                ||||||||||||||||||||||||||||||||||||||||||||||||||||||||||||
Sbjct  2835203  AATTCAGTGAATCATCGAGTCTTTGAACGCACATTGCGCCCCCTGGTATTCCGGGGGGCA  2835262

Query  360      TGCCTGTCCGAGCGTCATTGCTGCCCTCAAGCACGGCTTGTGTGTTGGGCCCCCGTCCCC  419
                ||||||||||||||||||||||||||||||||||||||||||||||||| | ||||||||
Sbjct  2835263  TGCCTGTCCGAGCGTCATTGCTGCCCTCAAGCACGGCTTGTGTGTTGGGTCGCCGTCCCC  2835322

Query  420      CTCTCCCGGGGGACGGGCCCGAAAGGCAGCGGCGGCACCGCGTCCGGTCCTCGAGCGTAT  479
                 | |||| ||||||||||||||||||||||||||||||||||||||||||||||||||||
Sbjct  2835323  -T-TCCC-GGGGACGGGCCCGAAAGGCAGCGGCGGCACCGCGTCCGGTCCTCGAGCGTAT  2835379

Query  480      GGGGCTTTGTCACCTGCTCTGTAGGCCCGGCCGGCGCCAGCCGACACCCAACTTTATTTT  539
                |||||||||||||| ||||||||||||||||||||||| ||||||  ||||| || ||| 
Sbjct  2835380  GGGGCTTTGTCACCCGCTCTGTAGGCCCGGCCGGCGCCTGCCGACCACCAACCTTTTTTA  2835439

Query  540      TCTAAGGTTGACCTCGGATCAGGTAGGGATACCCGCTGAACTTAA  584
                 |  |||||||||||||||||||||||||||||||||||||||||
Sbjct  2835440  ACC-AGGTTGACCTCGGATCAGGTAGGGATACCCGCTGAACTTAA  2835483


 Score = 843 bits (456),  Expect = 0.0
 Identities = 544/585 (93%), Gaps = 11/585 (2%)
 Strand=Plus/Plus

Query  1        CAAGGTTTCCGTAGGTGAACCTGCGGAAGGATCATTACCGAGTGAGGGCCCTCTGGGTCC  60
                ||||||||||||||||||||||||||||||||||||||||||||||| ||     |||||
Sbjct  2851403  CAAGGTTTCCGTAGGTGAACCTGCGGAAGGATCATTACCGAGTGAGGACCTAACCGGTCC  2851462

Query  61       AACCTCCCACCCGTGTCTATCGTACCTTGTTGCTTcggcgggcccgccgtttcgacggcc  120
                ||||||||||||||||||||||||||||||||||||||||||||||||  ||||  ||||
Sbjct  2851463  AACCTCCCACCCGTGTCTATCGTACCTTGTTGCTTCGGCGGGCCCGCC-ATTCG-TGGCC  2851520

Query  121      gccggggaggccttgcgcccccgggcccgcgcccgccgAAGACCCCAACATGAACGCTGT  180
                ||||||| ||| || ||||||||||||||||||||||| |||| |||||| |||| ||||
Sbjct  2851521  GCCGGGGGGGCATTTCGCCCCCGGGCCCGCGCCCGCCGGAGACACCAACACGAACACTGT  2851580

Query  181      TCTGAAAGTATGCAGTCTGAGTTGATT-ATCGTAATCAGTTAAAACTTTCAACAACGGAT  239
                 ||||| || |||||||||||| |||| ||  ||||| ||||||||||||||||||||||
Sbjct  2851581  -CTGAAGGT-TGCAGTCTGAGTCGATTTAT-TTAATC-GTTAAAACTTTCAACAACGGAT  2851636

Query  240      CTCTTGGTTCCGGCATCGATGAAGAACGCAGCGAAATGCGATAAGTAATGTGAATTGCAG  299
                |||||||||||||||||||||||||||||||||||||||||||| |||||||||||||||
Sbjct  2851637  CTCTTGGTTCCGGCATCGATGAAGAACGCAGCGAAATGCGATAATTAATGTGAATTGCAG  2851696

Query  300      AATTCAGTGAATCATCGAGTCTTTGAACGCACATTGCGCCCCCTGGTATTCCGGGGGGCA  359
                ||||||||||||||||||||||||||||||||||||||||||||||||||||||||||||
Sbjct  2851697  AATTCAGTGAATCATCGAGTCTTTGAACGCACATTGCGCCCCCTGGTATTCCGGGGGGCA  2851756

Query  360      TGCCTGTCCGAGCGTCATTGCTGCCCTCAAGCACGGCTTGTGTGTTGGGCCCCCGTCCCC  419
                ||||||||||||||||||||||||||||||||||||||||||||||||| | ||||||||
Sbjct  2851757  TGCCTGTCCGAGCGTCATTGCTGCCCTCAAGCACGGCTTGTGTGTTGGGTCGCCGTCCCC  2851816

Query  420      CTCTCCCGGGGGACGGGCCCGAAAGGCAGCGGCGGCACCGCGTCCGGTCCTCGAGCGTAT  479
                 | |||| ||||||||||||||||||||||||||||||||||||||||||||||||||||
Sbjct  2851817  -T-TCCC-GGGGACGGGCCCGAAAGGCAGCGGCGGCACCGCGTCCGGTCCTCGAGCGTAT  2851873

Query  480      GGGGCTTTGTCACCTGCTCTGTAGGCCCGGCCGGCGCCAGCCGACACCCAACTTTATTTT  539
                |||||||||||||| ||||||||||||||||||||||| ||||||  ||||| || ||| 
Sbjct  2851874  GGGGCTTTGTCACCCGCTCTGTAGGCCCGGCCGGCGCCTGCCGACCACCAACCTTTTTTA  2851933

Query  540      TCTAAGGTTGACCTCGGATCAGGTAGGGATACCCGCTGAACTTAA  584
                 |  |||||||||||||||||||||||||||||||||||||||||
Sbjct  2851934  ACC-AGGTTGACCTCGGATCAGGTAGGGATACCCGCTGAACTTAA  2851977


 Score = 839 bits (454),  Expect = 0.0
 Identities = 543/585 (93%), Gaps = 10/585 (2%)
 Strand=Plus/Plus

Query  1        CAAGGTTTCCGTAGGTGAACCTGCGGAAGGATCATTACCGAGTGAGGGCCCTCTGGGTCC  60
                ||||||||||||||||||||||||||||||||||||||||||||||| ||     |||||
Sbjct  2859656  CAAGGTTTCCGTAGGTGAACCTGCGGAAGGATCATTACCGAGTGAGGACCTAACCGGTCC  2859715

Query  61       AACCTCCCACCCGTGTCTATCGTACCTTGTTGCTTcggcgggcccgccgtttcgacggcc  120
                ||||||||||||||||||||||||||||||||||||||||||||||||  ||||  ||||
Sbjct  2859716  AACCTCCCACCCGTGTCTATCGTACCTTGTTGCTTCGGCGGGCCCGCC-ATTCG-TGGCC  2859773

Query  121      gccggggaggccttgcgcccccgggcccgcgcccgccgAAGACCCCAACATGAACGCTGT  180
                ||||||| ||| || ||||||||||||||||||||||| |||| |||||| |||| ||||
Sbjct  2859774  GCCGGGGGGGCATTTCGCCCCCGGGCCCGCGCCCGCCGGAGACACCAACACGAACACTGT  2859833

Query  181      TCTGAAAGTATGCAGTCTGAGTTGATT-ATCGTAATCAGTTAAAACTTTCAACAACGGAT  239
                 ||||| || |||||||||||| |||| ||  ||||| ||||||||||||||||||||||
Sbjct  2859834  -CTGAAGGT-TGCAGTCTGAGTCGATTTAT-TTAATC-GTTAAAACTTTCAACAACGGAT  2859889

Query  240      CTCTTGGTTCCGGCATCGATGAAGAACGCAGCGAAATGCGATAAGTAATGTGAATTGCAG  299
                |||||||||||||||||||||||||||||||||||||||||||| |||||||||||||||
Sbjct  2859890  CTCTTGGTTCCGGCATCGATGAAGAACGCAGCGAAATGCGATAATTAATGTGAATTGCAG  2859949

Query  300      AATTCAGTGAATCATCGAGTCTTTGAACGCACATTGCGCCCCCTGGTATTCCGGGGGGCA  359
                ||||||||||||||||||||||||||||||||||||||||||||||||||||||||||||
Sbjct  2859950  AATTCAGTGAATCATCGAGTCTTTGAACGCACATTGCGCCCCCTGGTATTCCGGGGGGCA  2860009

Query  360      TGCCTGTCCGAGCGTCATTGCTGCCCTCAAGCACGGCTTGTGTGTTGGGCCCCCGTCCCC  419
                ||||||||||||||||||||||||||||||||||||||||||||||||| | ||||||||
Sbjct  2860010  TGCCTGTCCGAGCGTCATTGCTGCCCTCAAGCACGGCTTGTGTGTTGGGTCGCCGTCCCC  2860069

Query  420      CTCTCCCGGGGGACGGGCCCGAAAGGCAGCGGCGGCACCGCGTCCGGTCCTCGAGCGTAT  479
                 | |||| ||||||||||||||||||||||||||||||||||||||||||||||||||||
Sbjct  2860070  -T-TCCC-GGGGACGGGCCCGAAAGGCAGCGGCGGCACCGCGTCCGGTCCTCGAGCGTAT  2860126

Query  480      GGGGCTTTGTCACCTGCTCTGTAGGCCCGGCCGGCGCCAGCCGACACCCAACTTTATTTT  539
                |||||||||||||| ||||||||||||||||||||||| ||||||  |||||  | ||||
Sbjct  2860127  GGGGCTTTGTCACCCGCTCTGTAGGCCCGGCCGGCGCCTGCCGACCACCAACCCTTTTTT  2860186

Query  540      TCTAAGGTTGACCTCGGATCAGGTAGGGATACCCGCTGAACTTAA  584
                    |||||||||||||||||||||||||||||||||||||||||
Sbjct  2860187  AACCAGGTTGACCTCGGATCAGGTAGGGATACCCGCTGAACTTAA  2860231


 Score = 835 bits (452),  Expect = 0.0
 Identities = 543/585 (93%), Gaps = 13/585 (2%)
 Strand=Plus/Plus

Query  1        CAAGGTTTCCGTAGGTGAACCTGCGGAAGGATCATTACCGAGTGAGGGCCCTCTGGGTCC  60
                ||||||||||||||||||||||||||||||||||||||||||||||| ||     |||||
Sbjct  2843158  CAAGGTTTCCGTAGGTGAACCTGCGGAAGGATCATTACCGAGTGAGGACCTAACCGGTCC  2843217

Query  61       AACCTCCCACCCGTGTCTATCGTACCTTGTTGCTTcggcgggcccgccgtttcgacggcc  120
                ||||||||||||||||||||||||||||||||||||||||||||||||  ||||  ||||
Sbjct  2843218  AACCTCCCACCCGTGTCTATCGTACCTTGTTGCTTCGGCGGGCCCGCC-ATTCG-TGGCC  2843275

Query  121      gccggggaggccttgcgcccccgggcccgcgcccgccgAAGACCCCAACATGAACGCTGT  180
                ||||||| ||| || ||||||||||||||||||||||| |||| |||||| |||| ||||
Sbjct  2843276  GCCGGGG-GGCATTTCGCCCCCGGGCCCGCGCCCGCCGGAGACACCAACACGAACACTGT  2843334

Query  181      TCTGAAAGTATGCAGTCTGAGTTGATT-ATCGTAATCAGTTAAAACTTTCAACAACGGAT  239
                 ||||| || |||||||||||| |||| ||  ||||| ||||||||||||||||||||||
Sbjct  2843335  -CTGAAGGT-TGCAGTCTGAGTCGATTTAT-TTAATC-GTTAAAACTTTCAACAACGGAT  2843390

Query  240      CTCTTGGTTCCGGCATCGATGAAGAACGCAGCGAAATGCGATAAGTAATGTGAATTGCAG  299
                |||||||||||||||||||||||||||||||||||||||||||| |||||||||||||||
Sbjct  2843391  CTCTTGGTTCCGGCATCGATGAAGAACGCAGCGAAATGCGATAATTAATGTGAATTGCAG  2843450

Query  300      AATTCAGTGAATCATCGAGTCTTTGAACGCACATTGCGCCCCCTGGTATTCCGGGGGGCA  359
                |||||||||||||||||||||||||||||||||||||||||||||||||||| |||||||
Sbjct  2843451  AATTCAGTGAATCATCGAGTCTTTGAACGCACATTGCGCCCCCTGGTATTCC-GGGGGCA  2843509

Query  360      TGCCTGTCCGAGCGTCATTGCTGCCCTCAAGCACGGCTTGTGTGTTGGGCCCCCGTCCCC  419
                ||||||||||||||||||||||||||||||||||||||||||||||||| | ||||||||
Sbjct  2843510  TGCCTGTCCGAGCGTCATTGCTGCCCTCAAGCACGGCTTGTGTGTTGGGTCGCCGTCCCC  2843569

Query  420      CTCTCCCGGGGGACGGGCCCGAAAGGCAGCGGCGGCACCGCGTCCGGTCCTCGAGCGTAT  479
                 | |||| ||||||||||||||||||||||||||||||||||||||||||||||||||||
Sbjct  2843570  -T-TCCC-GGGGACGGGCCCGAAAGGCAGCGGCGGCACCGCGTCCGGTCCTCGAGCGTAT  2843626

Query  480      GGGGCTTTGTCACCTGCTCTGTAGGCCCGGCCGGCGCCAGCCGACACCCAACTTTATTTT  539
                |||||||||||||| ||||||||||||||||||||||| ||||||  ||||| || ||| 
Sbjct  2843627  GGGGCTTTGTCACCCGCTCTGTAGGCCCGGCCGGCGCCTGCCGACCACCAACCTTTTTTA  2843686

Query  540      TCTAAGGTTGACCTCGGATCAGGTAGGGATACCCGCTGAACTTAA  584
                 |  |||||||||||||||||||||||||||||||||||||||||
Sbjct  2843687  ACC-AGGTTGACCTCGGATCAGGTAGGGATACCCGCTGAACTTAA  2843730


 Score = 104 bits (56),  Expect = 3e-18
 Identities = 75/84 (89%), Gaps = 1/84 (1%)
 Strand=Plus/Plus

Query  501      TAGGCCCGGCCGGCGCCAGCCGACACCCAACTTTATTTTTCTAAGGTTGACCTCGGATCA  560
                ||||||||||||||||| ||||||  ||||| || |||  |  |||||||||||||||||
Sbjct  2827155  TAGGCCCGGCCGGCGCCTGCCGACCACCAACCTTTTTTAAC-CAGGTTGACCTCGGATCA  2827213

Query  561      GGTAGGGATACCCGCTGAACTTAA  584
                ||||||||||||||||||||||||
Sbjct  2827214  GGTAGGGATACCCGCTGAACTTAA  2827237


>JAMZTW010000110.1 Penicillium simplicissimum strain A4 tig00000174, whole genome 
shotgun sequence
Length=13686

 Score = 832 bits (450),  Expect = 0.0
 Identities = 539/580 (93%), Gaps = 13/580 (2%)
 Strand=Plus/Plus

Query  7      TTCCGTAGGTGAACCTGCGGAAGGATCATTACCGAGTGAGGGCCCTCTGGGTCCAACCTC  66
              ||||||||||||||||||||||||||||||||||||||||||||||||||||||||||||
Sbjct  11093  TTCCGTAGGTGAACCTGCGGAAGGATCATTACCGAGTGAGGGCCCTCTGGGTCCAACCTC  11152

Query  67     CCACCCGTGTCTATCGTACCTTGTTGCTTcggcgggcccgccgtttcgacggccgccggg  126
              |||||||||| |||| ||||| |||||||||||||||||||||||   | ||||||||||
Sbjct  11153  CCACCCGTGTTTATCATACCTAGTTGCTTCGGCGGGCCCGCCGTT---A-GGCCGCCGGG  11208

Query  127    gaggccttgcgcccccgggcccgcgcccgccgAAGACCCCAACATGAACGCTGTTCTGAA  186
              | || |   |||||||||||||||||||||||||| ||||  | |||||||||| ||| |
Sbjct  11209  G-GG-CACCCGCCCCCGGGCCCGCGCCCGCCGAAG-CCCC-CCCTGAACGCTGT-CTG-A  11262

Query  187    AGTATGCAGTCTGAGTTGATTATCGTAATCAGTTAAAACTTTCAACAACGGATCTCTTGG  246
              ||  |||||||||||  ||||| |  ||||||| ||||||||||||||||||||||||||
Sbjct  11263  AGATTGCAGTCTGAG-CGATTAGCTAAATCAGTCAAAACTTTCAACAACGGATCTCTTGG  11321

Query  247    TTCCGGCATCGATGAAGAACGCAGCGAAATGCGATAAGTAATGTGAATTGCAGAATTCAG  306
              ||||||||||||||||||||||||||||||||||||||||||||||||||||||||||||
Sbjct  11322  TTCCGGCATCGATGAAGAACGCAGCGAAATGCGATAAGTAATGTGAATTGCAGAATTCAG  11381

Query  307    TGAATCATCGAGTCTTTGAACGCACATTGCGCCCCCTGGTATTCCGGGGGGCATGCCTGT  366
              ||||||||||||||||||||||||||||||||||||||||||||||||||||||||||||
Sbjct  11382  TGAATCATCGAGTCTTTGAACGCACATTGCGCCCCCTGGTATTCCGGGGGGCATGCCTGT  11441

Query  367    CCGAGCGTCATTGCTGCCCTCAAGCACGGCTTGTGTGTTGGGCCCCCGTCCCCCT-CTCC  425
              |||||||||||||||||||||||||||||||||||||||||||||||| |||||  ||||
Sbjct  11442  CCGAGCGTCATTGCTGCCCTCAAGCACGGCTTGTGTGTTGGGCCCCCGCCCCCCGGCTCC  11501

Query  426    CGGGGGACGGGCCCGAAAGGCAGCGGCGGCACCGCGTCCGGTCCTCGAGCGTATGGGGCT  485
              |||||| |||||||||||||||||||||||||||||||||||||||||||||||||||||
Sbjct  11502  CGGGGGGCGGGCCCGAAAGGCAGCGGCGGCACCGCGTCCGGTCCTCGAGCGTATGGGGCT  11561

Query  486    TTGTCACCTGCTCTGTAGGCCCGGCCGGCGCCAGCCGAC-ACCCAACTTTATTTTTCTAA  544
              | |||||| ||||||||||||||||||||||| |||| | ||||  ||  || ||||| |
Sbjct  11562  TCGTCACCCGCTCTGTAGGCCCGGCCGGCGCCCGCCGGCGACCCCCCTCAATCTTTCTCA  11621

Query  545    GGTTGACCTCGGATCAGGTAGGGATACCCGCTGAACTTAA  584
              ||||||||||||||||||||||||||||||||||||||||
Sbjct  11622  GGTTGACCTCGGATCAGGTAGGGATACCCGCTGAACTTAA  11661


 Score = 785 bits (425),  Expect = 0.0
 Identities = 534/583 (92%), Gaps = 22/583 (4%)
 Strand=Plus/Plus

Query  7     TTCCGTAGGTGAACCTGCGGAAGGATCATT-ACCGAGTGAGGGCCCTCTGGGTCCAACCT  65
             |||||||||||||||||||||||||||||| |||||||||||||||||||||||||||||
Sbjct  2211  TTCCGTAGGTGAACCTGCGGAAGGATCATTAACCGAGTGAGGGCCCTCTGGGTCCAACCT  2270

Query  66    CCCACCCGTGTCTATCGTACCTTGTTGCTTcgg-cgggcccgccgtttcgacggccgccg  124
             ||||||||||| |||| ||||| |||||||||| ||||||||||| ||  | ||||||||
Sbjct  2271  CCCACCCGTGTTTATCATACCTAGTTGCTTCGGGCGGGCCCGCCG-TT--A-GGCCGCCG  2326

Query  125   gggaggccttgcgcccccgggcccgcgcccgccgAAGACCCCAACATGAACGCTGTTCTG  184
             ||| || |   |||||||||||||||||||||||||| ||||  | ||||||||| ||||
Sbjct  2327  GGG-GG-CACCCGCCCCCGGGCCCGCGCCCGCCGAAG-CCCC--CCTGAACGCTG-TCTG  2380

Query  185   AAAGTATGCAGT-CTGAGTTGATTATCGTAATCAGTTAAAACTTTCAACAACGGATCTCT  243
              |||  |||||| |||||  ||||| |  ||||||| |||||||||||||||||||||||
Sbjct  2381  -AAGATTGCAGTCCTGAG-CGATTAGCTAAATCAGTCAAAACTTTCAACAACGGATCTCT  2438

Query  244   TGGTTCCGGCATCGATGAAGAACGCAGCGAAATGCGATAAGTAATGTGAATTGCAGAATT  303
             ||||||||||||||||||||||||||||||||||||||||||||||||||||||||||||
Sbjct  2439  TGGTTCCGGCATCGATGAAGAACGCAGCGAAATGCGATAAGTAATGTGAATTGCAGAATT  2498

Query  304   CAGTGAATCATCGAGTCTTTGAACGCACATTGCGCCCCCTGGTATTCCGGGGGGCATGCC  363
             ||||||||||||||||||||||||||||||||||||||||||||||||||||| |||| |
Sbjct  2499  CAGTGAATCATCGAGTCTTTGAACGCACATTGCGCCCCCTGGTATTCCGGGGG-CATG-C  2556

Query  364   TGTCCGAGCGTCATTGCTGCCCTCAAGCACGGCTTGTGTGTTGGGCCCCCGTCCCCCT-C  422
             ||||||||||||||||||||||||||||||||||||||||||||||||||| |||||  |
Sbjct  2557  TGTCCGAGCGTCATTGCTGCCCTCAAGCACGGCTTGTGTGTTGGGCCCCCGCCCCCCGGC  2616

Query  423   TCCCGGGGGACGGGCCCGAAAGGCAGCGGCGGCACCGCGTCCGGTCCTCGAGCGTATGGG  482
             ||| ||||| ||||||||||||||||||||||||||||||||||||||||||||||| ||
Sbjct  2617  TCCGGGGGG-CGGGCCCGAAAGGCAGCGGCGGCACCGCGTCCGGTCCTCGAGCGTAT-GG  2674

Query  483   GCTTTGTCACCTGCTCTGTAGGCCCGGCCGGCGCCAGCCGAC-ACCCAACTTTATTTTTC  541
             |||| |||||| |||||||||| |||||||||||| |||| | ||||  ||  || ||||
Sbjct  2675  GCTTCGTCACCCGCTCTGTAGG-CCGGCCGGCGCCCGCCGGCGACCCCCCTCAATCTTTC  2733

Query  542   TAAGGTTGACCTCGGATCAGGTAGGGATACCCGCTGAACTTAA  584
             | |||||||||||||||||||||||||||||||||||||||||
Sbjct  2734  TCAGGTTGACCTCGGATCAGGTAGGGATACCCGCTGAACTTAA  2776


>JAMZTW010000107.1 Penicillium simplicissimum strain A4 tig00000170, whole genome 
shotgun sequence
Length=10830

 Score = 832 bits (450),  Expect = 0.0
 Identities = 539/580 (93%), Gaps = 13/580 (2%)
 Strand=Plus/Minus

Query  7     TTCCGTAGGTGAACCTGCGGAAGGATCATTACCGAGTGAGGGCCCTCTGGGTCCAACCTC  66
             ||||||||||||||||||||||||||||||||||||||||||||||||||||||||||||
Sbjct  8657  TTCCGTAGGTGAACCTGCGGAAGGATCATTACCGAGTGAGGGCCCTCTGGGTCCAACCTC  8598

Query  67    CCACCCGTGTCTATCGTACCTTGTTGCTTcggcgggcccgccgtttcgacggccgccggg  126
             |||||||||| |||| ||||| |||||||||||||||||||||||   | ||||||||||
Sbjct  8597  CCACCCGTGTTTATCATACCTAGTTGCTTCGGCGGGCCCGCCGTT---A-GGCCGCCGGG  8542

Query  127   gaggccttgcgcccccgggcccgcgcccgccgAAGACCCCAACATGAACGCTGTTCTGAA  186
             | || |   |||||||||||||||||||||||||| ||||  | |||||||||| ||| |
Sbjct  8541  G-GG-CACCCGCCCCCGGGCCCGCGCCCGCCGAAG-CCCC-CCCTGAACGCTGT-CTG-A  8488

Query  187   AGTATGCAGTCTGAGTTGATTATCGTAATCAGTTAAAACTTTCAACAACGGATCTCTTGG  246
             ||  |||||||||||  ||||| |  ||||||| ||||||||||||||||||||||||||
Sbjct  8487  AGATTGCAGTCTGAG-CGATTAGCTAAATCAGTCAAAACTTTCAACAACGGATCTCTTGG  8429

Query  247   TTCCGGCATCGATGAAGAACGCAGCGAAATGCGATAAGTAATGTGAATTGCAGAATTCAG  306
             ||||||||||||||||||||||||||||||||||||||||||||||||||||||||||||
Sbjct  8428  TTCCGGCATCGATGAAGAACGCAGCGAAATGCGATAAGTAATGTGAATTGCAGAATTCAG  8369

Query  307   TGAATCATCGAGTCTTTGAACGCACATTGCGCCCCCTGGTATTCCGGGGGGCATGCCTGT  366
             ||||||||||||||||||||||||||||||||||||||||||||||||||||||||||||
Sbjct  8368  TGAATCATCGAGTCTTTGAACGCACATTGCGCCCCCTGGTATTCCGGGGGGCATGCCTGT  8309

Query  367   CCGAGCGTCATTGCTGCCCTCAAGCACGGCTTGTGTGTTGGGCCCCCGTCCCCCT-CTCC  425
             |||||||||||||||||||||||||||||||||||||||||||||||| |||||  ||||
Sbjct  8308  CCGAGCGTCATTGCTGCCCTCAAGCACGGCTTGTGTGTTGGGCCCCCGCCCCCCGGCTCC  8249

Query  426   CGGGGGACGGGCCCGAAAGGCAGCGGCGGCACCGCGTCCGGTCCTCGAGCGTATGGGGCT  485
             |||||| |||||||||||||||||||||||||||||||||||||||||||||||||||||
Sbjct  8248  CGGGGGGCGGGCCCGAAAGGCAGCGGCGGCACCGCGTCCGGTCCTCGAGCGTATGGGGCT  8189

Query  486   TTGTCACCTGCTCTGTAGGCCCGGCCGGCGCCAGCCGAC-ACCCAACTTTATTTTTCTAA  544
             | |||||| ||||||||||||||||||||||| |||| | ||||  ||  || ||||| |
Sbjct  8188  TCGTCACCCGCTCTGTAGGCCCGGCCGGCGCCCGCCGGCGACCCCCCTCAATCTTTCTCA  8129

Query  545   GGTTGACCTCGGATCAGGTAGGGATACCCGCTGAACTTAA  584
             ||||||||||||||||||||||||||||||||||||||||
Sbjct  8128  GGTTGACCTCGGATCAGGTAGGGATACCCGCTGAACTTAA  8089


>JAMZTW010000106.1 Penicillium simplicissimum strain A4 tig00000169, whole genome 
shotgun sequence
Length=10362

 Score = 832 bits (450),  Expect = 0.0
 Identities = 539/580 (93%), Gaps = 13/580 (2%)
 Strand=Plus/Minus

Query  7     TTCCGTAGGTGAACCTGCGGAAGGATCATTACCGAGTGAGGGCCCTCTGGGTCCAACCTC  66
             ||||||||||||||||||||||||||||||||||||||||||||||||||||||||||||
Sbjct  3119  TTCCGTAGGTGAACCTGCGGAAGGATCATTACCGAGTGAGGGCCCTCTGGGTCCAACCTC  3060

Query  67    CCACCCGTGTCTATCGTACCTTGTTGCTTcggcgggcccgccgtttcgacggccgccggg  126
             |||||||||| |||| ||||| |||||||||||||||||||||||   | ||||||||||
Sbjct  3059  CCACCCGTGTTTATCATACCTAGTTGCTTCGGCGGGCCCGCCGTT---A-GGCCGCCGGG  3004

Query  127   gaggccttgcgcccccgggcccgcgcccgccgAAGACCCCAACATGAACGCTGTTCTGAA  186
             | || |   |||||||||||||||||||||||||| ||||  | |||||||||| ||| |
Sbjct  3003  G-GG-CACCCGCCCCCGGGCCCGCGCCCGCCGAAG-CCCC-CCCTGAACGCTGT-CTG-A  2950

Query  187   AGTATGCAGTCTGAGTTGATTATCGTAATCAGTTAAAACTTTCAACAACGGATCTCTTGG  246
             ||  |||||||||||  ||||| |  ||||||| ||||||||||||||||||||||||||
Sbjct  2949  AGATTGCAGTCTGAG-CGATTAGCTAAATCAGTCAAAACTTTCAACAACGGATCTCTTGG  2891

Query  247   TTCCGGCATCGATGAAGAACGCAGCGAAATGCGATAAGTAATGTGAATTGCAGAATTCAG  306
             ||||||||||||||||||||||||||||||||||||||||||||||||||||||||||||
Sbjct  2890  TTCCGGCATCGATGAAGAACGCAGCGAAATGCGATAAGTAATGTGAATTGCAGAATTCAG  2831

Query  307   TGAATCATCGAGTCTTTGAACGCACATTGCGCCCCCTGGTATTCCGGGGGGCATGCCTGT  366
             ||||||||||||||||||||||||||||||||||||||||||||||||||||||||||||
Sbjct  2830  TGAATCATCGAGTCTTTGAACGCACATTGCGCCCCCTGGTATTCCGGGGGGCATGCCTGT  2771

Query  367   CCGAGCGTCATTGCTGCCCTCAAGCACGGCTTGTGTGTTGGGCCCCCGTCCCCCT-CTCC  425
             |||||||||||||||||||||||||||||||||||||||||||||||| |||||  ||||
Sbjct  2770  CCGAGCGTCATTGCTGCCCTCAAGCACGGCTTGTGTGTTGGGCCCCCGCCCCCCGGCTCC  2711

Query  426   CGGGGGACGGGCCCGAAAGGCAGCGGCGGCACCGCGTCCGGTCCTCGAGCGTATGGGGCT  485
             |||||| |||||||||||||||||||||||||||||||||||||||||||||||||||||
Sbjct  2710  CGGGGGGCGGGCCCGAAAGGCAGCGGCGGCACCGCGTCCGGTCCTCGAGCGTATGGGGCT  2651

Query  486   TTGTCACCTGCTCTGTAGGCCCGGCCGGCGCCAGCCGAC-ACCCAACTTTATTTTTCTAA  544
             | |||||| ||||||||||||||||||||||| |||| | ||||  ||  || ||||| |
Sbjct  2650  TCGTCACCCGCTCTGTAGGCCCGGCCGGCGCCCGCCGGCGACCCCCCTCAATCTTTCTCA  2591

Query  545   GGTTGACCTCGGATCAGGTAGGGATACCCGCTGAACTTAA  584
             ||||||||||||||||||||||||||||||||||||||||
Sbjct  2590  GGTTGACCTCGGATCAGGTAGGGATACCCGCTGAACTTAA  2551


>JAMZTW010000103.1 Penicillium simplicissimum strain A4 tig00000162, whole genome 
shotgun sequence
Length=17376

 Score = 832 bits (450),  Expect = 0.0
 Identities = 539/580 (93%), Gaps = 13/580 (2%)
 Strand=Plus/Minus

Query  7     TTCCGTAGGTGAACCTGCGGAAGGATCATTACCGAGTGAGGGCCCTCTGGGTCCAACCTC  66
             ||||||||||||||||||||||||||||||||||||||||||||||||||||||||||||
Sbjct  7808  TTCCGTAGGTGAACCTGCGGAAGGATCATTACCGAGTGAGGGCCCTCTGGGTCCAACCTC  7749

Query  67    CCACCCGTGTCTATCGTACCTTGTTGCTTcggcgggcccgccgtttcgacggccgccggg  126
             |||||||||| |||| ||||| |||||||||||||||||||||||   | ||||||||||
Sbjct  7748  CCACCCGTGTTTATCATACCTAGTTGCTTCGGCGGGCCCGCCGTT---A-GGCCGCCGGG  7693

Query  127   gaggccttgcgcccccgggcccgcgcccgccgAAGACCCCAACATGAACGCTGTTCTGAA  186
             | || |   |||||||||||||||||||||||||| ||||  | |||||||||| ||| |
Sbjct  7692  G-GG-CACCCGCCCCCGGGCCCGCGCCCGCCGAAG-CCCC-CCCTGAACGCTGT-CTG-A  7639

Query  187   AGTATGCAGTCTGAGTTGATTATCGTAATCAGTTAAAACTTTCAACAACGGATCTCTTGG  246
             ||  |||||||||||  ||||| |  ||||||| ||||||||||||||||||||||||||
Sbjct  7638  AGATTGCAGTCTGAG-CGATTAGCTAAATCAGTCAAAACTTTCAACAACGGATCTCTTGG  7580

Query  247   TTCCGGCATCGATGAAGAACGCAGCGAAATGCGATAAGTAATGTGAATTGCAGAATTCAG  306
             ||||||||||||||||||||||||||||||||||||||||||||||||||||||||||||
Sbjct  7579  TTCCGGCATCGATGAAGAACGCAGCGAAATGCGATAAGTAATGTGAATTGCAGAATTCAG  7520

Query  307   TGAATCATCGAGTCTTTGAACGCACATTGCGCCCCCTGGTATTCCGGGGGGCATGCCTGT  366
             ||||||||||||||||||||||||||||||||||||||||||||||||||||||||||||
Sbjct  7519  TGAATCATCGAGTCTTTGAACGCACATTGCGCCCCCTGGTATTCCGGGGGGCATGCCTGT  7460

Query  367   CCGAGCGTCATTGCTGCCCTCAAGCACGGCTTGTGTGTTGGGCCCCCGTCCCCCT-CTCC  425
             |||||||||||||||||||||||||||||||||||||||||||||||| |||||  ||||
Sbjct  7459  CCGAGCGTCATTGCTGCCCTCAAGCACGGCTTGTGTGTTGGGCCCCCGCCCCCCGGCTCC  7400

Query  426   CGGGGGACGGGCCCGAAAGGCAGCGGCGGCACCGCGTCCGGTCCTCGAGCGTATGGGGCT  485
             |||||| |||||||||||||||||||||||||||||||||||||||||||||||||||||
Sbjct  7399  CGGGGGGCGGGCCCGAAAGGCAGCGGCGGCACCGCGTCCGGTCCTCGAGCGTATGGGGCT  7340

Query  486   TTGTCACCTGCTCTGTAGGCCCGGCCGGCGCCAGCCGAC-ACCCAACTTTATTTTTCTAA  544
             | |||||| ||||||||||||||||||||||| |||| | ||||  ||  || ||||| |
Sbjct  7339  TCGTCACCCGCTCTGTAGGCCCGGCCGGCGCCCGCCGGCGACCCCCCTCAATCTTTCTCA  7280

Query  545   GGTTGACCTCGGATCAGGTAGGGATACCCGCTGAACTTAA  584
             ||||||||||||||||||||||||||||||||||||||||
Sbjct  7279  GGTTGACCTCGGATCAGGTAGGGATACCCGCTGAACTTAA  7240


 Score = 776 bits (420),  Expect = 0.0
 Identities = 537/590 (91%), Gaps = 21/590 (4%)
 Strand=Plus/Minus

Query  7      TTCCGTAGGTGAACCTGCGGAAGGATCATTACCGAGTGAGGGCCCTC-TGGGTCCAACCT  65
              ||||||||||||||||||||||||||||||||||||||||||||||| ||||||||||||
Sbjct  16719  TTCCGTAGGTGAACCTGCGGAAGGATCATTACCGAGTGAGGGCCCTCCTGGGTCCAACCT  16660

Query  66     CCCACCCGTGTCTATCGTACCTTGTTGCTTcggcgggcccgccgtttcgacggccgccgg  125
              |||||| |||| |||| ||||| |||||||||||||||||||||||   | |||||||||
Sbjct  16659  CCCACC-GTGTTTATCATACCTAGTTGCTTCGGCGGGCCCGCCGTT---A-GGCCGCCGG  16605

Query  126    ggaggccttgcgcccccgggcccgcgcccgccgAAGACCCCAACATGAACG-CTGTTCTG  184
              || || |   |||||||||||||||||||||||||| | ||  | |||||| ||| ||||
Sbjct  16604  GG-GGGCACCCGCCCCCGGGCCCGCGCCCGCCGAAG-CGCCCCCCTGAACGCCTGGTCTG  16547

Query  185    AAAGTATGCAGTCTGAGTTGATTATCGTAATCAGTTAAAACTTTCAACAACGGATCTCTT  244
               |||  |||||||||||  ||||| |  ||||||| ||||||||||||||||||||||||
Sbjct  16546  -AAGATTGCAGTCTGAG-CGATTAGCTAAATCAGTCAAAACTTTCAACAACGGATCTCTT  16489

Query  245    GGTTCCGGCATCGATGAAGAACGCAGCGAAATGCGATAAGTAATGTGAATTGCAGAATTC  304
              ||||||||||||||||||||||||||||||||||||||||||||||||||||||||||||
Sbjct  16488  GGTTCCGGCATCGATGAAGAACGCAGCGAAATGCGATAAGTAATGTGAATTGCAGAATTC  16429

Query  305    AGTGAATCATCGAGTCTTTGAACGCACATTGCGCCCCCTGGTATTCCGGGGGG-CATGCC  363
              ||||||||||||||||||||||||||||||||||||||||||||||||||||| ||||||
Sbjct  16428  AGTGAATCATCGAGTCTTTGAACGCACATTGCGCCCCCTGGTATTCCGGGGGGGCATGCC  16369

Query  364    TGTCCGAGCGTCATTGCTGCCCTCAAGCACGGCTTGTGTGTTGGGCCCCC-GTCCCCCT-  421
              |||||||||||||||||||||||||||||||||||||||||||||||||| | |||||  
Sbjct  16368  TGTCCGAGCGTCATTGCTGCCCTCAAGCACGGCTTGTGTGTTGGGCCCCCCGCCCCCCCG  16309

Query  422    -CTCCCGGGGGA-C-GGGCCCGAAAGGCAGCGGCGGCACCGCGTCCGGTCCTCGAGCGTA  478
               ||||||||||  | |||||||||||||||||||||||||||||||||||||||||||||
Sbjct  16308  GCTCCCGGGGGGGCGGGGCCCGAAAGGCAGCGGCGGCACCGCGTCCGGTCCTCGAGCGTA  16249

Query  479    TGGGGCTTTGTCACCTGCTCTGTAGGCCCGGCCGGCGCCAGCCGAC-ACCCAACTTTATT  537
              |||||||| |||||| ||||||||||||||||||||||| |||| | ||||  | | | |
Sbjct  16248  TGGGGCTTCGTCACCCGCTCTGTAGGCCCGGCCGGCGCCCGCCGGCGACCCCCCCTCAAT  16189

Query  538    -TTTCTAAGGTTGACCTCGGATCAGG-TAGGGATACCC-GCTGAACTTAA  584
               ||||| ||||||||||||||||||| ||||||||||| |||||||||||
Sbjct  16188  CTTTCTCAGGTTGACCTCGGATCAGGGTAGGGATACCCCGCTGAACTTAA  16139


>JAMZTW010000102.1 Penicillium simplicissimum strain A4 tig00000161, whole genome 
shotgun sequence
Length=12871

 Score = 832 bits (450),  Expect = 0.0
 Identities = 539/580 (93%), Gaps = 13/580 (2%)
 Strand=Plus/Minus

Query  7     TTCCGTAGGTGAACCTGCGGAAGGATCATTACCGAGTGAGGGCCCTCTGGGTCCAACCTC  66
             ||||||||||||||||||||||||||||||||||||||||||||||||||||||||||||
Sbjct  3225  TTCCGTAGGTGAACCTGCGGAAGGATCATTACCGAGTGAGGGCCCTCTGGGTCCAACCTC  3166

Query  67    CCACCCGTGTCTATCGTACCTTGTTGCTTcggcgggcccgccgtttcgacggccgccggg  126
             |||||||||| |||| ||||| |||||||||||||||||||||||   | ||||||||||
Sbjct  3165  CCACCCGTGTTTATCATACCTAGTTGCTTCGGCGGGCCCGCCGTT---A-GGCCGCCGGG  3110

Query  127   gaggccttgcgcccccgggcccgcgcccgccgAAGACCCCAACATGAACGCTGTTCTGAA  186
             | || |   |||||||||||||||||||||||||| ||||  | |||||||||| ||| |
Sbjct  3109  G-GG-CACCCGCCCCCGGGCCCGCGCCCGCCGAAG-CCCC-CCCTGAACGCTGT-CTG-A  3056

Query  187   AGTATGCAGTCTGAGTTGATTATCGTAATCAGTTAAAACTTTCAACAACGGATCTCTTGG  246
             ||  |||||||||||  ||||| |  ||||||| ||||||||||||||||||||||||||
Sbjct  3055  AGATTGCAGTCTGAG-CGATTAGCTAAATCAGTCAAAACTTTCAACAACGGATCTCTTGG  2997

Query  247   TTCCGGCATCGATGAAGAACGCAGCGAAATGCGATAAGTAATGTGAATTGCAGAATTCAG  306
             ||||||||||||||||||||||||||||||||||||||||||||||||||||||||||||
Sbjct  2996  TTCCGGCATCGATGAAGAACGCAGCGAAATGCGATAAGTAATGTGAATTGCAGAATTCAG  2937

Query  307   TGAATCATCGAGTCTTTGAACGCACATTGCGCCCCCTGGTATTCCGGGGGGCATGCCTGT  366
             ||||||||||||||||||||||||||||||||||||||||||||||||||||||||||||
Sbjct  2936  TGAATCATCGAGTCTTTGAACGCACATTGCGCCCCCTGGTATTCCGGGGGGCATGCCTGT  2877

Query  367   CCGAGCGTCATTGCTGCCCTCAAGCACGGCTTGTGTGTTGGGCCCCCGTCCCCCT-CTCC  425
             |||||||||||||||||||||||||||||||||||||||||||||||| |||||  ||||
Sbjct  2876  CCGAGCGTCATTGCTGCCCTCAAGCACGGCTTGTGTGTTGGGCCCCCGCCCCCCGGCTCC  2817

Query  426   CGGGGGACGGGCCCGAAAGGCAGCGGCGGCACCGCGTCCGGTCCTCGAGCGTATGGGGCT  485
             |||||| |||||||||||||||||||||||||||||||||||||||||||||||||||||
Sbjct  2816  CGGGGGGCGGGCCCGAAAGGCAGCGGCGGCACCGCGTCCGGTCCTCGAGCGTATGGGGCT  2757

Query  486   TTGTCACCTGCTCTGTAGGCCCGGCCGGCGCCAGCCGAC-ACCCAACTTTATTTTTCTAA  544
             | |||||| ||||||||||||||||||||||| |||| | ||||  ||  || ||||| |
Sbjct  2756  TCGTCACCCGCTCTGTAGGCCCGGCCGGCGCCCGCCGGCGACCCCCCTCAATCTTTCTCA  2697

Query  545   GGTTGACCTCGGATCAGGTAGGGATACCCGCTGAACTTAA  584
             ||||||||||||||||||||||||||||||||||||||||
Sbjct  2696  GGTTGACCTCGGATCAGGTAGGGATACCCGCTGAACTTAA  2657


 Score = 832 bits (450),  Expect = 0.0
 Identities = 539/580 (93%), Gaps = 13/580 (2%)
 Strand=Plus/Minus

Query  7      TTCCGTAGGTGAACCTGCGGAAGGATCATTACCGAGTGAGGGCCCTCTGGGTCCAACCTC  66
              ||||||||||||||||||||||||||||||||||||||||||||||||||||||||||||
Sbjct  12125  TTCCGTAGGTGAACCTGCGGAAGGATCATTACCGAGTGAGGGCCCTCTGGGTCCAACCTC  12066

Query  67     CCACCCGTGTCTATCGTACCTTGTTGCTTcggcgggcccgccgtttcgacggccgccggg  126
              |||||||||| |||| ||||| |||||||||||||||||||||||   | ||||||||||
Sbjct  12065  CCACCCGTGTTTATCATACCTAGTTGCTTCGGCGGGCCCGCCGTT---A-GGCCGCCGGG  12010

Query  127    gaggccttgcgcccccgggcccgcgcccgccgAAGACCCCAACATGAACGCTGTTCTGAA  186
              | || |   |||||||||||||||||||||||||| ||||  | |||||||||| ||| |
Sbjct  12009  G-GG-CACCCGCCCCCGGGCCCGCGCCCGCCGAAG-CCCC-CCCTGAACGCTGT-CTG-A  11956

Query  187    AGTATGCAGTCTGAGTTGATTATCGTAATCAGTTAAAACTTTCAACAACGGATCTCTTGG  246
              ||  |||||||||||  ||||| |  ||||||| ||||||||||||||||||||||||||
Sbjct  11955  AGATTGCAGTCTGAG-CGATTAGCTAAATCAGTCAAAACTTTCAACAACGGATCTCTTGG  11897

Query  247    TTCCGGCATCGATGAAGAACGCAGCGAAATGCGATAAGTAATGTGAATTGCAGAATTCAG  306
              ||||||||||||||||||||||||||||||||||||||||||||||||||||||||||||
Sbjct  11896  TTCCGGCATCGATGAAGAACGCAGCGAAATGCGATAAGTAATGTGAATTGCAGAATTCAG  11837

Query  307    TGAATCATCGAGTCTTTGAACGCACATTGCGCCCCCTGGTATTCCGGGGGGCATGCCTGT  366
              ||||||||||||||||||||||||||||||||||||||||||||||||||||||||||||
Sbjct  11836  TGAATCATCGAGTCTTTGAACGCACATTGCGCCCCCTGGTATTCCGGGGGGCATGCCTGT  11777

Query  367    CCGAGCGTCATTGCTGCCCTCAAGCACGGCTTGTGTGTTGGGCCCCCGTCCCCCT-CTCC  425
              |||||||||||||||||||||||||||||||||||||||||||||||| |||||  ||||
Sbjct  11776  CCGAGCGTCATTGCTGCCCTCAAGCACGGCTTGTGTGTTGGGCCCCCGCCCCCCGGCTCC  11717

Query  426    CGGGGGACGGGCCCGAAAGGCAGCGGCGGCACCGCGTCCGGTCCTCGAGCGTATGGGGCT  485
              |||||| |||||||||||||||||||||||||||||||||||||||||||||||||||||
Sbjct  11716  CGGGGGGCGGGCCCGAAAGGCAGCGGCGGCACCGCGTCCGGTCCTCGAGCGTATGGGGCT  11657

Query  486    TTGTCACCTGCTCTGTAGGCCCGGCCGGCGCCAGCCGAC-ACCCAACTTTATTTTTCTAA  544
              | |||||| ||||||||||||||||||||||| |||| | ||||  ||  || ||||| |
Sbjct  11656  TCGTCACCCGCTCTGTAGGCCCGGCCGGCGCCCGCCGGCGACCCCCCTCAATCTTTCTCA  11597

Query  545    GGTTGACCTCGGATCAGGTAGGGATACCCGCTGAACTTAA  584
              ||||||||||||||||||||||||||||||||||||||||
Sbjct  11596  GGTTGACCTCGGATCAGGTAGGGATACCCGCTGAACTTAA  11557


>JAMZTW010000101.1 Penicillium simplicissimum strain A4 tig00000160, whole genome 
shotgun sequence
Length=12068

 Score = 832 bits (450),  Expect = 0.0
 Identities = 539/580 (93%), Gaps = 13/580 (2%)
 Strand=Plus/Minus

Query  7     TTCCGTAGGTGAACCTGCGGAAGGATCATTACCGAGTGAGGGCCCTCTGGGTCCAACCTC  66
             ||||||||||||||||||||||||||||||||||||||||||||||||||||||||||||
Sbjct  3380  TTCCGTAGGTGAACCTGCGGAAGGATCATTACCGAGTGAGGGCCCTCTGGGTCCAACCTC  3321

Query  67    CCACCCGTGTCTATCGTACCTTGTTGCTTcggcgggcccgccgtttcgacggccgccggg  126
             |||||||||| |||| ||||| |||||||||||||||||||||||   | ||||||||||
Sbjct  3320  CCACCCGTGTTTATCATACCTAGTTGCTTCGGCGGGCCCGCCGTT---A-GGCCGCCGGG  3265

Query  127   gaggccttgcgcccccgggcccgcgcccgccgAAGACCCCAACATGAACGCTGTTCTGAA  186
             | || |   |||||||||||||||||||||||||| ||||  | |||||||||| ||| |
Sbjct  3264  G-GG-CACCCGCCCCCGGGCCCGCGCCCGCCGAAG-CCCC-CCCTGAACGCTGT-CTG-A  3211

Query  187   AGTATGCAGTCTGAGTTGATTATCGTAATCAGTTAAAACTTTCAACAACGGATCTCTTGG  246
             ||  |||||||||||  ||||| |  ||||||| ||||||||||||||||||||||||||
Sbjct  3210  AGATTGCAGTCTGAG-CGATTAGCTAAATCAGTCAAAACTTTCAACAACGGATCTCTTGG  3152

Query  247   TTCCGGCATCGATGAAGAACGCAGCGAAATGCGATAAGTAATGTGAATTGCAGAATTCAG  306
             ||||||||||||||||||||||||||||||||||||||||||||||||||||||||||||
Sbjct  3151  TTCCGGCATCGATGAAGAACGCAGCGAAATGCGATAAGTAATGTGAATTGCAGAATTCAG  3092

Query  307   TGAATCATCGAGTCTTTGAACGCACATTGCGCCCCCTGGTATTCCGGGGGGCATGCCTGT  366
             ||||||||||||||||||||||||||||||||||||||||||||||||||||||||||||
Sbjct  3091  TGAATCATCGAGTCTTTGAACGCACATTGCGCCCCCTGGTATTCCGGGGGGCATGCCTGT  3032

Query  367   CCGAGCGTCATTGCTGCCCTCAAGCACGGCTTGTGTGTTGGGCCCCCGTCCCCCT-CTCC  425
             |||||||||||||||||||||||||||||||||||||||||||||||| |||||  ||||
Sbjct  3031  CCGAGCGTCATTGCTGCCCTCAAGCACGGCTTGTGTGTTGGGCCCCCGCCCCCCGGCTCC  2972

Query  426   CGGGGGACGGGCCCGAAAGGCAGCGGCGGCACCGCGTCCGGTCCTCGAGCGTATGGGGCT  485
             |||||| |||||||||||||||||||||||||||||||||||||||||||||||||||||
Sbjct  2971  CGGGGGGCGGGCCCGAAAGGCAGCGGCGGCACCGCGTCCGGTCCTCGAGCGTATGGGGCT  2912

Query  486   TTGTCACCTGCTCTGTAGGCCCGGCCGGCGCCAGCCGAC-ACCCAACTTTATTTTTCTAA  544
             | |||||| ||||||||||||||||||||||| |||| | ||||  ||  || ||||| |
Sbjct  2911  TCGTCACCCGCTCTGTAGGCCCGGCCGGCGCCCGCCGGCGACCCCCCTCAATCTTTCTCA  2852

Query  545   GGTTGACCTCGGATCAGGTAGGGATACCCGCTGAACTTAA  584
             ||||||||||||||||||||||||||||||||||||||||
Sbjct  2851  GGTTGACCTCGGATCAGGTAGGGATACCCGCTGAACTTAA  2812


 Score = 577 bits (312),  Expect = 2e-160
 Identities = 346/362 (96%), Gaps = 3/362 (1%)
 Strand=Plus/Minus

Query  223    AACTTTCAACAACGGATCTCTTGGTTCCGGCATCGATGAAGAACGCAGCGAAATGCGATA  282
              ||||||||||||||||||||||||||||||||||||||||||||||||||||||||||||
Sbjct  12067  AACTTTCAACAACGGATCTCTTGGTTCCGGCATCGATGAAGAACGCAGCGAAATGCGATA  12008

Query  283    AGTAATGTGAATTGCAGAATTCAGTGAATCATCGAGTCTTTGAACGCACATTGCGCCCCC  342
              ||||||||||||||||||||||||||||||||||||||||||||||||||||||||||||
Sbjct  12007  AGTAATGTGAATTGCAGAATTCAGTGAATCATCGAGTCTTTGAACGCACATTGCGCCCCC  11948

Query  343    TGGTATTCCGGGGGG-CATGCCTGTCCGAGCGTCATTGCTGCCCTCAAGCACGGCTTGTG  401
              ||||||||||||||| ||||||||||||||||||||||||||||||||||||||||||||
Sbjct  11947  TGGTATTCCGGGGGGGCATGCCTGTCCGAGCGTCATTGCTGCCCTCAAGCACGGCTTGTG  11888

Query  402    TGTTGGGCCCCCGTCCCCCT-CTCCCGGGGGACGGGCCCGAAAGGCAGCGGCGGCACCGC  460
              ||||||||||||| |||||  |||||||||| ||||||||||||||||||||||||||||
Sbjct  11887  TGTTGGGCCCCCGCCCCCCGGCTCCCGGGGGGCGGGCCCGAAAGGCAGCGGCGGCACCGC  11828

Query  461    GTCCGGTCCTCGAGCGTATGGGGCTTTGTCACCTGCTCTGTAGGCCCGGCCGGCGCCAGC  520
              |||||||||||||||||||||||||| |||||| ||||||||||||||||||||||| ||
Sbjct  11827  GTCCGGTCCTCGAGCGTATGGGGCTTCGTCACCCGCTCTGTAGGCCCGGCCGGCGCCCGC  11768

Query  521    CGAC-ACCCAACTTTATTTTTCTAAGGTTGACCTCGGATCAGGTAGGGATACCCGCTGAA  579
              || | ||||  ||  || ||||| ||||||||||||||||||||||||||||||||||||
Sbjct  11767  CGGCGACCCCCCTCAATCTTTCTCAGGTTGACCTCGGATCAGGTAGGGATACCCGCTGAA  11708

Query  580    CT  581
              ||
Sbjct  11707  CT  11706


>JAMZTW010000100.1 Penicillium simplicissimum strain A4 tig00000159, whole genome 
shotgun sequence
Length=15066

 Score = 832 bits (450),  Expect = 0.0
 Identities = 539/580 (93%), Gaps = 13/580 (2%)
 Strand=Plus/Minus

Query  7     TTCCGTAGGTGAACCTGCGGAAGGATCATTACCGAGTGAGGGCCCTCTGGGTCCAACCTC  66
             ||||||||||||||||||||||||||||||||||||||||||||||||||||||||||||
Sbjct  3371  TTCCGTAGGTGAACCTGCGGAAGGATCATTACCGAGTGAGGGCCCTCTGGGTCCAACCTC  3312

Query  67    CCACCCGTGTCTATCGTACCTTGTTGCTTcggcgggcccgccgtttcgacggccgccggg  126
             |||||||||| |||| ||||| |||||||||||||||||||||||   | ||||||||||
Sbjct  3311  CCACCCGTGTTTATCATACCTAGTTGCTTCGGCGGGCCCGCCGTT---A-GGCCGCCGGG  3256

Query  127   gaggccttgcgcccccgggcccgcgcccgccgAAGACCCCAACATGAACGCTGTTCTGAA  186
             | || |   |||||||||||||||||||||||||| ||||  | |||||||||| ||| |
Sbjct  3255  G-GG-CACCCGCCCCCGGGCCCGCGCCCGCCGAAG-CCCC-CCCTGAACGCTGT-CTG-A  3202

Query  187   AGTATGCAGTCTGAGTTGATTATCGTAATCAGTTAAAACTTTCAACAACGGATCTCTTGG  246
             ||  |||||||||||  ||||| |  ||||||| ||||||||||||||||||||||||||
Sbjct  3201  AGATTGCAGTCTGAG-CGATTAGCTAAATCAGTCAAAACTTTCAACAACGGATCTCTTGG  3143

Query  247   TTCCGGCATCGATGAAGAACGCAGCGAAATGCGATAAGTAATGTGAATTGCAGAATTCAG  306
             ||||||||||||||||||||||||||||||||||||||||||||||||||||||||||||
Sbjct  3142  TTCCGGCATCGATGAAGAACGCAGCGAAATGCGATAAGTAATGTGAATTGCAGAATTCAG  3083

Query  307   TGAATCATCGAGTCTTTGAACGCACATTGCGCCCCCTGGTATTCCGGGGGGCATGCCTGT  366
             ||||||||||||||||||||||||||||||||||||||||||||||||||||||||||||
Sbjct  3082  TGAATCATCGAGTCTTTGAACGCACATTGCGCCCCCTGGTATTCCGGGGGGCATGCCTGT  3023

Query  367   CCGAGCGTCATTGCTGCCCTCAAGCACGGCTTGTGTGTTGGGCCCCCGTCCCCCT-CTCC  425
             |||||||||||||||||||||||||||||||||||||||||||||||| |||||  ||||
Sbjct  3022  CCGAGCGTCATTGCTGCCCTCAAGCACGGCTTGTGTGTTGGGCCCCCGCCCCCCGGCTCC  2963

Query  426   CGGGGGACGGGCCCGAAAGGCAGCGGCGGCACCGCGTCCGGTCCTCGAGCGTATGGGGCT  485
             |||||| |||||||||||||||||||||||||||||||||||||||||||||||||||||
Sbjct  2962  CGGGGGGCGGGCCCGAAAGGCAGCGGCGGCACCGCGTCCGGTCCTCGAGCGTATGGGGCT  2903

Query  486   TTGTCACCTGCTCTGTAGGCCCGGCCGGCGCCAGCCGAC-ACCCAACTTTATTTTTCTAA  544
             | |||||| ||||||||||||||||||||||| |||| | ||||  ||  || ||||| |
Sbjct  2902  TCGTCACCCGCTCTGTAGGCCCGGCCGGCGCCCGCCGGCGACCCCCCTCAATCTTTCTCA  2843

Query  545   GGTTGACCTCGGATCAGGTAGGGATACCCGCTGAACTTAA  584
             ||||||||||||||||||||||||||||||||||||||||
Sbjct  2842  GGTTGACCTCGGATCAGGTAGGGATACCCGCTGAACTTAA  2803


 Score = 832 bits (450),  Expect = 0.0
 Identities = 539/580 (93%), Gaps = 13/580 (2%)
 Strand=Plus/Minus

Query  7      TTCCGTAGGTGAACCTGCGGAAGGATCATTACCGAGTGAGGGCCCTCTGGGTCCAACCTC  66
              ||||||||||||||||||||||||||||||||||||||||||||||||||||||||||||
Sbjct  12262  TTCCGTAGGTGAACCTGCGGAAGGATCATTACCGAGTGAGGGCCCTCTGGGTCCAACCTC  12203

Query  67     CCACCCGTGTCTATCGTACCTTGTTGCTTcggcgggcccgccgtttcgacggccgccggg  126
              |||||||||| |||| ||||| |||||||||||||||||||||||   | ||||||||||
Sbjct  12202  CCACCCGTGTTTATCATACCTAGTTGCTTCGGCGGGCCCGCCGTT---A-GGCCGCCGGG  12147

Query  127    gaggccttgcgcccccgggcccgcgcccgccgAAGACCCCAACATGAACGCTGTTCTGAA  186
              | || |   |||||||||||||||||||||||||| ||||  | |||||||||| ||| |
Sbjct  12146  G-GG-CACCCGCCCCCGGGCCCGCGCCCGCCGAAG-CCCC-CCCTGAACGCTGT-CTG-A  12093

Query  187    AGTATGCAGTCTGAGTTGATTATCGTAATCAGTTAAAACTTTCAACAACGGATCTCTTGG  246
              ||  |||||||||||  ||||| |  ||||||| ||||||||||||||||||||||||||
Sbjct  12092  AGATTGCAGTCTGAG-CGATTAGCTAAATCAGTCAAAACTTTCAACAACGGATCTCTTGG  12034

Query  247    TTCCGGCATCGATGAAGAACGCAGCGAAATGCGATAAGTAATGTGAATTGCAGAATTCAG  306
              ||||||||||||||||||||||||||||||||||||||||||||||||||||||||||||
Sbjct  12033  TTCCGGCATCGATGAAGAACGCAGCGAAATGCGATAAGTAATGTGAATTGCAGAATTCAG  11974

Query  307    TGAATCATCGAGTCTTTGAACGCACATTGCGCCCCCTGGTATTCCGGGGGGCATGCCTGT  366
              ||||||||||||||||||||||||||||||||||||||||||||||||||||||||||||
Sbjct  11973  TGAATCATCGAGTCTTTGAACGCACATTGCGCCCCCTGGTATTCCGGGGGGCATGCCTGT  11914

Query  367    CCGAGCGTCATTGCTGCCCTCAAGCACGGCTTGTGTGTTGGGCCCCCGTCCCCCT-CTCC  425
              |||||||||||||||||||||||||||||||||||||||||||||||| |||||  ||||
Sbjct  11913  CCGAGCGTCATTGCTGCCCTCAAGCACGGCTTGTGTGTTGGGCCCCCGCCCCCCGGCTCC  11854

Query  426    CGGGGGACGGGCCCGAAAGGCAGCGGCGGCACCGCGTCCGGTCCTCGAGCGTATGGGGCT  485
              |||||| |||||||||||||||||||||||||||||||||||||||||||||||||||||
Sbjct  11853  CGGGGGGCGGGCCCGAAAGGCAGCGGCGGCACCGCGTCCGGTCCTCGAGCGTATGGGGCT  11794

Query  486    TTGTCACCTGCTCTGTAGGCCCGGCCGGCGCCAGCCGAC-ACCCAACTTTATTTTTCTAA  544
              | |||||| ||||||||||||||||||||||| |||| | ||||  ||  || ||||| |
Sbjct  11793  TCGTCACCCGCTCTGTAGGCCCGGCCGGCGCCCGCCGGCGACCCCCCTCAATCTTTCTCA  11734

Query  545    GGTTGACCTCGGATCAGGTAGGGATACCCGCTGAACTTAA  584
              ||||||||||||||||||||||||||||||||||||||||
Sbjct  11733  GGTTGACCTCGGATCAGGTAGGGATACCCGCTGAACTTAA  11694


>JAMZTW010000099.1 Penicillium simplicissimum strain A4 tig00000158, whole genome 
shotgun sequence
Length=14330

 Score = 832 bits (450),  Expect = 0.0
 Identities = 539/580 (93%), Gaps = 13/580 (2%)
 Strand=Plus/Minus

Query  7     TTCCGTAGGTGAACCTGCGGAAGGATCATTACCGAGTGAGGGCCCTCTGGGTCCAACCTC  66
             ||||||||||||||||||||||||||||||||||||||||||||||||||||||||||||
Sbjct  9379  TTCCGTAGGTGAACCTGCGGAAGGATCATTACCGAGTGAGGGCCCTCTGGGTCCAACCTC  9320

Query  67    CCACCCGTGTCTATCGTACCTTGTTGCTTcggcgggcccgccgtttcgacggccgccggg  126
             |||||||||| |||| ||||| |||||||||||||||||||||||   | ||||||||||
Sbjct  9319  CCACCCGTGTTTATCATACCTAGTTGCTTCGGCGGGCCCGCCGTT---A-GGCCGCCGGG  9264

Query  127   gaggccttgcgcccccgggcccgcgcccgccgAAGACCCCAACATGAACGCTGTTCTGAA  186
             | || |   |||||||||||||||||||||||||| ||||  | |||||||||| ||| |
Sbjct  9263  G-GG-CACCCGCCCCCGGGCCCGCGCCCGCCGAAG-CCCC-CCCTGAACGCTGT-CTG-A  9210

Query  187   AGTATGCAGTCTGAGTTGATTATCGTAATCAGTTAAAACTTTCAACAACGGATCTCTTGG  246
             ||  |||||||||||  ||||| |  ||||||| ||||||||||||||||||||||||||
Sbjct  9209  AGATTGCAGTCTGAG-CGATTAGCTAAATCAGTCAAAACTTTCAACAACGGATCTCTTGG  9151

Query  247   TTCCGGCATCGATGAAGAACGCAGCGAAATGCGATAAGTAATGTGAATTGCAGAATTCAG  306
             ||||||||||||||||||||||||||||||||||||||||||||||||||||||||||||
Sbjct  9150  TTCCGGCATCGATGAAGAACGCAGCGAAATGCGATAAGTAATGTGAATTGCAGAATTCAG  9091

Query  307   TGAATCATCGAGTCTTTGAACGCACATTGCGCCCCCTGGTATTCCGGGGGGCATGCCTGT  366
             ||||||||||||||||||||||||||||||||||||||||||||||||||||||||||||
Sbjct  9090  TGAATCATCGAGTCTTTGAACGCACATTGCGCCCCCTGGTATTCCGGGGGGCATGCCTGT  9031

Query  367   CCGAGCGTCATTGCTGCCCTCAAGCACGGCTTGTGTGTTGGGCCCCCGTCCCCCT-CTCC  425
             |||||||||||||||||||||||||||||||||||||||||||||||| |||||  ||||
Sbjct  9030  CCGAGCGTCATTGCTGCCCTCAAGCACGGCTTGTGTGTTGGGCCCCCGCCCCCCGGCTCC  8971

Query  426   CGGGGGACGGGCCCGAAAGGCAGCGGCGGCACCGCGTCCGGTCCTCGAGCGTATGGGGCT  485
             |||||| |||||||||||||||||||||||||||||||||||||||||||||||||||||
Sbjct  8970  CGGGGGGCGGGCCCGAAAGGCAGCGGCGGCACCGCGTCCGGTCCTCGAGCGTATGGGGCT  8911

Query  486   TTGTCACCTGCTCTGTAGGCCCGGCCGGCGCCAGCCGAC-ACCCAACTTTATTTTTCTAA  544
             | |||||| ||||||||||||||||||||||| |||| | ||||  ||  || ||||| |
Sbjct  8910  TCGTCACCCGCTCTGTAGGCCCGGCCGGCGCCCGCCGGCGACCCCCCTCAATCTTTCTCA  8851

Query  545   GGTTGACCTCGGATCAGGTAGGGATACCCGCTGAACTTAA  584
             ||||||||||||||||||||||||||||||||||||||||
Sbjct  8850  GGTTGACCTCGGATCAGGTAGGGATACCCGCTGAACTTAA  8811


 Score = 761 bits (412),  Expect = 0.0
 Identities = 489/524 (93%), Gaps = 13/524 (2%)
 Strand=Plus/Minus

Query  7    TTCCGTAGGTGAACCTGCGGAAGGATCATTACCGAGTGAGGGCCCTCTGGGTCCAACCTC  66
            ||||||||||||||||||||||||||||||||||||||||||||||||||||||||||||
Sbjct  525  TTCCGTAGGTGAACCTGCGGAAGGATCATTACCGAGTGAGGGCCCTCTGGGTCCAACCTC  466

Query  67   CCACCCGTGTCTATCGTACCTTGTTGCTTcggcgggcccgccgtttcgacggccgccggg  126
            |||||||||| |||| ||||| |||||||||||||||||||||||   | ||||||||||
Sbjct  465  CCACCCGTGTTTATCATACCTAGTTGCTTCGGCGGGCCCGCCGTT---A-GGCCGCCGGG  410

Query  127  gaggccttgcgcccccgggcccgcgcccgccgAAGACCCCAACATGAACGCTGTTCTGAA  186
            | || |   |||||||||||||||||||||||||| ||||  | |||||||||| ||| |
Sbjct  409  G-GG-CACCCGCCCCCGGGCCCGCGCCCGCCGAAG-CCCC-CCCTGAACGCTGT-CTG-A  356

Query  187  AGTATGCAGTCTGAGTTGATTATCGTAATCAGTTAAAACTTTCAACAACGGATCTCTTGG  246
            ||  |||||||||||  ||||| |  ||||||| ||||||||||||||||||||||||||
Sbjct  355  AGATTGCAGTCTGAG-CGATTAGCTAAATCAGTCAAAACTTTCAACAACGGATCTCTTGG  297

Query  247  TTCCGGCATCGATGAAGAACGCAGCGAAATGCGATAAGTAATGTGAATTGCAGAATTCAG  306
            ||||||||||||||||||||||||||||||||||||||||||||||||||||||||||||
Sbjct  296  TTCCGGCATCGATGAAGAACGCAGCGAAATGCGATAAGTAATGTGAATTGCAGAATTCAG  237

Query  307  TGAATCATCGAGTCTTTGAACGCACATTGCGCCCCCTGGTATTCCGGGGGGCATGCCTGT  366
            ||||||||||||||||||||||||||||||||||||||||||||||||||||||||||||
Sbjct  236  TGAATCATCGAGTCTTTGAACGCACATTGCGCCCCCTGGTATTCCGGGGGGCATGCCTGT  177

Query  367  CCGAGCGTCATTGCTGCCCTCAAGCACGGCTTGTGTGTTGGGCCCCCGTCCCCCT-CTCC  425
            |||||||||||||||||||||||||||||||||||||||||||||||| |||||  ||||
Sbjct  176  CCGAGCGTCATTGCTGCCCTCAAGCACGGCTTGTGTGTTGGGCCCCCGCCCCCCGGCTCC  117

Query  426  CGGGGGACGGGCCCGAAAGGCAGCGGCGGCACCGCGTCCGGTCCTCGAGCGTATGGGGCT  485
            |||||| |||||||||||||||||||||||||||||||||||||||||||||||||||||
Sbjct  116  CGGGGGGCGGGCCCGAAAGGCAGCGGCGGCACCGCGTCCGGTCCTCGAGCGTATGGGGCT  57

Query  486  TTGTCACCTGCTCTGTAGGCCCGGCCGGCGCCAGCCGAC-ACCC  528
            | |||||| ||||||||||||||||||||||| |||| | ||||
Sbjct  56   TCGTCACCCGCTCTGTAGGCCCGGCCGGCGCCCGCCGGCGACCC  13


>JAMZTW010000098.1 Penicillium simplicissimum strain A4 tig00000157, whole genome 
shotgun sequence
Length=12871

 Score = 832 bits (450),  Expect = 0.0
 Identities = 539/580 (93%), Gaps = 13/580 (2%)
 Strand=Plus/Minus

Query  7     TTCCGTAGGTGAACCTGCGGAAGGATCATTACCGAGTGAGGGCCCTCTGGGTCCAACCTC  66
             ||||||||||||||||||||||||||||||||||||||||||||||||||||||||||||
Sbjct  3328  TTCCGTAGGTGAACCTGCGGAAGGATCATTACCGAGTGAGGGCCCTCTGGGTCCAACCTC  3269

Query  67    CCACCCGTGTCTATCGTACCTTGTTGCTTcggcgggcccgccgtttcgacggccgccggg  126
             |||||||||| |||| ||||| |||||||||||||||||||||||   | ||||||||||
Sbjct  3268  CCACCCGTGTTTATCATACCTAGTTGCTTCGGCGGGCCCGCCGTT---A-GGCCGCCGGG  3213

Query  127   gaggccttgcgcccccgggcccgcgcccgccgAAGACCCCAACATGAACGCTGTTCTGAA  186
             | || |   |||||||||||||||||||||||||| ||||  | |||||||||| ||| |
Sbjct  3212  G-GG-CACCCGCCCCCGGGCCCGCGCCCGCCGAAG-CCCC-CCCTGAACGCTGT-CTG-A  3159

Query  187   AGTATGCAGTCTGAGTTGATTATCGTAATCAGTTAAAACTTTCAACAACGGATCTCTTGG  246
             ||  |||||||||||  ||||| |  ||||||| ||||||||||||||||||||||||||
Sbjct  3158  AGATTGCAGTCTGAG-CGATTAGCTAAATCAGTCAAAACTTTCAACAACGGATCTCTTGG  3100

Query  247   TTCCGGCATCGATGAAGAACGCAGCGAAATGCGATAAGTAATGTGAATTGCAGAATTCAG  306
             ||||||||||||||||||||||||||||||||||||||||||||||||||||||||||||
Sbjct  3099  TTCCGGCATCGATGAAGAACGCAGCGAAATGCGATAAGTAATGTGAATTGCAGAATTCAG  3040

Query  307   TGAATCATCGAGTCTTTGAACGCACATTGCGCCCCCTGGTATTCCGGGGGGCATGCCTGT  366
             ||||||||||||||||||||||||||||||||||||||||||||||||||||||||||||
Sbjct  3039  TGAATCATCGAGTCTTTGAACGCACATTGCGCCCCCTGGTATTCCGGGGGGCATGCCTGT  2980

Query  367   CCGAGCGTCATTGCTGCCCTCAAGCACGGCTTGTGTGTTGGGCCCCCGTCCCCCT-CTCC  425
             |||||||||||||||||||||||||||||||||||||||||||||||| |||||  ||||
Sbjct  2979  CCGAGCGTCATTGCTGCCCTCAAGCACGGCTTGTGTGTTGGGCCCCCGCCCCCCGGCTCC  2920

Query  426   CGGGGGACGGGCCCGAAAGGCAGCGGCGGCACCGCGTCCGGTCCTCGAGCGTATGGGGCT  485
             |||||| |||||||||||||||||||||||||||||||||||||||||||||||||||||
Sbjct  2919  CGGGGGGCGGGCCCGAAAGGCAGCGGCGGCACCGCGTCCGGTCCTCGAGCGTATGGGGCT  2860

Query  486   TTGTCACCTGCTCTGTAGGCCCGGCCGGCGCCAGCCGAC-ACCCAACTTTATTTTTCTAA  544
             | |||||| ||||||||||||||||||||||| |||| | ||||  ||  || ||||| |
Sbjct  2859  TCGTCACCCGCTCTGTAGGCCCGGCCGGCGCCCGCCGGCGACCCCCCTCAATCTTTCTCA  2800

Query  545   GGTTGACCTCGGATCAGGTAGGGATACCCGCTGAACTTAA  584
             ||||||||||||||||||||||||||||||||||||||||
Sbjct  2799  GGTTGACCTCGGATCAGGTAGGGATACCCGCTGAACTTAA  2760


 Score = 832 bits (450),  Expect = 0.0
 Identities = 539/580 (93%), Gaps = 13/580 (2%)
 Strand=Plus/Minus

Query  7      TTCCGTAGGTGAACCTGCGGAAGGATCATTACCGAGTGAGGGCCCTCTGGGTCCAACCTC  66
              ||||||||||||||||||||||||||||||||||||||||||||||||||||||||||||
Sbjct  12217  TTCCGTAGGTGAACCTGCGGAAGGATCATTACCGAGTGAGGGCCCTCTGGGTCCAACCTC  12158

Query  67     CCACCCGTGTCTATCGTACCTTGTTGCTTcggcgggcccgccgtttcgacggccgccggg  126
              |||||||||| |||| ||||| |||||||||||||||||||||||   | ||||||||||
Sbjct  12157  CCACCCGTGTTTATCATACCTAGTTGCTTCGGCGGGCCCGCCGTT---A-GGCCGCCGGG  12102

Query  127    gaggccttgcgcccccgggcccgcgcccgccgAAGACCCCAACATGAACGCTGTTCTGAA  186
              | || |   |||||||||||||||||||||||||| ||||  | |||||||||| ||| |
Sbjct  12101  G-GG-CACCCGCCCCCGGGCCCGCGCCCGCCGAAG-CCCC-CCCTGAACGCTGT-CTG-A  12048

Query  187    AGTATGCAGTCTGAGTTGATTATCGTAATCAGTTAAAACTTTCAACAACGGATCTCTTGG  246
              ||  |||||||||||  ||||| |  ||||||| ||||||||||||||||||||||||||
Sbjct  12047  AGATTGCAGTCTGAG-CGATTAGCTAAATCAGTCAAAACTTTCAACAACGGATCTCTTGG  11989

Query  247    TTCCGGCATCGATGAAGAACGCAGCGAAATGCGATAAGTAATGTGAATTGCAGAATTCAG  306
              ||||||||||||||||||||||||||||||||||||||||||||||||||||||||||||
Sbjct  11988  TTCCGGCATCGATGAAGAACGCAGCGAAATGCGATAAGTAATGTGAATTGCAGAATTCAG  11929

Query  307    TGAATCATCGAGTCTTTGAACGCACATTGCGCCCCCTGGTATTCCGGGGGGCATGCCTGT  366
              ||||||||||||||||||||||||||||||||||||||||||||||||||||||||||||
Sbjct  11928  TGAATCATCGAGTCTTTGAACGCACATTGCGCCCCCTGGTATTCCGGGGGGCATGCCTGT  11869

Query  367    CCGAGCGTCATTGCTGCCCTCAAGCACGGCTTGTGTGTTGGGCCCCCGTCCCCCT-CTCC  425
              |||||||||||||||||||||||||||||||||||||||||||||||| |||||  ||||
Sbjct  11868  CCGAGCGTCATTGCTGCCCTCAAGCACGGCTTGTGTGTTGGGCCCCCGCCCCCCGGCTCC  11809

Query  426    CGGGGGACGGGCCCGAAAGGCAGCGGCGGCACCGCGTCCGGTCCTCGAGCGTATGGGGCT  485
              |||||| |||||||||||||||||||||||||||||||||||||||||||||||||||||
Sbjct  11808  CGGGGGGCGGGCCCGAAAGGCAGCGGCGGCACCGCGTCCGGTCCTCGAGCGTATGGGGCT  11749

Query  486    TTGTCACCTGCTCTGTAGGCCCGGCCGGCGCCAGCCGAC-ACCCAACTTTATTTTTCTAA  544
              | |||||| ||||||||||||||||||||||| |||| | ||||  ||  || ||||| |
Sbjct  11748  TCGTCACCCGCTCTGTAGGCCCGGCCGGCGCCCGCCGGCGACCCCCCTCAATCTTTCTCA  11689

Query  545    GGTTGACCTCGGATCAGGTAGGGATACCCGCTGAACTTAA  584
              ||||||||||||||||||||||||||||||||||||||||
Sbjct  11688  GGTTGACCTCGGATCAGGTAGGGATACCCGCTGAACTTAA  11649


>JAMZTW010000097.1 Penicillium simplicissimum strain A4 tig00000156, whole genome 
shotgun sequence
Length=9971

 Score = 832 bits (450),  Expect = 0.0
 Identities = 539/580 (93%), Gaps = 13/580 (2%)
 Strand=Plus/Plus

Query  7     TTCCGTAGGTGAACCTGCGGAAGGATCATTACCGAGTGAGGGCCCTCTGGGTCCAACCTC  66
             ||||||||||||||||||||||||||||||||||||||||||||||||||||||||||||
Sbjct  2198  TTCCGTAGGTGAACCTGCGGAAGGATCATTACCGAGTGAGGGCCCTCTGGGTCCAACCTC  2257

Query  67    CCACCCGTGTCTATCGTACCTTGTTGCTTcggcgggcccgccgtttcgacggccgccggg  126
             |||||||||| |||| ||||| |||||||||||||||||||||||   | ||||||||||
Sbjct  2258  CCACCCGTGTTTATCATACCTAGTTGCTTCGGCGGGCCCGCCGTT---A-GGCCGCCGGG  2313

Query  127   gaggccttgcgcccccgggcccgcgcccgccgAAGACCCCAACATGAACGCTGTTCTGAA  186
             | || |   |||||||||||||||||||||||||| ||||  | |||||||||| ||| |
Sbjct  2314  G-GG-CACCCGCCCCCGGGCCCGCGCCCGCCGAAG-CCCC-CCCTGAACGCTGT-CTG-A  2367

Query  187   AGTATGCAGTCTGAGTTGATTATCGTAATCAGTTAAAACTTTCAACAACGGATCTCTTGG  246
             ||  |||||||||||  ||||| |  ||||||| ||||||||||||||||||||||||||
Sbjct  2368  AGATTGCAGTCTGAG-CGATTAGCTAAATCAGTCAAAACTTTCAACAACGGATCTCTTGG  2426

Query  247   TTCCGGCATCGATGAAGAACGCAGCGAAATGCGATAAGTAATGTGAATTGCAGAATTCAG  306
             ||||||||||||||||||||||||||||||||||||||||||||||||||||||||||||
Sbjct  2427  TTCCGGCATCGATGAAGAACGCAGCGAAATGCGATAAGTAATGTGAATTGCAGAATTCAG  2486

Query  307   TGAATCATCGAGTCTTTGAACGCACATTGCGCCCCCTGGTATTCCGGGGGGCATGCCTGT  366
             ||||||||||||||||||||||||||||||||||||||||||||||||||||||||||||
Sbjct  2487  TGAATCATCGAGTCTTTGAACGCACATTGCGCCCCCTGGTATTCCGGGGGGCATGCCTGT  2546

Query  367   CCGAGCGTCATTGCTGCCCTCAAGCACGGCTTGTGTGTTGGGCCCCCGTCCCCCT-CTCC  425
             |||||||||||||||||||||||||||||||||||||||||||||||| |||||  ||||
Sbjct  2547  CCGAGCGTCATTGCTGCCCTCAAGCACGGCTTGTGTGTTGGGCCCCCGCCCCCCGGCTCC  2606

Query  426   CGGGGGACGGGCCCGAAAGGCAGCGGCGGCACCGCGTCCGGTCCTCGAGCGTATGGGGCT  485
             |||||| |||||||||||||||||||||||||||||||||||||||||||||||||||||
Sbjct  2607  CGGGGGGCGGGCCCGAAAGGCAGCGGCGGCACCGCGTCCGGTCCTCGAGCGTATGGGGCT  2666

Query  486   TTGTCACCTGCTCTGTAGGCCCGGCCGGCGCCAGCCGAC-ACCCAACTTTATTTTTCTAA  544
             | |||||| ||||||||||||||||||||||| |||| | ||||  ||  || ||||| |
Sbjct  2667  TCGTCACCCGCTCTGTAGGCCCGGCCGGCGCCCGCCGGCGACCCCCCTCAATCTTTCTCA  2726

Query  545   GGTTGACCTCGGATCAGGTAGGGATACCCGCTGAACTTAA  584
             ||||||||||||||||||||||||||||||||||||||||
Sbjct  2727  GGTTGACCTCGGATCAGGTAGGGATACCCGCTGAACTTAA  2766


>JAMZTW010000096.1 Penicillium simplicissimum strain A4 tig00000155, whole genome 
shotgun sequence
Length=13138

 Score = 832 bits (450),  Expect = 0.0
 Identities = 539/580 (93%), Gaps = 13/580 (2%)
 Strand=Plus/Plus

Query  7     TTCCGTAGGTGAACCTGCGGAAGGATCATTACCGAGTGAGGGCCCTCTGGGTCCAACCTC  66
             ||||||||||||||||||||||||||||||||||||||||||||||||||||||||||||
Sbjct  3273  TTCCGTAGGTGAACCTGCGGAAGGATCATTACCGAGTGAGGGCCCTCTGGGTCCAACCTC  3332

Query  67    CCACCCGTGTCTATCGTACCTTGTTGCTTcggcgggcccgccgtttcgacggccgccggg  126
             |||||||||| |||| ||||| |||||||||||||||||||||||   | ||||||||||
Sbjct  3333  CCACCCGTGTTTATCATACCTAGTTGCTTCGGCGGGCCCGCCGTT---A-GGCCGCCGGG  3388

Query  127   gaggccttgcgcccccgggcccgcgcccgccgAAGACCCCAACATGAACGCTGTTCTGAA  186
             | || |   |||||||||||||||||||||||||| ||||  | |||||||||| ||| |
Sbjct  3389  G-GG-CACCCGCCCCCGGGCCCGCGCCCGCCGAAG-CCCC-CCCTGAACGCTGT-CTG-A  3442

Query  187   AGTATGCAGTCTGAGTTGATTATCGTAATCAGTTAAAACTTTCAACAACGGATCTCTTGG  246
             ||  |||||||||||  ||||| |  ||||||| ||||||||||||||||||||||||||
Sbjct  3443  AGATTGCAGTCTGAG-CGATTAGCTAAATCAGTCAAAACTTTCAACAACGGATCTCTTGG  3501

Query  247   TTCCGGCATCGATGAAGAACGCAGCGAAATGCGATAAGTAATGTGAATTGCAGAATTCAG  306
             ||||||||||||||||||||||||||||||||||||||||||||||||||||||||||||
Sbjct  3502  TTCCGGCATCGATGAAGAACGCAGCGAAATGCGATAAGTAATGTGAATTGCAGAATTCAG  3561

Query  307   TGAATCATCGAGTCTTTGAACGCACATTGCGCCCCCTGGTATTCCGGGGGGCATGCCTGT  366
             ||||||||||||||||||||||||||||||||||||||||||||||||||||||||||||
Sbjct  3562  TGAATCATCGAGTCTTTGAACGCACATTGCGCCCCCTGGTATTCCGGGGGGCATGCCTGT  3621

Query  367   CCGAGCGTCATTGCTGCCCTCAAGCACGGCTTGTGTGTTGGGCCCCCGTCCCCCT-CTCC  425
             |||||||||||||||||||||||||||||||||||||||||||||||| |||||  ||||
Sbjct  3622  CCGAGCGTCATTGCTGCCCTCAAGCACGGCTTGTGTGTTGGGCCCCCGCCCCCCGGCTCC  3681

Query  426   CGGGGGACGGGCCCGAAAGGCAGCGGCGGCACCGCGTCCGGTCCTCGAGCGTATGGGGCT  485
             |||||| |||||||||||||||||||||||||||||||||||||||||||||||||||||
Sbjct  3682  CGGGGGGCGGGCCCGAAAGGCAGCGGCGGCACCGCGTCCGGTCCTCGAGCGTATGGGGCT  3741

Query  486   TTGTCACCTGCTCTGTAGGCCCGGCCGGCGCCAGCCGAC-ACCCAACTTTATTTTTCTAA  544
             | |||||| ||||||||||||||||||||||| |||| | ||||  ||  || ||||| |
Sbjct  3742  TCGTCACCCGCTCTGTAGGCCCGGCCGGCGCCCGCCGGCGACCCCCCTCAATCTTTCTCA  3801

Query  545   GGTTGACCTCGGATCAGGTAGGGATACCCGCTGAACTTAA  584
             ||||||||||||||||||||||||||||||||||||||||
Sbjct  3802  GGTTGACCTCGGATCAGGTAGGGATACCCGCTGAACTTAA  3841


 Score = 828 bits (448),  Expect = 0.0
 Identities = 539/581 (93%), Gaps = 14/581 (2%)
 Strand=Plus/Plus

Query  7      TTCCGTAGGTGAACCTGCGGAAGGATCATTACCGAGTGAGGGCCCTCTGGGTCCAACCTC  66
              ||||||||||||||||||||||||||||||||||||||||||||||||||||||||||||
Sbjct  12164  TTCCGTAGGTGAACCTGCGGAAGGATCATTACCGAGTGAGGGCCCTCTGGGTCCAACCTC  12223

Query  67     CCACCCGTGTCTATCGTACCTTGTTGCTTcggcgggcccgccgtttcgacggccgccggg  126
              |||||||||| |||| ||||| |||||||||||||||||||||||   | ||||||||||
Sbjct  12224  CCACCCGTGTTTATCATACCTAGTTGCTTCGGCGGGCCCGCCGTT---A-GGCCGCCGGG  12279

Query  127    gaggccttgcgcccccgggcccgcgcccgccgAAGACCCCAACATGAACGCTGTTCTGAA  186
              | || |   |||||||||||||||||||||||||| ||||  | |||||||||| ||| |
Sbjct  12280  G-GG-CACCCGCCCCCGGGCCCGCGCCCGCCGAAG-CCCC-CCCTGAACGCTGT-CTG-A  12333

Query  187    AGTATGCAGTCTGAGTTGATTATCGTAATCAGTTAAAACTTTCAACAACGGATCTCTTGG  246
              ||  |||||||||||  ||||| |  ||||||| ||||||||||||||||||||||||||
Sbjct  12334  AGATTGCAGTCTGAG-CGATTAGCTAAATCAGTCAAAACTTTCAACAACGGATCTCTTGG  12392

Query  247    TTCCGGCATCGATGAAGAACGCAGCGAAATGCGATAAGTAATGTGAATTGCAGAATTCAG  306
              ||||||||||||||||||||||||||||||||||||||||||||||||||||||||||||
Sbjct  12393  TTCCGGCATCGATGAAGAACGCAGCGAAATGCGATAAGTAATGTGAATTGCAGAATTCAG  12452

Query  307    TGAATCATCGAGTCTTTGAACGCACATTGCGCCCCCTGGTATTCCGGGGGGCATGCCTGT  366
              ||||||||||||||||||||||||||||||||||||||||||||||||||||||||||||
Sbjct  12453  TGAATCATCGAGTCTTTGAACGCACATTGCGCCCCCTGGTATTCCGGGGGGCATGCCTGT  12512

Query  367    CCGAGCGTCATTGCTGCCCTCAAGCACGGCTTGTGTGTTGGGCCCCC-GTCCCCCT-CTC  424
              ||||||||||||||||||||||||||||||||||||||||||||||| | |||||  |||
Sbjct  12513  CCGAGCGTCATTGCTGCCCTCAAGCACGGCTTGTGTGTTGGGCCCCCCGCCCCCCGGCTC  12572

Query  425    CCGGGGGACGGGCCCGAAAGGCAGCGGCGGCACCGCGTCCGGTCCTCGAGCGTATGGGGC  484
              ||||||| ||||||||||||||||||||||||||||||||||||||||||||||||||||
Sbjct  12573  CCGGGGGGCGGGCCCGAAAGGCAGCGGCGGCACCGCGTCCGGTCCTCGAGCGTATGGGGC  12632

Query  485    TTTGTCACCTGCTCTGTAGGCCCGGCCGGCGCCAGCCGAC-ACCCAACTTTATTTTTCTA  543
              || |||||| ||||||||||||||||||||||| |||| | ||||  ||  || ||||| 
Sbjct  12633  TTCGTCACCCGCTCTGTAGGCCCGGCCGGCGCCCGCCGGCGACCCCCCTCAATCTTTCTC  12692

Query  544    AGGTTGACCTCGGATCAGGTAGGGATACCCGCTGAACTTAA  584
              |||||||||||||||||||||||||||||||||||||||||
Sbjct  12693  AGGTTGACCTCGGATCAGGTAGGGATACCCGCTGAACTTAA  12733


>JAMZTW010000094.1 Penicillium simplicissimum strain A4 tig00000153, whole genome 
shotgun sequence
Length=12468

 Score = 832 bits (450),  Expect = 0.0
 Identities = 539/580 (93%), Gaps = 13/580 (2%)
 Strand=Plus/Plus

Query  7     TTCCGTAGGTGAACCTGCGGAAGGATCATTACCGAGTGAGGGCCCTCTGGGTCCAACCTC  66
             ||||||||||||||||||||||||||||||||||||||||||||||||||||||||||||
Sbjct  1098  TTCCGTAGGTGAACCTGCGGAAGGATCATTACCGAGTGAGGGCCCTCTGGGTCCAACCTC  1157

Query  67    CCACCCGTGTCTATCGTACCTTGTTGCTTcggcgggcccgccgtttcgacggccgccggg  126
             |||||||||| |||| ||||| |||||||||||||||||||||||   | ||||||||||
Sbjct  1158  CCACCCGTGTTTATCATACCTAGTTGCTTCGGCGGGCCCGCCGTT---A-GGCCGCCGGG  1213

Query  127   gaggccttgcgcccccgggcccgcgcccgccgAAGACCCCAACATGAACGCTGTTCTGAA  186
             | || |   |||||||||||||||||||||||||| ||||  | |||||||||| ||| |
Sbjct  1214  G-GG-CACCCGCCCCCGGGCCCGCGCCCGCCGAAG-CCCC-CCCTGAACGCTGT-CTG-A  1267

Query  187   AGTATGCAGTCTGAGTTGATTATCGTAATCAGTTAAAACTTTCAACAACGGATCTCTTGG  246
             ||  |||||||||||  ||||| |  ||||||| ||||||||||||||||||||||||||
Sbjct  1268  AGATTGCAGTCTGAG-CGATTAGCTAAATCAGTCAAAACTTTCAACAACGGATCTCTTGG  1326

Query  247   TTCCGGCATCGATGAAGAACGCAGCGAAATGCGATAAGTAATGTGAATTGCAGAATTCAG  306
             ||||||||||||||||||||||||||||||||||||||||||||||||||||||||||||
Sbjct  1327  TTCCGGCATCGATGAAGAACGCAGCGAAATGCGATAAGTAATGTGAATTGCAGAATTCAG  1386

Query  307   TGAATCATCGAGTCTTTGAACGCACATTGCGCCCCCTGGTATTCCGGGGGGCATGCCTGT  366
             ||||||||||||||||||||||||||||||||||||||||||||||||||||||||||||
Sbjct  1387  TGAATCATCGAGTCTTTGAACGCACATTGCGCCCCCTGGTATTCCGGGGGGCATGCCTGT  1446

Query  367   CCGAGCGTCATTGCTGCCCTCAAGCACGGCTTGTGTGTTGGGCCCCCGTCCCCCT-CTCC  425
             |||||||||||||||||||||||||||||||||||||||||||||||| |||||  ||||
Sbjct  1447  CCGAGCGTCATTGCTGCCCTCAAGCACGGCTTGTGTGTTGGGCCCCCGCCCCCCGGCTCC  1506

Query  426   CGGGGGACGGGCCCGAAAGGCAGCGGCGGCACCGCGTCCGGTCCTCGAGCGTATGGGGCT  485
             |||||| |||||||||||||||||||||||||||||||||||||||||||||||||||||
Sbjct  1507  CGGGGGGCGGGCCCGAAAGGCAGCGGCGGCACCGCGTCCGGTCCTCGAGCGTATGGGGCT  1566

Query  486   TTGTCACCTGCTCTGTAGGCCCGGCCGGCGCCAGCCGAC-ACCCAACTTTATTTTTCTAA  544
             | |||||| ||||||||||||||||||||||| |||| | ||||  ||  || ||||| |
Sbjct  1567  TCGTCACCCGCTCTGTAGGCCCGGCCGGCGCCCGCCGGCGACCCCCCTCAATCTTTCTCA  1626

Query  545   GGTTGACCTCGGATCAGGTAGGGATACCCGCTGAACTTAA  584
             ||||||||||||||||||||||||||||||||||||||||
Sbjct  1627  GGTTGACCTCGGATCAGGTAGGGATACCCGCTGAACTTAA  1666


 Score = 832 bits (450),  Expect = 0.0
 Identities = 539/580 (93%), Gaps = 13/580 (2%)
 Strand=Plus/Plus

Query  7      TTCCGTAGGTGAACCTGCGGAAGGATCATTACCGAGTGAGGGCCCTCTGGGTCCAACCTC  66
              ||||||||||||||||||||||||||||||||||||||||||||||||||||||||||||
Sbjct  9988   TTCCGTAGGTGAACCTGCGGAAGGATCATTACCGAGTGAGGGCCCTCTGGGTCCAACCTC  10047

Query  67     CCACCCGTGTCTATCGTACCTTGTTGCTTcggcgggcccgccgtttcgacggccgccggg  126
              |||||||||| |||| ||||| |||||||||||||||||||||||   | ||||||||||
Sbjct  10048  CCACCCGTGTTTATCATACCTAGTTGCTTCGGCGGGCCCGCCGTT---A-GGCCGCCGGG  10103

Query  127    gaggccttgcgcccccgggcccgcgcccgccgAAGACCCCAACATGAACGCTGTTCTGAA  186
              | || |   |||||||||||||||||||||||||| ||||  | |||||||||| ||| |
Sbjct  10104  G-GG-CACCCGCCCCCGGGCCCGCGCCCGCCGAAG-CCCC-CCCTGAACGCTGT-CTG-A  10157

Query  187    AGTATGCAGTCTGAGTTGATTATCGTAATCAGTTAAAACTTTCAACAACGGATCTCTTGG  246
              ||  |||||||||||  ||||| |  ||||||| ||||||||||||||||||||||||||
Sbjct  10158  AGATTGCAGTCTGAG-CGATTAGCTAAATCAGTCAAAACTTTCAACAACGGATCTCTTGG  10216

Query  247    TTCCGGCATCGATGAAGAACGCAGCGAAATGCGATAAGTAATGTGAATTGCAGAATTCAG  306
              ||||||||||||||||||||||||||||||||||||||||||||||||||||||||||||
Sbjct  10217  TTCCGGCATCGATGAAGAACGCAGCGAAATGCGATAAGTAATGTGAATTGCAGAATTCAG  10276

Query  307    TGAATCATCGAGTCTTTGAACGCACATTGCGCCCCCTGGTATTCCGGGGGGCATGCCTGT  366
              ||||||||||||||||||||||||||||||||||||||||||||||||||||||||||||
Sbjct  10277  TGAATCATCGAGTCTTTGAACGCACATTGCGCCCCCTGGTATTCCGGGGGGCATGCCTGT  10336

Query  367    CCGAGCGTCATTGCTGCCCTCAAGCACGGCTTGTGTGTTGGGCCCCCGTCCCCCT-CTCC  425
              |||||||||||||||||||||||||||||||||||||||||||||||| |||||  ||||
Sbjct  10337  CCGAGCGTCATTGCTGCCCTCAAGCACGGCTTGTGTGTTGGGCCCCCGCCCCCCGGCTCC  10396

Query  426    CGGGGGACGGGCCCGAAAGGCAGCGGCGGCACCGCGTCCGGTCCTCGAGCGTATGGGGCT  485
              |||||| |||||||||||||||||||||||||||||||||||||||||||||||||||||
Sbjct  10397  CGGGGGGCGGGCCCGAAAGGCAGCGGCGGCACCGCGTCCGGTCCTCGAGCGTATGGGGCT  10456

Query  486    TTGTCACCTGCTCTGTAGGCCCGGCCGGCGCCAGCCGAC-ACCCAACTTTATTTTTCTAA  544
              | |||||| ||||||||||||||||||||||| |||| | ||||  ||  || ||||| |
Sbjct  10457  TCGTCACCCGCTCTGTAGGCCCGGCCGGCGCCCGCCGGCGACCCCCCTCAATCTTTCTCA  10516

Query  545    GGTTGACCTCGGATCAGGTAGGGATACCCGCTGAACTTAA  584
              ||||||||||||||||||||||||||||||||||||||||
Sbjct  10517  GGTTGACCTCGGATCAGGTAGGGATACCCGCTGAACTTAA  10556


>JAMZTW010000093.1 Penicillium simplicissimum strain A4 tig00000152, whole genome 
shotgun sequence
Length=12502

 Score = 832 bits (450),  Expect = 0.0
 Identities = 539/580 (93%), Gaps = 13/580 (2%)
 Strand=Plus/Minus

Query  7     TTCCGTAGGTGAACCTGCGGAAGGATCATTACCGAGTGAGGGCCCTCTGGGTCCAACCTC  66
             ||||||||||||||||||||||||||||||||||||||||||||||||||||||||||||
Sbjct  1490  TTCCGTAGGTGAACCTGCGGAAGGATCATTACCGAGTGAGGGCCCTCTGGGTCCAACCTC  1431

Query  67    CCACCCGTGTCTATCGTACCTTGTTGCTTcggcgggcccgccgtttcgacggccgccggg  126
             |||||||||| |||| ||||| |||||||||||||||||||||||   | ||||||||||
Sbjct  1430  CCACCCGTGTTTATCATACCTAGTTGCTTCGGCGGGCCCGCCGTT---A-GGCCGCCGGG  1375

Query  127   gaggccttgcgcccccgggcccgcgcccgccgAAGACCCCAACATGAACGCTGTTCTGAA  186
             | || |   |||||||||||||||||||||||||| ||||  | |||||||||| ||| |
Sbjct  1374  G-GG-CACCCGCCCCCGGGCCCGCGCCCGCCGAAG-CCCC-CCCTGAACGCTGT-CTG-A  1321

Query  187   AGTATGCAGTCTGAGTTGATTATCGTAATCAGTTAAAACTTTCAACAACGGATCTCTTGG  246
             ||  |||||||||||  ||||| |  ||||||| ||||||||||||||||||||||||||
Sbjct  1320  AGATTGCAGTCTGAG-CGATTAGCTAAATCAGTCAAAACTTTCAACAACGGATCTCTTGG  1262

Query  247   TTCCGGCATCGATGAAGAACGCAGCGAAATGCGATAAGTAATGTGAATTGCAGAATTCAG  306
             ||||||||||||||||||||||||||||||||||||||||||||||||||||||||||||
Sbjct  1261  TTCCGGCATCGATGAAGAACGCAGCGAAATGCGATAAGTAATGTGAATTGCAGAATTCAG  1202

Query  307   TGAATCATCGAGTCTTTGAACGCACATTGCGCCCCCTGGTATTCCGGGGGGCATGCCTGT  366
             ||||||||||||||||||||||||||||||||||||||||||||||||||||||||||||
Sbjct  1201  TGAATCATCGAGTCTTTGAACGCACATTGCGCCCCCTGGTATTCCGGGGGGCATGCCTGT  1142

Query  367   CCGAGCGTCATTGCTGCCCTCAAGCACGGCTTGTGTGTTGGGCCCCCGTCCCCCT-CTCC  425
             |||||||||||||||||||||||||||||||||||||||||||||||| |||||  ||||
Sbjct  1141  CCGAGCGTCATTGCTGCCCTCAAGCACGGCTTGTGTGTTGGGCCCCCGCCCCCCGGCTCC  1082

Query  426   CGGGGGACGGGCCCGAAAGGCAGCGGCGGCACCGCGTCCGGTCCTCGAGCGTATGGGGCT  485
             |||||| |||||||||||||||||||||||||||||||||||||||||||||||||||||
Sbjct  1081  CGGGGGGCGGGCCCGAAAGGCAGCGGCGGCACCGCGTCCGGTCCTCGAGCGTATGGGGCT  1022

Query  486   TTGTCACCTGCTCTGTAGGCCCGGCCGGCGCCAGCCGAC-ACCCAACTTTATTTTTCTAA  544
             | |||||| ||||||||||||||||||||||| |||| | ||||  ||  || ||||| |
Sbjct  1021  TCGTCACCCGCTCTGTAGGCCCGGCCGGCGCCCGCCGGCGACCCCCCTCAATCTTTCTCA  962

Query  545   GGTTGACCTCGGATCAGGTAGGGATACCCGCTGAACTTAA  584
             ||||||||||||||||||||||||||||||||||||||||
Sbjct  961   GGTTGACCTCGGATCAGGTAGGGATACCCGCTGAACTTAA  922


 Score = 832 bits (450),  Expect = 0.0
 Identities = 539/580 (93%), Gaps = 13/580 (2%)
 Strand=Plus/Minus

Query  7      TTCCGTAGGTGAACCTGCGGAAGGATCATTACCGAGTGAGGGCCCTCTGGGTCCAACCTC  66
              ||||||||||||||||||||||||||||||||||||||||||||||||||||||||||||
Sbjct  10383  TTCCGTAGGTGAACCTGCGGAAGGATCATTACCGAGTGAGGGCCCTCTGGGTCCAACCTC  10324

Query  67     CCACCCGTGTCTATCGTACCTTGTTGCTTcggcgggcccgccgtttcgacggccgccggg  126
              |||||||||| |||| ||||| |||||||||||||||||||||||   | ||||||||||
Sbjct  10323  CCACCCGTGTTTATCATACCTAGTTGCTTCGGCGGGCCCGCCGTT---A-GGCCGCCGGG  10268

Query  127    gaggccttgcgcccccgggcccgcgcccgccgAAGACCCCAACATGAACGCTGTTCTGAA  186
              | || |   |||||||||||||||||||||||||| ||||  | |||||||||| ||| |
Sbjct  10267  G-GG-CACCCGCCCCCGGGCCCGCGCCCGCCGAAG-CCCC-CCCTGAACGCTGT-CTG-A  10214

Query  187    AGTATGCAGTCTGAGTTGATTATCGTAATCAGTTAAAACTTTCAACAACGGATCTCTTGG  246
              ||  |||||||||||  ||||| |  ||||||| ||||||||||||||||||||||||||
Sbjct  10213  AGATTGCAGTCTGAG-CGATTAGCTAAATCAGTCAAAACTTTCAACAACGGATCTCTTGG  10155

Query  247    TTCCGGCATCGATGAAGAACGCAGCGAAATGCGATAAGTAATGTGAATTGCAGAATTCAG  306
              ||||||||||||||||||||||||||||||||||||||||||||||||||||||||||||
Sbjct  10154  TTCCGGCATCGATGAAGAACGCAGCGAAATGCGATAAGTAATGTGAATTGCAGAATTCAG  10095

Query  307    TGAATCATCGAGTCTTTGAACGCACATTGCGCCCCCTGGTATTCCGGGGGGCATGCCTGT  366
              ||||||||||||||||||||||||||||||||||||||||||||||||||||||||||||
Sbjct  10094  TGAATCATCGAGTCTTTGAACGCACATTGCGCCCCCTGGTATTCCGGGGGGCATGCCTGT  10035

Query  367    CCGAGCGTCATTGCTGCCCTCAAGCACGGCTTGTGTGTTGGGCCCCCGTCCCCCT-CTCC  425
              |||||||||||||||||||||||||||||||||||||||||||||||| |||||  ||||
Sbjct  10034  CCGAGCGTCATTGCTGCCCTCAAGCACGGCTTGTGTGTTGGGCCCCCGCCCCCCGGCTCC  9975

Query  426    CGGGGGACGGGCCCGAAAGGCAGCGGCGGCACCGCGTCCGGTCCTCGAGCGTATGGGGCT  485
              |||||| |||||||||||||||||||||||||||||||||||||||||||||||||||||
Sbjct  9974   CGGGGGGCGGGCCCGAAAGGCAGCGGCGGCACCGCGTCCGGTCCTCGAGCGTATGGGGCT  9915

Query  486    TTGTCACCTGCTCTGTAGGCCCGGCCGGCGCCAGCCGAC-ACCCAACTTTATTTTTCTAA  544
              | |||||| ||||||||||||||||||||||| |||| | ||||  ||  || ||||| |
Sbjct  9914   TCGTCACCCGCTCTGTAGGCCCGGCCGGCGCCCGCCGGCGACCCCCCTCAATCTTTCTCA  9855

Query  545    GGTTGACCTCGGATCAGGTAGGGATACCCGCTGAACTTAA  584
              ||||||||||||||||||||||||||||||||||||||||
Sbjct  9854   GGTTGACCTCGGATCAGGTAGGGATACCCGCTGAACTTAA  9815


>JAMZTW010000091.1 Penicillium simplicissimum strain A4 tig00000150, whole genome 
shotgun sequence
Length=17984

 Score = 832 bits (450),  Expect = 0.0
 Identities = 539/580 (93%), Gaps = 13/580 (2%)
 Strand=Plus/Plus

Query  7     TTCCGTAGGTGAACCTGCGGAAGGATCATTACCGAGTGAGGGCCCTCTGGGTCCAACCTC  66
             ||||||||||||||||||||||||||||||||||||||||||||||||||||||||||||
Sbjct  8911  TTCCGTAGGTGAACCTGCGGAAGGATCATTACCGAGTGAGGGCCCTCTGGGTCCAACCTC  8970

Query  67    CCACCCGTGTCTATCGTACCTTGTTGCTTcggcgggcccgccgtttcgacggccgccggg  126
             |||||||||| |||| ||||| |||||||||||||||||||||||   | ||||||||||
Sbjct  8971  CCACCCGTGTTTATCATACCTAGTTGCTTCGGCGGGCCCGCCGTT---A-GGCCGCCGGG  9026

Query  127   gaggccttgcgcccccgggcccgcgcccgccgAAGACCCCAACATGAACGCTGTTCTGAA  186
             | || |   |||||||||||||||||||||||||| ||||  | |||||||||| ||| |
Sbjct  9027  G-GG-CACCCGCCCCCGGGCCCGCGCCCGCCGAAG-CCCC-CCCTGAACGCTGT-CTG-A  9080

Query  187   AGTATGCAGTCTGAGTTGATTATCGTAATCAGTTAAAACTTTCAACAACGGATCTCTTGG  246
             ||  |||||||||||  ||||| |  ||||||| ||||||||||||||||||||||||||
Sbjct  9081  AGATTGCAGTCTGAG-CGATTAGCTAAATCAGTCAAAACTTTCAACAACGGATCTCTTGG  9139

Query  247   TTCCGGCATCGATGAAGAACGCAGCGAAATGCGATAAGTAATGTGAATTGCAGAATTCAG  306
             ||||||||||||||||||||||||||||||||||||||||||||||||||||||||||||
Sbjct  9140  TTCCGGCATCGATGAAGAACGCAGCGAAATGCGATAAGTAATGTGAATTGCAGAATTCAG  9199

Query  307   TGAATCATCGAGTCTTTGAACGCACATTGCGCCCCCTGGTATTCCGGGGGGCATGCCTGT  366
             ||||||||||||||||||||||||||||||||||||||||||||||||||||||||||||
Sbjct  9200  TGAATCATCGAGTCTTTGAACGCACATTGCGCCCCCTGGTATTCCGGGGGGCATGCCTGT  9259

Query  367   CCGAGCGTCATTGCTGCCCTCAAGCACGGCTTGTGTGTTGGGCCCCCGTCCCCCT-CTCC  425
             |||||||||||||||||||||||||||||||||||||||||||||||| |||||  ||||
Sbjct  9260  CCGAGCGTCATTGCTGCCCTCAAGCACGGCTTGTGTGTTGGGCCCCCGCCCCCCGGCTCC  9319

Query  426   CGGGGGACGGGCCCGAAAGGCAGCGGCGGCACCGCGTCCGGTCCTCGAGCGTATGGGGCT  485
             |||||| |||||||||||||||||||||||||||||||||||||||||||||||||||||
Sbjct  9320  CGGGGGGCGGGCCCGAAAGGCAGCGGCGGCACCGCGTCCGGTCCTCGAGCGTATGGGGCT  9379

Query  486   TTGTCACCTGCTCTGTAGGCCCGGCCGGCGCCAGCCGAC-ACCCAACTTTATTTTTCTAA  544
             | |||||| ||||||||||||||||||||||| |||| | ||||  ||  || ||||| |
Sbjct  9380  TCGTCACCCGCTCTGTAGGCCCGGCCGGCGCCCGCCGGCGACCCCCCTCAATCTTTCTCA  9439

Query  545   GGTTGACCTCGGATCAGGTAGGGATACCCGCTGAACTTAA  584
             ||||||||||||||||||||||||||||||||||||||||
Sbjct  9440  GGTTGACCTCGGATCAGGTAGGGATACCCGCTGAACTTAA  9479


 Score = 736 bits (398),  Expect = 0.0
 Identities = 521/576 (90%), Gaps = 25/576 (4%)
 Strand=Plus/Plus

Query  25   GGAAGGATCATTACCGAGTGAGGGCCCTCTGGGTCCAACCTCCCACCCGTGTCTATCGTA  84
            |||||||||||||||||||||||||||||||||||||||||||||||||||| |||| ||
Sbjct  1    GGAAGGATCATTACCGAGTGAGGGCCCTCTGGGTCCAACCTCCCACCCGTGTTTATCATA  60

Query  85   CCTTG-TTGCTTcggcgggcccgccgtttcgacggccgccggggaggccttgcgcccccg  143
            ||| | ||||||||||||||||||||||   | ||||||||||| || |   ||||||||
Sbjct  61   CCTAGTTTGCTTCGGCGGGCCCGCCGTT---A-GGCCGCCGGGG-GGGCACCCGCCCCCG  115

Query  144  ggcccgcgccc-gccgAAGACCCCAACATGAACGCTGTTCTGAAAGTATGCAGTCTGAGT  202
            ||||||||||| ||||||| ||||  | |||||||||| ||| |||  ||||||||||| 
Sbjct  116  GGCCCGCGCCCAGCCGAAG-CCCCCCCCTGAACGCTGT-CTG-AAGATTGCAGTCTGAG-  171

Query  203  TGATTATCGTAATCAGTTAAAACTTTCAACAACGGATCTCTTGGTTCC-GGCATCGATGA  261
             ||||| |  ||||||| |||||||||||||||||||||||||||||| |||||||||||
Sbjct  172  CGATTAGCTAAATCAGTCAAAACTTTCAACAACGGATCTCTTGGTTCCGGGCATCGATGA  231

Query  262  AGAACGCAGCGAAATGCGATAAGTAATGTGAATTGCAGAATTCAGTGAATCATCGAGTCT  321
            ||||||||||||||||||||||||||||||||||||||||||||||||||||||||||||
Sbjct  232  AGAACGCAGCGAAATGCGATAAGTAATGTGAATTGCAGAATTCAGTGAATCATCGAGTCT  291

Query  322  TTGAACGCACATTGCGCCCCCTGGTATTCCGGGGGGCATGCCTGTCCGAGCGTCATTGCT  381
            ||||||||||||||||||||||||||||||||||||||||||||||||||||||||||||
Sbjct  292  TTGAACGCACATTGCGCCCCCTGGTATTCCGGGGGGCATGCCTGTCCGAGCGTCATTGCT  351

Query  382  GCCCTCAAGCACGGCTTGTGTGTT-GGGCCCCCGTCCCCCT---------CTCCCGGGGG  431
            |||||||||||||||||||||||| ||||||||| |||||          ||||||||||
Sbjct  352  GCCCTCAAGCACGGCTTGTGTGTTGGGGCCCCCGCCCCCCCGCCCCCCGGCTCCCGGGGG  411

Query  432  ACGGGCCCGAAAGGCAGCGGCGGCACCGCGTCCGGTCCTCGAGCGTATGGGGCTTTGTCA  491
             |||||||||||||||||||||||||||||||||||||||||||||||||||||| ||||
Sbjct  412  GCGGGCCCGAAAGGCAGCGGCGGCACCGCGTCCGGTCCTCGAGCGTATGGGGCTTCGTCA  471

Query  492  CCTGCTCTGTAGGCCCGGCCGGCGCCAGCC-GAC-ACCCAACTTTATT-TTTCTAAGGTT  548
            || ||||||||||||||||||||||| ||| | | ||||  | | | | ||||| |||||
Sbjct  472  CCCGCTCTGTAGGCCCGGCCGGCGCCCGCCCGGCGACCCCCCCTCAATCTTTCTCAGGTT  531

Query  549  GACCTCGGATCAGGTAGGGATACCCGCTGAACTTAA  584
            ||||||||||||||||||||||||||||||||||||
Sbjct  532  GACCTCGGATCAGGTAGGGATACCCGCTGAACTTAA  567


 Score = 226 bits (122),  Expect = 7e-55
 Identities = 158/174 (91%), Gaps = 8/174 (5%)
 Strand=Plus/Plus

Query  7      TTCCGTAGGTGAACCTGCGGAAGGATCATTACCGAGTGAGGGCCCTCTGGGTCCAACCTC  66
              ||||||||||||||||||||||||||||||||||||||||||||||||||||||||||||
Sbjct  17819  TTCCGTAGGTGAACCTGCGGAAGGATCATTACCGAGTGAGGGCCCTCTGGGTCCAACCTC  17878

Query  67     CCACCCGTGTCTATCGTACCTTGTTGCTTcggcgggcccgccgtttcgacggccgccggg  126
              |||||||||| |||| ||||| |||||||||||||||||||||||   | ||||||||||
Sbjct  17879  CCACCCGTGTTTATCATACCTAGTTGCTTCGGCGGGCCCGCCGTT---A-GGCCGCCGGG  17934

Query  127    gaggccttgcgcccccgggcccgcgcccgccgAAGACCCCAACATGAACGCTGT  180
              | |||    |||||||||||||||||||||||||| ||||  | ||||||||||
Sbjct  17935  G-GGCACC-CGCCCCCGGGCCCGCGCCCGCCGAAGCCCCCC-C-TGAACGCTGT  17984


>JAMZTW010000090.1 Penicillium simplicissimum strain A4 tig00000149, whole genome 
shotgun sequence
Length=11798

 Score = 832 bits (450),  Expect = 0.0
 Identities = 539/580 (93%), Gaps = 14/580 (2%)
 Strand=Plus/Minus

Query  7     TTCCGTAGGTGAACCTGCGGAAGGATCATTACCGAGTGAGGGCCCTCTGGGTCCAACCTC  66
             ||||||||||||||||||||||||||||||||||||||||||||||||||||||||||||
Sbjct  8267  TTCCGTAGGTGAACCTGCGGAAGGATCATTACCGAGTGAGGGCCCTCTGGGTCCAACCTC  8208

Query  67    CCACCCGTGTCTATCGTACCTTGTTGCTTcggcgggcccgccgtttcgacggccgccggg  126
             |||||||||| |||| ||||| |||||||||||||||||||||||   | ||||||||||
Sbjct  8207  CCACCCGTGTTTATCATACCTAGTTGCTTCGGCGGGCCCGCCGTT---A-GGCCGCCGGG  8152

Query  127   gaggccttgcgcccccgggcccgcgcccgccgAAGACCCCAACATGAACGCTGTTCTGAA  186
             | || |   |||||||||||||||||||||||||| ||||  | |||||||||| ||| |
Sbjct  8151  G-GG-CACCCGCCCCCGGGCCCGCGCCCGCCGAAG-CCCC-CCCTGAACGCTGT-CTG-A  8098

Query  187   AGTATGCAGTCTGAGTTGATTATCGTAATCAGTTAAAACTTTCAACAACGGATCTCTTGG  246
             ||  |||||||||||  ||||| |  ||||||| ||||||||||||||||||||||||||
Sbjct  8097  AGATTGCAGTCTGAG-CGATTAGCTAAATCAGTCAAAACTTTCAACAACGGATCTCTTGG  8039

Query  247   TTCCGGCATCGATGAAGAACGCAGCGAAATGCGATAAGTAATGTGAATTGCAGAATTCAG  306
             ||||||||||||||||||||||||||||||||||||||||||||||||||||||||||||
Sbjct  8038  TTCCGGCATCGATGAAGAACGCAGCGAAATGCGATAAGTAATGTGAATTGCAGAATTCAG  7979

Query  307   TGAATCATCGAGTCTTTGAACGCACATTGCGCCCCCTGGTATTCCGGGGGGCATGCCTGT  366
             ||||||||||||||||||||||||||||||||||||||||||||||||||||||||||||
Sbjct  7978  TGAATCATCGAGTCTTTGAACGCACATTGCGCCCCCTGGTATTCCGGGGGGCATGCCTGT  7919

Query  367   CCGAGCGTCATTGCTGCCCTCAAGCACGGCTTGTGTGTTGGGCCCCCGTCCCCCT-CTCC  425
             |||||||||||||||||||||||||||||||||||||||||||||||| |||||  ||||
Sbjct  7918  CCGAGCGTCATTGCTGCCCTCAAGCACGGCTTGTGTGTTGGGCCCCCGCCCCCCGGCTCC  7859

Query  426   CGGGGGACGGGCCCGAAAGGCAGCGGCGGCACCGCGTCCGGTCCTCGAGCGTATGGGGCT  485
             |||||| |||||||||||||||||||||||||||||||||||||||||||||||||||||
Sbjct  7858  CGGGGG-CGGGCCCGAAAGGCAGCGGCGGCACCGCGTCCGGTCCTCGAGCGTATGGGGCT  7800

Query  486   TTGTCACCTGCTCTGTAGGCCCGGCCGGCGCCAGCCGAC-ACCCAACTTTATTTTTCTAA  544
             | |||||| ||||||||||||||||||||||| |||| | ||||  ||  || ||||| |
Sbjct  7799  TCGTCACCCGCTCTGTAGGCCCGGCCGGCGCCCGCCGGCGACCCCCCTCAATCTTTCTCA  7740

Query  545   GGTTGACCTCGGATCAGGTAGGGATACCCGCTGAACTTAA  584
             ||||||||||||||||||||||||||||||||||||||||
Sbjct  7739  GGTTGACCTCGGATCAGGTAGGGATACCCGCTGAACTTAA  7700


>JAMZTW010000089.1 Penicillium simplicissimum strain A4 tig00000147, whole genome 
shotgun sequence
Length=19016

 Score = 832 bits (450),  Expect = 0.0
 Identities = 539/580 (93%), Gaps = 13/580 (2%)
 Strand=Plus/Minus

Query  7     TTCCGTAGGTGAACCTGCGGAAGGATCATTACCGAGTGAGGGCCCTCTGGGTCCAACCTC  66
             ||||||||||||||||||||||||||||||||||||||||||||||||||||||||||||
Sbjct  9647  TTCCGTAGGTGAACCTGCGGAAGGATCATTACCGAGTGAGGGCCCTCTGGGTCCAACCTC  9588

Query  67    CCACCCGTGTCTATCGTACCTTGTTGCTTcggcgggcccgccgtttcgacggccgccggg  126
             |||||||||| |||| ||||| |||||||||||||||||||||||   | ||||||||||
Sbjct  9587  CCACCCGTGTTTATCATACCTAGTTGCTTCGGCGGGCCCGCCGTT---A-GGCCGCCGGG  9532

Query  127   gaggccttgcgcccccgggcccgcgcccgccgAAGACCCCAACATGAACGCTGTTCTGAA  186
             | || |   |||||||||||||||||||||||||| ||||  | |||||||||| ||| |
Sbjct  9531  G-GG-CACCCGCCCCCGGGCCCGCGCCCGCCGAAG-CCCC-CCCTGAACGCTGT-CTG-A  9478

Query  187   AGTATGCAGTCTGAGTTGATTATCGTAATCAGTTAAAACTTTCAACAACGGATCTCTTGG  246
             ||  |||||||||||  ||||| |  ||||||| ||||||||||||||||||||||||||
Sbjct  9477  AGATTGCAGTCTGAG-CGATTAGCTAAATCAGTCAAAACTTTCAACAACGGATCTCTTGG  9419

Query  247   TTCCGGCATCGATGAAGAACGCAGCGAAATGCGATAAGTAATGTGAATTGCAGAATTCAG  306
             ||||||||||||||||||||||||||||||||||||||||||||||||||||||||||||
Sbjct  9418  TTCCGGCATCGATGAAGAACGCAGCGAAATGCGATAAGTAATGTGAATTGCAGAATTCAG  9359

Query  307   TGAATCATCGAGTCTTTGAACGCACATTGCGCCCCCTGGTATTCCGGGGGGCATGCCTGT  366
             ||||||||||||||||||||||||||||||||||||||||||||||||||||||||||||
Sbjct  9358  TGAATCATCGAGTCTTTGAACGCACATTGCGCCCCCTGGTATTCCGGGGGGCATGCCTGT  9299

Query  367   CCGAGCGTCATTGCTGCCCTCAAGCACGGCTTGTGTGTTGGGCCCCCGTCCCCCT-CTCC  425
             |||||||||||||||||||||||||||||||||||||||||||||||| |||||  ||||
Sbjct  9298  CCGAGCGTCATTGCTGCCCTCAAGCACGGCTTGTGTGTTGGGCCCCCGCCCCCCGGCTCC  9239

Query  426   CGGGGGACGGGCCCGAAAGGCAGCGGCGGCACCGCGTCCGGTCCTCGAGCGTATGGGGCT  485
             |||||| |||||||||||||||||||||||||||||||||||||||||||||||||||||
Sbjct  9238  CGGGGGGCGGGCCCGAAAGGCAGCGGCGGCACCGCGTCCGGTCCTCGAGCGTATGGGGCT  9179

Query  486   TTGTCACCTGCTCTGTAGGCCCGGCCGGCGCCAGCCGAC-ACCCAACTTTATTTTTCTAA  544
             | |||||| ||||||||||||||||||||||| |||| | ||||  ||  || ||||| |
Sbjct  9178  TCGTCACCCGCTCTGTAGGCCCGGCCGGCGCCCGCCGGCGACCCCCCTCAATCTTTCTCA  9119

Query  545   GGTTGACCTCGGATCAGGTAGGGATACCCGCTGAACTTAA  584
             ||||||||||||||||||||||||||||||||||||||||
Sbjct  9118  GGTTGACCTCGGATCAGGTAGGGATACCCGCTGAACTTAA  9079


 Score = 821 bits (444),  Expect = 0.0
 Identities = 538/581 (93%), Gaps = 15/581 (3%)
 Strand=Plus/Minus

Query  7    TTCCGTAGGTGAACCTGCGGAAGGATCATTACCGAGTGAGGGCCCTCTGGGTCCAACCTC  66
            ||||||||||||||||||||||||||||||||||||||||||||||||||||||||||||
Sbjct  754  TTCCGTAGGTGAACCTGCGGAAGGATCATTACCGAGTGAGGGCCCTCTGGGTCCAACCTC  695

Query  67   CCACCCGTGTCTATCGTACCTTGTTGCTTcggcgggcccgccgtttcgacggccgccggg  126
            |||||||||| |||| ||||| |||||||||||||||||||||||   | ||||||||||
Sbjct  694  CCACCCGTGTTTATCATACCTAGTTGCTTCGGCGGGCCCGCCGTT---A-GGCCGCCGGG  639

Query  127  gaggccttgcgcccccgggcccgcgcccgccgAAGACCCCAACATGAACGCTGTTCTGAA  186
            | || |   |||||||||||||||||||||||||| ||||  | |||||||||| ||| |
Sbjct  638  G-GG-CACCCGCCCCCGGGCCCGCGCCCGCCGAAG-CCCC-CCCTGAACGCTGT-CTG-A  585

Query  187  AGTATGCAGTCTGAGTTGATTATCGTAATCAGTTAAAACTTTCAACAACGGATCTCTTGG  246
            ||  |||||||||||  ||||| |  ||||||| ||||||||||||||||||||||||||
Sbjct  584  AGATTGCAGTCTGAG-CGATTAGCTAAATCAGTCAAAACTTTCAACAACGGATCTCTTGG  526

Query  247  TTCCGGCATCGATGAAGAACGCAGCGAAATGCGATAAGTAATGTGAATTGCAGAATTCAG  306
            ||||||||||||||||||||||||||||||||||||||||||||||||||||||||||||
Sbjct  525  TTCCGGCATCGATGAAGAACGCAGCGAAATGCGATAAGTAATGTGAATTGCAGAATTCAG  466

Query  307  TGAATCATCGAGTCTTTGAACGCACATTGCGCCCCCTGGTATTCCGGGGGGCATGCCTGT  366
            ||||||||||||||||||||||||||||||||||||||||||||||||||||||||||||
Sbjct  465  TGAATCATCGAGTCTTTGAACGCACATTGCGCCCCCTGGTATTCCGGGGGGCATGCCTGT  406

Query  367  CCGAGCGTCATTGCTGCCCTCAAGCACGGCTTGTGTGTTGGGCCCCC-GTCCCCCT-CTC  424
            ||||||||||||||||||||||||||||||||||||||||||||||| | |||||  |||
Sbjct  405  CCGAGCGTCATTGCTGCCCTCAAGCACGGCTTGTGTGTTGGGCCCCCCGCCCCCCGGCTC  346

Query  425  CCGGGGGACGGGCCCGAAAGGCAGCGGCGGCACCGCGTCCGGTCCTCGAGCGTATGGGGC  484
            ||||||| ||||||||||||||||||||||||||||||||||||||||||||||||||||
Sbjct  345  CCGGGGGGCGGGCCCGAAAGGCAGCGGCGGCACCGCGTCCGGTCCTCGAGCGTATGGGGC  286

Query  485  TTTGTCACCTGCTCTGTAGGCCCGGCCGGCGCCAGCCGAC-ACCCAACTTTATTTTTCTA  543
            || |||||| |||||||||||||||| |||||| |||| | ||||  ||  || ||||| 
Sbjct  285  TTCGTCACCCGCTCTGTAGGCCCGGC-GGCGCCCGCCGGCGACCCCCCTCAATCTTTCTC  227

Query  544  AGGTTGACCTCGGATCAGGTAGGGATACCCGCTGAACTTAA  584
            |||||||||||||||||||||||||||||||||||||||||
Sbjct  226  AGGTTGACCTCGGATCAGGTAGGGATACCCGCTGAACTTAA  186


 Score = 804 bits (435),  Expect = 0.0
 Identities = 537/583 (92%), Gaps = 20/583 (3%)
 Strand=Plus/Minus

Query  7      TTCCGTAGGTGAACCTGCGGAAGGATCATTACCGAGTGAGGGCCCTCTGGGTCCAACCTC  66
              ||||||||||||||||||||||||||||||||||||||||||||||||||||||||||||
Sbjct  18524  TTCCGTAGGTGAACCTGCGGAAGGATCATTACCGAGTGAGGGCCCTCTGGGTCCAACCTC  18465

Query  67     CCACCCGTGTCTATCGTACCTTGTTGCTTcggcgggcccgccgtttcgacggccgccggg  126
              |||||||||| |||| ||||| |||||||||||||||||||||||   | ||||||||||
Sbjct  18464  CCACCCGTGTTTATCATACCTAGTTGCTTCGGCGGGCCCGCCGTT---A-GGCCGCCGGG  18409

Query  127    gaggccttgcgcccccgggcccgcgcccgccgAAGACCCCAACATGAACGCTGTTCTGAA  186
              | |||    || ||||||||||||||||||||||| ||||  | |||||||||| |||||
Sbjct  18408  G-GGCACCCCG-CCCCGGGCCCGCGCCCGCCGAAGCCCCCC-C-TGAACGCTGT-CTGAA  18354

Query  187    AGTATGCAGTCTGAGTTGATTATCGTAATCAGTTAAAACTTTCAACAACGGATCTCTTGG  246
               |  |||||||||||  ||||| |  ||||||| ||||||||||||||||||||||| ||
Sbjct  18353  -GATTGCAGTCTGAGC-GATTAGCTAAATCAGTCAAAACTTTCAACAACGGATCTCT-GG  18297

Query  247    TTCCGGCATCGATGAAGAACGCAGCGAAATGCGATAAGTAATGTGAATTGCAGAATTCAG  306
              ||||||||||||||||||||||||||||||||||||||||||||||||||||||||||||
Sbjct  18296  TTCCGGCATCGATGAAGAACGCAGCGAAATGCGATAAGTAATGTGAATTGCAGAATTCAG  18237

Query  307    TGAATCATCGAGTCTTTGAACGCACATTGCGCCCCCTGGTATTCCGGGGGGCATGCCTGT  366
              |||||||||||||||||||||||||||||||||||||||||||||||||| |||||||||
Sbjct  18236  TGAATCATCGAGTCTTTGAACGCACATTGCGCCCCCTGGTATTCCGGGGG-CATGCCTGT  18178

Query  367    CCGAGCGTCATTGCTGCCCTCAAGCACGGCTTGTGTGTTGGG-CCCCCGTCCCCCT-CTC  424
              |||||||||||||||||||||||||||||||||||||||||| |||||| |||||  |||
Sbjct  18177  CCGAGCGTCATTGCTGCCCTCAAGCACGGCTTGTGTGTTGGGGCCCCCGCCCCCCGGCTC  18118

Query  425    CCGGGGGACGGGCCCGAAAGGCAGCGGCGGCACCGCGTCCGGTCCTCGAGCGTATGGGGC  484
              ||||||| ||||||||||||||||||||||||||||||||||||||||||||||||||||
Sbjct  18117  CCGGGGGGCGGGCCCGAAAGGCAGCGGCGGCACCGCGTCCGGTCCTCGAGCGTATGGGGC  18058

Query  485    TTTGTCACCTGCTCTGTAGGCCCGGCCGGCGCCAGCCG---ACACCCAACTTTATTTTTC  541
              || |||||| ||||||||||||||||||||||| ||||   ||||||  ||  || ||||
Sbjct  18057  TTCGTCACCCGCTCTGTAGGCCCGGCCGGCGCCCGCCGGCGACACCC--CTCAATCTTTC  18000

Query  542    TAAGGTTGACCTCGGATCAGGTAGGGATACCCGCTGAACTTAA  584
              | |||||||||||||||||||||||||||||||||||||||||
Sbjct  17999  TCAGGTTGACCTCGGATCAGGTAGGGATACCCGCTGAACTTAA  17957


>JAMZTW010000088.1 Penicillium simplicissimum strain A4 tig00000146, whole genome 
shotgun sequence
Length=16016

 Score = 832 bits (450),  Expect = 0.0
 Identities = 539/580 (93%), Gaps = 13/580 (2%)
 Strand=Plus/Minus

Query  7     TTCCGTAGGTGAACCTGCGGAAGGATCATTACCGAGTGAGGGCCCTCTGGGTCCAACCTC  66
             ||||||||||||||||||||||||||||||||||||||||||||||||||||||||||||
Sbjct  4981  TTCCGTAGGTGAACCTGCGGAAGGATCATTACCGAGTGAGGGCCCTCTGGGTCCAACCTC  4922

Query  67    CCACCCGTGTCTATCGTACCTTGTTGCTTcggcgggcccgccgtttcgacggccgccggg  126
             |||||||||| |||| ||||| |||||||||||||||||||||||   | ||||||||||
Sbjct  4921  CCACCCGTGTTTATCATACCTAGTTGCTTCGGCGGGCCCGCCGTT---A-GGCCGCCGGG  4866

Query  127   gaggccttgcgcccccgggcccgcgcccgccgAAGACCCCAACATGAACGCTGTTCTGAA  186
             | || |   |||||||||||||||||||||||||| ||||  | |||||||||| ||| |
Sbjct  4865  G-GG-CACCCGCCCCCGGGCCCGCGCCCGCCGAAG-CCCC-CCCTGAACGCTGT-CTG-A  4812

Query  187   AGTATGCAGTCTGAGTTGATTATCGTAATCAGTTAAAACTTTCAACAACGGATCTCTTGG  246
             ||  |||||||||||  ||||| |  ||||||| ||||||||||||||||||||||||||
Sbjct  4811  AGATTGCAGTCTGAG-CGATTAGCTAAATCAGTCAAAACTTTCAACAACGGATCTCTTGG  4753

Query  247   TTCCGGCATCGATGAAGAACGCAGCGAAATGCGATAAGTAATGTGAATTGCAGAATTCAG  306
             ||||||||||||||||||||||||||||||||||||||||||||||||||||||||||||
Sbjct  4752  TTCCGGCATCGATGAAGAACGCAGCGAAATGCGATAAGTAATGTGAATTGCAGAATTCAG  4693

Query  307   TGAATCATCGAGTCTTTGAACGCACATTGCGCCCCCTGGTATTCCGGGGGGCATGCCTGT  366
             ||||||||||||||||||||||||||||||||||||||||||||||||||||||||||||
Sbjct  4692  TGAATCATCGAGTCTTTGAACGCACATTGCGCCCCCTGGTATTCCGGGGGGCATGCCTGT  4633

Query  367   CCGAGCGTCATTGCTGCCCTCAAGCACGGCTTGTGTGTTGGGCCCCCGTCCCCCT-CTCC  425
             |||||||||||||||||||||||||||||||||||||||||||||||| |||||  ||||
Sbjct  4632  CCGAGCGTCATTGCTGCCCTCAAGCACGGCTTGTGTGTTGGGCCCCCGCCCCCCGGCTCC  4573

Query  426   CGGGGGACGGGCCCGAAAGGCAGCGGCGGCACCGCGTCCGGTCCTCGAGCGTATGGGGCT  485
             |||||| |||||||||||||||||||||||||||||||||||||||||||||||||||||
Sbjct  4572  CGGGGGGCGGGCCCGAAAGGCAGCGGCGGCACCGCGTCCGGTCCTCGAGCGTATGGGGCT  4513

Query  486   TTGTCACCTGCTCTGTAGGCCCGGCCGGCGCCAGCCGAC-ACCCAACTTTATTTTTCTAA  544
             | |||||| ||||||||||||||||||||||| |||| | ||||  ||  || ||||| |
Sbjct  4512  TCGTCACCCGCTCTGTAGGCCCGGCCGGCGCCCGCCGGCGACCCCCCTCAATCTTTCTCA  4453

Query  545   GGTTGACCTCGGATCAGGTAGGGATACCCGCTGAACTTAA  584
             ||||||||||||||||||||||||||||||||||||||||
Sbjct  4452  GGTTGACCTCGGATCAGGTAGGGATACCCGCTGAACTTAA  4413


 Score = 832 bits (450),  Expect = 0.0
 Identities = 539/580 (93%), Gaps = 13/580 (2%)
 Strand=Plus/Minus

Query  7      TTCCGTAGGTGAACCTGCGGAAGGATCATTACCGAGTGAGGGCCCTCTGGGTCCAACCTC  66
              ||||||||||||||||||||||||||||||||||||||||||||||||||||||||||||
Sbjct  13875  TTCCGTAGGTGAACCTGCGGAAGGATCATTACCGAGTGAGGGCCCTCTGGGTCCAACCTC  13816

Query  67     CCACCCGTGTCTATCGTACCTTGTTGCTTcggcgggcccgccgtttcgacggccgccggg  126
              |||||||||| |||| ||||| |||||||||||||||||||||||   | ||||||||||
Sbjct  13815  CCACCCGTGTTTATCATACCTAGTTGCTTCGGCGGGCCCGCCGTT---A-GGCCGCCGGG  13760

Query  127    gaggccttgcgcccccgggcccgcgcccgccgAAGACCCCAACATGAACGCTGTTCTGAA  186
              | || |   |||||||||||||||||||||||||| ||||  | |||||||||| ||| |
Sbjct  13759  G-GG-CACCCGCCCCCGGGCCCGCGCCCGCCGAAG-CCCC-CCCTGAACGCTGT-CTG-A  13706

Query  187    AGTATGCAGTCTGAGTTGATTATCGTAATCAGTTAAAACTTTCAACAACGGATCTCTTGG  246
              ||  |||||||||||  ||||| |  ||||||| ||||||||||||||||||||||||||
Sbjct  13705  AGATTGCAGTCTGAG-CGATTAGCTAAATCAGTCAAAACTTTCAACAACGGATCTCTTGG  13647

Query  247    TTCCGGCATCGATGAAGAACGCAGCGAAATGCGATAAGTAATGTGAATTGCAGAATTCAG  306
              ||||||||||||||||||||||||||||||||||||||||||||||||||||||||||||
Sbjct  13646  TTCCGGCATCGATGAAGAACGCAGCGAAATGCGATAAGTAATGTGAATTGCAGAATTCAG  13587

Query  307    TGAATCATCGAGTCTTTGAACGCACATTGCGCCCCCTGGTATTCCGGGGGGCATGCCTGT  366
              ||||||||||||||||||||||||||||||||||||||||||||||||||||||||||||
Sbjct  13586  TGAATCATCGAGTCTTTGAACGCACATTGCGCCCCCTGGTATTCCGGGGGGCATGCCTGT  13527

Query  367    CCGAGCGTCATTGCTGCCCTCAAGCACGGCTTGTGTGTTGGGCCCCCGTCCCCCT-CTCC  425
              |||||||||||||||||||||||||||||||||||||||||||||||| |||||  ||||
Sbjct  13526  CCGAGCGTCATTGCTGCCCTCAAGCACGGCTTGTGTGTTGGGCCCCCGCCCCCCGGCTCC  13467

Query  426    CGGGGGACGGGCCCGAAAGGCAGCGGCGGCACCGCGTCCGGTCCTCGAGCGTATGGGGCT  485
              |||||| |||||||||||||||||||||||||||||||||||||||||||||||||||||
Sbjct  13466  CGGGGGGCGGGCCCGAAAGGCAGCGGCGGCACCGCGTCCGGTCCTCGAGCGTATGGGGCT  13407

Query  486    TTGTCACCTGCTCTGTAGGCCCGGCCGGCGCCAGCCGAC-ACCCAACTTTATTTTTCTAA  544
              | |||||| ||||||||||||||||||||||| |||| | ||||  ||  || ||||| |
Sbjct  13406  TCGTCACCCGCTCTGTAGGCCCGGCCGGCGCCCGCCGGCGACCCCCCTCAATCTTTCTCA  13347

Query  545    GGTTGACCTCGGATCAGGTAGGGATACCCGCTGAACTTAA  584
              ||||||||||||||||||||||||||||||||||||||||
Sbjct  13346  GGTTGACCTCGGATCAGGTAGGGATACCCGCTGAACTTAA  13307


>JAMZTW010000087.1 Penicillium simplicissimum strain A4 tig00000144, whole genome 
shotgun sequence
Length=22454

 Score = 832 bits (450),  Expect = 0.0
 Identities = 539/580 (93%), Gaps = 13/580 (2%)
 Strand=Plus/Minus

Query  7      TTCCGTAGGTGAACCTGCGGAAGGATCATTACCGAGTGAGGGCCCTCTGGGTCCAACCTC  66
              ||||||||||||||||||||||||||||||||||||||||||||||||||||||||||||
Sbjct  12068  TTCCGTAGGTGAACCTGCGGAAGGATCATTACCGAGTGAGGGCCCTCTGGGTCCAACCTC  12009

Query  67     CCACCCGTGTCTATCGTACCTTGTTGCTTcggcgggcccgccgtttcgacggccgccggg  126
              |||||||||| |||| ||||| |||||||||||||||||||||||   | ||||||||||
Sbjct  12008  CCACCCGTGTTTATCATACCTAGTTGCTTCGGCGGGCCCGCCGTT---A-GGCCGCCGGG  11953

Query  127    gaggccttgcgcccccgggcccgcgcccgccgAAGACCCCAACATGAACGCTGTTCTGAA  186
              | || |   |||||||||||||||||||||||||| ||||  | |||||||||| ||| |
Sbjct  11952  G-GG-CACCCGCCCCCGGGCCCGCGCCCGCCGAAG-CCCC-CCCTGAACGCTGT-CTG-A  11899

Query  187    AGTATGCAGTCTGAGTTGATTATCGTAATCAGTTAAAACTTTCAACAACGGATCTCTTGG  246
              ||  |||||||||||  ||||| |  ||||||| ||||||||||||||||||||||||||
Sbjct  11898  AGATTGCAGTCTGAG-CGATTAGCTAAATCAGTCAAAACTTTCAACAACGGATCTCTTGG  11840

Query  247    TTCCGGCATCGATGAAGAACGCAGCGAAATGCGATAAGTAATGTGAATTGCAGAATTCAG  306
              ||||||||||||||||||||||||||||||||||||||||||||||||||||||||||||
Sbjct  11839  TTCCGGCATCGATGAAGAACGCAGCGAAATGCGATAAGTAATGTGAATTGCAGAATTCAG  11780

Query  307    TGAATCATCGAGTCTTTGAACGCACATTGCGCCCCCTGGTATTCCGGGGGGCATGCCTGT  366
              ||||||||||||||||||||||||||||||||||||||||||||||||||||||||||||
Sbjct  11779  TGAATCATCGAGTCTTTGAACGCACATTGCGCCCCCTGGTATTCCGGGGGGCATGCCTGT  11720

Query  367    CCGAGCGTCATTGCTGCCCTCAAGCACGGCTTGTGTGTTGGGCCCCCGTCCCCCT-CTCC  425
              |||||||||||||||||||||||||||||||||||||||||||||||| |||||  ||||
Sbjct  11719  CCGAGCGTCATTGCTGCCCTCAAGCACGGCTTGTGTGTTGGGCCCCCGCCCCCCGGCTCC  11660

Query  426    CGGGGGACGGGCCCGAAAGGCAGCGGCGGCACCGCGTCCGGTCCTCGAGCGTATGGGGCT  485
              |||||| |||||||||||||||||||||||||||||||||||||||||||||||||||||
Sbjct  11659  CGGGGGGCGGGCCCGAAAGGCAGCGGCGGCACCGCGTCCGGTCCTCGAGCGTATGGGGCT  11600

Query  486    TTGTCACCTGCTCTGTAGGCCCGGCCGGCGCCAGCCGAC-ACCCAACTTTATTTTTCTAA  544
              | |||||| ||||||||||||||||||||||| |||| | ||||  ||  || ||||| |
Sbjct  11599  TCGTCACCCGCTCTGTAGGCCCGGCCGGCGCCCGCCGGCGACCCCCCTCAATCTTTCTCA  11540

Query  545    GGTTGACCTCGGATCAGGTAGGGATACCCGCTGAACTTAA  584
              ||||||||||||||||||||||||||||||||||||||||
Sbjct  11539  GGTTGACCTCGGATCAGGTAGGGATACCCGCTGAACTTAA  11500


 Score = 821 bits (444),  Expect = 0.0
 Identities = 538/581 (93%), Gaps = 15/581 (3%)
 Strand=Plus/Minus

Query  7     TTCCGTAGGTGAACCTGCGGAAGGATCATTACCGAGTGAGGGCCCTCTGGGTCCAACCTC  66
             ||||||||||||||||||||||||||||||||||||||||||||||||||||||||||||
Sbjct  3176  TTCCGTAGGTGAACCTGCGGAAGGATCATTACCGAGTGAGGGCCCTCTGGGTCCAACCTC  3117

Query  67    CCACCCGTGTCTATCGTACCTTGTTGCTTcggcgggcccgccgtttcgacggccgccggg  126
             |||||||||| |||| ||||| |||||||||||||||||||||||   | ||||||||||
Sbjct  3116  CCACCCGTGTTTATCATACCTAGTTGCTTCGGCGGGCCCGCCGTT---A-GGCCGCCGGG  3061

Query  127   gaggccttgcgcccccgggcccgcgcccgccgAAGACCCCAACATGAACGCTGTTCTGAA  186
             | || |   |||||||||||||||||||||||||| ||||  | |||||||||| ||| |
Sbjct  3060  G-GG-CACCCGCCCCCGGGCCCGCGCCCGCCGAAG-CCCC-CCCTGAACGCTGT-CTG-A  3007

Query  187   AGTATGCAGTCTGAGTTGATTATCGTAATCAGTTAAAACTTTCAACAACGGATCTCTTGG  246
             ||  |||||||||||  ||||| |  |||||| | |||||||||||||||||||||||||
Sbjct  3006  AGATTGCAGTCTGAG-CGATTAGCTAAATCAG-TCAAACTTTCAACAACGGATCTCTTGG  2949

Query  247   TTCCGGCATCGATGAAGAACGCAGCGAAATGCGATAAGTAATGTGAATTGCAGAA-TTCA  305
             ||||||||||||||||||||||||||||||||||||||||||||||||||||||| ||||
Sbjct  2948  TTCCGGCATCGATGAAGAACGCAGCGAAATGCGATAAGTAATGTGAATTGCAGAAATTCA  2889

Query  306   GTGAATCATCGAGTCTTTGAACGCACATTGCGCCCCCTGGTATTCCGGGGGGCATGCCTG  365
             ||||||||||||||||||||||||||||||||||||||||||||||||||||||||||||
Sbjct  2888  GTGAATCATCGAGTCTTTGAACGCACATTGCGCCCCCTGGTATTCCGGGGGGCATGCCTG  2829

Query  366   TCCGAGCGTCATTGCTGCCCTCAAGCACGGCTTGTGTGTTGGGCCCCCGTCCCCCT-CTC  424
             ||||||||||||||||||||||||||||||||||||||||||||||||| |||||  |||
Sbjct  2828  TCCGAGCGTCATTGCTGCCCTCAAGCACGGCTTGTGTGTTGGGCCCCCGCCCCCCGGCTC  2769

Query  425   CCGGGGGACGGGCCCGAAAGGCAGCGGCGGCACCGCGTCCGGTCCTCGAGCGTATGGGGC  484
             ||||||| ||||||||||||||||||||||||||||||||||||||||||||||||||||
Sbjct  2768  CCGGGGGGCGGGCCCGAAAGGCAGCGGCGGCACCGCGTCCGGTCCTCGAGCGTATGGGGC  2709

Query  485   TTTGTCACCTGCTCTGTAGGCCCGGCCGGCGCCAGCCGAC-ACCCAACTTTATTTTTCTA  543
             || |||||| ||||||||||||||||||||||| |||| | ||||  ||  || ||||| 
Sbjct  2708  TTCGTCACCCGCTCTGTAGGCCCGGCCGGCGCCCGCCGGCGACCCCCCTCAATCTTTCTC  2649

Query  544   AGGTTGACCTCGGATCAGGTAGGGATACCCGCTGAACTTAA  584
             |||||||||||||||||||||||||||||||||||||||||
Sbjct  2648  AGGTTGACCTCGGATCAGGTAGGGATACCCGCTGAACTTAA  2608


 Score = 821 bits (444),  Expect = 0.0
 Identities = 538/581 (93%), Gaps = 15/581 (3%)
 Strand=Plus/Minus

Query  7      TTCCGTAGGTGAACCTGCGGAAGGATCATTACCGAGTGAGGGCCCTCTGGGTCCAACCTC  66
              ||||||||||||||||||||||||||||||||||||||||||||||||||||||||||||
Sbjct  20962  TTCCGTAGGTGAACCTGCGGAAGGATCATTACCGAGTGAGGGCCCTCTGGGTCCAACCTC  20903

Query  67     CCACCCGTGTCTATCGTACCTTGTTGCTTcggcgggcccgccgtttcgacggccgccggg  126
              |||||||||| |||| ||||| |||||||||||||||||||||||   | ||||||||||
Sbjct  20902  CCACCCGTGTTTATCATACCTAGTTGCTTCGGCGGGCCCGCCGTT---A-GGCCGCCGGG  20847

Query  127    gaggccttgcgcccccgggcccgcgcccgccgAAGACCCCAACATGAACGCTGTTCTGAA  186
              | || |   || ||||||||||||||||||||||| ||||  | |||||||||| ||| |
Sbjct  20846  G-GG-CACCCG-CCCCGGGCCCGCGCCCGCCGAAG-CCCC-CCCTGAACGCTGT-CTG-A  20794

Query  187    AGTATGCAGTCTGAGTTGATTATCGTAATCAGT-TAAAACTTTCAACAACGGATCTCTTG  245
              ||  |||||||||||  ||||| |  |||||||  |||||||||||||||||||||||||
Sbjct  20793  AGATTGCAGTCTGAG-CGATTAGCTAAATCAGTCAAAAACTTTCAACAACGGATCTCTTG  20735

Query  246    GTTCCGGCATCGATGAAGAACGCAGCGAAATGCGATAAGTAATGTGAATTGCAGAATTCA  305
              ||||||||||||||||||||||||||||||||||||||||||||||||||||||||||||
Sbjct  20734  GTTCCGGCATCGATGAAGAACGCAGCGAAATGCGATAAGTAATGTGAATTGCAGAATTCA  20675

Query  306    GTGAATCATCGAGTCTTTGAACGCACATTGCGCCCCCTGGTATTCCGGGGGGCATGCCTG  365
              ||||||||||||||||||||||||||||||||||||||||||||||||||||||||||||
Sbjct  20674  GTGAATCATCGAGTCTTTGAACGCACATTGCGCCCCCTGGTATTCCGGGGGGCATGCCTG  20615

Query  366    TCCGAGCGTCATTGCTGCCCTCAAGCACGGCTTGTGTGTTGGGCCCCCGTCCCCCT-CTC  424
              ||||||||||||||||||||||||||||||||||||||||||||||||| |||||  |||
Sbjct  20614  TCCGAGCGTCATTGCTGCCCTCAAGCACGGCTTGTGTGTTGGGCCCCCGCCCCCCGGCTC  20555

Query  425    CCGGGGGACGGGCCCGAAAGGCAGCGGCGGCACCGCGTCCGGTCCTCGAGCGTATGGGGC  484
              ||||||| ||||||||||||||||||||||||||||||||||||||||||||||||||||
Sbjct  20554  CCGGGGGGCGGGCCCGAAAGGCAGCGGCGGCACCGCGTCCGGTCCTCGAGCGTATGGGGC  20495

Query  485    TTTGTCACCTGCTCTGTAGGCCCGGCCGGCGCCAGCCGAC-ACCCAACTTTATTTTTCTA  543
              || |||||| ||||||||||||||||||||||| |||| | ||||  ||  || ||||| 
Sbjct  20494  TTCGTCACCCGCTCTGTAGGCCCGGCCGGCGCCCGCCGGCGACCCCCCTCAATCTTTCTC  20435

Query  544    AGGTTGACCTCGGATCAGGTAGGGATACCCGCTGAACTTAA  584
              |||||||||||||||||||||||||||||||||||||||||
Sbjct  20434  AGGTTGACCTCGGATCAGGTAGGGATACCCGCTGAACTTAA  20394


>JAMZTW010000086.1 Penicillium simplicissimum strain A4 tig00000143, whole genome 
shotgun sequence
Length=32119

 Score = 832 bits (450),  Expect = 0.0
 Identities = 539/580 (93%), Gaps = 13/580 (2%)
 Strand=Plus/Plus

Query  7     TTCCGTAGGTGAACCTGCGGAAGGATCATTACCGAGTGAGGGCCCTCTGGGTCCAACCTC  66
             ||||||||||||||||||||||||||||||||||||||||||||||||||||||||||||
Sbjct  2503  TTCCGTAGGTGAACCTGCGGAAGGATCATTACCGAGTGAGGGCCCTCTGGGTCCAACCTC  2562

Query  67    CCACCCGTGTCTATCGTACCTTGTTGCTTcggcgggcccgccgtttcgacggccgccggg  126
             |||||||||| |||| ||||| |||||||||||||||||||||||   | ||||||||||
Sbjct  2563  CCACCCGTGTTTATCATACCTAGTTGCTTCGGCGGGCCCGCCGTT---A-GGCCGCCGGG  2618

Query  127   gaggccttgcgcccccgggcccgcgcccgccgAAGACCCCAACATGAACGCTGTTCTGAA  186
             | || |   |||||||||||||||||||||||||| ||||  | |||||||||| ||| |
Sbjct  2619  G-GG-CACCCGCCCCCGGGCCCGCGCCCGCCGAAG-CCCC-CCCTGAACGCTGT-CTG-A  2672

Query  187   AGTATGCAGTCTGAGTTGATTATCGTAATCAGTTAAAACTTTCAACAACGGATCTCTTGG  246
             ||  |||||||||||  ||||| |  ||||||| ||||||||||||||||||||||||||
Sbjct  2673  AGATTGCAGTCTGAG-CGATTAGCTAAATCAGTCAAAACTTTCAACAACGGATCTCTTGG  2731

Query  247   TTCCGGCATCGATGAAGAACGCAGCGAAATGCGATAAGTAATGTGAATTGCAGAATTCAG  306
             ||||||||||||||||||||||||||||||||||||||||||||||||||||||||||||
Sbjct  2732  TTCCGGCATCGATGAAGAACGCAGCGAAATGCGATAAGTAATGTGAATTGCAGAATTCAG  2791

Query  307   TGAATCATCGAGTCTTTGAACGCACATTGCGCCCCCTGGTATTCCGGGGGGCATGCCTGT  366
             ||||||||||||||||||||||||||||||||||||||||||||||||||||||||||||
Sbjct  2792  TGAATCATCGAGTCTTTGAACGCACATTGCGCCCCCTGGTATTCCGGGGGGCATGCCTGT  2851

Query  367   CCGAGCGTCATTGCTGCCCTCAAGCACGGCTTGTGTGTTGGGCCCCCGTCCCCCT-CTCC  425
             |||||||||||||||||||||||||||||||||||||||||||||||| |||||  ||||
Sbjct  2852  CCGAGCGTCATTGCTGCCCTCAAGCACGGCTTGTGTGTTGGGCCCCCGCCCCCCGGCTCC  2911

Query  426   CGGGGGACGGGCCCGAAAGGCAGCGGCGGCACCGCGTCCGGTCCTCGAGCGTATGGGGCT  485
             |||||| |||||||||||||||||||||||||||||||||||||||||||||||||||||
Sbjct  2912  CGGGGGGCGGGCCCGAAAGGCAGCGGCGGCACCGCGTCCGGTCCTCGAGCGTATGGGGCT  2971

Query  486   TTGTCACCTGCTCTGTAGGCCCGGCCGGCGCCAGCCGAC-ACCCAACTTTATTTTTCTAA  544
             | |||||| ||||||||||||||||||||||| |||| | ||||  ||  || ||||| |
Sbjct  2972  TCGTCACCCGCTCTGTAGGCCCGGCCGGCGCCCGCCGGCGACCCCCCTCAATCTTTCTCA  3031

Query  545   GGTTGACCTCGGATCAGGTAGGGATACCCGCTGAACTTAA  584
             ||||||||||||||||||||||||||||||||||||||||
Sbjct  3032  GGTTGACCTCGGATCAGGTAGGGATACCCGCTGAACTTAA  3071


 Score = 832 bits (450),  Expect = 0.0
 Identities = 539/580 (93%), Gaps = 13/580 (2%)
 Strand=Plus/Plus

Query  7      TTCCGTAGGTGAACCTGCGGAAGGATCATTACCGAGTGAGGGCCCTCTGGGTCCAACCTC  66
              ||||||||||||||||||||||||||||||||||||||||||||||||||||||||||||
Sbjct  11393  TTCCGTAGGTGAACCTGCGGAAGGATCATTACCGAGTGAGGGCCCTCTGGGTCCAACCTC  11452

Query  67     CCACCCGTGTCTATCGTACCTTGTTGCTTcggcgggcccgccgtttcgacggccgccggg  126
              |||||||||| |||| ||||| |||||||||||||||||||||||   | ||||||||||
Sbjct  11453  CCACCCGTGTTTATCATACCTAGTTGCTTCGGCGGGCCCGCCGTT---A-GGCCGCCGGG  11508

Query  127    gaggccttgcgcccccgggcccgcgcccgccgAAGACCCCAACATGAACGCTGTTCTGAA  186
              | || |   |||||||||||||||||||||||||| ||||  | |||||||||| ||| |
Sbjct  11509  G-GG-CACCCGCCCCCGGGCCCGCGCCCGCCGAAG-CCCC-CCCTGAACGCTGT-CTG-A  11562

Query  187    AGTATGCAGTCTGAGTTGATTATCGTAATCAGTTAAAACTTTCAACAACGGATCTCTTGG  246
              ||  |||||||||||  ||||| |  ||||||| ||||||||||||||||||||||||||
Sbjct  11563  AGATTGCAGTCTGAG-CGATTAGCTAAATCAGTCAAAACTTTCAACAACGGATCTCTTGG  11621

Query  247    TTCCGGCATCGATGAAGAACGCAGCGAAATGCGATAAGTAATGTGAATTGCAGAATTCAG  306
              ||||||||||||||||||||||||||||||||||||||||||||||||||||||||||||
Sbjct  11622  TTCCGGCATCGATGAAGAACGCAGCGAAATGCGATAAGTAATGTGAATTGCAGAATTCAG  11681

Query  307    TGAATCATCGAGTCTTTGAACGCACATTGCGCCCCCTGGTATTCCGGGGGGCATGCCTGT  366
              ||||||||||||||||||||||||||||||||||||||||||||||||||||||||||||
Sbjct  11682  TGAATCATCGAGTCTTTGAACGCACATTGCGCCCCCTGGTATTCCGGGGGGCATGCCTGT  11741

Query  367    CCGAGCGTCATTGCTGCCCTCAAGCACGGCTTGTGTGTTGGGCCCCCGTCCCCCT-CTCC  425
              |||||||||||||||||||||||||||||||||||||||||||||||| |||||  ||||
Sbjct  11742  CCGAGCGTCATTGCTGCCCTCAAGCACGGCTTGTGTGTTGGGCCCCCGCCCCCCGGCTCC  11801

Query  426    CGGGGGACGGGCCCGAAAGGCAGCGGCGGCACCGCGTCCGGTCCTCGAGCGTATGGGGCT  485
              |||||| |||||||||||||||||||||||||||||||||||||||||||||||||||||
Sbjct  11802  CGGGGGGCGGGCCCGAAAGGCAGCGGCGGCACCGCGTCCGGTCCTCGAGCGTATGGGGCT  11861

Query  486    TTGTCACCTGCTCTGTAGGCCCGGCCGGCGCCAGCCGAC-ACCCAACTTTATTTTTCTAA  544
              | |||||| ||||||||||||||||||||||| |||| | ||||  ||  || ||||| |
Sbjct  11862  TCGTCACCCGCTCTGTAGGCCCGGCCGGCGCCCGCCGGCGACCCCCCTCAATCTTTCTCA  11921

Query  545    GGTTGACCTCGGATCAGGTAGGGATACCCGCTGAACTTAA  584
              ||||||||||||||||||||||||||||||||||||||||
Sbjct  11922  GGTTGACCTCGGATCAGGTAGGGATACCCGCTGAACTTAA  11961


 Score = 832 bits (450),  Expect = 0.0
 Identities = 539/580 (93%), Gaps = 14/580 (2%)
 Strand=Plus/Plus

Query  7      TTCCGTAGGTGAACCTGCGGAAGGATCATTACCGAGTGAGGGCCCTCTGGGTCCAACCTC  66
              ||||||||||||||||||||||||||||||||||||||||||||||||||||||||||||
Sbjct  29179  TTCCGTAGGTGAACCTGCGGAAGGATCATTACCGAGTGAGGGCCCTCTGGGTCCAACCTC  29238

Query  67     CCACCCGTGTCTATCGTACCTTGTTGCTTcggcgggcccgccgtttcgacggccgccggg  126
              |||||||||| |||| ||||| |||||||||||||||||||||||   | ||||||||||
Sbjct  29239  CCACCCGTGTTTATCATACCTAGTTGCTTCGGCGGGCCCGCCGTT---A-GGCCGCCGGG  29294

Query  127    gaggccttgcgcccccgggcccgcgcccgccgAAGACCCCAACATGAACGCTGTTCTGAA  186
              | || |   |||||||||||||||||||||||||| ||||  | ||||||||| |||| |
Sbjct  29295  G-GG-CACCCGCCCCCGGGCCCGCGCCCGCCGAAG-CCCC--CCTGAACGCTG-TCTG-A  29347

Query  187    AGTATGCAGTCTGAGTTGATTATCGTAATCAGTTAAAACTTTCAACAACGGATCTCTTGG  246
              ||  |||||||||||  ||||| |  ||||||| ||||||||||||||||||||||||||
Sbjct  29348  AGATTGCAGTCTGAG-CGATTAGCTAAATCAGTCAAAACTTTCAACAACGGATCTCTTGG  29406

Query  247    TTCCGGCATCGATGAAGAACGCAGCGAAATGCGATAAGTAATGTGAATTGCAGAATTCAG  306
              ||||||||||||||||||||||||||||||||||||||||||||||||||||||||||||
Sbjct  29407  TTCCGGCATCGATGAAGAACGCAGCGAAATGCGATAAGTAATGTGAATTGCAGAATTCAG  29466

Query  307    TGAATCATCGAGTCTTTGAACGCACATTGCGCCCCCTGGTATTCCGGGGGGCATGCCTGT  366
              ||||||||||||||||||||||||||||||||||||||||||||||||||||||||||||
Sbjct  29467  TGAATCATCGAGTCTTTGAACGCACATTGCGCCCCCTGGTATTCCGGGGGGCATGCCTGT  29526

Query  367    CCGAGCGTCATTGCTGCCCTCAAGCACGGCTTGTGTGTTGGGCCCCCGTCCCCCT-CTCC  425
              |||||||||||||||||||||||||||||||||||||||||||||||| |||||  ||||
Sbjct  29527  CCGAGCGTCATTGCTGCCCTCAAGCACGGCTTGTGTGTTGGGCCCCCGCCCCCCGGCTCC  29586

Query  426    CGGGGGACGGGCCCGAAAGGCAGCGGCGGCACCGCGTCCGGTCCTCGAGCGTATGGGGCT  485
              |||||| |||||||||||||||||||||||||||||||||||||||||||||||||||||
Sbjct  29587  CGGGGGGCGGGCCCGAAAGGCAGCGGCGGCACCGCGTCCGGTCCTCGAGCGTATGGGGCT  29646

Query  486    TTGTCACCTGCTCTGTAGGCCCGGCCGGCGCCAGCCGAC-ACCCAACTTTATTTTTCTAA  544
              | |||||| ||||||||||||||||||||||| |||| | ||||  ||  || ||||| |
Sbjct  29647  TCGTCACCCGCTCTGTAGGCCCGGCCGGCGCCCGCCGGCGACCCCCCTCAATCTTTCTCA  29706

Query  545    GGTTGACCTCGGATCAGGTAGGGATACCCGCTGAACTTAA  584
              ||||||||||||||||||||||||||||||||||||||||
Sbjct  29707  GGTTGACCTCGGATCAGGTAGGGATACCCGCTGAACTTAA  29746


 Score = 828 bits (448),  Expect = 0.0
 Identities = 539/581 (93%), Gaps = 14/581 (2%)
 Strand=Plus/Plus

Query  7      TTCCGTAGGTGAACCTGCGGAAGGATCATTACCGAGTGAGGGCCCTCTGGGTCCAACCTC  66
              ||||||||||||||||||||||||||||||||||||||||||||||||||||||||||||
Sbjct  20270  TTCCGTAGGTGAACCTGCGGAAGGATCATTACCGAGTGAGGGCCCTCTGGGTCCAACCTC  20329

Query  67     CCACCCGTGTCTATCGTACCTTGTTGCTTcggcgggcccgccgtttcgacggccgccggg  126
              |||||||||| |||| ||||| |||||||||||||||||||||||   | ||||||||||
Sbjct  20330  CCACCCGTGTTTATCATACCTAGTTGCTTCGGCGGGCCCGCCGTT---A-GGCCGCCGGG  20385

Query  127    gaggccttgcgcccccgggcccgcgcccgccgAAGACCCCAACATG-AACGCTGTTCTGA  185
              | || |   |||||||||||||||||||||||||| ||||  | || ||||||| |||| 
Sbjct  20386  G-GG-CACCCGCCCCCGGGCCCGCGCCCGCCGAAG-CCCC-CCCTGAAACGCTG-TCTG-  20439

Query  186    AAGTATGCAGTCTGAGTTGATTATCGTAATCAGTTAAAACTTTCAACAACGGATCTCTTG  245
              |||  |||||||||||  ||||| |  ||||||| |||||||||||||||||||||||||
Sbjct  20440  AAGATTGCAGTCTGAG-CGATTAGCTAAATCAGTCAAAACTTTCAACAACGGATCTCTTG  20498

Query  246    GTTCCGGCATCGATGAAGAACGCAGCGAAATGCGATAAGTAATGTGAATTGCAGAATTCA  305
              ||||||||||||||||||||||||||||||||||||||||||||||||||||||||||||
Sbjct  20499  GTTCCGGCATCGATGAAGAACGCAGCGAAATGCGATAAGTAATGTGAATTGCAGAATTCA  20558

Query  306    GTGAATCATCGAGTCTTTGAACGCACATTGCGCCCCCTGGTATTCCGGGGGGCATGCCTG  365
              ||||||||||||||||||||||||||||||||||||||||||||||||||||||||||||
Sbjct  20559  GTGAATCATCGAGTCTTTGAACGCACATTGCGCCCCCTGGTATTCCGGGGGGCATGCCTG  20618

Query  366    TCCGAGCGTCATTGCTGCCCTCAAGCACGGCTTGTGTGTTGGGCCCCCGTCCCCCT-CTC  424
              ||||||||||||||||||||||||||||||||||||||||||||||||| |||||  |||
Sbjct  20619  TCCGAGCGTCATTGCTGCCCTCAAGCACGGCTTGTGTGTTGGGCCCCCGCCCCCCGGCTC  20678

Query  425    CCGGGGGACGGGCCCGAAAGGCAGCGGCGGCACCGCGTCCGGTCCTCGAGCGTATGGGGC  484
              ||||||| ||||||||||||||||||||||||||||||||||||||||||||||||||||
Sbjct  20679  CCGGGGGGCGGGCCCGAAAGGCAGCGGCGGCACCGCGTCCGGTCCTCGAGCGTATGGGGC  20738

Query  485    TTTGTCACCTGCTCTGTAGGCCCGGCCGGCGCCAGCCGAC-ACCCAACTTTATTTTTCTA  543
              || |||||| ||||||||||||||||||||||| |||| | ||||  ||  || ||||| 
Sbjct  20739  TTCGTCACCCGCTCTGTAGGCCCGGCCGGCGCCCGCCGGCGACCCCCCTCAATCTTTCTC  20798

Query  544    AGGTTGACCTCGGATCAGGTAGGGATACCCGCTGAACTTAA  584
              |||||||||||||||||||||||||||||||||||||||||
Sbjct  20799  AGGTTGACCTCGGATCAGGTAGGGATACCCGCTGAACTTAA  20839


>JAMZTW010000085.1 Penicillium simplicissimum strain A4 tig00000142, whole genome 
shotgun sequence
Length=17038

 Score = 832 bits (450),  Expect = 0.0
 Identities = 539/580 (93%), Gaps = 13/580 (2%)
 Strand=Plus/Plus

Query  7     TTCCGTAGGTGAACCTGCGGAAGGATCATTACCGAGTGAGGGCCCTCTGGGTCCAACCTC  66
             ||||||||||||||||||||||||||||||||||||||||||||||||||||||||||||
Sbjct  6382  TTCCGTAGGTGAACCTGCGGAAGGATCATTACCGAGTGAGGGCCCTCTGGGTCCAACCTC  6441

Query  67    CCACCCGTGTCTATCGTACCTTGTTGCTTcggcgggcccgccgtttcgacggccgccggg  126
             |||||||||| |||| ||||| |||||||||||||||||||||||   | ||||||||||
Sbjct  6442  CCACCCGTGTTTATCATACCTAGTTGCTTCGGCGGGCCCGCCGTT---A-GGCCGCCGGG  6497

Query  127   gaggccttgcgcccccgggcccgcgcccgccgAAGACCCCAACATGAACGCTGTTCTGAA  186
             | || |   |||||||||||||||||||||||||| ||||  | |||||||||| ||| |
Sbjct  6498  G-GG-CACCCGCCCCCGGGCCCGCGCCCGCCGAAG-CCCC-CCCTGAACGCTGT-CTG-A  6551

Query  187   AGTATGCAGTCTGAGTTGATTATCGTAATCAGTTAAAACTTTCAACAACGGATCTCTTGG  246
             ||  |||||||||||  ||||| |  ||||||| ||||||||||||||||||||||||||
Sbjct  6552  AGATTGCAGTCTGAG-CGATTAGCTAAATCAGTCAAAACTTTCAACAACGGATCTCTTGG  6610

Query  247   TTCCGGCATCGATGAAGAACGCAGCGAAATGCGATAAGTAATGTGAATTGCAGAATTCAG  306
             ||||||||||||||||||||||||||||||||||||||||||||||||||||||||||||
Sbjct  6611  TTCCGGCATCGATGAAGAACGCAGCGAAATGCGATAAGTAATGTGAATTGCAGAATTCAG  6670

Query  307   TGAATCATCGAGTCTTTGAACGCACATTGCGCCCCCTGGTATTCCGGGGGGCATGCCTGT  366
             ||||||||||||||||||||||||||||||||||||||||||||||||||||||||||||
Sbjct  6671  TGAATCATCGAGTCTTTGAACGCACATTGCGCCCCCTGGTATTCCGGGGGGCATGCCTGT  6730

Query  367   CCGAGCGTCATTGCTGCCCTCAAGCACGGCTTGTGTGTTGGGCCCCCGTCCCCCT-CTCC  425
             |||||||||||||||||||||||||||||||||||||||||||||||| |||||  ||||
Sbjct  6731  CCGAGCGTCATTGCTGCCCTCAAGCACGGCTTGTGTGTTGGGCCCCCGCCCCCCGGCTCC  6790

Query  426   CGGGGGACGGGCCCGAAAGGCAGCGGCGGCACCGCGTCCGGTCCTCGAGCGTATGGGGCT  485
             |||||| |||||||||||||||||||||||||||||||||||||||||||||||||||||
Sbjct  6791  CGGGGGGCGGGCCCGAAAGGCAGCGGCGGCACCGCGTCCGGTCCTCGAGCGTATGGGGCT  6850

Query  486   TTGTCACCTGCTCTGTAGGCCCGGCCGGCGCCAGCCGAC-ACCCAACTTTATTTTTCTAA  544
             | |||||| ||||||||||||||||||||||| |||| | ||||  ||  || ||||| |
Sbjct  6851  TCGTCACCCGCTCTGTAGGCCCGGCCGGCGCCCGCCGGCGACCCCCCTCAATCTTTCTCA  6910

Query  545   GGTTGACCTCGGATCAGGTAGGGATACCCGCTGAACTTAA  584
             ||||||||||||||||||||||||||||||||||||||||
Sbjct  6911  GGTTGACCTCGGATCAGGTAGGGATACCCGCTGAACTTAA  6950


>JAMZTW010000078.1 Penicillium simplicissimum strain A4 tig00000123, whole genome 
shotgun sequence
Length=2199892

 Score = 832 bits (450),  Expect = 0.0
 Identities = 539/580 (93%), Gaps = 13/580 (2%)
 Strand=Plus/Minus

Query  7     TTCCGTAGGTGAACCTGCGGAAGGATCATTACCGAGTGAGGGCCCTCTGGGTCCAACCTC  66
             ||||||||||||||||||||||||||||||||||||||||||||||||||||||||||||
Sbjct  6357  TTCCGTAGGTGAACCTGCGGAAGGATCATTACCGAGTGAGGGCCCTCTGGGTCCAACCTC  6298

Query  67    CCACCCGTGTCTATCGTACCTTGTTGCTTcggcgggcccgccgtttcgacggccgccggg  126
             |||||||||| |||| ||||| |||||||||||||||||||||||   | ||||||||||
Sbjct  6297  CCACCCGTGTTTATCATACCTAGTTGCTTCGGCGGGCCCGCCGTT---A-GGCCGCCGGG  6242

Query  127   gaggccttgcgcccccgggcccgcgcccgccgAAGACCCCAACATGAACGCTGTTCTGAA  186
             | || |   |||||||||||||||||||||||||| ||||  | |||||||||| ||| |
Sbjct  6241  G-GG-CACCCGCCCCCGGGCCCGCGCCCGCCGAAG-CCCC-CCCTGAACGCTGT-CTG-A  6188

Query  187   AGTATGCAGTCTGAGTTGATTATCGTAATCAGTTAAAACTTTCAACAACGGATCTCTTGG  246
             ||  |||||||||||  ||||| |  ||||||| ||||||||||||||||||||||||||
Sbjct  6187  AGATTGCAGTCTGAG-CGATTAGCTAAATCAGTCAAAACTTTCAACAACGGATCTCTTGG  6129

Query  247   TTCCGGCATCGATGAAGAACGCAGCGAAATGCGATAAGTAATGTGAATTGCAGAATTCAG  306
             ||||||||||||||||||||||||||||||||||||||||||||||||||||||||||||
Sbjct  6128  TTCCGGCATCGATGAAGAACGCAGCGAAATGCGATAAGTAATGTGAATTGCAGAATTCAG  6069

Query  307   TGAATCATCGAGTCTTTGAACGCACATTGCGCCCCCTGGTATTCCGGGGGGCATGCCTGT  366
             ||||||||||||||||||||||||||||||||||||||||||||||||||||||||||||
Sbjct  6068  TGAATCATCGAGTCTTTGAACGCACATTGCGCCCCCTGGTATTCCGGGGGGCATGCCTGT  6009

Query  367   CCGAGCGTCATTGCTGCCCTCAAGCACGGCTTGTGTGTTGGGCCCCCGTCCCCCT-CTCC  425
             |||||||||||||||||||||||||||||||||||||||||||||||| |||||  ||||
Sbjct  6008  CCGAGCGTCATTGCTGCCCTCAAGCACGGCTTGTGTGTTGGGCCCCCGCCCCCCGGCTCC  5949

Query  426   CGGGGGACGGGCCCGAAAGGCAGCGGCGGCACCGCGTCCGGTCCTCGAGCGTATGGGGCT  485
             |||||| |||||||||||||||||||||||||||||||||||||||||||||||||||||
Sbjct  5948  CGGGGGGCGGGCCCGAAAGGCAGCGGCGGCACCGCGTCCGGTCCTCGAGCGTATGGGGCT  5889

Query  486   TTGTCACCTGCTCTGTAGGCCCGGCCGGCGCCAGCCGAC-ACCCAACTTTATTTTTCTAA  544
             | |||||| ||||||||||||||||||||||| |||| | ||||  ||  || ||||| |
Sbjct  5888  TCGTCACCCGCTCTGTAGGCCCGGCCGGCGCCCGCCGGCGACCCCCCTCAATCTTTCTCA  5829

Query  545   GGTTGACCTCGGATCAGGTAGGGATACCCGCTGAACTTAA  584
             ||||||||||||||||||||||||||||||||||||||||
Sbjct  5828  GGTTGACCTCGGATCAGGTAGGGATACCCGCTGAACTTAA  5789


>JAMADU010000619.1 Penicillium janthinellum strain PG2902 ctg_619, whole genome 
shotgun sequence
Length=8784

 Score = 830 bits (449),  Expect = 0.0
 Identities = 544/587 (93%), Gaps = 17/587 (3%)
 Strand=Plus/Plus

Query  1     CAAGGTTTCCGTAGGTGAACCTGCGGAAGGATCATTACCGAGTGAGGGCCCTCTGGGTCC  60
             |||||||||||||||||||||||||||||||||||||||||||| |||||||||||||||
Sbjct  7667  CAAGGTTTCCGTAGGTGAACCTGCGGAAGGATCATTACCGAGTGCGGGCCCTCTGGGTCC  7726

Query  61    AACCTCCCACCCGTGTCTATCGTACCTTGTTGCTTcggcgggcccgccgtttcgacggcc  120
             |||||||||||||||| |||||||||||||||||||||||||||||||||  | | ||||
Sbjct  7727  AACCTCCCACCCGTGTTTATCGTACCTTGTTGCTTCGGCGGGCCCGCCGT--C-A-GGCC  7782

Query  121   gccggggaggccttgcgcccccgggcccgcgcccgccgAAGACCCCAACATGAACGCTGT  180
             ||||||| || |   |||||||||||||||||||||||||||| ||    ||||||||| 
Sbjct  7783  GCCGGGG-GG-CACCCGCCCCCGGGCCCGCGCCCGCCGAAGACACC--TGTGAACGCTG-  7837

Query  181   TCTGAAAGTATGCAGTCTGAGTTGATTATCGT-AATCAGTTAAAACTTTCAACAACGGAT  239
             |||| |||  |||||||||||  |||||  || |||||||||||||||||||||||||||
Sbjct  7838  TCTG-AAGATTGCAGTCTGAG-CGATTA--GTAAATCAGTTAAAACTTTCAACAACGGAT  7893

Query  240   CTCTTGGTTCCGGCATCGATGAAGAACGCAGCGAAATGCGATAAGTAATGTGAATTGCAG  299
             ||||||||||||||||||||||||||||||||||||||||||||||||||||||||||||
Sbjct  7894  CTCTTGGTTCCGGCATCGATGAAGAACGCAGCGAAATGCGATAAGTAATGTGAATTGCAG  7953

Query  300   AATTCAGTGAATCATCGAGTCTTTGAACGCACATTGCGCCCCCTGGTATTCCGGGGGGCA  359
             ||||||||||||||||||||||||||||||||||||||||||||||||||||||||||||
Sbjct  7954  AATTCAGTGAATCATCGAGTCTTTGAACGCACATTGCGCCCCCTGGTATTCCGGGGGGCA  8013

Query  360   TGCCTGTCCGAGCGTCATTGCTGCCCTCAAGCACGGCTTGTGTGTTGGGCCCCCGTCCCC  419
             ||||||||||||||||||||||||||||||||||||||||||||||||||||||| ||||
Sbjct  8014  TGCCTGTCCGAGCGTCATTGCTGCCCTCAAGCACGGCTTGTGTGTTGGGCCCCCGCCCCC  8073

Query  420   CTCTCCCGGGGGACGGGCCCGAAAGGCAGCGGCGGCACCGCGTCCGGTCCTCGAGCGTAT  479
             |  ||||||||| |||||||||||||||||||||||||||||||||||||||||||||||
Sbjct  8074  CGGTCCCGGGGGGCGGGCCCGAAAGGCAGCGGCGGCACCGCGTCCGGTCCTCGAGCGTAT  8133

Query  480   GGGGCTTTGTCACCTGCTC-TGTAGGCCCGGCCGGCGCCAGCCGAC-ACCCAACTTTATT  537
             ||||||| |||||| |||| ||||||||||||||||||| |||| | ||||   |  || 
Sbjct  8134  GGGGCTTCGTCACCCGCTCTTGTAGGCCCGGCCGGCGCCCGCCGGCGACCCCCATCAATC  8193

Query  538   TTTCTAAGGTTGACCTCGGATCAGGTAGGGATACCCGCTGAACTTAA  584
             ||||  |||||||||||||||||||||||||||||||||||||||||
Sbjct  8194  TTTCC-AGGTTGACCTCGGATCAGGTAGGGATACCCGCTGAACTTAA  8239


>JAMZTW010000111.1 Penicillium simplicissimum strain A4 tig00000175, whole genome 
shotgun sequence
Length=11520

 Score = 828 bits (448),  Expect = 0.0
 Identities = 539/581 (93%), Gaps = 14/581 (2%)
 Strand=Plus/Minus

Query  7     TTCCGTAGGTGAACCTGCGGAAGGATCATTACCGAGTGAGGGCCCTCTGGGTCCAACCTC  66
             ||||||||||||||||||||||||||||||||||||||||||||||||||||||||||||
Sbjct  2571  TTCCGTAGGTGAACCTGCGGAAGGATCATTACCGAGTGAGGGCCCTCTGGGTCCAACCTC  2512

Query  67    CCACCCGTGTCTATCGTACCTTGTTGCTTcggcgggcccgccgtttcgacggccgccggg  126
             |||||||||| |||| ||||| |||||||||||||||||||||||   | ||||||||||
Sbjct  2511  CCACCCGTGTTTATCATACCTAGTTGCTTCGGCGGGCCCGCCGTT---A-GGCCGCCGGG  2456

Query  127   gaggccttgcgcccccgggcccgcgcccgccgAAGACCCCAACATGAACGCTGTTCTGAA  186
             | || |   |||||||||||||||||||||||||| ||||  | |||||||||| ||| |
Sbjct  2455  G-GG-CACCCGCCCCCGGGCCCGCGCCCGCCGAAG-CCCC-CCCTGAACGCTGT-CTG-A  2402

Query  187   AGTATGCAGTCTGAGTTGATTATCGTAATCAGTTAAAACTTTCAACAACGGATCTCTTGG  246
             ||  |||||||||||  ||||| |  ||||||| ||||||||||||||||||||||||||
Sbjct  2401  AGATTGCAGTCTGAG-CGATTAGCTAAATCAGTCAAAACTTTCAACAACGGATCTCTTGG  2343

Query  247   TTCCGGCATCGATGAAGAACGCAGCGAAATGCGATAAGTAATGTGAATTGCAGAATTCAG  306
             ||||||||||||||||||||||||||||||||||||||||||||||||||||||||||||
Sbjct  2342  TTCCGGCATCGATGAAGAACGCAGCGAAATGCGATAAGTAATGTGAATTGCAGAATTCAG  2283

Query  307   TGAATCATCGAGTCTTTGAACGCACATTGCGCCCCCTGGTATTCCGGGGGGCATGCCTGT  366
             ||||||||||||||||||||||||||||||||||||||||||||||||||||||||||||
Sbjct  2282  TGAATCATCGAGTCTTTGAACGCACATTGCGCCCCCTGGTATTCCGGGGGGCATGCCTGT  2223

Query  367   CCGAGCGTCATTGCTGCCCTCAAGCACGGCTTGTGTGTTGGGCCCCCGTCCCCCT-CTCC  425
             |||||||||||||||||||||||||||||||||||||||||||||||| |||||  ||||
Sbjct  2222  CCGAGCGTCATTGCTGCCCTCAAGCACGGCTTGTGTGTTGGGCCCCCGCCCCCCGGCTCC  2163

Query  426   CGGGGGACGGGCCCGAAAGGCAGCGGCGGCACCGCGTCCGGTCCTCGAGCGTATGGGGCT  485
             |||||| |||||||||||||||||||||||||||||||||||||||||||||||||||||
Sbjct  2162  CGGGGGGCGGGCCCGAAAGGCAGCGGCGGCACCGCGTCCGGTCCTCGAGCGTATGGGGCT  2103

Query  486   TTG-TCACCTGCTCTGTAGGCCCGGCCGGCGCCAGCCGAC-ACCCAACTTTATTTTTCTA  543
             | | ||||| ||||||||||||||||||||||| |||| | ||||  ||  || ||||| 
Sbjct  2102  TCGGTCACCCGCTCTGTAGGCCCGGCCGGCGCCCGCCGGCGACCCCCCTCAATCTTTCTC  2043

Query  544   AGGTTGACCTCGGATCAGGTAGGGATACCCGCTGAACTTAA  584
             |||||||||||||||||||||||||||||||||||||||||
Sbjct  2042  AGGTTGACCTCGGATCAGGTAGGGATACCCGCTGAACTTAA  2002


 Score = 806 bits (436),  Expect = 0.0
 Identities = 534/579 (92%), Gaps = 15/579 (3%)
 Strand=Plus/Minus

Query  7      TTCCGTAGGTGAACCTGCGGAAGGATCATTACCGAGTGAGGGCCCTCTGGGTCCAACCTC  66
              |||||||||||||||||||||||||||||||||||||||||  |||||||||||||||||
Sbjct  11457  TTCCGTAGGTGAACCTGCGGAAGGATCATTACCGAGTGAGG--CCTCTGGGTCCAACCTC  11400

Query  67     CCACCCGTGTCTATCGTACCTTGTTGCTTcggcgggcccgccgtttcgacggccgccggg  126
              |||||||||| |||| ||||| |||||||||||||||||||||||   | ||||||||||
Sbjct  11399  CCACCCGTGTTTATCATACCTAGTTGCTTCGGCGGGCCCGCCGTT---A-GGCCGCCGGG  11344

Query  127    gaggccttgcgcccccgggcccgcgcccgccgAAGACCCCAACATGAACGCTGTTCTGAA  186
              | || |   |||||||||||||||||||||||||| ||||  | |||||||||| ||| |
Sbjct  11343  G-GG-CACCCGCCCCCGGGCCCGCGCCCGCCGAAG-CCCC-CCCTGAACGCTGT-CTG-A  11290

Query  187    AGTATGCAGTCTGAGTTGATTATCGTAATCAGTTAAAACTTTCAACAACGGATCTCTTGG  246
              ||  |||||||||||  ||||| |  ||||||| ||||||||||||||||||||||||||
Sbjct  11289  AGATTGCAGTCTGAG-CGATTAGCTAAATCAGTCAAAACTTTCAACAACGGATCTCTTGG  11231

Query  247    TTCCGGCATCGATGAAGAACGCAGCGAAATGCGATAAGTAATGTGAATTGCAGAATTCAG  306
              ||||||||||||||||||||||||||||||||||||||||||||||||||||||||||||
Sbjct  11230  TTCCGGCATCGATGAAGAACGCAGCGAAATGCGATAAGTAATGTGAATTGCAGAATTCAG  11171

Query  307    TGAATCATCGAGTCTTTGAACGCACATTGCGCCCCCTGGTATTCCGGGGGGCATGCCTGT  366
              ||||||||||||||||||||||||||||||||||||||||||||||||||||||||||||
Sbjct  11170  TGAATCATCGAGTCTTTGAACGCACATTGCGCCCCCTGGTATTCCGGGGGGCATGCCTGT  11111

Query  367    CCGAGCGTCATTGCTGCCCTCAAGCACGGCTTGTGTGTTGGGCCCCCGTCCCCCTCTCCC  426
              ||||||||||||||||||||||||||||||||||||||||||||| |  ||||  |||||
Sbjct  11110  CCGAGCGTCATTGCTGCCCTCAAGCACGGCTTGTGTGTTGGGCCCGC-CCCCCGGCTCCC  11052

Query  427    GGGGGACGGGCCCGAAAGGCAGCGGCGGCACCGCGTCCGGTCCTCGAGCGTATGGGGCTT  486
              ||||| ||||||||||||||||||||||||||||||||||||||||||||||||||||||
Sbjct  11051  GGGGGGCGGGCCCGAAAGGCAGCGGCGGCACCGCGTCCGGTCCTCGAGCGTATGGGGCTT  10992

Query  487    TGTCACCTGCTCTGTAGGCCCGGCCGGCGCCAGCCGAC-ACCCAACTTTATTTTTCTAAG  545
               |||||| ||||||||||||||||||||||| |||| | ||||  ||  || ||||| ||
Sbjct  10991  CGTCACCCGCTCTGTAGGCCCGGCCGGCGCCCGCCGGCGACCCCCCTCAATCTTTCTCAG  10932

Query  546    GTTGACCTCGGATCAGGTAGGGATACCCGCTGAACTTAA  584
              |||||||||||||||||||||||||||||||||||||||
Sbjct  10931  GTTGACCTCGGATCAGGTAGGGATACCCGCTGAACTTAA  10893


>CAKMRK010000230.1 Penicillium sclerotigenum genome assembly, contig: 230, whole 
genome shotgun sequence
Length=3301

 Score = 819 bits (443),  Expect = 0.0
 Identities = 542/587 (92%), Gaps = 18/587 (3%)
 Strand=Plus/Plus

Query  1     CAAGGTTTCCGTAGGTGAACCTGCGGAAGGATCATTACCGAGTGAGGGCCCTCTGGGTCC  60
             ||||||||||||||||||||||||||||||||||||||||||||||||||||||||||||
Sbjct  1617  CAAGGTTTCCGTAGGTGAACCTGCGGAAGGATCATTACCGAGTGAGGGCCCTCTGGGTCC  1676

Query  61    AACCTCCCACCCGTGTCTATCGTACCTTGTTGCTTcggcgggcccgccgtttcgac-ggc  119
             |||||||||||||||| |||  |||||||||||||||||||||||||| ||   || |||
Sbjct  1677  AACCTCCCACCCGTGTTTATT-TACCTTGTTGCTTCGGCGGGCCCGCC-TTA--ACTGGC  1732

Query  120   cgccggggaggccttgcgcccccgggcccgcgcccgccgAAGACCCCAACATGAACGCTG  179
             |||||||| || ||  |||||||||||||||||||||||||||| ||  |  |||| |||
Sbjct  1733  CGCCGGGG-GG-CTCACGCCCCCGGGCCCGCGCCCGCCGAAGACACCCTC--GAACTCTG  1788

Query  180   TTCTGAAAGTATGCAGTCTGAGTTGATTATCGTAATCAGTTAAAACTTTCAACAACGGAT  239
             | ||||| |  ||||||||||| |||  || | ||| | |||||||||||||||||||||
Sbjct  1789  T-CTGAA-GATTGCAGTCTGAG-TGAAAATAGAAATTATTTAAAACTTTCAACAACGGAT  1845

Query  240   CTCTTGGTTCCGGCATCGATGAAGAACGCAGCGAAATGCGATAAGTAATGTGAATTGCAG  299
             ||||||||||||||||||||||||||||||||||||||||||| ||||||||||||||| 
Sbjct  1846  CTCTTGGTTCCGGCATCGATGAAGAACGCAGCGAAATGCGATACGTAATGTGAATTGCA-  1904

Query  300   AATTCAGTGAATCATCGAGTCTTTGAACGCACATTGCGCCCCCTGGTATTCCGGGGGGCA  359
             ||||||||||||||||||||||||||||||||||||||||||||||||||||||||||||
Sbjct  1905  AATTCAGTGAATCATCGAGTCTTTGAACGCACATTGCGCCCCCTGGTATTCCGGGGGGCA  1964

Query  360   TGCCTGTCCGAGCGTCATTGCTGCCCTCAAGCACGGCTTGTGTGTTGGGCCCCCGTCCCC  419
             ||||||||||||||||||||||||||||||||||||||||||||||||||||| |||| |
Sbjct  1965  TGCCTGTCCGAGCGTCATTGCTGCCCTCAAGCACGGCTTGTGTGTTGGGCCCC-GTCCTC  2023

Query  420   CTCTCCCGGGGGACGGGCCCGAAAGGCAGCGGCGGCACCGCGTCCGGTCCTCGAGCGTAT  479
             |  |||||||||||||||||||||||||||||||||||||||||||||||||||||||||
Sbjct  2024  CGTTCCCGGGGGACGGGCCCGAAAGGCAGCGGCGGCACCGCGTCCGGTCCTCGAGCGTAT  2083

Query  480   GGGGCTTTGTCACCTGCTCTGTAGGCCCGGCCGGCGCCAGCCGA-CA-CCCAACTTTATT  537
             |||||||||||||| ||||||||||||||||||||||| ||||| || ||| | ||| ||
Sbjct  2084  GGGGCTTTGTCACCCGCTCTGTAGGCCCGGCCGGCGCCTGCCGATCAACCCCAATTT-TT  2142

Query  538   TTTCTAAGGTTGACCTCGGATCAGGTAGGGATACCCGCTGAACTTAA  584
             | ||  |||||||||||||||||||||||||||||||||||||||||
Sbjct  2143  TATCC-AGGTTGACCTCGGATCAGGTAGGGATACCCGCTGAACTTAA  2188


>JAMZTW010000092.1 Penicillium simplicissimum strain A4 tig00000151, whole genome 
shotgun sequence
Length=10450

 Score = 819 bits (443),  Expect = 0.0
 Identities = 539/583 (92%), Gaps = 16/583 (3%)
 Strand=Plus/Plus

Query  7     TTCCGTAGGTGAACCTGCGGAAGGATCATTACCGAGTGAGGGCCCTCTGGGTCCAACCTC  66
             ||||||||||||||||||||||||||||||||||||||||||||||||||||||||||||
Sbjct  7776  TTCCGTAGGTGAACCTGCGGAAGGATCATTACCGAGTGAGGGCCCTCTGGGTCCAACCTC  7835

Query  67    CCACCCGTGTCTATCGTACCTTGTTGCTTcggcgggcccgccgtttcgacggccgccggg  126
             |||||||||| |||| ||||| |||||||||||||||||||||||   | ||||||||||
Sbjct  7836  CCACCCGTGTTTATCATACCTAGTTGCTTCGGCGGGCCCGCCGTT---A-GGCCGCCGGG  7891

Query  127   gaggccttgcgcccccgggcccgcgcccgccgAAGACCCCAACATGAACGCTGTTCTGAA  186
             | || |   |||||||||||||||||||||||||| ||||  | |||||||||| ||| |
Sbjct  7892  G-GG-CACCCGCCCCCGGGCCCGCGCCCGCCGAAG-CCCC-CCCTGAACGCTGT-CTG-A  7945

Query  187   AGTATGCAGTCTGAGTTGATTATCGTAATCAGTTAAAACTTTCAACAACGGATCTCTTGG  246
             ||  |||||||||||  ||||| |  ||||||| ||||||||||||||||||||||||||
Sbjct  7946  AGATTGCAGTCTGAG-CGATTAGCTAAATCAGTCAAAACTTTCAACAACGGATCTCTTGG  8004

Query  247   TTCCGGCATCGATGAAGAACGCAGCGAAATGCGATAAGTAATGTGAATTGCAGAATTCAG  306
             ||||||||||||||||||||||||||||||||||||||||||||||||||||||||||||
Sbjct  8005  TTCCGGCATCGATGAAGAACGCAGCGAAATGCGATAAGTAATGTGAATTGCAGAATTCAG  8064

Query  307   TGAATCATCGAGTCTTTGAACGCACATTGCGCCCCCTGGTATTCCGGGGGGCATGCCTGT  366
             ||||||||||||||||||||||||||||||||||||||||||||||||||||||||||||
Sbjct  8065  TGAATCATCGAGTCTTTGAACGCACATTGCGCCCCCTGGTATTCCGGGGGGCATGCCTGT  8124

Query  367   CCGAGCGTCATTGCTGCCCTCAAGCACGGCTTGTGTGTTGGGCCCCCGTCCCCCT--CTC  424
             |||||||||||||||||||||||||||||||||||||||||||||||| |||||   |||
Sbjct  8125  CCGAGCGTCATTGCTGCCCTCAAGCACGGCTTGTGTGTTGGGCCCCCGCCCCCCCGGCTC  8184

Query  425   CCGGGGGACGGGCCCGAAAGGCAGCGGCGGCA-CCGCGTCCGGTCCTCGAGCGTATGGGG  483
             ||||||| |||||||||||||||||||||||| |||||||||||||||||||||||||||
Sbjct  8185  CCGGGGGGCGGGCCCGAAAGGCAGCGGCGGCACCCGCGTCCGGTCCTCGAGCGTATGGGG  8244

Query  484   CTTTGTCACCTGCTCTGTAGGCCCGGCCGGCGCCAGCCGAC-ACCCAACTTTATT-TTTC  541
             ||| |||||| ||||||||||||||||||||||| |||| | ||||  | | | | ||||
Sbjct  8245  CTTCGTCACCCGCTCTGTAGGCCCGGCCGGCGCCCGCCGGCGACCCCCCCTCAATCTTTC  8304

Query  542   TAAGGTTGACCTCGGATCAGGTAGGGATACCCGCTGAACTTAA  584
             | |||||||||||||||||||||||||||||||||||||||||
Sbjct  8305  TCAGGTTGACCTCGGATCAGGTAGGGATACCCGCTGAACTTAA  8347


>MU158090.1 Crepidotus variabilis strain CBS 506.95 unplaced genomic scaffold 
CPB83scaffold_267, whole genome shotgun sequence
Length=5408

 Score = 817 bits (442),  Expect = 0.0
 Identities = 542/587 (92%), Gaps = 20/587 (3%)
 Strand=Plus/Minus

Query  1     CAAGGTTTCCGTAGGTGAACCTGCGGAAGGATCATTACCGAGTGAGGGCCCTCTGGGTCC  60
             ||||||||||||||||||||||||||||||||||||||||||||||||||||||||||||
Sbjct  3633  CAAGGTTTCCGTAGGTGAACCTGCGGAAGGATCATTACCGAGTGAGGGCCCTCTGGGTCC  3574

Query  61    AACCTCCCACCCGTGTCTATCGTACCTTGTTGCTTcggcgggcccgccgtttcgacggcc  120
             |||||||||||||||||||||||||||||||||||||||||||||||| |  | ||||||
Sbjct  3573  AACCTCCCACCCGTGTCTATCGTACCTTGTTGCTTCGGCGGGCCCGCC-T--C-ACGGCC  3518

Query  121   gccggggaggccttgcgcccccgggcccgcgcccgccgAAGACCCCAACATGAACGCTGT  180
             ||||||| ||| |   ||||||||||||||||||||||||||| || |  ||||| ||||
Sbjct  3517  GCCGGGG-GGCATCT-GCCCCCGGGCCCGCGCCCGCCGAAGACACCTA--TGAACTCTGT  3462

Query  181   TCTGAAAGTATGCAGTCTGAGTTGATTATCGT-AATCAGTTAAAACTTTCAACAACGGAT  239
              ||||| |  |||||||||||| ||  ||  | ||| | |||||||||||||||||||||
Sbjct  3461  -CTGAA-GATTGCAGTCTGAGT-GAA-ATGATAAATTATTTAAAACTTTCAACAACGGAT  3406

Query  240   CTCTTGGTTCCGGCATCGATGAAGAACGCAGCGAAATGCGATAAGTAATGTGAATTGCAG  299
             ||||||||||||||||||||||||||||||||||||||||||| ||||||||||||||||
Sbjct  3405  CTCTTGGTTCCGGCATCGATGAAGAACGCAGCGAAATGCGATACGTAATGTGAATTGCAG  3346

Query  300   AATTCAGTGAATCATCGAGTCTTTGAACGCACATTGCGCCCCCTGGTATTCCGGGGGGCA  359
             ||||||||||||||||||||||||||||||||||||||||| |||||||||||| |||||
Sbjct  3345  AATTCAGTGAATCATCGAGTCTTTGAACGCACATTGCGCCCTCTGGTATTCCGGAGGGCA  3286

Query  360   TGCCTGTCCGAGCGTCATTGCTGCCCTCAAGCACGGCTTGTGTGTTGGGCCCCCGTCCCC  419
             |||||||||||||||||||||||||||||||||||||||||||||| |||||| |||| |
Sbjct  3285  TGCCTGTCCGAGCGTCATTGCTGCCCTCAAGCACGGCTTGTGTGTTAGGCCCC-GTCCTC  3227

Query  420   CTCTCCCGGGGGACGGGCCCGAAAGGCAGCGGCGGCACCGCGTCCGGTCCTCGAGCGTAT  479
             | ||| ||||||||||||| ||||||||||||||||||||||||||||||||||||||||
Sbjct  3226  CGCTCGCGGGGGACGGGCCTGAAAGGCAGCGGCGGCACCGCGTCCGGTCCTCGAGCGTAT  3167

Query  480   GGGGCTTTGTCACCTGCTCTGTAGGCCCGGCCGGCGCCAGCCGA-CACCCA-ACTTTATT  537
             |||||||||||||| ||||||||||||||||||||||| ||||| || ||| ||||| | 
Sbjct  3166  GGGGCTTTGTCACCCGCTCTGTAGGCCCGGCCGGCGCCTGCCGATCAACCACACTTT-TA  3108

Query  538   TTTCTAAGGTTGACCTCGGATCAGGTAGGGATACCCGCTGAACTTAA  584
             || |  |||||||||||||||||||||||||||||||||||||||||
Sbjct  3107  TT-C--AGGTTGACCTCGGATCAGGTAGGGATACCCGCTGAACTTAA  3064


>JAGUQL010000038.1 Penicillium corylophilum strain F5_1S_1A_F NODE_38_length_5643_cov_7165.382681, 
whole genome shotgun sequence
Length=5643

 Score = 817 bits (442),  Expect = 0.0
 Identities = 540/585 (92%), Gaps = 15/585 (3%)
 Strand=Plus/Plus

Query  1     CAAGGTTTCCGTAGGTGAACCTGCGGAAGGATCATTACCGAGTGAGGGCCCTCTGGGTCC  60
             ||||||||||||||||||||||||||||||||||||||||||||||||||||||||||||
Sbjct  1221  CAAGGTTTCCGTAGGTGAACCTGCGGAAGGATCATTACCGAGTGAGGGCCCTCTGGGTCC  1280

Query  61    AACCTCCCACCCGTGTCTATCGTACCTTGTTGCTTcggcgggcccgccgtttcgacggcc  120
             |||||||||||| ||| ||| ||||||||||||||||||||||||||| |  | ||||||
Sbjct  1281  AACCTCCCACCCATGTTTATTGTACCTTGTTGCTTCGGCGGGCCCGCC-T--C-ACGGCC  1336

Query  121   gccggggaggccttgcgcccccgggcccgcgcccgccgAAGACCCCAACATGAACGCTGT  180
             ||||||| ||| ||  |||| | |||||||||||||||||||| |||   ||||| ||||
Sbjct  1337  GCCGGGG-GGC-TTCTGCCCTCTGGCCCGCGCCCGCCGAAGACACCAT--TGAACACTGT  1392

Query  181   TCTGAAAGTATGCAGTCTGAGTTGATTATCGTAATCAGTTAAAACTTTCAACAACGGATC  240
              ||||| |  |||||||||||   |||| |  ||| ||||||||||||||||||||||||
Sbjct  1393  -CTGAA-GATTGCAGTCTGAGCA-ATTAGCTAAATAAGTTAAAACTTTCAACAACGGATC  1449

Query  241   TCTTGGTTCCGGCATCGATGAAGAACGCAGCGAAATGCGATAAGTAATGTGAATTGCAGA  300
             |||||||||||||||||||||||||||||||||||||||||| |||||||||||||||||
Sbjct  1450  TCTTGGTTCCGGCATCGATGAAGAACGCAGCGAAATGCGATACGTAATGTGAATTGCAGA  1509

Query  301   ATTCAGTGAATCATCGAGTCTTTGAACGCACATTGCGCCCCCTGGTATTCCGGGGGGCAT  360
             ||||||||||||||||||||||||||||||||||||||||| ||||||||||||||||||
Sbjct  1510  ATTCAGTGAATCATCGAGTCTTTGAACGCACATTGCGCCCCTTGGTATTCCGGGGGGCAT  1569

Query  361   GCCTGTCCGAGCGTCATTGCTGCCCTCAAGCACGGCTTGTGTGTTGGGCCCCCGTCCCCC  420
             |||||||||||||||||||||||||||||||||||||||||||||||||||| |||| ||
Sbjct  1570  GCCTGTCCGAGCGTCATTGCTGCCCTCAAGCACGGCTTGTGTGTTGGGCCCC-GTCCTCC  1628

Query  421   TCTCCCGGGGGACGGGCCCGAAAGGCAGCGGCGGCACCGCGTCCGGTCCTCGAGCGTATG  480
             | ||||||||||||||||||||||||||||||||||||||||||||||||||||||||||
Sbjct  1629  T-TCCCGGGGGACGGGCCCGAAAGGCAGCGGCGGCACCGCGTCCGGTCCTCGAGCGTATG  1687

Query  481   GGGCTTTGTCACCTGCTC-TGTAGGCCCGGCCGGCGCCAGCCGACACCCAACTTTATTTT  539
             ||||||||||||| |||| ||||||||||||||||||  ||||||| ||| |  | ||||
Sbjct  1688  GGGCTTTGTCACCCGCTCTTGTAGGCCCGGCCGGCGCTTGCCGACAACCATCAATCTTTT  1747

Query  540   TCTAAGGTTGACCTCGGATCAGGTAGGGATACCCGCTGAACTTAA  584
             | | |||||||||||||||||||||||||||||||||||||||||
Sbjct  1748  T-TCAGGTTGACCTCGGATCAGGTAGGGATACCCGCTGAACTTAA  1791


>MSFL01000103.1 Aspergillus heteromorphus CBS 117.55 BO70scaffold_103, whole 
genome shotgun sequence
Length=10327

 Score = 815 bits (441),  Expect = 0.0
 Identities = 541/588 (92%), Gaps = 12/588 (2%)
 Strand=Plus/Minus

Query  1     CAAGGTTTCCGTAGGTGAACCTGCGGAAGGATCATTACCGAGTGAGGG-CCCTCTGGGTC  59
             |||||||||||||||||||||||||||||||||||||||||||| ||| || || ||| |
Sbjct  6187  CAAGGTTTCCGTAGGTGAACCTGCGGAAGGATCATTACCGAGTGCGGGTCCTTCGGGGCC  6128

Query  60    CAACCTCCCACCCGTGTCTATCGTACCTTGTTGCTTcggcgggcccgccgtttcgacggc  119
             |||||||||||||||||||| |||||| ||||||||||||||||||||||  | | ||||
Sbjct  6127  CAACCTCCCACCCGTGTCTACCGTACCATGTTGCTTCGGCGGGCCCGCCGCCT-GTCGGC  6069

Query  120   cgccggggaggccttgcgcccccgggcccgcgcccgccgAAGACCCCAACATGAACGCTG  179
             |||||||| |||  ||| |||||||||||| |||||||||||||||||||| |||| |||
Sbjct  6068  CGCCGGGGGGGCTCTGC-CCCCCGGGCCCGTGCCCGCCGAAGACCCCAACACGAACACTG  6010

Query  180   TTCTGAAAGTATGCAGTCTGAGTTGATT-ATCGTAATCAGTTAAAACTTTCAACAACGGA  238
             | ||||||| ||||||||||||||||||  | | |||||||||||||||||||||| |||
Sbjct  6009  T-CTGAAAGCATGCAGTCTGAGTTGATTCTTTGCAATCAGTTAAAACTTTCAACAATGGA  5951

Query  239   TCTCTTGGTTCCGGCATCGATGAAGAACGCAGCGAAATGCGATAAGTAATGTGAATTGCA  298
             ||||||||||||||||||||||||||||||||||||||||||||| ||||||||||||||
Sbjct  5950  TCTCTTGGTTCCGGCATCGATGAAGAACGCAGCGAAATGCGATAACTAATGTGAATTGCA  5891

Query  299   GAATTCAGTGAATCATCGAGTCTTTGAACGCACATTGCGCCCCCTGGTATTCCGGGGGGC  358
             ||||||||||||||||||||||||||||||||||||||||||||||||||||||||||||
Sbjct  5890  GAATTCAGTGAATCATCGAGTCTTTGAACGCACATTGCGCCCCCTGGTATTCCGGGGGGC  5831

Query  359   ATGCCTGTCCGAGCGTCATTGCTGCCCTCAAGCACGGCTTGTGTGTTGGGCCCCCGTCCC  418
             ||||||||||||||||||||||||||||||||| |||||||||||||||| |  ||||||
Sbjct  5830  ATGCCTGTCCGAGCGTCATTGCTGCCCTCAAGCCCGGCTTGTGTGTTGGGTCGTCGTCCC  5771

Query  419   CCTCTCCCGGGGGACGGGCCCGAAAGGCAGCGGCGGCACCGCGTCCGGTCCTCGAGCGTA  478
             || | || ||||||||||||||||||||||||||||||||||||||| ||||||||||||
Sbjct  5770  CC-CCCCGGGGGGACGGGCCCGAAAGGCAGCGGCGGCACCGCGTCCGATCCTCGAGCGTA  5712

Query  479   TGGGGCTTTGTCACCTGCTCTGTAGGCCCGGCCGGCGCCAGCCGACA-C-CCAACTTTAT  536
             ||||||||||||||| |||| ||||| |||||||||||| ||||||  | |||||   ||
Sbjct  5711  TGGGGCTTTGTCACCCGCTCCGTAGGACCGGCCGGCGCCTGCCGACCTCTCCAACC--AT  5654

Query  537   TTTTCTAAGGTTGACCTCGGATCAGGTAGGGATACCCGCTGAACTTAA  584
             ||| |  |||||||||||||||||||||||||||||||||||||||||
Sbjct  5653  TTTCC--AGGTTGACCTCGGATCAGGTAGGGATACCCGCTGAACTTAA  5608


>JALZYL010000072.1 Aspergillus tritici strain S2209 ctg_72, whole genome shotgun 
sequence
Length=23207

 Score = 815 bits (441),  Expect = 0.0
 Identities = 544/591 (92%), Gaps = 18/591 (3%)
 Strand=Plus/Minus

Query  1      CAAGGTTTCCGTAGGTGAACCTGCGGAAGGATCATTACCGAGTGAGGG-CCCTCTG-GGT  58
              ||||||||||||||||||||||||||||||||||||||||||||||||   ||| |  | 
Sbjct  11650  CAAGGTTTCCGTAGGTGAACCTGCGGAAGGATCATTACCGAGTGAGGGTTTCTCCGAAGC  11591

Query  59     CCAACCTCCCACCCGTGTCTATCGTACCTTGTTGCTTcggcgggcccgccgtttcgacgg  118
              |||||||||||||||||| || |||||| |||||||||||||||||||||   || ||||
Sbjct  11590  CCAACCTCCCACCCGTGTATACCGTACCCTGTTGCTTCGGCGGGCCCGCC---TC-ACGG  11535

Query  119    ccgccggggaggccttgcgcccccgggcccgcgcccgccgAAGACCCCAACATGAACGCT  178
              ||||||||| ||||| |||||||||||||||||||||||||||||||||||| |||| ||
Sbjct  11534  CCGCCGGGG-GGCCTCGCGCCCCCGGGCCCGCGCCCGCCGAAGACCCCAACACGAACACT  11476

Query  179    GTTCTGAAAGTATGCAGTCTGAGTTGATT-ATCGTAATCAGTTAAAACTTTCAACAACGG  237
              || ||||||   |||||||||||| ||||  |   ||||||| |||||||||||||| ||
Sbjct  11475  GT-CTGAAAAG-TGCAGTCTGAGTCGATTGTTACCAATCAGTCAAAACTTTCAACAATGG  11418

Query  238    ATCTCTTGGTTCCGGCATCGATGAAGAACGCAGCGAAATGCGATAAGTAATGTGAATTGC  297
              |||||||||||||||||||||||||||||||||||||||||||||| |||||||||||||
Sbjct  11417  ATCTCTTGGTTCCGGCATCGATGAAGAACGCAGCGAAATGCGATAACTAATGTGAATTGC  11358

Query  298    AGAATTCAGTGAATCATCGAGTCTTTGAACGCACATTGCGCCCCCTGGTATTCCGGGGGG  357
              ||||||||||||||||||||||||||||||||||||||||||||||||||||||||||||
Sbjct  11357  AGAATTCAGTGAATCATCGAGTCTTTGAACGCACATTGCGCCCCCTGGTATTCCGGGGGG  11298

Query  358    CATGCCTGTCCGAGCGTCATTGCTGCCCTCAAGCACGGCTTGTGTGTTGGGCCCCCGTCC  417
              ||||||||||||||||||||||||||||||||||||||||||||||||||||||| ||||
Sbjct  11297  CATGCCTGTCCGAGCGTCATTGCTGCCCTCAAGCACGGCTTGTGTGTTGGGCCCC-GTCC  11239

Query  418    CCC-TCTCCCGGGGGACGGGCCCGAAAGGCAGCGGCGGCACCGCGTCCGGTCCTCGAGCG  476
              ||  |  ||| |||||||||||||||||||||||||||||||||||||||||||||||||
Sbjct  11238  CCGGTACCCCCGGGGACGGGCCCGAAAGGCAGCGGCGGCACCGCGTCCGGTCCTCGAGCG  11179

Query  477    TATGGGGCTTTGTCACCTGCTCTGTAGGCCCGGCCGGCGCCAGCCGAC-A-CCCAACTTT  534
              ||||||||||||||||| |||| | ||||||||||||||||||||||| | ||||||   
Sbjct  11178  TATGGGGCTTTGTCACCCGCTCCGCAGGCCCGGCCGGCGCCAGCCGACCAACCCAACC--  11121

Query  535    ATTTTTCTA-AGGTTGACCTCGGATCAGGTAGGGATACCCGCTGAACTTAA  584
              ||||| ||| |||||||||||||||||||||||||||||||||||||||||
Sbjct  11120  ATTTT-CTACAGGTTGACCTCGGATCAGGTAGGGATACCCGCTGAACTTAA  11071


 Score = 815 bits (441),  Expect = 0.0
 Identities = 544/591 (92%), Gaps = 18/591 (3%)
 Strand=Plus/Minus

Query  1      CAAGGTTTCCGTAGGTGAACCTGCGGAAGGATCATTACCGAGTGAGGG-CCCTCTG-GGT  58
              ||||||||||||||||||||||||||||||||||||||||||||||||   ||| |  | 
Sbjct  20061  CAAGGTTTCCGTAGGTGAACCTGCGGAAGGATCATTACCGAGTGAGGGTTTCTCCGAAGC  20002

Query  59     CCAACCTCCCACCCGTGTCTATCGTACCTTGTTGCTTcggcgggcccgccgtttcgacgg  118
              |||||||||||||||||| || |||||| |||||||||||||||||||||   || ||||
Sbjct  20001  CCAACCTCCCACCCGTGTATACCGTACCCTGTTGCTTCGGCGGGCCCGCC---TC-ACGG  19946

Query  119    ccgccggggaggccttgcgcccccgggcccgcgcccgccgAAGACCCCAACATGAACGCT  178
              ||||||||| ||||| |||||||||||||||||||||||||||||||||||| |||| ||
Sbjct  19945  CCGCCGGGG-GGCCTCGCGCCCCCGGGCCCGCGCCCGCCGAAGACCCCAACACGAACACT  19887

Query  179    GTTCTGAAAGTATGCAGTCTGAGTTGATT-ATCGTAATCAGTTAAAACTTTCAACAACGG  237
              || ||||||   |||||||||||| ||||  |   ||||||| |||||||||||||| ||
Sbjct  19886  GT-CTGAAAAG-TGCAGTCTGAGTCGATTGTTACCAATCAGTCAAAACTTTCAACAATGG  19829

Query  238    ATCTCTTGGTTCCGGCATCGATGAAGAACGCAGCGAAATGCGATAAGTAATGTGAATTGC  297
              |||||||||||||||||||||||||||||||||||||||||||||| |||||||||||||
Sbjct  19828  ATCTCTTGGTTCCGGCATCGATGAAGAACGCAGCGAAATGCGATAACTAATGTGAATTGC  19769

Query  298    AGAATTCAGTGAATCATCGAGTCTTTGAACGCACATTGCGCCCCCTGGTATTCCGGGGGG  357
              ||||||||||||||||||||||||||||||||||||||||||||||||||||||||||||
Sbjct  19768  AGAATTCAGTGAATCATCGAGTCTTTGAACGCACATTGCGCCCCCTGGTATTCCGGGGGG  19709

Query  358    CATGCCTGTCCGAGCGTCATTGCTGCCCTCAAGCACGGCTTGTGTGTTGGGCCCCCGTCC  417
              ||||||||||||||||||||||||||||||||||||||||||||||||||||||| ||||
Sbjct  19708  CATGCCTGTCCGAGCGTCATTGCTGCCCTCAAGCACGGCTTGTGTGTTGGGCCCC-GTCC  19650

Query  418    CCC-TCTCCCGGGGGACGGGCCCGAAAGGCAGCGGCGGCACCGCGTCCGGTCCTCGAGCG  476
              ||  |  ||| |||||||||||||||||||||||||||||||||||||||||||||||||
Sbjct  19649  CCGGTACCCCCGGGGACGGGCCCGAAAGGCAGCGGCGGCACCGCGTCCGGTCCTCGAGCG  19590

Query  477    TATGGGGCTTTGTCACCTGCTCTGTAGGCCCGGCCGGCGCCAGCCGAC-A-CCCAACTTT  534
              ||||||||||||||||| |||| | ||||||||||||||||||||||| | ||||||   
Sbjct  19589  TATGGGGCTTTGTCACCCGCTCCGCAGGCCCGGCCGGCGCCAGCCGACCAACCCAACC--  19532

Query  535    ATTTTTCTA-AGGTTGACCTCGGATCAGGTAGGGATACCCGCTGAACTTAA  584
              ||||| ||| |||||||||||||||||||||||||||||||||||||||||
Sbjct  19531  ATTTT-CTACAGGTTGACCTCGGATCAGGTAGGGATACCCGCTGAACTTAA  19482


>BDHI01000026.1 Aspergillus awamori DNA, contig: Aawm26, strain: IFM 58123, whole 
genome shotgun sequence
Length=57444

 Score = 815 bits (441),  Expect = 0.0
 Identities = 543/591 (92%), Gaps = 12/591 (2%)
 Strand=Plus/Minus

Query  1      CAAGGTTTCCGTAGGTGAACCTGCGGAAGGATCATTACCGAGTGAGGGCCCTCTGGGTCC  60
              |||||||||||||||||||||||||||||||||||||||||||| ||| ||| |||| ||
Sbjct  56882  CAAGGTTTCCGTAGGTGAACCTGCGGAAGGATCATTACCGAGTGCGGGTCCTTTGGGCCC  56823

Query  61     AACCTCCCACCCGTGTCTATCGTACCTTGTTGCTTcggcgggcccgccgtttcgacggcc  120
              ||||||||| |||||||||| ||||| |||||||||||||||||||||| || | |||||
Sbjct  56822  AACCTCCCATCCGTGTCTATTGTACCCTGTTGCTTCGGCGGGCCCGCCGCTT-GTCGGCC  56764

Query  121    gccggggag-gcct-tgcgcccccgggcccgcgcccgccgAAGACCCCAACATGAACGCT  178
              ||||||| | |||| ||| |||||||||||| |||||||| ||||||||||| |||| ||
Sbjct  56763  GCCGGGGGGCGCCTCTGCCCCCCCGGGCCCGTGCCCGCCGGAGACCCCAACACGAACACT  56704

Query  179    GTTCTGAAAGTATGCAGTCTGAGTTGATT-ATCGTAATCAGTTAAAACTTTCAACAACGG  237
              || |||||||  ||||||||||||||||| |  | |||||||||||||||||||||| ||
Sbjct  56703  GT-CTGAAAGCGTGCAGTCTGAGTTGATTGAATGCAATCAGTTAAAACTTTCAACAATGG  56645

Query  238    ATCTCTTGGTTCCGGCATCGATGAAGAACGCAGCGAAATGCGATAAGTAATGTGAATTGC  297
              |||||||||||||||||||||||||||||||||||||||||||||| |||||||||||||
Sbjct  56644  ATCTCTTGGTTCCGGCATCGATGAAGAACGCAGCGAAATGCGATAACTAATGTGAATTGC  56585

Query  298    AGAATTCAGTGAATCATCGAGTCTTTGAACGCACATTGCGCCCCCTGGTATTCCGGGGGG  357
              ||||||||||||||||||||||||||||||||||||||||||||||||||||||||||||
Sbjct  56584  AGAATTCAGTGAATCATCGAGTCTTTGAACGCACATTGCGCCCCCTGGTATTCCGGGGGG  56525

Query  358    CATGCCTGTCCGAGCGTCATTGCTGCCCTCAAGCACGGCTTGTGTGTTGGGCCCCCGTCC  417
              |||||||||||||||||||||||||||||||||| |||||||||||||||| | ||||||
Sbjct  56524  CATGCCTGTCCGAGCGTCATTGCTGCCCTCAAGCCCGGCTTGTGTGTTGGGTCGCCGTCC  56465

Query  418    CCCTCTCCCGGGGGACGGGCCCGAAAGGCAGCGGCGGCACCGCGTCCGGTCCTCGAGCGT  477
              |||||||| ||||||||||||||||||||||||||||||||||||||| |||||||||||
Sbjct  56464  CCCTCTCCGGGGGGACGGGCCCGAAAGGCAGCGGCGGCACCGCGTCCGATCCTCGAGCGT  56405

Query  478    ATGGGGCTTTGTCACCTGCTCTGTAGGCCCGGCCGGCGCCAGCCGACAC---CCAACTTT  534
              ||||||||||||||| |||||||||||   |||||||||| ||||||     |||||   
Sbjct  56404  ATGGGGCTTTGTCACATGCTCTGTAGGATTGGCCGGCGCCTGCCGACGTTTTCCAACC--  56347

Query  535    ATT-TTTCTAAGGTTGACCTCGGATCAGGTAGGGATACCCGCTGAACTTAA  584
              ||| ||||  |||||||||||||||||||||||||||||||||||||||||
Sbjct  56346  ATTCTTTCC-AGGTTGACCTCGGATCAGGTAGGGATACCCGCTGAACTTAA  56297


 Score = 813 bits (440),  Expect = 0.0
 Identities = 543/591 (92%), Gaps = 13/591 (2%)
 Strand=Plus/Minus

Query  1      CAAGGTTTCCGTAGGTGAACCTGCGGAAGGATCATTACCGAGTGAGGGCCCTCTGGGTCC  60
              |||||||||||||||||||||||||||||||||||||||||||| ||| ||| |||| ||
Sbjct  24960  CAAGGTTTCCGTAGGTGAACCTGCGGAAGGATCATTACCGAGTGCGGGTCCTTTGGGCCC  24901

Query  61     AACCTCCCACCCGTGTCTATCGTACCTTGTTGCTTcggcgggcccgccgtttcgacggcc  120
              ||||||||| |||||||||| ||||| |||||||||||||||||||||| || | |||||
Sbjct  24900  AACCTCCCATCCGTGTCTATTGTACCCTGTTGCTTCGGCGGGCCCGCCGCTT-GTCGGCC  24842

Query  121    gccggggag-gcct-tgcgcccccgggcccgcgcccgccgAAGACCCCAACATGAACGCT  178
              ||||||| | |||| ||| |||||||||||| |||||||| ||||||||||| |||| ||
Sbjct  24841  GCCGGGGGGCGCCTCTGC-CCCCCGGGCCCGTGCCCGCCGGAGACCCCAACACGAACACT  24783

Query  179    GTTCTGAAAGTATGCAGTCTGAGTTGATT-ATCGTAATCAGTTAAAACTTTCAACAACGG  237
              || |||||||  ||||||||||||||||| |  | |||||||||||||||||||||| ||
Sbjct  24782  GT-CTGAAAGCGTGCAGTCTGAGTTGATTGAATGCAATCAGTTAAAACTTTCAACAATGG  24724

Query  238    ATCTCTTGGTTCCGGCATCGATGAAGAACGCAGCGAAATGCGATAAGTAATGTGAATTGC  297
              |||||||||||||||||||||||||||||||||||||||||||||| |||||||||||||
Sbjct  24723  ATCTCTTGGTTCCGGCATCGATGAAGAACGCAGCGAAATGCGATAACTAATGTGAATTGC  24664

Query  298    AGAATTCAGTGAATCATCGAGTCTTTGAACGCACATTGCGCCCCCTGGTATTCCGGGGGG  357
              ||||||||||||||||||||||||||||||||||||||||||||||||||||||||||||
Sbjct  24663  AGAATTCAGTGAATCATCGAGTCTTTGAACGCACATTGCGCCCCCTGGTATTCCGGGGGG  24604

Query  358    CATGCCTGTCCGAGCGTCATTGCTGCCCTCAAGCACGGCTTGTGTGTTGGGCCCCCGTCC  417
              |||||||||||||||||||||||||||||||||| |||||||||||||||| | ||||||
Sbjct  24603  CATGCCTGTCCGAGCGTCATTGCTGCCCTCAAGCCCGGCTTGTGTGTTGGGTCGCCGTCC  24544

Query  418    CCCTCTCCCGGGGGACGGGCCCGAAAGGCAGCGGCGGCACCGCGTCCGGTCCTCGAGCGT  477
              |||||||| ||||||||||||||||||||||||||||||||||||||| |||||||||||
Sbjct  24543  CCCTCTCCGGGGGGACGGGCCCGAAAGGCAGCGGCGGCACCGCGTCCGATCCTCGAGCGT  24484

Query  478    ATGGGGCTTTGTCACCTGCTCTGTAGGCCCGGCCGGCGCCAGCCGACAC---CCAACTTT  534
              ||||||||||||||| |||||||||||   |||||||||| ||||||     |||||   
Sbjct  24483  ATGGGGCTTTGTCACATGCTCTGTAGGATTGGCCGGCGCCTGCCGACGTTTTCCAACC--  24426

Query  535    ATT-TTTCTAAGGTTGACCTCGGATCAGGTAGGGATACCCGCTGAACTTAA  584
              ||| ||||  |||||||||||||||||||||||||||||||||||||||||
Sbjct  24425  ATTCTTTCC-AGGTTGACCTCGGATCAGGTAGGGATACCCGCTGAACTTAA  24376


 Score = 809 bits (438),  Expect = 0.0
 Identities = 543/592 (92%), Gaps = 14/592 (2%)
 Strand=Plus/Minus

Query  1      CAAGGTTTCCGTAGGTGAACCTGCGGAAGGATCATTACCGAGTGAGGGCCCTCTGGGTCC  60
              |||||||||||||||||||||||||||||||||||||||||||| ||| ||| |||| ||
Sbjct  48888  CAAGGTTTCCGTAGGTGAACCTGCGGAAGGATCATTACCGAGTGCGGGTCCTTTGGGCCC  48829

Query  61     AACCTCCCACCCGTGTCTATCGTACCTTGTTGCTTcggcgggcccgccgtttcgacggcc  120
              ||||||||| |||||||||| ||||| |||||||||||||||||||||| || | |||||
Sbjct  48828  AACCTCCCATCCGTGTCTATTGTACCCTGTTGCTTCGGCGGGCCCGCCGCTT-GTCGGCC  48770

Query  121    gcc-ggggag-gcct-tgcgcccccgggcccgcgcccgccgAAGACCCCAACATGAACGC  177
              ||| |||| | |||| ||| |||||||||||| |||||||| ||||||||||| |||| |
Sbjct  48769  GCCGGGGGGGCGCCTCTGC-CCCCCGGGCCCGTGCCCGCCGGAGACCCCAACACGAACAC  48711

Query  178    TGTTCTGAAAGTATGCAGTCTGAGTTGATT-ATCGTAATCAGTTAAAACTTTCAACAACG  236
              ||| |||||||  ||||||||||||||||| |  | |||||||||||||||||||||| |
Sbjct  48710  TGT-CTGAAAGCGTGCAGTCTGAGTTGATTGAATGCAATCAGTTAAAACTTTCAACAATG  48652

Query  237    GATCTCTTGGTTCCGGCATCGATGAAGAACGCAGCGAAATGCGATAAGTAATGTGAATTG  296
              ||||||||||||||||||||||||||||||||||||||||||||||| ||||||||||||
Sbjct  48651  GATCTCTTGGTTCCGGCATCGATGAAGAACGCAGCGAAATGCGATAACTAATGTGAATTG  48592

Query  297    CAGAATTCAGTGAATCATCGAGTCTTTGAACGCACATTGCGCCCCCTGGTATTCCGGGGG  356
              ||||||||||||||||||||||||||||||||||||||||||||||||||||||||||||
Sbjct  48591  CAGAATTCAGTGAATCATCGAGTCTTTGAACGCACATTGCGCCCCCTGGTATTCCGGGGG  48532

Query  357    GCATGCCTGTCCGAGCGTCATTGCTGCCCTCAAGCACGGCTTGTGTGTTGGGCCCCCGTC  416
              ||||||||||||||||||||||||||||||||||| |||||||||||||||| | |||||
Sbjct  48531  GCATGCCTGTCCGAGCGTCATTGCTGCCCTCAAGCCCGGCTTGTGTGTTGGGTCGCCGTC  48472

Query  417    CCCCTCTCCCGGGGGACGGGCCCGAAAGGCAGCGGCGGCACCGCGTCCGGTCCTCGAGCG  476
              ||||||||| ||||||||||||||||||||||||||||||||||||||| ||||||||||
Sbjct  48471  CCCCTCTCCGGGGGGACGGGCCCGAAAGGCAGCGGCGGCACCGCGTCCGATCCTCGAGCG  48412

Query  477    TATGGGGCTTTGTCACCTGCTCTGTAGGCCCGGCCGGCGCCAGCCGACAC---CCAACTT  533
              |||||||||||||||| |||||||||||   |||||||||| ||||||     |||||  
Sbjct  48411  TATGGGGCTTTGTCACATGCTCTGTAGGATTGGCCGGCGCCTGCCGACGTTTTCCAACC-  48353

Query  534    TATT-TTTCTAAGGTTGACCTCGGATCAGGTAGGGATACCCGCTGAACTTAA  584
               ||| ||||  |||||||||||||||||||||||||||||||||||||||||
Sbjct  48352  -ATTCTTTCC-AGGTTGACCTCGGATCAGGTAGGGATACCCGCTGAACTTAA  48303


 Score = 806 bits (436),  Expect = 0.0
 Identities = 542/591 (92%), Gaps = 15/591 (3%)
 Strand=Plus/Minus

Query  1     CAAGGTTTCCGTAGGTGAACCTGCGGAAGGATCATTACCGAGTGAGGGCCCTCTGGGTCC  60
             |||||||||||||||||||||||||||||||||||||||||||| ||| ||| |||| ||
Sbjct  1023  CAAGGTTTCCGTAGGTGAACCTGCGGAAGGATCATTACCGAGTGCGGGTCCTTTGGGCCC  964

Query  61    AACCTCCCACCCGTGTCTATCGTACCTTGTTGCTTcggcgggcccgccgtttcgacggcc  120
             ||||||||| |||||||||| ||||| |||||||||||||||||||||| || | |||||
Sbjct  963   AACCTCCCATCCGTGTCTATTGTACCCTGTTGCTTCGGCGGGCCCGCCGCTT-GTCGGCC  905

Query  121   gccggggag-gcct-tgcgcccccgggcccgcgcccgccgAAGACCCCAACATGAACGCT  178
             ||||||| | |||| ||| |||||||||||| |||||||| ||||||||||| |||| ||
Sbjct  904   GCCGGGGGGCGCCTCTGC-CCCCCGGGCCCGTGCCCGCCGGAGACCCCAACACGAACACT  846

Query  179   GTTCTGAAAGTATGCAGTCTGAGTTGATT-ATCGTAATCAGTTAAAACTTTCAACAACGG  237
             || |||||||  ||||||||||||||||| |  | |||||||||||||||||||||| ||
Sbjct  845   GT-CTGAAAGCGTGCAGTCTGAGTTGATTGAATGCAATCAGTTAAAACTTTCAACAATGG  787

Query  238   ATCTCTTGGTTCCGGCATCGATGAAGAACGCAGCGAAATGCGATAAGTAATGTGAATTGC  297
             |||||||||||||||||||||||||||||||||||||||||||||| |||||||||||||
Sbjct  786   ATCTCTTGGTTCCGGCATCGATGAAGAACGCAGCGAAATGCGATAACTAATGTGAATTGC  727

Query  298   AGAATTCAGTGAATCATCGAGTCTTTGAACGCACATTGCGCCCCCTGGTATTCCGGGGGG  357
             ||||||||||||||||||||||||||||||||||||||||||||||||||||||||||||
Sbjct  726   AGAATTCAGTGAATCATCGAGTCTTTGAACGCACATTGCGCCCCCTGGTATTCCGGGGGG  667

Query  358   CATGCCTGTCCGAGCGTCATTGCTGCCCTCAAGCACGGCTTGTGTGTTGGGCCCCCGTCC  417
             |||||||||||||||||||||||||||||||||| |||||||||||||||| | ||||||
Sbjct  666   CATGCCTGTCCGAGCGTCATTGCTGCCCTCAAGCCCGGCTTGTGTGTTGGGTCGCCGTCC  607

Query  418   CCCTCTCCCGGGGGACGGGCCCGAAAGGCAGCGGCGGCACCGCGTCCGGTCCTCGAGCGT  477
             || ||| ||||||||||||||||||||||||||||||||||||||||| |||||||||||
Sbjct  606   CC-TCT-CCGGGGGACGGGCCCGAAAGGCAGCGGCGGCACCGCGTCCGATCCTCGAGCGT  549

Query  478   ATGGGGCTTTGTCACCTGCTCTGTAGGCCCGGCCGGCGCCAGCCGACAC---CCAACTTT  534
             ||||||||||||||| |||||||||||   |||||||||| ||||||     |||||   
Sbjct  548   ATGGGGCTTTGTCACATGCTCTGTAGGATTGGCCGGCGCCTGCCGACGTTTTCCAACC--  491

Query  535   ATT-TTTCTAAGGTTGACCTCGGATCAGGTAGGGATACCCGCTGAACTTAA  584
             ||| ||||  |||||||||||||||||||||||||||||||||||||||||
Sbjct  490   ATTCTTTCC-AGGTTGACCTCGGATCAGGTAGGGATACCCGCTGAACTTAA  441


 Score = 800 bits (433),  Expect = 0.0
 Identities = 539/589 (92%), Gaps = 11/589 (2%)
 Strand=Plus/Minus

Query  1      CAAGGTTTCCGTAGGTGAACCTGCGGAAGGATCATTACCGAGTGAGGGCCCTCTGGGTCC  60
              |||||||||||||||||||||||||||||||||||||||||||| ||| ||| |||| ||
Sbjct  16974  CAAGGTTTCCGTAGGTGAACCTGCGGAAGGATCATTACCGAGTGCGGGTCCTTTGGGCCC  16915

Query  61     AACCTCCCACCCGTGTCTATCGTACCTTGTTGCTTcggcgggcccgccgtttcgacggcc  120
              ||||||||| |||||||||| ||||| |||||||||||||||||||||| || | |||||
Sbjct  16914  AACCTCCCATCCGTGTCTATTGTACCCTGTTGCTTCGGCGGGCCCGCCGCTT-GTCGGCC  16856

Query  121    gccggggaggccttgcgcccccgggcccgcgcccgccgAAGACCCCAACATGAACGCTGT  180
              ||||||| |||  |  ||||||||||||| |||||||| ||||||||||| |||| ||||
Sbjct  16855  GCCGGGGGGGCGCTCTGCCCCCGGGCCCGTGCCCGCCGGAGACCCCAACACGAACACTGT  16796

Query  181    TCTGAAAGTATGCAGTCTGAGTTGATT-ATCGTAATCAGTTAAAACTTTCAACAACGGAT  239
               |||||||  ||||||||||||||||| |  | |||||||||||||||||||||| ||||
Sbjct  16795  -CTGAAAGCGTGCAGTCTGAGTTGATTGAATGCAATCAGTTAAAACTTTCAACAATGGAT  16737

Query  240    CTCTTGGTTCCGGCATCGATGAAGAACGCAGCGAAATGCGATAAGTAATGTGAATTGCAG  299
              |||||||||||||||||||||||||||||||||||||||||||| |||||||||||||||
Sbjct  16736  CTCTTGGTTCCGGCATCGATGAAGAACGCAGCGAAATGCGATAACTAATGTGAATTGCAG  16677

Query  300    AATTCAGTGAATCATCGAGTCTTTGAACGCACATTGCGCCCCCTGGTATTCCGGGGGGCA  359
              |||||||||||||||||||||||||||||||||||||||||| |||||||||||||||||
Sbjct  16676  AATTCAGTGAATCATCGAGTCTTTGAACGCACATTGCGCCCC-TGGTATTCCGGGGGGCA  16618

Query  360    TGCCTGTCCGAGCGTCATTGCTGCCCTCAAGCACGGCTTGTGTGTTGGGCCCCCGTCCCC  419
              |||||||||||||||||||||||||||||||| |||||||||||||||| | ||||||||
Sbjct  16617  TGCCTGTCCGAGCGTCATTGCTGCCCTCAAGCCCGGCTTGTGTGTTGGGTCGCCGTCCCC  16558

Query  420    CTCTCCCGGGGGACGGGCCCGAAAGGCAGCGGCGGCACCGCGTCCGGTCCTCGAGCGTAT  479
              |||||| ||||||||||||||||||||||||||||||||||||||| |||||||||||||
Sbjct  16557  CTCTCCGGGGGGACGGGCCCGAAAGGCAGCGGCGGCACCGCGTCCGATCCTCGAGCGTAT  16498

Query  480    GGGGCTTTGTCACCTGCTCTGTAGGCCCGGCCGGCGCCAGCCGACAC---CCAACTTTAT  536
              ||||||||||||| |||||||||||   |||||||||| ||||||     |||||   ||
Sbjct  16497  GGGGCTTTGTCACATGCTCTGTAGGATTGGCCGGCGCCTGCCGACGTTTTCCAACC--AT  16440

Query  537    T-TTTCTAAGGTTGACCTCGGATCAGGTAGGGATACCCGCTGAACTTAA  584
              | ||||  |||||||||||||||||||||||||||||||||||||||||
Sbjct  16439  TCTTTCC-AGGTTGACCTCGGATCAGGTAGGGATACCCGCTGAACTTAA  16392


 Score = 795 bits (430),  Expect = 0.0
 Identities = 539/590 (91%), Gaps = 14/590 (2%)
 Strand=Plus/Minus

Query  1     CAAGGTTTCCGTAGGTGAACCTGCGGAAGGATCATTACCGAGTGAGGGCCCTCTGGGTCC  60
             |||||||||||||||||||||||||||||||||||||||||||| ||| ||| |||| ||
Sbjct  8996  CAAGGTTTCCGTAGGTGAACCTGCGGAAGGATCATTACCGAGTGCGGGTCCTTTGGGCCC  8937

Query  61    AACCTCCCACCCGTGTCTATCGTACCTTGTTGCTTcggcgggcccgccgtttcgacggcc  120
             ||||||||| |||||||||| ||||| |||||||||||||||||||||| || | |||||
Sbjct  8936  AACCTCCCATCCGTGTCTATTGTACCCTGTTGCTTCGGCGGGCCCGCCGCTT-GTCGGCC  8878

Query  121   gccggggaggc-cttgcgcccccgggcccgcgcccgccgAAGACCCCAACATGAACGCTG  179
             ||||||| ||| | |  ||||||||||||| |||||||| ||||||||||| |||| |||
Sbjct  8877  GCCGGGGGGGCGCCTCTGCCCCCGGGCCCGTGCCCGCCGGAGACCCCAACACGAACACTG  8818

Query  180   TTCTGAAAGTATGCAGTCTGAGTTGATT-ATCGTAATCAGTTAAAACTTTCAACAACGGA  238
             | |||||||  ||||||||||||||||| |  | |||||||||||||||||||||| |||
Sbjct  8817  T-CTGAAAGCGTGCAGTCTGAGTTGATTGAATGCAATCAGTTAAAACTTTCAACAATGGA  8759

Query  239   TCTCTTGGTTCCGGCATCGATGAAGAACGCAGCGAAATGCGATAAGTAATGTGAATTGCA  298
             ||||||||||||||||||||||||||||||||||||||||||||| ||||||||||||||
Sbjct  8758  TCTCTTGGTTCCGGCATCGATGAAGAACGCAGCGAAATGCGATAACTAATGTGAATTGCA  8699

Query  299   GAATTCAGTGAATCATCGAGTCTTTGAACGCACATTGCGCCCCCTGGTATTCCGGGGGGC  358
             ||||||||||||||||||||||||||||||||||||||||||||||||||||||||||||
Sbjct  8698  GAATTCAGTGAATCATCGAGTCTTTGAACGCACATTGCGCCCCCTGGTATTCCGGGGGGC  8639

Query  359   ATGCCTGTCCGAGCGTCATTGCTGCCCTCAAGCACGGCTTGTGTGTTGGGCCCCCGTCCC  418
             |||||||||||||||||||||||||| |||||| |||||||||||||||| | |||||||
Sbjct  8638  ATGCCTGTCCGAGCGTCATTGCTGCC-TCAAGCCCGGCTTGTGTGTTGGGTCGCCGTCCC  8580

Query  419   CCTCTCCCGGGGGACGGGCCCGAAAGGCAGCGGCGGCACCGCGTCCGGTCCTCGAGCGTA  478
             ||||||| ||||||||||||||||||||||||||||||||||||||| ||||||||||||
Sbjct  8579  CCTCTCC-GGGGGACGGGCCCGAAAGGCAGCGGCGGCACCGCGTCCGATCCTCGAGCGTA  8521

Query  479   TGGGGCTTTGTCACCTGCTCTGTAGGCCCGGCCGGCGCCAGCCGACAC---CCAACTTTA  535
             |||||||||||||| |||||||||||   |||||||||| ||||||     |||||   |
Sbjct  8520  TGGGGCTTTGTCACATGCTCTGTAGGATTGGCCGGCGCCTGCCGACGTTTTCCAACC--A  8463

Query  536   TT-TTTCTAAGGTTGACCTCGGATCAGGTAGGGATACCCGCTGAACTTAA  584
             || ||||  ||||||||||||||||||||||||||||| |||||||||||
Sbjct  8462  TTCTTTCC-AGGTTGACCTCGGATCAGGTAGGGATACC-GCTGAACTTAA  8415


 Score = 795 bits (430),  Expect = 0.0
 Identities = 539/590 (91%), Gaps = 14/590 (2%)
 Strand=Plus/Minus

Query  1      CAAGGTTTCCGTAGGTGAACCTGCGGAAGGATCATTACCGAGTGAGGGCCCTCTGGGTCC  60
              |||||||||||||||||||| ||||||||||||||||||||||| ||| ||| |||| ||
Sbjct  32932  CAAGGTTTCCGTAGGTGAAC-TGCGGAAGGATCATTACCGAGTGCGGGTCCTTTGGGCCC  32874

Query  61     AACCTCCCACCCGTGTCTATCGTACCTTGTTGCTTcggcgggcccgccgtttcgacggcc  120
              ||||||||| |||||||||| ||||| |||||||||||||||||||||| || | |||||
Sbjct  32873  AACCTCCCATCCGTGTCTATTGTACCCTGTTGCTTCGGCGGGCCCGCCGCTT-GTCGGCC  32815

Query  121    gccggggaggc-cttgcgcccccgggcccgcgcccgccgAAGACCCCAACATGAACGCTG  179
              ||||||| ||| | |  ||||||||||||| |||||||| ||||||||||| |||| |||
Sbjct  32814  GCCGGGG-GGCGCCTCTGCCCCCGGGCCCGTGCCCGCCGGAGACCCCAACACGAACACTG  32756

Query  180    TTCTGAAAGTATGCAGTCTGAGTTGATT-ATCGTAATCAGTTAAAACTTTCAACAACGGA  238
              | |||||||  ||||||||||||||||| |  | |||||||||||||||||||||| |||
Sbjct  32755  T-CTGAAAGCGTGCAGTCTGAGTTGATTGAATGCAATCAGTTAAAACTTTCAACAATGGA  32697

Query  239    TCTCTTGGTTCCGGCATCGATGAAGAACGCAGCGAAATGCGATAAGTAATGTGAATTGCA  298
              ||||||||||||||||||||||||||||||||||||||||||||| ||||||||||||||
Sbjct  32696  TCTCTTGGTTCCGGCATCGATGAAGAACGCAGCGAAATGCGATAACTAATGTGAATTGCA  32637

Query  299    GAATTCAGTGAATCATCGAGTCTTTGAACGCACATTGCGCCCCCTGGTATTCCGGGGGGC  358
              ||||||||||||||||||||||||||||||||||||||||||||||||||||||||||||
Sbjct  32636  GAATTCAGTGAATCATCGAGTCTTTGAACGCACATTGCGCCCCCTGGTATTCCGGGGGGC  32577

Query  359    ATGCCTGTCCGAGCGTCATTGCTGCCCTCAAGCACGGCTTGTGTGTTGGGCCCCCGTCCC  418
              ||||||||||||||||||||||||||||||||| |||||||||||||||| | |||||||
Sbjct  32576  ATGCCTGTCCGAGCGTCATTGCTGCCCTCAAGCCCGGCTTGTGTGTTGGGTCGCCGTCCC  32517

Query  419    CCTCTCCCGGGGGACGGGCCCGAAAGGCAGCGGCGGCACCGCGTCCGGTCCTCGAGCGTA  478
              | ||||| ||||||||||||||||||||||||||||||||||||||| ||||||||||||
Sbjct  32516  C-TCTCCGGGGGGACGGGCCCGAAAGGCAGCGGCGGCACCGCGTCCGATCCTCGAGCGTA  32458

Query  479    TGGGGCTTTGTCACCTGCTCTGTAGGCCCGGCCGGCGCCAGCCGACAC---CCAACTTTA  535
              |||||||||||||| |||||||||||   |||||||||| ||||||     |||||   |
Sbjct  32457  TGGGGCTTTGTCACATGCTCTGTAGGATTGGCCGGCGCCTGCCGACGTTTTCCAACC--A  32400

Query  536    TT-TTTCTAAGGTTGACCTCGGATCAGGTAGGGATACCCGCTGAACTTAA  584
              || ||||  |||||||||||||||||||||||||||||||||||||||||
Sbjct  32399  TTCTTTCC-AGGTTGACCTCGGATCAGGTAGGGATACCCGCTGAACTTAA  32351


 Score = 795 bits (430),  Expect = 0.0
 Identities = 539/590 (91%), Gaps = 14/590 (2%)
 Strand=Plus/Minus

Query  1      CAAGGTTTCCGTAGGTGAACCTGCGGAAGGATCATTACCGAGTGAGGGCCCTCTGGGTCC  60
              |||||||||||||||||||||||||||||||||||||||||||| ||| ||| |||| ||
Sbjct  40894  CAAGGTTTCCGTAGGTGAACCTGCGGAAGGATCATTACCGAGTGCGGGTCCTTTGGGCCC  40835

Query  61     AACCTCCCACCCGTGTCTATCGTACCTTGTTGCTTcggcgggcccgccgtttcgacggcc  120
              ||||||||| |||||||||| ||||| |||||||||||||||||||||| || | |||||
Sbjct  40834  AACCTCCCATCCGTGTCTATTGTACCCTGTTGCTTCGGCGGGCCCGCCGCTT-GTCGGCC  40776

Query  121    gccggggaggc-cttgcgcccccgggcccgcgcccgccgAAGACCCCAACATGAACGCTG  179
              ||||||| ||| | |  ||||||||||||| |||||||| ||||||||||| |||| |||
Sbjct  40775  GCCGGGG-GGCGCCTCTGCCCCCGGGCCCGTGCCCGCCGGAGACCCCAACACGAACACTG  40717

Query  180    TTCTGAAAGTATGCAGTCTGAGTTGATT-ATCGTAATCAGTTAAAACTTTCAACAACGGA  238
              | |||||||  ||||||||||||||||| |  | |||||||||||||||||||||| |||
Sbjct  40716  T-CTGAAAGCGTGCAGTCTGAGTTGATTGAATGCAATCAGTTAAAACTTTCAACAATGGA  40658

Query  239    TCTCTTGGTTCCGGCATCGATGAAGAACGCAGCGAAATGCGATAAGTAATGTGAATTGCA  298
              ||||||||||||||||||||||||||||||||||||||||||||| ||||||||||||||
Sbjct  40657  TCTCTTGGTTCCGGCATCGATGAAGAACGCAGCGAAATGCGATAACTAATGTGAATTGCA  40598

Query  299    GAATTCAGTGAATCATCGAGTCTTTGAACGCACATTGCGCCCCCTGGTATTCCGGGGGGC  358
              ||||||||||||||||||||||||||||||||||||||||||||||||||||||||||||
Sbjct  40597  GAATTCAGTGAATCATCGAGTCTTTGAACGCACATTGCGCCCCCTGGTATTCCGGGGGGC  40538

Query  359    ATGCCTGTCCGAGCGTCATTGCTGCCCTCAAGCACGGCTTGTGTGTTGGGCCCCCGTCCC  418
              |||||||||||||||||||||||||||  |||| |||||||||||||||| | |||||||
Sbjct  40537  ATGCCTGTCCGAGCGTCATTGCTGCCC--AAGCCCGGCTTGTGTGTTGGGTCGCCGTCCC  40480

Query  419    CCTCTCCCGGGGGACGGGCCCGAAAGGCAGCGGCGGCACCGCGTCCGGTCCTCGAGCGTA  478
              ||||||| ||||||||||||||||||||||||||||||||||||||| ||||||||||||
Sbjct  40479  CCTCTCCGGGGGGACGGGCCCGAAAGGCAGCGGCGGCACCGCGTCCGATCCTCGAGCGTA  40420

Query  479    TGGGGCTTTGTCACCTGCTCTGTAGGCCCGGCCGGCGCCAGCCGACAC---CCAACTTTA  535
              |||||||||||||| |||||||||||   |||||||||| ||||||     |||||   |
Sbjct  40419  TGGGGCTTTGTCACATGCTCTGTAGGATTGGCCGGCGCCTGCCGACGTTTTCCAACC--A  40362

Query  536    TT-TTTCTAAGGTTGACCTCGGATCAGGTAGGGATACCCGCTGAACTTAA  584
              || ||||  |||||||||||||||||||||||||||||||||||||||||
Sbjct  40361  TTCTTTCC-AGGTTGACCTCGGATCAGGTAGGGATACCCGCTGAACTTAA  40313


>NW_020290508.1 Aspergillus heteromorphus CBS 117.55 chromosome Unknown BO70scaffold_103, 
whole genome shotgun sequence
Length=10327

 Score = 815 bits (441),  Expect = 0.0
 Identities = 541/588 (92%), Gaps = 12/588 (2%)
 Strand=Plus/Minus

Query  1     CAAGGTTTCCGTAGGTGAACCTGCGGAAGGATCATTACCGAGTGAGGG-CCCTCTGGGTC  59
             |||||||||||||||||||||||||||||||||||||||||||| ||| || || ||| |
Sbjct  6187  CAAGGTTTCCGTAGGTGAACCTGCGGAAGGATCATTACCGAGTGCGGGTCCTTCGGGGCC  6128

Query  60    CAACCTCCCACCCGTGTCTATCGTACCTTGTTGCTTcggcgggcccgccgtttcgacggc  119
             |||||||||||||||||||| |||||| ||||||||||||||||||||||  | | ||||
Sbjct  6127  CAACCTCCCACCCGTGTCTACCGTACCATGTTGCTTCGGCGGGCCCGCCGCCT-GTCGGC  6069

Query  120   cgccggggaggccttgcgcccccgggcccgcgcccgccgAAGACCCCAACATGAACGCTG  179
             |||||||| |||  ||| |||||||||||| |||||||||||||||||||| |||| |||
Sbjct  6068  CGCCGGGGGGGCTCTGC-CCCCCGGGCCCGTGCCCGCCGAAGACCCCAACACGAACACTG  6010
[truncated: 644,835 more chars]
