# Supplementary material for: Using nanopore sequencing to identify fungi from clinical samples with high phylogenetic resolution
Source: Sci Rep. 2023 Jun 16;13:9785. doi: 10.1038/s41598-023-37016-0 (PMC10275880; doi:10.1038/s41598-023-37016-0)
Supplement: Supplementary file 1 — Supplementary Information. [file 41598_2023_37016_MOESM1_ESM.zip › Supplementary_Information/Supplementary_Data/Data_S5_Mock_blast/results/Mock_RGN2_6_fmt0.txt]

BLASTN 2.13.0+


Reference: Zheng Zhang, Scott Schwartz, Lukas Wagner, and Webb
Miller (2000), "A greedy algorithm for aligning DNA sequences", J
Comput Biol 2000; 7(1-2):203-14.


Database: all.fna
           16,976,359 sequences; 173,045,930,078 total letters


Query= ITS4_6

Length=572
                                                                      Score     E
Sequences producing significant alignments:                          (Bits)  Value

JACSPC010000172.1 Penicillium griseoroseum strain IF3SW-F1 NODE_1...  1057    0.0   
SWKV01000528.1 Didymella heteroderae strain 28M1 scaffold_529, wh...  1051    0.0   
QAGI01000420.1 Penicillium sp. MA 6040 contig00420, whole genome ...  1051    0.0   
JACVQR010000011.1 Penicillium fimorum strain S/N-308-OC-P1 S_N-30...  1051    0.0   
SWKU01000089.1 Curvularia kusanoi strain 30M1 scaffold_89, whole ...  1051    0.0   
CM002801.1 Penicillium chrysogenum strain P2niaD18 chromosome IV,...  1051    0.0   
JAFEVA010000190.1 Neoarthrinium moseri strain CBS 164.80 scaffold...  1048    0.0   
NW_026055304.1 Neoarthrinium moseri strain CBS 164.80 chromosome ...  1048    0.0   
RFFF01001586.1 Penicillium sp. CF01 contig_1588, whole genome sho...  1046    0.0   
PKQL01000996.1 Penicillium sp. CF05 scaffold_995, whole genome sh...  1046    0.0   
CAJVRB010000041.1 Penicillium nalgiovense genome assembly, contig...  1046    0.0   
MLQL01000163.1 Penicillium flavigenum strain IBT 14082 PENFLA_con...  1046    0.0   
LHQR01000013.1 Penicillium griseofulvum strain PG3 contig_6, whol...  1038    0.0   
LHQR01000025.1 Penicillium griseofulvum strain PG3 contig_18, who...  1038    0.0   
LHQR01000026.1 Penicillium griseofulvum strain PG3 contig_11, who...  1038    0.0   
NW_024467419.1 Penicillium griseofulvum strain PG3 chromosome Unk...  1038    0.0   
NW_024467431.1 Penicillium griseofulvum strain PG3 chromosome Unk...  1038    0.0   
NW_024467432.1 Penicillium griseofulvum strain PG3 chromosome Unk...  1038    0.0   
PUHX01000265.1 Penicillium sp. SPG-F15 NODE_265_length_4793_cov_1...  1035    0.0   
JAKLNB010000448.1 Penicillium caseifulvum strain FKI-L3-CM-P1 NOD...  1035    0.0   
JAHAQQ010000405.1 Penicillium palitans strain F6_7S_1C_F NODE_405...  1035    0.0   
JAMALG010000162.1 Filobasidiaceae sp. PT2105A-2 ctg_162, whole ge...  1035    0.0   
MUGJ01000069.1 Penicillium sp. BW_162_3FA 162_FA_TTAGGC.R1_(paire...  1035    0.0   
MDDG01000036.1 Penicillium coprophilum strain IBT 31321 PENCOP_co...  1033    0.0   
MUGI01000139.1 Penicillium sp. BW_12 number12_ATCACG.R1_(paired)_...  1029    0.0   
PUXE01000268.1 Penicillium sp. SPG-F1 NODE_268_length_7477_cov_11...  1029    0.0   
JAASRZ010000049.1 Penicillium sp. str. #12 tig00000030_pilon, who...  1029    0.0   
JNNR01000513.1 Penicillium nordicum strain UASWS BFE487 Contig513...  1029    0.0   
MDYO01000177.1 Penicillium solitum strain IBT 29525 PENSOL_contig...  1029    0.0   
JAETFV010000058.1 Penicillium robsamsonii strain VS III D KN3.2 V...  1029    0.0   
JACXYV010000047.1 Penicillium camemberti strain FM013=LCP06093 Pc...  1029    0.0   
JACXYV010000045.1 Penicillium camemberti strain FM013=LCP06093 Pc...  1029    0.0   
JACXYV010000042.1 Penicillium camemberti strain FM013=LCP06093 Pc...  1029    0.0   
JACXYV010000039.1 Penicillium camemberti strain FM013=LCP06093 Pc...  1029    0.0   
JACXYV010000031.1 Penicillium camemberti strain FM013=LCP06093 Pc...  1029    0.0   
NW_024469302.1 Penicillium solitum strain IBT 29525 chromosome Un...  1029    0.0   
JACXYV010000044.1 Penicillium camemberti strain FM013=LCP06093 Pc...  1026    0.0   
JACXYV010000051.1 Penicillium camemberti strain FM013=LCP06093 Pc...  1024    0.0   
JACXYV010000050.1 Penicillium camemberti strain FM013=LCP06093 Pc...  1024    0.0   
JACXYV010000043.1 Penicillium camemberti strain FM013=LCP06093 Pc...  1024    0.0   
JACXYV010000040.1 Penicillium camemberti strain FM013=LCP06093 Pc...  1024    0.0   
JACXYV010000030.1 Penicillium camemberti strain FM013=LCP06093 Pc...  1024    0.0   
JACXYV010000016.1 Penicillium camemberti strain FM013=LCP06093 Pc...  1024    0.0   
WBOJ01000006.1 Penicillium polonicum strain F7 contig.6, whole ge...  1018    0.0   
WBOJ01000005.1 Penicillium polonicum strain F7 contig.5, whole ge...  1018    0.0   
CM024083.1 Penicillium polonicum strain F7 chromosome IV, whole g...  1018    0.0   
MUGH01000060.1 Penicillium sp. BW_MB Marcia_B_CGATGT.R1_(paired)_...  1018    0.0   
JAFCIW010000005.1 Penicillium aurantiogriseum strain IBT 35659 ut...  1018    0.0   
SRQG01000754.1 Claviceps aff. humidiphila group G2b strain LM81 c...  1018    0.0   
JACXYV010000053.1 Penicillium camemberti strain FM013=LCP06093 Pc...  1016    0.0   
JACXYV010000041.1 Penicillium camemberti strain FM013=LCP06093 Pc...  1016    0.0   
JACXYV010000034.1 Penicillium camemberti strain FM013=LCP06093 Pc...  1016    0.0   
LLXE01000800.1 Penicillium freii strain DAOM 242723 scaffold_800,...  1013    0.0   
CAKMRK010000230.1 Penicillium sclerotigenum genome assembly, cont...  1013    0.0   
JACXYV010000033.1 Penicillium camemberti strain FM013=LCP06093 Pc...  1011    0.0   
WBOJ01000007.1 Penicillium polonicum strain F7 contig.7, whole ge...  1005    0.0   
JACXYV010000046.1 Penicillium camemberti strain FM013=LCP06093 Pc...  1005    0.0   
JACXYV010000048.1 Penicillium camemberti strain FM013=LCP06093 Pc...  996     0.0   
JAMAFK010000124.1 Penicillium paneum strain M1707 ctg_124, whole ...  989     0.0   
JH993682.1 Penicillium digitatum Pd1 unplaced genomic scaffold Sc...  979     0.0   
NW_014574576.1 Penicillium digitatum Pd1 unplaced genomic scaffol...  979     0.0   
JACXYV010000038.1 Penicillium camemberti strain FM013=LCP06093 Pc...  955     0.0   
JANFQT010000544.1 Penicillium glycyrrhizacola strain CGMCC 3.1527...  933     0.0   
JAMFOT010000209.1 Penicillium sp. D2Mb strain R2202 ctg_209, whol...  926     0.0   
JABCSE010000029.1 Penicillium roqueforti strain LCP96 04111 scaff...  915     0.0   
NW_024067592.1 Penicillium roqueforti strain LCP96 04111 chromoso...  915     0.0   
MU158090.1 Crepidotus variabilis strain CBS 506.95 unplaced genom...  905     0.0   
CAJVNO010000062.1 Penicillium olsonii genome assembly, contig: NO...  887     0.0   
CACM01000378.1 Erysiphe pisi, MIRA assembly whole genome shotgun ...  887     0.0   
CAJVOY010000016.1 Penicillium salamii genome assembly, contig: NO...  885     0.0   
JPLR01000049.1 Penicillium capsulatum strain LiaoWQ-2011 unitig_2...  881     0.0   
JPLR01000001.1 Penicillium capsulatum strain LiaoWQ-2011 unitig_1...  878     0.0   
LXJU01000204.1 Penicillium arizonense strain CBS 141311 PENARI_co...  872     0.0   
JAGUQL010000038.1 Penicillium corylophilum strain F5_1S_1A_F NODE...  872     0.0   
NW_019173481.1 Penicillium arizonense strain CBS 141311 chromosom...  872     0.0   
RFFF01000429.1 Penicillium sp. CF01 contig_429, whole genome shot...  870     0.0   
JAAVMA010000124.1 Penicillium ochrochloron strain RLS11 NODE_124_...  869     0.0   
MDYN01000221.1 Penicillium antarcticum strain IBT 31811 PENANT_co...  861     0.0   
MNBE01000628.1 Penicillium subrubescens strain CBS 132785 PENSUBs...  857     0.0   
QAGG01000433.1 Penicillium sp. MA 6036 contig00433, whole genome ...  857     0.0   
JAMAGY010000224.1 Aspergillaceae sp. S1701 strain PF2412A ctg_224...  852     0.0   
JAMYHO010000160.1 Apiotrichum sp. PL3306B ctg_160, whole genome s...  845     0.0   
JAMAGZ010000485.1 Aspergillaceae sp. PF1803 strain PT4103 ctg_485...  841     0.0   
CDHK01000043.1 Penicillium brasilianum genome assembly Pbras_Allp...  839     0.0   
CDHK01000042.1 Penicillium brasilianum genome assembly Pbras_Allp...  839     0.0   
JACWGB010000032.1 Penicillium sp. VS AB III KN VS-AB-III-KN_conti...  833     0.0   
JACWGC010000003.1 Penicillium sp. VS AB III KN 1 VS-AB-III-KN-1_c...  833     0.0   
JAMAHC010000176.1 Penicillium sp. R1202D strain S1126A ctg_176, w...  828     0.0   
JAMAHE010000381.1 Penicillium sp. PH3801 strain S1316 ctg_381, wh...  828     0.0   
JAMAHA010000120.1 Penicillium sp. PF2412A strain R1202D ctg_120, ...  828     0.0   
JAMAHD010000167.1 Penicillium sp. S1126A strain PH3801 ctg_167, w...  828     0.0   
JRVD02000017.1 Penicillium oxalicum strain HP7-1 unanchor18, whol...  828     0.0   
JRVD02000016.1 Penicillium oxalicum strain HP7-1 unanchor17, whol...  828     0.0   
JAMAHB010000149.1 Penicillium sp. PT4103 strain D2Mb ctg_149, who...  828     0.0   
NW_026088304.1 Penicillium oxalicum strain HP7-1 chromosome Unkno...  828     0.0   
NW_026088303.1 Penicillium oxalicum strain HP7-1 chromosome Unkno...  828     0.0   
JAMADU010000619.1 Penicillium janthinellum strain PG2902 ctg_619,...  819     0.0   
JAAKEQ010000076.1 Aspergillus oerlinghausenensis strain CBS 13918...  817     0.0   
PZKB01000354.1 Penicillium sp. MT2 MMC-2018 NODE_354, whole genom...  815     0.0   
CM041263.1 Penicillium oxalicum strain HP7-1 chromosome VIII, who...  811     0.0   
NC_064657.1 Penicillium oxalicum strain HP7-1 chromosome VIII, wh...  811     0.0   
BLKH01000198.1 Aspergillus lentulus IFM 58399 DNA, scaffold_198, ...  809     0.0   
NW_022984065.1 Aspergillus lentulus IFM 58399 DNA, scaffold_198, ...  809     0.0   
MSZS01000005.1 Aspergillus novofumigatus IBT 16806 P174scaffold_5...  808     0.0   
MSZS01000021.1 Aspergillus novofumigatus IBT 16806 P174scaffold_2...  808     0.0   
BBXM02000016.1 Aspergillus udagawae IFM 46973 DNA, scaffold_16, w...  808     0.0   
CM000172.1 Aspergillus fumigatus Af293 chromosome 4, whole genome...  808     0.0   
JAGXKD010000017.1 Aspergillus sp. GbtcF1 F1_0083, whole genome sh...  808     0.0   
NW_025091279.1 Aspergillus udagawae IFM 46973 DNA, scaffold_16, w...  808     0.0   
NC_007197.1 Aspergillus fumigatus Af293 chromosome 4, whole genom...  808     0.0   
NW_020194278.1 Aspergillus novofumigatus IBT 16806 chromosome Unk...  808     0.0   
NW_020194294.1 Aspergillus novofumigatus IBT 16806 chromosome Unk...  808     0.0   
JAAAPX010000306.1 Aspergillus fumigatiaffinis strain CNM-CM6805 N...  804     0.0   
JACBAG010001485.1 Aspergillus felis isolate CNM-CM7691 NODE_443_l...  802     0.0   
MSZS01000019.1 Aspergillus novofumigatus IBT 16806 P174scaffold_1...  800     0.0   
JACWFS010000065.1 Penicillium sp. VS I D KN 3 VS-I-D-KN-3_contig_...  800     0.0   
AOTG01000575.1 Penicillium paxilli ATCC 26601 contig431_0, whole ...  800     0.0   
JACWFT010000001.1 Penicillium sp. VS I D KN VS-I-D-KN_contig_1, w...  800     0.0   
NW_020194292.1 Aspergillus novofumigatus IBT 16806 chromosome Unk...  800     0.0   
MSZS01000050.1 Aspergillus novofumigatus IBT 16806 P174scaffold_5...  798     0.0   
MSZS01000029.1 Aspergillus novofumigatus IBT 16806 P174scaffold_2...  798     0.0   
JAMZTW010000086.1 Penicillium simplicissimum strain A4 tig0000014...  798     0.0   
NW_020194323.1 Aspergillus novofumigatus IBT 16806 chromosome Unk...  798     0.0   
NW_020194302.1 Aspergillus novofumigatus IBT 16806 chromosome Unk...  798     0.0   
WIWV01000274.1 Penicillium ucsense strain S1M29 PECM_scaffold_274...  797     0.0   
JAMAGU010000120.1 Talaromyces sp. PF30-5 strain S1602 ctg_121, wh...  797     0.0   
JAMAGV010000048.1 Talaromyces sp. PT3601 strain M1327 ctg_48, who...  797     0.0   
MSZS01000020.1 Aspergillus novofumigatus IBT 16806 P174scaffold_2...  795     0.0   
NW_020194293.1 Aspergillus novofumigatus IBT 16806 chromosome Unk...  795     0.0   
MSZS01000058.1 Aspergillus novofumigatus IBT 16806 P174scaffold_5...  793     0.0   
JAMAGW010000297.1 Aspergillaceae sp. S1602 strain S1701 ctg_297, ...  793     0.0   
JAMZTW010000110.1 Penicillium simplicissimum strain A4 tig0000017...  793     0.0   
JAMZTW010000107.1 Penicillium simplicissimum strain A4 tig0000017...  793     0.0   
JAMZTW010000106.1 Penicillium simplicissimum strain A4 tig0000016...  793     0.0   
JAMZTW010000103.1 Penicillium simplicissimum strain A4 tig0000016...  793     0.0   
JAMZTW010000102.1 Penicillium simplicissimum strain A4 tig0000016...  793     0.0   
JAMZTW010000101.1 Penicillium simplicissimum strain A4 tig0000016...  793     0.0   
JAMZTW010000100.1 Penicillium simplicissimum strain A4 tig0000015...  793     0.0   
JAMZTW010000099.1 Penicillium simplicissimum strain A4 tig0000015...  793     0.0   
JAMZTW010000098.1 Penicillium simplicissimum strain A4 tig0000015...  793     0.0   
JAMZTW010000097.1 Penicillium simplicissimum strain A4 tig0000015...  793     0.0   
JAMZTW010000096.1 Penicillium simplicissimum strain A4 tig0000015...  793     0.0   
JAMZTW010000094.1 Penicillium simplicissimum strain A4 tig0000015...  793     0.0   
JAMZTW010000093.1 Penicillium simplicissimum strain A4 tig0000015...  793     0.0   
JAMZTW010000091.1 Penicillium simplicissimum strain A4 tig0000015...  793     0.0   
JAMZTW010000090.1 Penicillium simplicissimum strain A4 tig0000014...  793     0.0   
JAMZTW010000089.1 Penicillium simplicissimum strain A4 tig0000014...  793     0.0   
JAMZTW010000088.1 Penicillium simplicissimum strain A4 tig0000014...  793     0.0   
JAMZTW010000087.1 Penicillium simplicissimum strain A4 tig0000014...  793     0.0   
JAMZTW010000085.1 Penicillium simplicissimum strain A4 tig0000014...  793     0.0   
JAMZTW010000078.1 Penicillium simplicissimum strain A4 tig0000012...  793     0.0   
NW_020194331.1 Aspergillus novofumigatus IBT 16806 chromosome Unk...  793     0.0   
JAMZTW010000111.1 Penicillium simplicissimum strain A4 tig0000017...  789     0.0   
DS027078.1 Aspergillus clavatus NRRL 1 1099423829824 genomic scaf...  787     0.0   
DS027088.1 Aspergillus clavatus NRRL 1 1099423829834 genomic scaf...  787     0.0   
JAFBMR010000004.1 Aspergillus sp. 'subgen. Cremei' strain IBT 356...  787     0.0   
NKHU02000428.1 Aspergillus thermomutatus strain HMR AF 39 NODE_42...  787     0.0   
NW_001510380.1 Aspergillus clavatus NRRL 1 1099423829824 genomic ...  787     0.0   
NW_001510370.1 Aspergillus clavatus NRRL 1 1099423829834 genomic ...  787     0.0   
NW_020798475.1 Aspergillus thermomutatus strain HMR AF 39 chromos...  787     0.0   
JAMAGX010000103.1 Aspergillaceae sp. M1327 strain PF1803 ctg_103,...  785     0.0   
JAMZTW010000092.1 Penicillium simplicissimum strain A4 tig0000015...  785     0.0   
DS027112.1 Aspergillus clavatus NRRL 1 1099423829858 genomic scaf...  784     0.0   
NW_001510346.1 Aspergillus clavatus NRRL 1 1099423829858 genomic ...  784     0.0   
JACBAD010001631.1 Aspergillus hiratsukae isolate CNM-CM5793 NODE_...  780     0.0   
NKHV02000463.1 Aspergillus turcosus strain HMR AF 23 NODE_461, wh...  769     0.0   
MSZS01000011.1 Aspergillus novofumigatus IBT 16806 P174scaffold_1...  765     0.0   
NW_020194284.1 Aspergillus novofumigatus IBT 16806 chromosome Unk...  765     0.0   
MSFM01000006.1 Aspergillus campestris IBT 28561 P168scaffold_6, w...  763     0.0   
NW_020194341.1 Aspergillus campestris IBT 28561 chromosome Unknow...  763     0.0   
SMSW01000009.1 Aspergillus cejpii strain FS110 scaffold9, whole g...  761     0.0   
SMSW01000006.1 Aspergillus cejpii strain FS110 scaffold6, whole g...  761     0.0   
SMSW01000012.1 Aspergillus cejpii strain FS110 scaffold12, whole ...  761     0.0   
SMSW01000011.1 Aspergillus cejpii strain FS110 scaffold11, whole ...  761     0.0   
JALZYL010000072.1 Aspergillus tritici strain S2209 ctg_72, whole ...  760     0.0   
MSFM01000031.1 Aspergillus campestris IBT 28561 P168scaffold_31, ...  760     0.0   
MSFM01000022.1 Aspergillus campestris IBT 28561 P168scaffold_22, ...  760     0.0   
NW_020194366.1 Aspergillus campestris IBT 28561 chromosome Unknow...  760     0.0   
NW_020194357.1 Aspergillus campestris IBT 28561 chromosome Unknow...  760     0.0   
MSFM01000024.1 Aspergillus campestris IBT 28561 P168scaffold_24, ...  752     0.0   
NW_020194359.1 Aspergillus campestris IBT 28561 chromosome Unknow...  752     0.0   
VCAU01000267.1 Aspergillus nanangensis strain MST-FP2251 scaffold...  745     0.0   
MSFM01000027.1 Aspergillus campestris IBT 28561 P168scaffold_27, ...  743     0.0   
NW_020194362.1 Aspergillus campestris IBT 28561 chromosome Unknow...  743     0.0   
MSFM01000039.1 Aspergillus campestris IBT 28561 P168scaffold_39, ...  737     0.0   
JSYV01000010.1 Evansstolkia leycettana strain CBS 398.68 contig01...  737     0.0   
NW_020194374.1 Aspergillus campestris IBT 28561 chromosome Unknow...  737     0.0   
CAJVRJ010000003.1 Penicillium sclerotiorum genome assembly, conti...  732     0.0   
MSFK01000078.1 Aspergillus sclerotioniger CBS 115572 BO94scaffold...  730     0.0   
NW_020291068.1 Aspergillus sclerotioniger CBS 115572 chromosome U...  730     0.0   
CP059872.1 Aspergillus flavus NRRL3357 chromosome 7                   728     0.0   
QCWU01000014.1 Colletotrichum sp. JS-367 scaffold14, whole genome...  728     0.0   
SJFF01000027.1 Aspergillus parasiticus strain E1365 E1365_(paired...  728     0.0   
NVQI01000082.1 Aspergillus sp. ATCC 12892 Aspergillus_oryzae_ATCC...  728     0.0   
BA000055.1 Aspergillus oryzae RIB40 DNA, chromosome 7                 728     0.0   
NC_036441.1 Aspergillus oryzae RIB40 DNA, chromosome 7                728     0.0   
NC_054697.1 Aspergillus flavus NRRL3357 chromosome 7, complete se...  728     0.0   
JANAXO010000200.1 Aspergillus texensis strain TX-A-6-1-S NODE_200...  726     0.0   
JAMAGY010000223.1 Aspergillaceae sp. S1701 strain PF2412A ctg_223...  725     0.0   
JALZYI010000115.1 Aspergillus tamarii strain PB2201 ctg_115, whol...  725     0.0   
LYCR01000272.1 Aspergillus bombycis strain NRRL26010 contig00272,...  723     0.0   
NW_019170274.1 Aspergillus bombycis strain NRRL26010 chromosome U...  723     0.0   
MBFL02000846.1 Aspergillus hancockii strain FRR 3425 scaffold_846...  721     0.0   
JAGXKE010000002.1 Aspergillus sp. GbtcF2 F2_63, whole genome shot...  721     0.0   
JAGMTT010000008.1 Aspergillus sp. MEXU 27854 Contig07, whole geno...  717     0.0   
MSFL01000129.1 Aspergillus heteromorphus CBS 117.55 BO70scaffold_...  713     0.0   
MSFL01000121.1 Aspergillus heteromorphus CBS 117.55 BO70scaffold_...  713     0.0   
MSFL01000116.1 Aspergillus heteromorphus CBS 117.55 BO70scaffold_...  713     0.0   
NW_020290534.1 Aspergillus heteromorphus CBS 117.55 chromosome Un...  713     0.0   
NW_020290526.1 Aspergillus heteromorphus CBS 117.55 chromosome Un...  713     0.0   
NW_020290521.1 Aspergillus heteromorphus CBS 117.55 chromosome Un...  713     0.0   
MSFL01000161.1 Aspergillus heteromorphus CBS 117.55 BO70scaffold_...  712     0.0   
MSFL01000127.1 Aspergillus heteromorphus CBS 117.55 BO70scaffold_...  712     0.0   
MSFL01000110.1 Aspergillus heteromorphus CBS 117.55 BO70scaffold_...  712     0.0   
NW_020290566.1 Aspergillus heteromorphus CBS 117.55 chromosome Un...  712     0.0   
NW_020290532.1 Aspergillus heteromorphus CBS 117.55 chromosome Un...  712     0.0   
NW_020290515.1 Aspergillus heteromorphus CBS 117.55 chromosome Un...  712     0.0   
MSFL01000164.1 Aspergillus heteromorphus CBS 117.55 BO70scaffold_...  710     0.0   
MSFL01000150.1 Aspergillus heteromorphus CBS 117.55 BO70scaffold_...  710     0.0   
MSFL01000146.1 Aspergillus heteromorphus CBS 117.55 BO70scaffold_...  710     0.0   
MSFL01000134.1 Aspergillus heteromorphus CBS 117.55 BO70scaffold_...  710     0.0   
MSFL01000103.1 Aspergillus heteromorphus CBS 117.55 BO70scaffold_...  710     0.0   
MSFL01000102.1 Aspergillus heteromorphus CBS 117.55 BO70scaffold_...  710     0.0   
NW_020290569.1 Aspergillus heteromorphus CBS 117.55 chromosome Un...  710     0.0   
NW_020290555.1 Aspergillus heteromorphus CBS 117.55 chromosome Un...  710     0.0   
NW_020290551.1 Aspergillus heteromorphus CBS 117.55 chromosome Un...  710     0.0   
NW_020290539.1 Aspergillus heteromorphus CBS 117.55 chromosome Un...  710     0.0   
NW_020290508.1 Aspergillus heteromorphus CBS 117.55 chromosome Un...  710     0.0   
NW_020290507.1 Aspergillus heteromorphus CBS 117.55 chromosome Un...  710     0.0   
MSFL01000179.1 Aspergillus heteromorphus CBS 117.55 BO70scaffold_...  708     0.0   
MSFL01000175.1 Aspergillus heteromorphus CBS 117.55 BO70scaffold_...  708     0.0   
MSFL01000148.1 Aspergillus heteromorphus CBS 117.55 BO70scaffold_...  708     0.0   
MSFL01000135.1 Aspergillus heteromorphus CBS 117.55 BO70scaffold_...  708     0.0   
MSFL01000126.1 Aspergillus heteromorphus CBS 117.55 BO70scaffold_...  708     0.0   
MSFL01000125.1 Aspergillus heteromorphus CBS 117.55 BO70scaffold_...  708     0.0   
MSFL01000117.1 Aspergillus heteromorphus CBS 117.55 BO70scaffold_...  708     0.0   
MSFL01000100.1 Aspergillus heteromorphus CBS 117.55 BO70scaffold_...  708     0.0   
MSFU01000107.1 Aspergillus eucalypticola CBS 122712 BO83scaffold_...  708     0.0   
NW_020290381.1 Aspergillus eucalypticola CBS 122712 chromosome Un...  708     0.0   
NW_020290584.1 Aspergillus heteromorphus CBS 117.55 chromosome Un...  708     0.0   
NW_020290580.1 Aspergillus heteromorphus CBS 117.55 chromosome Un...  708     0.0   
NW_020290553.1 Aspergillus heteromorphus CBS 117.55 chromosome Un...  708     0.0   
NW_020290540.1 Aspergillus heteromorphus CBS 117.55 chromosome Un...  708     0.0   
NW_020290531.1 Aspergillus heteromorphus CBS 117.55 chromosome Un...  708     0.0   
NW_020290530.1 Aspergillus heteromorphus CBS 117.55 chromosome Un...  708     0.0   
NW_020290522.1 Aspergillus heteromorphus CBS 117.55 chromosome Un...  708     0.0   
NW_020290505.1 Aspergillus heteromorphus CBS 117.55 chromosome Un...  708     0.0   
MSFL01000178.1 Aspergillus heteromorphus CBS 117.55 BO70scaffold_...  706     0.0   
MSFL01000137.1 Aspergillus heteromorphus CBS 117.55 BO70scaffold_...  706     0.0   
JAKLNT010000355.1 Aspergillus quadricinctus strain FKII-L3-BK-DRA...  706     0.0   
MSFU01000081.1 Aspergillus eucalypticola CBS 122712 BO83scaffold_...  706     0.0   
NW_020290355.1 Aspergillus eucalypticola CBS 122712 chromosome Un...  706     0.0   
NW_020290583.1 Aspergillus heteromorphus CBS 117.55 chromosome Un...  706     0.0   
NW_020290542.1 Aspergillus heteromorphus CBS 117.55 chromosome Un...  706     0.0   
MSFL01000182.1 Aspergillus heteromorphus CBS 117.55 BO70scaffold_...  704     0.0   
MSFL01000165.1 Aspergillus heteromorphus CBS 117.55 BO70scaffold_...  704     0.0   
MSFL01000124.1 Aspergillus heteromorphus CBS 117.55 BO70scaffold_...  704     0.0   
MSFL01000120.1 Aspergillus heteromorphus CBS 117.55 BO70scaffold_...  704     0.0   
NW_020290587.1 Aspergillus heteromorphus CBS 117.55 chromosome Un...  704     0.0   
NW_020290570.1 Aspergillus heteromorphus CBS 117.55 chromosome Un...  704     0.0   
NW_020290529.1 Aspergillus heteromorphus CBS 117.55 chromosome Un...  704     0.0   
NW_020290525.1 Aspergillus heteromorphus CBS 117.55 chromosome Un...  704     0.0   
MSFL01000184.1 Aspergillus heteromorphus CBS 117.55 BO70scaffold_...  702     0.0   
MSFL01000181.1 Aspergillus heteromorphus CBS 117.55 BO70scaffold_...  702     0.0   
MSFL01000157.1 Aspergillus heteromorphus CBS 117.55 BO70scaffold_...  702     0.0   
MSFL01000151.1 Aspergillus heteromorphus CBS 117.55 BO70scaffold_...  702     0.0   
MSFL01000112.1 Aspergillus heteromorphus CBS 117.55 BO70scaffold_...  702     0.0   
MSFL01000105.1 Aspergillus heteromorphus CBS 117.55 BO70scaffold_...  702     0.0   
BDHI01000009.1 Aspergillus awamori DNA, contig: Aawm09, strain: I...  702     0.0   
MSFU01000098.1 Aspergillus eucalypticola CBS 122712 BO83scaffold_...  702     0.0   
MSFU01000079.1 Aspergillus eucalypticola CBS 122712 BO83scaffold_...  702     0.0   
NW_020290372.1 Aspergillus eucalypticola CBS 122712 chromosome Un...  702     0.0   
NW_020290353.1 Aspergillus eucalypticola CBS 122712 chromosome Un...  702     0.0   
NW_020290589.1 Aspergillus heteromorphus CBS 117.55 chromosome Un...  702     0.0   
NW_020290586.1 Aspergillus heteromorphus CBS 117.55 chromosome Un...  702     0.0   
NW_020290562.1 Aspergillus heteromorphus CBS 117.55 chromosome Un...  702     0.0   
NW_020290556.1 Aspergillus heteromorphus CBS 117.55 chromosome Un...  702     0.0   
NW_020290517.1 Aspergillus heteromorphus CBS 117.55 chromosome Un...  702     0.0   
NW_020290510.1 Aspergillus heteromorphus CBS 117.55 chromosome Un...  702     0.0   
MSFL01000186.1 Aspergillus heteromorphus CBS 117.55 BO70scaffold_...  701     0.0   
MSFL01000177.1 Aspergillus heteromorphus CBS 117.55 BO70scaffold_...  701     0.0   
MSFL01000153.1 Aspergillus heteromorphus CBS 117.55 BO70scaffold_...  701     0.0   
MSFL01000139.1 Aspergillus heteromorphus CBS 117.55 BO70scaffold_...  701     0.0   
MSFL01000113.1 Aspergillus heteromorphus CBS 117.55 BO70scaffold_...  701     0.0   
MSFU01000105.1 Aspergillus eucalypticola CBS 122712 BO83scaffold_...  701     0.0   
NW_020290379.1 Aspergillus eucalypticola CBS 122712 chromosome Un...  701     0.0   
NW_020290591.1 Aspergillus heteromorphus CBS 117.55 chromosome Un...  701     0.0   
NW_020290582.1 Aspergillus heteromorphus CBS 117.55 chromosome Un...  701     0.0   
NW_020290558.1 Aspergillus heteromorphus CBS 117.55 chromosome Un...  701     0.0   
NW_020290544.1 Aspergillus heteromorphus CBS 117.55 chromosome Un...  701     0.0   
NW_020290518.1 Aspergillus heteromorphus CBS 117.55 chromosome Un...  701     0.0   
MSFL01000185.1 Aspergillus heteromorphus CBS 117.55 BO70scaffold_...  699     0.0   
MSFL01000140.1 Aspergillus heteromorphus CBS 117.55 BO70scaffold_...  699     0.0   
AP024428.1 Aspergillus luchuensis IFO 4308 DNA, chromosome 4, nea...  699     0.0   
BLWE01000015.1 Aspergillus tubingensis WU-2223L DNA, scaffold_15,...  699     0.0   
BDHI01000026.1 Aspergillus awamori DNA, contig: Aawm26, strain: I...  699     0.0   
RHLO01001006.1 Aspergillus olivimuriae strain NRRL 66783 66783_66...  699     0.0   
MSFU01000103.1 Aspergillus eucalypticola CBS 122712 BO83scaffold_...  699     0.0   
NW_020290377.1 Aspergillus eucalypticola CBS 122712 chromosome Un...  699     0.0   
NW_023336289.1 Aspergillus tubingensis WU-2223L DNA, scaffold_15,...  699     0.0   
NC_054852.1 Aspergillus luchuensis IFO 4308 DNA, chromosome 4, ne...  699     0.0   
NW_020290590.1 Aspergillus heteromorphus CBS 117.55 chromosome Un...  699     0.0   
NW_020290545.1 Aspergillus heteromorphus CBS 117.55 chromosome Un...  699     0.0   
MSFL01000136.1 Aspergillus heteromorphus CBS 117.55 BO70scaffold_...  697     0.0   
BDHI01000020.1 Aspergillus awamori DNA, contig: Aawm20, strain: I...  697     0.0   
PELC01000648.1 Curvularia lunata strain W3 NODE_650_length_764_co...  697     0.0   
MSFU01000113.1 Aspergillus eucalypticola CBS 122712 BO83scaffold_...  697     0.0   
NW_020290387.1 Aspergillus eucalypticola CBS 122712 chromosome Un...  697     0.0   
NW_020290541.1 Aspergillus heteromorphus CBS 117.55 chromosome Un...  697     0.0   
QUQM01000005.1 Aspergillus tanneri strain NIH1004 AapTan_5_pilon_...  695     0.0   
MSFU01000099.1 Aspergillus eucalypticola CBS 122712 BO83scaffold_...  695     0.0   
MSFU01000116.1 Aspergillus eucalypticola CBS 122712 BO83scaffold_...  695     0.0   
NW_020290373.1 Aspergillus eucalypticola CBS 122712 chromosome Un...  695     0.0   
NW_020290390.1 Aspergillus eucalypticola CBS 122712 chromosome Un...  695     0.0   
NW_022984632.1 Aspergillus tanneri strain NIH1004 chromosome Unkn...  695     0.0   
MSFL01000176.1 Aspergillus heteromorphus CBS 117.55 BO70scaffold_...  693     0.0   
MSFL01000123.1 Aspergillus heteromorphus CBS 117.55 BO70scaffold_...  693     0.0   
AM270982.1 Aspergillus niger supercontig An03                         693     0.0   
JACVQR010000012.1 Penicillium fimorum strain S/N-308-OC-P1 S_N-30...  693     0.0   
JAMALA010000145.1 Cystobasidiaceae sp. 2NF920 ctg_145, whole geno...  693     0.0   
BDHI01000032.1 Aspergillus awamori DNA, contig: Aawm32, strain: I...  693     0.0   
BDHI01000023.1 Aspergillus awamori DNA, contig: Aawm23, strain: I...  693     0.0   
BDHI01000015.1 Aspergillus awamori DNA, contig: Aawm15, strain: I...  693     0.0   
BDHI01000013.1 Aspergillus awamori DNA, contig: Aawm13, strain: I...  693     0.0   
NW_020290581.1 Aspergillus heteromorphus CBS 117.55 chromosome Un...  693     0.0   
NW_020290528.1 Aspergillus heteromorphus CBS 117.55 chromosome Un...  693     0.0   
NT_166520.1 Aspergillus niger CBS 513.88 supercontig An03             693     0.0   
MSFL01000170.1 Aspergillus heteromorphus CBS 117.55 BO70scaffold_...  691     0.0   
MSFL01000143.1 Aspergillus heteromorphus CBS 117.55 BO70scaffold_...  691     0.0   
MSFL01000114.1 Aspergillus heteromorphus CBS 117.55 BO70scaffold_...  691     0.0   
MSFU01000100.1 Aspergillus eucalypticola CBS 122712 BO83scaffold_...  691     0.0   
NW_020290374.1 Aspergillus eucalypticola CBS 122712 chromosome Un...  691     0.0   
NW_020290575.1 Aspergillus heteromorphus CBS 117.55 chromosome Un...  691     0.0   
NW_020290548.1 Aspergillus heteromorphus CBS 117.55 chromosome Un...  691     0.0   
NW_020290519.1 Aspergillus heteromorphus CBS 117.55 chromosome Un...  691     0.0   
MSFO01000015.1 Aspergillus steynii IBT 23096 P170scaffold_15, who...  689     0.0   
BDHI01000033.1 Aspergillus awamori DNA, contig: Aawm33, strain: I...  689     0.0   
LGAV01000027.1 Malassezia pachydermatis strain CBS 1879 scaffold2...  689     0.0   
NW_017253164.1 Malassezia pachydermatis strain CBS 1879 chromosom...  689     0.0   
NW_020194412.1 Aspergillus steynii IBT 23096 chromosome Unknown P...  689     0.0   
MSFL01000194.1 Aspergillus heteromorphus CBS 117.55 BO70scaffold_...  688     0.0   
MSFL01000174.1 Aspergillus heteromorphus CBS 117.55 BO70scaffold_...  688     0.0   
MSFL01000115.1 Aspergillus heteromorphus CBS 117.55 BO70scaffold_...  688     0.0   
NW_020290599.1 Aspergillus heteromorphus CBS 117.55 chromosome Un...  688     0.0   
NW_020290579.1 Aspergillus heteromorphus CBS 117.55 chromosome Un...  688     0.0   
NW_020290520.1 Aspergillus heteromorphus CBS 117.55 chromosome Un...  688     0.0   
MSFO01000031.1 Aspergillus steynii IBT 23096 P170scaffold_31, who...  686     0.0   
MSFO01000016.1 Aspergillus steynii IBT 23096 P170scaffold_16, who...  686     0.0   
MSFO01000014.1 Aspergillus steynii IBT 23096 P170scaffold_14, who...  686     0.0   
NW_020194428.1 Aspergillus steynii IBT 23096 chromosome Unknown P...  686     0.0   
NW_020194413.1 Aspergillus steynii IBT 23096 chromosome Unknown P...  686     0.0   
NW_020194411.1 Aspergillus steynii IBT 23096 chromosome Unknown P...  686     0.0   
BDHI01000006.1 Aspergillus awamori DNA, contig: Aawm06, strain: I...  684     0.0   
MSFL01000118.1 Aspergillus heteromorphus CBS 117.55 BO70scaffold_...  682     0.0   
NW_020290523.1 Aspergillus heteromorphus CBS 117.55 chromosome Un...  682     0.0   
MSFO01000033.1 Aspergillus steynii IBT 23096 P170scaffold_33, who...  680     0.0   
MSFO01000027.1 Aspergillus steynii IBT 23096 P170scaffold_27, who...  680     0.0   
MSFO01000025.1 Aspergillus steynii IBT 23096 P170scaffold_25, who...  680     0.0   
MSFO01000023.1 Aspergillus steynii IBT 23096 P170scaffold_23, who...  680     0.0   
MSFO01000019.1 Aspergillus steynii IBT 23096 P170scaffold_19, who...  680     0.0   
MSFO01000018.1 Aspergillus steynii IBT 23096 P170scaffold_18, who...  680     0.0   
MSFO01000017.1 Aspergillus steynii IBT 23096 P170scaffold_17, who...  680     0.0   
MSFO01000013.1 Aspergillus steynii IBT 23096 P170scaffold_13, who...  680     0.0   
CH476599.1 Aspergillus terreus NIH2624 scaffold_6 genomic scaffol...  680     0.0   
NT_165929.1 Aspergillus terreus NIH2624 scaffold_6 genomic scaffo...  680     0.0   
NW_020194430.1 Aspergillus steynii IBT 23096 chromosome Unknown P...  680     0.0   
NW_020194424.1 Aspergillus steynii IBT 23096 chromosome Unknown P...  680     0.0   
NW_020194422.1 Aspergillus steynii IBT 23096 chromosome Unknown P...  680     0.0   
NW_020194420.1 Aspergillus steynii IBT 23096 chromosome Unknown P...  680     0.0   
NW_020194416.1 Aspergillus steynii IBT 23096 chromosome Unknown P...  680     0.0   
NW_020194415.1 Aspergillus steynii IBT 23096 chromosome Unknown P...  680     0.0   
NW_020194414.1 Aspergillus steynii IBT 23096 chromosome Unknown P...  680     0.0   
NW_020194410.1 Aspergillus steynii IBT 23096 chromosome Unknown P...  680     0.0   
MSFO01000008.1 Aspergillus steynii IBT 23096 P170scaffold_8, whol...  678     0.0   
MSFO01000028.1 Aspergillus steynii IBT 23096 P170scaffold_28, who...  678     0.0   
MSFO01000022.1 Aspergillus steynii IBT 23096 P170scaffold_22, who...  678     0.0   
JACBKQ010000154.1 Aspergillus sp. A31 154, whole genome shotgun s...  678     0.0   
NW_020194405.1 Aspergillus steynii IBT 23096 chromosome Unknown P...  678     0.0   
NW_020194425.1 Aspergillus steynii IBT 23096 chromosome Unknown P...  678     0.0   
NW_020194419.1 Aspergillus steynii IBT 23096 chromosome Unknown P...  678     0.0   
MSFO01000034.1 Aspergillus steynii IBT 23096 P170scaffold_34, who...  676     0.0   
RCNU01000051.1 Paecilomyces variotii strain CBS 101075 C8Q69scaff...  676     0.0   
RCNU01000028.1 Paecilomyces variotii strain CBS 101075 C8Q69scaff...  676     0.0   
NW_021167190.1 Paecilomyces variotii strain CBS 101075 chromosome...  676     0.0   
NW_021167167.1 Paecilomyces variotii strain CBS 101075 chromosome...  676     0.0   
NW_020194431.1 Aspergillus steynii IBT 23096 chromosome Unknown P...  676     0.0   
MSFO01000024.1 Aspergillus steynii IBT 23096 P170scaffold_24, who...  675     0.0   
MSFO01000020.1 Aspergillus steynii IBT 23096 P170scaffold_20, who...  675     0.0   
NW_020194421.1 Aspergillus steynii IBT 23096 chromosome Unknown P...  675     0.0   
NW_020194417.1 Aspergillus steynii IBT 23096 chromosome Unknown P...  675     0.0   
NGZO01000001.1 Aspergillus persii strain NIBRFGC000004109 scaffol...  673     0.0   
MSFO01000026.1 Aspergillus steynii IBT 23096 P170scaffold_26, who...  673     0.0   
NW_020194423.1 Aspergillus steynii IBT 23096 chromosome Unknown P...  673     0.0   
JANFQX010000575.1 Aspergillus sclerotiorum strain IFST Ascl1 NODE...  669     0.0   
JACKQL010001928.1 Termitomyces sp. T153 contig_29496, whole genom...  667     0.0   
WXTY01000020.1 Spiromastix sp. SCSIO F190 Contig20, whole genome ...  665     0.0   
MSFL01000173.1 Aspergillus heteromorphus CBS 117.55 BO70scaffold_...  660     0.0   
MSFO01000021.1 Aspergillus steynii IBT 23096 P170scaffold_21, who...  660     0.0   
NW_020194418.1 Aspergillus steynii IBT 23096 chromosome Unknown P...  660     0.0   
NW_020290578.1 Aspergillus heteromorphus CBS 117.55 chromosome Un...  660     0.0   
WOFQ01000267.1 Xenoacremonium recifei strain IHEM 4405 Scaffold26...  647     0.0   
CAJVRC010000275.1 Penicillium egyptiacum genome assembly, contig:...  645     0.0   
JAGXNN020000302.1 Aspergillus affinis strain CMG 70 NODE_302_leng...  640     2e-179
LXJU01000076.1 Penicillium arizonense strain CBS 141311 PENARI_co...  634     9e-178
LXJU01000057.1 Penicillium arizonense strain CBS 141311 PENARI_co...  634     9e-178
NW_019173353.1 Penicillium arizonense strain CBS 141311 chromosom...  634     9e-178
NW_019173334.1 Penicillium arizonense strain CBS 141311 chromosom...  634     9e-178
JAMADR010000049.1 Thermoascaceae sp. PL2402 ctg_49, whole genome ...  632     3e-177
JAMADP010000070.1 Thermoascaceae sp. M2902 strain PL2405 ctg_70, ...  632     3e-177
JAMADS010000020.1 Thermoascaceae sp. M2901 strain PK2413 ctg_20, ...  630     1e-176
QBDR01000027.1 Thermoascaceae sp. COH1141 Aspergillus_niger_strai...  630     1e-176
JAMADT010000070.1 Thermoascaceae sp. PL2405 strain M2902 ctg_70, ...  630     1e-176
JAMADQ010000038.1 Thermoascaceae sp. PK2413 strain M2901 ctg_38, ...  630     1e-176
PNEM01000003.1 Byssochlamys sp. AF001 NODE_3_length_4651098_cov_4...  630     1e-176
JAGJCD010000014.1 Aspergillus sp. MCCF 102 NODE_42_length_3736_co...  627     2e-175
JANFQY010000812.1 Aspergillus ostianus strain IFST Aos1 NODE_812_...  627     2e-175
DS027007.1 Aspergillus clavatus NRRL 1 1099423829753 genomic scaf...  623     2e-174
NW_001510434.1 Aspergillus clavatus NRRL 1 1099423829753 genomic ...  623     2e-174
JACSOR010000201.1 Penicillium dipodomyicola strain IIF7SW-F2 NODE...  621     7e-174
MDYP01000171.1 Penicillium vulpinum strain IBT 29486 PENVUL_conti...  616     3e-172
KV879231.1 Aspergillus aculeatus ATCC 16872 unplaced genomic scaf...  616     3e-172
WOUI01001235.1 Aspergillus floridensis strain IHEM 21069 Scaffold...  616     3e-172
NW_017963237.1 Aspergillus aculeatus ATCC 16872 unplaced genomic ...  616     3e-172
KV907928.1 Aspergillus carbonarius ITEM 5010 unplaced genomic sca...  608     5e-170
JAMAHN010000030.1 Aspergillus sp. S1802E strain R2302 ctg_30, who...  606     2e-169
JAMAHO010000109.1 Aspergillus sp. R2302 strain R2407 ctg_109, who...  606     2e-169
JAFBMQ010000006.1 Aspergillus westerdijkiae strain IBT 35663 utg0...  604     7e-169
JAGIKU010000402.1 Penicillium sumatraense strain AQ67100 scaffold...  588     7e-164
MU006139.1 Patellaria atrata CBS 101060 unplaced genomic scaffold...  588     7e-164
JAMABY010000049.1 Penicillium citrinum strain PH4033 ctg_49, whol...  580     1e-161
JADDUG010000342.1 Penicillium steckii strain P2648 Scaffold346, w...  580     1e-161
AZHC01000090.1 Metarhizium rileyi RCEF 4871 scaffold_90, whole ge...  580     1e-161
JACSOR010000209.1 Penicillium dipodomyicola strain IIF7SW-F2 NODE...  579     4e-161
JAKLMW010000142.1 Talaromyces ruber strain FKI-L3-BK-DAB3 NODE_14...  566     3e-157
EQ962657.1 Talaromyces stipitatus ATCC 10500 scf_1105507295515 ge...  558     6e-155
NW_002990118.1 Talaromyces stipitatus ATCC 10500 scf_110550729551...  558     6e-155
JANFQS010000784.1 Penicillium verrucosum strain IFST Pver1 NODE_7...  556     2e-154
JNOM01000498.1 Aspergillus nomiae NRRL 13137 contig00498, whole g...  556     2e-154
NW_015378553.1 Aspergillus nomiae NRRL 13137 chromosome Unknown c...  556     2e-154
QEIL01000545.1 Paecilomyces niveus strain Cornell orchards no. 7 ...  553     3e-153
KV879183.1 Aspergillus aculeatus ATCC 16872 unplaced genomic scaf...  553     3e-153
NW_017963189.1 Aspergillus aculeatus ATCC 16872 unplaced genomic ...  553     3e-153
MSFL01000155.1 Aspergillus heteromorphus CBS 117.55 BO70scaffold_...  551     9e-153
JNNX01000010.1 Talaromyces piceae strain 9-3 scaffold8, whole gen...  551     9e-153
NW_020290560.1 Aspergillus heteromorphus CBS 117.55 chromosome Un...  551     9e-153
KV908004.1 Aspergillus carbonarius ITEM 5010 unplaced genomic sca...  540     2e-149
SPNV01000634.1 Aspergillus burnettii strain FRR 5400 scaffold_634...  538     7e-149
JAILXB010000105.1 Aspergillus brunneus strain CBS 112.26 S/N-302-...  529     4e-146
JAOYNC010072911.1 Bertia moriformis strain D4H25SX9FM voucher IRG...  529     4e-146
JNOM01000912.1 Aspergillus nomiae NRRL 13137 contig00914, whole g...  529     4e-146
JAKLMM010000110.1 Aspergillus pseudoglaucus strain FJII-L3-SW-P1 ...  529     4e-146
CACM01014255.1 Erysiphe pisi, MIRA assembly whole genome shotgun ...  529     4e-146
NW_015378967.1 Aspergillus nomiae NRRL 13137 chromosome Unknown c...  529     4e-146
JAGUQC010000016.1 Aspergillus unguis strain F6_8S_P_4A NODE_16_le...  527     2e-145
JACVQN010000201.1 Aspergillus croceus strain JS3-P1 JS3-P1_contig...  527     2e-145
JACWGA010000006.1 Aspergillus sp. JS3-R5 JS3-R5_contig_6, whole g...  527     2e-145
JAMFRD010000212.1 Pascua sp. PH4015B ctg_213, whole genome shotgu...  523     2e-144
QPHH01000166.1 Aspergillus spinulosporus strain NRRL 2395 NODE_17...  521     7e-144
QPHH01000167.1 Aspergillus spinulosporus strain NRRL 2395 NODE_17...  520     3e-143
VCRL01000603.1 Aspergillus latus strain MM151978 NODE_595_length_...  520     3e-143
JAASLG010001215.1 Cercospora sesami isolate Cers 52-10 jcf7180000...  518     1e-142
JAMAHH010000222.1 Aspergillus sp. S1107B strain PYS4201 ctg_222, ...  518     1e-142
JAMAHK010000215.1 Aspergillus sp. S1801 strain PYS4241 ctg_215, w...  518     1e-142
JAMAHL010000227.1 Aspergillus sp. PYS4241 strain PYS4240 ctg_227,...  518     1e-142
MAQV01000001.1 Aspergillus cristatus strain YKY807 scaffold1, who...  518     1e-142
JAMAHI010000081.1 Aspergillus sp. PYS4201 strain S3505 ctg_81, wh...  518     1e-142
AP024422.1 Aspergillus chevalieri M1 DNA, chromosome 7, nearly co...  518     1e-142
JAMAHJ010000127.1 Aspergillus sp. S3505 strain S1801 ctg_127, who...  518     1e-142
JAMAHG010000262.1 Aspergillus sp. R2504 strain S1107B ctg_262, wh...  518     1e-142
JAMAHM010000141.1 Aspergillus sp. PYS4240 strain S1802E ctg_141, ...  518     1e-142
JAJFZZ010000005.1 Aspergillus montevidensis strain ZYD4 Contig5, ...  518     1e-142
NC_057368.1 Aspergillus chevalieri M1 DNA, chromosome 7, nearly c...  518     1e-142
RHLP01001001.1 Aspergillus incahuasiensis strain NRRL 66825 AV1_A...  516     3e-142
JALZZM010000228.1 Aspergillus sp. M3606 ctg_228, whole genome sho...  514     1e-141
JALZZG010000113.1 Aspergillus sp. PYS2105 ctg_113, whole genome s...  514     1e-141
KI912132.1 Pestalotiopsis fici W106-1 unplaced genomic scaffold P...  514     1e-141
JALZYQ010000125.1 Aspergillus sp. R2804 ctg_125, whole genome sho...  514     1e-141
JALZYP010000043.1 Aspergillus sp. F3601 ctg_43, whole genome shot...  514     1e-141
JALZYW010000096.1 Aspergillus sp. PB4102 ctg_96, whole genome sho...  514     1e-141
JALZZJ010000047.1 Aspergillus sp. PK2410 ctg_47, whole genome sho...  514     1e-141
JALZZH010000020.1 Aspergillus sp. S4401N ctg_20, whole genome sho...  514     1e-141
JALZZB010000016.1 Aspergillus sp. F3604 ctg_16, whole genome shot...  514     1e-141
JALZZK010000021.1 Aspergillus sp. S4402 ctg_21, whole genome shot...  514     1e-141
JALZZL010000006.1 Aspergillus sp. PH2503 ctg_6, whole genome shot...  514     1e-141
JALZZA010000047.1 Aspergillus sp. S3606 ctg_47, whole genome shot...  514     1e-141
JALZZO010000056.1 Aspergillus sp. PA40-03 ctg_56, whole genome sh...  514     1e-141
RAQS01001194.1 Aspergillus sp. HF37 contig01198, whole genome sho...  514     1e-141
JAMAGU010000184.1 Talaromyces sp. PF30-5 strain S1602 ctg_185, wh...  514     1e-141
JALZZN010000013.1 Aspergillus sp. PM3602 ctg_13, whole genome sho...  514     1e-141
JALZYR010000113.1 Aspergillus sp. PA2101 ctg_113, whole genome sh...  514     1e-141
JALZZD010000127.1 Aspergillus sp. F3605 ctg_127, whole genome sho...  514     1e-141
JALZYY010000065.1 Aspergillus sp. PG3606D ctg_65, whole genome sh...  514     1e-141
JALZYV010000007.1 Aspergillus sp. S2105 ctg_7, whole genome shotg...  514     1e-141
JALZZF010000098.1 Aspergillus sp. S2103 ctg_99, whole genome shot...  514     1e-141
JALZZR010000073.1 Aspergillus sp. PH3601 ctg_74, whole genome sho...  514     1e-141
JALZYT010000051.1 Aspergillus sp. S2109 ctg_51, whole genome shot...  514     1e-141
JALZYO010000011.1 Aspergillus sp. PB2407 ctg_11, whole genome sho...  514     1e-141
JALZYS010000038.1 Aspergillus sp. S1905 ctg_38, whole genome shot...  514     1e-141
JALZZI010000243.1 Aspergillus sp. M3605 ctg_243, whole genome sho...  514     1e-141
JAMFMN010000012.1 Aspergillus sp. Z5 strain PG40-03 ctg_12, whole...  514     1e-141


>JACSPC010000172.1 Penicillium griseoroseum strain IF3SW-F1 NODE_172_length_7825_cov_3954.639649, 
whole genome shotgun sequence
Length=7825

 Score = 1057 bits (572),  Expect = 0.0
 Identities = 572/572 (100%), Gaps = 0/572 (0%)
 Strand=Plus/Plus

Query  1     CAAGGTTTCCGTAGGTGAACCTGCGGAAGGATCATTACCGAGTGAGGGCCCTCTGGGTCC  60
             ||||||||||||||||||||||||||||||||||||||||||||||||||||||||||||
Sbjct  4508  CAAGGTTTCCGTAGGTGAACCTGCGGAAGGATCATTACCGAGTGAGGGCCCTCTGGGTCC  4567

Query  61    AACCTCCCACCCGTGTTTATTTTACCTTGTTGCTTcggcgggcccgccttaactggccgc  120
             ||||||||||||||||||||||||||||||||||||||||||||||||||||||||||||
Sbjct  4568  AACCTCCCACCCGTGTTTATTTTACCTTGTTGCTTCGGCGGGCCCGCCTTAACTGGCCGC  4627

Query  121   cggggggcttacgcccccgggcccgcgcccgccgAAGACACCCTCGAACTCTGTCTGAAG  180
             ||||||||||||||||||||||||||||||||||||||||||||||||||||||||||||
Sbjct  4628  CGGGGGGCTTACGCCCCCGGGCCCGCGCCCGCCGAAGACACCCTCGAACTCTGTCTGAAG  4687

Query  181   ATTGTAGTCTGAGTGAAAATATAAATTATTTAAAACTTTCAACAACGGATCTCTTGGTTC  240
             ||||||||||||||||||||||||||||||||||||||||||||||||||||||||||||
Sbjct  4688  ATTGTAGTCTGAGTGAAAATATAAATTATTTAAAACTTTCAACAACGGATCTCTTGGTTC  4747

Query  241   CGGCATCGATGAAGAACGCAGCGAAATGCGATACGTAATGTGAATTGCAAATTCAGTGAA  300
             ||||||||||||||||||||||||||||||||||||||||||||||||||||||||||||
Sbjct  4748  CGGCATCGATGAAGAACGCAGCGAAATGCGATACGTAATGTGAATTGCAAATTCAGTGAA  4807

Query  301   TCATCGAGTCTTTGAACGCACATTGCGCCCCCTGGTATTCCGGGGGGCATGCCTGTCCGA  360
             ||||||||||||||||||||||||||||||||||||||||||||||||||||||||||||
Sbjct  4808  TCATCGAGTCTTTGAACGCACATTGCGCCCCCTGGTATTCCGGGGGGCATGCCTGTCCGA  4867

Query  361   GCGTCATTGCTGCCCTCAAGCACGGCTTGTGTGTTGGGCCCCGTCCTCCGATCCCGGGGG  420
             ||||||||||||||||||||||||||||||||||||||||||||||||||||||||||||
Sbjct  4868  GCGTCATTGCTGCCCTCAAGCACGGCTTGTGTGTTGGGCCCCGTCCTCCGATCCCGGGGG  4927

Query  421   ACGGGCCCGAAAGGCAGCGGCGGCACCGCGTCCGGTCCTCGAGCGTATGGGGCTTTGTCA  480
             ||||||||||||||||||||||||||||||||||||||||||||||||||||||||||||
Sbjct  4928  ACGGGCCCGAAAGGCAGCGGCGGCACCGCGTCCGGTCCTCGAGCGTATGGGGCTTTGTCA  4987

Query  481   CCCGCTCTGTAGGCCCGGCCGGCGCTTGCCGATCAACCCAAATTTTTATCCAGGTTGACC  540
             ||||||||||||||||||||||||||||||||||||||||||||||||||||||||||||
Sbjct  4988  CCCGCTCTGTAGGCCCGGCCGGCGCTTGCCGATCAACCCAAATTTTTATCCAGGTTGACC  5047

Query  541   TCGGATCAGGTAGGGATACCCGCTGAACTTAA  572
             ||||||||||||||||||||||||||||||||
Sbjct  5048  TCGGATCAGGTAGGGATACCCGCTGAACTTAA  5079


>SWKV01000528.1 Didymella heteroderae strain 28M1 scaffold_529, whole genome 
shotgun sequence
Length=1691

 Score = 1051 bits (569),  Expect = 0.0
 Identities = 571/572 (99%), Gaps = 0/572 (0%)
 Strand=Plus/Minus

Query  1    CAAGGTTTCCGTAGGTGAACCTGCGGAAGGATCATTACCGAGTGAGGGCCCTCTGGGTCC  60
            ||||||||||||||||||||||||||||||||||||||||||||||||||||||||||||
Sbjct  996  CAAGGTTTCCGTAGGTGAACCTGCGGAAGGATCATTACCGAGTGAGGGCCCTCTGGGTCC  937

Query  61   AACCTCCCACCCGTGTTTATTTTACCTTGTTGCTTcggcgggcccgccttaactggccgc  120
            ||||||||||||||||||||||||||||||||||||||||||||||||||||||||||||
Sbjct  936  AACCTCCCACCCGTGTTTATTTTACCTTGTTGCTTCGGCGGGCCCGCCTTAACTGGCCGC  877

Query  121  cggggggcttacgcccccgggcccgcgcccgccgAAGACACCCTCGAACTCTGTCTGAAG  180
            ||||||||||||||||||||||||||||||||||||||||||||||||||||||||||||
Sbjct  876  CGGGGGGCTTACGCCCCCGGGCCCGCGCCCGCCGAAGACACCCTCGAACTCTGTCTGAAG  817

Query  181  ATTGTAGTCTGAGTGAAAATATAAATTATTTAAAACTTTCAACAACGGATCTCTTGGTTC  240
            ||||||||||||||||||||||||||||||||||||||||||||||||||||||||||||
Sbjct  816  ATTGTAGTCTGAGTGAAAATATAAATTATTTAAAACTTTCAACAACGGATCTCTTGGTTC  757

Query  241  CGGCATCGATGAAGAACGCAGCGAAATGCGATACGTAATGTGAATTGCAAATTCAGTGAA  300
            ||||||||||||||||||||||||||||||||||||||||||||||||||||||||||||
Sbjct  756  CGGCATCGATGAAGAACGCAGCGAAATGCGATACGTAATGTGAATTGCAAATTCAGTGAA  697

Query  301  TCATCGAGTCTTTGAACGCACATTGCGCCCCCTGGTATTCCGGGGGGCATGCCTGTCCGA  360
            ||||||||||||||||||||||||||||||||||||||||||||||||||||||||||||
Sbjct  696  TCATCGAGTCTTTGAACGCACATTGCGCCCCCTGGTATTCCGGGGGGCATGCCTGTCCGA  637

Query  361  GCGTCATTGCTGCCCTCAAGCACGGCTTGTGTGTTGGGCCCCGTCCTCCGATCCCGGGGG  420
            |||||||| |||||||||||||||||||||||||||||||||||||||||||||||||||
Sbjct  636  GCGTCATTTCTGCCCTCAAGCACGGCTTGTGTGTTGGGCCCCGTCCTCCGATCCCGGGGG  577

Query  421  ACGGGCCCGAAAGGCAGCGGCGGCACCGCGTCCGGTCCTCGAGCGTATGGGGCTTTGTCA  480
            ||||||||||||||||||||||||||||||||||||||||||||||||||||||||||||
Sbjct  576  ACGGGCCCGAAAGGCAGCGGCGGCACCGCGTCCGGTCCTCGAGCGTATGGGGCTTTGTCA  517

Query  481  CCCGCTCTGTAGGCCCGGCCGGCGCTTGCCGATCAACCCAAATTTTTATCCAGGTTGACC  540
            ||||||||||||||||||||||||||||||||||||||||||||||||||||||||||||
Sbjct  516  CCCGCTCTGTAGGCCCGGCCGGCGCTTGCCGATCAACCCAAATTTTTATCCAGGTTGACC  457

Query  541  TCGGATCAGGTAGGGATACCCGCTGAACTTAA  572
            ||||||||||||||||||||||||||||||||
Sbjct  456  TCGGATCAGGTAGGGATACCCGCTGAACTTAA  425


>QAGI01000420.1 Penicillium sp. MA 6040 contig00420, whole genome shotgun sequence
Length=7128

 Score = 1051 bits (569),  Expect = 0.0
 Identities = 571/572 (99%), Gaps = 0/572 (0%)
 Strand=Plus/Minus

Query  1     CAAGGTTTCCGTAGGTGAACCTGCGGAAGGATCATTACCGAGTGAGGGCCCTCTGGGTCC  60
             ||||||||||||||||||||||||||||||||||||||||||||||||||||||||||||
Sbjct  4614  CAAGGTTTCCGTAGGTGAACCTGCGGAAGGATCATTACCGAGTGAGGGCCCTCTGGGTCC  4555

Query  61    AACCTCCCACCCGTGTTTATTTTACCTTGTTGCTTcggcgggcccgccttaactggccgc  120
             ||||||||||||||||||||||||||||||||||||||||||||||||||||||||||||
Sbjct  4554  AACCTCCCACCCGTGTTTATTTTACCTTGTTGCTTCGGCGGGCCCGCCTTAACTGGCCGC  4495

Query  121   cggggggcttacgcccccgggcccgcgcccgccgAAGACACCCTCGAACTCTGTCTGAAG  180
             ||||||||||||||||||||||||||||||||||||||||||||||||||||||||||||
Sbjct  4494  CGGGGGGCTTACGCCCCCGGGCCCGCGCCCGCCGAAGACACCCTCGAACTCTGTCTGAAG  4435

Query  181   ATTGTAGTCTGAGTGAAAATATAAATTATTTAAAACTTTCAACAACGGATCTCTTGGTTC  240
             ||||||||||||||||||||||||||||||||||||||||||||||||||||||||||||
Sbjct  4434  ATTGTAGTCTGAGTGAAAATATAAATTATTTAAAACTTTCAACAACGGATCTCTTGGTTC  4375

Query  241   CGGCATCGATGAAGAACGCAGCGAAATGCGATACGTAATGTGAATTGCAAATTCAGTGAA  300
             ||||||||||||||||||||||||||||||||||||||||||||||||||||||||||||
Sbjct  4374  CGGCATCGATGAAGAACGCAGCGAAATGCGATACGTAATGTGAATTGCAAATTCAGTGAA  4315

Query  301   TCATCGAGTCTTTGAACGCACATTGCGCCCCCTGGTATTCCGGGGGGCATGCCTGTCCGA  360
             ||||||||||||||||||||||||||||||||||||||||||||||||||||||||||||
Sbjct  4314  TCATCGAGTCTTTGAACGCACATTGCGCCCCCTGGTATTCCGGGGGGCATGCCTGTCCGA  4255

Query  361   GCGTCATTGCTGCCCTCAAGCACGGCTTGTGTGTTGGGCCCCGTCCTCCGATCCCGGGGG  420
             |||||||| |||||||||||||||||||||||||||||||||||||||||||||||||||
Sbjct  4254  GCGTCATTTCTGCCCTCAAGCACGGCTTGTGTGTTGGGCCCCGTCCTCCGATCCCGGGGG  4195

Query  421   ACGGGCCCGAAAGGCAGCGGCGGCACCGCGTCCGGTCCTCGAGCGTATGGGGCTTTGTCA  480
             ||||||||||||||||||||||||||||||||||||||||||||||||||||||||||||
Sbjct  4194  ACGGGCCCGAAAGGCAGCGGCGGCACCGCGTCCGGTCCTCGAGCGTATGGGGCTTTGTCA  4135

Query  481   CCCGCTCTGTAGGCCCGGCCGGCGCTTGCCGATCAACCCAAATTTTTATCCAGGTTGACC  540
             ||||||||||||||||||||||||||||||||||||||||||||||||||||||||||||
Sbjct  4134  CCCGCTCTGTAGGCCCGGCCGGCGCTTGCCGATCAACCCAAATTTTTATCCAGGTTGACC  4075

Query  541   TCGGATCAGGTAGGGATACCCGCTGAACTTAA  572
             ||||||||||||||||||||||||||||||||
Sbjct  4074  TCGGATCAGGTAGGGATACCCGCTGAACTTAA  4043


>JACVQR010000011.1 Penicillium fimorum strain S/N-308-OC-P1 S_N-308-OC-P1_contig_11, 
whole genome shotgun sequence
Length=3215

 Score = 1051 bits (569),  Expect = 0.0
 Identities = 571/572 (99%), Gaps = 0/572 (0%)
 Strand=Plus/Plus

Query  1    CAAGGTTTCCGTAGGTGAACCTGCGGAAGGATCATTACCGAGTGAGGGCCCTCTGGGTCC  60
            ||||||||||||||||||||||||||||||||||||||||||||||||||||||||||||
Sbjct  130  CAAGGTTTCCGTAGGTGAACCTGCGGAAGGATCATTACCGAGTGAGGGCCCTCTGGGTCC  189

Query  61   AACCTCCCACCCGTGTTTATTTTACCTTGTTGCTTcggcgggcccgccttaactggccgc  120
            ||||||||||||||||||||||||||||||||||||||||||||||||||||||||||||
Sbjct  190  AACCTCCCACCCGTGTTTATTTTACCTTGTTGCTTCGGCGGGCCCGCCTTAACTGGCCGC  249

Query  121  cggggggcttacgcccccgggcccgcgcccgccgAAGACACCCTCGAACTCTGTCTGAAG  180
            ||||||||||||||||||||||||||||||||||||||||||||||||||||||||||||
Sbjct  250  CGGGGGGCTTACGCCCCCGGGCCCGCGCCCGCCGAAGACACCCTCGAACTCTGTCTGAAG  309

Query  181  ATTGTAGTCTGAGTGAAAATATAAATTATTTAAAACTTTCAACAACGGATCTCTTGGTTC  240
            ||||||||||||||||||||||||||||||||||||||||||||||||||||||||||||
Sbjct  310  ATTGTAGTCTGAGTGAAAATATAAATTATTTAAAACTTTCAACAACGGATCTCTTGGTTC  369

Query  241  CGGCATCGATGAAGAACGCAGCGAAATGCGATACGTAATGTGAATTGCAAATTCAGTGAA  300
            ||||||||||||||||||||||||||||||||||||||||||||||||||||||||||||
Sbjct  370  CGGCATCGATGAAGAACGCAGCGAAATGCGATACGTAATGTGAATTGCAAATTCAGTGAA  429

Query  301  TCATCGAGTCTTTGAACGCACATTGCGCCCCCTGGTATTCCGGGGGGCATGCCTGTCCGA  360
            ||||||||||||||||||||||||||||||||||||||||||||||||||||||||||||
Sbjct  430  TCATCGAGTCTTTGAACGCACATTGCGCCCCCTGGTATTCCGGGGGGCATGCCTGTCCGA  489

Query  361  GCGTCATTGCTGCCCTCAAGCACGGCTTGTGTGTTGGGCCCCGTCCTCCGATCCCGGGGG  420
            |||||||| |||||||||||||||||||||||||||||||||||||||||||||||||||
Sbjct  490  GCGTCATTTCTGCCCTCAAGCACGGCTTGTGTGTTGGGCCCCGTCCTCCGATCCCGGGGG  549

Query  421  ACGGGCCCGAAAGGCAGCGGCGGCACCGCGTCCGGTCCTCGAGCGTATGGGGCTTTGTCA  480
            ||||||||||||||||||||||||||||||||||||||||||||||||||||||||||||
Sbjct  550  ACGGGCCCGAAAGGCAGCGGCGGCACCGCGTCCGGTCCTCGAGCGTATGGGGCTTTGTCA  609

Query  481  CCCGCTCTGTAGGCCCGGCCGGCGCTTGCCGATCAACCCAAATTTTTATCCAGGTTGACC  540
            ||||||||||||||||||||||||||||||||||||||||||||||||||||||||||||
Sbjct  610  CCCGCTCTGTAGGCCCGGCCGGCGCTTGCCGATCAACCCAAATTTTTATCCAGGTTGACC  669

Query  541  TCGGATCAGGTAGGGATACCCGCTGAACTTAA  572
            ||||||||||||||||||||||||||||||||
Sbjct  670  TCGGATCAGGTAGGGATACCCGCTGAACTTAA  701


>SWKU01000089.1 Curvularia kusanoi strain 30M1 scaffold_89, whole genome shotgun 
sequence
Length=6326

 Score = 1051 bits (569),  Expect = 0.0
 Identities = 571/572 (99%), Gaps = 0/572 (0%)
 Strand=Plus/Plus

Query  1     CAAGGTTTCCGTAGGTGAACCTGCGGAAGGATCATTACCGAGTGAGGGCCCTCTGGGTCC  60
             ||||||||||||||||||||||||||||||||||||||||||||||||||||||||||||
Sbjct  3225  CAAGGTTTCCGTAGGTGAACCTGCGGAAGGATCATTACCGAGTGAGGGCCCTCTGGGTCC  3284

Query  61    AACCTCCCACCCGTGTTTATTTTACCTTGTTGCTTcggcgggcccgccttaactggccgc  120
             ||||||||||||||||||||||||||||||||||||||||||||||||||||||||||||
Sbjct  3285  AACCTCCCACCCGTGTTTATTTTACCTTGTTGCTTCGGCGGGCCCGCCTTAACTGGCCGC  3344

Query  121   cggggggcttacgcccccgggcccgcgcccgccgAAGACACCCTCGAACTCTGTCTGAAG  180
             ||||||||||||||||||||||||||||||||||||||||||||||||||||||||||||
Sbjct  3345  CGGGGGGCTTACGCCCCCGGGCCCGCGCCCGCCGAAGACACCCTCGAACTCTGTCTGAAG  3404

Query  181   ATTGTAGTCTGAGTGAAAATATAAATTATTTAAAACTTTCAACAACGGATCTCTTGGTTC  240
             ||||||||||||||||||||||||||||||||||||||||||||||||||||||||||||
Sbjct  3405  ATTGTAGTCTGAGTGAAAATATAAATTATTTAAAACTTTCAACAACGGATCTCTTGGTTC  3464

Query  241   CGGCATCGATGAAGAACGCAGCGAAATGCGATACGTAATGTGAATTGCAAATTCAGTGAA  300
             ||||||||||||||||||||||||||||||||||||||||||||||||||||||||||||
Sbjct  3465  CGGCATCGATGAAGAACGCAGCGAAATGCGATACGTAATGTGAATTGCAAATTCAGTGAA  3524

Query  301   TCATCGAGTCTTTGAACGCACATTGCGCCCCCTGGTATTCCGGGGGGCATGCCTGTCCGA  360
             ||||||||||||||||||||||||||||||||||||||||||||||||||||||||||||
Sbjct  3525  TCATCGAGTCTTTGAACGCACATTGCGCCCCCTGGTATTCCGGGGGGCATGCCTGTCCGA  3584

Query  361   GCGTCATTGCTGCCCTCAAGCACGGCTTGTGTGTTGGGCCCCGTCCTCCGATCCCGGGGG  420
             |||||||| |||||||||||||||||||||||||||||||||||||||||||||||||||
Sbjct  3585  GCGTCATTTCTGCCCTCAAGCACGGCTTGTGTGTTGGGCCCCGTCCTCCGATCCCGGGGG  3644

Query  421   ACGGGCCCGAAAGGCAGCGGCGGCACCGCGTCCGGTCCTCGAGCGTATGGGGCTTTGTCA  480
             ||||||||||||||||||||||||||||||||||||||||||||||||||||||||||||
Sbjct  3645  ACGGGCCCGAAAGGCAGCGGCGGCACCGCGTCCGGTCCTCGAGCGTATGGGGCTTTGTCA  3704

Query  481   CCCGCTCTGTAGGCCCGGCCGGCGCTTGCCGATCAACCCAAATTTTTATCCAGGTTGACC  540
             ||||||||||||||||||||||||||||||||||||||||||||||||||||||||||||
Sbjct  3705  CCCGCTCTGTAGGCCCGGCCGGCGCTTGCCGATCAACCCAAATTTTTATCCAGGTTGACC  3764

Query  541   TCGGATCAGGTAGGGATACCCGCTGAACTTAA  572
             ||||||||||||||||||||||||||||||||
Sbjct  3765  TCGGATCAGGTAGGGATACCCGCTGAACTTAA  3796


>CM002801.1 Penicillium chrysogenum strain P2niaD18 chromosome IV, whole 
genome shotgun sequence
Length=3044168

 Score = 1051 bits (569),  Expect = 0.0
 Identities = 571/572 (99%), Gaps = 0/572 (0%)
 Strand=Plus/Minus

Query  1     CAAGGTTTCCGTAGGTGAACCTGCGGAAGGATCATTACCGAGTGAGGGCCCTCTGGGTCC  60
             ||||||||||||||||||||||||||||||||||||||||||||||||||||||||||||
Sbjct  5026  CAAGGTTTCCGTAGGTGAACCTGCGGAAGGATCATTACCGAGTGAGGGCCCTCTGGGTCC  4967

Query  61    AACCTCCCACCCGTGTTTATTTTACCTTGTTGCTTcggcgggcccgccttaactggccgc  120
             ||||||||||||||||||||||||||||||||||||||||||||||||||||||||||||
Sbjct  4966  AACCTCCCACCCGTGTTTATTTTACCTTGTTGCTTCGGCGGGCCCGCCTTAACTGGCCGC  4907

Query  121   cggggggcttacgcccccgggcccgcgcccgccgAAGACACCCTCGAACTCTGTCTGAAG  180
             ||||||||||||||||||||||||||||||||||||||||||||||||||||||||||||
Sbjct  4906  CGGGGGGCTTACGCCCCCGGGCCCGCGCCCGCCGAAGACACCCTCGAACTCTGTCTGAAG  4847

Query  181   ATTGTAGTCTGAGTGAAAATATAAATTATTTAAAACTTTCAACAACGGATCTCTTGGTTC  240
             ||||||||||||||||||||||||||||||||||||||||||||||||||||||||||||
Sbjct  4846  ATTGTAGTCTGAGTGAAAATATAAATTATTTAAAACTTTCAACAACGGATCTCTTGGTTC  4787

Query  241   CGGCATCGATGAAGAACGCAGCGAAATGCGATACGTAATGTGAATTGCAAATTCAGTGAA  300
             ||||||||||||||||||||||||||||||||||||||||||||||||||||||||||||
Sbjct  4786  CGGCATCGATGAAGAACGCAGCGAAATGCGATACGTAATGTGAATTGCAAATTCAGTGAA  4727

Query  301   TCATCGAGTCTTTGAACGCACATTGCGCCCCCTGGTATTCCGGGGGGCATGCCTGTCCGA  360
             ||||||||||||||||||||||||||||||||||||||||||||||||||||||||||||
Sbjct  4726  TCATCGAGTCTTTGAACGCACATTGCGCCCCCTGGTATTCCGGGGGGCATGCCTGTCCGA  4667

Query  361   GCGTCATTGCTGCCCTCAAGCACGGCTTGTGTGTTGGGCCCCGTCCTCCGATCCCGGGGG  420
             |||||||| |||||||||||||||||||||||||||||||||||||||||||||||||||
Sbjct  4666  GCGTCATTTCTGCCCTCAAGCACGGCTTGTGTGTTGGGCCCCGTCCTCCGATCCCGGGGG  4607

Query  421   ACGGGCCCGAAAGGCAGCGGCGGCACCGCGTCCGGTCCTCGAGCGTATGGGGCTTTGTCA  480
             ||||||||||||||||||||||||||||||||||||||||||||||||||||||||||||
Sbjct  4606  ACGGGCCCGAAAGGCAGCGGCGGCACCGCGTCCGGTCCTCGAGCGTATGGGGCTTTGTCA  4547

Query  481   CCCGCTCTGTAGGCCCGGCCGGCGCTTGCCGATCAACCCAAATTTTTATCCAGGTTGACC  540
             ||||||||||||||||||||||||||||||||||||||||||||||||||||||||||||
Sbjct  4546  CCCGCTCTGTAGGCCCGGCCGGCGCTTGCCGATCAACCCAAATTTTTATCCAGGTTGACC  4487

Query  541   TCGGATCAGGTAGGGATACCCGCTGAACTTAA  572
             ||||||||||||||||||||||||||||||||
Sbjct  4486  TCGGATCAGGTAGGGATACCCGCTGAACTTAA  4455


 Score = 1051 bits (569),  Expect = 0.0
 Identities = 571/572 (99%), Gaps = 0/572 (0%)
 Strand=Plus/Minus

Query  1      CAAGGTTTCCGTAGGTGAACCTGCGGAAGGATCATTACCGAGTGAGGGCCCTCTGGGTCC  60
              ||||||||||||||||||||||||||||||||||||||||||||||||||||||||||||
Sbjct  13875  CAAGGTTTCCGTAGGTGAACCTGCGGAAGGATCATTACCGAGTGAGGGCCCTCTGGGTCC  13816

Query  61     AACCTCCCACCCGTGTTTATTTTACCTTGTTGCTTcggcgggcccgccttaactggccgc  120
              ||||||||||||||||||||||||||||||||||||||||||||||||||||||||||||
Sbjct  13815  AACCTCCCACCCGTGTTTATTTTACCTTGTTGCTTCGGCGGGCCCGCCTTAACTGGCCGC  13756

Query  121    cggggggcttacgcccccgggcccgcgcccgccgAAGACACCCTCGAACTCTGTCTGAAG  180
              ||||||||||||||||||||||||||||||||||||||||||||||||||||||||||||
Sbjct  13755  CGGGGGGCTTACGCCCCCGGGCCCGCGCCCGCCGAAGACACCCTCGAACTCTGTCTGAAG  13696

Query  181    ATTGTAGTCTGAGTGAAAATATAAATTATTTAAAACTTTCAACAACGGATCTCTTGGTTC  240
              ||||||||||||||||||||||||||||||||||||||||||||||||||||||||||||
Sbjct  13695  ATTGTAGTCTGAGTGAAAATATAAATTATTTAAAACTTTCAACAACGGATCTCTTGGTTC  13636

Query  241    CGGCATCGATGAAGAACGCAGCGAAATGCGATACGTAATGTGAATTGCAAATTCAGTGAA  300
              ||||||||||||||||||||||||||||||||||||||||||||||||||||||||||||
Sbjct  13635  CGGCATCGATGAAGAACGCAGCGAAATGCGATACGTAATGTGAATTGCAAATTCAGTGAA  13576

Query  301    TCATCGAGTCTTTGAACGCACATTGCGCCCCCTGGTATTCCGGGGGGCATGCCTGTCCGA  360
              ||||||||||||||||||||||||||||||||||||||||||||||||||||||||||||
Sbjct  13575  TCATCGAGTCTTTGAACGCACATTGCGCCCCCTGGTATTCCGGGGGGCATGCCTGTCCGA  13516

Query  361    GCGTCATTGCTGCCCTCAAGCACGGCTTGTGTGTTGGGCCCCGTCCTCCGATCCCGGGGG  420
              |||||||| |||||||||||||||||||||||||||||||||||||||||||||||||||
Sbjct  13515  GCGTCATTTCTGCCCTCAAGCACGGCTTGTGTGTTGGGCCCCGTCCTCCGATCCCGGGGG  13456

Query  421    ACGGGCCCGAAAGGCAGCGGCGGCACCGCGTCCGGTCCTCGAGCGTATGGGGCTTTGTCA  480
              ||||||||||||||||||||||||||||||||||||||||||||||||||||||||||||
Sbjct  13455  ACGGGCCCGAAAGGCAGCGGCGGCACCGCGTCCGGTCCTCGAGCGTATGGGGCTTTGTCA  13396

Query  481    CCCGCTCTGTAGGCCCGGCCGGCGCTTGCCGATCAACCCAAATTTTTATCCAGGTTGACC  540
              ||||||||||||||||||||||||||||||||||||||||||||||||||||||||||||
Sbjct  13395  CCCGCTCTGTAGGCCCGGCCGGCGCTTGCCGATCAACCCAAATTTTTATCCAGGTTGACC  13336

Query  541    TCGGATCAGGTAGGGATACCCGCTGAACTTAA  572
              ||||||||||||||||||||||||||||||||
Sbjct  13335  TCGGATCAGGTAGGGATACCCGCTGAACTTAA  13304


>JAFEVA010000190.1 Neoarthrinium moseri strain CBS 164.80 scaffold190_Wmoseri_CBS_16480, 
whole genome shotgun sequence
Length=1293

 Score = 1048 bits (567),  Expect = 0.0
 Identities = 572/574 (99%), Gaps = 2/574 (0%)
 Strand=Plus/Minus

Query  1     CAAGGTTTCCGTAGGTGAACCTGCGGAAGGATCATTACCGAGTGAGGGCCCTCTGGGTCC  60
             ||||||||||||||||||||||||||||||||||||||||||||||||||||||||||||
Sbjct  1262  CAAGGTTTCCGTAGGTGAACCTGCGGAAGGATCATTACCGAGTGAGGGCCCTCTGGGTCC  1203

Query  61    AACCTCCCACCCGTGTTTATTTTACCTTGTTGCTTcggcgggcccgccttaactggccgc  120
             ||||||||||||||||||||||||||||||||||||||||||||||||||||||||||||
Sbjct  1202  AACCTCCCACCCGTGTTTATTTTACCTTGTTGCTTCGGCGGGCCCGCCTTAACTGGCCGC  1143

Query  121   cggggggcttacgcccccgggcccgcgcccgccgAAGACACCCTCGAACTCTGTCTGAAG  180
             ||||||||||||||||||||||||||||||||||||||||||||||||||||||||||||
Sbjct  1142  CGGGGGGCTTACGCCCCCGGGCCCGCGCCCGCCGAAGACACCCTCGAACTCTGTCTGAAG  1083

Query  181   ATTGTAGTCTGAGTGAAAATATAAATTATTTAAAACTTTCAACAACGGATCTCTTGGTTC  240
             ||||||||||||||||||||||||||||||||||||||||||||||||||||||||||||
Sbjct  1082  ATTGTAGTCTGAGTGAAAATATAAATTATTTAAAACTTTCAACAACGGATCTCTTGGTTC  1023

Query  241   CGGCATCGATGAAGAACGCAGCGAAATGCGATACGTAATGTGAATTGCAAATTCAGTGAA  300
             ||||||||||||||||||||||||||||||||||||||||||||||||||||||||||||
Sbjct  1022  CGGCATCGATGAAGAACGCAGCGAAATGCGATACGTAATGTGAATTGCAAATTCAGTGAA  963

Query  301   TCATCGAGTCTTTGAACGCACATTGCGCCCCCTGGTATTCCGGGGGGCATGCCTGTCCGA  360
             ||||||||||||||||||||||||||||||||||||||||||||||||||||||||||||
Sbjct  962   TCATCGAGTCTTTGAACGCACATTGCGCCCCCTGGTATTCCGGGGGGCATGCCTGTCCGA  903

Query  361   GCGTCATTGCTGCCC-TCAAGCACGGCTTGTGTGTTGGGCCCCGTCCTCCGATCCCGGGG  419
             ||||||||||||||| ||||||||||||||||||||||||||||||||||||||||||||
Sbjct  902   GCGTCATTGCTGCCCATCAAGCACGGCTTGTGTGTTGGGCCCCGTCCTCCGATCCCGGGG  843

Query  420   GACGGGCCCGAAAGGCAGCGGCGGCACCGCGTCCGGTCCTCGAGCGTATGGGGCTTTGTC  479
             ||||||||||||||||||||||||||||||||||||||||||||||||||||||||||||
Sbjct  842   GACGGGCCCGAAAGGCAGCGGCGGCACCGCGTCCGGTCCTCGAGCGTATGGGGCTTTGTC  783

Query  480   ACCCGCTCTGTAGGCCCGGCCGG-CGCTTGCCGATCAACCCAAATTTTTATCCAGGTTGA  538
             ||||||||||||||||||||||| ||||||||||||||||||||||||||||||||||||
Sbjct  782   ACCCGCTCTGTAGGCCCGGCCGGGCGCTTGCCGATCAACCCAAATTTTTATCCAGGTTGA  723

Query  539   CCTCGGATCAGGTAGGGATACCCGCTGAACTTAA  572
             ||||||||||||||||||||||||||||||||||
Sbjct  722   CCTCGGATCAGGTAGGGATACCCGCTGAACTTAA  689


>NW_026055304.1 Neoarthrinium moseri strain CBS 164.80 chromosome Unknown scaffold190_Wmoseri_CBS_16480, 
whole genome shotgun sequence
Length=1293

 Score = 1048 bits (567),  Expect = 0.0
 Identities = 572/574 (99%), Gaps = 2/574 (0%)
 Strand=Plus/Minus

Query  1     CAAGGTTTCCGTAGGTGAACCTGCGGAAGGATCATTACCGAGTGAGGGCCCTCTGGGTCC  60
             ||||||||||||||||||||||||||||||||||||||||||||||||||||||||||||
Sbjct  1262  CAAGGTTTCCGTAGGTGAACCTGCGGAAGGATCATTACCGAGTGAGGGCCCTCTGGGTCC  1203

Query  61    AACCTCCCACCCGTGTTTATTTTACCTTGTTGCTTcggcgggcccgccttaactggccgc  120
             ||||||||||||||||||||||||||||||||||||||||||||||||||||||||||||
Sbjct  1202  AACCTCCCACCCGTGTTTATTTTACCTTGTTGCTTCGGCGGGCCCGCCTTAACTGGCCGC  1143

Query  121   cggggggcttacgcccccgggcccgcgcccgccgAAGACACCCTCGAACTCTGTCTGAAG  180
             ||||||||||||||||||||||||||||||||||||||||||||||||||||||||||||
Sbjct  1142  CGGGGGGCTTACGCCCCCGGGCCCGCGCCCGCCGAAGACACCCTCGAACTCTGTCTGAAG  1083

Query  181   ATTGTAGTCTGAGTGAAAATATAAATTATTTAAAACTTTCAACAACGGATCTCTTGGTTC  240
             ||||||||||||||||||||||||||||||||||||||||||||||||||||||||||||
Sbjct  1082  ATTGTAGTCTGAGTGAAAATATAAATTATTTAAAACTTTCAACAACGGATCTCTTGGTTC  1023

Query  241   CGGCATCGATGAAGAACGCAGCGAAATGCGATACGTAATGTGAATTGCAAATTCAGTGAA  300
             ||||||||||||||||||||||||||||||||||||||||||||||||||||||||||||
Sbjct  1022  CGGCATCGATGAAGAACGCAGCGAAATGCGATACGTAATGTGAATTGCAAATTCAGTGAA  963

Query  301   TCATCGAGTCTTTGAACGCACATTGCGCCCCCTGGTATTCCGGGGGGCATGCCTGTCCGA  360
             ||||||||||||||||||||||||||||||||||||||||||||||||||||||||||||
Sbjct  962   TCATCGAGTCTTTGAACGCACATTGCGCCCCCTGGTATTCCGGGGGGCATGCCTGTCCGA  903

Query  361   GCGTCATTGCTGCCC-TCAAGCACGGCTTGTGTGTTGGGCCCCGTCCTCCGATCCCGGGG  419
             ||||||||||||||| ||||||||||||||||||||||||||||||||||||||||||||
Sbjct  902   GCGTCATTGCTGCCCATCAAGCACGGCTTGTGTGTTGGGCCCCGTCCTCCGATCCCGGGG  843

Query  420   GACGGGCCCGAAAGGCAGCGGCGGCACCGCGTCCGGTCCTCGAGCGTATGGGGCTTTGTC  479
             ||||||||||||||||||||||||||||||||||||||||||||||||||||||||||||
Sbjct  842   GACGGGCCCGAAAGGCAGCGGCGGCACCGCGTCCGGTCCTCGAGCGTATGGGGCTTTGTC  783

Query  480   ACCCGCTCTGTAGGCCCGGCCGG-CGCTTGCCGATCAACCCAAATTTTTATCCAGGTTGA  538
             ||||||||||||||||||||||| ||||||||||||||||||||||||||||||||||||
Sbjct  782   ACCCGCTCTGTAGGCCCGGCCGGGCGCTTGCCGATCAACCCAAATTTTTATCCAGGTTGA  723

Query  539   CCTCGGATCAGGTAGGGATACCCGCTGAACTTAA  572
             ||||||||||||||||||||||||||||||||||
Sbjct  722   CCTCGGATCAGGTAGGGATACCCGCTGAACTTAA  689


>RFFF01001586.1 UNVERIFIED_CONTAM: Penicillium sp. CF01 contig_1588, whole genome 
shotgun sequence
Length=1275

 Score = 1046 bits (566),  Expect = 0.0
 Identities = 570/572 (99%), Gaps = 0/572 (0%)
 Strand=Plus/Minus

Query  1    CAAGGTTTCCGTAGGTGAACCTGCGGAAGGATCATTACCGAGTGAGGGCCCTCTGGGTCC  60
            ||||||||||||||||||||||||||||||||||||||||||||||||||||||||||||
Sbjct  937  CAAGGTTTCCGTAGGTGAACCTGCGGAAGGATCATTACCGAGTGAGGGCCCTCTGGGTCC  878

Query  61   AACCTCCCACCCGTGTTTATTTTACCTTGTTGCTTcggcgggcccgccttaactggccgc  120
            ||||||||||||||||||||||||||||||||||||||||||||||||||||||||||||
Sbjct  877  AACCTCCCACCCGTGTTTATTTTACCTTGTTGCTTCGGCGGGCCCGCCTTAACTGGCCGC  818

Query  121  cggggggcttacgcccccgggcccgcgcccgccgAAGACACCCTCGAACTCTGTCTGAAG  180
            ||||||||| ||||||||||||||||||||||||||||||||||||||||||||||||||
Sbjct  817  CGGGGGGCTCACGCCCCCGGGCCCGCGCCCGCCGAAGACACCCTCGAACTCTGTCTGAAG  758

Query  181  ATTGTAGTCTGAGTGAAAATATAAATTATTTAAAACTTTCAACAACGGATCTCTTGGTTC  240
            ||||||||||||||||||||||||||||||||||||||||||||||||||||||||||||
Sbjct  757  ATTGTAGTCTGAGTGAAAATATAAATTATTTAAAACTTTCAACAACGGATCTCTTGGTTC  698

Query  241  CGGCATCGATGAAGAACGCAGCGAAATGCGATACGTAATGTGAATTGCAAATTCAGTGAA  300
            ||||||||||||||||||||||||||||||||||||||||||||||||||||||||||||
Sbjct  697  CGGCATCGATGAAGAACGCAGCGAAATGCGATACGTAATGTGAATTGCAAATTCAGTGAA  638

Query  301  TCATCGAGTCTTTGAACGCACATTGCGCCCCCTGGTATTCCGGGGGGCATGCCTGTCCGA  360
            ||||||||||||||||||||||||||||||||||||||||||||||||||||||||||||
Sbjct  637  TCATCGAGTCTTTGAACGCACATTGCGCCCCCTGGTATTCCGGGGGGCATGCCTGTCCGA  578

Query  361  GCGTCATTGCTGCCCTCAAGCACGGCTTGTGTGTTGGGCCCCGTCCTCCGATCCCGGGGG  420
            ||||||||||||||||||||| ||||||||||||||||||||||||||||||||||||||
Sbjct  577  GCGTCATTGCTGCCCTCAAGCCCGGCTTGTGTGTTGGGCCCCGTCCTCCGATCCCGGGGG  518

Query  421  ACGGGCCCGAAAGGCAGCGGCGGCACCGCGTCCGGTCCTCGAGCGTATGGGGCTTTGTCA  480
            ||||||||||||||||||||||||||||||||||||||||||||||||||||||||||||
Sbjct  517  ACGGGCCCGAAAGGCAGCGGCGGCACCGCGTCCGGTCCTCGAGCGTATGGGGCTTTGTCA  458

Query  481  CCCGCTCTGTAGGCCCGGCCGGCGCTTGCCGATCAACCCAAATTTTTATCCAGGTTGACC  540
            ||||||||||||||||||||||||||||||||||||||||||||||||||||||||||||
Sbjct  457  CCCGCTCTGTAGGCCCGGCCGGCGCTTGCCGATCAACCCAAATTTTTATCCAGGTTGACC  398

Query  541  TCGGATCAGGTAGGGATACCCGCTGAACTTAA  572
            ||||||||||||||||||||||||||||||||
Sbjct  397  TCGGATCAGGTAGGGATACCCGCTGAACTTAA  366


>PKQL01000996.1 Penicillium sp. CF05 scaffold_995, whole genome shotgun sequence
Length=7174

 Score = 1046 bits (566),  Expect = 0.0
 Identities = 570/572 (99%), Gaps = 0/572 (0%)
 Strand=Plus/Plus

Query  1     CAAGGTTTCCGTAGGTGAACCTGCGGAAGGATCATTACCGAGTGAGGGCCCTCTGGGTCC  60
             ||||||||||||||||||||||||||||||||||||||||||||||||||||||||||||
Sbjct  3100  CAAGGTTTCCGTAGGTGAACCTGCGGAAGGATCATTACCGAGTGAGGGCCCTCTGGGTCC  3159

Query  61    AACCTCCCACCCGTGTTTATTTTACCTTGTTGCTTcggcgggcccgccttaactggccgc  120
             ||||||||||||||||||||||||||||||||||||||||||||||||||||||||||||
Sbjct  3160  AACCTCCCACCCGTGTTTATTTTACCTTGTTGCTTCGGCGGGCCCGCCTTAACTGGCCGC  3219

Query  121   cggggggcttacgcccccgggcccgcgcccgccgAAGACACCCTCGAACTCTGTCTGAAG  180
             ||||||||| ||||||||||||||||||||||||||||||||||||||||||||||||||
Sbjct  3220  CGGGGGGCTCACGCCCCCGGGCCCGCGCCCGCCGAAGACACCCTCGAACTCTGTCTGAAG  3279

Query  181   ATTGTAGTCTGAGTGAAAATATAAATTATTTAAAACTTTCAACAACGGATCTCTTGGTTC  240
             ||||||||||||||||||||||||||||||||||||||||||||||||||||||||||||
Sbjct  3280  ATTGTAGTCTGAGTGAAAATATAAATTATTTAAAACTTTCAACAACGGATCTCTTGGTTC  3339

Query  241   CGGCATCGATGAAGAACGCAGCGAAATGCGATACGTAATGTGAATTGCAAATTCAGTGAA  300
             ||||||||||||||||||||||||||||||||||||||||||||||||||||||||||||
Sbjct  3340  CGGCATCGATGAAGAACGCAGCGAAATGCGATACGTAATGTGAATTGCAAATTCAGTGAA  3399

Query  301   TCATCGAGTCTTTGAACGCACATTGCGCCCCCTGGTATTCCGGGGGGCATGCCTGTCCGA  360
             ||||||||||||||||||||||||||||||||||||||||||||||||||||||||||||
Sbjct  3400  TCATCGAGTCTTTGAACGCACATTGCGCCCCCTGGTATTCCGGGGGGCATGCCTGTCCGA  3459

Query  361   GCGTCATTGCTGCCCTCAAGCACGGCTTGTGTGTTGGGCCCCGTCCTCCGATCCCGGGGG  420
             ||||||||||||||||||||| ||||||||||||||||||||||||||||||||||||||
Sbjct  3460  GCGTCATTGCTGCCCTCAAGCCCGGCTTGTGTGTTGGGCCCCGTCCTCCGATCCCGGGGG  3519

Query  421   ACGGGCCCGAAAGGCAGCGGCGGCACCGCGTCCGGTCCTCGAGCGTATGGGGCTTTGTCA  480
             ||||||||||||||||||||||||||||||||||||||||||||||||||||||||||||
Sbjct  3520  ACGGGCCCGAAAGGCAGCGGCGGCACCGCGTCCGGTCCTCGAGCGTATGGGGCTTTGTCA  3579

Query  481   CCCGCTCTGTAGGCCCGGCCGGCGCTTGCCGATCAACCCAAATTTTTATCCAGGTTGACC  540
             ||||||||||||||||||||||||||||||||||||||||||||||||||||||||||||
Sbjct  3580  CCCGCTCTGTAGGCCCGGCCGGCGCTTGCCGATCAACCCAAATTTTTATCCAGGTTGACC  3639

Query  541   TCGGATCAGGTAGGGATACCCGCTGAACTTAA  572
             ||||||||||||||||||||||||||||||||
Sbjct  3640  TCGGATCAGGTAGGGATACCCGCTGAACTTAA  3671


>CAJVRB010000041.1 Penicillium nalgiovense genome assembly, contig: tig00002941, 
whole genome shotgun sequence
Length=1458249

 Score = 1046 bits (566),  Expect = 0.0
 Identities = 570/572 (99%), Gaps = 0/572 (0%)
 Strand=Plus/Minus

Query  1        CAAGGTTTCCGTAGGTGAACCTGCGGAAGGATCATTACCGAGTGAGGGCCCTCTGGGTCC  60
                ||||||||||||||||||||||||||||||||||||||||||||||||||||||||||||
Sbjct  1444427  CAAGGTTTCCGTAGGTGAACCTGCGGAAGGATCATTACCGAGTGAGGGCCCTCTGGGTCC  1444368

Query  61       AACCTCCCACCCGTGTTTATTTTACCTTGTTGCTTcggcgggcccgccttaactggccgc  120
                ||||||||||||||||||||||||||||||||||||||||||||||||||||||||||||
Sbjct  1444367  AACCTCCCACCCGTGTTTATTTTACCTTGTTGCTTCGGCGGGCCCGCCTTAACTGGCCGC  1444308

Query  121      cggggggcttacgcccccgggcccgcgcccgccgAAGACACCCTCGAACTCTGTCTGAAG  180
                ||||||||| ||||||||||||||||||||||||||||||||||||||||||||||||||
Sbjct  1444307  CGGGGGGCTCACGCCCCCGGGCCCGCGCCCGCCGAAGACACCCTCGAACTCTGTCTGAAG  1444248

Query  181      ATTGTAGTCTGAGTGAAAATATAAATTATTTAAAACTTTCAACAACGGATCTCTTGGTTC  240
                ||||||||||||||||||||||||||||||||||||||||||||||||||||||||||||
Sbjct  1444247  ATTGTAGTCTGAGTGAAAATATAAATTATTTAAAACTTTCAACAACGGATCTCTTGGTTC  1444188

Query  241      CGGCATCGATGAAGAACGCAGCGAAATGCGATACGTAATGTGAATTGCAAATTCAGTGAA  300
                ||||||||||||||||||||||||||||||||||||||||||||||||||||||||||||
Sbjct  1444187  CGGCATCGATGAAGAACGCAGCGAAATGCGATACGTAATGTGAATTGCAAATTCAGTGAA  1444128

Query  301      TCATCGAGTCTTTGAACGCACATTGCGCCCCCTGGTATTCCGGGGGGCATGCCTGTCCGA  360
                ||||||||||||||||||||||||||||||||||||||||||||||||||||||||||||
Sbjct  1444127  TCATCGAGTCTTTGAACGCACATTGCGCCCCCTGGTATTCCGGGGGGCATGCCTGTCCGA  1444068

Query  361      GCGTCATTGCTGCCCTCAAGCACGGCTTGTGTGTTGGGCCCCGTCCTCCGATCCCGGGGG  420
                ||||||||||||||||||||| ||||||||||||||||||||||||||||||||||||||
Sbjct  1444067  GCGTCATTGCTGCCCTCAAGCCCGGCTTGTGTGTTGGGCCCCGTCCTCCGATCCCGGGGG  1444008

Query  421      ACGGGCCCGAAAGGCAGCGGCGGCACCGCGTCCGGTCCTCGAGCGTATGGGGCTTTGTCA  480
                ||||||||||||||||||||||||||||||||||||||||||||||||||||||||||||
Sbjct  1444007  ACGGGCCCGAAAGGCAGCGGCGGCACCGCGTCCGGTCCTCGAGCGTATGGGGCTTTGTCA  1443948

Query  481      CCCGCTCTGTAGGCCCGGCCGGCGCTTGCCGATCAACCCAAATTTTTATCCAGGTTGACC  540
                ||||||||||||||||||||||||||||||||||||||||||||||||||||||||||||
Sbjct  1443947  CCCGCTCTGTAGGCCCGGCCGGCGCTTGCCGATCAACCCAAATTTTTATCCAGGTTGACC  1443888

Query  541      TCGGATCAGGTAGGGATACCCGCTGAACTTAA  572
                ||||||||||||||||||||||||||||||||
Sbjct  1443887  TCGGATCAGGTAGGGATACCCGCTGAACTTAA  1443856


 Score = 1038 bits (562),  Expect = 0.0
 Identities = 569/572 (99%), Gaps = 1/572 (0%)
 Strand=Plus/Minus

Query  1        CAAGGTTTCCGTAGGTGAACCTGCGGAAGGATCATTACCGAGTGAGGGCCCTCTGGGTCC  60
                ||||||||||||||||||||||||||||||||||||||||||||||||||||||||||||
Sbjct  1452613  CAAGGTTTCCGTAGGTGAACCTGCGGAAGGATCATTACCGAGTGAGGGCCCTCTGGGTCC  1452554

Query  61       AACCTCCCACCCGTGTTTATTTTACCTTGTTGCTTcggcgggcccgccttaactggccgc  120
                ||||||||||||||||||||||||||||||||||||||||||||||||||||||||||||
Sbjct  1452553  AACCTCCCACCCGTGTTTATTTTACCTTGTTGCTTCGGCGGGCCCGCCTTAACTGGCCGC  1452494

Query  121      cggggggcttacgcccccgggcccgcgcccgccgAAGACACCCTCGAACTCTGTCTGAAG  180
                ||||||||| ||||||||||||||||||||||||||||||||||||||||||||||||||
Sbjct  1452493  CGGGGGGCTCACGCCCCCGGGCCCGCGCCCGCCGAAGACACCCTCGAACTCTGTCTGAAG  1452434

Query  181      ATTGTAGTCTGAGTGAAAATATAAATTATTTAAAACTTTCAACAACGGATCTCTTGGTTC  240
                ||||||||||||||||||||||||||||||||||||||||||||||||||||||||||||
Sbjct  1452433  ATTGTAGTCTGAGTGAAAATATAAATTATTTAAAACTTTCAACAACGGATCTCTTGGTTC  1452374

Query  241      CGGCATCGATGAAGAACGCAGCGAAATGCGATACGTAATGTGAATTGCAAATTCAGTGAA  300
                ||||||||||||||||||||||||||||||||||||||||||||||||||||||||||||
Sbjct  1452373  CGGCATCGATGAAGAACGCAGCGAAATGCGATACGTAATGTGAATTGCAAATTCAGTGAA  1452314

Query  301      TCATCGAGTCTTTGAACGCACATTGCGCCCCCTGGTATTCCGGGGGGCATGCCTGTCCGA  360
                |||||||||||||||||||||||||||||||||||||||||||||| |||||||||||||
Sbjct  1452313  TCATCGAGTCTTTGAACGCACATTGCGCCCCCTGGTATTCCGGGGG-CATGCCTGTCCGA  1452255

Query  361      GCGTCATTGCTGCCCTCAAGCACGGCTTGTGTGTTGGGCCCCGTCCTCCGATCCCGGGGG  420
                ||||||||||||||||||||| ||||||||||||||||||||||||||||||||||||||
Sbjct  1452254  GCGTCATTGCTGCCCTCAAGCCCGGCTTGTGTGTTGGGCCCCGTCCTCCGATCCCGGGGG  1452195

Query  421      ACGGGCCCGAAAGGCAGCGGCGGCACCGCGTCCGGTCCTCGAGCGTATGGGGCTTTGTCA  480
                ||||||||||||||||||||||||||||||||||||||||||||||||||||||||||||
Sbjct  1452194  ACGGGCCCGAAAGGCAGCGGCGGCACCGCGTCCGGTCCTCGAGCGTATGGGGCTTTGTCA  1452135

Query  481      CCCGCTCTGTAGGCCCGGCCGGCGCTTGCCGATCAACCCAAATTTTTATCCAGGTTGACC  540
                ||||||||||||||||||||||||||||||||||||||||||||||||||||||||||||
Sbjct  1452134  CCCGCTCTGTAGGCCCGGCCGGCGCTTGCCGATCAACCCAAATTTTTATCCAGGTTGACC  1452075

Query  541      TCGGATCAGGTAGGGATACCCGCTGAACTTAA  572
                ||||||||||||||||||||||||||||||||
Sbjct  1452074  TCGGATCAGGTAGGGATACCCGCTGAACTTAA  1452043


>MLQL01000163.1 Penicillium flavigenum strain IBT 14082 PENFLA_contig163, whole 
genome shotgun sequence
Length=7713

 Score = 1046 bits (566),  Expect = 0.0
 Identities = 571/573 (99%), Gaps = 1/573 (0%)
 Strand=Plus/Minus

Query  1     CAAGGTTTCCGTAGGTGAACCTGCGGAAGGATCATTACCGAGTGAGGGCCCTCTGGGTCC  60
             ||||||||||||||||||||||||||||||||||||||||||||||||||||||||||||
Sbjct  5102  CAAGGTTTCCGTAGGTGAACCTGCGGAAGGATCATTACCGAGTGAGGGCCCTCTGGGTCC  5043

Query  61    AACCTCCCACCCGTGTTTATTTTACCTTGTTGCTTcggcgggcccgccttaactggccgc  120
             ||||||||||||||||||||||||||||||||||||||||||||||||||||||||||||
Sbjct  5042  AACCTCCCACCCGTGTTTATTTTACCTTGTTGCTTCGGCGGGCCCGCCTTAACTGGCCGC  4983

Query  121   cggggggcttacgcccccgggcccgcgcccgccgAAGACACCCTCGAACTCTGTCTGAAG  180
             ||||||||| ||||||||||||||||||||||||||||||||||||||||||||||||||
Sbjct  4982  CGGGGGGCTCACGCCCCCGGGCCCGCGCCCGCCGAAGACACCCTCGAACTCTGTCTGAAG  4923

Query  181   ATTGTAGTCTGAGTGAAAATATAAATTATTTAAAACTTTCAACAACGGATCTCTTGGTTC  240
             ||||||||||||||||||||||||||||||||||||||||||||||||||||||||||||
Sbjct  4922  ATTGTAGTCTGAGTGAAAATATAAATTATTTAAAACTTTCAACAACGGATCTCTTGGTTC  4863

Query  241   CGGCATCGATGAAGAACGCAGCGAAATGCGATACGTAATGTGAATTGCAAATTCAGTGAA  300
             ||||||||||||||||||||||||||||||||||||||||||||||||||||||||||||
Sbjct  4862  CGGCATCGATGAAGAACGCAGCGAAATGCGATACGTAATGTGAATTGCAAATTCAGTGAA  4803

Query  301   TCATCGAGTCTTTGAACGCACATTGCGCCCCCTGGTATTCCGGGGGGCATGCCTGTCCGA  360
             ||||||||||||||||||||||||||||||||||||||||||||||||||||||||||||
Sbjct  4802  TCATCGAGTCTTTGAACGCACATTGCGCCCCCTGGTATTCCGGGGGGCATGCCTGTCCGA  4743

Query  361   GCGTCATTGCTGCCCTCAAGCACGGCTTGTGTGTTGGGCCCCGTCCTCCGATCCCGGGGG  420
             ||||||||||||||||||||||||||||||||||||||||||||||||||||||||||||
Sbjct  4742  GCGTCATTGCTGCCCTCAAGCACGGCTTGTGTGTTGGGCCCCGTCCTCCGATCCCGGGGG  4683

Query  421   ACGGGCCCGAAAGGCAGCGGCGGCACCGCGTCCGGTCCTCGAGCGTATGGGGCTTTGTCA  480
             ||||||||||||||||||||||||||||||||||||||||||||||||||||||||||||
Sbjct  4682  ACGGGCCCGAAAGGCAGCGGCGGCACCGCGTCCGGTCCTCGAGCGTATGGGGCTTTGTCA  4623

Query  481   CCCGCTCTGTAGGCCCGGCCGGCGCTTGCCGATCAACCCAAATTTTT-ATCCAGGTTGAC  539
             ||||||||||||||||||||||||||||||||||||||||||||||| ||||||||||||
Sbjct  4622  CCCGCTCTGTAGGCCCGGCCGGCGCTTGCCGATCAACCCAAATTTTTTATCCAGGTTGAC  4563

Query  540   CTCGGATCAGGTAGGGATACCCGCTGAACTTAA  572
             |||||||||||||||||||||||||||||||||
Sbjct  4562  CTCGGATCAGGTAGGGATACCCGCTGAACTTAA  4530


>LHQR01000013.1 Penicillium griseofulvum strain PG3 contig_6, whole genome shotgun 
sequence
Length=2183579

 Score = 1038 bits (562),  Expect = 0.0
 Identities = 569/572 (99%), Gaps = 1/572 (0%)
 Strand=Plus/Minus

Query  1     CAAGGTTTCCGTAGGTGAACCTGCGGAAGGATCATTACCGAGTGAGGGCCCTCTGGGTCC  60
             |||||||||||||||||||||||||||||||||||||| |||||||||||||||||||||
Sbjct  1900  CAAGGTTTCCGTAGGTGAACCTGCGGAAGGATCATTACTGAGTGAGGGCCCTCTGGGTCC  1841

Query  61    AACCTCCCACCCGTGTTTATTTTACCTTGTTGCTTcggcgggcccgccttaactggccgc  120
             |||||||||||||||||||||| |||||||||||||||||||||||||||||||||||||
Sbjct  1840  AACCTCCCACCCGTGTTTATTT-ACCTTGTTGCTTCGGCGGGCCCGCCTTAACTGGCCGC  1782

Query  121   cggggggcttacgcccccgggcccgcgcccgccgAAGACACCCTCGAACTCTGTCTGAAG  180
             ||||||||||||||||||||||||||||||||||||||||||||||||||||||||||||
Sbjct  1781  CGGGGGGCTTACGCCCCCGGGCCCGCGCCCGCCGAAGACACCCTCGAACTCTGTCTGAAG  1722

Query  181   ATTGTAGTCTGAGTGAAAATATAAATTATTTAAAACTTTCAACAACGGATCTCTTGGTTC  240
             ||||||||||||||||||||||||||||||||||||||||||||||||||||||||||||
Sbjct  1721  ATTGTAGTCTGAGTGAAAATATAAATTATTTAAAACTTTCAACAACGGATCTCTTGGTTC  1662

Query  241   CGGCATCGATGAAGAACGCAGCGAAATGCGATACGTAATGTGAATTGCAAATTCAGTGAA  300
             ||||||||||||||||||||||||||||||||||||||||||||||||||||||||||||
Sbjct  1661  CGGCATCGATGAAGAACGCAGCGAAATGCGATACGTAATGTGAATTGCAAATTCAGTGAA  1602

Query  301   TCATCGAGTCTTTGAACGCACATTGCGCCCCCTGGTATTCCGGGGGGCATGCCTGTCCGA  360
             ||||||||||||||||||||||||||||||||||||||||||||||||||||||||||||
Sbjct  1601  TCATCGAGTCTTTGAACGCACATTGCGCCCCCTGGTATTCCGGGGGGCATGCCTGTCCGA  1542

Query  361   GCGTCATTGCTGCCCTCAAGCACGGCTTGTGTGTTGGGCCCCGTCCTCCGATCCCGGGGG  420
             |||||||||||||||||||||||||||||||||||||||||||||||||||| |||||||
Sbjct  1541  GCGTCATTGCTGCCCTCAAGCACGGCTTGTGTGTTGGGCCCCGTCCTCCGATTCCGGGGG  1482

Query  421   ACGGGCCCGAAAGGCAGCGGCGGCACCGCGTCCGGTCCTCGAGCGTATGGGGCTTTGTCA  480
             ||||||||||||||||||||||||||||||||||||||||||||||||||||||||||||
Sbjct  1481  ACGGGCCCGAAAGGCAGCGGCGGCACCGCGTCCGGTCCTCGAGCGTATGGGGCTTTGTCA  1422

Query  481   CCCGCTCTGTAGGCCCGGCCGGCGCTTGCCGATCAACCCAAATTTTTATCCAGGTTGACC  540
             ||||||||||||||||||||||||||||||||||||||||||||||||||||||||||||
Sbjct  1421  CCCGCTCTGTAGGCCCGGCCGGCGCTTGCCGATCAACCCAAATTTTTATCCAGGTTGACC  1362

Query  541   TCGGATCAGGTAGGGATACCCGCTGAACTTAA  572
             ||||||||||||||||||||||||||||||||
Sbjct  1361  TCGGATCAGGTAGGGATACCCGCTGAACTTAA  1330


>LHQR01000025.1 Penicillium griseofulvum strain PG3 contig_18, whole genome shotgun 
sequence
Length=45258

 Score = 1038 bits (562),  Expect = 0.0
 Identities = 569/572 (99%), Gaps = 1/572 (0%)
 Strand=Plus/Minus

Query  1     CAAGGTTTCCGTAGGTGAACCTGCGGAAGGATCATTACCGAGTGAGGGCCCTCTGGGTCC  60
             |||||||||||||||||||||||||||||||||||||| |||||||||||||||||||||
Sbjct  1900  CAAGGTTTCCGTAGGTGAACCTGCGGAAGGATCATTACTGAGTGAGGGCCCTCTGGGTCC  1841

Query  61    AACCTCCCACCCGTGTTTATTTTACCTTGTTGCTTcggcgggcccgccttaactggccgc  120
             |||||||||||||||||||||| |||||||||||||||||||||||||||||||||||||
Sbjct  1840  AACCTCCCACCCGTGTTTATTT-ACCTTGTTGCTTCGGCGGGCCCGCCTTAACTGGCCGC  1782

Query  121   cggggggcttacgcccccgggcccgcgcccgccgAAGACACCCTCGAACTCTGTCTGAAG  180
             ||||||||||||||||||||||||||||||||||||||||||||||||||||||||||||
Sbjct  1781  CGGGGGGCTTACGCCCCCGGGCCCGCGCCCGCCGAAGACACCCTCGAACTCTGTCTGAAG  1722

Query  181   ATTGTAGTCTGAGTGAAAATATAAATTATTTAAAACTTTCAACAACGGATCTCTTGGTTC  240
             ||||||||||||||||||||||||||||||||||||||||||||||||||||||||||||
Sbjct  1721  ATTGTAGTCTGAGTGAAAATATAAATTATTTAAAACTTTCAACAACGGATCTCTTGGTTC  1662

Query  241   CGGCATCGATGAAGAACGCAGCGAAATGCGATACGTAATGTGAATTGCAAATTCAGTGAA  300
             ||||||||||||||||||||||||||||||||||||||||||||||||||||||||||||
Sbjct  1661  CGGCATCGATGAAGAACGCAGCGAAATGCGATACGTAATGTGAATTGCAAATTCAGTGAA  1602

Query  301   TCATCGAGTCTTTGAACGCACATTGCGCCCCCTGGTATTCCGGGGGGCATGCCTGTCCGA  360
             ||||||||||||||||||||||||||||||||||||||||||||||||||||||||||||
Sbjct  1601  TCATCGAGTCTTTGAACGCACATTGCGCCCCCTGGTATTCCGGGGGGCATGCCTGTCCGA  1542

Query  361   GCGTCATTGCTGCCCTCAAGCACGGCTTGTGTGTTGGGCCCCGTCCTCCGATCCCGGGGG  420
             |||||||||||||||||||||||||||||||||||||||||||||||||||| |||||||
Sbjct  1541  GCGTCATTGCTGCCCTCAAGCACGGCTTGTGTGTTGGGCCCCGTCCTCCGATTCCGGGGG  1482

Query  421   ACGGGCCCGAAAGGCAGCGGCGGCACCGCGTCCGGTCCTCGAGCGTATGGGGCTTTGTCA  480
             ||||||||||||||||||||||||||||||||||||||||||||||||||||||||||||
Sbjct  1481  ACGGGCCCGAAAGGCAGCGGCGGCACCGCGTCCGGTCCTCGAGCGTATGGGGCTTTGTCA  1422

Query  481   CCCGCTCTGTAGGCCCGGCCGGCGCTTGCCGATCAACCCAAATTTTTATCCAGGTTGACC  540
             ||||||||||||||||||||||||||||||||||||||||||||||||||||||||||||
Sbjct  1421  CCCGCTCTGTAGGCCCGGCCGGCGCTTGCCGATCAACCCAAATTTTTATCCAGGTTGACC  1362

Query  541   TCGGATCAGGTAGGGATACCCGCTGAACTTAA  572
             ||||||||||||||||||||||||||||||||
Sbjct  1361  TCGGATCAGGTAGGGATACCCGCTGAACTTAA  1330


>LHQR01000026.1 Penicillium griseofulvum strain PG3 contig_11, whole genome shotgun 
sequence
Length=1012446

 Score = 1038 bits (562),  Expect = 0.0
 Identities = 569/572 (99%), Gaps = 1/572 (0%)
 Strand=Plus/Minus

Query  1        CAAGGTTTCCGTAGGTGAACCTGCGGAAGGATCATTACCGAGTGAGGGCCCTCTGGGTCC  60
                |||||||||||||||||||||||||||||||||||||| |||||||||||||||||||||
Sbjct  1011340  CAAGGTTTCCGTAGGTGAACCTGCGGAAGGATCATTACTGAGTGAGGGCCCTCTGGGTCC  1011281

Query  61       AACCTCCCACCCGTGTTTATTTTACCTTGTTGCTTcggcgggcccgccttaactggccgc  120
                |||||||||||||||||||||| |||||||||||||||||||||||||||||||||||||
Sbjct  1011280  AACCTCCCACCCGTGTTTATTT-ACCTTGTTGCTTCGGCGGGCCCGCCTTAACTGGCCGC  1011222

Query  121      cggggggcttacgcccccgggcccgcgcccgccgAAGACACCCTCGAACTCTGTCTGAAG  180
                ||||||||||||||||||||||||||||||||||||||||||||||||||||||||||||
Sbjct  1011221  CGGGGGGCTTACGCCCCCGGGCCCGCGCCCGCCGAAGACACCCTCGAACTCTGTCTGAAG  1011162

Query  181      ATTGTAGTCTGAGTGAAAATATAAATTATTTAAAACTTTCAACAACGGATCTCTTGGTTC  240
                ||||||||||||||||||||||||||||||||||||||||||||||||||||||||||||
Sbjct  1011161  ATTGTAGTCTGAGTGAAAATATAAATTATTTAAAACTTTCAACAACGGATCTCTTGGTTC  1011102

Query  241      CGGCATCGATGAAGAACGCAGCGAAATGCGATACGTAATGTGAATTGCAAATTCAGTGAA  300
                ||||||||||||||||||||||||||||||||||||||||||||||||||||||||||||
Sbjct  1011101  CGGCATCGATGAAGAACGCAGCGAAATGCGATACGTAATGTGAATTGCAAATTCAGTGAA  1011042

Query  301      TCATCGAGTCTTTGAACGCACATTGCGCCCCCTGGTATTCCGGGGGGCATGCCTGTCCGA  360
                ||||||||||||||||||||||||||||||||||||||||||||||||||||||||||||
Sbjct  1011041  TCATCGAGTCTTTGAACGCACATTGCGCCCCCTGGTATTCCGGGGGGCATGCCTGTCCGA  1010982

Query  361      GCGTCATTGCTGCCCTCAAGCACGGCTTGTGTGTTGGGCCCCGTCCTCCGATCCCGGGGG  420
                |||||||||||||||||||||||||||||||||||||||||||||||||||| |||||||
Sbjct  1010981  GCGTCATTGCTGCCCTCAAGCACGGCTTGTGTGTTGGGCCCCGTCCTCCGATTCCGGGGG  1010922

Query  421      ACGGGCCCGAAAGGCAGCGGCGGCACCGCGTCCGGTCCTCGAGCGTATGGGGCTTTGTCA  480
                ||||||||||||||||||||||||||||||||||||||||||||||||||||||||||||
Sbjct  1010921  ACGGGCCCGAAAGGCAGCGGCGGCACCGCGTCCGGTCCTCGAGCGTATGGGGCTTTGTCA  1010862

Query  481      CCCGCTCTGTAGGCCCGGCCGGCGCTTGCCGATCAACCCAAATTTTTATCCAGGTTGACC  540
                ||||||||||||||||||||||||||||||||||||||||||||||||||||||||||||
Sbjct  1010861  CCCGCTCTGTAGGCCCGGCCGGCGCTTGCCGATCAACCCAAATTTTTATCCAGGTTGACC  1010802

Query  541      TCGGATCAGGTAGGGATACCCGCTGAACTTAA  572
                ||||||||||||||||||||||||||||||||
Sbjct  1010801  TCGGATCAGGTAGGGATACCCGCTGAACTTAA  1010770


>NW_024467419.1 Penicillium griseofulvum strain PG3 chromosome Unknown contig_6, 
whole genome shotgun sequence
Length=2183579

 Score = 1038 bits (562),  Expect = 0.0
 Identities = 569/572 (99%), Gaps = 1/572 (0%)
 Strand=Plus/Minus

Query  1     CAAGGTTTCCGTAGGTGAACCTGCGGAAGGATCATTACCGAGTGAGGGCCCTCTGGGTCC  60
             |||||||||||||||||||||||||||||||||||||| |||||||||||||||||||||
Sbjct  1900  CAAGGTTTCCGTAGGTGAACCTGCGGAAGGATCATTACTGAGTGAGGGCCCTCTGGGTCC  1841

Query  61    AACCTCCCACCCGTGTTTATTTTACCTTGTTGCTTcggcgggcccgccttaactggccgc  120
             |||||||||||||||||||||| |||||||||||||||||||||||||||||||||||||
Sbjct  1840  AACCTCCCACCCGTGTTTATTT-ACCTTGTTGCTTCGGCGGGCCCGCCTTAACTGGCCGC  1782

Query  121   cggggggcttacgcccccgggcccgcgcccgccgAAGACACCCTCGAACTCTGTCTGAAG  180
             ||||||||||||||||||||||||||||||||||||||||||||||||||||||||||||
Sbjct  1781  CGGGGGGCTTACGCCCCCGGGCCCGCGCCCGCCGAAGACACCCTCGAACTCTGTCTGAAG  1722

Query  181   ATTGTAGTCTGAGTGAAAATATAAATTATTTAAAACTTTCAACAACGGATCTCTTGGTTC  240
             ||||||||||||||||||||||||||||||||||||||||||||||||||||||||||||
Sbjct  1721  ATTGTAGTCTGAGTGAAAATATAAATTATTTAAAACTTTCAACAACGGATCTCTTGGTTC  1662

Query  241   CGGCATCGATGAAGAACGCAGCGAAATGCGATACGTAATGTGAATTGCAAATTCAGTGAA  300
             ||||||||||||||||||||||||||||||||||||||||||||||||||||||||||||
Sbjct  1661  CGGCATCGATGAAGAACGCAGCGAAATGCGATACGTAATGTGAATTGCAAATTCAGTGAA  1602

Query  301   TCATCGAGTCTTTGAACGCACATTGCGCCCCCTGGTATTCCGGGGGGCATGCCTGTCCGA  360
             ||||||||||||||||||||||||||||||||||||||||||||||||||||||||||||
Sbjct  1601  TCATCGAGTCTTTGAACGCACATTGCGCCCCCTGGTATTCCGGGGGGCATGCCTGTCCGA  1542

Query  361   GCGTCATTGCTGCCCTCAAGCACGGCTTGTGTGTTGGGCCCCGTCCTCCGATCCCGGGGG  420
             |||||||||||||||||||||||||||||||||||||||||||||||||||| |||||||
Sbjct  1541  GCGTCATTGCTGCCCTCAAGCACGGCTTGTGTGTTGGGCCCCGTCCTCCGATTCCGGGGG  1482

Query  421   ACGGGCCCGAAAGGCAGCGGCGGCACCGCGTCCGGTCCTCGAGCGTATGGGGCTTTGTCA  480
             ||||||||||||||||||||||||||||||||||||||||||||||||||||||||||||
Sbjct  1481  ACGGGCCCGAAAGGCAGCGGCGGCACCGCGTCCGGTCCTCGAGCGTATGGGGCTTTGTCA  1422

Query  481   CCCGCTCTGTAGGCCCGGCCGGCGCTTGCCGATCAACCCAAATTTTTATCCAGGTTGACC  540
             ||||||||||||||||||||||||||||||||||||||||||||||||||||||||||||
Sbjct  1421  CCCGCTCTGTAGGCCCGGCCGGCGCTTGCCGATCAACCCAAATTTTTATCCAGGTTGACC  1362

Query  541   TCGGATCAGGTAGGGATACCCGCTGAACTTAA  572
             ||||||||||||||||||||||||||||||||
Sbjct  1361  TCGGATCAGGTAGGGATACCCGCTGAACTTAA  1330


>NW_024467431.1 Penicillium griseofulvum strain PG3 chromosome Unknown contig_18, 
whole genome shotgun sequence
Length=45258

 Score = 1038 bits (562),  Expect = 0.0
 Identities = 569/572 (99%), Gaps = 1/572 (0%)
 Strand=Plus/Minus

Query  1     CAAGGTTTCCGTAGGTGAACCTGCGGAAGGATCATTACCGAGTGAGGGCCCTCTGGGTCC  60
             |||||||||||||||||||||||||||||||||||||| |||||||||||||||||||||
Sbjct  1900  CAAGGTTTCCGTAGGTGAACCTGCGGAAGGATCATTACTGAGTGAGGGCCCTCTGGGTCC  1841

Query  61    AACCTCCCACCCGTGTTTATTTTACCTTGTTGCTTcggcgggcccgccttaactggccgc  120
             |||||||||||||||||||||| |||||||||||||||||||||||||||||||||||||
Sbjct  1840  AACCTCCCACCCGTGTTTATTT-ACCTTGTTGCTTCGGCGGGCCCGCCTTAACTGGCCGC  1782

Query  121   cggggggcttacgcccccgggcccgcgcccgccgAAGACACCCTCGAACTCTGTCTGAAG  180
             ||||||||||||||||||||||||||||||||||||||||||||||||||||||||||||
Sbjct  1781  CGGGGGGCTTACGCCCCCGGGCCCGCGCCCGCCGAAGACACCCTCGAACTCTGTCTGAAG  1722

Query  181   ATTGTAGTCTGAGTGAAAATATAAATTATTTAAAACTTTCAACAACGGATCTCTTGGTTC  240
             ||||||||||||||||||||||||||||||||||||||||||||||||||||||||||||
Sbjct  1721  ATTGTAGTCTGAGTGAAAATATAAATTATTTAAAACTTTCAACAACGGATCTCTTGGTTC  1662

Query  241   CGGCATCGATGAAGAACGCAGCGAAATGCGATACGTAATGTGAATTGCAAATTCAGTGAA  300
             ||||||||||||||||||||||||||||||||||||||||||||||||||||||||||||
Sbjct  1661  CGGCATCGATGAAGAACGCAGCGAAATGCGATACGTAATGTGAATTGCAAATTCAGTGAA  1602

Query  301   TCATCGAGTCTTTGAACGCACATTGCGCCCCCTGGTATTCCGGGGGGCATGCCTGTCCGA  360
             ||||||||||||||||||||||||||||||||||||||||||||||||||||||||||||
Sbjct  1601  TCATCGAGTCTTTGAACGCACATTGCGCCCCCTGGTATTCCGGGGGGCATGCCTGTCCGA  1542

Query  361   GCGTCATTGCTGCCCTCAAGCACGGCTTGTGTGTTGGGCCCCGTCCTCCGATCCCGGGGG  420
             |||||||||||||||||||||||||||||||||||||||||||||||||||| |||||||
Sbjct  1541  GCGTCATTGCTGCCCTCAAGCACGGCTTGTGTGTTGGGCCCCGTCCTCCGATTCCGGGGG  1482

Query  421   ACGGGCCCGAAAGGCAGCGGCGGCACCGCGTCCGGTCCTCGAGCGTATGGGGCTTTGTCA  480
             ||||||||||||||||||||||||||||||||||||||||||||||||||||||||||||
Sbjct  1481  ACGGGCCCGAAAGGCAGCGGCGGCACCGCGTCCGGTCCTCGAGCGTATGGGGCTTTGTCA  1422

Query  481   CCCGCTCTGTAGGCCCGGCCGGCGCTTGCCGATCAACCCAAATTTTTATCCAGGTTGACC  540
             ||||||||||||||||||||||||||||||||||||||||||||||||||||||||||||
Sbjct  1421  CCCGCTCTGTAGGCCCGGCCGGCGCTTGCCGATCAACCCAAATTTTTATCCAGGTTGACC  1362

Query  541   TCGGATCAGGTAGGGATACCCGCTGAACTTAA  572
             ||||||||||||||||||||||||||||||||
Sbjct  1361  TCGGATCAGGTAGGGATACCCGCTGAACTTAA  1330


>NW_024467432.1 Penicillium griseofulvum strain PG3 chromosome Unknown contig_11, 
whole genome shotgun sequence
Length=1012446

 Score = 1038 bits (562),  Expect = 0.0
 Identities = 569/572 (99%), Gaps = 1/572 (0%)
 Strand=Plus/Minus

Query  1        CAAGGTTTCCGTAGGTGAACCTGCGGAAGGATCATTACCGAGTGAGGGCCCTCTGGGTCC  60
                |||||||||||||||||||||||||||||||||||||| |||||||||||||||||||||
Sbjct  1011340  CAAGGTTTCCGTAGGTGAACCTGCGGAAGGATCATTACTGAGTGAGGGCCCTCTGGGTCC  1011281

Query  61       AACCTCCCACCCGTGTTTATTTTACCTTGTTGCTTcggcgggcccgccttaactggccgc  120
                |||||||||||||||||||||| |||||||||||||||||||||||||||||||||||||
Sbjct  1011280  AACCTCCCACCCGTGTTTATTT-ACCTTGTTGCTTCGGCGGGCCCGCCTTAACTGGCCGC  1011222

Query  121      cggggggcttacgcccccgggcccgcgcccgccgAAGACACCCTCGAACTCTGTCTGAAG  180
                ||||||||||||||||||||||||||||||||||||||||||||||||||||||||||||
Sbjct  1011221  CGGGGGGCTTACGCCCCCGGGCCCGCGCCCGCCGAAGACACCCTCGAACTCTGTCTGAAG  1011162

Query  181      ATTGTAGTCTGAGTGAAAATATAAATTATTTAAAACTTTCAACAACGGATCTCTTGGTTC  240
                ||||||||||||||||||||||||||||||||||||||||||||||||||||||||||||
Sbjct  1011161  ATTGTAGTCTGAGTGAAAATATAAATTATTTAAAACTTTCAACAACGGATCTCTTGGTTC  1011102

Query  241      CGGCATCGATGAAGAACGCAGCGAAATGCGATACGTAATGTGAATTGCAAATTCAGTGAA  300
                ||||||||||||||||||||||||||||||||||||||||||||||||||||||||||||
Sbjct  1011101  CGGCATCGATGAAGAACGCAGCGAAATGCGATACGTAATGTGAATTGCAAATTCAGTGAA  1011042

Query  301      TCATCGAGTCTTTGAACGCACATTGCGCCCCCTGGTATTCCGGGGGGCATGCCTGTCCGA  360
                ||||||||||||||||||||||||||||||||||||||||||||||||||||||||||||
Sbjct  1011041  TCATCGAGTCTTTGAACGCACATTGCGCCCCCTGGTATTCCGGGGGGCATGCCTGTCCGA  1010982

Query  361      GCGTCATTGCTGCCCTCAAGCACGGCTTGTGTGTTGGGCCCCGTCCTCCGATCCCGGGGG  420
                |||||||||||||||||||||||||||||||||||||||||||||||||||| |||||||
Sbjct  1010981  GCGTCATTGCTGCCCTCAAGCACGGCTTGTGTGTTGGGCCCCGTCCTCCGATTCCGGGGG  1010922

Query  421      ACGGGCCCGAAAGGCAGCGGCGGCACCGCGTCCGGTCCTCGAGCGTATGGGGCTTTGTCA  480
                ||||||||||||||||||||||||||||||||||||||||||||||||||||||||||||
Sbjct  1010921  ACGGGCCCGAAAGGCAGCGGCGGCACCGCGTCCGGTCCTCGAGCGTATGGGGCTTTGTCA  1010862

Query  481      CCCGCTCTGTAGGCCCGGCCGGCGCTTGCCGATCAACCCAAATTTTTATCCAGGTTGACC  540
                ||||||||||||||||||||||||||||||||||||||||||||||||||||||||||||
Sbjct  1010861  CCCGCTCTGTAGGCCCGGCCGGCGCTTGCCGATCAACCCAAATTTTTATCCAGGTTGACC  1010802

Query  541      TCGGATCAGGTAGGGATACCCGCTGAACTTAA  572
                ||||||||||||||||||||||||||||||||
Sbjct  1010801  TCGGATCAGGTAGGGATACCCGCTGAACTTAA  1010770


>PUHX01000265.1 Penicillium sp. SPG-F15 NODE_265_length_4793_cov_11575.896735, 
whole genome shotgun sequence
Length=4793

 Score = 1035 bits (560),  Expect = 0.0
 Identities = 569/573 (99%), Gaps = 1/573 (0%)
 Strand=Plus/Minus

Query  1     CAAGGTTTCCGTAGGTGAACCTGCGGAAGGATCATTACCGAGTGAGGGCCCTCTGGGTCC  60
             ||||||||||||||||||||||||||||||||||||||||||||||||||||||||||||
Sbjct  3955  CAAGGTTTCCGTAGGTGAACCTGCGGAAGGATCATTACCGAGTGAGGGCCCTCTGGGTCC  3896

Query  61    AACCTCCCACCCGTGTTTATTTTACCTTGTTGCTTcggcgggcccgccttaactggccgc  120
             ||||||||||||||||||||||||||||||||||||||||||||||||||||||||||||
Sbjct  3895  AACCTCCCACCCGTGTTTATTTTACCTTGTTGCTTCGGCGGGCCCGCCTTAACTGGCCGC  3836

Query  121   cggggggcttacgcccccgggcccgcgcccgccgAAGACACCCTCGAACTCTGTCTGAAG  180
             ||||||||| ||||||||||||||||||||||||||||||||||||||||||||||||||
Sbjct  3835  CGGGGGGCTCACGCCCCCGGGCCCGCGCCCGCCGAAGACACCCTCGAACTCTGTCTGAAG  3776

Query  181   ATTGTAGTCTGAGTGAAAATATAAATTATTTAAAACTTTCAACAACGGATCTCTTGGTTC  240
             |||| |||||||||||||||||||||||||||||||||||||||||||||||||||||||
Sbjct  3775  ATTGAAGTCTGAGTGAAAATATAAATTATTTAAAACTTTCAACAACGGATCTCTTGGTTC  3716

Query  241   CGGCATCGATGAAGAACGCAGCGAAATGCGATACGTAATGTGAATTGCAAATTCAGTGAA  300
             ||||||||||||||||||||||||||||||||||||||||||||||||||||||||||||
Sbjct  3715  CGGCATCGATGAAGAACGCAGCGAAATGCGATACGTAATGTGAATTGCAAATTCAGTGAA  3656

Query  301   TCATCGAGTCTTTGAACGCACATTGCGCCCCCTGGTATTCCGGGGGGCATGCCTGTCCGA  360
             ||||||||||||||||||||||||||||||||||||||||||||||||||||||||||||
Sbjct  3655  TCATCGAGTCTTTGAACGCACATTGCGCCCCCTGGTATTCCGGGGGGCATGCCTGTCCGA  3596

Query  361   GCGTCATTGCTGCCCTCAAGCACGGCTTGTGTGTTGGGCCCCGTCCTCCGATC-CCGGGG  419
             ||||||||||||||||||||| ||||||||||||||||||||||||||||||| ||||||
Sbjct  3595  GCGTCATTGCTGCCCTCAAGCCCGGCTTGTGTGTTGGGCCCCGTCCTCCGATCTCCGGGG  3536

Query  420   GACGGGCCCGAAAGGCAGCGGCGGCACCGCGTCCGGTCCTCGAGCGTATGGGGCTTTGTC  479
             ||||||||||||||||||||||||||||||||||||||||||||||||||||||||||||
Sbjct  3535  GACGGGCCCGAAAGGCAGCGGCGGCACCGCGTCCGGTCCTCGAGCGTATGGGGCTTTGTC  3476

Query  480   ACCCGCTCTGTAGGCCCGGCCGGCGCTTGCCGATCAACCCAAATTTTTATCCAGGTTGAC  539
             ||||||||||||||||||||||||||||||||||||||||||||||||||||||||||||
Sbjct  3475  ACCCGCTCTGTAGGCCCGGCCGGCGCTTGCCGATCAACCCAAATTTTTATCCAGGTTGAC  3416

Query  540   CTCGGATCAGGTAGGGATACCCGCTGAACTTAA  572
             |||||||||||||||||||||||||||||||||
Sbjct  3415  CTCGGATCAGGTAGGGATACCCGCTGAACTTAA  3383


>JAKLNB010000448.1 Penicillium caseifulvum strain FKI-L3-CM-P1 NODE_448_length_5585_cov_3481.862382, 
whole genome shotgun sequence
Length=5585

 Score = 1035 bits (560),  Expect = 0.0
 Identities = 569/573 (99%), Gaps = 1/573 (0%)
 Strand=Plus/Minus

Query  1     CAAGGTTTCCGTAGGTGAACCTGCGGAAGGATCATTACCGAGTGAGGGCCCTCTGGGTCC  60
             ||||||||||||||||||||||||||||||||||||||||||||||||||||||||||||
Sbjct  2624  CAAGGTTTCCGTAGGTGAACCTGCGGAAGGATCATTACCGAGTGAGGGCCCTCTGGGTCC  2565

Query  61    AACCTCCCACCCGTGTTTATTTTACCTTGTTGCTTcggcgggcccgccttaactggccgc  120
             ||||||||||||||||||||||||||||||||||||||||||||||||||||||||||||
Sbjct  2564  AACCTCCCACCCGTGTTTATTTTACCTTGTTGCTTCGGCGGGCCCGCCTTAACTGGCCGC  2505

Query  121   cggggggcttacgcccccgggcccgcgcccgccgAAGACACCCTCGAACTCTGTCTGAAG  180
             ||||||||| ||||||||||||||||||||||||||||||||||||||||||||||||||
Sbjct  2504  CGGGGGGCTCACGCCCCCGGGCCCGCGCCCGCCGAAGACACCCTCGAACTCTGTCTGAAG  2445

Query  181   ATTGTAGTCTGAGTGAAAATATAAATTATTTAAAACTTTCAACAACGGATCTCTTGGTTC  240
             |||| |||||||||||||||||||||||||||||||||||||||||||||||||||||||
Sbjct  2444  ATTGAAGTCTGAGTGAAAATATAAATTATTTAAAACTTTCAACAACGGATCTCTTGGTTC  2385

Query  241   CGGCATCGATGAAGAACGCAGCGAAATGCGATACGTAATGTGAATTGCAAATTCAGTGAA  300
             ||||||||||||||||||||||||||||||||||||||||||||||||||||||||||||
Sbjct  2384  CGGCATCGATGAAGAACGCAGCGAAATGCGATACGTAATGTGAATTGCAAATTCAGTGAA  2325

Query  301   TCATCGAGTCTTTGAACGCACATTGCGCCCCCTGGTATTCCGGGGGGCATGCCTGTCCGA  360
             ||||||||||||||||||||||||||||||||||||||||||||||||||||||||||||
Sbjct  2324  TCATCGAGTCTTTGAACGCACATTGCGCCCCCTGGTATTCCGGGGGGCATGCCTGTCCGA  2265

Query  361   GCGTCATTGCTGCCCTCAAGCACGGCTTGTGTGTTGGGCCCCGTCCTCCGATC-CCGGGG  419
             ||||||||||||||||||||| ||||||||||||||||||||||||||||||| ||||||
Sbjct  2264  GCGTCATTGCTGCCCTCAAGCCCGGCTTGTGTGTTGGGCCCCGTCCTCCGATCTCCGGGG  2205

Query  420   GACGGGCCCGAAAGGCAGCGGCGGCACCGCGTCCGGTCCTCGAGCGTATGGGGCTTTGTC  479
             ||||||||||||||||||||||||||||||||||||||||||||||||||||||||||||
Sbjct  2204  GACGGGCCCGAAAGGCAGCGGCGGCACCGCGTCCGGTCCTCGAGCGTATGGGGCTTTGTC  2145

Query  480   ACCCGCTCTGTAGGCCCGGCCGGCGCTTGCCGATCAACCCAAATTTTTATCCAGGTTGAC  539
             ||||||||||||||||||||||||||||||||||||||||||||||||||||||||||||
Sbjct  2144  ACCCGCTCTGTAGGCCCGGCCGGCGCTTGCCGATCAACCCAAATTTTTATCCAGGTTGAC  2085

Query  540   CTCGGATCAGGTAGGGATACCCGCTGAACTTAA  572
             |||||||||||||||||||||||||||||||||
Sbjct  2084  CTCGGATCAGGTAGGGATACCCGCTGAACTTAA  2052


>JAHAQQ010000405.1 Penicillium palitans strain F6_7S_1C_F NODE_405_length_5124_cov_9575.430949, 
whole genome shotgun sequence
Length=5124

 Score = 1035 bits (560),  Expect = 0.0
 Identities = 569/573 (99%), Gaps = 1/573 (0%)
 Strand=Plus/Minus

Query  1     CAAGGTTTCCGTAGGTGAACCTGCGGAAGGATCATTACCGAGTGAGGGCCCTCTGGGTCC  60
             ||||||||||||||||||||||||||||||||||||||||||||||||||||||||||||
Sbjct  2624  CAAGGTTTCCGTAGGTGAACCTGCGGAAGGATCATTACCGAGTGAGGGCCCTCTGGGTCC  2565

Query  61    AACCTCCCACCCGTGTTTATTTTACCTTGTTGCTTcggcgggcccgccttaactggccgc  120
             ||||||||||||||||||||||||||||||||||||||||||||||||||||||||||||
Sbjct  2564  AACCTCCCACCCGTGTTTATTTTACCTTGTTGCTTCGGCGGGCCCGCCTTAACTGGCCGC  2505

Query  121   cggggggcttacgcccccgggcccgcgcccgccgAAGACACCCTCGAACTCTGTCTGAAG  180
             ||||||||| ||||||||||||||||||||||||||||||||||||||||||||||||||
Sbjct  2504  CGGGGGGCTCACGCCCCCGGGCCCGCGCCCGCCGAAGACACCCTCGAACTCTGTCTGAAG  2445

Query  181   ATTGTAGTCTGAGTGAAAATATAAATTATTTAAAACTTTCAACAACGGATCTCTTGGTTC  240
             |||| |||||||||||||||||||||||||||||||||||||||||||||||||||||||
Sbjct  2444  ATTGAAGTCTGAGTGAAAATATAAATTATTTAAAACTTTCAACAACGGATCTCTTGGTTC  2385

Query  241   CGGCATCGATGAAGAACGCAGCGAAATGCGATACGTAATGTGAATTGCAAATTCAGTGAA  300
             ||||||||||||||||||||||||||||||||||||||||||||||||||||||||||||
Sbjct  2384  CGGCATCGATGAAGAACGCAGCGAAATGCGATACGTAATGTGAATTGCAAATTCAGTGAA  2325

Query  301   TCATCGAGTCTTTGAACGCACATTGCGCCCCCTGGTATTCCGGGGGGCATGCCTGTCCGA  360
             ||||||||||||||||||||||||||||||||||||||||||||||||||||||||||||
Sbjct  2324  TCATCGAGTCTTTGAACGCACATTGCGCCCCCTGGTATTCCGGGGGGCATGCCTGTCCGA  2265

Query  361   GCGTCATTGCTGCCCTCAAGCACGGCTTGTGTGTTGGGCCCCGTCCTCCGATC-CCGGGG  419
             ||||||||||||||||||||| ||||||||||||||||||||||||||||||| ||||||
Sbjct  2264  GCGTCATTGCTGCCCTCAAGCCCGGCTTGTGTGTTGGGCCCCGTCCTCCGATCTCCGGGG  2205

Query  420   GACGGGCCCGAAAGGCAGCGGCGGCACCGCGTCCGGTCCTCGAGCGTATGGGGCTTTGTC  479
             ||||||||||||||||||||||||||||||||||||||||||||||||||||||||||||
Sbjct  2204  GACGGGCCCGAAAGGCAGCGGCGGCACCGCGTCCGGTCCTCGAGCGTATGGGGCTTTGTC  2145

Query  480   ACCCGCTCTGTAGGCCCGGCCGGCGCTTGCCGATCAACCCAAATTTTTATCCAGGTTGAC  539
             ||||||||||||||||||||||||||||||||||||||||||||||||||||||||||||
Sbjct  2144  ACCCGCTCTGTAGGCCCGGCCGGCGCTTGCCGATCAACCCAAATTTTTATCCAGGTTGAC  2085

Query  540   CTCGGATCAGGTAGGGATACCCGCTGAACTTAA  572
             |||||||||||||||||||||||||||||||||
Sbjct  2084  CTCGGATCAGGTAGGGATACCCGCTGAACTTAA  2052


>JAMALG010000162.1 Filobasidiaceae sp. PT2105A-2 ctg_162, whole genome shotgun sequence
Length=8300

 Score = 1035 bits (560),  Expect = 0.0
 Identities = 569/573 (99%), Gaps = 1/573 (0%)
 Strand=Plus/Plus

Query  1     CAAGGTTTCCGTAGGTGAACCTGCGGAAGGATCATTACCGAGTGAGGGCCCTCTGGGTCC  60
             ||||||||||||||||||||||||||||||||||||||||||||||||||||||||||||
Sbjct  4125  CAAGGTTTCCGTAGGTGAACCTGCGGAAGGATCATTACCGAGTGAGGGCCCTCTGGGTCC  4184

Query  61    AACCTCCCACCCGTGTTTATTTTACCTTGTTGCTTcggcgggcccgccttaactggccgc  120
             ||||||||||||||||||||||||||||||||||||||||||||||||||||||||||||
Sbjct  4185  AACCTCCCACCCGTGTTTATTTTACCTTGTTGCTTCGGCGGGCCCGCCTTAACTGGCCGC  4244

Query  121   cggggggcttacgcccccgggcccgcgcccgccgAAGACACCCTCGAACTCTGTCTGAAG  180
             ||||||||||||||||||||||||||||||||||||||||||||||||||||||||||||
Sbjct  4245  CGGGGGGCTTACGCCCCCGGGCCCGCGCCCGCCGAAGACACCCTCGAACTCTGTCTGAAG  4304

Query  181   ATTGTAGTCTGAGTGAAAATATAAATTATTTAAAACTTTCAACAACGGATCTCTTGGTTC  240
             |||| |||||||||||||||||||||||||||||||||||||||||||||||||||||||
Sbjct  4305  ATTGAAGTCTGAGTGAAAATATAAATTATTTAAAACTTTCAACAACGGATCTCTTGGTTC  4364

Query  241   CGGCATCGATGAAGAACGCAGCGAAATGCGATACGTAATGTGAATTGCAAATTCAGTGAA  300
             ||||||||||||||||||||||||||||||||||||||||||||||||||||||||||||
Sbjct  4365  CGGCATCGATGAAGAACGCAGCGAAATGCGATACGTAATGTGAATTGCAAATTCAGTGAA  4424

Query  301   TCATCGAGTCTTTGAACGCACATTGCGCCCCCTGGTATTCCGGGGGGCATGCCTGTCCGA  360
             ||||||||||||||||||||||||||||||||||||||||||||||||||||||||||||
Sbjct  4425  TCATCGAGTCTTTGAACGCACATTGCGCCCCCTGGTATTCCGGGGGGCATGCCTGTCCGA  4484

Query  361   GCGTCATTGCTGCCCTCAAGCACGGCTTGTGTGTTGGGCCCCGTCCTCCGATC-CCGGGG  419
             ||||||||||||||||||||| |||||||||||||||||||||||| |||||| ||||||
Sbjct  4485  GCGTCATTGCTGCCCTCAAGCCCGGCTTGTGTGTTGGGCCCCGTCCCCCGATCTCCGGGG  4544

Query  420   GACGGGCCCGAAAGGCAGCGGCGGCACCGCGTCCGGTCCTCGAGCGTATGGGGCTTTGTC  479
             ||||||||||||||||||||||||||||||||||||||||||||||||||||||||||||
Sbjct  4545  GACGGGCCCGAAAGGCAGCGGCGGCACCGCGTCCGGTCCTCGAGCGTATGGGGCTTTGTC  4604

Query  480   ACCCGCTCTGTAGGCCCGGCCGGCGCTTGCCGATCAACCCAAATTTTTATCCAGGTTGAC  539
             ||||||||||||||||||||||||||||||||||||||||||||||||||||||||||||
Sbjct  4605  ACCCGCTCTGTAGGCCCGGCCGGCGCTTGCCGATCAACCCAAATTTTTATCCAGGTTGAC  4664

Query  540   CTCGGATCAGGTAGGGATACCCGCTGAACTTAA  572
             |||||||||||||||||||||||||||||||||
Sbjct  4665  CTCGGATCAGGTAGGGATACCCGCTGAACTTAA  4697


>MUGJ01000069.1 Penicillium sp. BW_162_3FA 162_FA_TTAGGC.R1_(paired)_contig_69, 
whole genome shotgun sequence
Length=8940

 Score = 1035 bits (560),  Expect = 0.0
 Identities = 569/573 (99%), Gaps = 1/573 (0%)
 Strand=Plus/Plus

Query  1     CAAGGTTTCCGTAGGTGAACCTGCGGAAGGATCATTACCGAGTGAGGGCCCTCTGGGTCC  60
             ||||||||||||||||||||||||||||||||||||||||||||||||||||||||||||
Sbjct  4598  CAAGGTTTCCGTAGGTGAACCTGCGGAAGGATCATTACCGAGTGAGGGCCCTCTGGGTCC  4657

Query  61    AACCTCCCACCCGTGTTTATTTTACCTTGTTGCTTcggcgggcccgccttaactggccgc  120
             ||||||||||||||||||||||||||||||||||||||||||||||||||||||||||||
Sbjct  4658  AACCTCCCACCCGTGTTTATTTTACCTTGTTGCTTCGGCGGGCCCGCCTTAACTGGCCGC  4717

Query  121   cggggggcttacgcccccgggcccgcgcccgccgAAGACACCCTCGAACTCTGTCTGAAG  180
             ||||||||| ||||||||||||||||||||||||||||||||||||||||||||||||||
Sbjct  4718  CGGGGGGCTCACGCCCCCGGGCCCGCGCCCGCCGAAGACACCCTCGAACTCTGTCTGAAG  4777

Query  181   ATTGTAGTCTGAGTGAAAATATAAATTATTTAAAACTTTCAACAACGGATCTCTTGGTTC  240
             |||| |||||||||||||||||||||||||||||||||||||||||||||||||||||||
Sbjct  4778  ATTGAAGTCTGAGTGAAAATATAAATTATTTAAAACTTTCAACAACGGATCTCTTGGTTC  4837

Query  241   CGGCATCGATGAAGAACGCAGCGAAATGCGATACGTAATGTGAATTGCAAATTCAGTGAA  300
             ||||||||||||||||||||||||||||||||||||||||||||||||||||||||||||
Sbjct  4838  CGGCATCGATGAAGAACGCAGCGAAATGCGATACGTAATGTGAATTGCAAATTCAGTGAA  4897

Query  301   TCATCGAGTCTTTGAACGCACATTGCGCCCCCTGGTATTCCGGGGGGCATGCCTGTCCGA  360
             ||||||||||||||||||||||||||||||||||||||||||||||||||||||||||||
Sbjct  4898  TCATCGAGTCTTTGAACGCACATTGCGCCCCCTGGTATTCCGGGGGGCATGCCTGTCCGA  4957

Query  361   GCGTCATTGCTGCCCTCAAGCACGGCTTGTGTGTTGGGCCCCGTCCTCCGATC-CCGGGG  419
             ||||||||||||||||||||| ||||||||||||||||||||||||||||||| ||||||
Sbjct  4958  GCGTCATTGCTGCCCTCAAGCCCGGCTTGTGTGTTGGGCCCCGTCCTCCGATCTCCGGGG  5017

Query  420   GACGGGCCCGAAAGGCAGCGGCGGCACCGCGTCCGGTCCTCGAGCGTATGGGGCTTTGTC  479
             ||||||||||||||||||||||||||||||||||||||||||||||||||||||||||||
Sbjct  5018  GACGGGCCCGAAAGGCAGCGGCGGCACCGCGTCCGGTCCTCGAGCGTATGGGGCTTTGTC  5077

Query  480   ACCCGCTCTGTAGGCCCGGCCGGCGCTTGCCGATCAACCCAAATTTTTATCCAGGTTGAC  539
             ||||||||||||||||||||||||||||||||||||||||||||||||||||||||||||
Sbjct  5078  ACCCGCTCTGTAGGCCCGGCCGGCGCTTGCCGATCAACCCAAATTTTTATCCAGGTTGAC  5137

Query  540   CTCGGATCAGGTAGGGATACCCGCTGAACTTAA  572
             |||||||||||||||||||||||||||||||||
Sbjct  5138  CTCGGATCAGGTAGGGATACCCGCTGAACTTAA  5170


>MDDG01000036.1 Penicillium coprophilum strain IBT 31321 PENCOP_contig036, whole 
genome shotgun sequence
Length=7256

 Score = 1033 bits (559),  Expect = 0.0
 Identities = 568/572 (99%), Gaps = 1/572 (0%)
 Strand=Plus/Plus

Query  1     CAAGGTTTCCGTAGGTGAACCTGCGGAAGGATCATTACCGAGTGAGGGCCCTCTGGGTCC  60
             |||||||||||||||||||||||||||||||||||||||||||||||||||| |||||||
Sbjct  2955  CAAGGTTTCCGTAGGTGAACCTGCGGAAGGATCATTACCGAGTGAGGGCCCTTTGGGTCC  3014

Query  61    AACCTCCCACCCGTGTTTATTTTACCTTGTTGCTTcggcgggcccgccttaactggccgc  120
             ||||||||||||||||||| ||||||||||||||||||||||||||||||||||||||||
Sbjct  3015  AACCTCCCACCCGTGTTTA-TTTACCTTGTTGCTTCGGCGGGCCCGCCTTAACTGGCCGC  3073

Query  121   cggggggcttacgcccccgggcccgcgcccgccgAAGACACCCTCGAACTCTGTCTGAAG  180
             ||||||||||||||||||||||||||||||||||||||||||||||||||||||||||||
Sbjct  3074  CGGGGGGCTTACGCCCCCGGGCCCGCGCCCGCCGAAGACACCCTCGAACTCTGTCTGAAG  3133

Query  181   ATTGTAGTCTGAGTGAAAATATAAATTATTTAAAACTTTCAACAACGGATCTCTTGGTTC  240
             ||||||||||||||||||||||||||||||||||||||||||||||||||||||||||||
Sbjct  3134  ATTGTAGTCTGAGTGAAAATATAAATTATTTAAAACTTTCAACAACGGATCTCTTGGTTC  3193

Query  241   CGGCATCGATGAAGAACGCAGCGAAATGCGATACGTAATGTGAATTGCAAATTCAGTGAA  300
             ||||||||||||||||||||||||||||||||||||||||||||||||||||||||||||
Sbjct  3194  CGGCATCGATGAAGAACGCAGCGAAATGCGATACGTAATGTGAATTGCAAATTCAGTGAA  3253

Query  301   TCATCGAGTCTTTGAACGCACATTGCGCCCCCTGGTATTCCGGGGGGCATGCCTGTCCGA  360
             ||||||||||||||||||||||||||||||||||||||||||||||||||||||||||||
Sbjct  3254  TCATCGAGTCTTTGAACGCACATTGCGCCCCCTGGTATTCCGGGGGGCATGCCTGTCCGA  3313

Query  361   GCGTCATTGCTGCCCTCAAGCACGGCTTGTGTGTTGGGCCCCGTCCTCCGATCCCGGGGG  420
             ||||||||||||||||||||| |||||||||||||||||||||||||||||| |||||||
Sbjct  3314  GCGTCATTGCTGCCCTCAAGCCCGGCTTGTGTGTTGGGCCCCGTCCTCCGATTCCGGGGG  3373

Query  421   ACGGGCCCGAAAGGCAGCGGCGGCACCGCGTCCGGTCCTCGAGCGTATGGGGCTTTGTCA  480
             ||||||||||||||||||||||||||||||||||||||||||||||||||||||||||||
Sbjct  3374  ACGGGCCCGAAAGGCAGCGGCGGCACCGCGTCCGGTCCTCGAGCGTATGGGGCTTTGTCA  3433

Query  481   CCCGCTCTGTAGGCCCGGCCGGCGCTTGCCGATCAACCCAAATTTTTATCCAGGTTGACC  540
             ||||||||||||||||||||||||||||||||||||||||||||||||||||||||||||
Sbjct  3434  CCCGCTCTGTAGGCCCGGCCGGCGCTTGCCGATCAACCCAAATTTTTATCCAGGTTGACC  3493

Query  541   TCGGATCAGGTAGGGATACCCGCTGAACTTAA  572
             ||||||||||||||||||||||||||||||||
Sbjct  3494  TCGGATCAGGTAGGGATACCCGCTGAACTTAA  3525


>MUGI01000139.1 Penicillium sp. BW_12 number12_ATCACG.R1_(paired)_contig_139, 
whole genome shotgun sequence
Length=8029

 Score = 1029 bits (557),  Expect = 0.0
 Identities = 568/573 (99%), Gaps = 1/573 (0%)
 Strand=Plus/Plus

Query  1     CAAGGTTTCCGTAGGTGAACCTGCGGAAGGATCATTACCGAGTGAGGGCCCTCTGGGTCC  60
             ||||||||||||||||||||||||||||||||||||||||||||||||||||||||||||
Sbjct  3691  CAAGGTTTCCGTAGGTGAACCTGCGGAAGGATCATTACCGAGTGAGGGCCCTCTGGGTCC  3750

Query  61    AACCTCCCACCCGTGTTTATTTTACCTTGTTGCTTcggcgggcccgccttaactggccgc  120
             ||||||||||||||||||||||||||||||||||||||||||||||||||||||||||||
Sbjct  3751  AACCTCCCACCCGTGTTTATTTTACCTTGTTGCTTCGGCGGGCCCGCCTTAACTGGCCGC  3810

Query  121   cggggggcttacgcccccgggcccgcgcccgccgAAGACACCCTCGAACTCTGTCTGAAG  180
             ||||||||| ||||||||||||||||||||||||||||||||||||||||||||||||||
Sbjct  3811  CGGGGGGCTCACGCCCCCGGGCCCGCGCCCGCCGAAGACACCCTCGAACTCTGTCTGAAG  3870

Query  181   ATTGTAGTCTGAGTGAAAATATAAATTATTTAAAACTTTCAACAACGGATCTCTTGGTTC  240
             |||| |||||||||||||||||||||||||||||||||||||||||||||||||||||||
Sbjct  3871  ATTGAAGTCTGAGTGAAAATATAAATTATTTAAAACTTTCAACAACGGATCTCTTGGTTC  3930

Query  241   CGGCATCGATGAAGAACGCAGCGAAATGCGATACGTAATGTGAATTGCAAATTCAGTGAA  300
             ||||||||||||||||||||||||||||||||||||||||||||||||||||||||||||
Sbjct  3931  CGGCATCGATGAAGAACGCAGCGAAATGCGATACGTAATGTGAATTGCAAATTCAGTGAA  3990

Query  301   TCATCGAGTCTTTGAACGCACATTGCGCCCCCTGGTATTCCGGGGGGCATGCCTGTCCGA  360
             ||||||||||||||||||||||||||||||||||||||||||||||||||||||||||||
Sbjct  3991  TCATCGAGTCTTTGAACGCACATTGCGCCCCCTGGTATTCCGGGGGGCATGCCTGTCCGA  4050

Query  361   GCGTCATTGCTGCCCTCAAGCACGGCTTGTGTGTTGGGCCCCGTCCTCCGATC-CCGGGG  419
             ||||||||||||||||||||| ||||||||||||||||||||||||||||||  ||||||
Sbjct  4051  GCGTCATTGCTGCCCTCAAGCCCGGCTTGTGTGTTGGGCCCCGTCCTCCGATTTCCGGGG  4110

Query  420   GACGGGCCCGAAAGGCAGCGGCGGCACCGCGTCCGGTCCTCGAGCGTATGGGGCTTTGTC  479
             ||||||||||||||||||||||||||||||||||||||||||||||||||||||||||||
Sbjct  4111  GACGGGCCCGAAAGGCAGCGGCGGCACCGCGTCCGGTCCTCGAGCGTATGGGGCTTTGTC  4170

Query  480   ACCCGCTCTGTAGGCCCGGCCGGCGCTTGCCGATCAACCCAAATTTTTATCCAGGTTGAC  539
             ||||||||||||||||||||||||||||||||||||||||||||||||||||||||||||
Sbjct  4171  ACCCGCTCTGTAGGCCCGGCCGGCGCTTGCCGATCAACCCAAATTTTTATCCAGGTTGAC  4230

Query  540   CTCGGATCAGGTAGGGATACCCGCTGAACTTAA  572
             |||||||||||||||||||||||||||||||||
Sbjct  4231  CTCGGATCAGGTAGGGATACCCGCTGAACTTAA  4263


>PUXE01000268.1 Penicillium sp. SPG-F1 NODE_268_length_7477_cov_11860.234054, 
whole genome shotgun sequence
Length=7477

 Score = 1029 bits (557),  Expect = 0.0
 Identities = 568/573 (99%), Gaps = 1/573 (0%)
 Strand=Plus/Plus

Query  1     CAAGGTTTCCGTAGGTGAACCTGCGGAAGGATCATTACCGAGTGAGGGCCCTCTGGGTCC  60
             ||||||||||||||||||||||||||||||||||||||||||||||||||||||||||||
Sbjct  2898  CAAGGTTTCCGTAGGTGAACCTGCGGAAGGATCATTACCGAGTGAGGGCCCTCTGGGTCC  2957

Query  61    AACCTCCCACCCGTGTTTATTTTACCTTGTTGCTTcggcgggcccgccttaactggccgc  120
             ||||||||||||||||||||||||||||||||||||||||||||||||||||||||||||
Sbjct  2958  AACCTCCCACCCGTGTTTATTTTACCTTGTTGCTTCGGCGGGCCCGCCTTAACTGGCCGC  3017

Query  121   cggggggcttacgcccccgggcccgcgcccgccgAAGACACCCTCGAACTCTGTCTGAAG  180
             ||||||||| ||||||||||||||||||||||||||||||||||||||||||||||||||
Sbjct  3018  CGGGGGGCTCACGCCCCCGGGCCCGCGCCCGCCGAAGACACCCTCGAACTCTGTCTGAAG  3077

Query  181   ATTGTAGTCTGAGTGAAAATATAAATTATTTAAAACTTTCAACAACGGATCTCTTGGTTC  240
             |||| |||||||||||||||||||||||||||||||||||||||||||||||||||||||
Sbjct  3078  ATTGAAGTCTGAGTGAAAATATAAATTATTTAAAACTTTCAACAACGGATCTCTTGGTTC  3137

Query  241   CGGCATCGATGAAGAACGCAGCGAAATGCGATACGTAATGTGAATTGCAAATTCAGTGAA  300
             ||||||||||||||||||||||||||||||||||||||||||||||||||||||||||||
Sbjct  3138  CGGCATCGATGAAGAACGCAGCGAAATGCGATACGTAATGTGAATTGCAAATTCAGTGAA  3197

Query  301   TCATCGAGTCTTTGAACGCACATTGCGCCCCCTGGTATTCCGGGGGGCATGCCTGTCCGA  360
             ||||||||||||||||||||||||||||||||||||||||||||||||||||||||||||
Sbjct  3198  TCATCGAGTCTTTGAACGCACATTGCGCCCCCTGGTATTCCGGGGGGCATGCCTGTCCGA  3257

Query  361   GCGTCATTGCTGCCCTCAAGCACGGCTTGTGTGTTGGGCCCCGTCCTCCGATC-CCGGGG  419
             ||||||||||||||||||||| ||||||||||||||||||||||||||||||  ||||||
Sbjct  3258  GCGTCATTGCTGCCCTCAAGCCCGGCTTGTGTGTTGGGCCCCGTCCTCCGATTTCCGGGG  3317

Query  420   GACGGGCCCGAAAGGCAGCGGCGGCACCGCGTCCGGTCCTCGAGCGTATGGGGCTTTGTC  479
             ||||||||||||||||||||||||||||||||||||||||||||||||||||||||||||
Sbjct  3318  GACGGGCCCGAAAGGCAGCGGCGGCACCGCGTCCGGTCCTCGAGCGTATGGGGCTTTGTC  3377

Query  480   ACCCGCTCTGTAGGCCCGGCCGGCGCTTGCCGATCAACCCAAATTTTTATCCAGGTTGAC  539
             ||||||||||||||||||||||||||||||||||||||||||||||||||||||||||||
Sbjct  3378  ACCCGCTCTGTAGGCCCGGCCGGCGCTTGCCGATCAACCCAAATTTTTATCCAGGTTGAC  3437

Query  540   CTCGGATCAGGTAGGGATACCCGCTGAACTTAA  572
             |||||||||||||||||||||||||||||||||
Sbjct  3438  CTCGGATCAGGTAGGGATACCCGCTGAACTTAA  3470


>JAASRZ010000049.1 Penicillium sp. str. #12 tig00000030_pilon, whole genome shotgun 
sequence
Length=3312846

 Score = 1029 bits (557),  Expect = 0.0
 Identities = 568/573 (99%), Gaps = 1/573 (0%)
 Strand=Plus/Minus

Query  1     CAAGGTTTCCGTAGGTGAACCTGCGGAAGGATCATTACCGAGTGAGGGCCCTCTGGGTCC  60
             ||||||||||||||||||||||||||||||||||||||||||||||||||||||||||||
Sbjct  3166  CAAGGTTTCCGTAGGTGAACCTGCGGAAGGATCATTACCGAGTGAGGGCCCTCTGGGTCC  3107

Query  61    AACCTCCCACCCGTGTTTATTTTACCTTGTTGCTTcggcgggcccgccttaactggccgc  120
             ||||||||||||||||||||||||||||||||||||||||||||||||||||||||||||
Sbjct  3106  AACCTCCCACCCGTGTTTATTTTACCTTGTTGCTTCGGCGGGCCCGCCTTAACTGGCCGC  3047

Query  121   cggggggcttacgcccccgggcccgcgcccgccgAAGACACCCTCGAACTCTGTCTGAAG  180
             ||||||||| ||||||||||||||||||||||||||||||||||||||||||||||||||
Sbjct  3046  CGGGGGGCTCACGCCCCCGGGCCCGCGCCCGCCGAAGACACCCTCGAACTCTGTCTGAAG  2987

Query  181   ATTGTAGTCTGAGTGAAAATATAAATTATTTAAAACTTTCAACAACGGATCTCTTGGTTC  240
             |||| |||||||||||||||||||||||||||||||||||||||||||||||||||||||
Sbjct  2986  ATTGAAGTCTGAGTGAAAATATAAATTATTTAAAACTTTCAACAACGGATCTCTTGGTTC  2927

Query  241   CGGCATCGATGAAGAACGCAGCGAAATGCGATACGTAATGTGAATTGCAAATTCAGTGAA  300
             ||||||||||||||||||||||||||||||||||||||||||||||||||||||||||||
Sbjct  2926  CGGCATCGATGAAGAACGCAGCGAAATGCGATACGTAATGTGAATTGCAAATTCAGTGAA  2867

Query  301   TCATCGAGTCTTTGAACGCACATTGCGCCCCCTGGTATTCCGGGGGGCATGCCTGTCCGA  360
             ||||||||||||||||||||||||||||||||||||||||||||||||||||||||||||
Sbjct  2866  TCATCGAGTCTTTGAACGCACATTGCGCCCCCTGGTATTCCGGGGGGCATGCCTGTCCGA  2807

Query  361   GCGTCATTGCTGCCCTCAAGCACGGCTTGTGTGTTGGGCCCCGTCCTCCGATC-CCGGGG  419
             ||||||||||||||||||||| ||||||||||||||||||||||||||||||  ||||||
Sbjct  2806  GCGTCATTGCTGCCCTCAAGCCCGGCTTGTGTGTTGGGCCCCGTCCTCCGATTTCCGGGG  2747

Query  420   GACGGGCCCGAAAGGCAGCGGCGGCACCGCGTCCGGTCCTCGAGCGTATGGGGCTTTGTC  479
             ||||||||||||||||||||||||||||||||||||||||||||||||||||||||||||
Sbjct  2746  GACGGGCCCGAAAGGCAGCGGCGGCACCGCGTCCGGTCCTCGAGCGTATGGGGCTTTGTC  2687

Query  480   ACCCGCTCTGTAGGCCCGGCCGGCGCTTGCCGATCAACCCAAATTTTTATCCAGGTTGAC  539
             ||||||||||||||||||||||||||||||||||||||||||||||||||||||||||||
Sbjct  2686  ACCCGCTCTGTAGGCCCGGCCGGCGCTTGCCGATCAACCCAAATTTTTATCCAGGTTGAC  2627

Query  540   CTCGGATCAGGTAGGGATACCCGCTGAACTTAA  572
             |||||||||||||||||||||||||||||||||
Sbjct  2626  CTCGGATCAGGTAGGGATACCCGCTGAACTTAA  2594


 Score = 1029 bits (557),  Expect = 0.0
 Identities = 568/573 (99%), Gaps = 1/573 (0%)
 Strand=Plus/Minus

Query  1      CAAGGTTTCCGTAGGTGAACCTGCGGAAGGATCATTACCGAGTGAGGGCCCTCTGGGTCC  60
              ||||||||||||||||||||||||||||||||||||||||||||||||||||||||||||
Sbjct  19141  CAAGGTTTCCGTAGGTGAACCTGCGGAAGGATCATTACCGAGTGAGGGCCCTCTGGGTCC  19082

Query  61     AACCTCCCACCCGTGTTTATTTTACCTTGTTGCTTcggcgggcccgccttaactggccgc  120
              ||||||||||||||||||||||||||||||||||||||||||||||||||||||||||||
Sbjct  19081  AACCTCCCACCCGTGTTTATTTTACCTTGTTGCTTCGGCGGGCCCGCCTTAACTGGCCGC  19022

Query  121    cggggggcttacgcccccgggcccgcgcccgccgAAGACACCCTCGAACTCTGTCTGAAG  180
              ||||||||| ||||||||||||||||||||||||||||||||||||||||||||||||||
Sbjct  19021  CGGGGGGCTCACGCCCCCGGGCCCGCGCCCGCCGAAGACACCCTCGAACTCTGTCTGAAG  18962

Query  181    ATTGTAGTCTGAGTGAAAATATAAATTATTTAAAACTTTCAACAACGGATCTCTTGGTTC  240
              |||| |||||||||||||||||||||||||||||||||||||||||||||||||||||||
Sbjct  18961  ATTGAAGTCTGAGTGAAAATATAAATTATTTAAAACTTTCAACAACGGATCTCTTGGTTC  18902

Query  241    CGGCATCGATGAAGAACGCAGCGAAATGCGATACGTAATGTGAATTGCAAATTCAGTGAA  300
              ||||||||||||||||||||||||||||||||||||||||||||||||||||||||||||
Sbjct  18901  CGGCATCGATGAAGAACGCAGCGAAATGCGATACGTAATGTGAATTGCAAATTCAGTGAA  18842

Query  301    TCATCGAGTCTTTGAACGCACATTGCGCCCCCTGGTATTCCGGGGGGCATGCCTGTCCGA  360
              ||||||||||||||||||||||||||||||||||||||||||||||||||||||||||||
Sbjct  18841  TCATCGAGTCTTTGAACGCACATTGCGCCCCCTGGTATTCCGGGGGGCATGCCTGTCCGA  18782

Query  361    GCGTCATTGCTGCCCTCAAGCACGGCTTGTGTGTTGGGCCCCGTCCTCCGATC-CCGGGG  419
              ||||||||||||||||||||| ||||||||||||||||||||||||||||||  ||||||
Sbjct  18781  GCGTCATTGCTGCCCTCAAGCCCGGCTTGTGTGTTGGGCCCCGTCCTCCGATTTCCGGGG  18722

Query  420    GACGGGCCCGAAAGGCAGCGGCGGCACCGCGTCCGGTCCTCGAGCGTATGGGGCTTTGTC  479
              ||||||||||||||||||||||||||||||||||||||||||||||||||||||||||||
Sbjct  18721  GACGGGCCCGAAAGGCAGCGGCGGCACCGCGTCCGGTCCTCGAGCGTATGGGGCTTTGTC  18662

Query  480    ACCCGCTCTGTAGGCCCGGCCGGCGCTTGCCGATCAACCCAAATTTTTATCCAGGTTGAC  539
              ||||||||||||||||||||||||||||||||||||||||||||||||||||||||||||
Sbjct  18661  ACCCGCTCTGTAGGCCCGGCCGGCGCTTGCCGATCAACCCAAATTTTTATCCAGGTTGAC  18602

Query  540    CTCGGATCAGGTAGGGATACCCGCTGAACTTAA  572
              |||||||||||||||||||||||||||||||||
Sbjct  18601  CTCGGATCAGGTAGGGATACCCGCTGAACTTAA  18569


 Score = 1007 bits (545),  Expect = 0.0
 Identities = 568/578 (98%), Gaps = 6/578 (1%)
 Strand=Plus/Minus

Query  1      CAAGGTTTCCGTAGGTGAACCTGCGGAAGGATCATTACCGAGTGAGGGCCCTCTGGGTCC  60
              ||||||||||||||||||||||||||||||||||||||||||||||||||||||||||||
Sbjct  11018  CAAGGTTTCCGTAGGTGAACCTGCGGAAGGATCATTACCGAGTGAGGGCCCTCTGGGTCC  10959

Query  61     AACCTCCCACCCGTGTTTATTTTACCTTGTTGCTTcggcgggcccgccttaactggccgc  120
              ||||||||||||||||||||||||||||||||||||||||||||||||||||||||||||
Sbjct  10958  AACCTCCCACCCGTGTTTATTTTACCTTGTTGCTTCGGCGGGCCCGCCTTAACTGGCCGC  10899

Query  121    cggggggcttacgcccccgggcccgcgcccgccgAAGACACCCTCGAACTCTGTCTGAAG  180
              ||||||||| ||||||||||||||||||||||||||||||||||||||||||||||||||
Sbjct  10898  CGGGGGGCTCACGCCCCCGGGCCCGCGCCCGCCGAAGACACCCTCGAACTCTGTCTGAAG  10839

Query  181    ATTGTAGTCTGAGTGAAAATATAAATTATTTAAAACTTTCAACAACGGATCTCTTGGTTC  240
              |||| |||||||||||||||||||||||||||||||||||||||||||||||||||||||
Sbjct  10838  ATTGAAGTCTGAGTGAAAATATAAATTATTTAAAACTTTCAACAACGGATCTCTTGGTTC  10779

Query  241    CGGCATCGATGAAGAACGCAGCGAAATGCGATACGTAATGTGAATTGCAAATTCAGTGAA  300
              ||||||||||||||||||||||||||||||||||||||||||||||||||||||||||||
Sbjct  10778  CGGCATCGATGAAGAACGCAGCGAAATGCGATACGTAATGTGAATTGCAAATTCAGTGAA  10719

Query  301    TCATCGAGTCTTTGAACGCACATTGCGCCCCCTGGTATTCCGGGGGGCATGCCTGTCCGA  360
              ||||||||||||||||||||||||||||||||||||||||||||||||||||||||||||
Sbjct  10718  TCATCGAGTCTTTGAACGCACATTGCGCCCCCTGGTATTCCGGGGGGCATGCCTGTCCGA  10659

Query  361    GCGTCATTGCTGCCCTCAAGCACGGC-----TTGTGTGTTGGGCCCCGTCCTCCGATC-C  414
              ||||||||||||||||||||| ||||     ||||||||||||||||||||||||||  |
Sbjct  10658  GCGTCATTGCTGCCCTCAAGCCCGGCCCGGCTTGTGTGTTGGGCCCCGTCCTCCGATTTC  10599

Query  415    CGGGGGACGGGCCCGAAAGGCAGCGGCGGCACCGCGTCCGGTCCTCGAGCGTATGGGGCT  474
              ||||||||||||||||||||||||||||||||||||||||||||||||||||||||||||
Sbjct  10598  CGGGGGACGGGCCCGAAAGGCAGCGGCGGCACCGCGTCCGGTCCTCGAGCGTATGGGGCT  10539

Query  475    TTGTCACCCGCTCTGTAGGCCCGGCCGGCGCTTGCCGATCAACCCAAATTTTTATCCAGG  534
              ||||||||||||||||||||||||||||||||||||||||||||||||||||||||||||
Sbjct  10538  TTGTCACCCGCTCTGTAGGCCCGGCCGGCGCTTGCCGATCAACCCAAATTTTTATCCAGG  10479

Query  535    TTGACCTCGGATCAGGTAGGGATACCCGCTGAACTTAA  572
              ||||||||||||||||||||||||||||||||||||||
Sbjct  10478  TTGACCTCGGATCAGGTAGGGATACCCGCTGAACTTAA  10441


 Score = 230 bits (124),  Expect = 5e-56
 Identities = 137/143 (96%), Gaps = 1/143 (1%)
 Strand=Plus/Plus

Query  282      GAATTGCAAATTCAGTGAATCATCGAGTCTTTGAACGCACATTGCGCCCCCTGGTATTCC  341
                |||||||||||||||||||||||||||||||||||||||||||||||||||||||||| |
Sbjct  1836217  GAATTGCAAATTCAGTGAATCATCGAGTCTTTGAACGCACATTGCGCCCCCTGGTATTAC  1836276

Query  342      GGGGGGCATGCCTGTCCGAGCGTCATTGCTGCCCTCAAGCACGGCTTGTGTGTTGGGCCC  401
                |  |||||||||||||||||||||||||||||||  ||||||||||||||||||||||||
Sbjct  1836277  GA-GGGCATGCCTGTCCGAGCGTCATTGCTGCCCCTAAGCACGGCTTGTGTGTTGGGCCC  1836335

Query  402      CGTCCTCCGATCCCGGGGGACGG  424
                ||||||||||| |||||||||||
Sbjct  1836336  CGTCCTCCGATTCCGGGGGACGG  1836358


>JNNR01000513.1 Penicillium nordicum strain UASWS BFE487 Contig513, whole genome 
shotgun sequence
Length=8295

 Score = 1029 bits (557),  Expect = 0.0
 Identities = 567/572 (99%), Gaps = 0/572 (0%)
 Strand=Plus/Minus

Query  1     CAAGGTTTCCGTAGGTGAACCTGCGGAAGGATCATTACCGAGTGAGGGCCCTCTGGGTCC  60
             ||||||||||||||||||||||||||||||||||||||||||||||||||||||||||||
Sbjct  5334  CAAGGTTTCCGTAGGTGAACCTGCGGAAGGATCATTACCGAGTGAGGGCCCTCTGGGTCC  5275

Query  61    AACCTCCCACCCGTGTTTATTTTACCTTGTTGCTTcggcgggcccgccttaactggccgc  120
             |||||||||||||||||||||||||||||||||||||||||||||||||| |||||||||
Sbjct  5274  AACCTCCCACCCGTGTTTATTTTACCTTGTTGCTTCGGCGGGCCCGCCTTTACTGGCCGC  5215

Query  121   cggggggcttacgcccccgggcccgcgcccgccgAAGACACCCTCGAACTCTGTCTGAAG  180
             ||||||||| ||||||||||||||||||||||||||||||||||||||||||||||||||
Sbjct  5214  CGGGGGGCTCACGCCCCCGGGCCCGCGCCCGCCGAAGACACCCTCGAACTCTGTCTGAAG  5155

Query  181   ATTGTAGTCTGAGTGAAAATATAAATTATTTAAAACTTTCAACAACGGATCTCTTGGTTC  240
             |||| |||||||||||||||||||||||||||||||||||||||||||||||||||||||
Sbjct  5154  ATTGAAGTCTGAGTGAAAATATAAATTATTTAAAACTTTCAACAACGGATCTCTTGGTTC  5095

Query  241   CGGCATCGATGAAGAACGCAGCGAAATGCGATACGTAATGTGAATTGCAAATTCAGTGAA  300
             ||||||||||||||||||||||||||||||||||||||||||||||||||||||||||||
Sbjct  5094  CGGCATCGATGAAGAACGCAGCGAAATGCGATACGTAATGTGAATTGCAAATTCAGTGAA  5035

Query  301   TCATCGAGTCTTTGAACGCACATTGCGCCCCCTGGTATTCCGGGGGGCATGCCTGTCCGA  360
             ||||||||||||||||||||||||||||||||||||||||||||||||||||||||||||
Sbjct  5034  TCATCGAGTCTTTGAACGCACATTGCGCCCCCTGGTATTCCGGGGGGCATGCCTGTCCGA  4975

Query  361   GCGTCATTGCTGCCCTCAAGCACGGCTTGTGTGTTGGGCCCCGTCCTCCGATCCCGGGGG  420
             ||||||||||||||||||||| |||||||||||||||||||||||||||||| |||||||
Sbjct  4974  GCGTCATTGCTGCCCTCAAGCCCGGCTTGTGTGTTGGGCCCCGTCCTCCGATTCCGGGGG  4915

Query  421   ACGGGCCCGAAAGGCAGCGGCGGCACCGCGTCCGGTCCTCGAGCGTATGGGGCTTTGTCA  480
             ||||||||||||||||||||||||||||||||||||||||||||||||||||||||||||
Sbjct  4914  ACGGGCCCGAAAGGCAGCGGCGGCACCGCGTCCGGTCCTCGAGCGTATGGGGCTTTGTCA  4855

Query  481   CCCGCTCTGTAGGCCCGGCCGGCGCTTGCCGATCAACCCAAATTTTTATCCAGGTTGACC  540
             ||||||||||||||||||||||||||||||||||||||||||||||||||||||||||||
Sbjct  4854  CCCGCTCTGTAGGCCCGGCCGGCGCTTGCCGATCAACCCAAATTTTTATCCAGGTTGACC  4795

Query  541   TCGGATCAGGTAGGGATACCCGCTGAACTTAA  572
             ||||||||||||||||||||||||||||||||
Sbjct  4794  TCGGATCAGGTAGGGATACCCGCTGAACTTAA  4763


>MDYO01000177.1 Penicillium solitum strain IBT 29525 PENSOL_contig178, whole 
genome shotgun sequence
Length=8001

 Score = 1029 bits (557),  Expect = 0.0
 Identities = 568/573 (99%), Gaps = 1/573 (0%)
 Strand=Plus/Plus

Query  1     CAAGGTTTCCGTAGGTGAACCTGCGGAAGGATCATTACCGAGTGAGGGCCCTCTGGGTCC  60
             ||||||||||||||||||||||||||||||||||||||||||||||||||||||||||||
Sbjct  3994  CAAGGTTTCCGTAGGTGAACCTGCGGAAGGATCATTACCGAGTGAGGGCCCTCTGGGTCC  4053

Query  61    AACCTCCCACCCGTGTTTATTTTACCTTGTTGCTTcggcgggcccgccttaactggccgc  120
             ||||||||||||||||||||||||||||||||||||||||||||||||||||||||||||
Sbjct  4054  AACCTCCCACCCGTGTTTATTTTACCTTGTTGCTTCGGCGGGCCCGCCTTAACTGGCCGC  4113

Query  121   cggggggcttacgcccccgggcccgcgcccgccgAAGACACCCTCGAACTCTGTCTGAAG  180
             ||||||||| ||||||||||||||||||||||||||||||||||||||||||||||||||
Sbjct  4114  CGGGGGGCTCACGCCCCCGGGCCCGCGCCCGCCGAAGACACCCTCGAACTCTGTCTGAAG  4173

Query  181   ATTGTAGTCTGAGTGAAAATATAAATTATTTAAAACTTTCAACAACGGATCTCTTGGTTC  240
             |||| |||||||||||||||||||||||||||||||||||||||||||||||||||||||
Sbjct  4174  ATTGAAGTCTGAGTGAAAATATAAATTATTTAAAACTTTCAACAACGGATCTCTTGGTTC  4233

Query  241   CGGCATCGATGAAGAACGCAGCGAAATGCGATACGTAATGTGAATTGCAAATTCAGTGAA  300
             ||||||||||||||||||||||||||||||||||||||||||||||||||||||||||||
Sbjct  4234  CGGCATCGATGAAGAACGCAGCGAAATGCGATACGTAATGTGAATTGCAAATTCAGTGAA  4293

Query  301   TCATCGAGTCTTTGAACGCACATTGCGCCCCCTGGTATTCCGGGGGGCATGCCTGTCCGA  360
             ||||||||||||||||||||||||||||||||||||||||||||||||||||||||||||
Sbjct  4294  TCATCGAGTCTTTGAACGCACATTGCGCCCCCTGGTATTCCGGGGGGCATGCCTGTCCGA  4353

Query  361   GCGTCATTGCTGCCCTCAAGCACGGCTTGTGTGTTGGGCCCCGTCCTCCGATC-CCGGGG  419
             ||||||||||||||||||||| ||||||||||||||||||||||||||||||  ||||||
Sbjct  4354  GCGTCATTGCTGCCCTCAAGCCCGGCTTGTGTGTTGGGCCCCGTCCTCCGATTTCCGGGG  4413

Query  420   GACGGGCCCGAAAGGCAGCGGCGGCACCGCGTCCGGTCCTCGAGCGTATGGGGCTTTGTC  479
             ||||||||||||||||||||||||||||||||||||||||||||||||||||||||||||
Sbjct  4414  GACGGGCCCGAAAGGCAGCGGCGGCACCGCGTCCGGTCCTCGAGCGTATGGGGCTTTGTC  4473

Query  480   ACCCGCTCTGTAGGCCCGGCCGGCGCTTGCCGATCAACCCAAATTTTTATCCAGGTTGAC  539
             ||||||||||||||||||||||||||||||||||||||||||||||||||||||||||||
Sbjct  4474  ACCCGCTCTGTAGGCCCGGCCGGCGCTTGCCGATCAACCCAAATTTTTATCCAGGTTGAC  4533

Query  540   CTCGGATCAGGTAGGGATACCCGCTGAACTTAA  572
             |||||||||||||||||||||||||||||||||
Sbjct  4534  CTCGGATCAGGTAGGGATACCCGCTGAACTTAA  4566


>JAETFV010000058.1 Penicillium robsamsonii strain VS III D KN3.2 VS_III_D_KN3.2_contig_59, 
whole genome shotgun sequence
Length=8198

 Score = 1029 bits (557),  Expect = 0.0
 Identities = 568/573 (99%), Gaps = 1/573 (0%)
 Strand=Plus/Minus

Query  1     CAAGGTTTCCGTAGGTGAACCTGCGGAAGGATCATTACCGAGTGAGGGCCCTCTGGGTCC  60
             ||||||||||||||||||||||||||||||||||||||||||||||||||||||||||||
Sbjct  5714  CAAGGTTTCCGTAGGTGAACCTGCGGAAGGATCATTACCGAGTGAGGGCCCTCTGGGTCC  5655

Query  61    AACCTCCCACCCGTGTTTATTTTACCTTGTTGCTTcggcgggcccgccttaactggccgc  120
             ||||||||||||||||||||||||||||||||||||||||||||||||||||||||||||
Sbjct  5654  AACCTCCCACCCGTGTTTATTTTACCTTGTTGCTTCGGCGGGCCCGCCTTAACTGGCCGC  5595

Query  121   cggggggcttacgcccccgggcccgcgcccgccgAAGACACCCTCGAACTCTGTCTGAAG  180
             ||||||||| ||||||||||||||||||||||||||||||||||||||||||||||||||
Sbjct  5594  CGGGGGGCTCACGCCCCCGGGCCCGCGCCCGCCGAAGACACCCTCGAACTCTGTCTGAAG  5535

Query  181   ATTGTAGTCTGAGTGAAAATATAAATTATTTAAAACTTTCAACAACGGATCTCTTGGTTC  240
             |||| |||||||||||||||||||||||||||||||||||||||||||||||||||||||
Sbjct  5534  ATTGAAGTCTGAGTGAAAATATAAATTATTTAAAACTTTCAACAACGGATCTCTTGGTTC  5475

Query  241   CGGCATCGATGAAGAACGCAGCGAAATGCGATACGTAATGTGAATTGCAAATTCAGTGAA  300
             ||||||||||||||||||||||||||||||||||||||||||||||||||||||||||||
Sbjct  5474  CGGCATCGATGAAGAACGCAGCGAAATGCGATACGTAATGTGAATTGCAAATTCAGTGAA  5415

Query  301   TCATCGAGTCTTTGAACGCACATTGCGCCCCCTGGTATTCCGGGGGGCATGCCTGTCCGA  360
             ||||||||||||||||||||||||||||||||||||||||||||||||||||||||||||
Sbjct  5414  TCATCGAGTCTTTGAACGCACATTGCGCCCCCTGGTATTCCGGGGGGCATGCCTGTCCGA  5355

Query  361   GCGTCATTGCTGCCCTCAAGCACGGCTTGTGTGTTGGGCCCCGTCCTCCGATC-CCGGGG  419
             ||||||||||||||||||||| ||||||||||||||||||||||||||||||  ||||||
Sbjct  5354  GCGTCATTGCTGCCCTCAAGCCCGGCTTGTGTGTTGGGCCCCGTCCTCCGATTTCCGGGG  5295

Query  420   GACGGGCCCGAAAGGCAGCGGCGGCACCGCGTCCGGTCCTCGAGCGTATGGGGCTTTGTC  479
             ||||||||||||||||||||||||||||||||||||||||||||||||||||||||||||
Sbjct  5294  GACGGGCCCGAAAGGCAGCGGCGGCACCGCGTCCGGTCCTCGAGCGTATGGGGCTTTGTC  5235

Query  480   ACCCGCTCTGTAGGCCCGGCCGGCGCTTGCCGATCAACCCAAATTTTTATCCAGGTTGAC  539
             ||||||||||||||||||||||||||||||||||||||||||||||||||||||||||||
Sbjct  5234  ACCCGCTCTGTAGGCCCGGCCGGCGCTTGCCGATCAACCCAAATTTTTATCCAGGTTGAC  5175

Query  540   CTCGGATCAGGTAGGGATACCCGCTGAACTTAA  572
             |||||||||||||||||||||||||||||||||
Sbjct  5174  CTCGGATCAGGTAGGGATACCCGCTGAACTTAA  5142


>JACXYV010000047.1 Penicillium camemberti strain FM013=LCP06093 Pcam_S47, whole 
genome shotgun sequence
Length=17361

 Score = 1029 bits (557),  Expect = 0.0
 Identities = 568/573 (99%), Gaps = 1/573 (0%)
 Strand=Plus/Minus

Query  1     CAAGGTTTCCGTAGGTGAACCTGCGGAAGGATCATTACCGAGTGAGGGCCCTCTGGGTCC  60
             ||||||||||||||||||||||||||||||||||||||||||||||||||||||||||||
Sbjct  4432  CAAGGTTTCCGTAGGTGAACCTGCGGAAGGATCATTACCGAGTGAGGGCCCTCTGGGTCC  4373

Query  61    AACCTCCCACCCGTGTTTATTTTACCTTGTTGCTTcggcgggcccgccttaactggccgc  120
             ||||||||||||||||||||||||||||||||||||||||||||||||||||||||||||
Sbjct  4372  AACCTCCCACCCGTGTTTATTTTACCTTGTTGCTTCGGCGGGCCCGCCTTAACTGGCCGC  4313

Query  121   cggggggcttacgcccccgggcccgcgcccgccgAAGACACCCTCGAACTCTGTCTGAAG  180
             ||||||||| ||||||||||||||||||||||||||||||||||||||||||||||||||
Sbjct  4312  CGGGGGGCTCACGCCCCCGGGCCCGCGCCCGCCGAAGACACCCTCGAACTCTGTCTGAAG  4253

Query  181   ATTGTAGTCTGAGTGAAAATATAAATTATTTAAAACTTTCAACAACGGATCTCTTGGTTC  240
             |||| |||||||||||||||||||||||||||||||||||||||||||||||||||||||
Sbjct  4252  ATTGAAGTCTGAGTGAAAATATAAATTATTTAAAACTTTCAACAACGGATCTCTTGGTTC  4193

Query  241   CGGCATCGATGAAGAACGCAGCGAAATGCGATACGTAATGTGAATTGCAAATTCAGTGAA  300
             ||||||||||||||||||||||||||||||||||||||||||||||||||||||||||||
Sbjct  4192  CGGCATCGATGAAGAACGCAGCGAAATGCGATACGTAATGTGAATTGCAAATTCAGTGAA  4133

Query  301   TCATCGAGTCTTTGAACGCACATTGCGCCCCCTGGTATTCCGGGGGGCATGCCTGTCCGA  360
             ||||||||||||||||||||||||||||||||||||||||||| ||||||||||||||||
Sbjct  4132  TCATCGAGTCTTTGAACGCACATTGCGCCCCCTGGTATTCCGGAGGGCATGCCTGTCCGA  4073

Query  361   GCGTCATTGCTGCCCTCAAGCACGGCTTGTGTGTTGGGCCCCGTCCTCCGATC-CCGGGG  419
             ||||||||||||||||||||| ||||||||||||||||||||||||||||||| ||||||
Sbjct  4072  GCGTCATTGCTGCCCTCAAGCCCGGCTTGTGTGTTGGGCCCCGTCCTCCGATCTCCGGGG  4013

Query  420   GACGGGCCCGAAAGGCAGCGGCGGCACCGCGTCCGGTCCTCGAGCGTATGGGGCTTTGTC  479
             ||||||||||||||||||||||||||||||||||||||||||||||||||||||||||||
Sbjct  4012  GACGGGCCCGAAAGGCAGCGGCGGCACCGCGTCCGGTCCTCGAGCGTATGGGGCTTTGTC  3953

Query  480   ACCCGCTCTGTAGGCCCGGCCGGCGCTTGCCGATCAACCCAAATTTTTATCCAGGTTGAC  539
             ||||||||||||||||||||||||||||||||||||||||||||||||||||||||||||
Sbjct  3952  ACCCGCTCTGTAGGCCCGGCCGGCGCTTGCCGATCAACCCAAATTTTTATCCAGGTTGAC  3893

Query  540   CTCGGATCAGGTAGGGATACCCGCTGAACTTAA  572
             |||||||||||||||||||||||||||||||||
Sbjct  3892  CTCGGATCAGGTAGGGATACCCGCTGAACTTAA  3860


 Score = 1013 bits (548),  Expect = 0.0
 Identities = 565/573 (99%), Gaps = 2/573 (0%)
 Strand=Plus/Minus

Query  1      CAAGGTTTCCGTAGGTGAACCTGCGGAAGGATCATTACCGAGTGAGGGCCCTCTGGGTCC  60
              ||||||||||||||||||||||||||||||||||||||||||||||||||||||||||||
Sbjct  12742  CAAGGTTTCCGTAGGTGAACCTGCGGAAGGATCATTACCGAGTGAGGGCCCTCTGGGTCC  12683

Query  61     AACCTCCCACCCGTGTTTATTTTACCTTGTTGCTTcggcgggcccgccttaactggccgc  120
              ||||||||||||||||||||||||||||||||||||||||||||||||||||||||||||
Sbjct  12682  AACCTCCCACCCGTGTTTATTTTACCTTGTTGCTTCGGCGGGCCCGCCTTAACTGGCCGC  12623

Query  121    cggggggcttacgcccccgggcccgcgcccg-ccgAAGACACCCTCGAACTCTGTCTGAA  179
              |||||| || ||||||||||||||||||||| ||||||||||||||||||||||||||||
Sbjct  12622  CGGGGG-CTCACGCCCCCGGGCCCGCGCCCGGCCGAAGACACCCTCGAACTCTGTCTGAA  12564

Query  180    GATTGTAGTCTGAGTGAAAATATAAATTATTTAAAACTTTCAACAACGGATCTCTTGGTT  239
              ||||| ||||||||||||||||||||||||||||||||||||||||||||||||||||||
Sbjct  12563  GATTGAAGTCTGAGTGAAAATATAAATTATTTAAAACTTTCAACAACGGATCTCTTGGTT  12504

Query  240    CCGGCATCGATGAAGAACGCAGCGAAATGCGATACGTAATGTGAATTGCAAATTCAGTGA  299
              ||||||||||||||||||||||||||||||||||||||||||||||||||||||||||||
Sbjct  12503  CCGGCATCGATGAAGAACGCAGCGAAATGCGATACGTAATGTGAATTGCAAATTCAGTGA  12444

Query  300    ATCATCGAGTCTTTGAACGCACATTGCGCCCCCTGGTATTCCGGGGGGCATGCCTGTCCG  359
              |||||||||||||||||||||||||||||||||||||||||||| |||||||||||||||
Sbjct  12443  ATCATCGAGTCTTTGAACGCACATTGCGCCCCCTGGTATTCCGGAGGGCATGCCTGTCCG  12384

Query  360    AGCGTCATTGCTGCCCTCAAGCACGGCTTGTGTGTTGGGCCCCGTCCTCCGATCCCGGGG  419
              |||||||||||||||||||||| ||||||||||||||||||||||||||||||| | |||
Sbjct  12383  AGCGTCATTGCTGCCCTCAAGCCCGGCTTGTGTGTTGGGCCCCGTCCTCCGATCTCCGGG  12324

Query  420    GACGGGCCCGAAAGGCAGCGGCGGCACCGCGTCCGGTCCTCGAGCGTATGGGGCTTTGTC  479
              ||||||||||||||||||||||||||||||||||||||||||||||||||||||||||||
Sbjct  12323  GACGGGCCCGAAAGGCAGCGGCGGCACCGCGTCCGGTCCTCGAGCGTATGGGGCTTTGTC  12264

Query  480    ACCCGCTCTGTAGGCCCGGCCGGCGCTTGCCGATCAACCCAAATTTTTATCCAGGTTGAC  539
              ||||||||||||||||||||||||||||||||||||||||||||||||||||||||||||
Sbjct  12263  ACCCGCTCTGTAGGCCCGGCCGGCGCTTGCCGATCAACCCAAATTTTTATCCAGGTTGAC  12204

Query  540    CTCGGATCAGGTAGGGATACCCGCTGAACTTAA  572
              |||||||||||||||||||||||||||||||||
Sbjct  12203  CTCGGATCAGGTAGGGATACCCGCTGAACTTAA  12171


>JACXYV010000045.1 Penicillium camemberti strain FM013=LCP06093 Pcam_S45, whole 
genome shotgun sequence
Length=18790

 Score = 1029 bits (557),  Expect = 0.0
 Identities = 568/573 (99%), Gaps = 1/573 (0%)
 Strand=Plus/Minus

Query  1     CAAGGTTTCCGTAGGTGAACCTGCGGAAGGATCATTACCGAGTGAGGGCCCTCTGGGTCC  60
             ||||||||||||||||||||||||||||||||||||||||||||||||||||||||||||
Sbjct  8959  CAAGGTTTCCGTAGGTGAACCTGCGGAAGGATCATTACCGAGTGAGGGCCCTCTGGGTCC  8900

Query  61    AACCTCCCACCCGTGTTTATTTTACCTTGTTGCTTcggcgggcccgccttaactggccgc  120
             ||||||||||||||||||||||||||||||||||||||||||||||||||||||||||||
Sbjct  8899  AACCTCCCACCCGTGTTTATTTTACCTTGTTGCTTCGGCGGGCCCGCCTTAACTGGCCGC  8840

Query  121   cggggggcttacgcccccgggcccgcgcccgccgAAGACACCCTCGAACTCTGTCTGAAG  180
             ||||||||| ||||||||||||||||||||||||||||||||||||||||||||||||||
Sbjct  8839  CGGGGGGCTCACGCCCCCGGGCCCGCGCCCGCCGAAGACACCCTCGAACTCTGTCTGAAG  8780

Query  181   ATTGTAGTCTGAGTGAAAATATAAATTATTTAAAACTTTCAACAACGGATCTCTTGGTTC  240
             |||| |||||||||||||||||||||||||||||||||||||||||||||||||||||||
Sbjct  8779  ATTGAAGTCTGAGTGAAAATATAAATTATTTAAAACTTTCAACAACGGATCTCTTGGTTC  8720

Query  241   CGGCATCGATGAAGAACGCAGCGAAATGCGATACGTAATGTGAATTGCAAATTCAGTGAA  300
             ||||||||||||||||||||||||||||||||||||||||||||||||||||||||||||
Sbjct  8719  CGGCATCGATGAAGAACGCAGCGAAATGCGATACGTAATGTGAATTGCAAATTCAGTGAA  8660

Query  301   TCATCGAGTCTTTGAACGCACATTGCGCCCCCTGGTATTCCGGGGGGCATGCCTGTCCGA  360
             ||||||||||||||||||||||||||||||||||||||||||| ||||||||||||||||
Sbjct  8659  TCATCGAGTCTTTGAACGCACATTGCGCCCCCTGGTATTCCGGAGGGCATGCCTGTCCGA  8600

Query  361   GCGTCATTGCTGCCCTCAAGCACGGCTTGTGTGTTGGGCCCCGTCCTCCGATC-CCGGGG  419
             ||||||||||||||||||||| ||||||||||||||||||||||||||||||| ||||||
Sbjct  8599  GCGTCATTGCTGCCCTCAAGCCCGGCTTGTGTGTTGGGCCCCGTCCTCCGATCTCCGGGG  8540

Query  420   GACGGGCCCGAAAGGCAGCGGCGGCACCGCGTCCGGTCCTCGAGCGTATGGGGCTTTGTC  479
             ||||||||||||||||||||||||||||||||||||||||||||||||||||||||||||
Sbjct  8539  GACGGGCCCGAAAGGCAGCGGCGGCACCGCGTCCGGTCCTCGAGCGTATGGGGCTTTGTC  8480

Query  480   ACCCGCTCTGTAGGCCCGGCCGGCGCTTGCCGATCAACCCAAATTTTTATCCAGGTTGAC  539
             ||||||||||||||||||||||||||||||||||||||||||||||||||||||||||||
Sbjct  8479  ACCCGCTCTGTAGGCCCGGCCGGCGCTTGCCGATCAACCCAAATTTTTATCCAGGTTGAC  8420

Query  540   CTCGGATCAGGTAGGGATACCCGCTGAACTTAA  572
             |||||||||||||||||||||||||||||||||
Sbjct  8419  CTCGGATCAGGTAGGGATACCCGCTGAACTTAA  8387


 Score = 1005 bits (544),  Expect = 0.0
 Identities = 565/574 (98%), Gaps = 5/574 (1%)
 Strand=Plus/Minus

Query  1      CAAGGTTTCCGTAGGTGAACCTGCGGAAGGATCATTACCGAGTGAGGGCCCTCTGGGTCC  60
              ||||||||||||||||||||||||||||||||||||||||||||||||||||||||||||
Sbjct  17266  CAAGGTTTCCGTAGGTGAACCTGCGGAAGGATCATTACCGAGTGAGGGCCCTCTGGGTCC  17207

Query  61     AACCTCCCACCCGTGTTTATTTTACCTTGTTGCTTcggcgggcccgccttaactggccgc  120
              |||||||||||||||||||||||||||||||||||||||||||||||||||||||  |||
Sbjct  17206  AACCTCCCACCCGTGTTTATTTTACCTTGTTGCTTCGGCGGGCCCGCCTTAACTG--CGC  17149

Query  121    cg-gggggcttacgcccccgggcccgcgcccgccgAAGACACCCTCGAACTCTGTCTGAA  179
              || ||||||| |||||||||||||||||||||||||||||||| ||||||||||||||||
Sbjct  17148  CGCGGGGGCTCACGCCCCCGGGCCCGCGCCCGCCGAAGACACC-TCGAACTCTGTCTGAA  17090

Query  180    GATTGTAGTCTGAGTGAAAATATAAATTATTTAAAACTTTCAACAACGGATCTCTTGGTT  239
              ||||| ||||||||||||||||||||||||||||||||||||||||||||||||||||||
Sbjct  17089  GATTGAAGTCTGAGTGAAAATATAAATTATTTAAAACTTTCAACAACGGATCTCTTGGTT  17030

Query  240    CCGGCATCGATGAAGAACGCAGCGAAATGCGATACGTAATGTGAATTGCAAATTCAGTGA  299
              ||||||||||||||||||||||||||||||||||||||||||||||||||||||||||||
Sbjct  17029  CCGGCATCGATGAAGAACGCAGCGAAATGCGATACGTAATGTGAATTGCAAATTCAGTGA  16970

Query  300    ATCATCGAGTCTTTGAACGCACATTGCGCCCCCTGGTATTCCGGGGGGCATGCCTGTCCG  359
              |||||||||||||||||||||||||||||||||||||||||||| |||||||||||||||
Sbjct  16969  ATCATCGAGTCTTTGAACGCACATTGCGCCCCCTGGTATTCCGGAGGGCATGCCTGTCCG  16910

Query  360    AGCGTCATTGCTGCCCTCAAGCACGGCTTGTGTGTTGGGCCCCGTCCTCCGATC-CCGGG  418
              |||||||||||||||||||||| ||||||||||||||||||||||||||||||| |||||
Sbjct  16909  AGCGTCATTGCTGCCCTCAAGCCCGGCTTGTGTGTTGGGCCCCGTCCTCCGATCTCCGGG  16850

Query  419    GGACGGGCCCGAAAGGCAGCGGCGGCACCGCGTCCGGTCCTCGAGCGTATGGGGCTTTGT  478
              ||||||||||||||||||||||||||||||||||||||||||||||||||||||||||||
Sbjct  16849  GGACGGGCCCGAAAGGCAGCGGCGGCACCGCGTCCGGTCCTCGAGCGTATGGGGCTTTGT  16790

Query  479    CACCCGCTCTGTAGGCCCGGCCGGCGCTTGCCGATCAACCCAAATTTTTATCCAGGTTGA  538
              ||||||||||||||||||||||||||||||||||||||||||||||||||||||||||||
Sbjct  16789  CACCCGCTCTGTAGGCCCGGCCGGCGCTTGCCGATCAACCCAAATTTTTATCCAGGTTGA  16730

Query  539    CCTCGGATCAGGTAGGGATACCCGCTGAACTTAA  572
              ||||||||||||||||||||||||||||||||||
Sbjct  16729  CCTCGGATCAGGTAGGGATACCCGCTGAACTTAA  16696


 Score = 1000 bits (541),  Expect = 0.0
 Identities = 566/577 (98%), Gaps = 6/577 (1%)
 Strand=Plus/Minus

Query  1    CAAGGTTTCCGTAG-GTGAACCTGCGGAAGGATCATTACCGAGTGAGGGCCCTCTGGGTC  59
            |||||||||||||| |||||||||||||||||||||||||||||||||||||||||||||
Sbjct  663  CAAGGTTTCCGTAGCGTGAACCTGCGGAAGGATCATTACCGAGTGAGGGCCCTCTGGGTC  604

Query  60   CAACCTCCCACCCGTGTTTATTTTACCTTGTTGCTTcggcgggcccgccttaactggccg  119
            ||||||||||||||||||||||||||||||||||||||||||||||||||||||||||||
Sbjct  603  CAACCTCCCACCCGTGTTTATTTTACCTTGTTGCTTCGGCGGGCCCGCCTTAACTGGCCG  544

Query  120  ccggggggcttacgcccccgg-g-cccgcgcccgccgAAGACACCCTCGAACTCTGTCTG  177
            |||||||||| |||||||||| | ||||||||||||||||||||||||||||||||||||
Sbjct  543  CCGGGGGGCTCACGCCCCCGGCGCCCCGCGCCCGCCGAAGACACCCTCGAACTCTGTCTG  484

Query  178  AAGATTGTAGTCTGAGTGAAAATATAAATTATTTAAAACTTTCAACAACGGATCTCTTGG  237
            |||||||  |||||||||||||||||||||||||||||||||||||||||||||||||||
Sbjct  483  AAGATTGAGGTCTGAGTGAAAATATAAATTATTTAAAACTTTCAACAACGGATCTCTTGG  424

Query  238  TTCCGGCATCGATGAAGAACGCAGCGAAATGCGATACGTAATGTGAATTGCAAATTCAGT  297
            ||||||||||||||||||||||||||||||||||||||||||||||||||||||||||||
Sbjct  423  TTCCGGCATCGATGAAGAACGCAGCGAAATGCGATACGTAATGTGAATTGCAAATTCAGT  364

Query  298  GAATCATCGAGTCTTTGAACGCACATTGCGCCCCCTGGTATTCCGGGGGGCATGCCTGTC  357
            |||||||||||||||||||||||||||||||||||||||||||||| |||||||||||||
Sbjct  363  GAATCATCGAGTCTTTGAACGCACATTGCGCCCCCTGGTATTCCGGAGGGCATGCCTGTC  304

Query  358  CGAGCGTCATTGCTGCCCTCAAGCACGGCTTGTGTGTTGGGCCCCGTCCTCCGATC-CCG  416
            |||||||||||||||||||||||| ||||||||||||||||||||||||||||||| |||
Sbjct  303  CGAGCGTCATTGCTGCCCTCAAGCCCGGCTTGTGTGTTGGGCCCCGTCCTCCGATCTCCG  244

Query  417  GGGGACG-GGCCCGAAAGGCAGCGGCGGCACCGCGTCCGGTCCTCGAGCGTATGGGGCTT  475
            ||||||| ||||||||||||||||||||||||||||||||||||||||||||||||||||
Sbjct  243  GGGGACGCGGCCCGAAAGGCAGCGGCGGCACCGCGTCCGGTCCTCGAGCGTATGGGGCTT  184

Query  476  TGTCACCCGCTCTGTAGGCCCGGCCGGCGCTTGCCGATCAACCCAAATTTTTATCCAGGT  535
            ||||||||||||||||||||||||||||||||||||||||||||||||||||||||||||
Sbjct  183  TGTCACCCGCTCTGTAGGCCCGGCCGGCGCTTGCCGATCAACCCAAATTTTTATCCAGGT  124

Query  536  TGACCTCGGATCAGGTAGGGATACCCGCTGAACTTAA  572
            ||||||||||||||||||| |||||||||||||||||
Sbjct  123  TGACCTCGGATCAGGTAGG-ATACCCGCTGAACTTAA  88


>JACXYV010000042.1 Penicillium camemberti strain FM013=LCP06093 Pcam_S42, whole 
genome shotgun sequence
Length=21301

 Score = 1029 bits (557),  Expect = 0.0
 Identities = 568/573 (99%), Gaps = 1/573 (0%)
 Strand=Plus/Plus

Query  1      CAAGGTTTCCGTAGGTGAACCTGCGGAAGGATCATTACCGAGTGAGGGCCCTCTGGGTCC  60
              ||||||||||||||||||||||||||||||||||||||||||||||||||||||||||||
Sbjct  15796  CAAGGTTTCCGTAGGTGAACCTGCGGAAGGATCATTACCGAGTGAGGGCCCTCTGGGTCC  15855

Query  61     AACCTCCCACCCGTGTTTATTTTACCTTGTTGCTTcggcgggcccgccttaactggccgc  120
              ||||||||||||||||||||||||||||||||||||||||||||||||||||||||||||
Sbjct  15856  AACCTCCCACCCGTGTTTATTTTACCTTGTTGCTTCGGCGGGCCCGCCTTAACTGGCCGC  15915

Query  121    cggggggcttacgcccccgggcccgcgcccgccgAAGACACCCTCGAACTCTGTCTGAAG  180
              ||||||||| ||||||||||||||||||||||||||||||||||||||||||||||||||
Sbjct  15916  CGGGGGGCTCACGCCCCCGGGCCCGCGCCCGCCGAAGACACCCTCGAACTCTGTCTGAAG  15975

Query  181    ATTGTAGTCTGAGTGAAAATATAAATTATTTAAAACTTTCAACAACGGATCTCTTGGTTC  240
              |||| |||||||||||||||||||||||||||||||||||||||||||||||||||||||
Sbjct  15976  ATTGAAGTCTGAGTGAAAATATAAATTATTTAAAACTTTCAACAACGGATCTCTTGGTTC  16035

Query  241    CGGCATCGATGAAGAACGCAGCGAAATGCGATACGTAATGTGAATTGCAAATTCAGTGAA  300
              ||||||||||||||||||||||||||||||||||||||||||||||||||||||||||||
Sbjct  16036  CGGCATCGATGAAGAACGCAGCGAAATGCGATACGTAATGTGAATTGCAAATTCAGTGAA  16095

Query  301    TCATCGAGTCTTTGAACGCACATTGCGCCCCCTGGTATTCCGGGGGGCATGCCTGTCCGA  360
              ||||||||||||||||||||||||||||||||||||||||||| ||||||||||||||||
Sbjct  16096  TCATCGAGTCTTTGAACGCACATTGCGCCCCCTGGTATTCCGGAGGGCATGCCTGTCCGA  16155

Query  361    GCGTCATTGCTGCCCTCAAGCACGGCTTGTGTGTTGGGCCCCGTCCTCCGATC-CCGGGG  419
              ||||||||||||||||||||| ||||||||||||||||||||||||||||||| ||||||
Sbjct  16156  GCGTCATTGCTGCCCTCAAGCCCGGCTTGTGTGTTGGGCCCCGTCCTCCGATCTCCGGGG  16215

Query  420    GACGGGCCCGAAAGGCAGCGGCGGCACCGCGTCCGGTCCTCGAGCGTATGGGGCTTTGTC  479
              ||||||||||||||||||||||||||||||||||||||||||||||||||||||||||||
Sbjct  16216  GACGGGCCCGAAAGGCAGCGGCGGCACCGCGTCCGGTCCTCGAGCGTATGGGGCTTTGTC  16275

Query  480    ACCCGCTCTGTAGGCCCGGCCGGCGCTTGCCGATCAACCCAAATTTTTATCCAGGTTGAC  539
              ||||||||||||||||||||||||||||||||||||||||||||||||||||||||||||
Sbjct  16276  ACCCGCTCTGTAGGCCCGGCCGGCGCTTGCCGATCAACCCAAATTTTTATCCAGGTTGAC  16335

Query  540    CTCGGATCAGGTAGGGATACCCGCTGAACTTAA  572
              |||||||||||||||||||||||||||||||||
Sbjct  16336  CTCGGATCAGGTAGGGATACCCGCTGAACTTAA  16368


 Score = 1024 bits (554),  Expect = 0.0
 Identities = 567/573 (99%), Gaps = 2/573 (0%)
 Strand=Plus/Plus

Query  1     CAAGGTTTCCGTAGGTGAACCTGCGGAAGGATCATTACCGAGTGAGGGCCCTCTGGGTCC  60
             ||||||||||||||||||||||||||||||||||||||||||||||||||||||||||||
Sbjct  7478  CAAGGTTTCCGTAGGTGAACCTGCGGAAGGATCATTACCGAGTGAGGGCCCTCTGGGTCC  7537

Query  61    AACCTCCCACCCGTGTTTATTTTACCTTGTTGCTTcggcgggcccgccttaactggccgc  120
             ||||||||||||||||||||||||||||||||||||||||||||||||||||||||||||
Sbjct  7538  AACCTCCCACCCGTGTTTATTTTACCTTGTTGCTTCGGCGGGCCCGCCTTAACTGGCCGC  7597

Query  121   cggggggcttacgcccccgggcccgcgcccgccgAAGACACCCTCGAACTCTGTCTGAAG  180
             ||||||||| ||| ||||||||||||||||||||||||||||||||||||||||||||||
Sbjct  7598  CGGGGGGCTCACG-CCCCGGGCCCGCGCCCGCCGAAGACACCCTCGAACTCTGTCTGAAG  7656

Query  181   ATTGTAGTCTGAGTGAAAATATAAATTATTTAAAACTTTCAACAACGGATCTCTTGGTTC  240
             |||| |||||||||||||||||||||||||||||||||||||||||||||||||||||||
Sbjct  7657  ATTGAAGTCTGAGTGAAAATATAAATTATTTAAAACTTTCAACAACGGATCTCTTGGTTC  7716

Query  241   CGGCATCGATGAAGAACGCAGCGAAATGCGATACGTAATGTGAATTGCAAATTCAGTGAA  300
             ||||||||||||||||||||||||||||||||||||||||||||||||||||||||||||
Sbjct  7717  CGGCATCGATGAAGAACGCAGCGAAATGCGATACGTAATGTGAATTGCAAATTCAGTGAA  7776

Query  301   TCATCGAGTCTTTGAACGCACATTGCGCCCCCTGGTATTCCGGGGGGCATGCCTGTCCGA  360
             ||||||||||||||||||||||||||||||||||||||||||| ||||||||||||||||
Sbjct  7777  TCATCGAGTCTTTGAACGCACATTGCGCCCCCTGGTATTCCGGAGGGCATGCCTGTCCGA  7836

Query  361   GCGTCATTGCTGCCCTCAAGCACGGCTTGTGTGTTGGGCCCCGTCCTCCGATC-CCGGGG  419
             ||||||||||||||||||||| ||||||||||||||||||||||||||||||| ||||||
Sbjct  7837  GCGTCATTGCTGCCCTCAAGCCCGGCTTGTGTGTTGGGCCCCGTCCTCCGATCTCCGGGG  7896

Query  420   GACGGGCCCGAAAGGCAGCGGCGGCACCGCGTCCGGTCCTCGAGCGTATGGGGCTTTGTC  479
             ||||||||||||||||||||||||||||||||||||||||||||||||||||||||||||
Sbjct  7897  GACGGGCCCGAAAGGCAGCGGCGGCACCGCGTCCGGTCCTCGAGCGTATGGGGCTTTGTC  7956

Query  480   ACCCGCTCTGTAGGCCCGGCCGGCGCTTGCCGATCAACCCAAATTTTTATCCAGGTTGAC  539
             ||||||||||||||||||||||||||||||||||||||||||||||||||||||||||||
Sbjct  7957  ACCCGCTCTGTAGGCCCGGCCGGCGCTTGCCGATCAACCCAAATTTTTATCCAGGTTGAC  8016

Query  540   CTCGGATCAGGTAGGGATACCCGCTGAACTTAA  572
             |||||||||||||||||||||||||||||||||
Sbjct  8017  CTCGGATCAGGTAGGGATACCCGCTGAACTTAA  8049


>JACXYV010000039.1 Penicillium camemberti strain FM013=LCP06093 Pcam_S39, whole 
genome shotgun sequence
Length=26862

 Score = 1029 bits (557),  Expect = 0.0
 Identities = 568/573 (99%), Gaps = 1/573 (0%)
 Strand=Plus/Minus

Query  1      CAAGGTTTCCGTAGGTGAACCTGCGGAAGGATCATTACCGAGTGAGGGCCCTCTGGGTCC  60
              ||||||||||||||||||||||||||||||||||||||||||||||||||||||||||||
Sbjct  16396  CAAGGTTTCCGTAGGTGAACCTGCGGAAGGATCATTACCGAGTGAGGGCCCTCTGGGTCC  16337

Query  61     AACCTCCCACCCGTGTTTATTTTACCTTGTTGCTTcggcgggcccgccttaactggccgc  120
              ||||||||||||||||||||||||||||||||||||||||||||||||||||||||||||
Sbjct  16336  AACCTCCCACCCGTGTTTATTTTACCTTGTTGCTTCGGCGGGCCCGCCTTAACTGGCCGC  16277

Query  121    cggggggcttacgcccccgggcccgcgcccgccgAAGACACCCTCGAACTCTGTCTGAAG  180
              ||||||||| ||||||||||||||||||||||||||||||||||||||||||||||||||
Sbjct  16276  CGGGGGGCTCACGCCCCCGGGCCCGCGCCCGCCGAAGACACCCTCGAACTCTGTCTGAAG  16217

Query  181    ATTGTAGTCTGAGTGAAAATATAAATTATTTAAAACTTTCAACAACGGATCTCTTGGTTC  240
              |||| |||||||||||||||||||||||||||||||||||||||||||||||||||||||
Sbjct  16216  ATTGAAGTCTGAGTGAAAATATAAATTATTTAAAACTTTCAACAACGGATCTCTTGGTTC  16157

Query  241    CGGCATCGATGAAGAACGCAGCGAAATGCGATACGTAATGTGAATTGCAAATTCAGTGAA  300
              ||||||||||||||||||||||||||||||||||||||||||||||||||||||||||||
Sbjct  16156  CGGCATCGATGAAGAACGCAGCGAAATGCGATACGTAATGTGAATTGCAAATTCAGTGAA  16097

Query  301    TCATCGAGTCTTTGAACGCACATTGCGCCCCCTGGTATTCCGGGGGGCATGCCTGTCCGA  360
              ||||||||||||||||||||||||||||||||||||||||||| ||||||||||||||||
Sbjct  16096  TCATCGAGTCTTTGAACGCACATTGCGCCCCCTGGTATTCCGGAGGGCATGCCTGTCCGA  16037

Query  361    GCGTCATTGCTGCCCTCAAGCACGGCTTGTGTGTTGGGCCCCGTCCTCCGATC-CCGGGG  419
              ||||||||||||||||||||| ||||||||||||||||||||||||||||||| ||||||
Sbjct  16036  GCGTCATTGCTGCCCTCAAGCCCGGCTTGTGTGTTGGGCCCCGTCCTCCGATCTCCGGGG  15977

Query  420    GACGGGCCCGAAAGGCAGCGGCGGCACCGCGTCCGGTCCTCGAGCGTATGGGGCTTTGTC  479
              ||||||||||||||||||||||||||||||||||||||||||||||||||||||||||||
Sbjct  15976  GACGGGCCCGAAAGGCAGCGGCGGCACCGCGTCCGGTCCTCGAGCGTATGGGGCTTTGTC  15917

Query  480    ACCCGCTCTGTAGGCCCGGCCGGCGCTTGCCGATCAACCCAAATTTTTATCCAGGTTGAC  539
              ||||||||||||||||||||||||||||||||||||||||||||||||||||||||||||
Sbjct  15916  ACCCGCTCTGTAGGCCCGGCCGGCGCTTGCCGATCAACCCAAATTTTTATCCAGGTTGAC  15857

Query  540    CTCGGATCAGGTAGGGATACCCGCTGAACTTAA  572
              |||||||||||||||||||||||||||||||||
Sbjct  15856  CTCGGATCAGGTAGGGATACCCGCTGAACTTAA  15824


 Score = 1016 bits (550),  Expect = 0.0
 Identities = 566/573 (99%), Gaps = 3/573 (1%)
 Strand=Plus/Minus

Query  1     CAAGGTTTCCGTAGGTGAACCTGCGGAAGGATCATTACCGAGTGAGGGCCCTCTGGGTCC  60
             ||||||||||||||||||||||||||||||||||||||||||||||||||||||||||||
Sbjct  8090  CAAGGTTTCCGTAGGTGAACCTGCGGAAGGATCATTACCGAGTGAGGGCCCTCTGGGTCC  8031

Query  61    AACCTCCCACCCGTGTTTATTTTACCTTGTTGCTTcggcgggcccgccttaactggccgc  120
             ||||||||||||||||||||||||||||||||||||||||||||||||||||||||||||
Sbjct  8030  AACCTCCCACCCGTGTTTATTTTACCTTGTTGCTTCGGCGGGCCCGCCTTAACTGGCCGC  7971

Query  121   cggggggcttacgcccccgggcccgcgcccgccgAAGACACCCTCGAACTCTGTCTGAAG  180
             ||||||  | ||||||||||||||||||||||||||||||||||||||||||||||||||
Sbjct  7970  CGGGGG--TCACGCCCCCGGGCCCGCGCCCGCCGAAGACACCCTCGAACTCTGTCTGAAG  7913

Query  181   ATTGTAGTCTGAGTGAAAATATAAATTATTTAAAACTTTCAACAACGGATCTCTTGGTTC  240
             |||| |||||||||||||||||||||||||||||||||||||||||||||||||||||||
Sbjct  7912  ATTGAAGTCTGAGTGAAAATATAAATTATTTAAAACTTTCAACAACGGATCTCTTGGTTC  7853

Query  241   CGGCATCGATGAAGAACGCAGCGAAATGCGATACGTAATGTGAATTGCAAATTCAGTGAA  300
             ||||||||||||||||||||||||||||||||||||||||||||||||||||||||||||
Sbjct  7852  CGGCATCGATGAAGAACGCAGCGAAATGCGATACGTAATGTGAATTGCAAATTCAGTGAA  7793

Query  301   TCATCGAGTCTTTGAACGCACATTGCGCCCCCTGGTATTCCGGGGGGCATGCCTGTCCGA  360
             ||||||||||||||||||||||||||||||||||||||||||| ||||||||||||||||
Sbjct  7792  TCATCGAGTCTTTGAACGCACATTGCGCCCCCTGGTATTCCGGAGGGCATGCCTGTCCGA  7733

Query  361   GCGTCATTGCTGCCCTCAAGCACGGCTTGTGTGTTGGGCCCCGTCCTCCGATC-CCGGGG  419
             ||||||||||||||||||||| ||||||||||||||||||||||||||||||| ||||||
Sbjct  7732  GCGTCATTGCTGCCCTCAAGCCCGGCTTGTGTGTTGGGCCCCGTCCTCCGATCTCCGGGG  7673

Query  420   GACGGGCCCGAAAGGCAGCGGCGGCACCGCGTCCGGTCCTCGAGCGTATGGGGCTTTGTC  479
             ||||||||||||||||||||||||||||||||||||||||||||||||||||||||||||
Sbjct  7672  GACGGGCCCGAAAGGCAGCGGCGGCACCGCGTCCGGTCCTCGAGCGTATGGGGCTTTGTC  7613

Query  480   ACCCGCTCTGTAGGCCCGGCCGGCGCTTGCCGATCAACCCAAATTTTTATCCAGGTTGAC  539
             ||||||||||||||||||||||||||||||||||||||||||||||||||||||||||||
Sbjct  7612  ACCCGCTCTGTAGGCCCGGCCGGCGCTTGCCGATCAACCCAAATTTTTATCCAGGTTGAC  7553

Query  540   CTCGGATCAGGTAGGGATACCCGCTGAACTTAA  572
             |||||||||||||||||||||||||||||||||
Sbjct  7552  CTCGGATCAGGTAGGGATACCCGCTGAACTTAA  7520


 Score = 1016 bits (550),  Expect = 0.0
 Identities = 566/573 (99%), Gaps = 3/573 (1%)
 Strand=Plus/Minus

Query  1      CAAGGTTTCCGTAGGTGAACCTGCGGAAGGATCATTACCGAGTGAGGGCCCTCTGGGTCC  60
              ||||||||||||||||||||||||||||||||||||||||||||||||||||||||||||
Sbjct  24718  CAAGGTTTCCGTAGGTGAACCTGCGGAAGGATCATTACCGAGTGAGGGCCCTCTGGGTCC  24659

Query  61     AACCTCCCACCCGTGTTTATTTTACCTTGTTGCTTcggcgggcccgccttaactggccgc  120
              ||||||||||||||||||||||||||||||||||||||||||||||||||||||||||||
Sbjct  24658  AACCTCCCACCCGTGTTTATTTTACCTTGTTGCTTCGGCGGGCCCGCCTTAACTGGCCGC  24599

Query  121    cggggggcttacgcccccgggcccgcgcccgccgAAGACACCCTCGAACTCTGTCTGAAG  180
              ||||||||| ||||||||||||||||||| ||||||||||||||||||||||||||||||
Sbjct  24598  CGGGGGGCTCACGCCCCCGGGCCCGCGCC-GCCGAAGACACCCTCGAACTCTGTCTGAAG  24540

Query  181    ATTGTAGTCTGAGTGAAAATATAAATTATTTAAAACTTTCAACAACGGATCTCTTGGTTC  240
              |||| |||||||||||||||||||||||||||||||||||||||||||||||||||||||
Sbjct  24539  ATTGAAGTCTGAGTGAAAATATAAATTATTTAAAACTTTCAACAACGGATCTCTTGGTTC  24480

Query  241    CGGCATCGATGAAGAACGCAGCGAAATGCGATACGTAATGTGAATTGCAAATTCAGTGAA  300
              ||||||||||||||||||||||||||||||||||||||||||||||||||||||||||||
Sbjct  24479  CGGCATCGATGAAGAACGCAGCGAAATGCGATACGTAATGTGAATTGCAAATTCAGTGAA  24420

Query  301    TCATCGAGTCTTTGAACGCACATTGCGCCCCCTGGTATTCCGGGGGGCATGCCTGTCCGA  360
              ||||||||||||||||||||||||||||||| ||||||||||| ||||||||||||||||
Sbjct  24419  TCATCGAGTCTTTGAACGCACATTGCGCCCC-TGGTATTCCGGAGGGCATGCCTGTCCGA  24361

Query  361    GCGTCATTGCTGCCCTCAAGCACGGCTTGTGTGTTGGGCCCCGTCCTCCGATC-CCGGGG  419
              ||||||||||||||||||||| ||||||||||||||||||||||||||||||| ||||||
Sbjct  24360  GCGTCATTGCTGCCCTCAAGCCCGGCTTGTGTGTTGGGCCCCGTCCTCCGATCTCCGGGG  24301

Query  420    GACGGGCCCGAAAGGCAGCGGCGGCACCGCGTCCGGTCCTCGAGCGTATGGGGCTTTGTC  479
              ||||||||||||||||||||||||||||||||||||||||||||||||||||||||||||
Sbjct  24300  GACGGGCCCGAAAGGCAGCGGCGGCACCGCGTCCGGTCCTCGAGCGTATGGGGCTTTGTC  24241

Query  480    ACCCGCTCTGTAGGCCCGGCCGGCGCTTGCCGATCAACCCAAATTTTTATCCAGGTTGAC  539
              ||||||||||||||||||||||||||||||||||||||||||||||||||||||||||||
Sbjct  24240  ACCCGCTCTGTAGGCCCGGCCGGCGCTTGCCGATCAACCCAAATTTTTATCCAGGTTGAC  24181

Query  540    CTCGGATCAGGTAGGGATACCCGCTGAACTTAA  572
              |||||||||||||||||||||||||||||||||
Sbjct  24180  CTCGGATCAGGTAGGGATACCCGCTGAACTTAA  24148


>JACXYV010000031.1 Penicillium camemberti strain FM013=LCP06093 Pcam_S31, whole 
genome shotgun sequence
Length=41088

 Score = 1029 bits (557),  Expect = 0.0
 Identities = 568/573 (99%), Gaps = 1/573 (0%)
 Strand=Plus/Plus

Query  1     CAAGGTTTCCGTAGGTGAACCTGCGGAAGGATCATTACCGAGTGAGGGCCCTCTGGGTCC  60
             ||||||||||||||||||||||||||||||||||||||||||||||||||||||||||||
Sbjct  1399  CAAGGTTTCCGTAGGTGAACCTGCGGAAGGATCATTACCGAGTGAGGGCCCTCTGGGTCC  1458

Query  61    AACCTCCCACCCGTGTTTATTTTACCTTGTTGCTTcggcgggcccgccttaactggccgc  120
             ||||||||||||||||||||||||||||||||||||||||||||||||||||||||||||
Sbjct  1459  AACCTCCCACCCGTGTTTATTTTACCTTGTTGCTTCGGCGGGCCCGCCTTAACTGGCCGC  1518

Query  121   cggggggcttacgcccccgggcccgcgcccgccgAAGACACCCTCGAACTCTGTCTGAAG  180
             ||||||||| ||||||||||||||||||||||||||||||||||||||||||||||||||
Sbjct  1519  CGGGGGGCTCACGCCCCCGGGCCCGCGCCCGCCGAAGACACCCTCGAACTCTGTCTGAAG  1578

Query  181   ATTGTAGTCTGAGTGAAAATATAAATTATTTAAAACTTTCAACAACGGATCTCTTGGTTC  240
             |||| |||||||||||||||||||||||||||||||||||||||||||||||||||||||
Sbjct  1579  ATTGAAGTCTGAGTGAAAATATAAATTATTTAAAACTTTCAACAACGGATCTCTTGGTTC  1638

Query  241   CGGCATCGATGAAGAACGCAGCGAAATGCGATACGTAATGTGAATTGCAAATTCAGTGAA  300
             ||||||||||||||||||||||||||||||||||||||||||||||||||||||||||||
Sbjct  1639  CGGCATCGATGAAGAACGCAGCGAAATGCGATACGTAATGTGAATTGCAAATTCAGTGAA  1698

Query  301   TCATCGAGTCTTTGAACGCACATTGCGCCCCCTGGTATTCCGGGGGGCATGCCTGTCCGA  360
             ||||||||||||||||||||||||||||||||||||||||||| ||||||||||||||||
Sbjct  1699  TCATCGAGTCTTTGAACGCACATTGCGCCCCCTGGTATTCCGGAGGGCATGCCTGTCCGA  1758

Query  361   GCGTCATTGCTGCCCTCAAGCACGGCTTGTGTGTTGGGCCCCGTCCTCCGATC-CCGGGG  419
             ||||||||||||||||||||| ||||||||||||||||||||||||||||||| ||||||
Sbjct  1759  GCGTCATTGCTGCCCTCAAGCCCGGCTTGTGTGTTGGGCCCCGTCCTCCGATCTCCGGGG  1818

Query  420   GACGGGCCCGAAAGGCAGCGGCGGCACCGCGTCCGGTCCTCGAGCGTATGGGGCTTTGTC  479
             ||||||||||||||||||||||||||||||||||||||||||||||||||||||||||||
Sbjct  1819  GACGGGCCCGAAAGGCAGCGGCGGCACCGCGTCCGGTCCTCGAGCGTATGGGGCTTTGTC  1878

Query  480   ACCCGCTCTGTAGGCCCGGCCGGCGCTTGCCGATCAACCCAAATTTTTATCCAGGTTGAC  539
             ||||||||||||||||||||||||||||||||||||||||||||||||||||||||||||
Sbjct  1879  ACCCGCTCTGTAGGCCCGGCCGGCGCTTGCCGATCAACCCAAATTTTTATCCAGGTTGAC  1938

Query  540   CTCGGATCAGGTAGGGATACCCGCTGAACTTAA  572
             |||||||||||||||||||||||||||||||||
Sbjct  1939  CTCGGATCAGGTAGGGATACCCGCTGAACTTAA  1971


 Score = 1024 bits (554),  Expect = 0.0
 Identities = 567/573 (99%), Gaps = 2/573 (0%)
 Strand=Plus/Plus

Query  1      CAAGGTTTCCGTAGGTGAACCTGCGGAAGGATCATTACCGAGTGAGGGCCCTCTGGGTCC  60
              ||||||||||||||||||||||||||||||||||||||||||||||||||||||||||||
Sbjct  9709   CAAGGTTTCCGTAGGTGAACCTGCGGAAGGATCATTACCGAGTGAGGGCCCTCTGGGTCC  9768

Query  61     AACCTCCCACCCGTGTTTATTTTACCTTGTTGCTTcggcgggcccgccttaactggccgc  120
              ||||||||||||||||||||||||||||||||||||||||||||||||||||||||||||
Sbjct  9769   AACCTCCCACCCGTGTTTATTTTACCTTGTTGCTTCGGCGGGCCCGCCTTAACTGGCCGC  9828

Query  121    cggggggcttacgcccccgggcccgcgcccgccgAAGACACCCTCGAACTCTGTCTGAAG  180
              | ||||||| ||||||||||||||||||||||||||||||||||||||||||||||||||
Sbjct  9829   C-GGGGGCTCACGCCCCCGGGCCCGCGCCCGCCGAAGACACCCTCGAACTCTGTCTGAAG  9887

Query  181    ATTGTAGTCTGAGTGAAAATATAAATTATTTAAAACTTTCAACAACGGATCTCTTGGTTC  240
              |||| |||||||||||||||||||||||||||||||||||||||||||||||||||||||
Sbjct  9888   ATTGAAGTCTGAGTGAAAATATAAATTATTTAAAACTTTCAACAACGGATCTCTTGGTTC  9947

Query  241    CGGCATCGATGAAGAACGCAGCGAAATGCGATACGTAATGTGAATTGCAAATTCAGTGAA  300
              ||||||||||||||||||||||||||||||||||||||||||||||||||||||||||||
Sbjct  9948   CGGCATCGATGAAGAACGCAGCGAAATGCGATACGTAATGTGAATTGCAAATTCAGTGAA  10007

Query  301    TCATCGAGTCTTTGAACGCACATTGCGCCCCCTGGTATTCCGGGGGGCATGCCTGTCCGA  360
              ||||||||||||||||||||||||||||||||||||||||||| ||||||||||||||||
Sbjct  10008  TCATCGAGTCTTTGAACGCACATTGCGCCCCCTGGTATTCCGGAGGGCATGCCTGTCCGA  10067

Query  361    GCGTCATTGCTGCCCTCAAGCACGGCTTGTGTGTTGGGCCCCGTCCTCCGATC-CCGGGG  419
              ||||||||||||||||||||| ||||||||||||||||||||||||||||||| ||||||
Sbjct  10068  GCGTCATTGCTGCCCTCAAGCCCGGCTTGTGTGTTGGGCCCCGTCCTCCGATCTCCGGGG  10127

Query  420    GACGGGCCCGAAAGGCAGCGGCGGCACCGCGTCCGGTCCTCGAGCGTATGGGGCTTTGTC  479
              ||||||||||||||||||||||||||||||||||||||||||||||||||||||||||||
Sbjct  10128  GACGGGCCCGAAAGGCAGCGGCGGCACCGCGTCCGGTCCTCGAGCGTATGGGGCTTTGTC  10187

Query  480    ACCCGCTCTGTAGGCCCGGCCGGCGCTTGCCGATCAACCCAAATTTTTATCCAGGTTGAC  539
              ||||||||||||||||||||||||||||||||||||||||||||||||||||||||||||
Sbjct  10188  ACCCGCTCTGTAGGCCCGGCCGGCGCTTGCCGATCAACCCAAATTTTTATCCAGGTTGAC  10247

Query  540    CTCGGATCAGGTAGGGATACCCGCTGAACTTAA  572
              |||||||||||||||||||||||||||||||||
Sbjct  10248  CTCGGATCAGGTAGGGATACCCGCTGAACTTAA  10280


 Score = 1018 bits (551),  Expect = 0.0
 Identities = 567/574 (99%), Gaps = 3/574 (1%)
 Strand=Plus/Plus

Query  1      CAAGGTTTCCGTAGGTGAACCTGCGGAAGGATCATTACCGAGTGAGGGCCCTCTGGGTCC  60
              ||||||||||||||||||||||||||||||||||||||||||||||||||||||||||||
Sbjct  34616  CAAGGTTTCCGTAGGTGAACCTGCGGAAGGATCATTACCGAGTGAGGGCCCTCTGGGTCC  34675

Query  61     AACCTCCCACCCGTGTTTATTTTACCTTGTTGCTTcggcgggcccgccttaactggccgc  120
              ||||||||||||||||||||||||||||||||||||||||||||||||||||||||||||
Sbjct  34676  AACCTCCCACCCGTGTTTATTTTACCTTGTTGCTTCGGCGGGCCCGCCTTAACTGGCCGC  34735

Query  121    cggggggcttacgcccccgggcccgcgcccgccgAAGACACCCTCGAACTCTGTCTGAAG  180
              ||||||||| ||| ||||||||||||||||||||||||||||||||||||||||||||||
Sbjct  34736  CGGGGGGCTCACG-CCCCGGGCCCGCGCCCGCCGAAGACACCCTCGAACTCTGTCTGAAG  34794

Query  181    ATTGTAGTCTGAGTGAAAATATAAATTATTTAAAACTTTCAACAACGGATCTCTTGGTTC  240
              |||| |||||||||||||||||||||||||||||||||||||||||||||||||||||||
Sbjct  34795  ATTGAAGTCTGAGTGAAAATATAAATTATTTAAAACTTTCAACAACGGATCTCTTGGTTC  34854

Query  241    CGGCATCGATGAAGAACGCAGCGAAATGCGATACGTAATGTGAATTGCAAATTCAGTGAA  300
              ||||||||||||||||||||||||||||||||||||||||||||||||||||||||||||
Sbjct  34855  CGGCATCGATGAAGAACGCAGCGAAATGCGATACGTAATGTGAATTGCAAATTCAGTGAA  34914

Query  301    TCATCGAGTCTTTGAACGCACATTGCGCCCCCTGGTATTCCGGGGGGCATGCCTGTCCGA  360
              ||||||||||||||||||||||||||||||||||||||||||| ||||||||||||||||
Sbjct  34915  TCATCGAGTCTTTGAACGCACATTGCGCCCCCTGGTATTCCGGAGGGCATGCCTGTCCGA  34974

Query  361    GCGTCATTGCTGC-CCTCAAGCACGGCTTGTGTGTTGGGCCCCGTCCTCCGATC-CCGGG  418
              ||||||||||||| |||||||| ||||||||||||||||||||||||||||||| |||||
Sbjct  34975  GCGTCATTGCTGCGCCTCAAGCCCGGCTTGTGTGTTGGGCCCCGTCCTCCGATCTCCGGG  35034

Query  419    GGACGGGCCCGAAAGGCAGCGGCGGCACCGCGTCCGGTCCTCGAGCGTATGGGGCTTTGT  478
              ||||||||||||||||||||||||||||||||||||||||||||||||||||||||||||
Sbjct  35035  GGACGGGCCCGAAAGGCAGCGGCGGCACCGCGTCCGGTCCTCGAGCGTATGGGGCTTTGT  35094

Query  479    CACCCGCTCTGTAGGCCCGGCCGGCGCTTGCCGATCAACCCAAATTTTTATCCAGGTTGA  538
              ||||||||||||||||||||||||||||||||||||||||||||||||||||||||||||
Sbjct  35095  CACCCGCTCTGTAGGCCCGGCCGGCGCTTGCCGATCAACCCAAATTTTTATCCAGGTTGA  35154

Query  539    CCTCGGATCAGGTAGGGATACCCGCTGAACTTAA  572
              ||||||||||||||||||||||||||||||||||
Sbjct  35155  CCTCGGATCAGGTAGGGATACCCGCTGAACTTAA  35188


 Score = 1011 bits (547),  Expect = 0.0
 Identities = 565/573 (99%), Gaps = 4/573 (1%)
 Strand=Plus/Plus

Query  1      CAAGGTTTCCGTAGGTGAACCTGCGGAAGGATCATTACCGAGTGAGGGCCCTCTGGGTCC  60
              ||||||||||||||||||||||||||||||||||||||||||||||||||||||||||||
Sbjct  26304  CAAGGTTTCCGTAGGTGAACCTGCGGAAGGATCATTACCGAGTGAGGGCCCTCTGGGTCC  26363

Query  61     AACCTCCCACCCGTGTTTATTTTACCTTGTTGCTTcggcgggcccgccttaactggccgc  120
              ||||||||||||||||||||||||||||||||||||||||||||||||||||||||||||
Sbjct  26364  AACCTCCCACCCGTGTTTATTTTACCTTGTTGCTTCGGCGGGCCCGCCTTAACTGGCCGC  26423

Query  121    cggggggcttacgcccccgggcccgcgcccgccgAAGACACCCTCGAACTCTGTCTGAAG  180
              ||||||||| |||||||||||||||||  |||||||||||||||||||||||||||||||
Sbjct  26424  CGGGGGGCTCACGCCCCCGGGCCCGCG--CGCCGAAGACACCCTCGAACTCTGTCTGAAG  26481

Query  181    ATTGTAGTCTGAGTGAAAATATAAATTATTTAAAACTTTCAACAACGGATCTCTTGGTTC  240
              |||| |||||||||||||||||||||||||||||||||||||||||||||||||||||||
Sbjct  26482  ATTGAAGTCTGAGTGAAAATATAAATTATTTAAAACTTTCAACAACGGATCTCTTGGTTC  26541

Query  241    CGGCATCGATGAAGAACGCAGCGAAATGCGATACGTAATGTGAATTGCAAATTCAGTGAA  300
              ||||||||||||||||||||||||||||||||||||||||||||||||||||||||||||
Sbjct  26542  CGGCATCGATGAAGAACGCAGCGAAATGCGATACGTAATGTGAATTGCAAATTCAGTGAA  26601

Query  301    TCATCGAGTCTTTGAACGCACATTGCGCCCCCTGGTATTCCGGGGGGCATGCCTGTCCGA  360
              ||||||||||||||||||||||||||||||||||||||||||| ||||||||||||||||
Sbjct  26602  TCATCGAGTCTTTGAACGCACATTGCGCCCCCTGGTATTCCGGAGGGCATGCCTGTCCGA  26661

Query  361    GCGTCATTGCTGCCCTCAAGCACGGCTTGTGTGTTGGGCCCCGTCCTCCGATC-CCGGGG  419
              |||||||||||| |||||||| ||||||||||||||||||||||||||||||| ||||||
Sbjct  26662  GCGTCATTGCTG-CCTCAAGCCCGGCTTGTGTGTTGGGCCCCGTCCTCCGATCTCCGGGG  26720

Query  420    GACGGGCCCGAAAGGCAGCGGCGGCACCGCGTCCGGTCCTCGAGCGTATGGGGCTTTGTC  479
              ||||||||||||||||||||||||||||||||||||||||||||||||||||||||||||
Sbjct  26721  GACGGGCCCGAAAGGCAGCGGCGGCACCGCGTCCGGTCCTCGAGCGTATGGGGCTTTGTC  26780

Query  480    ACCCGCTCTGTAGGCCCGGCCGGCGCTTGCCGATCAACCCAAATTTTTATCCAGGTTGAC  539
              ||||||||||||||||||||||||||||||||||||||||||||||||||||||||||||
Sbjct  26781  ACCCGCTCTGTAGGCCCGGCCGGCGCTTGCCGATCAACCCAAATTTTTATCCAGGTTGAC  26840

Query  540    CTCGGATCAGGTAGGGATACCCGCTGAACTTAA  572
              |||||||||||||||||||||||||||||||||
Sbjct  26841  CTCGGATCAGGTAGGGATACCCGCTGAACTTAA  26873


 Score = 926 bits (501),  Expect = 0.0
 Identities = 556/579 (96%), Gaps = 18/579 (3%)
 Strand=Plus/Plus

Query  1      CAAGGTTTCCGTAGGTGAACCTGCGGAAGGATCATTACCGAGTGAGGGCCCTCTGGGTCC  60
              |||||||||||||||||||||||||||||||||||||| ||||||||| ||||| |||||
Sbjct  18012  CAAGGTTTCCGTAGGTGAACCTGCGGAAGGATCATTAC-GAGTGAGGG-CCTCT-GGTCC  18068

Query  61     AACCTCCCACCCGTGTTTATTTTACCTTGTTGCTTcggcgggcc-cgccttaactggccg  119
              |||||||||||||||||||||||||||||||||||||||||||| |||||||||||||||
Sbjct  18069  AACCTCCCACCCGTGTTTATTTTACCTTGTTGCTTCGGCGGGCCGCGCCTTAACTGGCCG  18128

Query  120    ccggggggcttacgcccccgggcccgcgcccgccgAAGACACCCTCGAACTCTGTCTGAA  179
              |||||||||| ||||||| ||| |||||||||||||||||||||||||||||||||||||
Sbjct  18129  CCGGGGGGCTCACGCCCC-GGG-CCGCGCCCGCCGAAGACACCCTCGAACTCTGTCTGAA  18186

Query  180    GATTG--TAGTCTGAGTGAAAATATAAATTATTTAAAACTTTCAACAACGGATCTCTTGG  237
              |||    |||||||||||||||||||||||||||||||||||||||||||||||||||||
Sbjct  18187  GATGAATTAGTCTGAGTGAAAATATAAATTATTTAAAACTTTCAACAACGGATCTCTTGG  18246

Query  238    TTCCGGCATCGATGAAGAACGCAGCGAAATGCGATA-CGTAATGTGAATTGCAAATTCAG  296
              |||||||||||||||||||||||||||| ||||||| || ||||||||||||||||||||
Sbjct  18247  TTCCGGCATCGATGAAGAACGCAGCGAA-TGCGATAGCG-AATGTGAATTGCAAATTCAG  18304

Query  297    TGAATCATCGAGTCTTTGAACGCACATTGCGCCC-C-CTGGTATTCCGGGGGGCATGCCT  354
              |||||||||||||||||||||||||||||||||| | |||||||||||| ||||||||||
Sbjct  18305  TGAATCATCGAGTCTTTGAACGCACATTGCGCCCGCTCTGGTATTCCGGAGGGCATGCCT  18364

Query  355    GTCCGAGCGTCATTGCTGCCCTCAAGCACGGCTTGTGTGTTGGGCCCCGTCCTCCGATC-  413
              ||||||||||||||||||||||||||| ||||||||||||||||||||||||||||||| 
Sbjct  18365  GTCCGAGCGTCATTGCTGCCCTCAAGCCCGGCTTGTGTGTTGGGCCCCGTCCTCCGATCT  18424

Query  414    CCGGGGGACGGGCCCGAAAGGCAGCGGCGGCACCGCGTCCGGTCCTCGAGCGTATGGGGC  473
              ||||||||||| ||| |||||||||||| |||||||||||||||||||||||||||||||
Sbjct  18425  CCGGGGGACGG-CCC-AAAGGCAGCGGC-GCACCGCGTCCGGTCCTCGAGCGTATGGGGC  18481

Query  474    TTTGTCACCCGCTCTGTAGGCCCGGCCGGCGCTTGCCGATCAACCCAAATTTTTATCCAG  533
              ||||||||||||||||||||||||||||||||||||||||||||||||||||||||||||
Sbjct  18482  TTTGTCACCCGCTCTGTAGGCCCGGCCGGCGCTTGCCGATCAACCCAAATTTTTATCCAG  18541

Query  534    GTTGACCTCGGATCAGGTAGGGATACCCGCTGAACTTAA  572
              ||||||||| |||||||||||||||||||||||||||||
Sbjct  18542  GTTGACCTC-GATCAGGTAGGGATACCCGCTGAACTTAA  18579


>NW_024469302.1 Penicillium solitum strain IBT 29525 chromosome Unknown PENSOL_contig178, 
whole genome shotgun sequence
Length=8001

 Score = 1029 bits (557),  Expect = 0.0
 Identities = 568/573 (99%), Gaps = 1/573 (0%)
 Strand=Plus/Plus

Query  1     CAAGGTTTCCGTAGGTGAACCTGCGGAAGGATCATTACCGAGTGAGGGCCCTCTGGGTCC  60
             ||||||||||||||||||||||||||||||||||||||||||||||||||||||||||||
Sbjct  3994  CAAGGTTTCCGTAGGTGAACCTGCGGAAGGATCATTACCGAGTGAGGGCCCTCTGGGTCC  4053

Query  61    AACCTCCCACCCGTGTTTATTTTACCTTGTTGCTTcggcgggcccgccttaactggccgc  120
             ||||||||||||||||||||||||||||||||||||||||||||||||||||||||||||
Sbjct  4054  AACCTCCCACCCGTGTTTATTTTACCTTGTTGCTTCGGCGGGCCCGCCTTAACTGGCCGC  4113

Query  121   cggggggcttacgcccccgggcccgcgcccgccgAAGACACCCTCGAACTCTGTCTGAAG  180
             ||||||||| ||||||||||||||||||||||||||||||||||||||||||||||||||
Sbjct  4114  CGGGGGGCTCACGCCCCCGGGCCCGCGCCCGCCGAAGACACCCTCGAACTCTGTCTGAAG  4173

Query  181   ATTGTAGTCTGAGTGAAAATATAAATTATTTAAAACTTTCAACAACGGATCTCTTGGTTC  240
             |||| |||||||||||||||||||||||||||||||||||||||||||||||||||||||
Sbjct  4174  ATTGAAGTCTGAGTGAAAATATAAATTATTTAAAACTTTCAACAACGGATCTCTTGGTTC  4233

Query  241   CGGCATCGATGAAGAACGCAGCGAAATGCGATACGTAATGTGAATTGCAAATTCAGTGAA  300
             ||||||||||||||||||||||||||||||||||||||||||||||||||||||||||||
Sbjct  4234  CGGCATCGATGAAGAACGCAGCGAAATGCGATACGTAATGTGAATTGCAAATTCAGTGAA  4293

Query  301   TCATCGAGTCTTTGAACGCACATTGCGCCCCCTGGTATTCCGGGGGGCATGCCTGTCCGA  360
             ||||||||||||||||||||||||||||||||||||||||||||||||||||||||||||
Sbjct  4294  TCATCGAGTCTTTGAACGCACATTGCGCCCCCTGGTATTCCGGGGGGCATGCCTGTCCGA  4353

Query  361   GCGTCATTGCTGCCCTCAAGCACGGCTTGTGTGTTGGGCCCCGTCCTCCGATC-CCGGGG  419
             ||||||||||||||||||||| ||||||||||||||||||||||||||||||  ||||||
Sbjct  4354  GCGTCATTGCTGCCCTCAAGCCCGGCTTGTGTGTTGGGCCCCGTCCTCCGATTTCCGGGG  4413

Query  420   GACGGGCCCGAAAGGCAGCGGCGGCACCGCGTCCGGTCCTCGAGCGTATGGGGCTTTGTC  479
             ||||||||||||||||||||||||||||||||||||||||||||||||||||||||||||
Sbjct  4414  GACGGGCCCGAAAGGCAGCGGCGGCACCGCGTCCGGTCCTCGAGCGTATGGGGCTTTGTC  4473

Query  480   ACCCGCTCTGTAGGCCCGGCCGGCGCTTGCCGATCAACCCAAATTTTTATCCAGGTTGAC  539
             ||||||||||||||||||||||||||||||||||||||||||||||||||||||||||||
Sbjct  4474  ACCCGCTCTGTAGGCCCGGCCGGCGCTTGCCGATCAACCCAAATTTTTATCCAGGTTGAC  4533

Query  540   CTCGGATCAGGTAGGGATACCCGCTGAACTTAA  572
             |||||||||||||||||||||||||||||||||
Sbjct  4534  CTCGGATCAGGTAGGGATACCCGCTGAACTTAA  4566


>JACXYV010000044.1 Penicillium camemberti strain FM013=LCP06093 Pcam_S44, whole 
genome shotgun sequence
Length=19411

 Score = 1026 bits (555),  Expect = 0.0
 Identities = 568/574 (99%), Gaps = 2/574 (0%)
 Strand=Plus/Minus

Query  1      CAAGGTTTCCGTAGGTGAACCTGCGGAAGGATCATTACCGAGTGAGGGCCCTCTGGGTCC  60
              ||||||||||||||||||||||||||||||||||||||||||||||||||||||||||||
Sbjct  12299  CAAGGTTTCCGTAGGTGAACCTGCGGAAGGATCATTACCGAGTGAGGGCCCTCTGGGTCC  12240

Query  61     AACCTCCCACCCGTGTTTATTTTACCTTGTTGCTTcggcgggcccgccttaactggccgc  120
              ||||||||||||||||||||||||||||||||||||||||||||||||||||||||||||
Sbjct  12239  AACCTCCCACCCGTGTTTATTTTACCTTGTTGCTTCGGCGGGCCCGCCTTAACTGGCCGC  12180

Query  121    cggggggcttacgcccccgggcccgcgc-ccgccgAAGACACCCTCGAACTCTGTCTGAA  179
              ||||||||| |||||||||||||||||| |||||||||||||||||||||||||||||||
Sbjct  12179  CGGGGGGCTCACGCCCCCGGGCCCGCGCGCCGCCGAAGACACCCTCGAACTCTGTCTGAA  12120

Query  180    GATTGTAGTCTGAGTGAAAATATAAATTATTTAAAACTTTCAACAACGGATCTCTTGGTT  239
              ||||| ||||||||||||||||||||||||||||||||||||||||||||||||||||||
Sbjct  12119  GATTGAAGTCTGAGTGAAAATATAAATTATTTAAAACTTTCAACAACGGATCTCTTGGTT  12060

Query  240    CCGGCATCGATGAAGAACGCAGCGAAATGCGATACGTAATGTGAATTGCAAATTCAGTGA  299
              ||||||||||||||||||||||||||||||||||||||||||||||||||||||||||||
Sbjct  12059  CCGGCATCGATGAAGAACGCAGCGAAATGCGATACGTAATGTGAATTGCAAATTCAGTGA  12000

Query  300    ATCATCGAGTCTTTGAACGCACATTGCGCCCCCTGGTATTCCGGGGGGCATGCCTGTCCG  359
              |||||||||||||||||||||||||||||||||||||||||||| |||||||||||||||
Sbjct  11999  ATCATCGAGTCTTTGAACGCACATTGCGCCCCCTGGTATTCCGGAGGGCATGCCTGTCCG  11940

Query  360    AGCGTCATTGCTGCCCTCAAGCACGGCTTGTGTGTTGGGCCCCGTCCTCCGATC-CCGGG  418
              |||||||||||||||||||||| ||||||||||||||||||||||||||||||| |||||
Sbjct  11939  AGCGTCATTGCTGCCCTCAAGCCCGGCTTGTGTGTTGGGCCCCGTCCTCCGATCTCCGGG  11880

Query  419    GGACGGGCCCGAAAGGCAGCGGCGGCACCGCGTCCGGTCCTCGAGCGTATGGGGCTTTGT  478
              ||||||||||||||||||||||||||||||||||||||||||||||||||||||||||||
Sbjct  11879  GGACGGGCCCGAAAGGCAGCGGCGGCACCGCGTCCGGTCCTCGAGCGTATGGGGCTTTGT  11820

Query  479    CACCCGCTCTGTAGGCCCGGCCGGCGCTTGCCGATCAACCCAAATTTTTATCCAGGTTGA  538
              ||||||||||||||||||||||||||||||||||||||||||||||||||||||||||||
Sbjct  11819  CACCCGCTCTGTAGGCCCGGCCGGCGCTTGCCGATCAACCCAAATTTTTATCCAGGTTGA  11760

Query  539    CCTCGGATCAGGTAGGGATACCCGCTGAACTTAA  572
              ||||||||||||||||||||||||||||||||||
Sbjct  11759  CCTCGGATCAGGTAGGGATACCCGCTGAACTTAA  11726


 Score = 1024 bits (554),  Expect = 0.0
 Identities = 567/573 (99%), Gaps = 2/573 (0%)
 Strand=Plus/Minus

Query  1     CAAGGTTTCCGTAGGTGAACCTGCGGAAGGATCATTACCGAGTGAGGGCCCTCTGGGTCC  60
             ||||||||||||||||||||||||||||||||||||||||||||||||||||||||||||
Sbjct  3983  CAAGGTTTCCGTAGGTGAACCTGCGGAAGGATCATTACCGAGTGAGGGCCCTCTGGGTCC  3924

Query  61    AACCTCCCACCCGTGTTTATTTTACCTTGTTGCTTcggcgggcccgccttaactggccgc  120
             ||||||||||||||||||||||||||||||||||||||||||||||||||||||||||||
Sbjct  3923  AACCTCCCACCCGTGTTTATTTTACCTTGTTGCTTCGGCGGGCCCGCCTTAACTGGCCGC  3864

Query  121   cggggggcttacgcccccgggcccgcgcccgccgAAGACACCCTCGAACTCTGTCTGAAG  180
             |||||| || ||||||||||||||||||||||||||||||||||||||||||||||||||
Sbjct  3863  CGGGGG-CTCACGCCCCCGGGCCCGCGCCCGCCGAAGACACCCTCGAACTCTGTCTGAAG  3805

Query  181   ATTGTAGTCTGAGTGAAAATATAAATTATTTAAAACTTTCAACAACGGATCTCTTGGTTC  240
             |||| |||||||||||||||||||||||||||||||||||||||||||||||||||||||
Sbjct  3804  ATTGAAGTCTGAGTGAAAATATAAATTATTTAAAACTTTCAACAACGGATCTCTTGGTTC  3745

Query  241   CGGCATCGATGAAGAACGCAGCGAAATGCGATACGTAATGTGAATTGCAAATTCAGTGAA  300
             ||||||||||||||||||||||||||||||||||||||||||||||||||||||||||||
Sbjct  3744  CGGCATCGATGAAGAACGCAGCGAAATGCGATACGTAATGTGAATTGCAAATTCAGTGAA  3685

Query  301   TCATCGAGTCTTTGAACGCACATTGCGCCCCCTGGTATTCCGGGGGGCATGCCTGTCCGA  360
             ||||||||||||||||||||||||||||||||||||||||||| ||||||||||||||||
Sbjct  3684  TCATCGAGTCTTTGAACGCACATTGCGCCCCCTGGTATTCCGGAGGGCATGCCTGTCCGA  3625

Query  361   GCGTCATTGCTGCCCTCAAGCACGGCTTGTGTGTTGGGCCCCGTCCTCCGATC-CCGGGG  419
             ||||||||||||||||||||| ||||||||||||||||||||||||||||||| ||||||
Sbjct  3624  GCGTCATTGCTGCCCTCAAGCCCGGCTTGTGTGTTGGGCCCCGTCCTCCGATCTCCGGGG  3565

Query  420   GACGGGCCCGAAAGGCAGCGGCGGCACCGCGTCCGGTCCTCGAGCGTATGGGGCTTTGTC  479
             ||||||||||||||||||||||||||||||||||||||||||||||||||||||||||||
Sbjct  3564  GACGGGCCCGAAAGGCAGCGGCGGCACCGCGTCCGGTCCTCGAGCGTATGGGGCTTTGTC  3505

Query  480   ACCCGCTCTGTAGGCCCGGCCGGCGCTTGCCGATCAACCCAAATTTTTATCCAGGTTGAC  539
             ||||||||||||||||||||||||||||||||||||||||||||||||||||||||||||
Sbjct  3504  ACCCGCTCTGTAGGCCCGGCCGGCGCTTGCCGATCAACCCAAATTTTTATCCAGGTTGAC  3445

Query  540   CTCGGATCAGGTAGGGATACCCGCTGAACTTAA  572
             |||||||||||||||||||||||||||||||||
Sbjct  3444  CTCGGATCAGGTAGGGATACCCGCTGAACTTAA  3412


>JACXYV010000051.1 Penicillium camemberti strain FM013=LCP06093 Pcam_S51, whole 
genome shotgun sequence
Length=16712

 Score = 1024 bits (554),  Expect = 0.0
 Identities = 567/573 (99%), Gaps = 1/573 (0%)
 Strand=Plus/Minus

Query  1     CAAGGTTTCCGTAGGTGAACCTGCGGAAGGATCATTACCGAGTGAGGGCCCTCTGGGTCC  60
             ||||||||||||||||||||||||||||||||||||||||||||||||||||||||||||
Sbjct  5429  CAAGGTTTCCGTAGGTGAACCTGCGGAAGGATCATTACCGAGTGAGGGCCCTCTGGGTCC  5370

Query  61    AACCTCCCACCCGTGTTTATTTTACCTTGTTGCTTcggcgggcccgccttaactggccgc  120
             ||||||||||||||||||||||||||||||||||||||||||||||||||||||||||||
Sbjct  5369  AACCTCCCACCCGTGTTTATTTTACCTTGTTGCTTCGGCGGGCCCGCCTTAACTGGCCGC  5310

Query  121   cggggggcttacgcccccgggcccgcgcccgccgAAGACACCCTCGAACTCTGTCTGAAG  180
             ||||||||| ||||||||||||||||||| ||||||||||||||||||||||||||||||
Sbjct  5309  CGGGGGGCTCACGCCCCCGGGCCCGCGCCGGCCGAAGACACCCTCGAACTCTGTCTGAAG  5250

Query  181   ATTGTAGTCTGAGTGAAAATATAAATTATTTAAAACTTTCAACAACGGATCTCTTGGTTC  240
             |||| |||||||||||||||||||||||||||||||||||||||||||||||||||||||
Sbjct  5249  ATTGAAGTCTGAGTGAAAATATAAATTATTTAAAACTTTCAACAACGGATCTCTTGGTTC  5190

Query  241   CGGCATCGATGAAGAACGCAGCGAAATGCGATACGTAATGTGAATTGCAAATTCAGTGAA  300
             ||||||||||||||||||||||||||||||||||||||||||||||||||||||||||||
Sbjct  5189  CGGCATCGATGAAGAACGCAGCGAAATGCGATACGTAATGTGAATTGCAAATTCAGTGAA  5130

Query  301   TCATCGAGTCTTTGAACGCACATTGCGCCCCCTGGTATTCCGGGGGGCATGCCTGTCCGA  360
             ||||||||||||||||||||||||||||||||||||||||||| ||||||||||||||||
Sbjct  5129  TCATCGAGTCTTTGAACGCACATTGCGCCCCCTGGTATTCCGGAGGGCATGCCTGTCCGA  5070

Query  361   GCGTCATTGCTGCCCTCAAGCACGGCTTGTGTGTTGGGCCCCGTCCTCCGATC-CCGGGG  419
             ||||||||||||||||||||| ||||||||||||||||||||||||||||||| ||||||
Sbjct  5069  GCGTCATTGCTGCCCTCAAGCCCGGCTTGTGTGTTGGGCCCCGTCCTCCGATCTCCGGGG  5010

Query  420   GACGGGCCCGAAAGGCAGCGGCGGCACCGCGTCCGGTCCTCGAGCGTATGGGGCTTTGTC  479
             ||||||||||||||||||||||||||||||||||||||||||||||||||||||||||||
Sbjct  5009  GACGGGCCCGAAAGGCAGCGGCGGCACCGCGTCCGGTCCTCGAGCGTATGGGGCTTTGTC  4950

Query  480   ACCCGCTCTGTAGGCCCGGCCGGCGCTTGCCGATCAACCCAAATTTTTATCCAGGTTGAC  539
             ||||||||||||||||||||||||||||||||||||||||||||||||||||||||||||
Sbjct  4949  ACCCGCTCTGTAGGCCCGGCCGGCGCTTGCCGATCAACCCAAATTTTTATCCAGGTTGAC  4890

Query  540   CTCGGATCAGGTAGGGATACCCGCTGAACTTAA  572
             |||||||||||||||||||||||||||||||||
Sbjct  4889  CTCGGATCAGGTAGGGATACCCGCTGAACTTAA  4857


 Score = 946 bits (512),  Expect = 0.0
 Identities = 560/580 (97%), Gaps = 16/580 (3%)
 Strand=Plus/Minus

Query  1      CAAGGTTTCCGTAGGTGAACCTGCGGAAGGATCATTACCGAGTGAGGGCC-CTCTGGGTC  59
              |||||||||||||||||||| ||||||||||||||||||||||||||||| |||| ||||
Sbjct  13742  CAAGGTTTCCGTAGGTGAAC-TGCGGAAGGATCATTACCGAGTGAGGGCCGCTCT-GGTC  13685

Query  60     CAACCTCCCACCCGTGTTTATTTTACCTTGTTGCTT-cggcgggcccgccttaactggcc  118
              ||| |||||||||||||||||||||||||||||||| |||||||||||||||||||||||
Sbjct  13684  CAA-CTCCCACCCGTGTTTATTTTACCTTGTTGCTTGCGGCGGGCCCGCCTTAACTGGCC  13626

Query  119    gccggggggcttacgc-ccccgggcccgcgcccgccgAAGACACCCTCGAACTCTGTCTG  177
              |||||||| || | || |||||||||||||||||||||||||||||||||||||||||||
Sbjct  13625  GCCGGGGG-CTCA-GCGCCCCGGGCCCGCGCCCGCCGAAGACACCCTCGAACTCTGTCTG  13568

Query  178    AAGATTGTAGTCTGAGTGAAAATATAAATTATTTAAAACTTTCAACAACGGATCTCTTGG  237
              ||||||| ||||||||||||||||||||||||||||||||||||||||||||||||||||
Sbjct  13567  AAGATTGAAGTCTGAGTGAAAATATAAATTATTTAAAACTTTCAACAACGGATCTCTTGG  13508

Query  238    TT-CCGGCATCGATGAAGAACGCAGCGAAATGCGATACGTAATGTGAATTGCAAATTCAG  296
              || ||||||||||||||||||||||||||||||||||||||||||||||||||| |||||
Sbjct  13507  TTGCCGGCATCGATGAAGAACGCAGCGAAATGCGATACGTAATGTGAATTGCAA-TTCAG  13449

Query  297    TGAATCATCGAG-TCTTTGAACGCACATTGCGCCC-CCTGGTATTCCGGGGGGCATGCCT  354
              |||||||||||| |||||||||||||||||||||| ||||||||||||| ||||||||||
Sbjct  13448  TGAATCATCGAGGTCTTTGAACGCACATTGCGCCCGCCTGGTATTCCGGAGGGCATGCCT  13389

Query  355    GTCCGAGCGTCATTGCTGCCCTCAAGCACGGCTTGTGTGTTGGGCCCCGTCCTCCGATC-  413
              ||||||||||||||||||||||||||| ||||||||||||||||||| ||||||||||| 
Sbjct  13388  GTCCGAGCGTCATTGCTGCCCTCAAGCCCGGCTTGTGTGTTGGGCCC-GTCCTCCGATCT  13330

Query  414    CCGGGGGACGGGCCCGAAAGGCAGCGGCGGCACCGCGTCCGGTCCTCGAGCGTATGGGGC  473
              ||||||||||||||||||||||||||||||||||||||||||||||||||||||||||||
Sbjct  13329  CCGGGGGACGGGCCCGAAAGGCAGCGGCGGCACCGCGTCCGGTCCTCGAGCGTATGGGGC  13270

Query  474    TTTGTCACCCGCTCTGTAGGCCCGGC-CGGCGCTTGCCGATCAACCCAAATTTTTATCCA  532
              |||||||||||||||||||||| ||| |||||||||||||||||||||||||||||||||
Sbjct  13269  TTTGTCACCCGCTCTGTAGGCC-GGCGCGGCGCTTGCCGATCAACCCAAATTTTTATCCA  13211

Query  533    GGTTGACCTCGGATCAGGTAGGGATACCCGCTGAACTTAA  572
              ||||||||||||||||||||||||||||||||||||||||
Sbjct  13210  GGTTGACCTCGGATCAGGTAGGGATACCCGCTGAACTTAA  13171


>JACXYV010000050.1 Penicillium camemberti strain FM013=LCP06093 Pcam_S50, whole 
genome shotgun sequence
Length=17036

 Score = 1024 bits (554),  Expect = 0.0
 Identities = 565/570 (99%), Gaps = 1/570 (0%)
 Strand=Plus/Minus

Query  4     GGTTTCCGTAGGTGAACCTGCGGAAGGATCATTACCGAGTGAGGGCCCTCTGGGTCCAAC  63
             ||||||||||||||||||||||||||||||||||||||||||||||||||||||||||||
Sbjct  3324  GGTTTCCGTAGGTGAACCTGCGGAAGGATCATTACCGAGTGAGGGCCCTCTGGGTCCAAC  3265

Query  64    CTCCCACCCGTGTTTATTTTACCTTGTTGCTTcggcgggcccgccttaactggccgccgg  123
             ||||||||||||||||||||||||||||||||||||||||||||||||||||||||||||
Sbjct  3264  CTCCCACCCGTGTTTATTTTACCTTGTTGCTTCGGCGGGCCCGCCTTAACTGGCCGCCGG  3205

Query  124   ggggcttacgcccccgggcccgcgcccgccgAAGACACCCTCGAACTCTGTCTGAAGATT  183
             |||||| |||||||||||||||||||||||||||||||||||||||||||||||||||||
Sbjct  3204  GGGGCTCACGCCCCCGGGCCCGCGCCCGCCGAAGACACCCTCGAACTCTGTCTGAAGATT  3145

Query  184   GTAGTCTGAGTGAAAATATAAATTATTTAAAACTTTCAACAACGGATCTCTTGGTTCCGG  243
             | ||||||||||||||||||||||||||||||||||||||||||||||||||||||||||
Sbjct  3144  GAAGTCTGAGTGAAAATATAAATTATTTAAAACTTTCAACAACGGATCTCTTGGTTCCGG  3085

Query  244   CATCGATGAAGAACGCAGCGAAATGCGATACGTAATGTGAATTGCAAATTCAGTGAATCA  303
             ||||||||||||||||||||||||||||||||||||||||||||||||||||||||||||
Sbjct  3084  CATCGATGAAGAACGCAGCGAAATGCGATACGTAATGTGAATTGCAAATTCAGTGAATCA  3025

Query  304   TCGAGTCTTTGAACGCACATTGCGCCCCCTGGTATTCCGGGGGGCATGCCTGTCCGAGCG  363
             |||||||||||||||||||||||||||||||||||||||| |||||||||||||||||||
Sbjct  3024  TCGAGTCTTTGAACGCACATTGCGCCCCCTGGTATTCCGGAGGGCATGCCTGTCCGAGCG  2965

Query  364   TCATTGCTGCCCTCAAGCACGGCTTGTGTGTTGGGCCCCGTCCTCCGATC-CCGGGGGAC  422
             |||||||||||||||||| ||||||||||||||||||||||||||||||| |||||||||
Sbjct  2964  TCATTGCTGCCCTCAAGCCCGGCTTGTGTGTTGGGCCCCGTCCTCCGATCTCCGGGGGAC  2905

Query  423   GGGCCCGAAAGGCAGCGGCGGCACCGCGTCCGGTCCTCGAGCGTATGGGGCTTTGTCACC  482
             ||||||||||||||||||||||||||||||||||||||||||||||||||||||||||||
Sbjct  2904  GGGCCCGAAAGGCAGCGGCGGCACCGCGTCCGGTCCTCGAGCGTATGGGGCTTTGTCACC  2845

Query  483   CGCTCTGTAGGCCCGGCCGGCGCTTGCCGATCAACCCAAATTTTTATCCAGGTTGACCTC  542
             ||||||||||||||||||||||||||||||||||||||||||||||||||||||||||||
Sbjct  2844  CGCTCTGTAGGCCCGGCCGGCGCTTGCCGATCAACCCAAATTTTTATCCAGGTTGACCTC  2785

Query  543   GGATCAGGTAGGGATACCCGCTGAACTTAA  572
             ||||||||||||||||||||||||||||||
Sbjct  2784  GGATCAGGTAGGGATACCCGCTGAACTTAA  2755


 Score = 1024 bits (554),  Expect = 0.0
 Identities = 566/572 (99%), Gaps = 0/572 (0%)
 Strand=Plus/Minus

Query  1      CAAGGTTTCCGTAGGTGAACCTGCGGAAGGATCATTACCGAGTGAGGGCCCTCTGGGTCC  60
              ||||||||||||||||||||||||||||||||||||||||||||||||||||||||||||
Sbjct  11648  CAAGGTTTCCGTAGGTGAACCTGCGGAAGGATCATTACCGAGTGAGGGCCCTCTGGGTCC  11589

Query  61     AACCTCCCACCCGTGTTTATTTTACCTTGTTGCTTcggcgggcccgccttaactggccgc  120
              ||||||||||||||||||||||||||||||||||||||||||||||||||||||||||||
Sbjct  11588  AACCTCCCACCCGTGTTTATTTTACCTTGTTGCTTCGGCGGGCCCGCCTTAACTGGCCGC  11529

Query  121    cggggggcttacgcccccgggcccgcgcccgccgAAGACACCCTCGAACTCTGTCTGAAG  180
              ||||||||| ||||||||||||||||||||||||||||||||||||||||||||||||||
Sbjct  11528  CGGGGGGCTCACGCCCCCGGGCCCGCGCCCGCCGAAGACACCCTCGAACTCTGTCTGAAG  11469

Query  181    ATTGTAGTCTGAGTGAAAATATAAATTATTTAAAACTTTCAACAACGGATCTCTTGGTTC  240
              |||| |||||||||||||||||||||||||||||||||||||||||||||||||||||||
Sbjct  11468  ATTGAAGTCTGAGTGAAAATATAAATTATTTAAAACTTTCAACAACGGATCTCTTGGTTC  11409

Query  241    CGGCATCGATGAAGAACGCAGCGAAATGCGATACGTAATGTGAATTGCAAATTCAGTGAA  300
              ||||||||||||||||||||||||||||||||||||||||||||||||||||||||||||
Sbjct  11408  CGGCATCGATGAAGAACGCAGCGAAATGCGATACGTAATGTGAATTGCAAATTCAGTGAA  11349

Query  301    TCATCGAGTCTTTGAACGCACATTGCGCCCCCTGGTATTCCGGGGGGCATGCCTGTCCGA  360
              ||||||||||||||||||||||||||||||||||||||||||| ||||||||||||||||
Sbjct  11348  TCATCGAGTCTTTGAACGCACATTGCGCCCCCTGGTATTCCGGAGGGCATGCCTGTCCGA  11289

Query  361    GCGTCATTGCTGCCCTCAAGCACGGCTTGTGTGTTGGGCCCCGTCCTCCGATCCCGGGGG  420
              ||||||||||||||||||||| ||||||||||||||||||||||||||||||| | ||||
Sbjct  11288  GCGTCATTGCTGCCCTCAAGCCCGGCTTGTGTGTTGGGCCCCGTCCTCCGATCTCCGGGG  11229

Query  421    ACGGGCCCGAAAGGCAGCGGCGGCACCGCGTCCGGTCCTCGAGCGTATGGGGCTTTGTCA  480
              ||||||||||||||||||||||||||||||||||||||||||||||||||||||||||||
Sbjct  11228  ACGGGCCCGAAAGGCAGCGGCGGCACCGCGTCCGGTCCTCGAGCGTATGGGGCTTTGTCA  11169

Query  481    CCCGCTCTGTAGGCCCGGCCGGCGCTTGCCGATCAACCCAAATTTTTATCCAGGTTGACC  540
              ||||||||||||||||||||||||||||||||||||||||||||||||||||||||||||
Sbjct  11168  CCCGCTCTGTAGGCCCGGCCGGCGCTTGCCGATCAACCCAAATTTTTATCCAGGTTGACC  11109

Query  541    TCGGATCAGGTAGGGATACCCGCTGAACTTAA  572
              ||||||||||||||||||||||||||||||||
Sbjct  11108  TCGGATCAGGTAGGGATACCCGCTGAACTTAA  11077


>JACXYV010000043.1 Penicillium camemberti strain FM013=LCP06093 Pcam_S43, whole 
genome shotgun sequence
Length=20238

 Score = 1024 bits (554),  Expect = 0.0
 Identities = 567/573 (99%), Gaps = 2/573 (0%)
 Strand=Plus/Plus

Query  1     CAAGGTTTCCGTAGGTGAACCTGCGGAAGGATCATTACCGAGTGAGGGCCCTCTGGGTCC  60
             ||||||||||||||||||||||||||||||||||||||||||||||||||||||||||||
Sbjct  9204  CAAGGTTTCCGTAGGTGAACCTGCGGAAGGATCATTACCGAGTGAGGGCCCTCTGGGTCC  9263

Query  61    AACCTCCCACCCGTGTTTATTTTACCTTGTTGCTTcggcgggcccgccttaactggccgc  120
             ||||||||||||||||||||||||||||||||||||||||||||||||||||||||||||
Sbjct  9264  AACCTCCCACCCGTGTTTATTTTACCTTGTTGCTTCGGCGGGCCCGCCTTAACTGGCCGC  9323

Query  121   cggggggcttacgcccccgggcccgcgcccgccgAAGACACCCTCGAACTCTGTCTGAAG  180
             ||||||||| ||| ||||||||||||||||||||||||||||||||||||||||||||||
Sbjct  9324  CGGGGGGCTCACG-CCCCGGGCCCGCGCCCGCCGAAGACACCCTCGAACTCTGTCTGAAG  9382

Query  181   ATTGTAGTCTGAGTGAAAATATAAATTATTTAAAACTTTCAACAACGGATCTCTTGGTTC  240
             |||| |||||||||||||||||||||||||||||||||||||||||||||||||||||||
Sbjct  9383  ATTGAAGTCTGAGTGAAAATATAAATTATTTAAAACTTTCAACAACGGATCTCTTGGTTC  9442

Query  241   CGGCATCGATGAAGAACGCAGCGAAATGCGATACGTAATGTGAATTGCAAATTCAGTGAA  300
             ||||||||||||||||||||||||||||||||||||||||||||||||||||||||||||
Sbjct  9443  CGGCATCGATGAAGAACGCAGCGAAATGCGATACGTAATGTGAATTGCAAATTCAGTGAA  9502

Query  301   TCATCGAGTCTTTGAACGCACATTGCGCCCCCTGGTATTCCGGGGGGCATGCCTGTCCGA  360
             ||||||||||||||||||||||||||||||||||||||||||| ||||||||||||||||
Sbjct  9503  TCATCGAGTCTTTGAACGCACATTGCGCCCCCTGGTATTCCGGAGGGCATGCCTGTCCGA  9562

Query  361   GCGTCATTGCTGCCCTCAAGCACGGCTTGTGTGTTGGGCCCCGTCCTCCGATC-CCGGGG  419
             ||||||||||||||||||||| ||||||||||||||||||||||||||||||| ||||||
Sbjct  9563  GCGTCATTGCTGCCCTCAAGCCCGGCTTGTGTGTTGGGCCCCGTCCTCCGATCTCCGGGG  9622

Query  420   GACGGGCCCGAAAGGCAGCGGCGGCACCGCGTCCGGTCCTCGAGCGTATGGGGCTTTGTC  479
             ||||||||||||||||||||||||||||||||||||||||||||||||||||||||||||
Sbjct  9623  GACGGGCCCGAAAGGCAGCGGCGGCACCGCGTCCGGTCCTCGAGCGTATGGGGCTTTGTC  9682

Query  480   ACCCGCTCTGTAGGCCCGGCCGGCGCTTGCCGATCAACCCAAATTTTTATCCAGGTTGAC  539
             ||||||||||||||||||||||||||||||||||||||||||||||||||||||||||||
Sbjct  9683  ACCCGCTCTGTAGGCCCGGCCGGCGCTTGCCGATCAACCCAAATTTTTATCCAGGTTGAC  9742

Query  540   CTCGGATCAGGTAGGGATACCCGCTGAACTTAA  572
             |||||||||||||||||||||||||||||||||
Sbjct  9743  CTCGGATCAGGTAGGGATACCCGCTGAACTTAA  9775


 Score = 1016 bits (550),  Expect = 0.0
 Identities = 566/573 (99%), Gaps = 3/573 (1%)
 Strand=Plus/Plus

Query  1      CAAGGTTTCCGTAGGTGAACCTGCGGAAGGATCATTACCGAGTGAGGGCCCTCTGGGTCC  60
              ||||||||||||||||||||||||||||||||||||||||||||||||||||||||||||
Sbjct  17516  CAAGGTTTCCGTAGGTGAACCTGCGGAAGGATCATTACCGAGTGAGGGCCCTCTGGGTCC  17575

Query  61     AACCTCCCACCCGTGTTTATTTTACCTTGTTGCTTcggcgggcccgccttaactggccgc  120
              ||||||||||||||||||||||||||||||||||||||||||||||||||||||||||||
Sbjct  17576  AACCTCCCACCCGTGTTTATTTTACCTTGTTGCTTCGGCGGGCCCGCCTTAACTGGCCGC  17635

Query  121    cggggggcttacgcccccgggcccgcgcccgccgAAGACACCCTCGAACTCTGTCTGAAG  180
              |||||| || ||| ||||||||||||||||||||||||||||||||||||||||||||||
Sbjct  17636  CGGGGG-CTCACG-CCCCGGGCCCGCGCCCGCCGAAGACACCCTCGAACTCTGTCTGAAG  17693

Query  181    ATTGTAGTCTGAGTGAAAATATAAATTATTTAAAACTTTCAACAACGGATCTCTTGGTTC  240
              |||| |||||||||||||||||||||||||||||||||||||||||||||||||||||||
Sbjct  17694  ATTGAAGTCTGAGTGAAAATATAAATTATTTAAAACTTTCAACAACGGATCTCTTGGTTC  17753

Query  241    CGGCATCGATGAAGAACGCAGCGAAATGCGATACGTAATGTGAATTGCAAATTCAGTGAA  300
              ||||||||||||||||||||||||||||||||||||||||||||||||||||||||||||
Sbjct  17754  CGGCATCGATGAAGAACGCAGCGAAATGCGATACGTAATGTGAATTGCAAATTCAGTGAA  17813

Query  301    TCATCGAGTCTTTGAACGCACATTGCGCCCCCTGGTATTCCGGGGGGCATGCCTGTCCGA  360
              ||||||||||||||||||||||||||||||||||||||||||| ||||||||||||||||
Sbjct  17814  TCATCGAGTCTTTGAACGCACATTGCGCCCCCTGGTATTCCGGAGGGCATGCCTGTCCGA  17873

Query  361    GCGTCATTGCTGCCCTCAAGCACGGCTTGTGTGTTGGGCCCCGTCCTCCGATC-CCGGGG  419
              ||||||||||||||||||||| ||||||||||||||||||||||||||||||| ||||||
Sbjct  17874  GCGTCATTGCTGCCCTCAAGCCCGGCTTGTGTGTTGGGCCCCGTCCTCCGATCTCCGGGG  17933

Query  420    GACGGGCCCGAAAGGCAGCGGCGGCACCGCGTCCGGTCCTCGAGCGTATGGGGCTTTGTC  479
              ||||||||||||||||||||||||||||||||||||||||||||||||||||||||||||
Sbjct  17934  GACGGGCCCGAAAGGCAGCGGCGGCACCGCGTCCGGTCCTCGAGCGTATGGGGCTTTGTC  17993

Query  480    ACCCGCTCTGTAGGCCCGGCCGGCGCTTGCCGATCAACCCAAATTTTTATCCAGGTTGAC  539
              ||||||||||||||||||||||||||||||||||||||||||||||||||||||||||||
Sbjct  17994  ACCCGCTCTGTAGGCCCGGCCGGCGCTTGCCGATCAACCCAAATTTTTATCCAGGTTGAC  18053

Query  540    CTCGGATCAGGTAGGGATACCCGCTGAACTTAA  572
              |||||||||||||||||||||||||||||||||
Sbjct  18054  CTCGGATCAGGTAGGGATACCCGCTGAACTTAA  18086


 Score = 1003 bits (543),  Expect = 0.0
 Identities = 564/573 (98%), Gaps = 5/573 (1%)
 Strand=Plus/Plus

Query  1     CAAGGTTTCCGTAGGTGAACCTGCGGAAGGATCATTACCGAGTGAGGGCCCTCTGGGTCC  60
             ||||||||||||||||||||||||||||||||||||||||||||||||||||||||||||
Sbjct  889   CAAGGTTTCCGTAGGTGAACCTGCGGAAGGATCATTACCGAGTGAGGGCCCTCTGGGTCC  948

Query  61    AACCTCCCACCCGTGTTTATTTTACCTTGTTGCTTcggcgggcccgccttaactggccgc  120
             |||||||||||||||||||||||||||||||||||||||||| |||||||||||||||||
Sbjct  949   AACCTCCCACCCGTGTTTATTTTACCTTGTTGCTTCGGCGGG-CCGCCTTAACTGGCCGC  1007

Query  121   cggggggcttacgcccccgggcccgcgcccgccgAAGACACCCTCGAACTCTGTCTGAAG  180
             ||||||||| ||||||| ||| ||||||||||||||||||||||||||||||||||||||
Sbjct  1008  CGGGGGGCTCACGCCCC-GGG-CCGCGCCCGCCGAAGACACCCTCGAACTCTGTCTGAAG  1065

Query  181   ATTGTAGTCTGAGTGAAAATATAAATTATTTAAAACTTTCAACAACGGATCTCTTGGTTC  240
             |||| |||||||||||||||||||||||||||||||||||||||||||||||||| ||||
Sbjct  1066  ATTGAAGTCTGAGTGAAAATATAAATTATTTAAAACTTTCAACAACGGATCTCTT-GTTC  1124

Query  241   CGGCATCGATGAAGAACGCAGCGAAATGCGATACGTAATGTGAATTGCAAATTCAGTGAA  300
             ||||||||||||||||||||||||||||||||||||||||||||||||||||||||||||
Sbjct  1125  CGGCATCGATGAAGAACGCAGCGAAATGCGATACGTAATGTGAATTGCAAATTCAGTGAA  1184

Query  301   TCATCGAGTCTTTGAACGCACATTGCGCCCCCTGGTATTCCGGGGGGCATGCCTGTCCGA  360
             ||||||||||||||||||||||||||||||||||||||||||| ||||||||||||||||
Sbjct  1185  TCATCGAGTCTTTGAACGCACATTGCGCCCCCTGGTATTCCGGAGGGCATGCCTGTCCGA  1244

Query  361   GCGTCATTGCTGCCCTCAAGCACGGCTTGTGTGTTGGGCCCCGTCCTCCGATC-CCGGGG  419
             ||||||||||||||||||||| ||||||||||||||||||||||||||||||| ||||||
Sbjct  1245  GCGTCATTGCTGCCCTCAAGCCCGGCTTGTGTGTTGGGCCCCGTCCTCCGATCTCCGGGG  1304

Query  420   GACGGGCCCGAAAGGCAGCGGCGGCACCGCGTCCGGTCCTCGAGCGTATGGGGCTTTGTC  479
             ||||||||||||||||||||||||||||||||||||||||||||||||||||||||||||
Sbjct  1305  GACGGGCCCGAAAGGCAGCGGCGGCACCGCGTCCGGTCCTCGAGCGTATGGGGCTTTGTC  1364

Query  480   ACCCGCTCTGTAGGCCCGGCCGGCGCTTGCCGATCAACCCAAATTTTTATCCAGGTTGAC  539
             ||||||||||||||||||||||||||||||||||||||||||||||||||||||||||||
Sbjct  1365  ACCCGCTCTGTAGGCCCGGCCGGCGCTTGCCGATCAACCCAAATTTTTATCCAGGTTGAC  1424

Query  540   CTCGGATCAGGTAGGGATACCCGCTGAACTTAA  572
             |||||||||||||||||||||||||||||||||
Sbjct  1425  CTCGGATCAGGTAGGGATACCCGCTGAACTTAA  1457


>JACXYV010000040.1 Penicillium camemberti strain FM013=LCP06093 Pcam_S40, whole 
genome shotgun sequence
Length=23312

 Score = 1024 bits (554),  Expect = 0.0
 Identities = 567/573 (99%), Gaps = 2/573 (0%)
 Strand=Plus/Minus

Query  1     CAAGGTTTCCGTAGGTGAACCTGCGGAAGGATCATTACCGAGTGAGGGCCCTCTGGGTCC  60
             ||||||||||||||||||||||||||||||||||||||||||||||||||||||||||||
Sbjct  1281  CAAGGTTTCCGTAGGTGAACCTGCGGAAGGATCATTACCGAGTGAGGGCCCTCTGGGTCC  1222

Query  61    AACCTCCCACCCGTGTTTATTTTACCTTGTTGCTTcggcgggcccgccttaactggccgc  120
             ||||||||||||||||||||||||||||||||||||||||||||||||||||||||||||
Sbjct  1221  AACCTCCCACCCGTGTTTATTTTACCTTGTTGCTTCGGCGGGCCCGCCTTAACTGGCCGC  1162

Query  121   cggggggcttacgcccccgggcccgcgcccgccgAAGACACCCTCGAACTCTGTCTGAAG  180
             |||||| || ||||||||||||||||||||||||||||||||||||||||||||||||||
Sbjct  1161  CGGGGG-CTCACGCCCCCGGGCCCGCGCCCGCCGAAGACACCCTCGAACTCTGTCTGAAG  1103

Query  181   ATTGTAGTCTGAGTGAAAATATAAATTATTTAAAACTTTCAACAACGGATCTCTTGGTTC  240
             |||| |||||||||||||||||||||||||||||||||||||||||||||||||||||||
Sbjct  1102  ATTGAAGTCTGAGTGAAAATATAAATTATTTAAAACTTTCAACAACGGATCTCTTGGTTC  1043

Query  241   CGGCATCGATGAAGAACGCAGCGAAATGCGATACGTAATGTGAATTGCAAATTCAGTGAA  300
             ||||||||||||||||||||||||||||||||||||||||||||||||||||||||||||
Sbjct  1042  CGGCATCGATGAAGAACGCAGCGAAATGCGATACGTAATGTGAATTGCAAATTCAGTGAA  983

Query  301   TCATCGAGTCTTTGAACGCACATTGCGCCCCCTGGTATTCCGGGGGGCATGCCTGTCCGA  360
             ||||||||||||||||||||||||||||||||||||||||||| ||||||||||||||||
Sbjct  982   TCATCGAGTCTTTGAACGCACATTGCGCCCCCTGGTATTCCGGAGGGCATGCCTGTCCGA  923

Query  361   GCGTCATTGCTGCCCTCAAGCACGGCTTGTGTGTTGGGCCCCGTCCTCCGATC-CCGGGG  419
             ||||||||||||||||||||| ||||||||||||||||||||||||||||||| ||||||
Sbjct  922   GCGTCATTGCTGCCCTCAAGCCCGGCTTGTGTGTTGGGCCCCGTCCTCCGATCTCCGGGG  863

Query  420   GACGGGCCCGAAAGGCAGCGGCGGCACCGCGTCCGGTCCTCGAGCGTATGGGGCTTTGTC  479
             ||||||||||||||||||||||||||||||||||||||||||||||||||||||||||||
Sbjct  862   GACGGGCCCGAAAGGCAGCGGCGGCACCGCGTCCGGTCCTCGAGCGTATGGGGCTTTGTC  803

Query  480   ACCCGCTCTGTAGGCCCGGCCGGCGCTTGCCGATCAACCCAAATTTTTATCCAGGTTGAC  539
             ||||||||||||||||||||||||||||||||||||||||||||||||||||||||||||
Sbjct  802   ACCCGCTCTGTAGGCCCGGCCGGCGCTTGCCGATCAACCCAAATTTTTATCCAGGTTGAC  743

Query  540   CTCGGATCAGGTAGGGATACCCGCTGAACTTAA  572
             |||||||||||||||||||||||||||||||||
Sbjct  742   CTCGGATCAGGTAGGGATACCCGCTGAACTTAA  710


 Score = 1016 bits (550),  Expect = 0.0
 Identities = 565/572 (99%), Gaps = 1/572 (0%)
 Strand=Plus/Minus

Query  1     CAAGGTTTCCGTAGGTGAACCTGCGGAAGGATCATTACCGAGTGAGGGCCCTCTGGGTCC  60
             ||||||||||||||||||||||||||||||||||||||||||||||||||||||||||||
Sbjct  9567  CAAGGTTTCCGTAGGTGAACCTGCGGAAGGATCATTACCGAGTGAGGGCCCTCTGGGTCC  9508

Query  61    AACCTCCCACCCGTGTTTATTTTACCTTGTTGCTTcggcgggcccgccttaactggccgc  120
             ||||||||||||||||||||||||||||||||||||||||||||||||||||||||||||
Sbjct  9507  AACCTCCCACCCGTGTTTATTTTACCTTGTTGCTTCGGCGGGCCCGCCTTAACTGGCCGC  9448

Query  121   cggggggcttacgcccccgggcccgcgcccgccgAAGACACCCTCGAACTCTGTCTGAAG  180
             |||||| || ||||||||||||||||||||||||||||||||||||||||||||||||||
Sbjct  9447  CGGGGG-CTCACGCCCCCGGGCCCGCGCCCGCCGAAGACACCCTCGAACTCTGTCTGAAG  9389

Query  181   ATTGTAGTCTGAGTGAAAATATAAATTATTTAAAACTTTCAACAACGGATCTCTTGGTTC  240
             |||| |||||||||||||||||||||||||||||||||||||||||||||||||||||||
Sbjct  9388  ATTGAAGTCTGAGTGAAAATATAAATTATTTAAAACTTTCAACAACGGATCTCTTGGTTC  9329

Query  241   CGGCATCGATGAAGAACGCAGCGAAATGCGATACGTAATGTGAATTGCAAATTCAGTGAA  300
             ||||||||||||||||||||||||||||||||||||||||||||||||||||||||||||
Sbjct  9328  CGGCATCGATGAAGAACGCAGCGAAATGCGATACGTAATGTGAATTGCAAATTCAGTGAA  9269

Query  301   TCATCGAGTCTTTGAACGCACATTGCGCCCCCTGGTATTCCGGGGGGCATGCCTGTCCGA  360
             ||||||||||||||||||||||||||||||||||||||||||| ||||||||||||||||
Sbjct  9268  TCATCGAGTCTTTGAACGCACATTGCGCCCCCTGGTATTCCGGAGGGCATGCCTGTCCGA  9209

Query  361   GCGTCATTGCTGCCCTCAAGCACGGCTTGTGTGTTGGGCCCCGTCCTCCGATCCCGGGGG  420
             ||||||||||||||||||||| ||||||||||||||||||||||||||||||| | ||||
Sbjct  9208  GCGTCATTGCTGCCCTCAAGCCCGGCTTGTGTGTTGGGCCCCGTCCTCCGATCTCCGGGG  9149

Query  421   ACGGGCCCGAAAGGCAGCGGCGGCACCGCGTCCGGTCCTCGAGCGTATGGGGCTTTGTCA  480
             ||||||||||||||||||||||||||||||||||||||||||||||||||||||||||||
Sbjct  9148  ACGGGCCCGAAAGGCAGCGGCGGCACCGCGTCCGGTCCTCGAGCGTATGGGGCTTTGTCA  9089

Query  481   CCCGCTCTGTAGGCCCGGCCGGCGCTTGCCGATCAACCCAAATTTTTATCCAGGTTGACC  540
             ||||||||||||||||||||||||||||||||||||||||||||||||||||||||||||
Sbjct  9088  CCCGCTCTGTAGGCCCGGCCGGCGCTTGCCGATCAACCCAAATTTTTATCCAGGTTGACC  9029

Query  541   TCGGATCAGGTAGGGATACCCGCTGAACTTAA  572
             ||||||||||||||||||||||||||||||||
Sbjct  9028  TCGGATCAGGTAGGGATACCCGCTGAACTTAA  8997


 Score = 1000 bits (541),  Expect = 0.0
 Identities = 562/572 (98%), Gaps = 2/572 (0%)
 Strand=Plus/Minus

Query  1      CAAGGTTTCCGTAGGTGAACCTGCGGAAGGATCATTACCGAGTGAGGGCCCTCTGGGTCC  60
              ||||||||||||||||||||||||||||||||||||||||||||||||||||||||||||
Sbjct  17879  CAAGGTTTCCGTAGGTGAACCTGCGGAAGGATCATTACCGAGTGAGGGCCCTCTGGGTCC  17820

Query  61     AACCTCCCACCCGTGTTTATTTTACCTTGTTGCTTcggcgggcccgccttaactggccgc  120
              |||||||||||||||||||||||||||||||||||||||||  |||||||||||||||||
Sbjct  17819  AACCTCCCACCCGTGTTTATTTTACCTTGTTGCTTCGGCGGCGCCGCCTTAACTGGCCGC  17760

Query  121    cggggggcttacgcccccgggcccgcgcccgccgAAGACACCCTCGAACTCTGTCTGAAG  180
              |||||| || ||||||||||||||||||||||||||||||||||||||||||||||||||
Sbjct  17759  CGGGGG-CTCACGCCCCCGGGCCCGCGCCCGCCGAAGACACCCTCGAACTCTGTCTGAAG  17701

Query  181    ATTGTAGTCTGAGTGAAAATATAAATTATTTAAAACTTTCAACAACGGATCTCTTGGTTC  240
              |||| |||||||||||||||||||||||||||||||||||||||||||||||||||||||
Sbjct  17700  ATTGAAGTCTGAGTGAAAATATAAATTATTTAAAACTTTCAACAACGGATCTCTTGGTTC  17641

Query  241    CGGCATCGATGAAGAACGCAGCGAAATGCGATACGTAATGTGAATTGCAAATTCAGTGAA  300
              ||||||||||||||||||||||||||||||||||||||||||||||||||||||||||||
Sbjct  17640  CGGCATCGATGAAGAACGCAGCGAAATGCGATACGTAATGTGAATTGCAAATTCAGTGAA  17581

Query  301    TCATCGAGTCTTTGAACGCACATTGCGCCCCCTGGTATTCCGGGGGGCATGCCTGTCCGA  360
              ||||||||||||||||||||||||||||||| ||||||||||| ||||||||||||||||
Sbjct  17580  TCATCGAGTCTTTGAACGCACATTGCGCCCC-TGGTATTCCGGAGGGCATGCCTGTCCGA  17522

Query  361    GCGTCATTGCTGCCCTCAAGCACGGCTTGTGTGTTGGGCCCCGTCCTCCGATCCCGGGGG  420
              ||||||||||||||||||||| ||||||||||||||||||||||||||||||| | ||||
Sbjct  17521  GCGTCATTGCTGCCCTCAAGCCCGGCTTGTGTGTTGGGCCCCGTCCTCCGATCTCCGGGG  17462

Query  421    ACGGGCCCGAAAGGCAGCGGCGGCACCGCGTCCGGTCCTCGAGCGTATGGGGCTTTGTCA  480
              ||||||||||||||||||||||||||||||||||||||||||||||||||||||||||||
Sbjct  17461  ACGGGCCCGAAAGGCAGCGGCGGCACCGCGTCCGGTCCTCGAGCGTATGGGGCTTTGTCA  17402

Query  481    CCCGCTCTGTAGGCCCGGCCGGCGCTTGCCGATCAACCCAAATTTTTATCCAGGTTGACC  540
              ||||||||||||||||||||||||||||||||||||||||||||||||||||||||||||
Sbjct  17401  CCCGCTCTGTAGGCCCGGCCGGCGCTTGCCGATCAACCCAAATTTTTATCCAGGTTGACC  17342

Query  541    TCGGATCAGGTAGGGATACCCGCTGAACTTAA  572
              ||||||||||||||||||||||||||||||||
Sbjct  17341  TCGGATCAGGTAGGGATACCCGCTGAACTTAA  17310


>JACXYV010000030.1 Penicillium camemberti strain FM013=LCP06093 Pcam_S30, whole 
genome shotgun sequence
Length=80904

 Score = 1024 bits (554),  Expect = 0.0
 Identities = 567/573 (99%), Gaps = 2/573 (0%)
 Strand=Plus/Plus

Query  1      CAAGGTTTCCGTAGGTGAACCTGCGGAAGGATCATTACCGAGTGAGGGCCCTCTGGGTCC  60
              ||||||||||||||||||||||||||||||||||||||||||||||||||||||||||||
Sbjct  41072  CAAGGTTTCCGTAGGTGAACCTGCGGAAGGATCATTACCGAGTGAGGGCCCTCTGGGTCC  41131

Query  61     AACCTCCCACCCGTGTTTATTTTACCTTGTTGCTTcggcgggcccgccttaactggccgc  120
              ||||||||||||||||||||||||||||||||||||||||||||||||||||||||||||
Sbjct  41132  AACCTCCCACCCGTGTTTATTTTACCTTGTTGCTTCGGCGGGCCCGCCTTAACTGGCCGC  41191

Query  121    cggggggcttacgcccccgggcccgcgcccgccgAAGACACCCTCGAACTCTGTCTGAAG  180
              | ||||||| ||||||||||||||||||||||||||||||||||||||||||||||||||
Sbjct  41192  C-GGGGGCTCACGCCCCCGGGCCCGCGCCCGCCGAAGACACCCTCGAACTCTGTCTGAAG  41250

Query  181    ATTGTAGTCTGAGTGAAAATATAAATTATTTAAAACTTTCAACAACGGATCTCTTGGTTC  240
              |||| |||||||||||||||||||||||||||||||||||||||||||||||||||||||
Sbjct  41251  ATTGAAGTCTGAGTGAAAATATAAATTATTTAAAACTTTCAACAACGGATCTCTTGGTTC  41310

Query  241    CGGCATCGATGAAGAACGCAGCGAAATGCGATACGTAATGTGAATTGCAAATTCAGTGAA  300
              ||||||||||||||||||||||||||||||||||||||||||||||||||||||||||||
Sbjct  41311  CGGCATCGATGAAGAACGCAGCGAAATGCGATACGTAATGTGAATTGCAAATTCAGTGAA  41370

Query  301    TCATCGAGTCTTTGAACGCACATTGCGCCCCCTGGTATTCCGGGGGGCATGCCTGTCCGA  360
              ||||||||||||||||||||||||||||||||||||||||||| ||||||||||||||||
Sbjct  41371  TCATCGAGTCTTTGAACGCACATTGCGCCCCCTGGTATTCCGGAGGGCATGCCTGTCCGA  41430

Query  361    GCGTCATTGCTGCCCTCAAGCACGGCTTGTGTGTTGGGCCCCGTCCTCCGATC-CCGGGG  419
              ||||||||||||||||||||| ||||||||||||||||||||||||||||||| ||||||
Sbjct  41431  GCGTCATTGCTGCCCTCAAGCCCGGCTTGTGTGTTGGGCCCCGTCCTCCGATCTCCGGGG  41490

Query  420    GACGGGCCCGAAAGGCAGCGGCGGCACCGCGTCCGGTCCTCGAGCGTATGGGGCTTTGTC  479
              ||||||||||||||||||||||||||||||||||||||||||||||||||||||||||||
Sbjct  41491  GACGGGCCCGAAAGGCAGCGGCGGCACCGCGTCCGGTCCTCGAGCGTATGGGGCTTTGTC  41550

Query  480    ACCCGCTCTGTAGGCCCGGCCGGCGCTTGCCGATCAACCCAAATTTTTATCCAGGTTGAC  539
              ||||||||||||||||||||||||||||||||||||||||||||||||||||||||||||
Sbjct  41551  ACCCGCTCTGTAGGCCCGGCCGGCGCTTGCCGATCAACCCAAATTTTTATCCAGGTTGAC  41610

Query  540    CTCGGATCAGGTAGGGATACCCGCTGAACTTAA  572
              |||||||||||||||||||||||||||||||||
Sbjct  41611  CTCGGATCAGGTAGGGATACCCGCTGAACTTAA  41643


 Score = 1016 bits (550),  Expect = 0.0
 Identities = 566/573 (99%), Gaps = 3/573 (1%)
 Strand=Plus/Plus

Query  1      CAAGGTTTCCGTAGGTGAACCTGCGGAAGGATCATTACCGAGTGAGGGCCCTCTGGGTCC  60
              ||||||||||||||||||||||||||||||||||||||||||||||||||||||||||||
Sbjct  49378  CAAGGTTTCCGTAGGTGAACCTGCGGAAGGATCATTACCGAGTGAGGGCCCTCTGGGTCC  49437

Query  61     AACCTCCCACCCGTGTTTATTTTACCTTGTTGCTTcggcgggcccgccttaactggccgc  120
              ||||||||||||||||||||||||||||||||||||||||||||||||||||||||||||
Sbjct  49438  AACCTCCCACCCGTGTTTATTTTACCTTGTTGCTTCGGCGGGCCCGCCTTAACTGGCCGC  49497

Query  121    cggggggcttacgcccccgggcccgcgcccgccgAAGACACCCTCGAACTCTGTCTGAAG  180
              |||||| || ||| ||||||||||||||||||||||||||||||||||||||||||||||
Sbjct  49498  CGGGGG-CTCACG-CCCCGGGCCCGCGCCCGCCGAAGACACCCTCGAACTCTGTCTGAAG  49555

Query  181    ATTGTAGTCTGAGTGAAAATATAAATTATTTAAAACTTTCAACAACGGATCTCTTGGTTC  240
              |||| |||||||||||||||||||||||||||||||||||||||||||||||||||||||
Sbjct  49556  ATTGAAGTCTGAGTGAAAATATAAATTATTTAAAACTTTCAACAACGGATCTCTTGGTTC  49615

Query  241    CGGCATCGATGAAGAACGCAGCGAAATGCGATACGTAATGTGAATTGCAAATTCAGTGAA  300
              ||||||||||||||||||||||||||||||||||||||||||||||||||||||||||||
Sbjct  49616  CGGCATCGATGAAGAACGCAGCGAAATGCGATACGTAATGTGAATTGCAAATTCAGTGAA  49675

Query  301    TCATCGAGTCTTTGAACGCACATTGCGCCCCCTGGTATTCCGGGGGGCATGCCTGTCCGA  360
              ||||||||||||||||||||||||||||||||||||||||||| ||||||||||||||||
Sbjct  49676  TCATCGAGTCTTTGAACGCACATTGCGCCCCCTGGTATTCCGGAGGGCATGCCTGTCCGA  49735

Query  361    GCGTCATTGCTGCCCTCAAGCACGGCTTGTGTGTTGGGCCCCGTCCTCCGATC-CCGGGG  419
              ||||||||||||||||||||| ||||||||||||||||||||||||||||||| ||||||
Sbjct  49736  GCGTCATTGCTGCCCTCAAGCCCGGCTTGTGTGTTGGGCCCCGTCCTCCGATCTCCGGGG  49795

Query  420    GACGGGCCCGAAAGGCAGCGGCGGCACCGCGTCCGGTCCTCGAGCGTATGGGGCTTTGTC  479
              ||||||||||||||||||||||||||||||||||||||||||||||||||||||||||||
Sbjct  49796  GACGGGCCCGAAAGGCAGCGGCGGCACCGCGTCCGGTCCTCGAGCGTATGGGGCTTTGTC  49855

Query  480    ACCCGCTCTGTAGGCCCGGCCGGCGCTTGCCGATCAACCCAAATTTTTATCCAGGTTGAC  539
              ||||||||||||||||||||||||||||||||||||||||||||||||||||||||||||
Sbjct  49856  ACCCGCTCTGTAGGCCCGGCCGGCGCTTGCCGATCAACCCAAATTTTTATCCAGGTTGAC  49915

Query  540    CTCGGATCAGGTAGGGATACCCGCTGAACTTAA  572
              |||||||||||||||||||||||||||||||||
Sbjct  49916  CTCGGATCAGGTAGGGATACCCGCTGAACTTAA  49948


 Score = 1016 bits (550),  Expect = 0.0
 Identities = 566/573 (99%), Gaps = 3/573 (1%)
 Strand=Plus/Plus

Query  1      CAAGGTTTCCGTAGGTGAACCTGCGGAAGGATCATTACCGAGTGAGGGCCCTCTGGGTCC  60
              ||||||||||||||||||||||||||||||||||||||||||||||||||||||||||||
Sbjct  66002  CAAGGTTTCCGTAGGTGAACCTGCGGAAGGATCATTACCGAGTGAGGGCCCTCTGGGTCC  66061

Query  61     AACCTCCCACCCGTGTTTATTTTACCTTGTTGCTTcggcgggcccgccttaactggccgc  120
              ||||||||||||||||||||||||||||||||||||||||||||||||||||||||||||
Sbjct  66062  AACCTCCCACCCGTGTTTATTTTACCTTGTTGCTTCGGCGGGCCCGCCTTAACTGGCCGC  66121

Query  121    cggggggcttacgcccccgggcccgcgcccgccgAAGACACCCTCGAACTCTGTCTGAAG  180
              ||||||||| ||||||||||||||||| ||||||||||||||||||||||||||||||||
Sbjct  66122  CGGGGGGCTCACGCCCCCGGGCCCGCG-CCGCCGAAGACACCCTCGAACTCTGTCTGAAG  66180

Query  181    ATTGTAGTCTGAGTGAAAATATAAATTATTTAAAACTTTCAACAACGGATCTCTTGGTTC  240
              |||| |||||||||||||||||||||||||||||||||||||||||||||||||||||||
Sbjct  66181  ATTGAAGTCTGAGTGAAAATATAAATTATTTAAAACTTTCAACAACGGATCTCTTGGTTC  66240

Query  241    CGGCATCGATGAAGAACGCAGCGAAATGCGATACGTAATGTGAATTGCAAATTCAGTGAA  300
              ||||||||||||||||||||||||||||||||||||||||||||||||||||||||||||
Sbjct  66241  CGGCATCGATGAAGAACGCAGCGAAATGCGATACGTAATGTGAATTGCAAATTCAGTGAA  66300

Query  301    TCATCGAGTCTTTGAACGCACATTGCGCCCCCTGGTATTCCGGGGGGCATGCCTGTCCGA  360
              ||||||||||||||||||||||||||||||||||||||||||| |||||||||||| |||
Sbjct  66301  TCATCGAGTCTTTGAACGCACATTGCGCCCCCTGGTATTCCGGAGGGCATGCCTGT-CGA  66359

Query  361    GCGTCATTGCTGCCCTCAAGCACGGCTTGTGTGTTGGGCCCCGTCCTCCGATC-CCGGGG  419
              ||||||||||||||||||||| ||||||||||||||||||||||||||||||| ||||||
Sbjct  66360  GCGTCATTGCTGCCCTCAAGCCCGGCTTGTGTGTTGGGCCCCGTCCTCCGATCTCCGGGG  66419

Query  420    GACGGGCCCGAAAGGCAGCGGCGGCACCGCGTCCGGTCCTCGAGCGTATGGGGCTTTGTC  479
              ||||||||||||||||||||||||||||||||||||||||||||||||||||||||||||
Sbjct  66420  GACGGGCCCGAAAGGCAGCGGCGGCACCGCGTCCGGTCCTCGAGCGTATGGGGCTTTGTC  66479

Query  480    ACCCGCTCTGTAGGCCCGGCCGGCGCTTGCCGATCAACCCAAATTTTTATCCAGGTTGAC  539
              ||||||||||||||||||||||||||||||||||||||||||||||||||||||||||||
Sbjct  66480  ACCCGCTCTGTAGGCCCGGCCGGCGCTTGCCGATCAACCCAAATTTTTATCCAGGTTGAC  66539

Query  540    CTCGGATCAGGTAGGGATACCCGCTGAACTTAA  572
              |||||||||||||||||||||||||||||||||
Sbjct  66540  CTCGGATCAGGTAGGGATACCCGCTGAACTTAA  66572


 Score = 1013 bits (548),  Expect = 0.0
 Identities = 566/574 (99%), Gaps = 4/574 (1%)
 Strand=Plus/Plus

Query  1      CAAGGTTTCCGTAGGTGAACCTGCGGAAGGATCATTACCGAGTGAGGGCCCTCTGG-GTC  59
              |||||||||||||||||||||||||||||||||||||||||||||||||||||||| |||
Sbjct  16224  CAAGGTTTCCGTAGGTGAACCTGCGGAAGGATCATTACCGAGTGAGGGCCCTCTGGCGTC  16283

Query  60     CAACCTCCCACCCGTGTTTATTTTACCTTGTTGCTTcggcgggcccgccttaactggccg  119
              ||||||||||||||||||||||||||||||||||||||||||||||||||||||||||||
Sbjct  16284  CAACCTCCCACCCGTGTTTATTTTACCTTGTTGCTTCGGCGGGCCCGCCTTAACTGGCCG  16343

Query  120    ccggggggcttacgcccccgggcccgcgcccgccgAAGACACCCTCGAACTCTGTCTGAA  179
              |||||||||| |||||||||||||||||||||||||||||||||||||||||||||||||
Sbjct  16344  CCGGGGGGCTCACGCCCCCGGGCCCGCGCCCGCCGAAGACACCCTCGAACTCTGTCTGAA  16403

Query  180    GATTGTAGTCTGAGTGAAAATATAAATTATTTAAAACTTTCAACAACGGATCTCTTGGTT  239
              ||||| ||||||||||||||||||||||||||||||||||||||||||||||||||||||
Sbjct  16404  GATTGAAGTCTGAGTGAAAATATAAATTATTTAAAACTTTCAACAACGGATCTCTTGGTT  16463

Query  240    CCGGCATCGATGAAGAACGCAGCGAAATGCGATACGTAATGTGAATTGCAAATTCAGTGA  299
              ||||||||||||||||||||||||||||||||||||||||||||||||||||||||||||
Sbjct  16464  CCGGCATCGATGAAGAACGCAGCGAAATGCGATACGTAATGTGAATTGCAAATTCAGTGA  16523

Query  300    ATCATCGAGTCTTTGAACGCACATTGCGCCCCCTGGTATTCCGGGGGGCATGCCTGTCCG  359
              |||||||||||||||||||||||||||| ||||||||||||||| |||||||||||| ||
Sbjct  16524  ATCATCGAGTCTTTGAACGCACATTGCG-CCCCTGGTATTCCGGAGGGCATGCCTGT-CG  16581

Query  360    AGCGTCATTGCTGCCCTCAAGCACGGCTTGTGTGTTGGGCCCCGTCCTCCGATC-CCGGG  418
              |||||||||||||||||||||| ||||||||||||||||||||||||||||||| |||||
Sbjct  16582  AGCGTCATTGCTGCCCTCAAGCCCGGCTTGTGTGTTGGGCCCCGTCCTCCGATCTCCGGG  16641

Query  419    GGACGGGCCCGAAAGGCAGCGGCGGCACCGCGTCCGGTCCTCGAGCGTATGGGGCTTTGT  478
              ||||||||||||||||||||||||||||||||||||||||||||||||||||||||||||
Sbjct  16642  GGACGGGCCCGAAAGGCAGCGGCGGCACCGCGTCCGGTCCTCGAGCGTATGGGGCTTTGT  16701

Query  479    CACCCGCTCTGTAGGCCCGGCCGGCGCTTGCCGATCAACCCAAATTTTTATCCAGGTTGA  538
              ||||||||||||||||||||||||||||||||||||||||||||||||||||||||||||
Sbjct  16702  CACCCGCTCTGTAGGCCCGGCCGGCGCTTGCCGATCAACCCAAATTTTTATCCAGGTTGA  16761

Query  539    CCTCGGATCAGGTAGGGATACCCGCTGAACTTAA  572
              ||||||||||||||||||||||||||||||||||
Sbjct  16762  CCTCGGATCAGGTAGGGATACCCGCTGAACTTAA  16795


 Score = 1013 bits (548),  Expect = 0.0
 Identities = 566/574 (99%), Gaps = 4/574 (1%)
 Strand=Plus/Plus

Query  1      CAAGGTTTCCGTAGGTGAACCTGCGGAAGGATCATTACCGAGTGAGGGCCCTCTGGGTCC  60
              ||||||||||||||||||||||||||||||||||||||||||||||||||||||||||||
Sbjct  57689  CAAGGTTTCCGTAGGTGAACCTGCGGAAGGATCATTACCGAGTGAGGGCCCTCTGGGTCC  57748

Query  61     AACCTCCCACCCGTGTTTATTTTACCTTGTTGCTTcggcgggcccgccttaactggccgc  120
              ||||||||||||||||||||||||||||||||||||||||||||||||||||||||||||
Sbjct  57749  AACCTCCCACCCGTGTTTATTTTACCTTGTTGCTTCGGCGGGCCCGCCTTAACTGGCCGC  57808

Query  121    cggggggcttacgcccccgggcccgcgcccgccgAAGACACCCTCGAACTCTGTCTGAAG  180
              ||||||||| ||| ||||||||||||||||||||||||||||||||||||||||||||||
Sbjct  57809  CGGGGGGCTCACG-CCCCGGGCCCGCGCCCGCCGAAGACACCCTCGAACTCTGTCTGAAG  57867

Query  181    ATTGTAGTCTGAGTGAAAATATAAATTATTTAAAACTTTCAACAACGGATCTCTTGGTTC  240
              |||| |||||||||||||||||||||||||||||||||||||||||||||||||||||||
Sbjct  57868  ATTGAAGTCTGAGTGAAAATATAAATTATTTAAAACTTTCAACAACGGATCTCTTGGTTC  57927

Query  241    CGGCATCGATGAAGAACGCAGCGAAATGCGATACGTAATGTGAATTGCAAATTCAGTGAA  300
              ||||||||||||||||||||||||||||||||||||||||||||||||||||||||||||
Sbjct  57928  CGGCATCGATGAAGAACGCAGCGAAATGCGATACGTAATGTGAATTGCAAATTCAGTGAA  57987

Query  301    TCATCGAGTCTTTGAACGCACATTGCGCCCCCTGGTATTCCGGGGGGCATGCCTGTCCGA  360
              ||||||||||||||||||||||||||| ||||||||||||||| ||||||||||||||||
Sbjct  57988  TCATCGAGTCTTTGAACGCACATTGCG-CCCCTGGTATTCCGGAGGGCATGCCTGTCCGA  58046

Query  361    GCGTCATTGCTGCCCTCAAGCACGGCTTGTGTGTTGGGCCCCGTCCTCCGATC-CCGGGG  419
              ||||||||||||||||||||| ||||||||||||||||||||||||||||||| ||||||
Sbjct  58047  GCGTCATTGCTGCCCTCAAGCCCGGCTTGTGTGTTGGGCCCCGTCCTCCGATCTCCGGGG  58106

Query  420    GACGGGCC-CGAAAGGCAGCGGCGGCACCGCGTCCGGTCCTCGAGCGTATGGGGCTTTGT  478
              |||||||| |||||||||||||||||||||||||||||||||||||||||||||||||||
Sbjct  58107  GACGGGCCGCGAAAGGCAGCGGCGGCACCGCGTCCGGTCCTCGAGCGTATGGGGCTTTGT  58166

Query  479    CACCCGCTCTGTAGGCCCGGCCGGCGCTTGCCGATCAACCCAAATTTTTATCCAGGTTGA  538
              ||||||||||||||||||||||||||||||||||||||||||||||||||||||||||||
Sbjct  58167  CACCCGCTCTGTAGGCCCGGCCGGCGCTTGCCGATCAACCCAAATTTTTATCCAGGTTGA  58226

Query  539    CCTCGGATCAGGTAGGGATACCCGCTGAACTTAA  572
              ||||||||||||||||||||||||||||||||||
Sbjct  58227  CCTCGGATCAGGTAGGGATACCCGCTGAACTTAA  58260


 Score = 1013 bits (548),  Expect = 0.0
 Identities = 565/573 (99%), Gaps = 1/573 (0%)
 Strand=Plus/Plus

Query  1      CAAGGTTTCCGTAGGTGAACCTGCGGAAGGATCATTACCGAGTGAGGGCCCTCTGGGTCC  60
              ||||||||||||||||||||||||||||||||||||||||||||||||||||||||||||
Sbjct  74298  CAAGGTTTCCGTAGGTGAACCTGCGGAAGGATCATTACCGAGTGAGGGCCCTCTGGGTCC  74357

Query  61     AACCTCCCACCCGTGTTTATTTTACCTTGTTGCTTcggcgggcccgccttaactggccgc  120
              ||||||||||||||||||||||||||||||||||||||||||||||||||||||||||||
Sbjct  74358  AACCTCCCACCCGTGTTTATTTTACCTTGTTGCTTCGGCGGGCCCGCCTTAACTGGCCGC  74417

Query  121    cggggggcttacgcccccgggcccgcgcccgccgAAGACACCCTCGAACTCTGTCTGAAG  180
              ||||||||| ||||||||||||||||||||||||||||||||||||||||||||||||||
Sbjct  74418  CGGGGGGCTCACGCCCCCGGGCCCGCGCCCGCCGAAGACACCCTCGAACTCTGTCTGAAG  74477

Query  181    ATTGTAGTCTGAGTGAAAATATAAATTATTTAAAACTTTCAACAACGGATCTCTTGGTTC  240
              |||| |||||||||||||||||||||||||||||||||||||||||||||||||||||||
Sbjct  74478  ATTGAAGTCTGAGTGAAAATATAAATTATTTAAAACTTTCAACAACGGATCTCTTGGTTC  74537

Query  241    CGGCATCGATGAAGAACGCAGCGAAATGCGATACGTAATGTGAATTGCAAATTCAGTGAA  300
              ||||||||||||||||||||||||||||||||||||||||||||||||||||||||||||
Sbjct  74538  CGGCATCGATGAAGAACGCAGCGAAATGCGATACGTAATGTGAATTGCAAATTCAGTGAA  74597

Query  301    TCATCGAGTCTTTGAACGCACATTGCGCCCCCTGGTATTCCGGGGGGCATGCCTGTCCGA  360
              ||||||||||||||||||||||||||||||||||||||||||| ||||||||||||||||
Sbjct  74598  TCATCGAGTCTTTGAACGCACATTGCGCCCCCTGGTATTCCGGAGGGCATGCCTGTCCGA  74657

Query  361    GCGTCATTGCTGCCCTCAAGCACGGCTTGTGTGTTGGGCCCCGTCCTCCGATCCCGGGGG  420
              ||||||||||||||||||||| ||||||||||||||||||||||||||||||| | ||||
Sbjct  74658  GCGTCATTGCTGCCCTCAAGCCCGGCTTGTGTGTTGGGCCCCGTCCTCCGATCTCCGGGG  74717

Query  421    ACGGGCCCGAAAGGCAGCGGCGGCACCGCGTCCGGTCCTCGAGCGTATGGGGCTTTGTCA  480
              ||||||||||||||||||||||||||||||||||||||||||||||||||||||||||||
Sbjct  74718  ACGGGCCCGAAAGGCAGCGGCGGCACCGCGTCCGGTCCTCGAGCGTATGGGGCTTTGTCA  74777

Query  481    CCCGCTCTGTAGGCC-CGGCCGGCGCTTGCCGATCAACCCAAATTTTTATCCAGGTTGAC  539
              ||||||||||||||| | ||||||||||||||||||||||||||||||||||||||||||
Sbjct  74778  CCCGCTCTGTAGGCCGCCGCCGGCGCTTGCCGATCAACCCAAATTTTTATCCAGGTTGAC  74837

Query  540    CTCGGATCAGGTAGGGATACCCGCTGAACTTAA  572
              |||||||||||||||||||||||||||||||||
Sbjct  74838  CTCGGATCAGGTAGGGATACCCGCTGAACTTAA  74870


 Score = 1005 bits (544),  Expect = 0.0
 Identities = 565/574 (98%), Gaps = 5/574 (1%)
 Strand=Plus/Plus

Query  1      CAAGGTTTCCGTAGGTGAACCTGCGGAAGGATCATTACCGAGTGAGGGCCCTCTGGGTCC  60
              ||||||||||||||||||||||||||||||||||||||||||||| ||||||||||||||
Sbjct  24534  CAAGGTTTCCGTAGGTGAACCTGCGGAAGGATCATTACCGAGTGA-GGCCCTCTGGGTCC  24592

Query  61     AACCTCCCACCCGTGTTTATTTTACCTTGTTGCTTcggcgggcccgccttaactggccgc  120
              ||||||||||||||||||||||||||||||||||||||||||||||||||||||||||||
Sbjct  24593  AACCTCCCACCCGTGTTTATTTTACCTTGTTGCTTCGGCGGGCCCGCCTTAACTGGCCGC  24652

Query  121    cggggggcttacgcccccgggcccgcgcccgccgAAGACACCCTCGAACTCTGTCTGAAG  180
              | ||||||| ||||||||||||||||||||||||||||||||||||||||||||||||||
Sbjct  24653  C-GGGGGCTCACGCCCCCGGGCCCGCGCCCGCCGAAGACACCCTCGAACTCTGTCTGAAG  24711

Query  181    ATTGTAGTCTGAGTGAAAATATAAATTATTTAAAACTTTCAACAACGGATCTCTTGGTTC  240
              |||| |||||||||||||||||||||||||||||||||||||||||||||||||||||||
Sbjct  24712  ATTGAAGTCTGAGTGAAAATATAAATTATTTAAAACTTTCAACAACGGATCTCTTGGTTC  24771

Query  241    CGGCATCGATGAAGAACGCAGCGAAATGCGATACGTAATGTGAATTGCAAATTCAGTGAA  300
              ||||||||||||||||||||||||||||||||||||||||||||||||||||||||||||
Sbjct  24772  CGGCATCGATGAAGAACGCAGCGAAATGCGATACGTAATGTGAATTGCAAATTCAGTGAA  24831

Query  301    TCATCGAGTCTTTGAACGCACATTGCGCCCCCTGGTATTCCGGGGGGCATGCCTGTCCGA  360
              ||||||||||||||||||||||||||||||||||||||||||| ||||||||||||||||
Sbjct  24832  TCATCGAGTCTTTGAACGCACATTGCGCCCCCTGGTATTCCGGAGGGCATGCCTGTCCGA  24891

Query  361    GCGTCATTGCTGCCCTCAAGCACGGCTTGTGTGTTGGGCCCCGTCCTCCGATC-CCGGGG  419
              ||||||||||||||||||||| ||||||||||||||||||||||| ||||||| ||||||
Sbjct  24892  GCGTCATTGCTGCCCTCAAGCCCGGCTTGTGTGTTGGGCCCCGTC-TCCGATCTCCGGGG  24950

Query  420    GACGGGCCCGAAAGGCAGCGGCGGCACCGCGTCCG-GTCCTCGAGCGTATGGGGCTTTGT  478
              ||||||||||||||||||||||||||||||||||| ||||||||||||||||||||||||
Sbjct  24951  GACGGGCCCGAAAGGCAGCGGCGGCACCGCGTCCGCGTCCTCGAGCGTATGGGGCTTTGT  25010

Query  479    CACCCGCTCTGTAGGCCCGGCCGGCGCTTGCCGATCAACCCAAATTTTTATCCAGGTTGA  538
              ||||||||||||||||||||||||||||||||||||||||||||||||||||||||||||
Sbjct  25011  CACCCGCTCTGTAGGCCCGGCCGGCGCTTGCCGATCAACCCAAATTTTTATCCAGGTTGA  25070

Query  539    CCTCGGATCAGGTAGGGATACCCGCTGAACTTAA  572
              ||||||||||||||||||||||||||||||||||
Sbjct  25071  CCTCGGATCAGGTAGGGATACCCGCTGAACTTAA  25104


 Score = 977 bits (529),  Expect = 0.0
 Identities = 561/575 (98%), Gaps = 8/575 (1%)
 Strand=Plus/Plus

Query  1      CAAGGTTTCCGTAGGTGAACCTGCGGAAGGATCATTACCGAGTGAGGGCCCTCTGGGTCC  60
              ||||||||||||||||||||||||||||||||||||||||||||||||||||||||||||
Sbjct  32763  CAAGGTTTCCGTAGGTGAACCTGCGGAAGGATCATTACCGAGTGAGGGCCCTCTGGGTCC  32822

Query  61     AACCTCCCACCCGTGTTTATTTTACCTTGTTGCTTcggcgggcccgccttaactggc-cg  119
              ||||||||||||||||||| ||||||||||||||||||||||||||||||||||||| ||
Sbjct  32823  AACCTCCCACCCGTGTTTA-TTTACCTTGTTGCTTCGGCGGGCCCGCCTTAACTGGCGCG  32881

Query  120    ccggggggcttacgcccccgggcccgcgcccgccgAAGACACCCTCGAACTCTGTCTGAA  179
              |||||||||| ||||||||||| |||||||||||||||||||||||||||||||||||||
Sbjct  32882  CCGGGGGGCTCACGCCCCCGGG-CCGCGCCCGCCGAAGACACCCTCGAACTCTGTCTGAA  32940

Query  180    GATTGTAGTCTGAGTGAAAATATAAATTATTTAAAACTTTCAACAACGGATCTCTTGGTT  239
              ||||| ||||||||||||||||||||||||||||||||||||||||||||||||||||||
Sbjct  32941  GATTGAAGTCTGAGTGAAAATATAAATTATTTAAAACTTTCAACAACGGATCTCTTGGTT  33000

Query  240    CCGG-CATCGATGAAGAACGCAGCGAAATGCGATACGTAATGTGAATTGCAAATTCAGTG  298
              |||| |||||||||||||||||||||||||||||||||||||||||||||||||||||||
Sbjct  33001  CCGGCCATCGATGAAGAACGCAGCGAAATGCGATACGTAATGTGAATTGCAAATTCAGTG  33060

Query  299    AATCATCGAGTCTTTGAACGCACATTGCGCCCCCTGGTATTCCGGGGGGCATGCCTGTCC  358
              ||||||||||||||||||||||||||||||||||||||||||||| ||||||||||||||
Sbjct  33061  AATCATCGAGTCTTTGAACGCACATTGCGCCCCCTGGTATTCCGGAGGGCATGCCTGTCC  33120

Query  359    GAGCGTCATTGCTGCCCTCAAGCACGGCTTGTGTGTTGGGCCCCGTCCTCCGATC-CCGG  417
              ||||||||||||||||||||||| ||||||||||||||||||||||||||||||| ||||
Sbjct  33121  GAGCGTCATTGCTGCCCTCAAGCCCGGCTTGTGTGTTGGGCCCCGTCCTCCGATCTCCGG  33180

Query  418    GGGACGGGCCCGAAAGGCAGCGGCGGCACCGCGTCCGGTCCTCGAGCGTATGGGGCTTTG  477
              ||||||||||||||||||||||||||||||||||||||| ||||||||||||||||||||
Sbjct  33181  GGGACGGGCCCGAAAGGCAGCGGCGGCACCGCGTCCGGT-CTCGAGCGTATGGGGCTTTG  33239

Query  478    TCACCCGCTCTGTAGGCCCGGCCGGCGCTTGCCGATCAACCCAAATTTTTATCCAGGTTG  537
              ||| ||||||||||||||||||||||||||||  ||||||||||||||||||||||||||
Sbjct  33240  TCA-CCGCTCTGTAGGCCCGGCCGGCGCTTGCGCATCAACCCAAATTTTTATCCAGGTTG  33298

Query  538    ACCTCGGATCAGGTAGGGATACCCGCTGAACTTAA  572
              ||||||||||||||||||||||| |||||||||||
Sbjct  33299  ACCTCGGATCAGGTAGGGATACC-GCTGAACTTAA  33332


 Score = 931 bits (504),  Expect = 0.0
 Identities = 554/575 (96%), Gaps = 15/575 (3%)
 Strand=Plus/Plus

Query  1     CAAGGTTTCCGTAGGTGAACCTGCGGAAGGATCATTACC--GAGTGAGGGCCCTCTGGGT  58
             ||||||||||||||||||||||| |||| ||||||||||  |||||| |||||||| |||
Sbjct  8006  CAAGGTTTCCGTAGGTGAACCTG-GGAA-GATCATTACCGAGAGTGA-GGCCCTCT-GGT  8061

Query  59    CCAACCTCCCACCCGTGTTTATTTTACCTTGTTGCTTcggcgggcccgccttaactggcc  118
             ||||||||||||||||||||||||||||||||||||||||||||||||||| ||||||||
Sbjct  8062  CCAACCTCCCACCCGTGTTTATTTTACCTTGTTGCTTCGGCGGGCCCGCCT-AACTGGCC  8120

Query  119   gccggggggcttacgcccccgggcccgcgcccgccgAAGACACCCTCGAACTCTGTCTGA  178
             ||| ||||||| ||||||||||||||||||||||||||||||||||||||||||||||||
Sbjct  8121  GCC-GGGGGCTCACGCCCCCGGGCCCGCGCCCGCCGAAGACACCCTCGAACTCTGTCTGA  8179

Query  179   AGATTGTAGTCTGAGTGAAAATATAAATTATTTAAAACTTTCAACAACGGATCTCTTGGT  238
             |||||| |||||||||||||||||||||||||||||||||||||||||||||||||| ||
Sbjct  8180  AGATTGAAGTCTGAGTGAAAATATAAATTATTTAAAACTTTCAACAACGGATCTCTT-GT  8238

Query  239   TCCGGCATCGATGAAGAACGCAGCGAAATGCGATACGTAATGTGAATTGCAAATTCAGTG  298
             ||||||||||||||||||||||| ||||||||||||||||||||||||||||||||||||
Sbjct  8239  TCCGGCATCGATGAAGAACGCAG-GAAATGCGATACGTAATGTGAATTGCAAATTCAGTG  8297

Query  299   AATCATCGAGTCTTTGAACGCACATTGCGCCCCCTGGTATTCCGGGGGGCATGCCTGTCC  358
             ||||||||||||||||||||||||||||||||||||||||||||| ||||||||||||||
Sbjct  8298  AATCATCGAGTCTTTGAACGCACATTGCGCCCCCTGGTATTCCGGAGGGCATGCCTGTCC  8357

Query  359   GAGCGTCATTGCTGCCCTCAAGCACGGCTTGTGTGTTGGGCCCCGTCCTCCGATCCCGGG  418
             ||||||||||||||||||||||| ||||||||||||| ||||||||||||||||| | ||
Sbjct  8358  GAGCGTCATTGCTGCCCTCAAGCCCGGCTTGTGTGTT-GGCCCCGTCCTCCGATCTCCGG  8416

Query  419   GGACGGGCCCGAAAGGCAGCGGCGGCACCGCGTCCGGTCCTCGAGCGTATGGGGCTTTGT  478
             |||| |||||||||||||||||| ||||||||||||||||||||||||||||||||||||
Sbjct  8417  GGAC-GGCCCGAAAGGCAGCGGC-GCACCGCGTCCGGTCCTCGAGCGTATGGGGCTTTGT  8474

Query  479   CACCCGCTCTGTAGGCC-CGGCCGGCGCTTGCCGATCAACCCAAATTTTTATCCAGGTTG  537
             ||||||||||||||||| ||||||||||||||||||||||||||| ||||||||||||||
Sbjct  8475  CACCCGCTCTGTAGGCCGCGGCCGGCGCTTGCCGATCAACCCAAA-TTTTATCCAGGTTG  8533

Query  538   ACCTCGGATCAGGTAGGGATACCCGCTGAACTTAA  572
             |||||||||||||||||||||||||||||||||||
Sbjct  8534  ACCTCGGATCAGGTAGGGATACCCGCTGAACTTAA  8568


 Score = 575 bits (311),  Expect = 6e-160
 Identities = 340/352 (97%), Gaps = 10/352 (3%)
 Strand=Plus/Plus

Query  228  GATCTCTTGGTTCCGGCATCGATGAAGAACGCAGCGAAATGCGATACGTAATGTGAATT-  286
            ||||||||||||||||||||||||||||||||||||||||||||||||||||||||||| 
Sbjct  1    GATCTCTTGGTTCCGGCATCGATGAAGAACGCAGCGAAATGCGATACGTAATGTGAATTG  60

Query  287  GCAAATTCAGTGAATCATCGAGTCTTTGAACGCACATT-GCGCCCCCTGGTATTCCGGGG  345
            |||||||||||||||||||||||||||||||||||||| ||||||||||||||||||| |
Sbjct  61   GCAAATTCAGTGAATCATCGAGTCTTTGAACGCACATTCGCGCCCCCTGGTATTCCGGAG  120

Query  346  GGCATGCCTGTCCGAGCGTCATTGCTGCCCTCAAGCACGGCTTGTGTGTTGGGCCCCGTC  405
            |||||||||||||||||||||||||||||||||||| ||||||||||||| |||||||||
Sbjct  121  GGCATGCCTGTCCGAGCGTCATTGCTGCCCTCAAGCCCGGCTTGTGTGTT-GGCCCCGTC  179

Query  406  CTCCGATC-C-CGGGGGACGGGCCCGAAAGGCAGCGGCGGCACCGCGTCCGGTCCTCGAG  463
            |||||||| | |||||||| || |||||||||||||||||||||||||||||||||||||
Sbjct  180  CTCCGATCTCGCGGGGGAC-GG-CCGAAAGGCAGCGGCGGCACCGCGTCCGGTCCTCGAG  237

Query  464  CGTATGGGGCTTTGTCACCCGCTCTGTAGGCC--CGGCCGGCGCTTGCCGATCAACCCAA  521
            ||||||||||||||||||||||||||||||||  ||||||||||||||||||||||||||
Sbjct  238  CGTATGGGGCTTTGTCACCCGCTCTGTAGGCCGGCGGCCGGCGCTTGCCGATCAACCCAA  297

Query  522  ATTTTTATCCAGGTTGACCTCGGATCAGGTAGGGATACC-CGCTGAACTTAA  572
            ||||||||||||||||||||||||||||||||||||||| ||||||||||||
Sbjct  298  ATTTTTATCCAGGTTGACCTCGGATCAGGTAGGGATACCGCGCTGAACTTAA  349


>JACXYV010000016.1 Penicillium camemberti strain FM013=LCP06093 Pcam_S16, whole 
genome shotgun sequence
Length=889848

 Score = 1024 bits (554),  Expect = 0.0
 Identities = 567/573 (99%), Gaps = 2/573 (0%)
 Strand=Plus/Plus

Query  1       CAAGGTTTCCGTAGGTGAACCTGCGGAAGGATCATTACCGAGTGAGGGCCCTCTGGGTCC  60
               ||||||||||||||||||||||||||||||||||||||||||||||||||||||||||||
Sbjct  881159  CAAGGTTTCCGTAGGTGAACCTGCGGAAGGATCATTACCGAGTGAGGGCCCTCTGGGTCC  881218

Query  61      AACCTCCCACCCGTGTTTATTTTACCTTGTTGCTTcggcgggcccgccttaactggccgc  120
               ||||||||||||||||||||||||||||||||||||||||||||||||||||||||||||
Sbjct  881219  AACCTCCCACCCGTGTTTATTTTACCTTGTTGCTTCGGCGGGCCCGCCTTAACTGGCCGC  881278

Query  121     cggggggcttacgcccccgggcccgcgcccgccgAAGACACCCTCGAACTCTGTCTGAAG  180
               ||||||||| ||| ||||||||||||||||||||||||||||||||||||||||||||||
Sbjct  881279  CGGGGGGCTCACG-CCCCGGGCCCGCGCCCGCCGAAGACACCCTCGAACTCTGTCTGAAG  881337

Query  181     ATTGTAGTCTGAGTGAAAATATAAATTATTTAAAACTTTCAACAACGGATCTCTTGGTTC  240
               |||| |||||||||||||||||||||||||||||||||||||||||||||||||||||||
Sbjct  881338  ATTGAAGTCTGAGTGAAAATATAAATTATTTAAAACTTTCAACAACGGATCTCTTGGTTC  881397

Query  241     CGGCATCGATGAAGAACGCAGCGAAATGCGATACGTAATGTGAATTGCAAATTCAGTGAA  300
               ||||||||||||||||||||||||||||||||||||||||||||||||||||||||||||
Sbjct  881398  CGGCATCGATGAAGAACGCAGCGAAATGCGATACGTAATGTGAATTGCAAATTCAGTGAA  881457

Query  301     TCATCGAGTCTTTGAACGCACATTGCGCCCCCTGGTATTCCGGGGGGCATGCCTGTCCGA  360
               ||||||||||||||||||||||||||||||||||||||||||| ||||||||||||||||
Sbjct  881458  TCATCGAGTCTTTGAACGCACATTGCGCCCCCTGGTATTCCGGAGGGCATGCCTGTCCGA  881517

Query  361     GCGTCATTGCTGCCCTCAAGCACGGCTTGTGTGTTGGGCCCCGTCCTCCGATC-CCGGGG  419
               ||||||||||||||||||||| ||||||||||||||||||||||||||||||| ||||||
Sbjct  881518  GCGTCATTGCTGCCCTCAAGCCCGGCTTGTGTGTTGGGCCCCGTCCTCCGATCTCCGGGG  881577

Query  420     GACGGGCCCGAAAGGCAGCGGCGGCACCGCGTCCGGTCCTCGAGCGTATGGGGCTTTGTC  479
               ||||||||||||||||||||||||||||||||||||||||||||||||||||||||||||
Sbjct  881578  GACGGGCCCGAAAGGCAGCGGCGGCACCGCGTCCGGTCCTCGAGCGTATGGGGCTTTGTC  881637

Query  480     ACCCGCTCTGTAGGCCCGGCCGGCGCTTGCCGATCAACCCAAATTTTTATCCAGGTTGAC  539
               ||||||||||||||||||||||||||||||||||||||||||||||||||||||||||||
Sbjct  881638  ACCCGCTCTGTAGGCCCGGCCGGCGCTTGCCGATCAACCCAAATTTTTATCCAGGTTGAC  881697

Query  540     CTCGGATCAGGTAGGGATACCCGCTGAACTTAA  572
               |||||||||||||||||||||||||||||||||
Sbjct  881698  CTCGGATCAGGTAGGGATACCCGCTGAACTTAA  881730


 Score = 675 bits (365),  Expect = 0.0
 Identities = 406/423 (96%), Gaps = 13/423 (3%)
 Strand=Plus/Plus

Query  1       CAAGGTTTCCGTAGGTGAACCTGCGGAAGGATCATTACCGAGTGAGGGCCCTCTGGGTCC  60
               |||||||||||||||||||||||| |||||||||||||||||||||||||||||||||||
Sbjct  889435  CAAGGTTTCCGTAGGTGAACCTGC-GAAGGATCATTACCGAGTGAGGGCCCTCTGGGTCC  889493

Query  61      AACCTCCCACCCGTGTTTATTTTACCTTGTTGCTTcggcgggcccgccttaactggccgc  120
               ||| | |||||||||||| |||||||||||||||||||| ||||||||||||||||||||
Sbjct  889494  AAC-T-CCACCCGTGTTT-TTTTACCTTGTTGCTTCGGC-GGCCCGCCTTAACTGGCCGC  889549

Query  121     cggggggcttacgcccccgggcccgcgcc-cgccgAAGACACCCTCGAACTCTGTCTGAA  179
               ||||||  | ||||||||||||||||||| ||||||||||||||||||||||||||||||
Sbjct  889550  CGGGGG--TCACGCCCCCGGGCCCGCGCCGCGCCGAAGACACCCTCGAACTCTGTCTGAA  889607

Query  180     GATTGTAGTCTGAGTGAAAATATAAATTATTTAAAACTTTCAACA-ACGGATCTCTTGGT  238
               ||||| ||||||||||||||||||||||||||||||||||||||| ||||||||||| ||
Sbjct  889608  GATTGAAGTCTGAGTGAAAATATAAATTATTTAAAACTTTCAACACACGGATCTCTT-GT  889666

Query  239     TCCGGCATCGATGAAGAACGCAGCGAAATGCGATACGTAATGTGAATTGCAAATTCAGTG  298
               ||||||||||||||||||||||||||||||||||||||||||||||||||||||||||||
Sbjct  889667  TCCGGCATCGATGAAGAACGCAGCGAAATGCGATACGTAATGTGAATTGCAAATTCAGTG  889726

Query  299     AATCATCGAGTCTTTGAACGCACATTGCGCCCCCTGGTATTCCGGGGGGCATGCCTGTCC  358
               ||||||||||||||||||||||||||||| ||||||||||||||| ||||||||||||||
Sbjct  889727  AATCATCGAGTCTTTGAACGCACATTGCG-CCCCTGGTATTCCGGAGGGCATGCCTGTCC  889785

Query  359     GAGCGTCATTGCTGCCCTCAAGCA-CGGCTTGTGTGTTGGGCCCCGTCCTCCGATC-CCG  416
               |||||||||||||||||||||||  ||||||||||||||||||||||||||||||| |||
Sbjct  889786  GAGCGTCATTGCTGCCCTCAAGCCGCGGCTTGTGTGTTGGGCCCCGTCCTCCGATCTCCG  889845

Query  417     GGG  419
               |||
Sbjct  889846  GGG  889848


>WBOJ01000006.1 Penicillium polonicum strain F7 contig.6, whole genome shotgun 
sequence
Length=29601

 Score = 1018 bits (551),  Expect = 0.0
 Identities = 565/572 (99%), Gaps = 0/572 (0%)
 Strand=Plus/Minus

Query  1     CAAGGTTTCCGTAGGTGAACCTGCGGAAGGATCATTACCGAGTGAGGGCCCTCTGGGTCC  60
             |||||||||||||||||||||||||||||||||||||||||||||||||||| |||||||
Sbjct  5208  CAAGGTTTCCGTAGGTGAACCTGCGGAAGGATCATTACCGAGTGAGGGCCCTTTGGGTCC  5149

Query  61    AACCTCCCACCCGTGTTTATTTTACCTTGTTGCTTcggcgggcccgccttaactggccgc  120
             |||||||||||||||||||||||||||||||||||||||||||||||||| |||||||||
Sbjct  5148  AACCTCCCACCCGTGTTTATTTTACCTTGTTGCTTCGGCGGGCCCGCCTTTACTGGCCGC  5089

Query  121   cggggggcttacgcccccgggcccgcgcccgccgAAGACACCCTCGAACTCTGTCTGAAG  180
             ||||||||| ||||||||||||||||||||||||||||||||| ||||||||||||||||
Sbjct  5088  CGGGGGGCTCACGCCCCCGGGCCCGCGCCCGCCGAAGACACCCCCGAACTCTGTCTGAAG  5029

Query  181   ATTGTAGTCTGAGTGAAAATATAAATTATTTAAAACTTTCAACAACGGATCTCTTGGTTC  240
             |||| |||||||||||||||||||||||||||||||||||||||||||||||||||||||
Sbjct  5028  ATTGAAGTCTGAGTGAAAATATAAATTATTTAAAACTTTCAACAACGGATCTCTTGGTTC  4969

Query  241   CGGCATCGATGAAGAACGCAGCGAAATGCGATACGTAATGTGAATTGCAAATTCAGTGAA  300
             ||||||||||||||||||||||||||||||||||||||||||||||||||||||||||||
Sbjct  4968  CGGCATCGATGAAGAACGCAGCGAAATGCGATACGTAATGTGAATTGCAAATTCAGTGAA  4909

Query  301   TCATCGAGTCTTTGAACGCACATTGCGCCCCCTGGTATTCCGGGGGGCATGCCTGTCCGA  360
             ||||||||||||||||||||||||||||||||||||||||||||||||||||||||||||
Sbjct  4908  TCATCGAGTCTTTGAACGCACATTGCGCCCCCTGGTATTCCGGGGGGCATGCCTGTCCGA  4849

Query  361   GCGTCATTGCTGCCCTCAAGCACGGCTTGTGTGTTGGGCCCCGTCCTCCGATCCCGGGGG  420
             ||||||||||||||||||||| |||||||||||||||||||||||||||||| |||||||
Sbjct  4848  GCGTCATTGCTGCCCTCAAGCCCGGCTTGTGTGTTGGGCCCCGTCCTCCGATTCCGGGGG  4789

Query  421   ACGGGCCCGAAAGGCAGCGGCGGCACCGCGTCCGGTCCTCGAGCGTATGGGGCTTTGTCA  480
             ||||||||||||||||||||||||||||||||||||||||||||||||||||||||||||
Sbjct  4788  ACGGGCCCGAAAGGCAGCGGCGGCACCGCGTCCGGTCCTCGAGCGTATGGGGCTTTGTCA  4729

Query  481   CCCGCTCTGTAGGCCCGGCCGGCGCTTGCCGATCAACCCAAATTTTTATCCAGGTTGACC  540
             ||||||||||||||||||||||||||||||||||||||||||||||||||||||||||||
Sbjct  4728  CCCGCTCTGTAGGCCCGGCCGGCGCTTGCCGATCAACCCAAATTTTTATCCAGGTTGACC  4669

Query  541   TCGGATCAGGTAGGGATACCCGCTGAACTTAA  572
             ||||||||||||||||||||||||||||||||
Sbjct  4668  TCGGATCAGGTAGGGATACCCGCTGAACTTAA  4637


 Score = 1018 bits (551),  Expect = 0.0
 Identities = 565/572 (99%), Gaps = 0/572 (0%)
 Strand=Plus/Minus

Query  1      CAAGGTTTCCGTAGGTGAACCTGCGGAAGGATCATTACCGAGTGAGGGCCCTCTGGGTCC  60
              |||||||||||||||||||||||||||||||||||||||||||||||||||| |||||||
Sbjct  13884  CAAGGTTTCCGTAGGTGAACCTGCGGAAGGATCATTACCGAGTGAGGGCCCTTTGGGTCC  13825

Query  61     AACCTCCCACCCGTGTTTATTTTACCTTGTTGCTTcggcgggcccgccttaactggccgc  120
              |||||||||||||||||||||||||||||||||||||||||||||||||| |||||||||
Sbjct  13824  AACCTCCCACCCGTGTTTATTTTACCTTGTTGCTTCGGCGGGCCCGCCTTTACTGGCCGC  13765

Query  121    cggggggcttacgcccccgggcccgcgcccgccgAAGACACCCTCGAACTCTGTCTGAAG  180
              ||||||||| ||||||||||||||||||||||||||||||||| ||||||||||||||||
Sbjct  13764  CGGGGGGCTCACGCCCCCGGGCCCGCGCCCGCCGAAGACACCCCCGAACTCTGTCTGAAG  13705

Query  181    ATTGTAGTCTGAGTGAAAATATAAATTATTTAAAACTTTCAACAACGGATCTCTTGGTTC  240
              |||| |||||||||||||||||||||||||||||||||||||||||||||||||||||||
Sbjct  13704  ATTGAAGTCTGAGTGAAAATATAAATTATTTAAAACTTTCAACAACGGATCTCTTGGTTC  13645

Query  241    CGGCATCGATGAAGAACGCAGCGAAATGCGATACGTAATGTGAATTGCAAATTCAGTGAA  300
              ||||||||||||||||||||||||||||||||||||||||||||||||||||||||||||
Sbjct  13644  CGGCATCGATGAAGAACGCAGCGAAATGCGATACGTAATGTGAATTGCAAATTCAGTGAA  13585

Query  301    TCATCGAGTCTTTGAACGCACATTGCGCCCCCTGGTATTCCGGGGGGCATGCCTGTCCGA  360
              ||||||||||||||||||||||||||||||||||||||||||||||||||||||||||||
Sbjct  13584  TCATCGAGTCTTTGAACGCACATTGCGCCCCCTGGTATTCCGGGGGGCATGCCTGTCCGA  13525

Query  361    GCGTCATTGCTGCCCTCAAGCACGGCTTGTGTGTTGGGCCCCGTCCTCCGATCCCGGGGG  420
              ||||||||||||||||||||| |||||||||||||||||||||||||||||| |||||||
Sbjct  13524  GCGTCATTGCTGCCCTCAAGCCCGGCTTGTGTGTTGGGCCCCGTCCTCCGATTCCGGGGG  13465

Query  421    ACGGGCCCGAAAGGCAGCGGCGGCACCGCGTCCGGTCCTCGAGCGTATGGGGCTTTGTCA  480
              ||||||||||||||||||||||||||||||||||||||||||||||||||||||||||||
Sbjct  13464  ACGGGCCCGAAAGGCAGCGGCGGCACCGCGTCCGGTCCTCGAGCGTATGGGGCTTTGTCA  13405

Query  481    CCCGCTCTGTAGGCCCGGCCGGCGCTTGCCGATCAACCCAAATTTTTATCCAGGTTGACC  540
              ||||||||||||||||||||||||||||||||||||||||||||||||||||||||||||
Sbjct  13404  CCCGCTCTGTAGGCCCGGCCGGCGCTTGCCGATCAACCCAAATTTTTATCCAGGTTGACC  13345

Query  541    TCGGATCAGGTAGGGATACCCGCTGAACTTAA  572
              ||||||||||||||||||||||||||||||||
Sbjct  13344  TCGGATCAGGTAGGGATACCCGCTGAACTTAA  13313


 Score = 1005 bits (544),  Expect = 0.0
 Identities = 563/572 (98%), Gaps = 2/572 (0%)
 Strand=Plus/Minus

Query  1      CAAGGTTTCCGTAGGTGAACCTGCGGAAGGATCATTACCGAGTGAGGGCCCTCTGGGTCC  60
              |||||||||||||||||||||||||||||||||||||||||||||||||||| |||||||
Sbjct  22558  CAAGGTTTCCGTAGGTGAACCTGCGGAAGGATCATTACCGAGTGAGGGCCCTTTGGGTCC  22499

Query  61     AACCTCCCACCCGTGTTTATTTTACCTTGTTGCTTcggcgggcccgccttaactggccgc  120
              |||||||||||||||||||||||||||||||||||||||||||||||||| |||||||||
Sbjct  22498  AACCTCCCACCCGTGTTTATTTTACCTTGTTGCTTCGGCGGGCCCGCCTTTACTGGCCGC  22439

Query  121    cggggggcttacgcccccgggcccgcgcccgccgAAGACACCCTCGAACTCTGTCTGAAG  180
              |||||| || ||||||||||||||||||||||||||||||||| ||||||||||||||||
Sbjct  22438  CGGGGG-CTCACGCCCCCGGGCCCGCGCCCGCCGAAGACACCCCCGAACTCTGTCTGAAG  22380

Query  181    ATTGTAGTCTGAGTGAAAATATAAATTATTTAAAACTTTCAACAACGGATCTCTTGGTTC  240
              |||| |||||||||||||||||||||||||||||||||||||||||||||||||||||||
Sbjct  22379  ATTGAAGTCTGAGTGAAAATATAAATTATTTAAAACTTTCAACAACGGATCTCTTGGTTC  22320

Query  241    CGGCATCGATGAAGAACGCAGCGAAATGCGATACGTAATGTGAATTGCAAATTCAGTGAA  300
              ||||||||||||||||||||||||||||||||||||||||||||||||||||||||||||
Sbjct  22319  CGGCATCGATGAAGAACGCAGCGAAATGCGATACGTAATGTGAATTGCAAATTCAGTGAA  22260

Query  301    TCATCGAGTCTTTGAACGCACATTGCGCCCCCTGGTATTCCGGGGGGCATGCCTGTCCGA  360
              ||||||||||||||||||||||||||||||| ||||||||||||||||||||||||||||
Sbjct  22259  TCATCGAGTCTTTGAACGCACATTGCGCCCC-TGGTATTCCGGGGGGCATGCCTGTCCGA  22201

Query  361    GCGTCATTGCTGCCCTCAAGCACGGCTTGTGTGTTGGGCCCCGTCCTCCGATCCCGGGGG  420
              ||||||||||||||||||||| |||||||||||||||||||||||||||||| |||||||
Sbjct  22200  GCGTCATTGCTGCCCTCAAGCCCGGCTTGTGTGTTGGGCCCCGTCCTCCGATTCCGGGGG  22141

Query  421    ACGGGCCCGAAAGGCAGCGGCGGCACCGCGTCCGGTCCTCGAGCGTATGGGGCTTTGTCA  480
              ||||||||||||||||||||||||||||||||||||||||||||||||||||||||||||
Sbjct  22140  ACGGGCCCGAAAGGCAGCGGCGGCACCGCGTCCGGTCCTCGAGCGTATGGGGCTTTGTCA  22081

Query  481    CCCGCTCTGTAGGCCCGGCCGGCGCTTGCCGATCAACCCAAATTTTTATCCAGGTTGACC  540
              ||||||||||||||||||||||||||||||||||||||||||||||||||||||||||||
Sbjct  22080  CCCGCTCTGTAGGCCCGGCCGGCGCTTGCCGATCAACCCAAATTTTTATCCAGGTTGACC  22021

Query  541    TCGGATCAGGTAGGGATACCCGCTGAACTTAA  572
              ||||||||||||||||||||||||||||||||
Sbjct  22020  TCGGATCAGGTAGGGATACCCGCTGAACTTAA  21989


>WBOJ01000005.1 Penicillium polonicum strain F7 contig.5, whole genome shotgun 
sequence
Length=34128

 Score = 1018 bits (551),  Expect = 0.0
 Identities = 565/572 (99%), Gaps = 0/572 (0%)
 Strand=Plus/Plus

Query  1     CAAGGTTTCCGTAGGTGAACCTGCGGAAGGATCATTACCGAGTGAGGGCCCTCTGGGTCC  60
             |||||||||||||||||||||||||||||||||||||||||||||||||||| |||||||
Sbjct  8310  CAAGGTTTCCGTAGGTGAACCTGCGGAAGGATCATTACCGAGTGAGGGCCCTTTGGGTCC  8369

Query  61    AACCTCCCACCCGTGTTTATTTTACCTTGTTGCTTcggcgggcccgccttaactggccgc  120
             |||||||||||||||||||||||||||||||||||||||||||||||||| |||||||||
Sbjct  8370  AACCTCCCACCCGTGTTTATTTTACCTTGTTGCTTCGGCGGGCCCGCCTTTACTGGCCGC  8429

Query  121   cggggggcttacgcccccgggcccgcgcccgccgAAGACACCCTCGAACTCTGTCTGAAG  180
             ||||||||| ||||||||||||||||||||||||||||||||| ||||||||||||||||
Sbjct  8430  CGGGGGGCTCACGCCCCCGGGCCCGCGCCCGCCGAAGACACCCCCGAACTCTGTCTGAAG  8489

Query  181   ATTGTAGTCTGAGTGAAAATATAAATTATTTAAAACTTTCAACAACGGATCTCTTGGTTC  240
             |||| |||||||||||||||||||||||||||||||||||||||||||||||||||||||
Sbjct  8490  ATTGAAGTCTGAGTGAAAATATAAATTATTTAAAACTTTCAACAACGGATCTCTTGGTTC  8549

Query  241   CGGCATCGATGAAGAACGCAGCGAAATGCGATACGTAATGTGAATTGCAAATTCAGTGAA  300
             ||||||||||||||||||||||||||||||||||||||||||||||||||||||||||||
Sbjct  8550  CGGCATCGATGAAGAACGCAGCGAAATGCGATACGTAATGTGAATTGCAAATTCAGTGAA  8609

Query  301   TCATCGAGTCTTTGAACGCACATTGCGCCCCCTGGTATTCCGGGGGGCATGCCTGTCCGA  360
             ||||||||||||||||||||||||||||||||||||||||||||||||||||||||||||
Sbjct  8610  TCATCGAGTCTTTGAACGCACATTGCGCCCCCTGGTATTCCGGGGGGCATGCCTGTCCGA  8669

Query  361   GCGTCATTGCTGCCCTCAAGCACGGCTTGTGTGTTGGGCCCCGTCCTCCGATCCCGGGGG  420
             ||||||||||||||||||||| |||||||||||||||||||||||||||||| |||||||
Sbjct  8670  GCGTCATTGCTGCCCTCAAGCCCGGCTTGTGTGTTGGGCCCCGTCCTCCGATTCCGGGGG  8729

Query  421   ACGGGCCCGAAAGGCAGCGGCGGCACCGCGTCCGGTCCTCGAGCGTATGGGGCTTTGTCA  480
             ||||||||||||||||||||||||||||||||||||||||||||||||||||||||||||
Sbjct  8730  ACGGGCCCGAAAGGCAGCGGCGGCACCGCGTCCGGTCCTCGAGCGTATGGGGCTTTGTCA  8789

Query  481   CCCGCTCTGTAGGCCCGGCCGGCGCTTGCCGATCAACCCAAATTTTTATCCAGGTTGACC  540
             ||||||||||||||||||||||||||||||||||||||||||||||||||||||||||||
Sbjct  8790  CCCGCTCTGTAGGCCCGGCCGGCGCTTGCCGATCAACCCAAATTTTTATCCAGGTTGACC  8849

Query  541   TCGGATCAGGTAGGGATACCCGCTGAACTTAA  572
             ||||||||||||||||||||||||||||||||
Sbjct  8850  TCGGATCAGGTAGGGATACCCGCTGAACTTAA  8881


 Score = 1018 bits (551),  Expect = 0.0
 Identities = 565/572 (99%), Gaps = 0/572 (0%)
 Strand=Plus/Plus

Query  1      CAAGGTTTCCGTAGGTGAACCTGCGGAAGGATCATTACCGAGTGAGGGCCCTCTGGGTCC  60
              |||||||||||||||||||||||||||||||||||||||||||||||||||| |||||||
Sbjct  16993  CAAGGTTTCCGTAGGTGAACCTGCGGAAGGATCATTACCGAGTGAGGGCCCTTTGGGTCC  17052

Query  61     AACCTCCCACCCGTGTTTATTTTACCTTGTTGCTTcggcgggcccgccttaactggccgc  120
              |||||||||||||||||||||||||||||||||||||||||||||||||| |||||||||
Sbjct  17053  AACCTCCCACCCGTGTTTATTTTACCTTGTTGCTTCGGCGGGCCCGCCTTTACTGGCCGC  17112

Query  121    cggggggcttacgcccccgggcccgcgcccgccgAAGACACCCTCGAACTCTGTCTGAAG  180
              ||||||||| ||||||||||||||||||||||||||||||||| ||||||||||||||||
Sbjct  17113  CGGGGGGCTCACGCCCCCGGGCCCGCGCCCGCCGAAGACACCCCCGAACTCTGTCTGAAG  17172

Query  181    ATTGTAGTCTGAGTGAAAATATAAATTATTTAAAACTTTCAACAACGGATCTCTTGGTTC  240
              |||| |||||||||||||||||||||||||||||||||||||||||||||||||||||||
Sbjct  17173  ATTGAAGTCTGAGTGAAAATATAAATTATTTAAAACTTTCAACAACGGATCTCTTGGTTC  17232

Query  241    CGGCATCGATGAAGAACGCAGCGAAATGCGATACGTAATGTGAATTGCAAATTCAGTGAA  300
              ||||||||||||||||||||||||||||||||||||||||||||||||||||||||||||
Sbjct  17233  CGGCATCGATGAAGAACGCAGCGAAATGCGATACGTAATGTGAATTGCAAATTCAGTGAA  17292

Query  301    TCATCGAGTCTTTGAACGCACATTGCGCCCCCTGGTATTCCGGGGGGCATGCCTGTCCGA  360
              ||||||||||||||||||||||||||||||||||||||||||||||||||||||||||||
Sbjct  17293  TCATCGAGTCTTTGAACGCACATTGCGCCCCCTGGTATTCCGGGGGGCATGCCTGTCCGA  17352

Query  361    GCGTCATTGCTGCCCTCAAGCACGGCTTGTGTGTTGGGCCCCGTCCTCCGATCCCGGGGG  420
              ||||||||||||||||||||| |||||||||||||||||||||||||||||| |||||||
Sbjct  17353  GCGTCATTGCTGCCCTCAAGCCCGGCTTGTGTGTTGGGCCCCGTCCTCCGATTCCGGGGG  17412

Query  421    ACGGGCCCGAAAGGCAGCGGCGGCACCGCGTCCGGTCCTCGAGCGTATGGGGCTTTGTCA  480
              ||||||||||||||||||||||||||||||||||||||||||||||||||||||||||||
Sbjct  17413  ACGGGCCCGAAAGGCAGCGGCGGCACCGCGTCCGGTCCTCGAGCGTATGGGGCTTTGTCA  17472

Query  481    CCCGCTCTGTAGGCCCGGCCGGCGCTTGCCGATCAACCCAAATTTTTATCCAGGTTGACC  540
              ||||||||||||||||||||||||||||||||||||||||||||||||||||||||||||
Sbjct  17473  CCCGCTCTGTAGGCCCGGCCGGCGCTTGCCGATCAACCCAAATTTTTATCCAGGTTGACC  17532

Query  541    TCGGATCAGGTAGGGATACCCGCTGAACTTAA  572
              ||||||||||||||||||||||||||||||||
Sbjct  17533  TCGGATCAGGTAGGGATACCCGCTGAACTTAA  17564


 Score = 1018 bits (551),  Expect = 0.0
 Identities = 565/572 (99%), Gaps = 0/572 (0%)
 Strand=Plus/Plus

Query  1      CAAGGTTTCCGTAGGTGAACCTGCGGAAGGATCATTACCGAGTGAGGGCCCTCTGGGTCC  60
              |||||||||||||||||||||||||||||||||||||||||||||||||||| |||||||
Sbjct  25678  CAAGGTTTCCGTAGGTGAACCTGCGGAAGGATCATTACCGAGTGAGGGCCCTTTGGGTCC  25737

Query  61     AACCTCCCACCCGTGTTTATTTTACCTTGTTGCTTcggcgggcccgccttaactggccgc  120
              |||||||||||||||||||||||||||||||||||||||||||||||||| |||||||||
Sbjct  25738  AACCTCCCACCCGTGTTTATTTTACCTTGTTGCTTCGGCGGGCCCGCCTTTACTGGCCGC  25797

Query  121    cggggggcttacgcccccgggcccgcgcccgccgAAGACACCCTCGAACTCTGTCTGAAG  180
              ||||||||| ||||||||||||||||||||||||||||||||| ||||||||||||||||
Sbjct  25798  CGGGGGGCTCACGCCCCCGGGCCCGCGCCCGCCGAAGACACCCCCGAACTCTGTCTGAAG  25857

Query  181    ATTGTAGTCTGAGTGAAAATATAAATTATTTAAAACTTTCAACAACGGATCTCTTGGTTC  240
              |||| |||||||||||||||||||||||||||||||||||||||||||||||||||||||
Sbjct  25858  ATTGAAGTCTGAGTGAAAATATAAATTATTTAAAACTTTCAACAACGGATCTCTTGGTTC  25917

Query  241    CGGCATCGATGAAGAACGCAGCGAAATGCGATACGTAATGTGAATTGCAAATTCAGTGAA  300
              ||||||||||||||||||||||||||||||||||||||||||||||||||||||||||||
Sbjct  25918  CGGCATCGATGAAGAACGCAGCGAAATGCGATACGTAATGTGAATTGCAAATTCAGTGAA  25977

Query  301    TCATCGAGTCTTTGAACGCACATTGCGCCCCCTGGTATTCCGGGGGGCATGCCTGTCCGA  360
              ||||||||||||||||||||||||||||||||||||||||||||||||||||||||||||
Sbjct  25978  TCATCGAGTCTTTGAACGCACATTGCGCCCCCTGGTATTCCGGGGGGCATGCCTGTCCGA  26037

Query  361    GCGTCATTGCTGCCCTCAAGCACGGCTTGTGTGTTGGGCCCCGTCCTCCGATCCCGGGGG  420
              ||||||||||||||||||||| |||||||||||||||||||||||||||||| |||||||
Sbjct  26038  GCGTCATTGCTGCCCTCAAGCCCGGCTTGTGTGTTGGGCCCCGTCCTCCGATTCCGGGGG  26097

Query  421    ACGGGCCCGAAAGGCAGCGGCGGCACCGCGTCCGGTCCTCGAGCGTATGGGGCTTTGTCA  480
              ||||||||||||||||||||||||||||||||||||||||||||||||||||||||||||
Sbjct  26098  ACGGGCCCGAAAGGCAGCGGCGGCACCGCGTCCGGTCCTCGAGCGTATGGGGCTTTGTCA  26157

Query  481    CCCGCTCTGTAGGCCCGGCCGGCGCTTGCCGATCAACCCAAATTTTTATCCAGGTTGACC  540
              ||||||||||||||||||||||||||||||||||||||||||||||||||||||||||||
Sbjct  26158  CCCGCTCTGTAGGCCCGGCCGGCGCTTGCCGATCAACCCAAATTTTTATCCAGGTTGACC  26217

Query  541    TCGGATCAGGTAGGGATACCCGCTGAACTTAA  572
              ||||||||||||||||||||||||||||||||
Sbjct  26218  TCGGATCAGGTAGGGATACCCGCTGAACTTAA  26249


 Score = 350 bits (189),  Expect = 4e-92
 Identities = 196/199 (98%), Gaps = 1/199 (1%)
 Strand=Plus/Plus

Query  374  CCTCAAGCACGGCTTGTGTGTTGGGCCCCGTCCTCCGATCCCGGGGGACGGGCCCGAAAG  433
            |||||||| |||||||||||||||| ||||||||||||| ||||||||||||||||||||
Sbjct  1    CCTCAAGCCCGGCTTGTGTGTTGGG-CCCGTCCTCCGATTCCGGGGGACGGGCCCGAAAG  59

Query  434  GCAGCGGCGGCACCGCGTCCGGTCCTCGAGCGTATGGGGCTTTGTCACCCGCTCTGTAGG  493
            ||||||||||||||||||||||||||||||||||||||||||||||||||||||||||||
Sbjct  60   GCAGCGGCGGCACCGCGTCCGGTCCTCGAGCGTATGGGGCTTTGTCACCCGCTCTGTAGG  119

Query  494  CCCGGCCGGCGCTTGCCGATCAACCCAAATTTTTATCCAGGTTGACCTCGGATCAGGTAG  553
            ||||||||||||||||||||||||||||||||||||||||||||||||||||||||||||
Sbjct  120  CCCGGCCGGCGCTTGCCGATCAACCCAAATTTTTATCCAGGTTGACCTCGGATCAGGTAG  179

Query  554  GGATACCCGCTGAACTTAA  572
            |||||||||||||||||||
Sbjct  180  GGATACCCGCTGAACTTAA  198


>CM024083.1 Penicillium polonicum strain F7 chromosome IV, whole genome shotgun 
sequence
Length=4339787

 Score = 1018 bits (551),  Expect = 0.0
 Identities = 565/572 (99%), Gaps = 0/572 (0%)
 Strand=Plus/Plus

Query  1        CAAGGTTTCCGTAGGTGAACCTGCGGAAGGATCATTACCGAGTGAGGGCCCTCTGGGTCC  60
                |||||||||||||||||||||||||||||||||||||||||||||||||||| |||||||
Sbjct  4322723  CAAGGTTTCCGTAGGTGAACCTGCGGAAGGATCATTACCGAGTGAGGGCCCTTTGGGTCC  4322782

Query  61       AACCTCCCACCCGTGTTTATTTTACCTTGTTGCTTcggcgggcccgccttaactggccgc  120
                |||||||||||||||||||||||||||||||||||||||||||||||||| |||||||||
Sbjct  4322783  AACCTCCCACCCGTGTTTATTTTACCTTGTTGCTTCGGCGGGCCCGCCTTTACTGGCCGC  4322842

Query  121      cggggggcttacgcccccgggcccgcgcccgccgAAGACACCCTCGAACTCTGTCTGAAG  180
                ||||||||| ||||||||||||||||||||||||||||||||| ||||||||||||||||
Sbjct  4322843  CGGGGGGCTCACGCCCCCGGGCCCGCGCCCGCCGAAGACACCCCCGAACTCTGTCTGAAG  4322902

Query  181      ATTGTAGTCTGAGTGAAAATATAAATTATTTAAAACTTTCAACAACGGATCTCTTGGTTC  240
                |||| |||||||||||||||||||||||||||||||||||||||||||||||||||||||
Sbjct  4322903  ATTGAAGTCTGAGTGAAAATATAAATTATTTAAAACTTTCAACAACGGATCTCTTGGTTC  4322962

Query  241      CGGCATCGATGAAGAACGCAGCGAAATGCGATACGTAATGTGAATTGCAAATTCAGTGAA  300
                ||||||||||||||||||||||||||||||||||||||||||||||||||||||||||||
Sbjct  4322963  CGGCATCGATGAAGAACGCAGCGAAATGCGATACGTAATGTGAATTGCAAATTCAGTGAA  4323022

Query  301      TCATCGAGTCTTTGAACGCACATTGCGCCCCCTGGTATTCCGGGGGGCATGCCTGTCCGA  360
                ||||||||||||||||||||||||||||||||||||||||||||||||||||||||||||
Sbjct  4323023  TCATCGAGTCTTTGAACGCACATTGCGCCCCCTGGTATTCCGGGGGGCATGCCTGTCCGA  4323082

Query  361      GCGTCATTGCTGCCCTCAAGCACGGCTTGTGTGTTGGGCCCCGTCCTCCGATCCCGGGGG  420
                ||||||||||||||||||||| |||||||||||||||||||||||||||||| |||||||
Sbjct  4323083  GCGTCATTGCTGCCCTCAAGCCCGGCTTGTGTGTTGGGCCCCGTCCTCCGATTCCGGGGG  4323142

Query  421      ACGGGCCCGAAAGGCAGCGGCGGCACCGCGTCCGGTCCTCGAGCGTATGGGGCTTTGTCA  480
                ||||||||||||||||||||||||||||||||||||||||||||||||||||||||||||
Sbjct  4323143  ACGGGCCCGAAAGGCAGCGGCGGCACCGCGTCCGGTCCTCGAGCGTATGGGGCTTTGTCA  4323202

Query  481      CCCGCTCTGTAGGCCCGGCCGGCGCTTGCCGATCAACCCAAATTTTTATCCAGGTTGACC  540
                ||||||||||||||||||||||||||||||||||||||||||||||||||||||||||||
Sbjct  4323203  CCCGCTCTGTAGGCCCGGCCGGCGCTTGCCGATCAACCCAAATTTTTATCCAGGTTGACC  4323262

Query  541      TCGGATCAGGTAGGGATACCCGCTGAACTTAA  572
                ||||||||||||||||||||||||||||||||
Sbjct  4323263  TCGGATCAGGTAGGGATACCCGCTGAACTTAA  4323294


 Score = 1018 bits (551),  Expect = 0.0
 Identities = 565/572 (99%), Gaps = 0/572 (0%)
 Strand=Plus/Plus

Query  1        CAAGGTTTCCGTAGGTGAACCTGCGGAAGGATCATTACCGAGTGAGGGCCCTCTGGGTCC  60
                |||||||||||||||||||||||||||||||||||||||||||||||||||| |||||||
Sbjct  4331381  CAAGGTTTCCGTAGGTGAACCTGCGGAAGGATCATTACCGAGTGAGGGCCCTTTGGGTCC  4331440

Query  61       AACCTCCCACCCGTGTTTATTTTACCTTGTTGCTTcggcgggcccgccttaactggccgc  120
                |||||||||||||||||||||||||||||||||||||||||||||||||| |||||||||
Sbjct  4331441  AACCTCCCACCCGTGTTTATTTTACCTTGTTGCTTCGGCGGGCCCGCCTTTACTGGCCGC  4331500

Query  121      cggggggcttacgcccccgggcccgcgcccgccgAAGACACCCTCGAACTCTGTCTGAAG  180
                ||||||||| ||||||||||||||||||||||||||||||||| ||||||||||||||||
Sbjct  4331501  CGGGGGGCTCACGCCCCCGGGCCCGCGCCCGCCGAAGACACCCCCGAACTCTGTCTGAAG  4331560

Query  181      ATTGTAGTCTGAGTGAAAATATAAATTATTTAAAACTTTCAACAACGGATCTCTTGGTTC  240
                |||| |||||||||||||||||||||||||||||||||||||||||||||||||||||||
Sbjct  4331561  ATTGAAGTCTGAGTGAAAATATAAATTATTTAAAACTTTCAACAACGGATCTCTTGGTTC  4331620

Query  241      CGGCATCGATGAAGAACGCAGCGAAATGCGATACGTAATGTGAATTGCAAATTCAGTGAA  300
                ||||||||||||||||||||||||||||||||||||||||||||||||||||||||||||
Sbjct  4331621  CGGCATCGATGAAGAACGCAGCGAAATGCGATACGTAATGTGAATTGCAAATTCAGTGAA  4331680

Query  301      TCATCGAGTCTTTGAACGCACATTGCGCCCCCTGGTATTCCGGGGGGCATGCCTGTCCGA  360
                ||||||||||||||||||||||||||||||||||||||||||||||||||||||||||||
Sbjct  4331681  TCATCGAGTCTTTGAACGCACATTGCGCCCCCTGGTATTCCGGGGGGCATGCCTGTCCGA  4331740

Query  361      GCGTCATTGCTGCCCTCAAGCACGGCTTGTGTGTTGGGCCCCGTCCTCCGATCCCGGGGG  420
                ||||||||||||||||||||| |||||||||||||||||||||||||||||| |||||||
Sbjct  4331741  GCGTCATTGCTGCCCTCAAGCCCGGCTTGTGTGTTGGGCCCCGTCCTCCGATTCCGGGGG  4331800

Query  421      ACGGGCCCGAAAGGCAGCGGCGGCACCGCGTCCGGTCCTCGAGCGTATGGGGCTTTGTCA  480
                ||||||||||||||||||||||||||||||||||||||||||||||||||||||||||||
Sbjct  4331801  ACGGGCCCGAAAGGCAGCGGCGGCACCGCGTCCGGTCCTCGAGCGTATGGGGCTTTGTCA  4331860

Query  481      CCCGCTCTGTAGGCCCGGCCGGCGCTTGCCGATCAACCCAAATTTTTATCCAGGTTGACC  540
                ||||||||||||||||||||||||||||||||||||||||||||||||||||||||||||
Sbjct  4331861  CCCGCTCTGTAGGCCCGGCCGGCGCTTGCCGATCAACCCAAATTTTTATCCAGGTTGACC  4331920

Query  541      TCGGATCAGGTAGGGATACCCGCTGAACTTAA  572
                ||||||||||||||||||||||||||||||||
Sbjct  4331921  TCGGATCAGGTAGGGATACCCGCTGAACTTAA  4331952


>MUGH01000060.1 Penicillium sp. BW_MB Marcia_B_CGATGT.R1_(paired)_contig_60, 
whole genome shotgun sequence
Length=8485

 Score = 1018 bits (551),  Expect = 0.0
 Identities = 565/572 (99%), Gaps = 0/572 (0%)
 Strand=Plus/Plus

Query  1     CAAGGTTTCCGTAGGTGAACCTGCGGAAGGATCATTACCGAGTGAGGGCCCTCTGGGTCC  60
             |||||||||||||||||||||||||||||||||||||||||||||||||||| |||||||
Sbjct  2924  CAAGGTTTCCGTAGGTGAACCTGCGGAAGGATCATTACCGAGTGAGGGCCCTTTGGGTCC  2983

Query  61    AACCTCCCACCCGTGTTTATTTTACCTTGTTGCTTcggcgggcccgccttaactggccgc  120
             |||||||||||||||||||||||||||||||||||||||||||||||||| |||||||||
Sbjct  2984  AACCTCCCACCCGTGTTTATTTTACCTTGTTGCTTCGGCGGGCCCGCCTTTACTGGCCGC  3043

Query  121   cggggggcttacgcccccgggcccgcgcccgccgAAGACACCCTCGAACTCTGTCTGAAG  180
             ||||||||| ||||||||||||||||||||||||||||||||  ||||||||||||||||
Sbjct  3044  CGGGGGGCTCACGCCCCCGGGCCCGCGCCCGCCGAAGACACCTCCGAACTCTGTCTGAAG  3103

Query  181   ATTGTAGTCTGAGTGAAAATATAAATTATTTAAAACTTTCAACAACGGATCTCTTGGTTC  240
             |||| |||||||||||||||||||||||||||||||||||||||||||||||||||||||
Sbjct  3104  ATTGAAGTCTGAGTGAAAATATAAATTATTTAAAACTTTCAACAACGGATCTCTTGGTTC  3163

Query  241   CGGCATCGATGAAGAACGCAGCGAAATGCGATACGTAATGTGAATTGCAAATTCAGTGAA  300
             ||||||||||||||||||||||||||||||||||||||||||||||||||||||||||||
Sbjct  3164  CGGCATCGATGAAGAACGCAGCGAAATGCGATACGTAATGTGAATTGCAAATTCAGTGAA  3223

Query  301   TCATCGAGTCTTTGAACGCACATTGCGCCCCCTGGTATTCCGGGGGGCATGCCTGTCCGA  360
             ||||||||||||||||||||||||||||||||||||||||||||||||||||||||||||
Sbjct  3224  TCATCGAGTCTTTGAACGCACATTGCGCCCCCTGGTATTCCGGGGGGCATGCCTGTCCGA  3283

Query  361   GCGTCATTGCTGCCCTCAAGCACGGCTTGTGTGTTGGGCCCCGTCCTCCGATCCCGGGGG  420
             |||||||||||||||||||||||||||||||||||||||||||||||||||| |||||||
Sbjct  3284  GCGTCATTGCTGCCCTCAAGCACGGCTTGTGTGTTGGGCCCCGTCCTCCGATTCCGGGGG  3343

Query  421   ACGGGCCCGAAAGGCAGCGGCGGCACCGCGTCCGGTCCTCGAGCGTATGGGGCTTTGTCA  480
             ||||||||||||||||||||||||||||||||||||||||||||||||||||||||||||
Sbjct  3344  ACGGGCCCGAAAGGCAGCGGCGGCACCGCGTCCGGTCCTCGAGCGTATGGGGCTTTGTCA  3403

Query  481   CCCGCTCTGTAGGCCCGGCCGGCGCTTGCCGATCAACCCAAATTTTTATCCAGGTTGACC  540
             ||||||||||||||||||||||||||||||||||||||||||||||||||||||||||||
Sbjct  3404  CCCGCTCTGTAGGCCCGGCCGGCGCTTGCCGATCAACCCAAATTTTTATCCAGGTTGACC  3463

Query  541   TCGGATCAGGTAGGGATACCCGCTGAACTTAA  572
             ||||||||||||||||||||||||||||||||
Sbjct  3464  TCGGATCAGGTAGGGATACCCGCTGAACTTAA  3495


>JAFCIW010000005.1 Penicillium aurantiogriseum strain IBT 35659 utg000005l_segment0_segment0, 
whole genome shotgun sequence
Length=4642389

 Score = 1018 bits (551),  Expect = 0.0
 Identities = 566/573 (99%), Gaps = 1/573 (0%)
 Strand=Plus/Minus

Query  1      CAAGGTTTCCGTAGGTGAACCTGCGGAAGGATCATTACCGAGTGAGGGCCCTCTGGGTCC  60
              |||||||||||||||||||||||||||||||||||||||||||||||||||| |||||||
Sbjct  27554  CAAGGTTTCCGTAGGTGAACCTGCGGAAGGATCATTACCGAGTGAGGGCCCTTTGGGTCC  27495

Query  61     AACCTCCCACCCGTGTTTATTTTACCTTGTTGCTTcggcgggcccgccttaactggccgc  120
              |||||||||||||||||||||||||||||||||||||||||||||||||| |||||||||
Sbjct  27494  AACCTCCCACCCGTGTTTATTTTACCTTGTTGCTTCGGCGGGCCCGCCTTTACTGGCCGC  27435

Query  121    cggggggctt-acgcccccgggcccgcgcccgccgAAGACACCCTCGAACTCTGTCTGAA  179
              |||||||||| |||||||||||||||||||||||||||||||||||||||||||||||||
Sbjct  27434  CGGGGGGCTTCACGCCCCCGGGCCCGCGCCCGCCGAAGACACCCTCGAACTCTGTCTGAA  27375

Query  180    GATTGTAGTCTGAGTGAAAATATAAATTATTTAAAACTTTCAACAACGGATCTCTTGGTT  239
              ||||| ||||||||||||||||||||||||||||||||||||||||||||||||||||||
Sbjct  27374  GATTGAAGTCTGAGTGAAAATATAAATTATTTAAAACTTTCAACAACGGATCTCTTGGTT  27315

Query  240    CCGGCATCGATGAAGAACGCAGCGAAATGCGATACGTAATGTGAATTGCAAATTCAGTGA  299
              ||||||||||||||||||||||||||||||||||||||||||||||||||||||||||||
Sbjct  27314  CCGGCATCGATGAAGAACGCAGCGAAATGCGATACGTAATGTGAATTGCAAATTCAGTGA  27255

Query  300    ATCATCGAGTCTTTGAACGCACATTGCGCCCCCTGGTATTCCGGGGGGCATGCCTGTCCG  359
              ||||||||||||||||||||||||||||||||||||||||||||||||||||||||||||
Sbjct  27254  ATCATCGAGTCTTTGAACGCACATTGCGCCCCCTGGTATTCCGGGGGGCATGCCTGTCCG  27195

Query  360    AGCGTCATTGCTGCCCTCAAGCACGGCTTGTGTGTTGGGCCCCGTCCTCCGATCCCGGGG  419
              |||||||||||||||||||||| |||||||||||||||||||||||||||||| ||||||
Sbjct  27194  AGCGTCATTGCTGCCCTCAAGCCCGGCTTGTGTGTTGGGCCCCGTCCTCCGATTCCGGGG  27135

Query  420    GACGGGCCCGAAAGGCAGCGGCGGCACCGCGTCCGGTCCTCGAGCGTATGGGGCTTTGTC  479
              ||||||||||||||||||||||||||||||||||||||||||||||||||||||||||||
Sbjct  27134  GACGGGCCCGAAAGGCAGCGGCGGCACCGCGTCCGGTCCTCGAGCGTATGGGGCTTTGTC  27075

Query  480    ACCCGCTCTGTAGGCCCGGCCGGCGCTTGCCGATCAACCCAAATTTTTATCCAGGTTGAC  539
              |||||||| |||||||||||||||||||||||||||||||||||||||||||||||||||
Sbjct  27074  ACCCGCTCCGTAGGCCCGGCCGGCGCTTGCCGATCAACCCAAATTTTTATCCAGGTTGAC  27015

Query  540    CTCGGATCAGGTAGGGATACCCGCTGAACTTAA  572
              |||||||||||||||||||||||||||||||||
Sbjct  27014  CTCGGATCAGGTAGGGATACCCGCTGAACTTAA  26982


 Score = 1014 bits (549),  Expect = 0.0
 Identities = 566/574 (99%), Gaps = 2/574 (0%)
 Strand=Plus/Minus

Query  1      CAAGGTTTCCGTAGGTGAACCTGCGGAAGGATCATTACCGAGTGAGGGCCCTCTGGGTCC  60
              |||||||||||||||||||||||||||||||||||||||||||||||||||| |||||||
Sbjct  37094  CAAGGTTTCCGTAGGTGAACCTGCGGAAGGATCATTACCGAGTGAGGGCCCTTTGGGTCC  37035

Query  61     AACCTCCCACCCGTGTTTATTTTACCTTGTTGCTTcggcgggcccgccttaactggccgc  120
              |||||||||||||||||||||||||||||||||||||||||||||||||| |||||||||
Sbjct  37034  AACCTCCCACCCGTGTTTATTTTACCTTGTTGCTTCGGCGGGCCCGCCTTTACTGGCCGC  36975

Query  121    cggggggctt-acgcccccgggcccgcgcccgccgAAGACACCCTCGAACTCTGTCTGAA  179
              |||||||||| |||||||||||||||||||||||||||||||||||||||||||||||||
Sbjct  36974  CGGGGGGCTTCACGCCCCCGGGCCCGCGCCCGCCGAAGACACCCTCGAACTCTGTCTGAA  36915

Query  180    GATTGTAGTCTGAGTGAAAATATAAATTATTTAAAACTTTCAACAACGGATCTCTTGGTT  239
              ||||| ||||||||||||||||||||||||||||||||||||||||||||||||||||||
Sbjct  36914  GATTGAAGTCTGAGTGAAAATATAAATTATTTAAAACTTTCAACAACGGATCTCTTGGTT  36855

Query  240    CCGGCATCGATGAAGAACGCAGCGAAATGCGATACGTAATGTGAATTGCAAATTCAGTGA  299
              ||||||||||||||||||||||||||||||||||||||||||||||||||||||||||||
Sbjct  36854  CCGGCATCGATGAAGAACGCAGCGAAATGCGATACGTAATGTGAATTGCAAATTCAGTGA  36795

Query  300    ATCATCGAGTCTTTGAACGCACATTGCGCCCCCTGGTATTCCGGGGGG-CATGCCTGTCC  358
              |||||||||||||||||||||||||||||||||||||||||||||||| |||||||||||
Sbjct  36794  ATCATCGAGTCTTTGAACGCACATTGCGCCCCCTGGTATTCCGGGGGGGCATGCCTGTCC  36735

Query  359    GAGCGTCATTGCTGCCCTCAAGCACGGCTTGTGTGTTGGGCCCCGTCCTCCGATCCCGGG  418
              ||||||||||||||||||||||| |||||||||||||||||||||||||||||| |||||
Sbjct  36734  GAGCGTCATTGCTGCCCTCAAGCCCGGCTTGTGTGTTGGGCCCCGTCCTCCGATTCCGGG  36675

Query  419    GGACGGGCCCGAAAGGCAGCGGCGGCACCGCGTCCGGTCCTCGAGCGTATGGGGCTTTGT  478
              ||||||||||||||||||||||||||||||||||||||||||||||||||||||||||||
Sbjct  36674  GGACGGGCCCGAAAGGCAGCGGCGGCACCGCGTCCGGTCCTCGAGCGTATGGGGCTTTGT  36615

Query  479    CACCCGCTCTGTAGGCCCGGCCGGCGCTTGCCGATCAACCCAAATTTTTATCCAGGTTGA  538
              ||||||||| ||||||||||||||||||||||||||||||||||||||||||||||||||
Sbjct  36614  CACCCGCTCCGTAGGCCCGGCCGGCGCTTGCCGATCAACCCAAATTTTTATCCAGGTTGA  36555

Query  539    CCTCGGATCAGGTAGGGATACCCGCTGAACTTAA  572
              ||||||||||||||||||||||||||||||||||
Sbjct  36554  CCTCGGATCAGGTAGGGATACCCGCTGAACTTAA  36521


 Score = 1014 bits (549),  Expect = 0.0
 Identities = 566/574 (99%), Gaps = 2/574 (0%)
 Strand=Plus/Minus

Query  1      CAAGGTTTCCGTAGGTGAACCTGCGGAAGGATCATTACCGAGTGAGGGCCCTCTGGGTCC  60
              |||||||||||||||||||||||||||||||||||||||||||||||||||| |||||||
Sbjct  46637  CAAGGTTTCCGTAGGTGAACCTGCGGAAGGATCATTACCGAGTGAGGGCCCTTTGGGTCC  46578

Query  61     AACCTCCCACCCGTGTTTATTTTACCTTGTTGCTTcggcgggcccgccttaactggccgc  120
              |||||||||||||||||||||||||||||||||||||||||||||||||| |||||||||
Sbjct  46577  AACCTCCCACCCGTGTTTATTTTACCTTGTTGCTTCGGCGGGCCCGCCTTTACTGGCCGC  46518

Query  121    cgggggg-ctt-acgcccccgggcccgcgcccgccgAAGACACCCTCGAACTCTGTCTGA  178
              ||||||| ||| ||||||||||||||||||||||||||||||||||||||||||||||||
Sbjct  46517  CGGGGGGGCTTCACGCCCCCGGGCCCGCGCCCGCCGAAGACACCCTCGAACTCTGTCTGA  46458

Query  179    AGATTGTAGTCTGAGTGAAAATATAAATTATTTAAAACTTTCAACAACGGATCTCTTGGT  238
              |||||| |||||||||||||||||||||||||||||||||||||||||||||||||||||
Sbjct  46457  AGATTGAAGTCTGAGTGAAAATATAAATTATTTAAAACTTTCAACAACGGATCTCTTGGT  46398

Query  239    TCCGGCATCGATGAAGAACGCAGCGAAATGCGATACGTAATGTGAATTGCAAATTCAGTG  298
              ||||||||||||||||||||||||||||||||||||||||||||||||||||||||||||
Sbjct  46397  TCCGGCATCGATGAAGAACGCAGCGAAATGCGATACGTAATGTGAATTGCAAATTCAGTG  46338

Query  299    AATCATCGAGTCTTTGAACGCACATTGCGCCCCCTGGTATTCCGGGGGGCATGCCTGTCC  358
              ||||||||||||||||||||||||||||||||||||||||||||||||||||||||||||
Sbjct  46337  AATCATCGAGTCTTTGAACGCACATTGCGCCCCCTGGTATTCCGGGGGGCATGCCTGTCC  46278

Query  359    GAGCGTCATTGCTGCCCTCAAGCACGGCTTGTGTGTTGGGCCCCGTCCTCCGATCCCGGG  418
              ||||||||||||||||||||||| |||||||||||||||||||||||||||||| |||||
Sbjct  46277  GAGCGTCATTGCTGCCCTCAAGCCCGGCTTGTGTGTTGGGCCCCGTCCTCCGATTCCGGG  46218

Query  419    GGACGGGCCCGAAAGGCAGCGGCGGCACCGCGTCCGGTCCTCGAGCGTATGGGGCTTTGT  478
              ||||||||||||||||||||||||||||||||||||||||||||||||||||||||||||
Sbjct  46217  GGACGGGCCCGAAAGGCAGCGGCGGCACCGCGTCCGGTCCTCGAGCGTATGGGGCTTTGT  46158

Query  479    CACCCGCTCTGTAGGCCCGGCCGGCGCTTGCCGATCAACCCAAATTTTTATCCAGGTTGA  538
              ||||||||| ||||||||||||||||||||||||||||||||||||||||||||||||||
Sbjct  46157  CACCCGCTCCGTAGGCCCGGCCGGCGCTTGCCGATCAACCCAAATTTTTATCCAGGTTGA  46098

Query  539    CCTCGGATCAGGTAGGGATACCCGCTGAACTTAA  572
              ||||||||||||||||||||||||||||||||||
Sbjct  46097  CCTCGGATCAGGTAGGGATACCCGCTGAACTTAA  46064


 Score = 1013 bits (548),  Expect = 0.0
 Identities = 565/573 (99%), Gaps = 2/573 (0%)
 Strand=Plus/Minus

Query  1      CAAGGTTTCCGTAGGTGAACCTGCGGAAGGATCATTACCGAGTGAGGGCCCTCTGGGTCC  60
              |||||||||||||||||||||||||||||||||||||||||||||||||||| |||||||
Sbjct  18010  CAAGGTTTCCGTAGGTGAACCTGCGGAAGGATCATTACCGAGTGAGGGCCCTTTGGGTCC  17951

Query  61     AACCTCCCACCCGTGTTTATTTTACCTTGTTGCTTcggcgggcccgccttaactggccgc  120
              |||||||||||||||||||||||||||||||||||||||||||||||||| |||||||||
Sbjct  17950  AACCTCCCACCCGTGTTTATTTTACCTTGTTGCTTCGGCGGGCCCGCCTTTACTGGCCGC  17891

Query  121    cggggggctt-acgcccccgggcccgcgcccgccgAAGACACCCTCGAACTCTGTCTGAA  179
              |||||||||| |||||||||||||||||||||||||||||||||||||||||||||||||
Sbjct  17890  CGGGGGGCTTCACGCCCCCGGGCCCGCGCCCGCCGAAGACACCCTCGAACTCTGTCTGAA  17831

Query  180    GATTGTAGTCTGAGTGAAAATATAAATTATTTAAAACTTTCAACAACGGATCTCTTGGTT  239
              ||||| ||||||||||||||||||||||||||||||||||||||||||||||||||||||
Sbjct  17830  GATTGAAGTCTGAGTGAAAATATAAATTATTTAAAACTTTCAACAACGGATCTCTTGGTT  17771

Query  240    CCGGCATCGATGAAGAACGCAGCGAAATGCGATACGTAATGTGAATTGCAAATTCAGTGA  299
              ||||||||||||||||||||||||||||||||||||||||||||||||||||||||||||
Sbjct  17770  CCGGCATCGATGAAGAACGCAGCGAAATGCGATACGTAATGTGAATTGCAAATTCAGTGA  17711

Query  300    ATCATCGAGTCTTTGAACGCACATTGCGCCCCCTGGTATTCCGGGGGGCATGCCTGTCCG  359
              ||||||||||||||||||||||||||||||||||||||||||||||| ||||||||||||
Sbjct  17710  ATCATCGAGTCTTTGAACGCACATTGCGCCCCCTGGTATTCCGGGGG-CATGCCTGTCCG  17652

Query  360    AGCGTCATTGCTGCCCTCAAGCACGGCTTGTGTGTTGGGCCCCGTCCTCCGATCCCGGGG  419
              |||||||||||||||||||||| |||||||||||||||||||||||||||||| ||||||
Sbjct  17651  AGCGTCATTGCTGCCCTCAAGCCCGGCTTGTGTGTTGGGCCCCGTCCTCCGATTCCGGGG  17592

Query  420    GACGGGCCCGAAAGGCAGCGGCGGCACCGCGTCCGGTCCTCGAGCGTATGGGGCTTTGTC  479
              ||||||||||||||||||||||||||||||||||||||||||||||||||||||||||||
Sbjct  17591  GACGGGCCCGAAAGGCAGCGGCGGCACCGCGTCCGGTCCTCGAGCGTATGGGGCTTTGTC  17532

Query  480    ACCCGCTCTGTAGGCCCGGCCGGCGCTTGCCGATCAACCCAAATTTTTATCCAGGTTGAC  539
              |||||||| |||||||||||||||||||||||||||||||||||||||||||||||||||
Sbjct  17531  ACCCGCTCCGTAGGCCCGGCCGGCGCTTGCCGATCAACCCAAATTTTTATCCAGGTTGAC  17472

Query  540    CTCGGATCAGGTAGGGATACCCGCTGAACTTAA  572
              |||||||||||||||||||||||||||||||||
Sbjct  17471  CTCGGATCAGGTAGGGATACCCGCTGAACTTAA  17439


 Score = 1003 bits (543),  Expect = 0.0
 Identities = 565/575 (98%), Gaps = 4/575 (1%)
 Strand=Plus/Minus

Query  1     CAAGGTTTCCGTAGGTGAACCTGCGGAAGGATCATTACCGAGTGAGGGCCCTCTGGGTCC  60
             |||||||||||||||||||||||||||||||||||||||||||||||||||| |||||||
Sbjct  8485  CAAGGTTTCCGTAGGTGAACCTGCGGAAGGATCATTACCGAGTGAGGGCCCTTTGGGTCC  8426

Query  61    AACCTCCCACCCGTGTTTATTTTACCTTGTTGCTTcggcgggcccgccttaactggccgc  120
             |||||||||||||||||||||||||||||||||||||||||||||||||| |||||||||
Sbjct  8425  AACCTCCCACCCGTGTTTATTTTACCTTGTTGCTTCGGCGGGCCCGCCTTTACTGGCCGC  8366

Query  121   cgggggg-ctt-acgcccccgggcccgcgcccgccgAAGACACCCTCGAACTCTGTCTGA  178
             ||||||| ||| ||||||||||||||||||||||||||||||||||||||||||||||||
Sbjct  8365  CGGGGGGGCTTCACGCCCCCGGGCCCGCGCCCGCCGAAGACACCCTCGAACTCTGTCTGA  8306

Query  179   AGATTGTAGTCTGAGTGAAAATATAAATTATTTAAAACTTTCAACAACGGATCTCTTGGT  238
             |||||| |||||||||||||||||||||||||||||||||||||||||||||||||||||
Sbjct  8305  AGATTGAAGTCTGAGTGAAAATATAAATTATTTAAAACTTTCAACAACGGATCTCTTGGT  8246

Query  239   TCCGGCATCGATGAAGAACGCAGCGAAATGCGATACGTAATGTGAATTGCAAATTCAGTG  298
             ||||||||||||||||||||||||||||||||||||||||||||||||||||||||||||
Sbjct  8245  TCCGGCATCGATGAAGAACGCAGCGAAATGCGATACGTAATGTGAATTGCAAATTCAGTG  8186

Query  299   AATCATCGAGTCTTTGAACGCACATTGCGCCCCCTGGTATTCCGGGGGGCATGCCTGTCC  358
             |||||||||||||||||||||||||||||||||||||||||||||||| |||||||||||
Sbjct  8185  AATCATCGAGTCTTTGAACGCACATTGCGCCCCCTGGTATTCCGGGGG-CATGCCTGTCC  8127

Query  359   GAGCGTCATTGCTGCCCTCAAGCACGGCTTGTGTGTTGGGCCCCGTCCTCCGATCCCGGG  418
             ||||||||||||||||||||||| |||||||||||||||||||||||||||||| |||||
Sbjct  8126  GAGCGTCATTGCTGCCCTCAAGCCCGGCTTGTGTGTTGGGCCCCGTCCTCCGATTCCGGG  8067

Query  419   GG-ACGGGCCCGAAAGGCAGCGGCGGCACCGCGTCCGGTCCTCGAGCGTATGGGGCTTTG  477
             || |||||||||||||||||||||||||||||||||||||||||||||||||||||||||
Sbjct  8066  GGGACGGGCCCGAAAGGCAGCGGCGGCACCGCGTCCGGTCCTCGAGCGTATGGGGCTTTG  8007

Query  478   TCACCCGCTCTGTAGGCCCGGCCGGCGCTTGCCGATCAACCCAAATTTTTATCCAGGTTG  537
             |||||||||| |||||||||||||||||||||||||||||||||||||||||||||||||
Sbjct  8006  TCACCCGCTCCGTAGGCCCGGCCGGCGCTTGCCGATCAACCCAAATTTTTATCCAGGTTG  7947

Query  538   ACCTCGGATCAGGTAGGGATACCCGCTGAACTTAA  572
             |||||||||||||||||||||||||||||||||||
Sbjct  7946  ACCTCGGATCAGGTAGGGATACCCGCTGAACTTAA  7912


>SRQG01000754.1 Claviceps aff. humidiphila group G2b strain LM81 contig_754, 
whole genome shotgun sequence
Length=4253

 Score = 1018 bits (551),  Expect = 0.0
 Identities = 565/572 (99%), Gaps = 0/572 (0%)
 Strand=Plus/Minus

Query  1     CAAGGTTTCCGTAGGTGAACCTGCGGAAGGATCATTACCGAGTGAGGGCCCTCTGGGTCC  60
             |||||||||||||||||||||||||||||||||||||||||||||||||||| |||||||
Sbjct  1146  CAAGGTTTCCGTAGGTGAACCTGCGGAAGGATCATTACCGAGTGAGGGCCCTTTGGGTCC  1087

Query  61    AACCTCCCACCCGTGTTTATTTTACCTTGTTGCTTcggcgggcccgccttaactggccgc  120
             |||||||||||||||||||||||||||||||||||||||||||||||||| |||||||||
Sbjct  1086  AACCTCCCACCCGTGTTTATTTTACCTTGTTGCTTCGGCGGGCCCGCCTTTACTGGCCGC  1027

Query  121   cggggggcttacgcccccgggcccgcgcccgccgAAGACACCCTCGAACTCTGTCTGAAG  180
             ||||||||| ||||||||||||||||||||||||||||||||  ||||||||||||||||
Sbjct  1026  CGGGGGGCTCACGCCCCCGGGCCCGCGCCCGCCGAAGACACCTCCGAACTCTGTCTGAAG  967

Query  181   ATTGTAGTCTGAGTGAAAATATAAATTATTTAAAACTTTCAACAACGGATCTCTTGGTTC  240
             |||| |||||||||||||||||||||||||||||||||||||||||||||||||||||||
Sbjct  966   ATTGAAGTCTGAGTGAAAATATAAATTATTTAAAACTTTCAACAACGGATCTCTTGGTTC  907

Query  241   CGGCATCGATGAAGAACGCAGCGAAATGCGATACGTAATGTGAATTGCAAATTCAGTGAA  300
             ||||||||||||||||||||||||||||||||||||||||||||||||||||||||||||
Sbjct  906   CGGCATCGATGAAGAACGCAGCGAAATGCGATACGTAATGTGAATTGCAAATTCAGTGAA  847

Query  301   TCATCGAGTCTTTGAACGCACATTGCGCCCCCTGGTATTCCGGGGGGCATGCCTGTCCGA  360
             ||||||||||||||||||||||||||||||||||||||||||||||||||||||||||||
Sbjct  846   TCATCGAGTCTTTGAACGCACATTGCGCCCCCTGGTATTCCGGGGGGCATGCCTGTCCGA  787

Query  361   GCGTCATTGCTGCCCTCAAGCACGGCTTGTGTGTTGGGCCCCGTCCTCCGATCCCGGGGG  420
             |||||||||||||||||||||||||||||||||||||||||||||||||||| |||||||
Sbjct  786   GCGTCATTGCTGCCCTCAAGCACGGCTTGTGTGTTGGGCCCCGTCCTCCGATTCCGGGGG  727

Query  421   ACGGGCCCGAAAGGCAGCGGCGGCACCGCGTCCGGTCCTCGAGCGTATGGGGCTTTGTCA  480
             ||||||||||||||||||||||||||||||||||||||||||||||||||||||||||||
Sbjct  726   ACGGGCCCGAAAGGCAGCGGCGGCACCGCGTCCGGTCCTCGAGCGTATGGGGCTTTGTCA  667

Query  481   CCCGCTCTGTAGGCCCGGCCGGCGCTTGCCGATCAACCCAAATTTTTATCCAGGTTGACC  540
             ||||||||||||||||||||||||||||||||||||||||||||||||||||||||||||
Sbjct  666   CCCGCTCTGTAGGCCCGGCCGGCGCTTGCCGATCAACCCAAATTTTTATCCAGGTTGACC  607

Query  541   TCGGATCAGGTAGGGATACCCGCTGAACTTAA  572
             ||||||||||||||||||||||||||||||||
Sbjct  606   TCGGATCAGGTAGGGATACCCGCTGAACTTAA  575


>JACXYV010000053.1 Penicillium camemberti strain FM013=LCP06093 Pcam_S53, whole 
genome shotgun sequence
Length=15527

 Score = 1016 bits (550),  Expect = 0.0
 Identities = 566/573 (99%), Gaps = 3/573 (1%)
 Strand=Plus/Minus

Query  1     CAAGGTTTCCGTAGGTGAACCTGCGGAAGGATCATTACCGAGTGAGGGCCCTCTGGGTCC  60
             ||||||||||||||||||||||||||||||||||||||||||||||||||||||||||||
Sbjct  6893  CAAGGTTTCCGTAGGTGAACCTGCGGAAGGATCATTACCGAGTGAGGGCCCTCTGGGTCC  6834

Query  61    AACCTCCCACCCGTGTTTATTTTACCTTGTTGCTTcggcgggcccgccttaactggccgc  120
             ||||||||||||||||||||||||||||||||||||||||||||||||||||||||||||
Sbjct  6833  AACCTCCCACCCGTGTTTATTTTACCTTGTTGCTTCGGCGGGCCCGCCTTAACTGGCCGC  6774

Query  121   cggggggcttacgcccccgggcccgcgcccgccgAAGACACCCTCGAACTCTGTCTGAAG  180
             |||||| || ||||||||||||||||||||||||||||||||||||||||||||||||||
Sbjct  6773  CGGGGG-CTCACGCCCCCGGGCCCGCGCCCGCCGAAGACACCCTCGAACTCTGTCTGAAG  6715

Query  181   ATTGTAGTCTGAGTGAAAATATAAATTATTTAAAACTTTCAACAACGGATCTCTTGGTTC  240
             |||| |||||||||||||||||||||||||||||||||||||||||||||||||||||||
Sbjct  6714  ATTGAAGTCTGAGTGAAAATATAAATTATTTAAAACTTTCAACAACGGATCTCTTGGTTC  6655

Query  241   CGGCATCGATGAAGAACGCAGCGAAATGCGATACGTAATGTGAATTGCAAATTCAGTGAA  300
             ||||||||||||||||||||||||||||||||||||||||||||||||||||||||||||
Sbjct  6654  CGGCATCGATGAAGAACGCAGCGAAATGCGATACGTAATGTGAATTGCAAATTCAGTGAA  6595

Query  301   TCATCGAGTCTTTGAACGCACATTGCGCCCCCTGGTATTCCGGGGGGCATGCCTGTCCGA  360
             ||||||||||||||||||||||||||||||||||||||||||| ||||||||||||| ||
Sbjct  6594  TCATCGAGTCTTTGAACGCACATTGCGCCCCCTGGTATTCCGGAGGGCATGCCTGTC-GA  6536

Query  361   GCGTCATTGCTGCCCTCAAGCACGGCTTGTGTGTTGGGCCCCGTCCTCCGATC-CCGGGG  419
             ||||||||||||||||||||| ||||||||||||||||||||||||||||||| ||||||
Sbjct  6535  GCGTCATTGCTGCCCTCAAGCCCGGCTTGTGTGTTGGGCCCCGTCCTCCGATCTCCGGGG  6476

Query  420   GACGGGCCCGAAAGGCAGCGGCGGCACCGCGTCCGGTCCTCGAGCGTATGGGGCTTTGTC  479
             ||||||||||||||||||||||||||||||||||||||||||||||||||||||||||||
Sbjct  6475  GACGGGCCCGAAAGGCAGCGGCGGCACCGCGTCCGGTCCTCGAGCGTATGGGGCTTTGTC  6416

Query  480   ACCCGCTCTGTAGGCCCGGCCGGCGCTTGCCGATCAACCCAAATTTTTATCCAGGTTGAC  539
             ||||||||||||||||||||||||||||||||||||||||||||||||||||||||||||
Sbjct  6415  ACCCGCTCTGTAGGCCCGGCCGGCGCTTGCCGATCAACCCAAATTTTTATCCAGGTTGAC  6356

Query  540   CTCGGATCAGGTAGGGATACCCGCTGAACTTAA  572
             |||||||||||||||||||||||||||||||||
Sbjct  6355  CTCGGATCAGGTAGGGATACCCGCTGAACTTAA  6323


 Score = 952 bits (515),  Expect = 0.0
 Identities = 558/576 (97%), Gaps = 14/576 (2%)
 Strand=Plus/Minus

Query  1      CAAGGTTTCCGTAGGTGAACCTGCGGAAGGATCATTACCGAGTGAGGGCCCTCTG-GGTC  59
              ||| ||||||||||||||||||||||||||||||||||||||||||||||||||| ||||
Sbjct  15192  CAA-GTTTCCGTAGGTGAACCTGCGGAAGGATCATTACCGAGTGAGGGCCCTCTGCGGTC  15134

Query  60     CAACCTCCCACCCGTGTTTATTTTACCTTGTTGCTTcggcgggcccgccttaactggc-c  118
              |||||||||||||||||||||||||||||||||||||||||| ||||||||||||||| |
Sbjct  15133  CAACCTCCCACCCGTGTTTATTTTACCTTGTTGCTTCGGCGG-CCCGCCTTAACTGGCGC  15075

Query  119    gccggggggcttacgcccccgggcccgcgcccgccgAAGACACCCTCGAACTCTG-TCTG  177
              ||||||||||| ||||||||||||| ||||||||||||||||||||||||||||| ||||
Sbjct  15074  GCCGGGGGGCTCACGCCCCCGGGCC-GCGCCCGCCGAAGACACCCTCGAACTCTGCTCTG  15016

Query  178    AAGATTGTAGTCTGAGTGAAAATATAAATTATTTAAAACTTTCAACAACGGATCTCTTGG  237
              ||||||| ||||||||||||||||||||||||||||||||||||||||||||||| ||||
Sbjct  15015  AAGATTGAAGTCTGAGTGAAAATATAAATTATTTAAAACTTTCAACAACGGATCT-TTGG  14957

Query  238    TTCCGGCATCGATGAAGAACGCAGCGAAATGCGATACGTAATGTGAATTGCAAATTCAGT  297
              ||||||||||||||||||||||||||||||||||||||||||||||||||||||||||||
Sbjct  14956  TTCCGGCATCGATGAAGAACGCAGCGAAATGCGATACGTAATGTGAATTGCAAATTCAGT  14897

Query  298    GAATCATCGAGTCTTTGAACGCACATTGCGCCCCCTGGTATTCCGGGGGGCATGCCTGTC  357
              |||||||||||||||||||||||||||||||||||||||||||||| |||||||||||||
Sbjct  14896  GAATCATCGAGTCTTTGAACGCACATTGCGCCCCCTGGTATTCCGGAGGGCATGCCTGTC  14837

Query  358    CGAGCGTCATTGCTGCCCTCAAGCACGGCTTGTGTGTTGGGCCCCGTCCTCCGATC-CCG  416
               |||||||||||||||| |||||| ||||||||||  ||||||||||||||||||| |||
Sbjct  14836  -GAGCGTCATTGCTGCC-TCAAGCCCGGCTTGTGT--TGGGCCCCGTCCTCCGATCTCCG  14781

Query  417    GGGGACGGGCCCGAAAGGCAGCGGCGGCACCGCGTCCGGTCCTCGAGCGTATGGGGCTTT  476
              ||||||||||||||||| ||||||||||||||||||||||||||||||||||||||||||
Sbjct  14780  GGGGACGGGCCCGAAAG-CAGCGGCGGCACCGCGTCCGGTCCTCGAGCGTATGGGGCTTT  14722

Query  477    GTCACCCGCTCTGTAGGCCCGGCCGGCGCTTGCCGATCAACCCAAATTTTTATCCAGGTT  536
              ||||||||||||||||||| ||||||||||||||||||||||||||||||||||||||||
Sbjct  14721  GTCACCCGCTCTGTAGGCC-GGCCGGCGCTTGCCGATCAACCCAAATTTTTATCCAGGTT  14663

Query  537    GACCTCGGATCAGGTAGGGATACCCGCTGAACTTAA  572
              ||||||||||||||||||||||||||||||||||||
Sbjct  14662  GACCTCGGATCAGGTAGGGATACCCGCTGAACTTAA  14627


>JACXYV010000041.1 Penicillium camemberti strain FM013=LCP06093 Pcam_S41, whole 
genome shotgun sequence
Length=21859

 Score = 1016 bits (550),  Expect = 0.0
 Identities = 566/573 (99%), Gaps = 3/573 (1%)
 Strand=Plus/Plus

Query  1     CAAGGTTTCCGTAGGTGAACCTGCGGAAGGATCATTACCGAGTGAGGGCCCTCTGGGTCC  60
             |||||||||||||||||||||||||||||||||||||||||||||||||||||| |||||
Sbjct  4149  CAAGGTTTCCGTAGGTGAACCTGCGGAAGGATCATTACCGAGTGAGGGCCCTCT-GGTCC  4207

Query  61    AACCTCCCACCCGTGTTTATTTTACCTTGTTGCTTcggcgggcccgccttaactggccgc  120
             ||||||||||||||||||||||||||||||||||||||||||||||||||||||||||||
Sbjct  4208  AACCTCCCACCCGTGTTTATTTTACCTTGTTGCTTCGGCGGGCCCGCCTTAACTGGCCGC  4267

Query  121   cggggggcttacgcccccgggcccgcgcccgccgAAGACACCCTCGAACTCTGTCTGAAG  180
             ||||||||| ||||||||||||||||||||||||||||||||||||||||||||||||||
Sbjct  4268  CGGGGGGCTCACGCCCCCGGGCCCGCGCCCGCCGAAGACACCCTCGAACTCTGTCTGAAG  4327

Query  181   ATTGTAGTCTGAGTGAAAATATAAATTATTTAAAACTTTCAACAACGGATCTCTTGGTTC  240
             |||| |||||||||||||||||||||||||||||||||||||||||||||||||||||||
Sbjct  4328  ATTGAAGTCTGAGTGAAAATATAAATTATTTAAAACTTTCAACAACGGATCTCTTGGTTC  4387

Query  241   CGGCATCGATGAAGAACGCAGCGAAATGCGATACGTAATGTGAATTGCAAATTCAGTGAA  300
             ||||||||||||||||||||||||||||||||||||||||||||||||||||||||||||
Sbjct  4388  CGGCATCGATGAAGAACGCAGCGAAATGCGATACGTAATGTGAATTGCAAATTCAGTGAA  4447

Query  301   TCATCGAGTCTTTGAACGCACATTGCGCCCCCTGGTATTCCGGGGGGCATGCCTGTCCGA  360
             ||||||||||||||||||||||||||||||||||||||||||| ||||||||||||||||
Sbjct  4448  TCATCGAGTCTTTGAACGCACATTGCGCCCCCTGGTATTCCGGAGGGCATGCCTGTCCGA  4507

Query  361   GCGTCATTGCTGCCCTCAAGCACGGCTTGTGTGTTGGGCCCCGTCCTCCGATC-CCGGGG  419
             ||||||||||||||||||||| ||||||||||||||||||| ||||||||||| ||||||
Sbjct  4508  GCGTCATTGCTGCCCTCAAGCCCGGCTTGTGTGTTGGGCCC-GTCCTCCGATCTCCGGGG  4566

Query  420   GACGGGCCCGAAAGGCAGCGGCGGCACCGCGTCCGGTCCTCGAGCGTATGGGGCTTTGTC  479
             ||||||||||||||||||||||||||||||||||||||||||||||||||||||||||||
Sbjct  4567  GACGGGCCCGAAAGGCAGCGGCGGCACCGCGTCCGGTCCTCGAGCGTATGGGGCTTTGTC  4626

Query  480   ACCCGCTCTGTAGGCCCGGCCGGCGCTTGCCGATCAACCCAAATTTTTATCCAGGTTGAC  539
             ||||||||||||||||||||||||||||||||||||||||||||||||||||||||||||
Sbjct  4627  ACCCGCTCTGTAGGCCCGGCCGGCGCTTGCCGATCAACCCAAATTTTTATCCAGGTTGAC  4686

Query  540   CTCGGATCAGGTAGGGATACCCGCTGAACTTAA  572
             |||||||||||||||||||||||||||||||||
Sbjct  4687  CTCGGATCAGGTAGGGATACCCGCTGAACTTAA  4719


 Score = 974 bits (527),  Expect = 0.0
 Identities = 560/574 (98%), Gaps = 9/574 (2%)
 Strand=Plus/Plus

Query  1      CAAGGTTTCCGTAGGTGAACCTGCGGAAGGATCATTACCGAGTGAGGGCCCTCTGGGTCC  60
              |||||||||||||||||||||||||||||||||||||||||||||||||||||| |||||
Sbjct  12342  CAAGGTTTCCGTAGGTGAACCTGCGGAAGGATCATTACCGAGTGAGGGCCCTCT-GGTCC  12400

Query  61     AACCTCCCACCCGTGTTTATTTTACCTTGTTGCTTcggcgggcccgccttaactggccgc  120
              ||||||||||||||||||||||||||||||||||||||||||||||||||||||||||||
Sbjct  12401  AACCTCCCACCCGTGTTTATTTTACCTTGTTGCTTCGGCGGGCCCGCCTTAACTGGCCGC  12460

Query  121    cggggggcttacgcccccgggcccgcgcccgccgAAGACACCCTCGAACTCTGTCTGAAG  180
              ||||||||| |||||||  |||||||||||||||||||||||||||||||||||||||||
Sbjct  12461  CGGGGGGCTCACGCCCC--GGCCCGCGCCCGCCGAAGACACCCTCGAACTCTGTCTGAAG  12518

Query  181    ATTGTAGTCTGAGTGAAAATATAAATTATTTAAAACTTTCAACAACGGATCTCTTGGTTC  240
              |||| |||||||||||||||||||||||||||||||||||||||||||||||||||||||
Sbjct  12519  ATTGAAGTCTGAGTGAAAATATAAATTATTTAAAACTTTCAACAACGGATCTCTTGGTTC  12578

Query  241    CGGCATCGATGAAGAACGCAGCGAAATGCGATACGTAATGTGAATTGCAAATTCAGTGAA  300
              ||||||||||||||||||||||||||||||||||||||||||||||||||||| | ||||
Sbjct  12579  CGGCATCGATGAAGAACGCAGCGAAATGCGATACGTAATGTGAATTGCAAATT-A-TGAA  12636

Query  301    TCATCGAGTCTTTGAACGCACATTGCGCCCCCTGGTATTCCGGGGGGCATGCCTGTCCGA  360
              ||||||||||||||||||||||||||||||||||||||||||| ||||||||||||||||
Sbjct  12637  TCATCGAGTCTTTGAACGCACATTGCGCCCCCTGGTATTCCGGAGGGCATGCCTGTCCGA  12696

Query  361    GCGTCATTGCTGCCCTCAAGCACGGCTTGTGTGTTGGGCCCCGTCCTCCGATCCCG-GGG  419
              |||||||||||| |||||||| ||||||||||||||||||||||||||||||| || |||
Sbjct  12697  GCGTCATTGCTG-CCTCAAGCCCGGCTTGTGTGTTGGGCCCCGTCCTCCGATCTCGCGGG  12755

Query  420    GACGGGCCCGAAAGGCAGCGGCGGCACCGCGTCCGGTCCTCGAGCGTATGGGGCTTTGTC  479
              ||||||||||||||||||||||||||||||||||||||||||||||||||||||||||||
Sbjct  12756  GACGGGCCCGAAAGGCAGCGGCGGCACCGCGTCCGGTCCTCGAGCGTATGGGGCTTTGTC  12815

Query  480    ACCCGCTCTGTAGGCC-CGGCCGGCGCTTGCCGATCAACCCAAATTTTTATCCAGGTTGA  538
              |||||||||||||||| |||||||||||||||||||||||||||||||||||||||||||
Sbjct  12816  ACCCGCTCTGTAGGCCGCGGCCGGCGCTTGCCGATCAACCCAAATTTTTATCCAGGTTGA  12875

Query  539    CCTCGGATCAGGTAGGGATACCCGCTGAACTTAA  572
              |||||||||||||||||||||| |||||||||||
Sbjct  12876  CCTCGGATCAGGTAGGGATACC-GCTGAACTTAA  12908


 Score = 920 bits (498),  Expect = 0.0
 Identities = 553/576 (96%), Gaps = 17/576 (3%)
 Strand=Plus/Plus

Query  1      CAAGGTTTCCGTAGGTGAACCTGCGGAAGGATCATTACCGAGTGAGGGCCCTCTGGGTCC  60
              |||||||||||||||||||||||||||||||||||||||||||||||| |||||||||||
Sbjct  20590  CAAGGTTTCCGTAGGTGAACCTGCGGAAGGATCATTACCGAGTGAGGG-CCTCTGGGTCC  20648

Query  61     AACCTCCCACCCGTGTTTATTTTACCTTGTTGCTTcggcgggcccgccttaactggccgc  120
              |||||||||||||||||||||||||||||||||||||||||| |||||||||||||||||
Sbjct  20649  AACCTCCCACCCGTGTTTATTTTACCTTGTTGCTTCGGCGGG-CCGCCTTAACTGGCCGC  20707

Query  121    cggggggcttacgcccccgggcccgcgcccgccgAAGACACCCTCGAACTCTGTCTGAAG  180
              | ||||||| ||||||||||||||||||||||||||||||||||||||||||||||||||
Sbjct  20708  C-GGGGGCTCACGCCCCCGGGCCCGCGCCCGCCGAAGACACCCTCGAACTCTGTCTGAAG  20766

Query  181    ATTGTAGTCTGAGTGAAAATATAAATTATTTAAAACTTTCAACAACGGATCTCTTGGTTC  240
              |||| |||||||||||||||||||||||||||||||||||||||||||||||||||||||
Sbjct  20767  ATTGAAGTCTGAGTGAAAATATAAATTATTTAAAACTTTCAACAACGGATCTCTTGGTTC  20826

Query  241    CGGCATCGATGAAGAACGCAGCGAAATGCGATACGTAATGTGAATTGCAAATTCAGTGAA  300
              ||||||||||||||||||||||||||||||||||||||||||||||||||||||||||||
Sbjct  20827  CGGCATCGATGAAGAACGCAGCGAAATGCGATACGTAATGTGAATTGCAAATTCAGTGAA  20886

Query  301    TCATCGAGTCTTTGAACGCACATTGCGCCCCCTGGTATTCCGGGGGGCATGCCTGTCCGA  360
              ||||||||||||||||||||||||||| ||||||||||||||| ||||||||||||||||
Sbjct  20887  TCATCGAGTCTTTGAACGCACATTGCG-CCCCTGGTATTCCGGAGGGCATGCCTGTCCGA  20945

Query  361    GCGTCATTGCTGCCCTCAAGCACGGCTTGTGTGTTGGGCCCCGTCCTCCGATCCCGGGGG  420
               ||||||||||| |||||||| |||||||||||| |||||| ||||||||||| | ||||
Sbjct  20946  -CGTCATTGCTG-CCTCAAGCCCGGCTTGTGTGT-GGGCCC-GTCCTCCGATCTCCGGGG  21001

Query  421    ACGGGCCCGAAAGGCAGCGGCGGCACC-GCGTCCGGTCCTCGAGCGTATGGGGCTTTGTC  479
              ||||||| | ||||||||||||||||| ||||||||||||||||||||||||||||||||
Sbjct  21002  ACGGGCC-G-AAGGCAGCGGCGGCACCGGCGTCCGGTCCTCGAGCGTATGGGGCTTTGTC  21059

Query  480    ACCCGCTCTGTAGGCC--CGGCCGGCGCTTGCCGATCAACC-CAAATTTTTATCCAGGTT  536
              ||||||||||||||||  ||||||||||||||||||||||| ||||||||||||||| ||
Sbjct  21060  ACCCGCTCTGTAGGCCGGCGGCCGGCGCTTGCCGATCAACCGCAAATTTTTATCCAG-TT  21118

Query  537    GACCTCGGATCAGGTAGGGATACCCGCTGAACTTAA  572
              ||||||| |||||||| |||||||||||||||||||
Sbjct  21119  GACCTCG-ATCAGGTA-GGATACCCGCTGAACTTAA  21152


>JACXYV010000034.1 Penicillium camemberti strain FM013=LCP06093 Pcam_S34, whole 
genome shotgun sequence
Length=32033

 Score = 1016 bits (550),  Expect = 0.0
 Identities = 566/573 (99%), Gaps = 3/573 (1%)
 Strand=Plus/Minus

Query  1     CAAGGTTTCCGTAGGTGAACCTGCGGAAGGATCATTACCGAGTGAGGGCCCTCTGGGTCC  60
             ||||||||||||||||||||||||||||||||||||||||||||||||||||||||||||
Sbjct  7329  CAAGGTTTCCGTAGGTGAACCTGCGGAAGGATCATTACCGAGTGAGGGCCCTCTGGGTCC  7270

Query  61    AACCTCCCACCCGTGTTTATTTTACCTTGTTGCTTcggcgggcccgccttaactggccgc  120
             ||||||||||||||||||||||||||||||||||||||||||||||||||||||||||||
Sbjct  7269  AACCTCCCACCCGTGTTTATTTTACCTTGTTGCTTCGGCGGGCCCGCCTTAACTGGCCGC  7210

Query  121   cggggggcttacgcccccgggcccgcgcccgccgAAGACACCCTCGAACTCTGTCTGAAG  180
             |||||| || ||||||||||||||||||||||||||||||||||||||||||||||||||
Sbjct  7209  CGGGGG-CTCACGCCCCCGGGCCCGCGCCCGCCGAAGACACCCTCGAACTCTGTCTGAAG  7151

Query  181   ATTGTAGTCTGAGTGAAAATATAAATTATTTAAAACTTTCAACAACGGATCTCTTGGTTC  240
             |||| |||||||||||||||||||||||||||||||||||||||||||||||||||||||
Sbjct  7150  ATTGAAGTCTGAGTGAAAATATAAATTATTTAAAACTTTCAACAACGGATCTCTTGGTTC  7091

Query  241   CGGCATCGATGAAGAACGCAGCGAAATGCGATACGTAATGTGAATTGCAAATTCAGTGAA  300
             ||||||||||||||||||||||||||||||||||||||||||||||||||||||||||||
Sbjct  7090  CGGCATCGATGAAGAACGCAGCGAAATGCGATACGTAATGTGAATTGCAAATTCAGTGAA  7031

Query  301   TCATCGAGTCTTTGAACGCACATTGCGCCCCCTGGTATTCCGGGGGGCATGCCTGTCCGA  360
             ||||||||||||||||||||||||||||||| ||||||||||| ||||||||||||||||
Sbjct  7030  TCATCGAGTCTTTGAACGCACATTGCGCCCC-TGGTATTCCGGAGGGCATGCCTGTCCGA  6972

Query  361   GCGTCATTGCTGCCCTCAAGCACGGCTTGTGTGTTGGGCCCCGTCCTCCGATC-CCGGGG  419
             ||||||||||||||||||||| ||||||||||||||||||||||||||||||| ||||||
Sbjct  6971  GCGTCATTGCTGCCCTCAAGCCCGGCTTGTGTGTTGGGCCCCGTCCTCCGATCTCCGGGG  6912

Query  420   GACGGGCCCGAAAGGCAGCGGCGGCACCGCGTCCGGTCCTCGAGCGTATGGGGCTTTGTC  479
             ||||||||||||||||||||||||||||||||||||||||||||||||||||||||||||
Sbjct  6911  GACGGGCCCGAAAGGCAGCGGCGGCACCGCGTCCGGTCCTCGAGCGTATGGGGCTTTGTC  6852

Query  480   ACCCGCTCTGTAGGCCCGGCCGGCGCTTGCCGATCAACCCAAATTTTTATCCAGGTTGAC  539
             ||||||||||||||||||||||||||||||||||||||||||||||||||||||||||||
Sbjct  6851  ACCCGCTCTGTAGGCCCGGCCGGCGCTTGCCGATCAACCCAAATTTTTATCCAGGTTGAC  6792

Query  540   CTCGGATCAGGTAGGGATACCCGCTGAACTTAA  572
             |||||||||||||||||||||||||||||||||
Sbjct  6791  CTCGGATCAGGTAGGGATACCCGCTGAACTTAA  6759


 Score = 1013 bits (548),  Expect = 0.0
 Identities = 565/573 (99%), Gaps = 2/573 (0%)
 Strand=Plus/Minus

Query  1      CAAGGTTTCCGTAGGTGAACCTGCGGAAGGATCATTACCGAGTGAGGGCCCTCTGGGTCC  60
              ||||||||||||||||||||||||||||||||||||||||||||||||||||||||||||
Sbjct  15636  CAAGGTTTCCGTAGGTGAACCTGCGGAAGGATCATTACCGAGTGAGGGCCCTCTGGGTCC  15577

Query  61     AACCTCCCACCCGTGTTTATTTTACCTTGTTGCTTcggcgggcccgccttaactggccgc  120
              ||||||||||| ||||||||||||||||||||||||||||||||||||||||||||||||
Sbjct  15576  AACCTCCCACC-GTGTTTATTTTACCTTGTTGCTTCGGCGGGCCCGCCTTAACTGGCCGC  15518

Query  121    cggggggcttacgcccccgggcccgcgcccgc-cgAAGACACCCTCGAACTCTGTCTGAA  179
              ||||||||| |||||||||||||||||||||| |||||||||||||||||||||||||||
Sbjct  15517  CGGGGGGCTCACGCCCCCGGGCCCGCGCCCGCGCGAAGACACCCTCGAACTCTGTCTGAA  15458

Query  180    GATTGTAGTCTGAGTGAAAATATAAATTATTTAAAACTTTCAACAACGGATCTCTTGGTT  239
              ||||| ||||||||||||||||||||||||||||||||||||||||||||||||||||||
Sbjct  15457  GATTGAAGTCTGAGTGAAAATATAAATTATTTAAAACTTTCAACAACGGATCTCTTGGTT  15398

Query  240    CCGGCATCGATGAAGAACGCAGCGAAATGCGATACGTAATGTGAATTGCAAATTCAGTGA  299
              ||||||||||||||||||||||||||||||||||||||||||||||||||||||||||||
Sbjct  15397  CCGGCATCGATGAAGAACGCAGCGAAATGCGATACGTAATGTGAATTGCAAATTCAGTGA  15338

Query  300    ATCATCGAGTCTTTGAACGCACATTGCGCCCCCTGGTATTCCGGGGGGCATGCCTGTCCG  359
              |||||||||||||||||||||||||||||||||||||||||||| |||||||||||||||
Sbjct  15337  ATCATCGAGTCTTTGAACGCACATTGCGCCCCCTGGTATTCCGGAGGGCATGCCTGTCCG  15278

Query  360    AGCGTCATTGCTGCCCTCAAGCACGGCTTGTGTGTTGGGCCCCGTCCTCCGATCCCGGGG  419
              |||||||||||||||||||||| ||||||||||||||||||||||||||||||| | |||
Sbjct  15277  AGCGTCATTGCTGCCCTCAAGCCCGGCTTGTGTGTTGGGCCCCGTCCTCCGATCTCCGGG  15218

Query  420    GACGGGCCCGAAAGGCAGCGGCGGCACCGCGTCCGGTCCTCGAGCGTATGGGGCTTTGTC  479
              ||||||||||||||||||||||||||||||||||||||||||||||||||||||||||||
Sbjct  15217  GACGGGCCCGAAAGGCAGCGGCGGCACCGCGTCCGGTCCTCGAGCGTATGGGGCTTTGTC  15158

Query  480    ACCCGCTCTGTAGGCCCGGCCGGCGCTTGCCGATCAACCCAAATTTTTATCCAGGTTGAC  539
              ||||||||||||||||||||||||||||||||||||||||||||||||||||||||||||
Sbjct  15157  ACCCGCTCTGTAGGCCCGGCCGGCGCTTGCCGATCAACCCAAATTTTTATCCAGGTTGAC  15098

Query  540    CTCGGATCAGGTAGGGATACCCGCTGAACTTAA  572
              |||||||||||||||||||||||||||||||||
Sbjct  15097  CTCGGATCAGGTAGGGATACCCGCTGAACTTAA  15065


 Score = 992 bits (537),  Expect = 0.0
 Identities = 563/574 (98%), Gaps = 7/574 (1%)
 Strand=Plus/Minus

Query  1      CAAGGTTTCCGTAGGTGAACCTGCGGAAGGATCATTACCGAGTGAGGGCCCTCTGGGTCC  60
              ||||||||||||||||||||||||||||||||||||||||||||||||||||||||||||
Sbjct  23944  CAAGGTTTCCGTAGGTGAACCTGCGGAAGGATCATTACCGAGTGAGGGCCCTCTGGGTCC  23885

Query  61     AACCTCCCACCCGTGTTTATTTTACCTTGTTGCTTcggcgggcccgccttaactggccgc  120
              ||||||||||||||||||||||||||||||||||||||||||||||||||||||||||||
Sbjct  23884  AACCTCCCACCCGTGTTTATTTTACCTTGTTGCTTCGGCGGGCCCGCCTTAACTGGCCGC  23825

Query  121    cggggggcttacgcccccgggcccgcgcccgccgAAGACACCCTCGAACTCTGTCTGAAG  180
              ||||||||| ||||||||||||||||||||||||||||||||||||||||||||||||||
Sbjct  23824  CGGGGGGCTCACGCCCCCGGGCCCGCGCCCGCCGAAGACACCCTCGAACTCTGTCTGAAG  23765

Query  181    ATTGTAGTCTGAGTGAAAATATAAATTATTTAAAACTTTCAACAACGGATCTCTTGGTTC  240
              |||| |||||||||||||||||||||||||||||||||||||||||||||||||||||||
Sbjct  23764  ATTGAAGTCTGAGTGAAAATATAAATTATTTAAAACTTTCAACAACGGATCTCTTGGTTC  23705

Query  241    CGGCATCGATGAAGAACGCAGCGAAATGCGATACGTAATGTGAATTGCAAATTCAGTGAA  300
              ||||||||||||||||||||||||||||||||||||||||||||||||||||||||||||
Sbjct  23704  CGGCATCGATGAAGAACGCAGCGAAATGCGATACGTAATGTGAATTGCAAATTCAGTGAA  23645

Query  301    TCATCGAGTCTTTGAACGCACATTGCGCCCCCTGGTATTCCGGGGGGCATGCCTGTCCGA  360
              ||||||||||||||||||||||||||||||| ||||||||||| || |||||||||||||
Sbjct  23644  TCATCGAGTCTTTGAACGCACATTGCGCCCC-TGGTATTCCGGAGG-CATGCCTGTCCGA  23587

Query  361    GCGTCATTGCTGCCCTCAAGCACGGCTTGTGTGTTGGGCCCCGTCCTCCGATC-CCGGGG  419
              ||||||||||||||||||||| ||||||||||||||||||||||| ||||||| ||||||
Sbjct  23586  GCGTCATTGCTGCCCTCAAGCCCGGCTTGTGTGTTGGGCCCCGTC-TCCGATCTCCGGGG  23528

Query  420    GACGGGCCCGAAAGGCAGCGGCGGCACCGCGTCCGGTCCTCGAGCGTATGGGGCTTTGTC  479
              ||||||||||||||||||||||| |||||||||| |||||||||||||||||||||||||
Sbjct  23527  GACGGGCCCGAAAGGCAGCGGCG-CACCGCGTCC-GTCCTCGAGCGTATGGGGCTTTGTC  23470

Query  480    ACCCGCTCTGTAGGCCCGGCCGGCGC-TTGCCGATCAACCCAAATTTTTATCCAGGTTGA  538
              |||||||||||||||||||||||||| |||||||||||||||||||||||||||||||||
Sbjct  23469  ACCCGCTCTGTAGGCCCGGCCGGCGCCTTGCCGATCAACCCAAATTTTTATCCAGGTTGA  23410

Query  539    CCTCGGATCAGGTAGGGATACCCGCTGAACTTAA  572
              ||||||||||||||||||||||||||||||||||
Sbjct  23409  CCTCGGATCAGGTAGGGATACCCGCTGAACTTAA  23376


 Score = 638 bits (345),  Expect = 7e-179
 Identities = 372/383 (97%), Gaps = 9/383 (2%)
 Strand=Plus/Minus

Query  192    AGTGAAAATATAAATTATTTAAAACTTTCAACAACGGATCTCTTGGTTCCGGCATCGATG  251
              |||||||||||||||||||||||||||||||||| |||||||||||||||||||||||||
Sbjct  32033  AGTGAAAATATAAATTATTTAAAACTTTCAACAA-GGATCTCTTGGTTCCGGCATCGATG  31975

Query  252    AAGAACGC-AGCGAAATGCGATACGTAATGTGAATTGCAAATTCAGTGAATCATCGAGTC  310
              |||||||| |||||||||||||||||||||||||||||||||||||||||||||||||||
Sbjct  31974  AAGAACGCCAGCGAAATGCGATACGTAATGTGAATTGCAAATTCAGTGAATCATCGAGTC  31915

Query  311    TTTGAACGCACATTGCGCCCCCTGGTATTCCGGGGGGCATGCCTGTCCGAGCGTCATTGC  370
              ||||||||||||||||||||| ||||||||||| ||||||||||||||||||||||||||
Sbjct  31914  TTTGAACGCACATTGCGCCCC-TGGTATTCCGGAGGGCATGCCTGTCCGAGCGTCATTGC  31856

Query  371    TGCCCTCAAGCACGGCTTGTGTGTTGGGCCCCGTCCTCCGATC-CCGGGGGACGGGCCCG  429
              ||||||||||| |||||||||| |||||||||||||||||||| ||||||||||||||||
Sbjct  31855  TGCCCTCAAGCCCGGCTTGTGT-TTGGGCCCCGTCCTCCGATCTCCGGGGGACGGGCCCG  31797

Query  430    AAAGGCAGCGGCGGCACCGCGTCCGGTCCTCGAGCGTATGGGGCTTTGTCACCCGCTCTG  489
              ||||||||||||||||||||||||||||||||||||||||||||||||||||||||||||
Sbjct  31796  AAAGGCAGCGGCGGCACCGCGTCCGGTCCTCGAGCGTATGGGGCTTTGTCACCCGCTCTG  31737

Query  490    TAGGCCCGGCCGGCGCTTGCCGATCAACCCAAATTTTTATCCAGGTTGACCTCGGATCAG  549
              |||||| ||||| || ||||||||||||||||||||||||||||||||||||||||||||
Sbjct  31736  TAGGCC-GGCCG-CG-TTGCCGATCAACCCAAATTTTTATCCAGGTTGACCTCGGATCAG  31680

Query  550    GTAGGGATACCCGCTGAACTTAA  572
              ||||| |||||||||||||||||
Sbjct  31679  GTAGG-ATACCCGCTGAACTTAA  31658


>LLXE01000800.1 Penicillium freii strain DAOM 242723 scaffold_800, whole genome 
shotgun sequence
Length=5533

 Score = 1013 bits (548),  Expect = 0.0
 Identities = 564/572 (99%), Gaps = 0/572 (0%)
 Strand=Plus/Minus

Query  1     CAAGGTTTCCGTAGGTGAACCTGCGGAAGGATCATTACCGAGTGAGGGCCCTCTGGGTCC  60
             |||||||||||||||||||||||||||||||||||||||||||||||||||| |||||||
Sbjct  2913  CAAGGTTTCCGTAGGTGAACCTGCGGAAGGATCATTACCGAGTGAGGGCCCTTTGGGTCC  2854

Query  61    AACCTCCCACCCGTGTTTATTTTACCTTGTTGCTTcggcgggcccgccttaactggccgc  120
             |||||||||||||||||||||||||||||||||||||||||||||||||| |||||||||
Sbjct  2853  AACCTCCCACCCGTGTTTATTTTACCTTGTTGCTTCGGCGGGCCCGCCTTTACTGGCCGC  2794

Query  121   cggggggcttacgcccccgggcccgcgcccgccgAAGACACCCTCGAACTCTGTCTGAAG  180
             ||||||||| ||||||||||| ||||||||||||||||||||||||||||||||||||||
Sbjct  2793  CGGGGGGCTCACGCCCCCGGGTCCGCGCCCGCCGAAGACACCCTCGAACTCTGTCTGAAG  2734

Query  181   ATTGTAGTCTGAGTGAAAATATAAATTATTTAAAACTTTCAACAACGGATCTCTTGGTTC  240
             |||| |||||||||||||||||||||||||||||||||||||||||||||||||||||||
Sbjct  2733  ATTGAAGTCTGAGTGAAAATATAAATTATTTAAAACTTTCAACAACGGATCTCTTGGTTC  2674

Query  241   CGGCATCGATGAAGAACGCAGCGAAATGCGATACGTAATGTGAATTGCAAATTCAGTGAA  300
             ||||||||||||||||||||||||||||||||||||||||||||||||||||||||||||
Sbjct  2673  CGGCATCGATGAAGAACGCAGCGAAATGCGATACGTAATGTGAATTGCAAATTCAGTGAA  2614

Query  301   TCATCGAGTCTTTGAACGCACATTGCGCCCCCTGGTATTCCGGGGGGCATGCCTGTCCGA  360
             ||||||||||||||||||||||||||||||||||||||||||||||||||||||||||||
Sbjct  2613  TCATCGAGTCTTTGAACGCACATTGCGCCCCCTGGTATTCCGGGGGGCATGCCTGTCCGA  2554

Query  361   GCGTCATTGCTGCCCTCAAGCACGGCTTGTGTGTTGGGCCCCGTCCTCCGATCCCGGGGG  420
             ||||||||||||||||||||| |||||||||||||||||||||||||||||| |||||||
Sbjct  2553  GCGTCATTGCTGCCCTCAAGCCCGGCTTGTGTGTTGGGCCCCGTCCTCCGATTCCGGGGG  2494

Query  421   ACGGGCCCGAAAGGCAGCGGCGGCACCGCGTCCGGTCCTCGAGCGTATGGGGCTTTGTCA  480
             ||||||||||||||||||||||||||||||||||||||||||||||||||||||||||||
Sbjct  2493  ACGGGCCCGAAAGGCAGCGGCGGCACCGCGTCCGGTCCTCGAGCGTATGGGGCTTTGTCA  2434

Query  481   CCCGCTCTGTAGGCCCGGCCGGCGCTTGCCGATCAACCCAAATTTTTATCCAGGTTGACC  540
             ||||||| ||||||||||||||||||||||||||||||||||||||||||||||||||||
Sbjct  2433  CCCGCTCCGTAGGCCCGGCCGGCGCTTGCCGATCAACCCAAATTTTTATCCAGGTTGACC  2374

Query  541   TCGGATCAGGTAGGGATACCCGCTGAACTTAA  572
             ||||||||||||||||||||||||||||||||
Sbjct  2373  TCGGATCAGGTAGGGATACCCGCTGAACTTAA  2342


>CAKMRK010000230.1 Penicillium sclerotigenum genome assembly, contig: 230, whole 
genome shotgun sequence
Length=3301

 Score = 1013 bits (548),  Expect = 0.0
 Identities = 565/573 (99%), Gaps = 2/573 (0%)
 Strand=Plus/Plus

Query  1     CAAGGTTTCCGTAGGTGAACCTGCGGAAGGATCATTACCGAGTGAGGGCCCTCTGGGTCC  60
             ||||||||||||||||||||||||||||||||||||||||||||||||||||||||||||
Sbjct  1617  CAAGGTTTCCGTAGGTGAACCTGCGGAAGGATCATTACCGAGTGAGGGCCCTCTGGGTCC  1676

Query  61    AACCTCCCACCCGTGTTTATTTTACCTTGTTGCTTcggcgggcccgccttaactggccgc  120
             ||||||||||||||||||| ||||||||||||||||||||||||||||||||||||||||
Sbjct  1677  AACCTCCCACCCGTGTTTA-TTTACCTTGTTGCTTCGGCGGGCCCGCCTTAACTGGCCGC  1735

Query  121   cggggggcttacgcccccgggcccgcgcccgccgAAGACACCCTCGAACTCTGTCTGAAG  180
             ||||||||| ||||||||||||||||||||||||||||||||||||||||||||||||||
Sbjct  1736  CGGGGGGCTCACGCCCCCGGGCCCGCGCCCGCCGAAGACACCCTCGAACTCTGTCTGAAG  1795

Query  181   ATTGTAGTCTGAGTGAAAATATAAATTATTTAAAACTTTCAACAACGGATCTCTTGGTTC  240
             |||| |||||||||||||||| ||||||||||||||||||||||||||||||||||||||
Sbjct  1796  ATTGCAGTCTGAGTGAAAATAGAAATTATTTAAAACTTTCAACAACGGATCTCTTGGTTC  1855

Query  241   CGGCATCGATGAAGAACGCAGCGAAATGCGATACGTAATGTGAATTGCAAATTCAGTGAA  300
             ||||||||||||||||||||||||||||||||||||||||||||||||||||||||||||
Sbjct  1856  CGGCATCGATGAAGAACGCAGCGAAATGCGATACGTAATGTGAATTGCAAATTCAGTGAA  1915

Query  301   TCATCGAGTCTTTGAACGCACATTGCGCCCCCTGGTATTCCGGGGGGCATGCCTGTCCGA  360
             ||||||||||||||||||||||||||||||||||||||||||||||||||||||||||||
Sbjct  1916  TCATCGAGTCTTTGAACGCACATTGCGCCCCCTGGTATTCCGGGGGGCATGCCTGTCCGA  1975

Query  361   GCGTCATTGCTGCCCTCAAGCACGGCTTGTGTGTTGGGCCCCGTCCTCCGATCCCGGGGG  420
             |||||||||||||||||||||||||||||||||||||||||||||||||| |||||||||
Sbjct  1976  GCGTCATTGCTGCCCTCAAGCACGGCTTGTGTGTTGGGCCCCGTCCTCCGTTCCCGGGGG  2035

Query  421   ACGGGCCCGAAAGGCAGCGGCGGCACCGCGTCCGGTCCTCGAGCGTATGGGGCTTTGTCA  480
             ||||||||||||||||||||||||||||||||||||||||||||||||||||||||||||
Sbjct  2036  ACGGGCCCGAAAGGCAGCGGCGGCACCGCGTCCGGTCCTCGAGCGTATGGGGCTTTGTCA  2095

Query  481   CCCGCTCTGTAGGCCCGGCCGGCGCTTGCCGATCAACCCAAA-TTTTTATCCAGGTTGAC  539
             ||||||||||||||||||||||||| ||||||||||||| || |||||||||||||||||
Sbjct  2096  CCCGCTCTGTAGGCCCGGCCGGCGCCTGCCGATCAACCCCAATTTTTTATCCAGGTTGAC  2155

Query  540   CTCGGATCAGGTAGGGATACCCGCTGAACTTAA  572
             |||||||||||||||||||||||||||||||||
Sbjct  2156  CTCGGATCAGGTAGGGATACCCGCTGAACTTAA  2188


>JACXYV010000033.1 Penicillium camemberti strain FM013=LCP06093 Pcam_S33, whole 
genome shotgun sequence
Length=33718

 Score = 1011 bits (547),  Expect = 0.0
 Identities = 565/573 (99%), Gaps = 4/573 (1%)
 Strand=Plus/Minus

Query  1      CAAGGTTTCCGTAGGTGAACCTGCGGAAGGATCATTACCGAGTGAGGGCCCTCTGGGTCC  60
              ||||||||||||||||||||||||||||||||||||||||||||||||||||||||||||
Sbjct  17031  CAAGGTTTCCGTAGGTGAACCTGCGGAAGGATCATTACCGAGTGAGGGCCCTCTGGGTCC  16972

Query  61     AACCTCCCACCCGTGTTTATTTTACCTTGTTGCTTcggcgggcccgccttaactggccgc  120
              ||||||||||||||||||||||||||||||||||||||||||||||||||||||||||||
Sbjct  16971  AACCTCCCACCCGTGTTTATTTTACCTTGTTGCTTCGGCGGGCCCGCCTTAACTGGCCGC  16912

Query  121    cggggggcttacgcccccgggcccgcgcccgccgAAGACACCCTCGAACTCTGTCTGAAG  180
              |||||| || ||||||||||||||||||||||||||||||||||||||||||||||||||
Sbjct  16911  CGGGGG-CTCACGCCCCCGGGCCCGCGCCCGCCGAAGACACCCTCGAACTCTGTCTGAAG  16853

Query  181    ATTGTAGTCTGAGTGAAAATATAAATTATTTAAAACTTTCAACAACGGATCTCTTGGTTC  240
              |||| |||||||||||||||||||||||||||||||||||||||||||||||||||||||
Sbjct  16852  ATTGAAGTCTGAGTGAAAATATAAATTATTTAAAACTTTCAACAACGGATCTCTTGGTTC  16793

Query  241    CGGCATCGATGAAGAACGCAGCGAAATGCGATACGTAATGTGAATTGCAAATTCAGTGAA  300
              ||||||||||||||||||||||||||||||||||||||||||||||||||||||||||||
Sbjct  16792  CGGCATCGATGAAGAACGCAGCGAAATGCGATACGTAATGTGAATTGCAAATTCAGTGAA  16733

Query  301    TCATCGAGTCTTTGAACGCACATTGCGCCCCCTGGTATTCCGGGGGGCATGCCTGTCCGA  360
              ||||||||||||||||||||||||||||||||||||||||||| ||||||||||||||||
Sbjct  16732  TCATCGAGTCTTTGAACGCACATTGCGCCCCCTGGTATTCCGGAGGGCATGCCTGTCCGA  16673

Query  361    GCGTCATTGCTGCCCTCAAGCACGGCTTGTGTGTTGGGCCCCGTCCTCCGATC-CCGGGG  419
              ||||||||||||||||||||| |||||||||||||||||||||||||| |||| ||||||
Sbjct  16672  GCGTCATTGCTGCCCTCAAGCCCGGCTTGTGTGTTGGGCCCCGTCCTC-GATCTCCGGGG  16614

Query  420    GACGGGCCCGAAAGGCAGCGGCGGCACCGCGTCCGGTCCTCGAGCGTATGGGGCTTTGTC  479
              |||||||||||||| |||||||||||||||||||||||||||||||||||||||||||||
Sbjct  16613  GACGGGCCCGAAAG-CAGCGGCGGCACCGCGTCCGGTCCTCGAGCGTATGGGGCTTTGTC  16555

Query  480    ACCCGCTCTGTAGGCCCGGCCGGCGCTTGCCGATCAACCCAAATTTTTATCCAGGTTGAC  539
              ||||||||||||||||||||||||||||||||||||||||||||||||||||||||||||
Sbjct  16554  ACCCGCTCTGTAGGCCCGGCCGGCGCTTGCCGATCAACCCAAATTTTTATCCAGGTTGAC  16495

Query  540    CTCGGATCAGGTAGGGATACCCGCTGAACTTAA  572
              |||||||||||||||||||||||||||||||||
Sbjct  16494  CTCGGATCAGGTAGGGATACCCGCTGAACTTAA  16462


 Score = 1011 bits (547),  Expect = 0.0
 Identities = 565/573 (99%), Gaps = 4/573 (1%)
 Strand=Plus/Minus

Query  1      CAAGGTTTCCGTAGGTGAACCTGCGGAAGGATCATTACCGAGTGAGGGCCCTCTGGGTCC  60
              ||||||||||||||||||||||||||||||||||||||||||||||||||||||||||||
Sbjct  25340  CAAGGTTTCCGTAGGTGAACCTGCGGAAGGATCATTACCGAGTGAGGGCCCTCTGGGTCC  25281

Query  61     AACCTCCCACCCGTGTTTATTTTACCTTGTTGCTTcggcgggcccgccttaactggccgc  120
              ||||||||||||||||||||||||||||||||||||||||||||||||||||||||||||
Sbjct  25280  AACCTCCCACCCGTGTTTATTTTACCTTGTTGCTTCGGCGGGCCCGCCTTAACTGGCCGC  25221

Query  121    cggggggcttacgcccccgggcccgcgcccgccgAAGACACCCTCGAACTCTGTCTGAAG  180
              |||||| || ||| ||||||||||||||||||||||||||||||||||||||||||||||
Sbjct  25220  CGGGGG-CTCACG-CCCCGGGCCCGCGCCCGCCGAAGACACCCTCGAACTCTGTCTGAAG  25163

Query  181    ATTGTAGTCTGAGTGAAAATATAAATTATTTAAAACTTTCAACAACGGATCTCTTGGTTC  240
              |||| |||||||||||||||||||||||||||||||||||||||||||||||||||||||
Sbjct  25162  ATTGAAGTCTGAGTGAAAATATAAATTATTTAAAACTTTCAACAACGGATCTCTTGGTTC  25103

Query  241    CGGCATCGATGAAGAACGCAGCGAAATGCGATACGTAATGTGAATTGCAAATTCAGTGAA  300
              ||||||||||||||||||||||||||||||||||||||||||||||||||||||||||||
Sbjct  25102  CGGCATCGATGAAGAACGCAGCGAAATGCGATACGTAATGTGAATTGCAAATTCAGTGAA  25043

Query  301    TCATCGAGTCTTTGAACGCACATTGCGCCCCCTGGTATTCCGGGGGGCATGCCTGTCCGA  360
              ||||||||||||||||||||||||||||||||||||||||||| ||||||||||||| ||
Sbjct  25042  TCATCGAGTCTTTGAACGCACATTGCGCCCCCTGGTATTCCGGAGGGCATGCCTGTC-GA  24984

Query  361    GCGTCATTGCTGCCCTCAAGCACGGCTTGTGTGTTGGGCCCCGTCCTCCGATC-CCGGGG  419
              ||||||||||||||||||||| ||||||||||||||||||||||||||||||| ||||||
Sbjct  24983  GCGTCATTGCTGCCCTCAAGCCCGGCTTGTGTGTTGGGCCCCGTCCTCCGATCTCCGGGG  24924

Query  420    GACGGGCCCGAAAGGCAGCGGCGGCACCGCGTCCGGTCCTCGAGCGTATGGGGCTTTGTC  479
              ||||||||||||||||||||||||||||||||||||||||||||||||||||||||||||
Sbjct  24923  GACGGGCCCGAAAGGCAGCGGCGGCACCGCGTCCGGTCCTCGAGCGTATGGGGCTTTGTC  24864

Query  480    ACCCGCTCTGTAGGCCCGGCCGGCGCTTGCCGATCAACCCAAATTTTTATCCAGGTTGAC  539
              ||||||||||||||||||||||||||||||||||||||||||||||||||||||||||||
Sbjct  24863  ACCCGCTCTGTAGGCCCGGCCGGCGCTTGCCGATCAACCCAAATTTTTATCCAGGTTGAC  24804

Query  540    CTCGGATCAGGTAGGGATACCCGCTGAACTTAA  572
              |||||||||||||||||||||||||||||||||
Sbjct  24803  CTCGGATCAGGTAGGGATACCCGCTGAACTTAA  24771


 Score = 1009 bits (546),  Expect = 0.0
 Identities = 567/576 (98%), Gaps = 5/576 (1%)
 Strand=Plus/Minus

Query  1     CAAGGTTTCCGTAGGTGAACCTGCGGAAGGATCATTACCGAGTGAGGGCCCTCTGGGTCC  60
             ||||||||||||||||||||||||||||||||||||||||||||||||||||||||||||
Sbjct  8734  CAAGGTTTCCGTAGGTGAACCTGCGGAAGGATCATTACCGAGTGAGGGCCCTCTGGGTCC  8675

Query  61    AACCTCCCACCCGTGTTTATTTTACCTTGTTGCTTcggcg-ggcccgccttaactggccg  119
             |||||||||||||||||||||||||||||||||||||||| |||||||||||||||||||
Sbjct  8674  AACCTCCCACCCGTGTTTATTTTACCTTGTTGCTTCGGCGCGGCCCGCCTTAACTGGCCG  8615

Query  120   ccgg-ggggcttacgcccccgggcccgcgcccgccgAAGACACCCTCGAACTCTGTCTGA  178
             |||| |||||| ||||||||||||||||||||||||||||||||||||||||||||||||
Sbjct  8614  CCGGCGGGGCTCACGCCCCCGGGCCCGCGCCCGCCGAAGACACCCTCGAACTCTGTCTGA  8555

Query  179   AGATTGTAGTCTGAGTGAAAATATAAATTATTTAAAACTTTCAACAACGGATCTCTTGGT  238
             |||||| ||||||||||||||||||||||||||||||||||||||||||||||||||| |
Sbjct  8554  AGATTGAAGTCTGAGTGAAAATATAAATTATTTAAAACTTTCAACAACGGATCTCTTG-T  8496

Query  239   TCCGGCATCGATGAAGAACGCAGCGAAATGCGATACGTAATGTGAATTGCAAATTCAGTG  298
             ||||||||||||||||||||||||||||||||||||||||||||||||||||||||||||
Sbjct  8495  TCCGGCATCGATGAAGAACGCAGCGAAATGCGATACGTAATGTGAATTGCAAATTCAGTG  8436

Query  299   AATCATCGAGTCTTTGAACGCACATTGCGCCCCCTGGTATTCCGGGGGGCATGCCTGTCC  358
             ||||||||||||||||||||||||||||||||||||||||||||| ||||||||||||||
Sbjct  8435  AATCATCGAGTCTTTGAACGCACATTGCGCCCCCTGGTATTCCGGAGGGCATGCCTGTCC  8376

Query  359   GAGCGTCATTGCTGCCCTCAAGCACGGCTTGTGTGTTGGGCCCCGTCCTCCGATC-CCGG  417
             ||||||||||||||||||||||| ||||||||||||||||||||||||||||||| ||||
Sbjct  8375  GAGCGTCATTGCTGCCCTCAAGCCCGGCTTGTGTGTTGGGCCCCGTCCTCCGATCTCCGG  8316

Query  418   GGGACGGGCCCGAAAGGCAGCGGCG-GCACCGCGTCCGGTCCTCGAGCGTATGGGGCTTT  476
             ||||||||||||||||||||||||| ||||||||||||||||||||||||||||||||||
Sbjct  8315  GGGACGGGCCCGAAAGGCAGCGGCGCGCACCGCGTCCGGTCCTCGAGCGTATGGGGCTTT  8256

Query  477   GTCACCCGCTCTGTAGGCCCGGCCGGCGCTTGCCGATCAACCCAAATTTTTATCCAGGTT  536
             ||||||||||||||||||||||||||||||||||||||||||||||||||||||||||||
Sbjct  8255  GTCACCCGCTCTGTAGGCCCGGCCGGCGCTTGCCGATCAACCCAAATTTTTATCCAGGTT  8196

Query  537   GACCTCGGATCAGGTAGGGATACCCGCTGAACTTAA  572
             ||||||||||||||||||||||||||||||||||||
Sbjct  8195  GACCTCGGATCAGGTAGGGATACCCGCTGAACTTAA  8160


 Score = 998 bits (540),  Expect = 0.0
 Identities = 563/573 (98%), Gaps = 6/573 (1%)
 Strand=Plus/Minus

Query  1      CAAGGTTTCCGTAGGTGAACCTGCGGAAGGATCATTACCGAGTGAGGGCCCTCTGGGTCC  60
              ||||||||||||||||||||||||||||||||||||||||||||||||||||||||||||
Sbjct  33642  CAAGGTTTCCGTAGGTGAACCTGCGGAAGGATCATTACCGAGTGAGGGCCCTCTGGGTCC  33583

Query  61     AACCTCCCACCCGTGTTTATTTTACCTTGTTGCTTcggcgggcccgccttaactggccgc  120
              ||||||||||||||||||||||||||||||||||||||||||||||||||||||||||||
Sbjct  33582  AACCTCCCACCCGTGTTTATTTTACCTTGTTGCTTCGGCGGGCCCGCCTTAACTGGCCGC  33523

Query  121    cggggggcttacgcccccgggcccgcgcccgccgAAGACACCCTCGAACTCTGTCTGAAG  180
              |||||| || ||| |||||||||||||||||||||||||||| |||||||||||||||||
Sbjct  33522  CGGGGG-CTCACG-CCCCGGGCCCGCGCCCGCCGAAGACACC-TCGAACTCTGTCTGAAG  33466

Query  181    ATTGTAGTCTGAGTGAAAATATAAATTATTTAAAACTTTCAACAACGGATCTCTTGGTTC  240
              |||| |||||||||||||||||||||||||||||||||||||||||||||||||||||||
Sbjct  33465  ATTGAAGTCTGAGTGAAAATATAAATTATTTAAAACTTTCAACAACGGATCTCTTGGTTC  33406

Query  241    CGGCATCGATGAAGAACGCAGCGAAATGCGATACGTAATGTGAATTGCAAATTCAGTGAA  300
              ||||||||||||||||||||||||||||||||||||||||||||||||||||||||||||
Sbjct  33405  CGGCATCGATGAAGAACGCAGCGAAATGCGATACGTAATGTGAATTGCAAATTCAGTGAA  33346

Query  301    TCATCGAGTCTTTGAACGCACATTGCGCCCCCTGGTATTCCGGGGGGCATGCCTGTCCGA  360
              ||||||||||||||||||||||||||||||||||||||||||| ||||||||||||| ||
Sbjct  33345  TCATCGAGTCTTTGAACGCACATTGCGCCCCCTGGTATTCCGGAGGGCATGCCTGTC-GA  33287

Query  361    GCGTCATTGCTGCCCTCAAGCACGGCTTGTGTGTTGGGCCCCGTCCTCCGATC-CCGGGG  419
              ||||||||||||||||||||| |||||||||||| |||||||||||||||||| ||||||
Sbjct  33286  GCGTCATTGCTGCCCTCAAGCCCGGCTTGTGTGT-GGGCCCCGTCCTCCGATCTCCGGGG  33228

Query  420    GACGGGCCCGAAAGGCAGCGGCGGCACCGCGTCCGGTCCTCGAGCGTATGGGGCTTTGTC  479
              ||||||||||||||||||||||||||||||||||||||||||||||||||||||||||||
Sbjct  33227  GACGGGCCCGAAAGGCAGCGGCGGCACCGCGTCCGGTCCTCGAGCGTATGGGGCTTTGTC  33168

Query  480    ACCCGCTCTGTAGGCCCGGCCGGCGCTTGCCGATCAACCCAAATTTTTATCCAGGTTGAC  539
              ||||||||||||||||||||||||||||||||||||||||||||||||||||||||||||
Sbjct  33167  ACCCGCTCTGTAGGCCCGGCCGGCGCTTGCCGATCAACCCAAATTTTTATCCAGGTTGAC  33108

Query  540    CTCGGATCAGGTAGGGATACCCGCTGAACTTAA  572
              |||||||||||||||||||||||||||||||||
Sbjct  33107  CTCGGATCAGGTAGGGATACCCGCTGAACTTAA  33075


 Score = 665 bits (360),  Expect = 0.0
 Identities = 378/386 (98%), Gaps = 4/386 (1%)
 Strand=Plus/Minus

Query  1    CAAGGTTTCCGTAGGTGAACCTGCGGAAGG-ATCATTACCGAGTGAGGGCCCTCTGGGTC  59
            ||||||||||||||||||||||||| |||| |||||||||||||||||||||||||||||
Sbjct  384  CAAGGTTTCCGTAGGTGAACCTGCG-AAGGCATCATTACCGAGTGAGGGCCCTCTGGGTC  326

Query  60   CAACCTCCCACCCGTGTTTATTTTACCTTGTTGCTTcggcgggcccgccttaactggccg  119
            ||||||||||||||||||||||||||||||||||||||||||||||||||||||||||||
Sbjct  325  CAACCTCCCACCCGTGTTTATTTTACCTTGTTGCTTCGGCGGGCCCGCCTTAACTGGCCG  266

Query  120  ccggggggcttacgcccccgggccc-gcgcccgccgAAGACACCCTCGAACTCTGTCTGA  178
            |||||||||| |||||||||||||| ||||||||||||||||||||||||||||||||||
Sbjct  265  CCGGGGGGCTCACGCCCCCGGGCCCCGCGCCCGCCGAAGACACCCTCGAACTCTGTCTGA  206

Query  179  AGATTGTAGTCTGAGTGAAAATATAAATTATTTAAAACTTTCAACAACGGATCTCTTGGT  238
            |||||| |||||||||||||||||||||||||||||||||||||||||||||||||||||
Sbjct  205  AGATTGAAGTCTGAGTGAAAATATAAATTATTTAAAACTTTCAACAACGGATCTCTTGGT  146

Query  239  TCCGGCATCGATGAAGAACGCAGCGAAATGCGATACGTAATGTGAATTGCAAATTCAGTG  298
            ||||||||||||||||||||||||||||||||||||||||||||||||||||||||||||
Sbjct  145  TCCGGCATCGATGAAGAACGCAGCGAAATGCGATACGTAATGTGAATTGCAAATTCAGTG  86

Query  299  AATCATCGAGTCTTTGAACGCACATTGCGCCCCCTGGTATTCCGGGGGGCATGCCTGTCC  358
            ||||||||||||||||||||||||||||||||||||||||||||| ||||||||||||| 
Sbjct  85   AATCATCGAGTCTTTGAACGCACATTGCGCCCCCTGGTATTCCGGAGGGCATGCCTGTC-  27

Query  359  GAGCGTCATTGCTGCCCTCAAGCACG  384
            ||||||||||||||||||||||| ||
Sbjct  26   GAGCGTCATTGCTGCCCTCAAGCCCG  1


>WBOJ01000007.1 Penicillium polonicum strain F7 contig.7, whole genome shotgun 
sequence
Length=26212

 Score = 1005 bits (544),  Expect = 0.0
 Identities = 563/572 (98%), Gaps = 2/572 (0%)
 Strand=Plus/Minus

Query  1      CAAGGTTTCCGTAGGTGAACCTGCGGAAGGATCATTACCGAGTGAGGGCCCTCTGGGTCC  60
              |||||||||||||||||||||||||||||||||||||||||||||||||||| |||||||
Sbjct  18293  CAAGGTTTCCGTAGGTGAACCTGCGGAAGGATCATTACCGAGTGAGGGCCCTTTGGGTCC  18234

Query  61     AACCTCCCACCCGTGTTTATTTTACCTTGTTGCTTcggcgggcccgccttaactggccgc  120
              |||||||||||||||||||||||||||||||||||||||||||||||||| |||||||||
Sbjct  18233  AACCTCCCACCCGTGTTTATTTTACCTTGTTGCTTCGGCGGGCCCGCCTTTACTGGCCGC  18174

Query  121    cggggggcttacgcccccgggcccgcgcccgccgAAGACACCCTCGAACTCTGTCTGAAG  180
              ||||||||| ||||||| ||||||||||||||||||||||||| ||||||||||||||||
Sbjct  18173  CGGGGGGCTCACGCCCC-GGGCCCGCGCCCGCCGAAGACACCCCCGAACTCTGTCTGAAG  18115

Query  181    ATTGTAGTCTGAGTGAAAATATAAATTATTTAAAACTTTCAACAACGGATCTCTTGGTTC  240
              |||| |||||||||||||||||||||||||||||||||||||||||||||||||||||||
Sbjct  18114  ATTGAAGTCTGAGTGAAAATATAAATTATTTAAAACTTTCAACAACGGATCTCTTGGTTC  18055

Query  241    CGGCATCGATGAAGAACGCAGCGAAATGCGATACGTAATGTGAATTGCAAATTCAGTGAA  300
              ||||||||||||||||||||||||||||||||||||||||||||||||||||||||||||
Sbjct  18054  CGGCATCGATGAAGAACGCAGCGAAATGCGATACGTAATGTGAATTGCAAATTCAGTGAA  17995

Query  301    TCATCGAGTCTTTGAACGCACATTGCGCCCCCTGGTATTCCGGGGGGCATGCCTGTCCGA  360
              ||||||||||||||||||||||||||||||||||||||||||||||||||||||||||||
Sbjct  17994  TCATCGAGTCTTTGAACGCACATTGCGCCCCCTGGTATTCCGGGGGGCATGCCTGTCCGA  17935

Query  361    GCGTCATTGCTGCCCTCAAGCACGGCTTGTGTGTTGGGCCCCGTCCTCCGATCCCGGGGG  420
              ||||||||||||||||||||| ||||||||||||||||||| |||||||||| |||||||
Sbjct  17934  GCGTCATTGCTGCCCTCAAGCCCGGCTTGTGTGTTGGGCCC-GTCCTCCGATTCCGGGGG  17876

Query  421    ACGGGCCCGAAAGGCAGCGGCGGCACCGCGTCCGGTCCTCGAGCGTATGGGGCTTTGTCA  480
              ||||||||||||||||||||||||||||||||||||||||||||||||||||||||||||
Sbjct  17875  ACGGGCCCGAAAGGCAGCGGCGGCACCGCGTCCGGTCCTCGAGCGTATGGGGCTTTGTCA  17816

Query  481    CCCGCTCTGTAGGCCCGGCCGGCGCTTGCCGATCAACCCAAATTTTTATCCAGGTTGACC  540
              ||||||||||||||||||||||||||||||||||||||||||||||||||||||||||||
Sbjct  17815  CCCGCTCTGTAGGCCCGGCCGGCGCTTGCCGATCAACCCAAATTTTTATCCAGGTTGACC  17756

Query  541    TCGGATCAGGTAGGGATACCCGCTGAACTTAA  572
              ||||||||||||||||||||||||||||||||
Sbjct  17755  TCGGATCAGGTAGGGATACCCGCTGAACTTAA  17724


 Score = 998 bits (540),  Expect = 0.0
 Identities = 562/572 (98%), Gaps = 4/572 (1%)
 Strand=Plus/Minus

Query  1     CAAGGTTTCCGTAGGTGAACCTGCGGAAGGATCATTACCGAGTGAGGGCCCTCTGGGTCC  60
             |||||||||||||||||||||||||||||||||||||||||||||||||| | |||||||
Sbjct  9712  CAAGGTTTCCGTAGGTGAACCTGCGGAAGGATCATTACCGAGTGAGGGCC-TTTGGGTCC  9654

Query  61    AACCTCCCACCCGTGTTTATTTTACCTTGTTGCTTcggcgggcccgccttaactggccgc  120
             |||||||||||||||||||||||||||||||||||||||||||||||||| |||||||||
Sbjct  9653  AACCTCCCACCCGTGTTTATTTTACCTTGTTGCTTCGGCGGGCCCGCCTTTACTGGCCGC  9594

Query  121   cggggggcttacgcccccgggcccgcgcccgccgAAGACACCCTCGAACTCTGTCTGAAG  180
             ||||||||| ||||||| ||||||||||||||||||||||||| ||||||||||||||||
Sbjct  9593  CGGGGGGCTCACGCCCC-GGGCCCGCGCCCGCCGAAGACACCC-CGAACTCTGTCTGAAG  9536

Query  181   ATTGTAGTCTGAGTGAAAATATAAATTATTTAAAACTTTCAACAACGGATCTCTTGGTTC  240
             |||| |||||||||||||||||||||||||||||||||||||||||||||||||||||||
Sbjct  9535  ATTGAAGTCTGAGTGAAAATATAAATTATTTAAAACTTTCAACAACGGATCTCTTGGTTC  9476

Query  241   CGGCATCGATGAAGAACGCAGCGAAATGCGATACGTAATGTGAATTGCAAATTCAGTGAA  300
             ||||||||||||||||||||||||||||||||||||||||||||||||||||||||||||
Sbjct  9475  CGGCATCGATGAAGAACGCAGCGAAATGCGATACGTAATGTGAATTGCAAATTCAGTGAA  9416

Query  301   TCATCGAGTCTTTGAACGCACATTGCGCCCCCTGGTATTCCGGGGGGCATGCCTGTCCGA  360
             ||||||||||||||||||||||||||||||| ||||||||||||||||||||||||||||
Sbjct  9415  TCATCGAGTCTTTGAACGCACATTGCGCCCC-TGGTATTCCGGGGGGCATGCCTGTCCGA  9357

Query  361   GCGTCATTGCTGCCCTCAAGCACGGCTTGTGTGTTGGGCCCCGTCCTCCGATCCCGGGGG  420
             ||||||||||||||||||||| |||||||||||||||||||||||||||||| |||||||
Sbjct  9356  GCGTCATTGCTGCCCTCAAGCCCGGCTTGTGTGTTGGGCCCCGTCCTCCGATTCCGGGGG  9297

Query  421   ACGGGCCCGAAAGGCAGCGGCGGCACCGCGTCCGGTCCTCGAGCGTATGGGGCTTTGTCA  480
             ||||||||||||||||||||||||||||||||||||||||||||||||||||||||||||
Sbjct  9296  ACGGGCCCGAAAGGCAGCGGCGGCACCGCGTCCGGTCCTCGAGCGTATGGGGCTTTGTCA  9237

Query  481   CCCGCTCTGTAGGCCCGGCCGGCGCTTGCCGATCAACCCAAATTTTTATCCAGGTTGACC  540
             ||||||||||||||||||||||||||||||||||||||||||||||||||||||||||||
Sbjct  9236  CCCGCTCTGTAGGCCCGGCCGGCGCTTGCCGATCAACCCAAATTTTTATCCAGGTTGACC  9177

Query  541   TCGGATCAGGTAGGGATACCCGCTGAACTTAA  572
             ||||||||||||||||||||||||||||||||
Sbjct  9176  TCGGATCAGGTAGGGATACCCGCTGAACTTAA  9145


 Score = 874 bits (473),  Expect = 0.0
 Identities = 543/572 (95%), Gaps = 23/572 (4%)
 Strand=Plus/Minus

Query  1     CAAGGTTTCCGTAGGTGAACCTGCGGAAGGATCATTACCGAGTGAGGGCCCTCTGGGTCC  60
             |||||||||||||||||||| ||||||||||||||||||||||||||||| | |||||||
Sbjct  1156  CAAGGTTTCCGTAGGTGAAC-TGCGGAAGGATCATTACCGAGTGAGGGCC-TTTGGGTCC  1099

Query  61    AACCTCCCACCCGTGTTTATTTTACCTTGTTGCTTcggcgggcccgccttaactggccgc  120
             ||| | |||||||||||||||||||||||||||||||||||||| | ||| |||||||||
Sbjct  1098  AAC-T-CCACCCGTGTTTATTTTACCTTGTTGCTTCGGCGGGCC-G-CTTTACTGGCCGC  1043

Query  121   cggggggcttacgcccccgggcccgcgcccgccgAAGACACCCTCGAACTCTGTCTGAAG  180
             ||||||||| ||||||| ||| ||||||||| ||||||||||| |||| ||||| |||||
Sbjct  1042  CGGGGGGCTCACGCCCC-GGG-CCGCGCCCG-CGAAGACACCC-CGAA-TCTGT-TGAAG  989

Query  181   ATTGTAGTCTGAGTGAAAATATAAATTATTTAAAACTTTCAACAACGGATCTCTTGGTTC  240
             |||| ||||||||||||| |||||||||||||||||||||||||||||||||||||||||
Sbjct  988   ATTGAAGTCTGAGTGAAA-TATAAATTATTTAAAACTTTCAACAACGGATCTCTTGGTTC  930

Query  241   CGGCATCGATGAAGAACGCAGCGAAATGCGATACGTAATGTGAATTGCAAATTCAGTGAA  300
              |||||||||||||||||||||||||||||||||||||||||||||||||||||||||||
Sbjct  929   -GGCATCGATGAAGAACGCAGCGAAATGCGATACGTAATGTGAATTGCAAATTCAGTGAA  871

Query  301   TCATCGAGTCTTTGAACGCACATTGCGCCCCCTGGTATTCCGGGGGGCATGCCTGTCCGA  360
             ||||||||||||||||||||||||||||||| ||||||||||||||||||||||||||||
Sbjct  870   TCATCGAGTCTTTGAACGCACATTGCGCCCC-TGGTATTCCGGGGGGCATGCCTGTCCGA  812

Query  361   GCGTCATTGCTGCCCTCAAGCACGGCTTGTGTGTTGGGCCCCGTCCTCCGATCCCGGGGG  420
             ||||||||||||||||||||| |||||||||||||||||||||||||||||| |||||||
Sbjct  811   GCGTCATTGCTGCCCTCAAGCCCGGCTTGTGTGTTGGGCCCCGTCCTCCGATTCCGGGGG  752

Query  421   ACGGGCCCGAAAGGCAGCGGCGGCACCGCGTCCGGTCCTCGAGCGTATGGGGCTTTGTCA  480
             ||||||| | |||||||||||||||| |||||||||||||||||||||||||||||||||
Sbjct  751   ACGGGCC-G-AAGGCAGCGGCGGCAC-GCGTCCGGTCCTCGAGCGTATGGGGCTTTGTCA  695

Query  481   CCCGCTCTGTAGGCCCGGCCGGCGCTTGCCGATCAACCCAAATTTTTATCCAGGTTGACC  540
             || |||||||||||| || |||||||||||||||||||||||||||||||| ||||||||
Sbjct  694   CC-GCTCTGTAGGCC-GG-CGGCGCTTGCCGATCAACCCAAATTTTTATCC-GGTTGACC  639

Query  541   TCGGATCAGGTAGGGATACCCGCTGAACTTAA  572
             |||||||||||||||||||| |||||||||||
Sbjct  638   TCGGATCAGGTAGGGATACC-GCTGAACTTAA  608


>JACXYV010000046.1 Penicillium camemberti strain FM013=LCP06093 Pcam_S46, whole 
genome shotgun sequence
Length=17753

 Score = 1005 bits (544),  Expect = 0.0
 Identities = 564/573 (98%), Gaps = 3/573 (1%)
 Strand=Plus/Minus

Query  1      CAAGGTTTCCGTAGGTGAACCTGCGGAAGGATCATTACCGAGTGAGGGCCCTCTGGGTCC  60
              ||||||||||||||||||||||||||||||||||||||||||||||||||||||||||||
Sbjct  11310  CAAGGTTTCCGTAGGTGAACCTGCGGAAGGATCATTACCGAGTGAGGGCCCTCTGGGTCC  11251

Query  61     AACCTCCCACCCGTGTTTATTTTACCTTGTTGCTTcggcgggcccgccttaactggccgc  120
              ||||||||||||||||||||||||||||||||||||||||||||||||||||||||||||
Sbjct  11250  AACCTCCCACCCGTGTTTATTTTACCTTGTTGCTTCGGCGGGCCCGCCTTAACTGGCCGC  11191

Query  121    cggggggcttacgcccccgggcccgcgcccgccgAAGACACCCTCGAACTCTGTCTGAAG  180
              |||||| || ||||||||||||||||||||||||||||||||||||||||||||||||||
Sbjct  11190  CGGGGG-CTCACGCCCCCGGGCCCGCGCCCGCCGAAGACACCCTCGAACTCTGTCTGAAG  11132

Query  181    ATTGTAGTCTGAGTGAAAATATAAATTATTTAAAACTTTCAACAACGGATCTCTTGGTTC  240
              |||| |||||||||||||||||||||||||||||||||||||||||||||||||||||||
Sbjct  11131  ATTGAAGTCTGAGTGAAAATATAAATTATTTAAAACTTTCAACAACGGATCTCTTGGTTC  11072

Query  241    CGGCATCGATGAAGAACGCAGCGAAATGCGATACGTAATGTGAATTGCAAATTCAGTGAA  300
              ||||||||||||||||||||||||||||||||||||||||||||||||||||||||||||
Sbjct  11071  CGGCATCGATGAAGAACGCAGCGAAATGCGATACGTAATGTGAATTGCAAATTCAGTGAA  11012

Query  301    TCATCGAGTCTTTGAACGCACATTGCGCCCCCTGGTATTCCGGGGGGCATGCCTGTC-CG  359
              ||||||||||||||||||||||||||||||||||||||||||| ||||||||||||| ||
Sbjct  11011  TCATCGAGTCTTTGAACGCACATTGCGCCCCCTGGTATTCCGGAGGGCATGCCTGTCGCG  10952

Query  360    AGCGTCATTGCTGCCCTCAAGCACGGCTTGTGTGTTGGGCCCCGTCCTCCGATCCCGGGG  419
              || ||||||||||||||||||| ||||||||||||||||||||||||||||||| | |||
Sbjct  10951  AG-GTCATTGCTGCCCTCAAGCCCGGCTTGTGTGTTGGGCCCCGTCCTCCGATCTCCGGG  10893

Query  420    GACGGGCCCGAAAGGCAGCGGCGGCACCGCGTCCGGTCCTCGAGCGTATGGGGCTTTGTC  479
              ||||||||||||||||||||||||||||||||||||||||||||||||||||||||||||
Sbjct  10892  GACGGGCCCGAAAGGCAGCGGCGGCACCGCGTCCGGTCCTCGAGCGTATGGGGCTTTGTC  10833

Query  480    ACCCGCTCTGTAGGCCCGGCCGGCGCTTGCCGATCAACCCAAATTTTTATCCAGGTTGAC  539
              ||||||||||||||||||||||||||||||||||||||||||||||||||||||||||||
Sbjct  10832  ACCCGCTCTGTAGGCCCGGCCGGCGCTTGCCGATCAACCCAAATTTTTATCCAGGTTGAC  10773

Query  540    CTCGGATCAGGTAGGGATACCCGCTGAACTTAA  572
              |||||||||||||||||||||||||||||||||
Sbjct  10772  CTCGGATCAGGTAGGGATACCCGCTGAACTTAA  10740


 Score = 952 bits (515),  Expect = 0.0
 Identities = 555/572 (97%), Gaps = 11/572 (2%)
 Strand=Plus/Minus

Query  1     CAAGGTTTCCGTAGGTGAACCTGCGGAAGGATCATTACCGAGTGAGGGCCCTCTGGGTCC  60
             ||||||||||||||||||||||||||||||||||||||||||||||||||||   |||||
Sbjct  3047  CAAGGTTTCCGTAGGTGAACCTGCGGAAGGATCATTACCGAGTGAGGGCCCT---GGTCC  2991

Query  61    AACCTCCCACCCGTGTTTATTTTACCTTGTTGCTTcggcgggcccgccttaactggccgc  120
             ||||||||||||||||||||||||||||||||||||||||||||||||||||||||||||
Sbjct  2990  AACCTCCCACCCGTGTTTATTTTACCTTGTTGCTTCGGCGGGCCCGCCTTAACTGGCCGC  2931

Query  121   cggggggcttacgcccccgggcccgcgcccgccgAAGACACCCTCGAACTCTGTCTGAAG  180
             |||||| || ||| ||||||||||||||||||||||||||||||||||||||||||||||
Sbjct  2930  CGGGGG-CTCACG-CCCCGGGCCCGCGCCCGCCGAAGACACCCTCGAACTCTGTCTGAAG  2873

Query  181   ATTGTAGTCTGAGTGAAAATATAAATTATTTAAAACTTTCAACAACGGATCTCTTGGTTC  240
             |||| |||||||||||||||||||||||||||||||||||||||||||||||||||||||
Sbjct  2872  ATTGAAGTCTGAGTGAAAATATAAATTATTTAAAACTTTCAACAACGGATCTCTTGGTTC  2813

Query  241   CGGCATCGATGAAGAACGCAGCGAAATGCGATACGTAATGTGAATTGCAAATTCAGTGAA  300
             ||||||||||||||||||||||||||||||||||||||||||||||||||||||||||||
Sbjct  2812  CGGCATCGATGAAGAACGCAGCGAAATGCGATACGTAATGTGAATTGCAAATTCAGTGAA  2753

Query  301   TCATCGAGTCTTTGAACGCACATTGCGCCCCCTGGTATTCCGGGGGGCATGCCTGTCCGA  360
             ||||||||||||||||||||||||||||||||||||||||||| || |||||||||||||
Sbjct  2752  TCATCGAGTCTTTGAACGCACATTGCGCCCCCTGGTATTCCGGAGG-CATGCCTGTCCGA  2694

Query  361   GCGTCATTGCTGCCCTCAAGCACGGCTTGTGTGTTGGGCCCCGTCCTCCGATCCCGGGGG  420
             ||||||||||||||||||||| ||||||||||||||| ||| ||||||||||| | ||||
Sbjct  2693  GCGTCATTGCTGCCCTCAAGCCCGGCTTGTGTGTTGG-CCC-GTCCTCCGATCTCCGGGG  2636

Query  421   ACGGGCCCGAAAGGCAGCGGCGGCACCGCGTCCGGTCCTCGAGCGTATGGGGCTTTGTCA  480
             ||||||||||||||||||| ||||||||||||||||||||||||||||||||||||||||
Sbjct  2635  ACGGGCCCGAAAGGCAGCG-CGGCACCGCGTCCGGTCCTCGAGCGTATGGGGCTTTGTCA  2577

Query  481   CCCGCTCTGTAGGCCCGGCCGGCGCTTGCCGATCAACCCAAATTTTTATCCAGGTTGACC  540
             ||| ||||||||||||||||||||||||||||||||||||||||||||||||||||||||
Sbjct  2576  CCC-CTCTGTAGGCCCGGCCGGCGCTTGCCGATCAACCCAAATTTTTATCCAGGTTGACC  2518

Query  541   TCGGATCAGGTAGGGATACCCGCTGAACTTAA  572
             ||| ||||||||||||||||||||||||||||
Sbjct  2517  TCG-ATCAGGTAGGGATACCCGCTGAACTTAA  2487


>JACXYV010000048.1 Penicillium camemberti strain FM013=LCP06093 Pcam_S48, whole 
genome shotgun sequence
Length=17242

 Score = 996 bits (539),  Expect = 0.0
 Identities = 565/576 (98%), Gaps = 7/576 (1%)
 Strand=Plus/Plus

Query  1     CAAGGTTTCCGTAGGTGAACCTGCGGAAGGATCATTACCGAGTGAGGGCCCTCTGGGTCC  60
             ||||||||||||||||||||||||||||||||||||||||||||||||||||||||||||
Sbjct  3584  CAAGGTTTCCGTAGGTGAACCTGCGGAAGGATCATTACCGAGTGAGGGCCCTCTGGGTCC  3643

Query  61    AACCTCCCACCCGTGTTTATTTTACCTTGTTGCTTcg-gcgggcccgccttaactggccg  119
             ||||||||||||||||||||||||||||||||||||| || |||||||||||||||||||
Sbjct  3644  AACCTCCCACCCGTGTTTATTTTACCTTGTTGCTTCGCGC-GGCCCGCCTTAACTGGCCG  3702

Query  120   ccggggggcttacgcccccgggcccgcgcccgccgAAGACACCCTCGAACTCTGTCTGAA  179
             |||||||||| |||||||||||||||||||||||||||||||||||||||||||||||||
Sbjct  3703  CCGGGGGGCTCACGCCCCCGGGCCCGCGCCCGCCGAAGACACCCTCGAACTCTGTCTGAA  3762

Query  180   GATTGTAGTCTGAGTGAAAATATAAATTATTTAAAACTTTCAACAACGGATCTCTTGGTT  239
             ||||| ||||||||||||||||||||||||||||||||||||||||||||||||||||||
Sbjct  3763  GATTGAAGTCTGAGTGAAAATATAAATTATTTAAAACTTTCAACAACGGATCTCTTGGTT  3822

Query  240   CCGGCATCGATGAAGAACG-CAGCGAAATGCGATACGTAATGTGAATTGCAAATTCAGTG  298
             ||||||||||||||||||| ||||||||||||||||||||||||||||||||||||||||
Sbjct  3823  CCGGCATCGATGAAGAACGCCAGCGAAATGCGATACGTAATGTGAATTGCAAATTCAGTG  3882

Query  299   AATCATCGAGTCTTTGAACGCACATTGCGCCCCCTGGTATTCCGGGGGGCATGCCTGTCC  358
             ||||||||||||||||||||||||||||| ||||||||||||||| ||||||||||||||
Sbjct  3883  AATCATCGAGTCTTTGAACGCACATTGCG-CCCCTGGTATTCCGGAGGGCATGCCTGTCC  3941

Query  359   GAGCGTCATTGCTGCCCTCAAGCACGGCTTGTGTGTTGGGCCCCGTCCTCCGATC-CCGG  417
             ||||||||||||||||||||||| ||||||||||||||||||||||||||||||| ||||
Sbjct  3942  GAGCGTCATTGCTGCCCTCAAGCCCGGCTTGTGTGTTGGGCCCCGTCCTCCGATCTCCGG  4001

Query  418   GGGACGGGCCCGAAAGGCAGCGGCGG-CACCGCGTCCGGTCCTCGAGCGTATGGGGCTTT  476
             |||||||||||||||||||||||||| |||||||||||||||||||||||||||||||||
Sbjct  4002  GGGACGGGCCCGAAAGGCAGCGGCGGCCACCGCGTCCGGTCCTCGAGCGTATGGGGCTTT  4061

Query  477   GTCACCCGCTCTGTAGGCCCGGCCGGCGCTTGCCGATCAACCCAAATTTTTATCCAGGTT  536
             |||||||||||||||||||||||||||||||||||||||||||||||||||||||| |||
Sbjct  4062  GTCACCCGCTCTGTAGGCCCGGCCGGCGCTTGCCGATCAACCCAAATTTTTATCCA-GTT  4120

Query  537   GACCTCGGATCAGGTAGGGATACCCGCTGAACTTAA  572
             ||||||||||||||||||||||||||||||||||||
Sbjct  4121  GACCTCGGATCAGGTAGGGATACCCGCTGAACTTAA  4156


 Score = 981 bits (531),  Expect = 0.0
 Identities = 563/577 (98%), Gaps = 7/577 (1%)
 Strand=Plus/Plus

Query  2      AAGGTTTC-CGTAGGTGAACCTGCGGAAGGATCATTACCGAGTGAGGGCCCTCTGGGTCC  60
              |||||||| |||||||||||||||||||||||||||||||||||||||||||||||||||
Sbjct  11908  AAGGTTTCGCGTAGGTGAACCTGCGGAAGGATCATTACCGAGTGAGGGCCCTCTGGGTCC  11967

Query  61     AACCTCCCACCCGTGTTTATTTTACCTTGTTGCTTcggcgggcccgccttaactggccgc  120
              |||||||||||||||||||||||||||||||||||||||||||||||||||| |||||||
Sbjct  11968  AACCTCCCACCCGTGTTTATTTTACCTTGTTGCTTCGGCGGGCCCGCCTTAAGTGGCCGC  12027

Query  121    cggggggcttacgcc-cccgggc-ccgcgcccgccgAAGACACCCTCGAACTCTGTCTGA  178
              ||||||||| ||||| ||||||| ||||||||||||||||||||||||||||||||||||
Sbjct  12028  CGGGGGGCTCACGCCGCCCGGGCGCCGCGCCCGCCGAAGACACCCTCGAACTCTGTCTGA  12087

Query  179    AGATTGTAGTCTGAGTGAAAATATAAATTATTTAAAACTTTCAACAACGGATCTCTTGGT  238
              |||||| |||||||||||||||||||||||||||||||||||||||||||||||||||||
Sbjct  12088  AGATTGAAGTCTGAGTGAAAATATAAATTATTTAAAACTTTCAACAACGGATCTCTTGGT  12147

Query  239    TCCGGCATCGATGAAGAA-CGCAGCGAAATGCGATACGTAATGTGAATTGCAAATTCAGT  297
              |||||||||||||||||| |||||||||||||||||||||||||||||||||||||||||
Sbjct  12148  TCCGGCATCGATGAAGAAGCGCAGCGAAATGCGATACGTAATGTGAATTGCAAATTCAGT  12207

Query  298    GAATCATCGAGTCTTTGAACGCACATTGCGCCC-CCTGGTATTCCGGGGGGCATGCCTGT  356
              ||||||||||||||||||||||||||||||||| ||||||||| ||| ||||||||||||
Sbjct  12208  GAATCATCGAGTCTTTGAACGCACATTGCGCCCGCCTGGTATT-CGGAGGGCATGCCTGT  12266

Query  357    CCGAGCGTCATTGCTGCCCTCAAGCACGGCTTGTGTGTTGGGCCCCGTCCTCCGATCCCG  416
              ||||||||||||||||||||||||| ||||||||||||||||||||||||||||||| | 
Sbjct  12267  CCGAGCGTCATTGCTGCCCTCAAGCCCGGCTTGTGTGTTGGGCCCCGTCCTCCGATCTCC  12326

Query  417    GGGGACGGGCCCGAAAGGCAGCGGCGGCACCGCGTCCGGTCCTCGAGCGTATGGGGCTTT  476
              ||||||||||||||||||||||||||||||||||||||||||||||||||||||||||||
Sbjct  12327  GGGGACGGGCCCGAAAGGCAGCGGCGGCACCGCGTCCGGTCCTCGAGCGTATGGGGCTTT  12386

Query  477    GTCACCCGCTCTGTAGGCCCGGCCGGCGCTTGC-CGATCAACCCAAATTTTTATCCAGGT  535
              ||||||||||||||||||||||||||||||||| ||||||||||||||||||||||||||
Sbjct  12387  GTCACCCGCTCTGTAGGCCCGGCCGGCGCTTGCGCGATCAACCCAAATTTTTATCCAGGT  12446

Query  536    TGACCTCGGATCAGGTAGGGATACCCGCTGAACTTAA  572
              |||||||||||||||||||||||||||||||||||||
Sbjct  12447  TGACCTCGGATCAGGTAGGGATACCCGCTGAACTTAA  12483


>JAMAFK010000124.1 Penicillium paneum strain M1707 ctg_124, whole genome shotgun 
sequence
Length=9247

 Score = 989 bits (535),  Expect = 0.0
 Identities = 560/572 (98%), Gaps = 2/572 (0%)
 Strand=Plus/Minus

Query  1     CAAGGTTTCCGTAGGTGAACCTGCGGAAGGATCATTACCGAGTGAGGGCCCTCTGGGTCC  60
             ||||||||||||||||||||||||||||||||||||||||||||||||||||||||||||
Sbjct  3631  CAAGGTTTCCGTAGGTGAACCTGCGGAAGGATCATTACCGAGTGAGGGCCCTCTGGGTCC  3572

Query  61    AACCTCCCACCCGTGTTTATTTTACCTTGTTGCTTcggcgggcccgccttaactggccgc  120
             |||||||||||||||||||||| ||||| ||||||||||||||||||||| |||||||||
Sbjct  3571  AACCTCCCACCCGTGTTTATTT-ACCTTATTGCTTCGGCGGGCCCGCCTTCACTGGCCGC  3513

Query  121   cggggggcttacgcccccgggcccgcgcccgccgAAGACACCCTCGAACTCTGTCTGAAG  180
             ||||||||| ||||||||||||||||||||||||||||||||| ||||||||||||||||
Sbjct  3512  CGGGGGGCTCACGCCCCCGGGCCCGCGCCCGCCGAAGACACCC-CGAACTCTGTCTGAAG  3454

Query  181   ATTGTAGTCTGAGTGAAAATATAAATTATTTAAAACTTTCAACAACGGATCTCTTGGTTC  240
             | || |||||||||||||||||||||||||||||||||||||||||||||||||||||||
Sbjct  3453  AATGAAGTCTGAGTGAAAATATAAATTATTTAAAACTTTCAACAACGGATCTCTTGGTTC  3394

Query  241   CGGCATCGATGAAGAACGCAGCGAAATGCGATACGTAATGTGAATTGCAAATTCAGTGAA  300
             ||||||||||||||||||||||||||||||||||||||||||||||||||||||||||||
Sbjct  3393  CGGCATCGATGAAGAACGCAGCGAAATGCGATACGTAATGTGAATTGCAAATTCAGTGAA  3334

Query  301   TCATCGAGTCTTTGAACGCACATTGCGCCCCCTGGTATTCCGGGGGGCATGCCTGTCCGA  360
             ||||||||||||||||||||||||||||||||||||||||||||||||||||||||||||
Sbjct  3333  TCATCGAGTCTTTGAACGCACATTGCGCCCCCTGGTATTCCGGGGGGCATGCCTGTCCGA  3274

Query  361   GCGTCATTGCTGCCCTCAAGCACGGCTTGTGTGTTGGGCCCCGTCCTCCGATCCCGGGGG  420
             ||||||||||||||||||||| |||||||||||||||||| ||||||||||| | |||||
Sbjct  3273  GCGTCATTGCTGCCCTCAAGCCCGGCTTGTGTGTTGGGCCTCGTCCTCCGATTCTGGGGG  3214

Query  421   ACGGGCCCGAAAGGCAGCGGCGGCACCGCGTCCGGTCCTCGAGCGTATGGGGCTTTGTCA  480
             |||||||||||||||||||||||||||||||||||||||||||||||||||||| |||||
Sbjct  3213  ACGGGCCCGAAAGGCAGCGGCGGCACCGCGTCCGGTCCTCGAGCGTATGGGGCTCTGTCA  3154

Query  481   CCCGCTCTGTAGGCCCGGCCGGCGCTTGCCGATCAACCCAAATTTTTATCCAGGTTGACC  540
             ||||||||||||||||||||||||||||||||||||||||||||||||||||||||||||
Sbjct  3153  CCCGCTCTGTAGGCCCGGCCGGCGCTTGCCGATCAACCCAAATTTTTATCCAGGTTGACC  3094

Query  541   TCGGATCAGGTAGGGATACCCGCTGAACTTAA  572
             ||||||||||||||||||||||||||||||||
Sbjct  3093  TCGGATCAGGTAGGGATACCCGCTGAACTTAA  3062


>JH993682.1 Penicillium digitatum Pd1 unplaced genomic scaffold Scaffold_49, 
whole genome shotgun sequence
Length=20043

 Score = 979 bits (530),  Expect = 0.0
 Identities = 560/574 (98%), Gaps = 3/574 (1%)
 Strand=Plus/Minus

Query  1      CAAGGTTTCCGTAGGTGAACCTGCGGAAGGATCATTACCGAGTGAGGGCCCTCTGGGTCC  60
              ||||||||||||||||||||||||||||||||||||||||||||||||||||||||||||
Sbjct  17529  CAAGGTTTCCGTAGGTGAACCTGCGGAAGGATCATTACCGAGTGAGGGCCCTCTGGGTCC  17470

Query  61     AACCTCCCACCCGTGTTTATTTTACCTTGTTGCTTcggcgggcccgccttaactggccgc  120
              |||||||||||||||||||||||||||||||||||||||||||||||||| |||||||||
Sbjct  17469  AACCTCCCACCCGTGTTTATTTTACCTTGTTGCTTCGGCGGGCCCGCCTTTACTGGCCGC  17410

Query  121    cggggggcttacgcccccgggcccgcgcccgccgAAGACACCCTCGAACTCTGTCTGAAG  180
              ||||||||| |||| |||||||||||||||||||||||||||| ||||||||||||||||
Sbjct  17409  CGGGGGGCTCACGCTCCCGGGCCCGCGCCCGCCGAAGACACCCCCGAACTCTGTCTGAAG  17350

Query  181    ATTGTAGTCTGAGTGAAAATATAAATTATTTAAAACTTTCAACAACGGATCTCTTGGTTC  240
              |||| ||||||||||||||   ||||||||||||||||||||||||||||||||||||||
Sbjct  17349  ATTGCAGTCTGAGTGAAAA-CGAAATTATTTAAAACTTTCAACAACGGATCTCTTGGTTC  17291

Query  241    CGGCATCGATGAAGAACGCAGCGAAATGCGATACGTAATGTGAATTGCAAATTCAGTGAA  300
              ||||||||||||||||||||||||||||||||||||||||||||||||||||||||||||
Sbjct  17290  CGGCATCGATGAAGAACGCAGCGAAATGCGATACGTAATGTGAATTGCAAATTCAGTGAA  17231

Query  301    TCATCGAGTCTTTGAACGCACATTGCGCCCCCTGGTATTCCGGGGGGCATGCCTGTCCGA  360
              ||||||||||||||||||||||||||||||||||||||||||||||||||||||||||||
Sbjct  17230  TCATCGAGTCTTTGAACGCACATTGCGCCCCCTGGTATTCCGGGGGGCATGCCTGTCCGA  17171

Query  361    GCGTCATTGCTGCCCTCAAGCACGGCTTGTGTGTTGGGCCCCGTCCTCCGATCCCGGGGG  420
              ||||||||||||||||||||| |||||||||||||||||||||||| |||||||||||||
Sbjct  17170  GCGTCATTGCTGCCCTCAAGCCCGGCTTGTGTGTTGGGCCCCGTCCCCCGATCCCGGGGG  17111

Query  421    ACGGGCCCGAAAGGCAGCGGCGGCACCGCGTCCGGTCCTCGAGCGTATGGGGCTTTGTCA  480
              ||||||||||||||||||||||||||||||||||||||||||||||||||||||||||||
Sbjct  17110  ACGGGCCCGAAAGGCAGCGGCGGCACCGCGTCCGGTCCTCGAGCGTATGGGGCTTTGTCA  17051

Query  481    CCCGCTCTGTAGGCCCGGCCGGCGCTTGCCGATCAACCC-AAATTTTT-ATCCAGGTTGA  538
              ||||||| ||||||||||||||||| ||||||||||||| |||||||| |||||||||||
Sbjct  17050  CCCGCTCCGTAGGCCCGGCCGGCGCCTGCCGATCAACCCCAAATTTTTAATCCAGGTTGA  16991

Query  539    CCTCGGATCAGGTAGGGATACCCGCTGAACTTAA  572
              ||||||||||||||||||||||||||||||||||
Sbjct  16990  CCTCGGATCAGGTAGGGATACCCGCTGAACTTAA  16957


>NW_014574576.1 Penicillium digitatum Pd1 unplaced genomic scaffold Scaffold_49, 
whole genome shotgun sequence
Length=20043

 Score = 979 bits (530),  Expect = 0.0
 Identities = 560/574 (98%), Gaps = 3/574 (1%)
 Strand=Plus/Minus

Query  1      CAAGGTTTCCGTAGGTGAACCTGCGGAAGGATCATTACCGAGTGAGGGCCCTCTGGGTCC  60
              ||||||||||||||||||||||||||||||||||||||||||||||||||||||||||||
Sbjct  17529  CAAGGTTTCCGTAGGTGAACCTGCGGAAGGATCATTACCGAGTGAGGGCCCTCTGGGTCC  17470

Query  61     AACCTCCCACCCGTGTTTATTTTACCTTGTTGCTTcggcgggcccgccttaactggccgc  120
              |||||||||||||||||||||||||||||||||||||||||||||||||| |||||||||
Sbjct  17469  AACCTCCCACCCGTGTTTATTTTACCTTGTTGCTTCGGCGGGCCCGCCTTTACTGGCCGC  17410

Query  121    cggggggcttacgcccccgggcccgcgcccgccgAAGACACCCTCGAACTCTGTCTGAAG  180
              ||||||||| |||| |||||||||||||||||||||||||||| ||||||||||||||||
Sbjct  17409  CGGGGGGCTCACGCTCCCGGGCCCGCGCCCGCCGAAGACACCCCCGAACTCTGTCTGAAG  17350

Query  181    ATTGTAGTCTGAGTGAAAATATAAATTATTTAAAACTTTCAACAACGGATCTCTTGGTTC  240
              |||| ||||||||||||||   ||||||||||||||||||||||||||||||||||||||
Sbjct  17349  ATTGCAGTCTGAGTGAAAA-CGAAATTATTTAAAACTTTCAACAACGGATCTCTTGGTTC  17291

Query  241    CGGCATCGATGAAGAACGCAGCGAAATGCGATACGTAATGTGAATTGCAAATTCAGTGAA  300
              ||||||||||||||||||||||||||||||||||||||||||||||||||||||||||||
Sbjct  17290  CGGCATCGATGAAGAACGCAGCGAAATGCGATACGTAATGTGAATTGCAAATTCAGTGAA  17231

Query  301    TCATCGAGTCTTTGAACGCACATTGCGCCCCCTGGTATTCCGGGGGGCATGCCTGTCCGA  360
              ||||||||||||||||||||||||||||||||||||||||||||||||||||||||||||
Sbjct  17230  TCATCGAGTCTTTGAACGCACATTGCGCCCCCTGGTATTCCGGGGGGCATGCCTGTCCGA  17171

Query  361    GCGTCATTGCTGCCCTCAAGCACGGCTTGTGTGTTGGGCCCCGTCCTCCGATCCCGGGGG  420
              ||||||||||||||||||||| |||||||||||||||||||||||| |||||||||||||
Sbjct  17170  GCGTCATTGCTGCCCTCAAGCCCGGCTTGTGTGTTGGGCCCCGTCCCCCGATCCCGGGGG  17111

Query  421    ACGGGCCCGAAAGGCAGCGGCGGCACCGCGTCCGGTCCTCGAGCGTATGGGGCTTTGTCA  480
              ||||||||||||||||||||||||||||||||||||||||||||||||||||||||||||
Sbjct  17110  ACGGGCCCGAAAGGCAGCGGCGGCACCGCGTCCGGTCCTCGAGCGTATGGGGCTTTGTCA  17051

Query  481    CCCGCTCTGTAGGCCCGGCCGGCGCTTGCCGATCAACCC-AAATTTTT-ATCCAGGTTGA  538
              ||||||| ||||||||||||||||| ||||||||||||| |||||||| |||||||||||
Sbjct  17050  CCCGCTCCGTAGGCCCGGCCGGCGCCTGCCGATCAACCCCAAATTTTTAATCCAGGTTGA  16991

Query  539    CCTCGGATCAGGTAGGGATACCCGCTGAACTTAA  572
              ||||||||||||||||||||||||||||||||||
Sbjct  16990  CCTCGGATCAGGTAGGGATACCCGCTGAACTTAA  16957


>JACXYV010000038.1 Penicillium camemberti strain FM013=LCP06093 Pcam_S38, whole 
genome shotgun sequence
Length=27962

 Score = 955 bits (517),  Expect = 0.0
 Identities = 562/581 (97%), Gaps = 14/581 (2%)
 Strand=Plus/Minus

Query  1     CAAGGTTTCCGTAGGTGAACCTGCGGAAGGATCATTACCGAGTGAGGGCCCTCTGG-GTC  59
             |||||||||||||||||||||||||||||||||||||||||||||||||||||||| |||
Sbjct  7664  CAAGGTTTCCGTAGGTGAACCTGCGGAAGGATCATTACCGAGTGAGGGCCCTCTGGCGTC  7605

Query  60    CAACCTCCCACCCGTGTTTATTTTACCTTGTTGCTTcggcgggcccgccttaactggccg  119
             ||||||||||||||||||||||||||||||||||||||||||||||||||||||||||||
Sbjct  7604  CAACCTCCCACCCGTGTTTATTTTACCTTGTTGCTTCGGCGGGCCCGCCTTAACTGGCCG  7545

Query  120   ccggggggcttacgcccccgggcccgcgcccgccgAAGACACCCTCGAACTCTGTCTGAA  179
             |  | ||||| |||||||||||||||||||||||||||||||||||||||||||||||||
Sbjct  7544  C--GCGGGCTCACGCCCCCGGGCCCGCGCCCGCCGAAGACACCCTCGAACTCTGTCTGAA  7487

Query  180   GATTGTAGTCTGAGTGAAAATATAAATTATTTAAAACTTTCAACAACGGATCTCTTGGTT  239
             ||||| ||||||||||||||||||||||||||||||||||||||||||||||||||||||
Sbjct  7486  GATTGAAGTCTGAGTGAAAATATAAATTATTTAAAACTTTCAACAACGGATCTCTTGGTT  7427

Query  240   CCGGCATCGATGAAGAACGCAGCGAAATGCGATACGTAATGTGAATTGCAAATTCAGTGA  299
             ||||||||||||||||||||||||||||||||||||||||||||||||||||||||||||
Sbjct  7426  CCGGCATCGATGAAGAACGCAGCGAAATGCGATACGTAATGTGAATTGCAAATTCAGTGA  7367

Query  300   ATCATCGAGTCTTTGAACGC-ACATTGCGCCCCCTGGTATTCCGGGGGGCATGCCTGTCC  358
             |||||||||||||||||||| |||||||||||||||||||||||| ||||||||||||| 
Sbjct  7366  ATCATCGAGTCTTTGAACGCCACATTGCGCCCCCTGGTATTCCGGAGGGCATGCCTGTC-  7308

Query  359   GAGCGTCATTGCTGCCCTCAAGCACGGCTTGTGTGTTGGGCCCCGTCCTCCGATC-CCGG  417
             ||||||||||||||||||||||| ||||||||||||||||||||||||||||||| ||||
Sbjct  7307  GAGCGTCATTGCTGCCCTCAAGCCCGGCTTGTGTGTTGGGCCCCGTCCTCCGATCTCCGG  7248

Query  418   -GGGACGGGCCCGAAAGGCAGCGGCGGC-ACCGCGTCCG-G-TCCTCGAGCGTATGGG-G  472
              |||||||||||||||||||| |||||| |||||||||| | |||||||||||||||| |
Sbjct  7247  CGGGACGGGCCCGAAAGGCAG-GGCGGCCACCGCGTCCGCGTTCCTCGAGCGTATGGGCG  7189

Query  473   CTTTGTCACCCGCTCTGTAG-GCCCGGCCGGCGCTTGCCGATCAACCCAAATTTTTATCC  531
             |||||||||||||||||||| |||||||||||||||||||||||||||||||||||||||
Sbjct  7188  CTTTGTCACCCGCTCTGTAGCGCCCGGCCGGCGCTTGCCGATCAACCCAAATTTTTATCC  7129

Query  532   AGGTTGACCTCGGATCAGGTAGGGATACCCGCTGAACTTAA  572
             || ||||||||||||||||||||||||||||||||||||||
Sbjct  7128  AG-TTGACCTCGGATCAGGTAGGGATACCCGCTGAACTTAA  7089


 Score = 946 bits (512),  Expect = 0.0
 Identities = 560/580 (97%), Gaps = 15/580 (3%)
 Strand=Plus/Minus

Query  1      CAAGGTTTCCGTAGG-TGAACCTGCGGAAGG-ATCATTACCGAGTGAGGGCCCTCTGGGT  58
              ||||||||||||||| ||||||||| ||||| ||||||||||||||||||||||||||||
Sbjct  15979  CAAGGTTTCCGTAGGCTGAACCTGC-GAAGGCATCATTACCGAGTGAGGGCCCTCTGGGT  15921

Query  59     CCAACCTCCCACCCGTGTTTATTTTACCTTGTTGCTTcggcgg-g-cccgccttaactgg  116
              ||||||||||||||||||||||||||||||||||||||||||| | ||||||||||||||
Sbjct  15920  CCAACCTCCCACCCGTGTTTATTTTACCTTGTTGCTTCGGCGGCGCCCCGCCTTAACTGG  15861

Query  117    ccgccggggggcttacgcccccgggcccgcgcccgccgAAGACACCCTCGAACTCTGTCT  176
              ||||||||||||| ||||||||||||||||||||||||||||||||||||||||||||||
Sbjct  15860  CCGCCGGGGGGCTCACGCCCCCGGGCCCGCGCCCGCCGAAGACACCCTCGAACTCTGTCT  15801

Query  177    GAAGATTGTAGTCTGAGTGAAAATATAAATTATTTAAAACTTTCAACAACGGATCTCTTG  236
              |||||||| |||||||||||||||||||||||||||||||||||||||||||||||||||
Sbjct  15800  GAAGATTGAAGTCTGAGTGAAAATATAAATTATTTAAAACTTTCAACAACGGATCTCTTG  15741

Query  237    GTTCCGGCATCGATGAAGAACG-CAGCGAAATGCGATACGTAATGTGAATTGCAAATTCA  295
              ||||||||||| |||||||||| |||||||||||||||||||||||||||||||||||||
Sbjct  15740  GTTCCGGCATC-ATGAAGAACGCCAGCGAAATGCGATACGTAATGTGAATTGCAAATTCA  15682

Query  296    GTGAATCATCGAGTCTTTGAACGCACATTGCGCCCCCTGGTATTCCGGGGGGCATGCCTG  355
              |||||||||||||||||||||||||||||||||||| ||||||||||| |||||||||||
Sbjct  15681  GTGAATCATCGAGTCTTTGAACGCACATTGCGCCCC-TGGTATTCCGGAGGGCATGCCTG  15623

Query  356    TCCGAGCGTCATTGCTGCCCTCAAGCACGGCTTGTGTGTTGG-GCCCCGTCCTCCGATC-  413
              || ||||||||||||||||||||||| ||||||||||||||| |||||||||| ||||| 
Sbjct  15622  TC-GAGCGTCATTGCTGCCCTCAAGC-CGGCTTGTGTGTTGGCGCCCCGTCCT-CGATCT  15566

Query  414    CCGGGGGACGGGCCCGAAAGGCAGCGGCGGCACCGCGTCCGGTCCTCGAGCGTATGGGGC  473
              ||||||  ||||||||||||||||||||||||||||||| ||||||||||||||||||||
Sbjct  15565  CCGGGGCGCGGGCCCGAAAGGCAGCGGCGGCACCGCGTC-GGTCCTCGAGCGTATGGGGC  15507

Query  474    TTTGTCACCCGCTCTGTAGGCCCG-GCCGGCGCTTGCCGATCAACCCAAATTTTTATCCA  532
              |||||||||||||||||||||||| |||||||||||||||||||||||||||||||||||
Sbjct  15506  TTTGTCACCCGCTCTGTAGGCCCGCGCCGGCGCTTGCCGATCAACCCAAATTTTTATCCA  15447

Query  533    GGTTGACCTCGGATCAGGTAGGGATACCCGCTGAACTTAA  572
              ||||||||||||||||||||||||||||||||||||||||
Sbjct  15446  GGTTGACCTCGGATCAGGTAGGGATACCCGCTGAACTTAA  15407


 Score = 946 bits (512),  Expect = 0.0
 Identities = 558/578 (97%), Gaps = 12/578 (2%)
 Strand=Plus/Minus

Query  1      CAAGGTTTCCGTAG-GTGAACCTGCGGAAGGATCATTACCGAGTGAGGGCCCTCTG-GGT  58
              |||||||||||||| |||||||||||||||||||||||| |||||||||||||||| |||
Sbjct  24319  CAAGGTTTCCGTAGCGTGAACCTGCGGAAGGATCATTAC-GAGTGAGGGCCCTCTGCGGT  24261

Query  59     CCAACCTCCCACCCGTGTTTATTTTACCTTGTTGCTTcggcgggcccgccttaactggcc  118
              ||||||||||||||||||||||||||||||||||||||||||||||||||||||||||||
Sbjct  24260  CCAACCTCCCACCCGTGTTTATTTTACCTTGTTGCTTCGGCGGGCCCGCCTTAACTGGCC  24201

Query  119    gccg-gggggcttacgcccccgggcccgcgcccgccgAAGACACCCTCGAACTCTGTCTG  177
              |||| ||||||| |||||||  ||||||||||||||||||||||||||||||||||||||
Sbjct  24200  GCCGCGGGGGCTCACGCCCCGCGGCCCGCGCCCGCCGAAGACACCCTCGAACTCTGTCTG  24141

Query  178    AAGATTGTAGTCTGAGTGAAAATATAAATTATTTAAAACTTTCAACAACG-GATCTCTTG  236
              ||||||| |||||||||||||||||||||||||||||||||||||||||| |||||||||
Sbjct  24140  AAGATTGAAGTCTGAGTGAAAATATAAATTATTTAAAACTTTCAACAACGCGATCTCTTG  24081

Query  237    GTTCCGGCATCGATGAAGAACGCAGCGAAATGCGATACGTAATGTGAATTGCAAATTCAG  296
              ||||||||||||||||||||||||||||||||||||||||||||||||||||||||||||
Sbjct  24080  GTTCCGGCATCGATGAAGAACGCAGCGAAATGCGATACGTAATGTGAATTGCAAATTCAG  24021

Query  297    TGAATCATCGAGTCTTTGAACGCACATTGCGCCCCCTGGTATTCCGGGGGGCATGCCTGT  356
              |||||||||||||||||||||||||||||| | |||||||||||||| ||||||||||||
Sbjct  24020  TGAATCATCGAGTCTTTGAACGCACATTGC-CGCCCTGGTATTCCGGAGGGCATGCCTGT  23962

Query  357    CCGAGCGTCATTGCTGCCCTCAAGCACGGCTTGTGTGTTGGGCCCCGTCCTCCGATC-CC  415
              | ||||||||||||||||||||||| |||||||||||| |||||||||||||||||| ||
Sbjct  23961  C-GAGCGTCATTGCTGCCCTCAAGCCCGGCTTGTGTGT-GGGCCCCGTCCTCCGATCTCC  23904

Query  416    GGGGGACGGGCCCGAAAGGCAGCG-GCGGCACCGCGTCCGGTCCTCGAGCGTATGGGGCT  474
              |||||||||||||||||||||||| || ||||||||||||||||||||||||||||| ||
Sbjct  23903  GGGGGACGGGCCCGAAAGGCAGCGCGCCGCACCGCGTCCGGTCCTCGAGCGTATGGG-CT  23845

Query  475    TTGTCACCCGCTCTGTAGGCCCGGCCGGCGCTTGCCGATCAACCCAAATTTTTATCCAGG  534
              ||||||||||||||||||||||||||||||||||||||||||||||||||||||||||||
Sbjct  23844  TTGTCACCCGCTCTGTAGGCCCGGCCGGCGCTTGCCGATCAACCCAAATTTTTATCCAGG  23785

Query  535    TTGACCTCGGATCAGGTAGGGATACCCGCTGAACTTAA  572
              |||||||||||||||||||| |||||||||||||||||
Sbjct  23784  TTGACCTCGGATCAGGTAGG-ATACCCGCTGAACTTAA  23748


>JANFQT010000544.1 Penicillium glycyrrhizacola strain CGMCC 3.15273 NODE_546_length_774_cov_13569.740891, 
whole genome shotgun sequence
Length=774

 Score = 933 bits (505),  Expect = 0.0
 Identities = 505/505 (100%), Gaps = 0/505 (0%)
 Strand=Plus/Plus

Query  68   CACCCGTGTTTATTTTACCTTGTTGCTTcggcgggcccgccttaactggccgccgggggg  127
            ||||||||||||||||||||||||||||||||||||||||||||||||||||||||||||
Sbjct  1    CACCCGTGTTTATTTTACCTTGTTGCTTCGGCGGGCCCGCCTTAACTGGCCGCCGGGGGG  60

Query  128  cttacgcccccgggcccgcgcccgccgAAGACACCCTCGAACTCTGTCTGAAGATTGTAG  187
            ||||||||||||||||||||||||||||||||||||||||||||||||||||||||||||
Sbjct  61   CTTACGCCCCCGGGCCCGCGCCCGCCGAAGACACCCTCGAACTCTGTCTGAAGATTGTAG  120

Query  188  TCTGAGTGAAAATATAAATTATTTAAAACTTTCAACAACGGATCTCTTGGTTCCGGCATC  247
            ||||||||||||||||||||||||||||||||||||||||||||||||||||||||||||
Sbjct  121  TCTGAGTGAAAATATAAATTATTTAAAACTTTCAACAACGGATCTCTTGGTTCCGGCATC  180

Query  248  GATGAAGAACGCAGCGAAATGCGATACGTAATGTGAATTGCAAATTCAGTGAATCATCGA  307
            ||||||||||||||||||||||||||||||||||||||||||||||||||||||||||||
Sbjct  181  GATGAAGAACGCAGCGAAATGCGATACGTAATGTGAATTGCAAATTCAGTGAATCATCGA  240

Query  308  GTCTTTGAACGCACATTGCGCCCCCTGGTATTCCGGGGGGCATGCCTGTCCGAGCGTCAT  367
            ||||||||||||||||||||||||||||||||||||||||||||||||||||||||||||
Sbjct  241  GTCTTTGAACGCACATTGCGCCCCCTGGTATTCCGGGGGGCATGCCTGTCCGAGCGTCAT  300

Query  368  TGCTGCCCTCAAGCACGGCTTGTGTGTTGGGCCCCGTCCTCCGATCCCGGGGGACGGGCC  427
            ||||||||||||||||||||||||||||||||||||||||||||||||||||||||||||
Sbjct  301  TGCTGCCCTCAAGCACGGCTTGTGTGTTGGGCCCCGTCCTCCGATCCCGGGGGACGGGCC  360

Query  428  CGAAAGGCAGCGGCGGCACCGCGTCCGGTCCTCGAGCGTATGGGGCTTTGTCACCCGCTC  487
            ||||||||||||||||||||||||||||||||||||||||||||||||||||||||||||
Sbjct  361  CGAAAGGCAGCGGCGGCACCGCGTCCGGTCCTCGAGCGTATGGGGCTTTGTCACCCGCTC  420

Query  488  TGTAGGCCCGGCCGGCGCTTGCCGATCAACCCAAATTTTTATCCAGGTTGACCTCGGATC  547
            ||||||||||||||||||||||||||||||||||||||||||||||||||||||||||||
Sbjct  421  TGTAGGCCCGGCCGGCGCTTGCCGATCAACCCAAATTTTTATCCAGGTTGACCTCGGATC  480

Query  548  AGGTAGGGATACCCGCTGAACTTAA  572
            |||||||||||||||||||||||||
Sbjct  481  AGGTAGGGATACCCGCTGAACTTAA  505


>JAMFOT010000209.1 Penicillium sp. D2Mb strain R2202 ctg_209, whole genome shotgun 
sequence
Length=8007

 Score = 926 bits (501),  Expect = 0.0
 Identities = 551/575 (96%), Gaps = 4/575 (1%)
 Strand=Plus/Plus

Query  2     AAGGTTTCCGTAGGTGAACCTGCGGAAGGATCATTACCGAGTGAGGGCCCTCTGGGTCCA  61
             ||||||||||||||||||||||||||||||||||||||||||||||||||||||||||||
Sbjct  4557  AAGGTTTCCGTAGGTGAACCTGCGGAAGGATCATTACCGAGTGAGGGCCCTCTGGGTCCA  4616

Query  62    ACCTCCCACCCGTGTTTATTTTACCTTGTTGCTTcggcgggcccgccttaactggccgcc  121
             ||||||||||||||||||||||||||||||||||||||||||||||||||||||||||||
Sbjct  4617  ACCTCCCACCCGTGTTTATTTTACCTTGTTGCTTCGGCGGGCCCGCCTTAACTGGCCGCC  4676

Query  122   ggggggcttacgcccccgggcccgcgcccgccgAAGACACCCTCGAACTCTGTCTGAAGA  181
             ||||||||||||||||||||||||||||||||||||||||||||||||||||||||||||
Sbjct  4677  GGGGGGCTTACGCCCCCGGGCCCGCGCCCGCCGAAGACACCCTCGAACTCTGTCTGAAGA  4736

Query  182   TTGTAGTCTGAGTGAAAATATAAATTATTTAAAACTTTCAACAACGGATCTCTTGGTTCC  241
             ||| ||||||||||||||||||||| | ||||||||||||||||||||||||||||||||
Sbjct  4737  TTGAAGTCTGAGTGAAAATATAAATCAGTTAAAACTTTCAACAACGGATCTCTTGGTTCC  4796

Query  242   GGCATCGATGAAGAACGCAGCGAAATGCGATACGTAATGTGAATTGCA-AATTCAGTGAA  300
             |||||||||||||||||||||||||||||||| ||||||||||||||| |||||||||||
Sbjct  4797  GGCATCGATGAAGAACGCAGCGAAATGCGATAAGTAATGTGAATTGCAGAATTCAGTGAA  4856

Query  301   TCATCGAGTCTTTGAACGCACATTGCGCCCCCTGGTATTCCGGGGGGCATGCCTGTCCGA  360
             ||||||||||||||||||||||||||||||||||||||||||||||||||||||||||||
Sbjct  4857  TCATCGAGTCTTTGAACGCACATTGCGCCCCCTGGTATTCCGGGGGGCATGCCTGTCCGA  4916

Query  361   GCGTCATTGCTGCCCTCAAGCACGGCTTGTGTGTTGGGCCC-CGTCCTCCGATCCCGGGG  419
             ||||||||||||||||||||||||||||||||||||||| | || || ||| | ||||||
Sbjct  4917  GCGTCATTGCTGCCCTCAAGCACGGCTTGTGTGTTGGGCTCTCGCCCCCCGCTTCCGGGG  4976

Query  420   GACGGGCCCGAAAGGCAGCGGCGGCACCGCGTCCGGTCCTCGAGCGTATGGGGCTTTGTC  479
             | |||||||||||||||||||||||||||||||||||||||||||||||||||||| |||
Sbjct  4977  GGCGGGCCCGAAAGGCAGCGGCGGCACCGCGTCCGGTCCTCGAGCGTATGGGGCTTCGTC  5036

Query  480   ACCCGCTCTGTAGGCCCGGCCGGCGCTTGCCGATCAAC-CCA-AATTTTTATCCAGGTTG  537
             ||||||||||||||||||||||||||  ||||   ||| |||  | | ||| ||||||||
Sbjct  5037  ACCCGCTCTGTAGGCCCGGCCGGCGCCCGCCGGCGAACACCATCAATCTTAACCAGGTTG  5096

Query  538   ACCTCGGATCAGGTAGGGATACCCGCTGAACTTAA  572
             |||||||||||||||||||||||||||||||||||
Sbjct  5097  ACCTCGGATCAGGTAGGGATACCCGCTGAACTTAA  5131


 Score = 148 bits (80),  Expect = 1e-31
 Identities = 80/80 (100%), Gaps = 0/80 (0%)
 Strand=Plus/Plus

Query  1     CAAGGTTTCCGTAGGTGAACCTGCGGAAGGATCATTACCGAGTGAGGGCCCTCTGGGTCC  60
             ||||||||||||||||||||||||||||||||||||||||||||||||||||||||||||
Sbjct  4379  CAAGGTTTCCGTAGGTGAACCTGCGGAAGGATCATTACCGAGTGAGGGCCCTCTGGGTCC  4438

Query  61    AACCTCCCACCCGTGTTTAT  80
             ||||||||||||||||||||
Sbjct  4439  AACCTCCCACCCGTGTTTAT  4458


>JABCSE010000029.1 Penicillium roqueforti strain LCP96 04111 scaffold_28, whole 
genome shotgun sequence
Length=276709

 Score = 915 bits (495),  Expect = 0.0
 Identities = 528/544 (97%), Gaps = 2/544 (0%)
 Strand=Plus/Plus

Query  1       CAAGGTTTCCGTAGGTGAACCTGCGGAAGGATCATTACCGAGTGAGGGCCCTCTGGGTCC  60
               ||||||||||||||||||||||||||||||||||||||||||||||||||||||||||||
Sbjct  276168  CAAGGTTTCCGTAGGTGAACCTGCGGAAGGATCATTACCGAGTGAGGGCCCTCTGGGTCC  276227

Query  61      AACCTCCCACCCGTGTTTATTTTACCTTGTTGCTTcggcgggcccgccttaactggccgc  120
               ||||||||||||||||||| |||||||| |||||||||||||||||||||||||||||||
Sbjct  276228  AACCTCCCACCCGTGTTTA-TTTACCTTATTGCTTCGGCGGGCCCGCCTTAACTGGCCGC  276286

Query  121     cggggggcttacgcccccgggcccgcgcccgccgAAGACACCCTCGAACTCTGTCTGAAG  180
               ||||||| |||| |||||||||||||||||||||||||||||| ||||||||||||||||
Sbjct  276287  CGGGGGGTTTACACCCCCGGGCCCGCGCCCGCCGAAGACACCC-CGAACTCTGTCTGAAG  276345

Query  181     ATTGTAGTCTGAGTGAAAATATAAATTATTTAAAACTTTCAACAACGGATCTCTTGGTTC  240
               | || ||||||||   ||||||||||||||||||||||||||||||||||||||||||||
Sbjct  276346  AATGCAGTCTGAGAACAAATATAAATTATTTAAAACTTTCAACAACGGATCTCTTGGTTC  276405

Query  241     CGGCATCGATGAAGAACGCAGCGAAATGCGATACGTAATGTGAATTGCAAATTCAGTGAA  300
               ||||||||||||||||||||||||||||||||||||||||||||||||||||||||||||
Sbjct  276406  CGGCATCGATGAAGAACGCAGCGAAATGCGATACGTAATGTGAATTGCAAATTCAGTGAA  276465

Query  301     TCATCGAGTCTTTGAACGCACATTGCGCCCCCTGGTATTCCGGGGGGCATGCCTGTCCGA  360
               ||||||||||||||||||||||||||||||||||||||||||||||||||||||||||||
Sbjct  276466  TCATCGAGTCTTTGAACGCACATTGCGCCCCCTGGTATTCCGGGGGGCATGCCTGTCCGA  276525

Query  361     GCGTCATTGCTGCCCTCAAGCACGGCTTGTGTGTTGGGCCCCGTCCTCCGATCCCGGGGG  420
               ||||||||||||||||||||| |||||||||||||||| | ||||||||||| | || ||
Sbjct  276526  GCGTCATTGCTGCCCTCAAGCCCGGCTTGTGTGTTGGGTCTCGTCCTCCGATTCTGGAGG  276585

Query  421     ACGGGCCCGAAAGGCAGCGGCGGCACCGCGTCCGGTCCTCGAGCGTATGGGGCTTTGTCA  480
               ||||||||||||||||||||||||||||||||||||||||||||||||||||||||||||
Sbjct  276586  ACGGGCCCGAAAGGCAGCGGCGGCACCGCGTCCGGTCCTCGAGCGTATGGGGCTTTGTCA  276645

Query  481     CCCGCTCTGTAGGCCCGGCCGGCGCTTGCCGATCAACCCAAATTTTTATCCAGGTTGACC  540
               ||||||||||||||||||||||||||||||||||||||||||||||||||||||||||||
Sbjct  276646  CCCGCTCTGTAGGCCCGGCCGGCGCTTGCCGATCAACCCAAATTTTTATCCAGGTTGACC  276705

Query  541     TCGG  544
               ||||
Sbjct  276706  TCGG  276709


 Score = 287 bits (155),  Expect = 3e-73
 Identities = 157/158 (99%), Gaps = 0/158 (0%)
 Strand=Plus/Plus

Query  415     CGGGGGACGGGCCCGAAAGGCAGCGGCGGCACCGCGTCCGGTCCTCGAGCGTATGGGGCT  474
               ||| ||||||||||||||||||||||||||||||||||||||||||||||||||||||||
Sbjct  268277  CGGAGGACGGGCCCGAAAGGCAGCGGCGGCACCGCGTCCGGTCCTCGAGCGTATGGGGCT  268336

Query  475     TTGTCACCCGCTCTGTAGGCCCGGCCGGCGCTTGCCGATCAACCCAAATTTTTATCCAGG  534
               ||||||||||||||||||||||||||||||||||||||||||||||||||||||||||||
Sbjct  268337  TTGTCACCCGCTCTGTAGGCCCGGCCGGCGCTTGCCGATCAACCCAAATTTTTATCCAGG  268396

Query  535     TTGACCTCGGATCAGGTAGGGATACCCGCTGAACTTAA  572
               ||||||||||||||||||||||||||||||||||||||
Sbjct  268397  TTGACCTCGGATCAGGTAGGGATACCCGCTGAACTTAA  268434


>NW_024067592.1 Penicillium roqueforti strain LCP96 04111 chromosome Unknown 
scaffold_28, whole genome shotgun sequence
Length=276709

 Score = 915 bits (495),  Expect = 0.0
 Identities = 528/544 (97%), Gaps = 2/544 (0%)
 Strand=Plus/Plus

Query  1       CAAGGTTTCCGTAGGTGAACCTGCGGAAGGATCATTACCGAGTGAGGGCCCTCTGGGTCC  60
               ||||||||||||||||||||||||||||||||||||||||||||||||||||||||||||
Sbjct  276168  CAAGGTTTCCGTAGGTGAACCTGCGGAAGGATCATTACCGAGTGAGGGCCCTCTGGGTCC  276227

Query  61      AACCTCCCACCCGTGTTTATTTTACCTTGTTGCTTcggcgggcccgccttaactggccgc  120
               ||||||||||||||||||| |||||||| |||||||||||||||||||||||||||||||
Sbjct  276228  AACCTCCCACCCGTGTTTA-TTTACCTTATTGCTTCGGCGGGCCCGCCTTAACTGGCCGC  276286

Query  121     cggggggcttacgcccccgggcccgcgcccgccgAAGACACCCTCGAACTCTGTCTGAAG  180
               ||||||| |||| |||||||||||||||||||||||||||||| ||||||||||||||||
Sbjct  276287  CGGGGGGTTTACACCCCCGGGCCCGCGCCCGCCGAAGACACCC-CGAACTCTGTCTGAAG  276345

Query  181     ATTGTAGTCTGAGTGAAAATATAAATTATTTAAAACTTTCAACAACGGATCTCTTGGTTC  240
               | || ||||||||   ||||||||||||||||||||||||||||||||||||||||||||
Sbjct  276346  AATGCAGTCTGAGAACAAATATAAATTATTTAAAACTTTCAACAACGGATCTCTTGGTTC  276405

Query  241     CGGCATCGATGAAGAACGCAGCGAAATGCGATACGTAATGTGAATTGCAAATTCAGTGAA  300
               ||||||||||||||||||||||||||||||||||||||||||||||||||||||||||||
Sbjct  276406  CGGCATCGATGAAGAACGCAGCGAAATGCGATACGTAATGTGAATTGCAAATTCAGTGAA  276465

Query  301     TCATCGAGTCTTTGAACGCACATTGCGCCCCCTGGTATTCCGGGGGGCATGCCTGTCCGA  360
               ||||||||||||||||||||||||||||||||||||||||||||||||||||||||||||
Sbjct  276466  TCATCGAGTCTTTGAACGCACATTGCGCCCCCTGGTATTCCGGGGGGCATGCCTGTCCGA  276525

Query  361     GCGTCATTGCTGCCCTCAAGCACGGCTTGTGTGTTGGGCCCCGTCCTCCGATCCCGGGGG  420
               ||||||||||||||||||||| |||||||||||||||| | ||||||||||| | || ||
Sbjct  276526  GCGTCATTGCTGCCCTCAAGCCCGGCTTGTGTGTTGGGTCTCGTCCTCCGATTCTGGAGG  276585

Query  421     ACGGGCCCGAAAGGCAGCGGCGGCACCGCGTCCGGTCCTCGAGCGTATGGGGCTTTGTCA  480
               ||||||||||||||||||||||||||||||||||||||||||||||||||||||||||||
Sbjct  276586  ACGGGCCCGAAAGGCAGCGGCGGCACCGCGTCCGGTCCTCGAGCGTATGGGGCTTTGTCA  276645

Query  481     CCCGCTCTGTAGGCCCGGCCGGCGCTTGCCGATCAACCCAAATTTTTATCCAGGTTGACC  540
               ||||||||||||||||||||||||||||||||||||||||||||||||||||||||||||
Sbjct  276646  CCCGCTCTGTAGGCCCGGCCGGCGCTTGCCGATCAACCCAAATTTTTATCCAGGTTGACC  276705

Query  541     TCGG  544
               ||||
Sbjct  276706  TCGG  276709


 Score = 287 bits (155),  Expect = 3e-73
 Identities = 157/158 (99%), Gaps = 0/158 (0%)
 Strand=Plus/Plus

Query  415     CGGGGGACGGGCCCGAAAGGCAGCGGCGGCACCGCGTCCGGTCCTCGAGCGTATGGGGCT  474
               ||| ||||||||||||||||||||||||||||||||||||||||||||||||||||||||
Sbjct  268277  CGGAGGACGGGCCCGAAAGGCAGCGGCGGCACCGCGTCCGGTCCTCGAGCGTATGGGGCT  268336

Query  475     TTGTCACCCGCTCTGTAGGCCCGGCCGGCGCTTGCCGATCAACCCAAATTTTTATCCAGG  534
               ||||||||||||||||||||||||||||||||||||||||||||||||||||||||||||
Sbjct  268337  TTGTCACCCGCTCTGTAGGCCCGGCCGGCGCTTGCCGATCAACCCAAATTTTTATCCAGG  268396

Query  535     TTGACCTCGGATCAGGTAGGGATACCCGCTGAACTTAA  572
               ||||||||||||||||||||||||||||||||||||||
Sbjct  268397  TTGACCTCGGATCAGGTAGGGATACCCGCTGAACTTAA  268434


>MU158090.1 Crepidotus variabilis strain CBS 506.95 unplaced genomic scaffold 
CPB83scaffold_267, whole genome shotgun sequence
Length=5408

 Score = 905 bits (490),  Expect = 0.0
 Identities = 546/573 (95%), Gaps = 4/573 (1%)
 Strand=Plus/Minus

Query  1     CAAGGTTTCCGTAGGTGAACCTGCGGAAGGATCATTACCGAGTGAGGGCCCTCTGGGTCC  60
             ||||||||||||||||||||||||||||||||||||||||||||||||||||||||||||
Sbjct  3633  CAAGGTTTCCGTAGGTGAACCTGCGGAAGGATCATTACCGAGTGAGGGCCCTCTGGGTCC  3574

Query  61    AACCTCCCACCCGTGTTTATTTTACCTTGTTGCTTcggcgggcccgccttaactggccgc  120
             |||||||||||||||| |||  |||||||||||||||||||||||||||  || ||||||
Sbjct  3573  AACCTCCCACCCGTGTCTATCGTACCTTGTTGCTTCGGCGGGCCCGCCT-CAC-GGCCGC  3516

Query  121   cggggggcttacgcccccgggcccgcgcccgccgAAGACACCCTCGAACTCTGTCTGAAG  180
             |||||||| |  ||||||||||||||||||||||||||||||   |||||||||||||||
Sbjct  3515  CGGGGGGCATCTGCCCCCGGGCCCGCGCCCGCCGAAGACACCTATGAACTCTGTCTGAAG  3456

Query  181   ATTGTAGTCTGAGTGAAAATATAAATTATTTAAAACTTTCAACAACGGATCTCTTGGTTC  240
             |||| |||||||||||||  ||||||||||||||||||||||||||||||||||||||||
Sbjct  3455  ATTGCAGTCTGAGTGAAATGATAAATTATTTAAAACTTTCAACAACGGATCTCTTGGTTC  3396

Query  241   CGGCATCGATGAAGAACGCAGCGAAATGCGATACGTAATGTGAATTGCA-AATTCAGTGA  299
             ||||||||||||||||||||||||||||||||||||||||||||||||| ||||||||||
Sbjct  3395  CGGCATCGATGAAGAACGCAGCGAAATGCGATACGTAATGTGAATTGCAGAATTCAGTGA  3336

Query  300   ATCATCGAGTCTTTGAACGCACATTGCGCCCCCTGGTATTCCGGGGGGCATGCCTGTCCG  359
             ||||||||||||||||||||||||||||||| |||||||||||| |||||||||||||||
Sbjct  3335  ATCATCGAGTCTTTGAACGCACATTGCGCCCTCTGGTATTCCGGAGGGCATGCCTGTCCG  3276

Query  360   AGCGTCATTGCTGCCCTCAAGCACGGCTTGTGTGTTGGGCCCCGTCCTCCGATCCCGGGG  419
             |||||||||||||||||||||||||||||||||||| |||||||||||||| || |||||
Sbjct  3275  AGCGTCATTGCTGCCCTCAAGCACGGCTTGTGTGTTAGGCCCCGTCCTCCGCTCGCGGGG  3216

Query  420   GACGGGCCCGAAAGGCAGCGGCGGCACCGCGTCCGGTCCTCGAGCGTATGGGGCTTTGTC  479
             |||||||| |||||||||||||||||||||||||||||||||||||||||||||||||||
Sbjct  3215  GACGGGCCTGAAAGGCAGCGGCGGCACCGCGTCCGGTCCTCGAGCGTATGGGGCTTTGTC  3156

Query  480   ACCCGCTCTGTAGGCCCGGCCGGCGCTTGCCGATCAACCCAAATTTTTATCCAGGTTGAC  539
             |||||||||||||||||||||||||| |||||||||||| | | |||||| |||||||||
Sbjct  3155  ACCCGCTCTGTAGGCCCGGCCGGCGCCTGCCGATCAACC-ACACTTTTATTCAGGTTGAC  3097

Query  540   CTCGGATCAGGTAGGGATACCCGCTGAACTTAA  572
             |||||||||||||||||||||||||||||||||
Sbjct  3096  CTCGGATCAGGTAGGGATACCCGCTGAACTTAA  3064


>CAJVNO010000062.1 Penicillium olsonii genome assembly, contig: NODE_66_length_6115_cov_10026.295462, 
whole genome shotgun sequence
Length=6115

 Score = 887 bits (480),  Expect = 0.0
 Identities = 543/573 (95%), Gaps = 6/573 (1%)
 Strand=Plus/Plus

Query  1     CAAGGTTTCCGTAGGTGAACCTGCGGAAGGATCATTACCGAGTGAGGGCCCTCTGGGTCC  60
             ||||||||||||||||||||||||||||||||||||||||||||||||||||||||||||
Sbjct  1765  CAAGGTTTCCGTAGGTGAACCTGCGGAAGGATCATTACCGAGTGAGGGCCCTCTGGGTCC  1824

Query  61    AACCTCCCACCCGTGTTTATTTTACCTTGTTGCTTcggcgggcccgccttaactggccgc  120
             |||||||||||||||||||||||||||||||||||||||| ||| |||||  | ||| ||
Sbjct  1825  AACCTCCCACCCGTGTTTATTTTACCTTGTTGCTTCGGCGAGCCTGCCTT--CGGGCTGC  1882

Query  121   cggggggcttacgcccccgggcccgcgcccgccgAAGACACCCTCGAACTCTGTCTGAAG  180
             |||||||| |  ||||||||| |||||| ||||| ||||||| | |||||||||||||||
Sbjct  1883  CGGGGGGCATCTGCCCCCGGGTCCGCGCTCGCCGGAGACACCTT-GAACTCTGTCTGAAG  1941

Query  181   ATTGTAGTCTGAGTGAAAATATAAATTATTTAAAACTTTCAACAACGGATCTCTTGGTTC  240
             |||||||||||||  |||||||||||||||||||||||||||||||||||||||||||||
Sbjct  1942  ATTGTAGTCTGAGACAAAATATAAATTATTTAAAACTTTCAACAACGGATCTCTTGGTTC  2001

Query  241   CGGCATCGATGAAGAACGCAGCGAAATGCGATACGTAATGTGAATTGCA-AATTCAGTGA  299
             ||||||||||||||||||||||||||||||||||||||||||||||||| ||||||||||
Sbjct  2002  CGGCATCGATGAAGAACGCAGCGAAATGCGATACGTAATGTGAATTGCAGAATTCAGTGA  2061

Query  300   ATCATCGAGTCTTTGAACGCACATTGCGCCCCCTGGTATTCCGGGGGGCATGCCTGTCCG  359
             ||||||||||||||||||||||||||||||| |||||||||||| |||||||||||||||
Sbjct  2062  ATCATCGAGTCTTTGAACGCACATTGCGCCCTCTGGTATTCCGGAGGGCATGCCTGTCCG  2121

Query  360   AGCGTCATTGCTGCCCTCAAGCACGGCTTGTGTGTTGGGCCCCGTCCTCCGATCCCGGGG  419
             |||||||||||||||||||||||||||||||||||||||| |||||||||  ||  ||||
Sbjct  2122  AGCGTCATTGCTGCCCTCAAGCACGGCTTGTGTGTTGGGCTCCGTCCTCCT-TCTGGGGG  2180

Query  420   GACGGGCCCGAAAGGCAGCGGCGGCACCGCGTCCGGTCCTCGAGCGTATGGGGCTTTGTC  479
             ||||||||||||||||||||||||||||||||||||||||||||||||||||||||||||
Sbjct  2181  GACGGGCCCGAAAGGCAGCGGCGGCACCGCGTCCGGTCCTCGAGCGTATGGGGCTTTGTC  2240

Query  480   ACCCGCTCTGTAGGCCCGGCCGGCGCTTGCCGATCAACCCAAATTTTTATCCAGGTTGAC  539
             |||||||||||||| | ||||||||| |||||||||||| || ||||| |||||||||||
Sbjct  2241  ACCCGCTCTGTAGGACTGGCCGGCGCCTGCCGATCAACCAAACTTTTT-TCCAGGTTGAC  2299

Query  540   CTCGGATCAGGTAGGGATACCCGCTGAACTTAA  572
             |||||||||||||||||||||||||||||||||
Sbjct  2300  CTCGGATCAGGTAGGGATACCCGCTGAACTTAA  2332


>CACM01000378.1 Erysiphe pisi, MIRA assembly whole genome shotgun sequence, E.pisi_c415
Length=14094

 Score = 887 bits (480),  Expect = 0.0
 Identities = 543/573 (95%), Gaps = 6/573 (1%)
 Strand=Plus/Plus

Query  1     CAAGGTTTCCGTAGGTGAACCTGCGGAAGGATCATTACCGAGTGAGGGCCCTCTGGGTCC  60
             ||||||||||||||||||||||||||||||||||||||||||||||||||||||||||||
Sbjct  8476  CAAGGTTTCCGTAGGTGAACCTGCGGAAGGATCATTACCGAGTGAGGGCCCTCTGGGTCC  8535

Query  61    AACCTCCCACCCGTGTTTATTTTACCTTGTTGCTTcggcgggcccgccttaactggccgc  120
             |||||||||||||||||||||||||||||||||||||||| ||| |||||  | ||| ||
Sbjct  8536  AACCTCCCACCCGTGTTTATTTTACCTTGTTGCTTCGGCGAGCCTGCCTT--CGGGCTGC  8593

Query  121   cggggggcttacgcccccgggcccgcgcccgccgAAGACACCCTCGAACTCTGTCTGAAG  180
             |||||||| |  ||||||||| |||||| ||||| ||||||| | |||||||||||||||
Sbjct  8594  CGGGGGGCATCTGCCCCCGGGTCCGCGCTCGCCGGAGACACCTT-GAACTCTGTCTGAAG  8652

Query  181   ATTGTAGTCTGAGTGAAAATATAAATTATTTAAAACTTTCAACAACGGATCTCTTGGTTC  240
             |||||||||||||  |||||||||||||||||||||||||||||||||||||||||||||
Sbjct  8653  ATTGTAGTCTGAGACAAAATATAAATTATTTAAAACTTTCAACAACGGATCTCTTGGTTC  8712

Query  241   CGGCATCGATGAAGAACGCAGCGAAATGCGATACGTAATGTGAATTGCA-AATTCAGTGA  299
             ||||||||||||||||||||||||||||||||||||||||||||||||| ||||||||||
Sbjct  8713  CGGCATCGATGAAGAACGCAGCGAAATGCGATACGTAATGTGAATTGCAGAATTCAGTGA  8772

Query  300   ATCATCGAGTCTTTGAACGCACATTGCGCCCCCTGGTATTCCGGGGGGCATGCCTGTCCG  359
             ||||||||||||||||||||||||||||||| |||||||||||| |||||||||||||||
Sbjct  8773  ATCATCGAGTCTTTGAACGCACATTGCGCCCTCTGGTATTCCGGAGGGCATGCCTGTCCG  8832

Query  360   AGCGTCATTGCTGCCCTCAAGCACGGCTTGTGTGTTGGGCCCCGTCCTCCGATCCCGGGG  419
             |||||||||||||||||||||||||||||||||||||||| |||||||||  ||  ||||
Sbjct  8833  AGCGTCATTGCTGCCCTCAAGCACGGCTTGTGTGTTGGGCTCCGTCCTCCT-TCTGGGGG  8891

Query  420   GACGGGCCCGAAAGGCAGCGGCGGCACCGCGTCCGGTCCTCGAGCGTATGGGGCTTTGTC  479
             ||||||||||||||||||||||||||||||||||||||||||||||||||||||||||||
Sbjct  8892  GACGGGCCCGAAAGGCAGCGGCGGCACCGCGTCCGGTCCTCGAGCGTATGGGGCTTTGTC  8951

Query  480   ACCCGCTCTGTAGGCCCGGCCGGCGCTTGCCGATCAACCCAAATTTTTATCCAGGTTGAC  539
             |||||||||||||| | ||||||||| |||||||||||| || ||||| |||||||||||
Sbjct  8952  ACCCGCTCTGTAGGACTGGCCGGCGCCTGCCGATCAACCAAACTTTTT-TCCAGGTTGAC  9010

Query  540   CTCGGATCAGGTAGGGATACCCGCTGAACTTAA  572
             |||||||||||||||||||||||||||||||||
Sbjct  9011  CTCGGATCAGGTAGGGATACCCGCTGAACTTAA  9043


 Score = 241 bits (130),  Expect = 2e-59
 Identities = 149/158 (94%), Gaps = 1/158 (1%)
 Strand=Plus/Plus

Query  211  TAAAACTTTCAACAACGGATCTCTTGGTTCCGGCATCGATGAAGAACGCAGCGAAATGCG  270
            ||||||||||||||||||||||||||| || |||||||||||||||||||||||||||||
Sbjct  426  TAAAACTTTCAACAACGGATCTCTTGGCTCTGGCATCGATGAAGAACGCAGCGAAATGCG  485

Query  271  ATACGTAATGTGAATTGCA-AATTCAGTGAATCATCGAGTCTTTGAACGCACATTGCGCC  329
            ||| ||||||||||||||| |||| ||||||||||||| |||||||||||||||||||||
Sbjct  486  ATAAGTAATGTGAATTGCAGAATTTAGTGAATCATCGAATCTTTGAACGCACATTGCGCC  545

Query  330  CCCTGGTATTCCGGGGGGCATGCCTGTCCGAGCGTCAT  367
            || |||||||||| ||||||||||||| ||||||||||
Sbjct  546  CCTTGGTATTCCGAGGGGCATGCCTGTTCGAGCGTCAT  583


 Score = 76.8 bits (41),  Expect = 7e-10
 Identities = 43/44 (98%), Gaps = 0/44 (0%)
 Strand=Plus/Plus

Query  1    CAAGGTTTCCGTAGGTGAACCTGCGGAAGGATCATTACCGAGTG  44
            |||||||||||||||||||||||||||||||||||||| |||||
Sbjct  167  CAAGGTTTCCGTAGGTGAACCTGCGGAAGGATCATTACAGAGTG  210


>CAJVOY010000016.1 Penicillium salamii genome assembly, contig: NODE_114_length_8322_cov_1411.601261, 
whole genome shotgun sequence
Length=8322

 Score = 885 bits (479),  Expect = 0.0
 Identities = 543/573 (95%), Gaps = 7/573 (1%)
 Strand=Plus/Plus

Query  1     CAAGGTTTCCGTAGGTGAACCTGCGGAAGGATCATTACCGAGTGAGGGCCCTCTGGGTCC  60
             ||||||||||||||||||||||||||||||||||||||||||||||||||||||||||||
Sbjct  3686  CAAGGTTTCCGTAGGTGAACCTGCGGAAGGATCATTACCGAGTGAGGGCCCTCTGGGTCC  3745

Query  61    AACCTCCCACCCGTGTTTATTTTACCTTGTTGCTTcggcgggcccgccttaactggccgc  120
             |||||||||||||||||||||| ||||||||||||||||| ||| |||||   |||| ||
Sbjct  3746  AACCTCCCACCCGTGTTTATTTCACCTTGTTGCTTCGGCGAGCCTGCCTTT--TGGCTGC  3803

Query  121   cggggggcttacgcccccgggcccgcgcccgccgAAGACACCCTCGAACTCTGTCTGAAG  180
             |||||||| |  ||||||||| |||||| ||||| ||||||| | |||||||||||||||
Sbjct  3804  CGGGGGGCATCTGCCCCCGGGTCCGCGCTCGCCGGAGACACCTT-GAACTCTGTCTGAAG  3862

Query  181   ATTGTAGTCTGAGTGAAAATATAAATTATTTAAAACTTTCAACAACGGATCTCTTGGTTC  240
             |||||||||||||  |||||||||||||||||||||||||||||||||||||||||||||
Sbjct  3863  ATTGTAGTCTGAGACAAAATATAAATTATTTAAAACTTTCAACAACGGATCTCTTGGTTC  3922

Query  241   CGGCATCGATGAAGAACGCAGCGAAATGCGATACGTAATGTGAATTGCA-AATTCAGTGA  299
             ||||||||||||||||||||||||||||||||||||||||||||||||| ||||||||||
Sbjct  3923  CGGCATCGATGAAGAACGCAGCGAAATGCGATACGTAATGTGAATTGCAGAATTCAGTGA  3982

Query  300   ATCATCGAGTCTTTGAACGCACATTGCGCCCCCTGGTATTCCGGGGGGCATGCCTGTCCG  359
             ||||||||||||||||||||||||||||||| |||||||||||| |||||||||||||||
Sbjct  3983  ATCATCGAGTCTTTGAACGCACATTGCGCCCTCTGGTATTCCGGAGGGCATGCCTGTCCG  4042

Query  360   AGCGTCATTGCTGCCCTCAAGCACGGCTTGTGTGTTGGGCCCCGTCCTCCGATCCCGGGG  419
             ||||||||| ||||||||||||||||||||||||||||||||||||||||  | ||||||
Sbjct  4043  AGCGTCATTTCTGCCCTCAAGCACGGCTTGTGTGTTGGGCCCCGTCCTCCT-T-CCGGGG  4100

Query  420   GACGGGCCCGAAAGGCAGCGGCGGCACCGCGTCCGGTCCTCGAGCGTATGGGGCTTTGTC  479
             ||||||||||||||||||||||||||||||||||||||||||||||||||||||||||||
Sbjct  4101  GACGGGCCCGAAAGGCAGCGGCGGCACCGCGTCCGGTCCTCGAGCGTATGGGGCTTTGTC  4160

Query  480   ACCCGCTCTGTAGGCCCGGCCGGCGCTTGCCGATCAACCCAAATTTTTATCCAGGTTGAC  539
             ||||||||||||||  |||||||||| |||||||||||| || ||||| |||||||||||
Sbjct  4161  ACCCGCTCTGTAGGAACGGCCGGCGCCTGCCGATCAACCAAACTTTTT-TCCAGGTTGAC  4219

Query  540   CTCGGATCAGGTAGGGATACCCGCTGAACTTAA  572
             |||||||||||||||||||||||||||||||||
Sbjct  4220  CTCGGATCAGGTAGGGATACCCGCTGAACTTAA  4252


>JPLR01000049.1 Penicillium capsulatum strain LiaoWQ-2011 unitig_29, whole genome 
shotgun sequence
Length=13773

 Score = 881 bits (477),  Expect = 0.0
 Identities = 542/573 (95%), Gaps = 5/573 (1%)
 Strand=Plus/Minus

Query  1     CAAGGTTTCCGTAGGTGAACCTGCGGAAGGATCATTACCGAGTGAGGGCCCTCTGGGTCC  60
             |||||||||||||||||||||||||||||||||||||||||| |||    |||||  | |
Sbjct  5286  CAAGGTTTCCGTAGGTGAACCTGCGGAAGGATCATTACCGAGCGAGAATTCTCTGAATTC  5227

Query  61    AACCTCCCACCCGTGTTTATTTTACCTTGTTGCTTcggcgggcccgccttaactggccgc  120
             ||||||||||||||||||||| |||||||||||||||||||||||||||  || ||||||
Sbjct  5226  AACCTCCCACCCGTGTTTATTGTACCTTGTTGCTTCGGCGGGCCCGCCT-CAC-GGCCGC  5169

Query  121   cggggggcttacgcccccgggcccgcgcccgccgAAGACACCCTCGAACTCTGTCTGAAG  180
             |||||||| | ||||||||||||||||||||||||||||||| | ||||||||| |||| 
Sbjct  5168  CGGGGGGCATCCGCCCCCGGGCCCGCGCCCGCCGAAGACACC-TTGAACTCTGTATGAAA  5110

Query  181   ATTGTAGTCTGAGTGAAAATATAAATTATTTAAAACTTTCAACAACGGATCTCTTGGTTC  240
             |||| |||||||||  ||||||||||||||||||||||||||||||||||||||||||||
Sbjct  5109  ATTGCAGTCTGAGTCTAAATATAAATTATTTAAAACTTTCAACAACGGATCTCTTGGTTC  5050

Query  241   CGGCATCGATGAAGAACGCAGCGAAATGCGATACGTAATGTGAATTGCA-AATTCAGTGA  299
             ||||||||||||||||||||||||||||||||||||||||||||||||| ||||||||||
Sbjct  5049  CGGCATCGATGAAGAACGCAGCGAAATGCGATACGTAATGTGAATTGCAGAATTCAGTGA  4990

Query  300   ATCATCGAGTCTTTGAACGCACATTGCGCCCCCTGGTATTCCGGGGGGCATGCCTGTCCG  359
             ||||||||||||||||||||||||||||||||||||||||||||||||||||||||||||
Sbjct  4989  ATCATCGAGTCTTTGAACGCACATTGCGCCCCCTGGTATTCCGGGGGGCATGCCTGTCCG  4930

Query  360   AGCGTCATTGCTGCCCTCAAGCACGGCTTGTGTGTTGGGCCCCGTCCTCCGATCCCGGGG  419
             |||||||||||||||||||||| |||||||||||||||| | ||||| ||  ||||||||
Sbjct  4929  AGCGTCATTGCTGCCCTCAAGCCCGGCTTGTGTGTTGGGTCTCGTCCCCCT-TCCCGGGG  4871

Query  420   GACGGGCCCGAAAGGCAGCGGCGGCACCGCGTCCGGTCCTCGAGCGTATGGGGCTTTGTC  479
             ||||||||||||||||||||||||||||||||||||||||||||||||||||||||||||
Sbjct  4870  GACGGGCCCGAAAGGCAGCGGCGGCACCGCGTCCGGTCCTCGAGCGTATGGGGCTTTGTC  4811

Query  480   ACCCGCTCTGTAGGCCCGGCCGGCGCTTGCCGATCAACCCAAATTTTTATCCAGGTTGAC  539
             ||||||||||||||||||||||||||||||||||||||| ||| |||| |||||||||||
Sbjct  4810  ACCCGCTCTGTAGGCCCGGCCGGCGCTTGCCGATCAACCAAAACTTTTTTCCAGGTTGAC  4751

Query  540   CTCGGATCAGGTAGGGATACCCGCTGAACTTAA  572
             |||||||||||||||||||||||||||||||||
Sbjct  4750  CTCGGATCAGGTAGGGATACCCGCTGAACTTAA  4718


>JPLR01000001.1 Penicillium capsulatum strain LiaoWQ-2011 unitig_17, whole genome 
shotgun sequence
Length=3304607

 Score = 878 bits (475),  Expect = 0.0
 Identities = 542/574 (94%), Gaps = 6/574 (1%)
 Strand=Plus/Plus

Query  1      CAAGGTTTCCGTAGGTGAACCTGCGGAAGGATCATTACCGAGTGAGGGCCCTCTGGGTCC  60
              |||||||||||||||||||||||||||||||||||||||||| |||    |||||  | |
Sbjct  19028  CAAGGTTTCCGTAGGTGAACCTGCGGAAGGATCATTACCGAGCGAGAATTCTCTGAATTC  19087

Query  61     AACCTCCCACCCGTGTTTATTTTACCTTGTTGCTTcggcgggcccgccttaactggccgc  120
              ||||||||||||||||||||| |||||||||||||||||||||||||||  || ||||||
Sbjct  19088  AACCTCCCACCCGTGTTTATTGTACCTTGTTGCTTCGGCGGGCCCGCCT-CAC-GGCCGC  19145

Query  121    cggggggcttacgcccccgggcccgcgcccgccgAAGACACCCTCGAACTCTGTCTGAAG  180
              |||||||| | ||||||||||||||||||||||||||||| ||| ||||||||| |||| 
Sbjct  19146  CGGGGGGCATCCGCCCCCGGGCCCGCGCCCGCCGAAGACA-CCTTGAACTCTGTATGAAA  19204

Query  181    ATTGTAGTCTGAGTGAAAATATAAATTATTTAAAACTTTCAACAACGGATCTCTTGGTTC  240
              |||| |||||||||  ||||||||||||||||||||||||||||||||||||||||||||
Sbjct  19205  ATTGCAGTCTGAGTCTAAATATAAATTATTTAAAACTTTCAACAACGGATCTCTTGGTTC  19264

Query  241    CGGCATCGATGAAGAACGCAGCGAAATGCGATACGTAATGTGAATTGCA-AATTCAGTGA  299
              ||||||||||||||||||||||||||||||||||||||||||||||||| ||||||||||
Sbjct  19265  CGGCATCGATGAAGAACGCAGCGAAATGCGATACGTAATGTGAATTGCAGAATTCAGTGA  19324

Query  300    ATCATCGAGTCTTTGAACGCACATTGCGCCCCCTGGTATTCCGGGGGGCATGCCTGTCCG  359
              ||||||||||||||||||||||||||||||||||||||||||||||||||||||||||||
Sbjct  19325  ATCATCGAGTCTTTGAACGCACATTGCGCCCCCTGGTATTCCGGGGGGCATGCCTGTCCG  19384

Query  360    AGCGTCATTGCTGCCCTCAAGCACGGCTTGTGTGTTGGGCCCCGTCCTCCGATCCC-GGG  418
              |||||||||||||||||||||| |||||||||||||||| | ||||| ||  |||| |||
Sbjct  19385  AGCGTCATTGCTGCCCTCAAGCCCGGCTTGTGTGTTGGGTCTCGTCCCCCT-TCCCGGGG  19443

Query  419    GGACGGGCCCGAAAGGCAGCGGCGGCACCGCGTCCGGTCCTCGAGCGTATGGGGCTTTGT  478
              ||||||||||||||||||||||||||||||||||||||||||||||||||||||||||||
Sbjct  19444  GGACGGGCCCGAAAGGCAGCGGCGGCACCGCGTCCGGTCCTCGAGCGTATGGGGCTTTGT  19503

Query  479    CACCCGCTCTGTAGGCCCGGCCGGCGCTTGCCGATCAACCCAAATTTTTATCCAGGTTGA  538
              |||||||||||||||||||||||||||||||||||||||| ||| |||| ||||||||||
Sbjct  19504  CACCCGCTCTGTAGGCCCGGCCGGCGCTTGCCGATCAACCAAAACTTTTTTCCAGGTTGA  19563

Query  539    CCTCGGATCAGGTAGGGATACCCGCTGAACTTAA  572
              ||||||||||||||||||||||||||||||||||
Sbjct  19564  CCTCGGATCAGGTAGGGATACCCGCTGAACTTAA  19597


 Score = 870 bits (471),  Expect = 0.0
 Identities = 541/574 (94%), Gaps = 7/574 (1%)
 Strand=Plus/Plus

Query  1      CAAGGTTTCCGTAGGTGAACCTGCGGAAGGATCATTACCGAGTGAGGGCCCTCTGGGTCC  60
              |||||||||||||||||||||||||||||||||||||||||| |||    |||||  | |
Sbjct  11083  CAAGGTTTCCGTAGGTGAACCTGCGGAAGGATCATTACCGAGCGAGAATTCTCTGAATTC  11142

Query  61     AACCTCCCACCCGTGTTTATTTTACCTTGTTGCTTcggcgggcccgccttaactggccgc  120
              ||||||||||||||||||||| |||||||||||||||||||||||||||  || ||||||
Sbjct  11143  AACCTCCCACCCGTGTTTATTGTACCTTGTTGCTTCGGCGGGCCCGCCT-CAC-GGCCGC  11200

Query  121    cggggggcttacgcccccgggcccgcgcccgccgAAGACACCCTCGAACTCTGTCTGAAG  180
              | |||||| | ||||||||||||||||||||||||||||| ||| ||||||||| |||| 
Sbjct  11201  C-GGGGGCATCCGCCCCCGGGCCCGCGCCCGCCGAAGACA-CCTTGAACTCTGTATGAAA  11258

Query  181    ATTGTAGTCTGAGTGAAAATATAAATTATTTAAAACTTTCAACAACGGATCTCTTGGTTC  240
              |||| |||||||||  ||||||||||||||||||||||||||||||||||||||||||||
Sbjct  11259  ATTGCAGTCTGAGTCTAAATATAAATTATTTAAAACTTTCAACAACGGATCTCTTGGTTC  11318

Query  241    CGGCATCGATGAAGAACGCAGCGAAATGCGATACGTAATGTGAATTGCA-AATTCAGTGA  299
              ||||||||||||||||||||||||||||||||||||||||||||||||| ||||||||||
Sbjct  11319  CGGCATCGATGAAGAACGCAGCGAAATGCGATACGTAATGTGAATTGCAGAATTCAGTGA  11378

Query  300    ATCATCGAGTCTTTGAACGCACATTGCGCCCCCTGGTATTCCGGGGGGCATGCCTGTCCG  359
              ||||||||||||||||||||||||||||||||||||||||||||||||||||||||||||
Sbjct  11379  ATCATCGAGTCTTTGAACGCACATTGCGCCCCCTGGTATTCCGGGGGGCATGCCTGTCCG  11438

Query  360    AGCGTCATTGCTGCCCTCAAGCACGGCTTGTGTGTTGGGCCCCGTCCTCCGATCCC-GGG  418
              |||||||||||||||||||||| |||||||||||||||| | ||||| ||  |||| |||
Sbjct  11439  AGCGTCATTGCTGCCCTCAAGCCCGGCTTGTGTGTTGGGTCTCGTCCCCCT-TCCCGGGG  11497

Query  419    GGACGGGCCCGAAAGGCAGCGGCGGCACCGCGTCCGGTCCTCGAGCGTATGGGGCTTTGT  478
              ||||||||||||||||||||||||||||||||||||||||||||||||||||||||||||
Sbjct  11498  GGACGGGCCCGAAAGGCAGCGGCGGCACCGCGTCCGGTCCTCGAGCGTATGGGGCTTTGT  11557

Query  479    CACCCGCTCTGTAGGCCCGGCCGGCGCTTGCCGATCAACCCAAATTTTTATCCAGGTTGA  538
              |||||||||||||||||||||||||||||||||||||||| ||| |||| ||||||||||
Sbjct  11558  CACCCGCTCTGTAGGCCCGGCCGGCGCTTGCCGATCAACCAAAACTTTTTTCCAGGTTGA  11617

Query  539    CCTCGGATCAGGTAGGGATACCCGCTGAACTTAA  572
              ||||||||||||||||||||||||||||||||||
Sbjct  11618  CCTCGGATCAGGTAGGGATACCCGCTGAACTTAA  11651


 Score = 865 bits (468),  Expect = 0.0
 Identities = 540/574 (94%), Gaps = 8/574 (1%)
 Strand=Plus/Plus

Query  1     CAAGGTTTCCGTAGGTGAACCTGCGGAAGGATCATTACCGAGTGAGGGCCCTCTGGGTCC  60
             |||||||||||||||||||||||||||||||||||||||||| |||    |||||  | |
Sbjct  3138  CAAGGTTTCCGTAGGTGAACCTGCGGAAGGATCATTACCGAGCGAGAATTCTCTGAATTC  3197

Query  61    AACCTCCCACCCGTGTTTATTTTACCTTGTTGCTTcggcgggcccgccttaactggccgc  120
             ||||||||||||||||||||| |||||||||||||||||||||||||||  || ||||||
Sbjct  3198  AACCTCCCACCCGTGTTTATTGTACCTTGTTGCTTCGGCGGGCCCGCCT-CAC-GGCCGC  3255

Query  121   cggggggcttacgcccccgggcccgcgcccgccgAAGACACCCTCGAACTCTGTCTGAAG  180
             | |||||| | || |||||||||||||||||||||||||| ||| ||||||||| |||| 
Sbjct  3256  C-GGGGGCATCCG-CCCCGGGCCCGCGCCCGCCGAAGACA-CCTTGAACTCTGTATGAAA  3312

Query  181   ATTGTAGTCTGAGTGAAAATATAAATTATTTAAAACTTTCAACAACGGATCTCTTGGTTC  240
             |||| |||||||||  ||||||||||||||||||||||||||||||||||||||||||||
Sbjct  3313  ATTGCAGTCTGAGTCTAAATATAAATTATTTAAAACTTTCAACAACGGATCTCTTGGTTC  3372

Query  241   CGGCATCGATGAAGAACGCAGCGAAATGCGATACGTAATGTGAATTGCA-AATTCAGTGA  299
             ||||||||||||||||||||||||||||||||||||||||||||||||| ||||||||||
Sbjct  3373  CGGCATCGATGAAGAACGCAGCGAAATGCGATACGTAATGTGAATTGCAGAATTCAGTGA  3432

Query  300   ATCATCGAGTCTTTGAACGCACATTGCGCCCCCTGGTATTCCGGGGGGCATGCCTGTCCG  359
             ||||||||||||||||||||||||||||||||||||||||||||||||||||||||||||
Sbjct  3433  ATCATCGAGTCTTTGAACGCACATTGCGCCCCCTGGTATTCCGGGGGGCATGCCTGTCCG  3492

Query  360   AGCGTCATTGCTGCCCTCAAGCACGGCTTGTGTGTTGGGCCCCGTCCTCCGATCCC-GGG  418
             |||||||||||||||||||||| |||||||||||||||| | ||||| ||  |||| |||
Sbjct  3493  AGCGTCATTGCTGCCCTCAAGCCCGGCTTGTGTGTTGGGTCTCGTCCCCCT-TCCCGGGG  3551

Query  419   GGACGGGCCCGAAAGGCAGCGGCGGCACCGCGTCCGGTCCTCGAGCGTATGGGGCTTTGT  478
             ||||||||||||||||||||||||||||||||||||||||||||||||||||||||||||
Sbjct  3552  GGACGGGCCCGAAAGGCAGCGGCGGCACCGCGTCCGGTCCTCGAGCGTATGGGGCTTTGT  3611

Query  479   CACCCGCTCTGTAGGCCCGGCCGGCGCTTGCCGATCAACCCAAATTTTTATCCAGGTTGA  538
             |||||||||||||||||||||||||||||||||||||||| ||| |||| ||||||||||
Sbjct  3612  CACCCGCTCTGTAGGCCCGGCCGGCGCTTGCCGATCAACCAAAACTTTTTTCCAGGTTGA  3671

Query  539   CCTCGGATCAGGTAGGGATACCCGCTGAACTTAA  572
             ||||||||||||||||||||||||||||||||||
Sbjct  3672  CCTCGGATCAGGTAGGGATACCCGCTGAACTTAA  3705


 Score = 111 bits (60),  Expect = 2e-20
 Identities = 67/70 (96%), Gaps = 1/70 (1%)
 Strand=Plus/Plus

Query  197      AAATATAAATTATTTAAAACTTTCAACAACGGATCTCTTGGTTCCGGCATCGATGAAGAA  256
                |||| | ||| |||||||||||||||||||||||||||||||||||||||||||||||||
Sbjct  2509876  AAAT-TGAATCATTTAAAACTTTCAACAACGGATCTCTTGGTTCCGGCATCGATGAAGAA  2509934

Query  257      CGCAGCGAAA  266
                ||||||||||
Sbjct  2509935  CGCAGCGAAA  2509944


>LXJU01000204.1 Penicillium arizonense strain CBS 141311 PENARI_contig204, whole 
genome shotgun sequence
Length=4724

 Score = 872 bits (472),  Expect = 0.0
 Identities = 541/574 (94%), Gaps = 6/574 (1%)
 Strand=Plus/Plus

Query  1     CAAGGTTTCCGTAGGTGAACCTGCGGAAGGATCATTACCGAGTGAGGGCCCTCTGGGTCC  60
             |||||||||||||||||||||||||||||||||||||||||| |||    |||||  | |
Sbjct  2760  CAAGGTTTCCGTAGGTGAACCTGCGGAAGGATCATTACCGAGCGAGAATTCTCTGAATTC  2819

Query  61    AACCTCCCACCCGTGTTTATTTTACCTTGTTGCTTcggcgggcccgccttaactggccgc  120
             ||||||||||||||||||||| |||||||||||||||||||||||||||  || ||||||
Sbjct  2820  AACCTCCCACCCGTGTTTATTGTACCTTGTTGCTTCGGCGGGCCCGCCT-CAC-GGCCGC  2877

Query  121   cggggggcttacgcccccgggcccgcgcccgccgAAGACACCCTCGAACTCTGTCTGAAG  180
             |||||||| |  |||||||||||||||||||||||||||| ||| ||||||||| |||| 
Sbjct  2878  CGGGGGGCATCTGCCCCCGGGCCCGCGCCCGCCGAAGACA-CCTTGAACTCTGTATGAAA  2936

Query  181   ATTGTAGTCTGAGTGAAAATATAAATTATTTAAAACTTTCAACAACGGATCTCTTGGTTC  240
             |||| |||||||||  ||||||||||||||||||||||||||||||||||||||||||||
Sbjct  2937  ATTGCAGTCTGAGTCTAAATATAAATTATTTAAAACTTTCAACAACGGATCTCTTGGTTC  2996

Query  241   CGGCATCGATGAAGAACGCAGCGAAATGCGATACGTAATGTGAATTGCA-AATTCAGTGA  299
             ||||||||||||||||||||||||||||||||||||||||||||||||| ||||||||||
Sbjct  2997  CGGCATCGATGAAGAACGCAGCGAAATGCGATACGTAATGTGAATTGCAGAATTCAGTGA  3056

Query  300   ATCATCGAGTCTTTGAACGCACATTGCGCCCCCTGGTATTCCGGGGGGCATGCCTGTCCG  359
             ||||||||||||||||||||||||||||||||||||||||||||||||||||||||||||
Sbjct  3057  ATCATCGAGTCTTTGAACGCACATTGCGCCCCCTGGTATTCCGGGGGGCATGCCTGTCCG  3116

Query  360   AGCGTCATTGCTGCCCTCAAGCACGGCTTGTGTGTTGGGCCCCGTCCTCCGATCCC-GGG  418
             |||||||||||||||||||||| |||||||||||||||| | ||||| ||  |||| |||
Sbjct  3117  AGCGTCATTGCTGCCCTCAAGCCCGGCTTGTGTGTTGGGTCTCGTCCCCCT-TCCCGGGG  3175

Query  419   GGACGGGCCCGAAAGGCAGCGGCGGCACCGCGTCCGGTCCTCGAGCGTATGGGGCTTTGT  478
             ||||||||||||||||||||||||||||||||||||||||||||||||||||||||||||
Sbjct  3176  GGACGGGCCCGAAAGGCAGCGGCGGCACCGCGTCCGGTCCTCGAGCGTATGGGGCTTTGT  3235

Query  479   CACCCGCTCTGTAGGCCCGGCCGGCGCTTGCCGATCAACCCAAATTTTTATCCAGGTTGA  538
             |||||||||||||||||||||||||||||||||||||||| ||| |||| ||||||||||
Sbjct  3236  CACCCGCTCTGTAGGCCCGGCCGGCGCTTGCCGATCAACCAAAACTTTTTTCCAGGTTGA  3295

Query  539   CCTCGGATCAGGTAGGGATACCCGCTGAACTTAA  572
             ||||||||||||||||||||||||||||||||||
Sbjct  3296  CCTCGGATCAGGTAGGGATACCCGCTGAACTTAA  3329


>JAGUQL010000038.1 Penicillium corylophilum strain F5_1S_1A_F NODE_38_length_5643_cov_7165.382681, 
whole genome shotgun sequence
Length=5643

 Score = 872 bits (472),  Expect = 0.0
 Identities = 543/576 (94%), Gaps = 9/576 (2%)
 Strand=Plus/Plus

Query  1     CAAGGTTTCCGTAGGTGAACCTGCGGAAGGATCATTACCGAGTGAGGGCCCTCTGGGTCC  60
             ||||||||||||||||||||||||||||||||||||||||||||||||||||||||||||
Sbjct  1221  CAAGGTTTCCGTAGGTGAACCTGCGGAAGGATCATTACCGAGTGAGGGCCCTCTGGGTCC  1280

Query  61    AACCTCCCACCCGTGTTTATTTTACCTTGTTGCTTcggcgggcccgccttaactggccgc  120
             |||||||||||| |||||||| |||||||||||||||||||||||||||  || ||||||
Sbjct  1281  AACCTCCCACCCATGTTTATTGTACCTTGTTGCTTCGGCGGGCCCGCCT-CAC-GGCCGC  1338

Query  121   cggggggcttacgcccccgggcccgcgcccgccgAAGACACCCTCGAACTCTGTCTGAAG  180
             ||||||||||  |||| | ||||||||||||||||||||||| | |||| ||||||||||
Sbjct  1339  CGGGGGGCTTCTGCCCTCTGGCCCGCGCCCGCCGAAGACACCATTGAACACTGTCTGAAG  1398

Query  181   ATTGTAGTCTGAGTGAAAATATAAATTATTTAAAACTTTCAACAACGGATCTCTTGGTTC  240
             |||| ||||||||  |  |  ||||| | |||||||||||||||||||||||||||||||
Sbjct  1399  ATTGCAGTCTGAGCAATTAGCTAAATAAGTTAAAACTTTCAACAACGGATCTCTTGGTTC  1458

Query  241   CGGCATCGATGAAGAACGCAGCGAAATGCGATACGTAATGTGAATTGCA-AATTCAGTGA  299
             ||||||||||||||||||||||||||||||||||||||||||||||||| ||||||||||
Sbjct  1459  CGGCATCGATGAAGAACGCAGCGAAATGCGATACGTAATGTGAATTGCAGAATTCAGTGA  1518

Query  300   ATCATCGAGTCTTTGAACGCACATTGCGCCCCCTGGTATTCCGGGGGGCATGCCTGTCCG  359
             |||||||||||||||||||||||||||||||| |||||||||||||||||||||||||||
Sbjct  1519  ATCATCGAGTCTTTGAACGCACATTGCGCCCCTTGGTATTCCGGGGGGCATGCCTGTCCG  1578

Query  360   AGCGTCATTGCTGCCCTCAAGCACGGCTTGTGTGTTGGGCCCCGTCCTCCGATCCCGGGG  419
             ||||||||||||||||||||||||||||||||||||||||||||||||||  ||||||||
Sbjct  1579  AGCGTCATTGCTGCCCTCAAGCACGGCTTGTGTGTTGGGCCCCGTCCTCCT-TCCCGGGG  1637

Query  420   GACGGGCCCGAAAGGCAGCGGCGGCACCGCGTCCGGTCCTCGAGCGTATGGGGCTTTGTC  479
             ||||||||||||||||||||||||||||||||||||||||||||||||||||||||||||
Sbjct  1638  GACGGGCCCGAAAGGCAGCGGCGGCACCGCGTCCGGTCCTCGAGCGTATGGGGCTTTGTC  1697

Query  480   ACCCGCTC-TGTAGGCCCGGCCGGCGCTTGCCGATCAACC--CAAATTTTTATCCAGGTT  536
             |||||||| ||||||||||||||||||||||||| |||||  |||  |||| | ||||||
Sbjct  1698  ACCCGCTCTTGTAGGCCCGGCCGGCGCTTGCCGA-CAACCATCAATCTTTTTT-CAGGTT  1755

Query  537   GACCTCGGATCAGGTAGGGATACCCGCTGAACTTAA  572
             ||||||||||||||||||||||||||||||||||||
Sbjct  1756  GACCTCGGATCAGGTAGGGATACCCGCTGAACTTAA  1791


>NW_019173481.1 Penicillium arizonense strain CBS 141311 chromosome Unknown PENARI_contig204, 
whole genome shotgun sequence
Length=4724

 Score = 872 bits (472),  Expect = 0.0
 Identities = 541/574 (94%), Gaps = 6/574 (1%)
 Strand=Plus/Plus

Query  1     CAAGGTTTCCGTAGGTGAACCTGCGGAAGGATCATTACCGAGTGAGGGCCCTCTGGGTCC  60
             |||||||||||||||||||||||||||||||||||||||||| |||    |||||  | |
Sbjct  2760  CAAGGTTTCCGTAGGTGAACCTGCGGAAGGATCATTACCGAGCGAGAATTCTCTGAATTC  2819

Query  61    AACCTCCCACCCGTGTTTATTTTACCTTGTTGCTTcggcgggcccgccttaactggccgc  120
             ||||||||||||||||||||| |||||||||||||||||||||||||||  || ||||||
Sbjct  2820  AACCTCCCACCCGTGTTTATTGTACCTTGTTGCTTCGGCGGGCCCGCCT-CAC-GGCCGC  2877

Query  121   cggggggcttacgcccccgggcccgcgcccgccgAAGACACCCTCGAACTCTGTCTGAAG  180
             |||||||| |  |||||||||||||||||||||||||||| ||| ||||||||| |||| 
Sbjct  2878  CGGGGGGCATCTGCCCCCGGGCCCGCGCCCGCCGAAGACA-CCTTGAACTCTGTATGAAA  2936

Query  181   ATTGTAGTCTGAGTGAAAATATAAATTATTTAAAACTTTCAACAACGGATCTCTTGGTTC  240
             |||| |||||||||  ||||||||||||||||||||||||||||||||||||||||||||
Sbjct  2937  ATTGCAGTCTGAGTCTAAATATAAATTATTTAAAACTTTCAACAACGGATCTCTTGGTTC  2996

Query  241   CGGCATCGATGAAGAACGCAGCGAAATGCGATACGTAATGTGAATTGCA-AATTCAGTGA  299
             ||||||||||||||||||||||||||||||||||||||||||||||||| ||||||||||
Sbjct  2997  CGGCATCGATGAAGAACGCAGCGAAATGCGATACGTAATGTGAATTGCAGAATTCAGTGA  3056

Query  300   ATCATCGAGTCTTTGAACGCACATTGCGCCCCCTGGTATTCCGGGGGGCATGCCTGTCCG  359
             ||||||||||||||||||||||||||||||||||||||||||||||||||||||||||||
Sbjct  3057  ATCATCGAGTCTTTGAACGCACATTGCGCCCCCTGGTATTCCGGGGGGCATGCCTGTCCG  3116

Query  360   AGCGTCATTGCTGCCCTCAAGCACGGCTTGTGTGTTGGGCCCCGTCCTCCGATCCC-GGG  418
             |||||||||||||||||||||| |||||||||||||||| | ||||| ||  |||| |||
Sbjct  3117  AGCGTCATTGCTGCCCTCAAGCCCGGCTTGTGTGTTGGGTCTCGTCCCCCT-TCCCGGGG  3175

Query  419   GGACGGGCCCGAAAGGCAGCGGCGGCACCGCGTCCGGTCCTCGAGCGTATGGGGCTTTGT  478
             ||||||||||||||||||||||||||||||||||||||||||||||||||||||||||||
Sbjct  3176  GGACGGGCCCGAAAGGCAGCGGCGGCACCGCGTCCGGTCCTCGAGCGTATGGGGCTTTGT  3235

Query  479   CACCCGCTCTGTAGGCCCGGCCGGCGCTTGCCGATCAACCCAAATTTTTATCCAGGTTGA  538
             |||||||||||||||||||||||||||||||||||||||| ||| |||| ||||||||||
Sbjct  3236  CACCCGCTCTGTAGGCCCGGCCGGCGCTTGCCGATCAACCAAAACTTTTTTCCAGGTTGA  3295

Query  539   CCTCGGATCAGGTAGGGATACCCGCTGAACTTAA  572
             ||||||||||||||||||||||||||||||||||
Sbjct  3296  CCTCGGATCAGGTAGGGATACCCGCTGAACTTAA  3329


>RFFF01000429.1 UNVERIFIED_CONTAM: Penicillium sp. CF01 contig_429, whole genome 
shotgun sequence
Length=5298

 Score = 870 bits (471),  Expect = 0.0
 Identities = 540/573 (94%), Gaps = 6/573 (1%)
 Strand=Plus/Minus

Query  1     CAAGGTTTCCGTAGGTGAACCTGCGGAAGGATCATTACCGAGTGAGGGCCCTCTGGGTCC  60
             ||||||||||||||||||||||||||||||||||||||||||||||||||||||||||||
Sbjct  4110  CAAGGTTTCCGTAGGTGAACCTGCGGAAGGATCATTACCGAGTGAGGGCCCTCTGGGTCC  4051

Query  61    AACCTCCCACCCGTGTTTATTTTACCTTGTTGCTTcggcgggcccgccttaactggccgc  120
             |||||||||||||||||||||||||||||||||||||||| ||| |||||   |||| ||
Sbjct  4050  AACCTCCCACCCGTGTTTATTTTACCTTGTTGCTTCGGCGAGCCTGCCTTT--TGGCTGC  3993

Query  121   cggggggcttacgcccccgggcccgcgcccgccgAAGACACCCTCGAACTCTGTCTGAAG  180
             |||||| | |  | ||||||| |||||| ||||||||||||| | |||||||||||||||
Sbjct  3992  CGGGGGACGTCTGTCCCCGGGTCCGCGCTCGCCGAAGACACCTTAGAACTCTGTCTGAAG  3933

Query  181   ATTGTAGTCTGAGTGAAAATATAAATTATTTAAAACTTTCAACAACGGATCTCTTGGTTC  240
             |||||||||||||   ||||||||||||||||||||||||||||||||||||||||||||
Sbjct  3932  ATTGTAGTCTGAGATTAAATATAAATTATTTAAAACTTTCAACAACGGATCTCTTGGTTC  3873

Query  241   CGGCATCGATGAAGAACGCAGCGAAATGCGATACGTAATGTGAATTGCA-AATTCAGTGA  299
             ||||||||||||||||||||||||||||||||||||||||||||||||| ||||||||||
Sbjct  3872  CGGCATCGATGAAGAACGCAGCGAAATGCGATACGTAATGTGAATTGCAGAATTCAGTGA  3813

Query  300   ATCATCGAGTCTTTGAACGCACATTGCGCCCCCTGGTATTCCGGGGGGCATGCCTGTCCG  359
             ||||||||||||||||||||||||||||||| |||||||||||| |||||||||||||||
Sbjct  3812  ATCATCGAGTCTTTGAACGCACATTGCGCCCTCTGGTATTCCGGAGGGCATGCCTGTCCG  3753

Query  360   AGCGTCATTGCTGCCCTCAAGCACGGCTTGTGTGTTGGGCCCCGTCCTCCGATCCCGGGG  419
             |||||||||||||||||||||||||||||||||||||||| |||||||||  | ||||||
Sbjct  3752  AGCGTCATTGCTGCCCTCAAGCACGGCTTGTGTGTTGGGCTCCGTCCTCCT-T-CCGGGG  3695

Query  420   GACGGGCCCGAAAGGCAGCGGCGGCACCGCGTCCGGTCCTCGAGCGTATGGGGCTTTGTC  479
             ||||||||||||||||||||||||||||||||||||||||| ||||||||||||||||||
Sbjct  3694  GACGGGCCCGAAAGGCAGCGGCGGCACCGCGTCCGGTCCTCAAGCGTATGGGGCTTTGTC  3635

Query  480   ACCCGCTCTGTAGGCCCGGCCGGCGCTTGCCGATCAACCCAAATTTTTATCCAGGTTGAC  539
             ||||||| |||||| | ||||||||| |||||||||||| ||| |||| |||||||||||
Sbjct  3634  ACCCGCTTTGTAGGACTGGCCGGCGCCTGCCGATCAACC-AAACTTTTTTCCAGGTTGAC  3576

Query  540   CTCGGATCAGGTAGGGATACCCGCTGAACTTAA  572
             |||||||||||||||||||||||||||||||||
Sbjct  3575  CTCGGATCAGGTAGGGATACCCGCTGAACTTAA  3543


>JAAVMA010000124.1 Penicillium ochrochloron strain RLS11 NODE_124_length_5005_cov_1300.47, 
whole genome shotgun sequence
Length=5005

 Score = 869 bits (470),  Expect = 0.0
 Identities = 541/575 (94%), Gaps = 6/575 (1%)
 Strand=Plus/Minus

Query  1     CAAGGTTTCCGTAGGTGAACCTGCGGAAGGATCATTACCGAGTGAGGGCCCTCTGGGTCC  60
             ||||||||||||||||||||||||||||||||||||||||||||||||||||||||||||
Sbjct  3882  CAAGGTTTCCGTAGGTGAACCTGCGGAAGGATCATTACCGAGTGAGGGCCCTCTGGGTCC  3823

Query  61    AACCTCCCACCCGTGTTTATTTTACCTTGTTGCTTcggcgggcccgccttaactggccgc  120
             |||||||||||||||||||||| ||||||||||||||||||||||||||  || ||||||
Sbjct  3822  AACCTCCCACCCGTGTTTATTT-ACCTTGTTGCTTCGGCGGGCCCGCCT-CAC-GGCCGC  3766

Query  121   cggggggcttacgcccccgggcccgcgcccgccgAAGACACCCTCGAACTCTGTCTGAAG  180
             |||||||| |  |||||||||||||||||||||||||||||| | |||||||||||||||
Sbjct  3765  CGGGGGGCATCTGCCCCCGGGCCCGCGCCCGCCGAAGACACCATTGAACTCTGTCTGAAG  3706

Query  181   ATTGTAGTCTGAGTGAAAATATAAATTATTTAAAACTTTCAACAACGGATCTCTTGGTTC  240
             |||| |||||||| ||  |  ||||| | |||||||||||||||||||||||||||||||
Sbjct  3705  ATTGCAGTCTGAGCGATTAACTAAATCAGTTAAAACTTTCAACAACGGATCTCTTGGTTC  3646

Query  241   CGGCATCGATGAAGAACGCAGCGAAATGCGATACGTAATGTGAATTGCA-AATTCAGTGA  299
             ||||||||||||||||||||||||||||||||||||||||||||||||| ||||||||||
Sbjct  3645  CGGCATCGATGAAGAACGCAGCGAAATGCGATACGTAATGTGAATTGCAGAATTCAGTGA  3586

Query  300   ATCATCGAGTCTTTGAACGCACATTGCGCCCCCTGGTATTCCGGGGGGCATGCCTGTCCG  359
             ||||||||||||||||||||||||||||||||||||||||||||||||||||||||||||
Sbjct  3585  ATCATCGAGTCTTTGAACGCACATTGCGCCCCCTGGTATTCCGGGGGGCATGCCTGTCCG  3526

Query  360   AGCGTCATTGCTGCCCTCAAGCACGGCTTGTGTGTTGGGCCCCGTCCTCCGATCCCGGGG  419
             |||||||||||||||||||||||||||||||||||||||||||| || ||| ||||||||
Sbjct  3525  AGCGTCATTGCTGCCCTCAAGCACGGCTTGTGTGTTGGGCCCCGCCCCCCGGTCCCGGGG  3466

Query  420   GACGGGCCCGAAAGGCAGCGGCGGCACCGCGTCCGGTCCTCGAGCGTATGGGGCTTTGTC  479
             | ||||||||||||||||||||||||||||||||||||||||||||||||||||||||||
Sbjct  3465  GGCGGGCCCGAAAGGCAGCGGCGGCACCGCGTCCGGTCCTCGAGCGTATGGGGCTTTGTC  3406

Query  480   ACCCGCTCTGTAGGCCCGGCCGGCGCTTGCCGATCAACCCAAATTT-T-TATCCAGGTTG  537
             |||||||| |||||||||||||||||  ||||   | ||| |||   | |||||||||||
Sbjct  3405  ACCCGCTCCGTAGGCCCGGCCGGCGCCCGCCGGCGACCCCCAATCAATCTATCCAGGTTG  3346

Query  538   ACCTCGGATCAGGTAGGGATACCCGCTGAACTTAA  572
             |||||||||||||||||||||||||||||||||||
Sbjct  3345  ACCTCGGATCAGGTAGGGATACCCGCTGAACTTAA  3311


>MDYN01000221.1 Penicillium antarcticum strain IBT 31811 PENANT_contig221, whole 
genome shotgun sequence
Length=8115

 Score = 861 bits (466),  Expect = 0.0
 Identities = 539/574 (94%), Gaps = 5/574 (1%)
 Strand=Plus/Plus

Query  1     CAAGGTTTCCGTAGGTGAACCTGCGGAAGGATCATTACCGAGTGAGGGCCCTCT-GGGTC  59
             |||||||||||||||||||||||||||||||||||||||||| ||||   |||| |  ||
Sbjct  3917  CAAGGTTTCCGTAGGTGAACCTGCGGAAGGATCATTACCGAGCGAGGATTCTCTCGAATC  3976

Query  60    CAACCTCCCACCCGTGTTTATTTTACCTTGTTGCTTcggcgggcccgccttaactggccg  119
             |||||||||||||||||||||| |||||||||||||||||||||||||||  || |||||
Sbjct  3977  CAACCTCCCACCCGTGTTTATTGTACCTTGTTGCTTCGGCGGGCCCGCCT-CAC-GGCCG  4034

Query  120   ccggggggcttacgcccccgggcccgcgcccgccgAAGACACCCTCGAACTCTGTCTGAA  179
             ||||||||| |  |||||||||||||||||||||||||||| ||| ||||||||| ||||
Sbjct  4035  CCGGGGGGCATCTGCCCCCGGGCCCGCGCCCGCCGAAGACA-CCTTGAACTCTGTATGAA  4093

Query  180   GATTGTAGTCTGAGTGAAAATATAAATTATTTAAAACTTTCAACAACGGATCTCTTGGTT  239
              |||| |||||||||  |||||||||||||||||||||||||||||||||||||||||||
Sbjct  4094  AATTGCAGTCTGAGTCTAAATATAAATTATTTAAAACTTTCAACAACGGATCTCTTGGTT  4153

Query  240   CCGGCATCGATGAAGAACGCAGCGAAATGCGATACGTAATGTGAATTGCA-AATTCAGTG  298
             |||||||||||||||||||||||||||||||||||||||||||||||||| |||||||||
Sbjct  4154  CCGGCATCGATGAAGAACGCAGCGAAATGCGATACGTAATGTGAATTGCAGAATTCAGTG  4213

Query  299   AATCATCGAGTCTTTGAACGCACATTGCGCCCCCTGGTATTCCGGGGGGCATGCCTGTCC  358
             ||||||||||||||||||||||||||||||||||||||||||||||||||||||||||||
Sbjct  4214  AATCATCGAGTCTTTGAACGCACATTGCGCCCCCTGGTATTCCGGGGGGCATGCCTGTCC  4273

Query  359   GAGCGTCATTGCTGCCCTCAAGCACGGCTTGTGTGTTGGGCCCCGTCCTCCGATCCCGGG  418
             ||||||||||||||||||||||| |||||||||||||||| | ||||| ||   || |||
Sbjct  4274  GAGCGTCATTGCTGCCCTCAAGCCCGGCTTGTGTGTTGGGTCTCGTCCCCCTCCCCGGGG  4333

Query  419   GGACGGGCCCGAAAGGCAGCGGCGGCACCGCGTCCGGTCCTCGAGCGTATGGGGCTTTGT  478
             ||||||||||||||||||||||||||||||||||||||||||||||||||||||||||||
Sbjct  4334  GGACGGGCCCGAAAGGCAGCGGCGGCACCGCGTCCGGTCCTCGAGCGTATGGGGCTTTGT  4393

Query  479   CACCCGCTCTGTAGGCCCGGCCGGCGCTTGCCGATCAACCCAAATTTTTATCCAGGTTGA  538
             ||||||||||||||| ||||||||||| ||||||||||||  ||||||| ||||||||||
Sbjct  4394  CACCCGCTCTGTAGGGCCGGCCGGCGCCTGCCGATCAACCACAATTTTTTTCCAGGTTGA  4453

Query  539   CCTCGGATCAGGTAGGGATACCCGCTGAACTTAA  572
             ||||||||||||||||||||||||||||||||||
Sbjct  4454  CCTCGGATCAGGTAGGGATACCCGCTGAACTTAA  4487


>MNBE01000628.1 Penicillium subrubescens strain CBS 132785 PENSUBscaffold_628, 
whole genome shotgun sequence
Length=9833

 Score = 857 bits (464),  Expect = 0.0
 Identities = 539/575 (94%), Gaps = 6/575 (1%)
 Strand=Plus/Minus

Query  1     CAAGGTTTCCGTAGGTGAACCTGCGGAAGGATCATTACCGAGTGAGGGCCCTCTGGGTCC  60
             |||||||||||||||||||||||||||||||||||||||||||||||||||| |||||||
Sbjct  5834  CAAGGTTTCCGTAGGTGAACCTGCGGAAGGATCATTACCGAGTGAGGGCCCTTTGGGTCC  5775

Query  61    AACCTCCCACCCGTGTTTATTTTACCTTGTTGCTTcggcgggcccgccttaactggccgc  120
             |||||||||||||||||||||| ||||||||||||||||||||||||||  || ||||||
Sbjct  5774  AACCTCCCACCCGTGTTTATTT-ACCTTGTTGCTTCGGCGGGCCCGCCT-CAC-GGCCGC  5718

Query  121   cggggggcttacgcccccgggcccgcgcccgccgAAGACACCCTCGAACTCTGTCTGAAG  180
             |||||||| | ||||||||||||||||||||||||||||||| | |||||||||||||||
Sbjct  5717  CGGGGGGCATTCGCCCCCGGGCCCGCGCCCGCCGAAGACACCATTGAACTCTGTCTGAAG  5658

Query  181   ATTGTAGTCTGAGTGAAAATATAAATTATTTAAAACTTTCAACAACGGATCTCTTGGTTC  240
             |||| |||||||| ||  |  ||||| | |||||||||||||||||||||||||||||||
Sbjct  5657  ATTGCAGTCTGAGCGATTAACTAAATCAGTTAAAACTTTCAACAACGGATCTCTTGGTTC  5598

Query  241   CGGCATCGATGAAGAACGCAGCGAAATGCGATACGTAATGTGAATTGCA-AATTCAGTGA  299
             ||||||||||||||||||||||||||||||||||||||||||||||||| ||||||||||
Sbjct  5597  CGGCATCGATGAAGAACGCAGCGAAATGCGATACGTAATGTGAATTGCAGAATTCAGTGA  5538

Query  300   ATCATCGAGTCTTTGAACGCACATTGCGCCCCCTGGTATTCCGGGGGGCATGCCTGTCCG  359
             ||||||||||||||||||||||||||||||||||||||||||||||||||||||||||||
Sbjct  5537  ATCATCGAGTCTTTGAACGCACATTGCGCCCCCTGGTATTCCGGGGGGCATGCCTGTCCG  5478

Query  360   AGCGTCATTGCTGCCCTCAAGCACGGCTTGTGTGTTGGGCCCCGTCCTCCGATCCCGGGG  419
             |||||||||||||||||||||||||||||||||||||||||||| || ||| | ||||||
Sbjct  5477  AGCGTCATTGCTGCCCTCAAGCACGGCTTGTGTGTTGGGCCCCGCCCCCCGGTTCCGGGG  5418

Query  420   GACGGGCCCGAAAGGCAGCGGCGGCACCGCGTCCGGTCCTCGAGCGTATGGGGCTTTGTC  479
             | ||| |||||||||||||||||||||||||||||||||||||||||||||||||| |||
Sbjct  5417  GGCGGACCCGAAAGGCAGCGGCGGCACCGCGTCCGGTCCTCGAGCGTATGGGGCTTCGTC  5358

Query  480   ACCCGCTCTGTAGGCCCGGCCGGCGCTTGCCGATCAACCCAAATTT-T-TATCCAGGTTG  537
             ||||||||||||||||||||||||||  ||||   | ||| |||   | |||||||||||
Sbjct  5357  ACCCGCTCTGTAGGCCCGGCCGGCGCCCGCCGGCGACCCCCAATCAATCTATCCAGGTTG  5298

Query  538   ACCTCGGATCAGGTAGGGATACCCGCTGAACTTAA  572
             |||||||||||||||||||||||||||||||||||
Sbjct  5297  ACCTCGGATCAGGTAGGGATACCCGCTGAACTTAA  5263


>QAGG01000433.1 Penicillium sp. MA 6036 contig00433, whole genome shotgun sequence
Length=6341

 Score = 857 bits (464),  Expect = 0.0
 Identities = 538/573 (94%), Gaps = 7/573 (1%)
 Strand=Plus/Minus

Query  1     CAAGGTTTCCGTAGGTGAACCTGCGGAAGGATCATTACCGAGTGAGGGCCCTCTGGGTCC  60
             ||||||||||||||||||||||||||||||||||||||||||||||||||||||||||||
Sbjct  2991  CAAGGTTTCCGTAGGTGAACCTGCGGAAGGATCATTACCGAGTGAGGGCCCTCTGGGTCC  2932

Query  61    AACCTCCCACCCGTGTTTATTTTACCTTGTTGCTTcggcgggcccgccttaactggccgc  120
             |||||||||||||||||||||| ||||||||||||||||| ||| |||||   |||| ||
Sbjct  2931  AACCTCCCACCCGTGTTTATTT-ACCTTGTTGCTTCGGCGAGCCTGCCTT--TTGGCTGC  2875

Query  121   cggggggcttacgcccccgggcccgcgcccgccgAAGACACCCTCGAACTCTGTCTGAAG  180
             |||||| | |  | ||||||| ||| || ||||| ||||||| | |||||||||||||||
Sbjct  2874  CGGGGGACGTCAGTCCCCGGGTCCGTGCTCGCCGGAGACACCTTAGAACTCTGTCTGAAG  2815

Query  181   ATTGTAGTCTGAGTGAAAATATAAATTATTTAAAACTTTCAACAACGGATCTCTTGGTTC  240
             |||||||||||||   ||||||||||||||||||||||||||||||||||||||||||||
Sbjct  2814  ATTGTAGTCTGAGATTAAATATAAATTATTTAAAACTTTCAACAACGGATCTCTTGGTTC  2755

Query  241   CGGCATCGATGAAGAACGCAGCGAAATGCGATACGTAATGTGAATTGCA-AATTCAGTGA  299
             ||||||||||||||||||||||||||||||||||||||||||||||||| ||||||||||
Sbjct  2754  CGGCATCGATGAAGAACGCAGCGAAATGCGATACGTAATGTGAATTGCAGAATTCAGTGA  2695

Query  300   ATCATCGAGTCTTTGAACGCACATTGCGCCCCCTGGTATTCCGGGGGGCATGCCTGTCCG  359
             ||||||||||||||||||||||||||||||| |||||||||||| |||||||||||||||
Sbjct  2694  ATCATCGAGTCTTTGAACGCACATTGCGCCCTCTGGTATTCCGGAGGGCATGCCTGTCCG  2635

Query  360   AGCGTCATTGCTGCCCTCAAGCACGGCTTGTGTGTTGGGCCCCGTCCTCCGATCCCGGGG  419
             ||||||||||||||||||||||||||||||||||||||||||||||||||  | ||||||
Sbjct  2634  AGCGTCATTGCTGCCCTCAAGCACGGCTTGTGTGTTGGGCCCCGTCCTCCT-T-CCGGGG  2577

Query  420   GACGGGCCCGAAAGGCAGCGGCGGCACCGCGTCCGGTCCTCGAGCGTATGGGGCTTTGTC  479
             |||||| |||||||||||||||||||||||||||||||||| ||||||||||||||||||
Sbjct  2576  GACGGGTCCGAAAGGCAGCGGCGGCACCGCGTCCGGTCCTCAAGCGTATGGGGCTTTGTC  2517

Query  480   ACCCGCTCTGTAGGCCCGGCCGGCGCTTGCCGATCAACCCAAATTTTTATCCAGGTTGAC  539
             || |||| |||||||| |||||||||||||||||||||| || ||||||| |||||||||
Sbjct  2516  ACTCGCTTTGTAGGCCTGGCCGGCGCTTGCCGATCAACCAAACTTTTTAT-CAGGTTGAC  2458

Query  540   CTCGGATCAGGTAGGGATACCCGCTGAACTTAA  572
             |||||||||||||||||||||||||||||||||
Sbjct  2457  CTCGGATCAGGTAGGGATACCCGCTGAACTTAA  2425


>JAMAGY010000224.1 Aspergillaceae sp. S1701 strain PF2412A ctg_224, whole genome 
shotgun sequence
Length=530

 Score = 852 bits (461),  Expect = 0.0
 Identities = 482/492 (98%), Gaps = 2/492 (0%)
 Strand=Plus/Plus

Query  1    CAAGGTTTCCGTAGGTGAACCTGCGGAAGGATCATTACCGAGTGAGGGCCCTCTGGGTCC  60
            |||||||||||||||||||||||||||||||||||||||||||||||||||| |||||||
Sbjct  40   CAAGGTTTCCGTAGGTGAACCTGCGGAAGGATCATTACCGAGTGAGGGCCCTTTGGGTCC  99

Query  61   AACCTCCCACCCGTGTTTATTTTACCTTGTTGCTTcggcgggcccgccttaactggccgc  120
            ||||||||||||||||||| ||||||| ||||||||||||||||||||||||||||||||
Sbjct  100  AACCTCCCACCCGTGTTTA-TTTACCTCGTTGCTTCGGCGGGCCCGCCTTAACTGGCCGC  158

Query  121  cggggggcttacgcccccgggcccgcgcccgccgAAGACACCCTCGAACTCTGTCTGAAG  180
            ||||||||| ||||||||||||||||||||||||||||||||| ||||||||| ||||||
Sbjct  159  CGGGGGGCTCACGCCCCCGGGCCCGCGCCCGCCGAAGACACCCCCGAACTCTGCCTGAAG  218

Query  181  ATTGTAGTCTGAGTGAAAATATAAATTATTTAAAACTTTCAACAACGGATCTCTTGGTTC  240
            ||||| ||||||||||||||||||||||||||||||||||||||||||||||||||||||
Sbjct  219  ATTGTCGTCTGAGTGAAAATATAAATTATTTAAAACTTTCAACAACGGATCTCTTGGTTC  278

Query  241  CGGCATCGATGAAGAACGCAGCGAAATGCGATACGTAATGTGAATTGCAAATTCAGTGAA  300
            ||||||||||||||||||||||||||||||||||||||||||||||||||||||||||||
Sbjct  279  CGGCATCGATGAAGAACGCAGCGAAATGCGATACGTAATGTGAATTGCAAATTCAGTGAA  338

Query  301  TCATCGAGTCTTTGAACGCACATTGCGCCCCCTGGTATTCCGGGGGGCATGCCTGTCCGA  360
            ||||||||||||||||||||||||||||||||||||||||||||||||||||||||||||
Sbjct  339  TCATCGAGTCTTTGAACGCACATTGCGCCCCCTGGTATTCCGGGGGGCATGCCTGTCCGA  398

Query  361  GCGTCATTGCTGCCCTCAAGCACGGCTTGTGTGTTGGGCCCCGTCCTCCGATCCCGGGGG  420
            ||||||||||||||||||||| |||||||||||||||||||||||||||||| |||||||
Sbjct  399  GCGTCATTGCTGCCCTCAAGCCCGGCTTGTGTGTTGGGCCCCGTCCTCCGATTCCGGGGG  458

Query  421  ACGGGCCCGAAAGGCAGCGGCGGCACCGCGTCCGGTCCTCGAGCGTATGGGGCTTTGTCA  480
            ||||||||||||||||||||||||||||||||||||||||||||||||||||||||||||
Sbjct  459  ACGGGCCCGAAAGGCAGCGGCGGCACCGCGTCCGGTCCTCGAGCGTATGGGGCTTTGTCA  518

Query  481  CCCGCTCT-GTA  491
            |||||||| |||
Sbjct  519  CCCGCTCTTGTA  530


>JAMYHO010000160.1 Apiotrichum sp. PL3306B ctg_160, whole genome shotgun sequence
Length=57361

 Score = 845 bits (457),  Expect = 0.0
 Identities = 540/579 (93%), Gaps = 9/579 (2%)
 Strand=Plus/Plus

Query  1      CAAGGTTTCCGTAGGTGAACCTGCGGAAGGATCATTACCGAGTGAGGGCCCTCTGGGTCC  60
              ||||||||||||||||||||||||||||||||||||||||||||||||||||||||||||
Sbjct  52626  CAAGGTTTCCGTAGGTGAACCTGCGGAAGGATCATTACCGAGTGAGGGCCCTCTGGGTCC  52685

Query  61     AACCTCCCACCCGTGTTTATTTTACCTTGTTGCTTcggcgggcccgccttaactggccgc  120
              ||||||||||||||||||||  |||||||||||||||||||||||||||  || ||||||
Sbjct  52686  AACCTCCCACCCGTGTTTATCGTACCTTGTTGCTTCGGCGGGCCCGCCTCGAC-GGCCGC  52744

Query  121    c-ggggggcttacgcccccgggcccgcgcccgccgAAGACACCCTC--GAACTCTG-TCT  176
              | ||||||| | |||||||||||||||||||||||||||| ||  |  |||| ||| |||
Sbjct  52745  CGGGGGGGCATCCGCCCCCGGGCCCGCGCCCGCCGAAGACCCCAACATGAACGCTGTTCT  52804

Query  177    GAAGAT-TGTAGTCTGAG-TGAAAATATAAATTATTTAAAACTTTCAACAACGGATCTCT  234
              |||  | || |||||||| |||  ||   ||| | |||||||||||||||||||||||||
Sbjct  52805  GAAAGTATGCAGTCTGAGTTGATTATCGTAATCAGTTAAAACTTTCAACAACGGATCTCT  52864

Query  235    TGGTTCCGGCATCGATGAAGAACGCAGCGAAATGCGATACGTAATGTGAATTGCA-AATT  293
              ||||||||||||||||||||||||||||||||||||||| ||||||||||||||| ||||
Sbjct  52865  TGGTTCCGGCATCGATGAAGAACGCAGCGAAATGCGATAAGTAATGTGAATTGCAGAATT  52924

Query  294    CAGTGAATCATCGAGTCTTTGAACGCACATTGCGCCCCCTGGTATTCCGGGGGGCATGCC  353
              ||||||||||||||||||||||||||||||||||||||||||||||||||||||||||||
Sbjct  52925  CAGTGAATCATCGAGTCTTTGAACGCACATTGCGCCCCCTGGTATTCCGGGGGGCATGCC  52984

Query  354    TGTCCGAGCGTCATTGCTGCCCTCAAGCACGGCTTGTGTGTTGGGCCCCGTCCTCCGATC  413
              |||||||||||||||||||||||||||| |||||||||||||||||||||||| ||||||
Sbjct  52985  TGTCCGAGCGTCATTGCTGCCCTCAAGCCCGGCTTGTGTGTTGGGCCCCGTCCCCCGATC  53044

Query  414    CCGGGGGACGGGCCCGAAAGGCAGCGGCGGCACCGCGTCCGGTCCTCGAGCGTATGGGGC  473
              ||||||||||||||||||||||||||||||||||||||||||||||||||||||||||||
Sbjct  53045  CCGGGGGACGGGCCCGAAAGGCAGCGGCGGCACCGCGTCCGGTCCTCGAGCGTATGGGGC  53104

Query  474    TTTGTCACCCGCTCTGTAGGCCCGGCCGGCGCTTGCCGATCAACCCAAATTTTTATCCAG  533
              || |||||| ||||||||||||||||||||||  ||||||| |||||||||||| |  ||
Sbjct  53105  TTCGTCACCTGCTCTGTAGGCCCGGCCGGCGCCAGCCGATCCACCCAAATTTTTCTA-AG  53163

Query  534    GTTGACCTCGGATCAGGTAGGGATACCCGCTGAACTTAA  572
              |||||||||||||||||||||||||||||||||||||||
Sbjct  53164  GTTGACCTCGGATCAGGTAGGGATACCCGCTGAACTTAA  53202


>JAMAGZ010000485.1 Aspergillaceae sp. PF1803 strain PT4103 ctg_485, whole genome 
shotgun sequence
Length=8298

 Score = 841 bits (455),  Expect = 0.0
 Identities = 532/569 (93%), Gaps = 5/569 (1%)
 Strand=Plus/Minus

Query  7     TTCCGTAGGTGAACCTGCGGAAGGATCATTACCGAGTGAGGGCCCTCTGGGTCCAACCTC  66
             ||||||||||||||||||||||||||||||||||||||||||||||||||||||||||||
Sbjct  4393  TTCCGTAGGTGAACCTGCGGAAGGATCATTACCGAGTGAGGGCCCTCTGGGTCCAACCTC  4334

Query  67    CCACCCGTGTTTATTTTACCTTGTTGCTTcggcgggcccgccttaactggccgccggggg  126
             ||||||||||||||  |||||||||||||||||||||||||||  || ||||||||||||
Sbjct  4333  CCACCCGTGTTTATCGTACCTTGTTGCTTCGGCGGGCCCGCCT-CAC-GGCCGCCGGGGG  4276

Query  127   gcttacgcccccgggcccgcgcccgccgAAGACACCCTCGAACTCTGTCTGAAGATTGTA  186
             ||   ||||||||||||||||||||||||||||||| | ||||||||||||||||||| |
Sbjct  4275  GCACCCGCCCCCGGGCCCGCGCCCGCCGAAGACACCATTGAACTCTGTCTGAAGATTGCA  4216

Query  187   GTCTGAGTGAAAATATAAATTATTTAAAACTTTCAACAACGGATCTCTTGGTTCCGGCAT  246
             ||||||| ||  |  ||||| | |||||||||||||||||||||||||||||||||||||
Sbjct  4215  GTCTGAGCGATTAGCTAAATCAGTTAAAACTTTCAACAACGGATCTCTTGGTTCCGGCAT  4156

Query  247   CGATGAAGAACGCAGCGAAATGCGATACGTAATGTGAATTGCA-AATTCAGTGAATCATC  305
             ||||||||||||||||||||||||||||||||||||||||||| ||||||||||||||||
Sbjct  4155  CGATGAAGAACGCAGCGAAATGCGATACGTAATGTGAATTGCAGAATTCAGTGAATCATC  4096

Query  306   GAGTCTTTGAACGCACATTGCGCCCCCTGGTATTCCGGGGGGCATGCCTGTCCGAGCGTC  365
             ||||||||||||||||||||||||||||||||||||||||||||||||||||||||||||
Sbjct  4095  GAGTCTTTGAACGCACATTGCGCCCCCTGGTATTCCGGGGGGCATGCCTGTCCGAGCGTC  4036

Query  366   ATTGCTGCCCTCAAGCACGGCTTGTGTGTTGGGCCCCGTCCTCCGATCCCGGGGGACGGG  425
             |||||||||||||||||||||||||||||||||||||| || ||| ||||||||| ||||
Sbjct  4035  ATTGCTGCCCTCAAGCACGGCTTGTGTGTTGGGCCCCGCCCCCCGGTCCCGGGGGGCGGG  3976

Query  426   CCCGAAAGGCAGCGGCGGCACCGCGTCCGGTCCTCGAGCGTATGGGGCTTTGTCACCCGC  485
             |||||||||||||||||||||||||||||||||||||||||||||||||| |||||||||
Sbjct  3975  CCCGAAAGGCAGCGGCGGCACCGCGTCCGGTCCTCGAGCGTATGGGGCTTCGTCACCCGC  3916

Query  486   TCTGTAGGCCCGGCCGGCGCTTGCCGATCAACCCAAATTT-T-TATCCAGGTTGACCTCG  543
             || |||||||||||||||||  ||||   | |||  ||   | |||||||||||||||||
Sbjct  3915  TCCGTAGGCCCGGCCGGCGCCCGCCGGCGACCCCCCATCAATCTATCCAGGTTGACCTCG  3856

Query  544   GATCAGGTAGGGATACCCGCTGAACTTAA  572
             |||||||||||||||||||||||||||||
Sbjct  3855  GATCAGGTAGGGATACCCGCTGAACTTAA  3827


>CDHK01000043.1 Penicillium brasilianum genome assembly Pbras_Allpaths-LG, scaffold 
SCAF43, whole genome shotgun sequence
Length=4706

 Score = 839 bits (454),  Expect = 0.0
 Identities = 540/580 (93%), Gaps = 11/580 (2%)
 Strand=Plus/Plus

Query  1     CAAGGTTTCCGTAGGTGAACCTGCGGAAGGATCATTACCGAGTGAGGGCCCTCTGGGTCC  60
             |||||||||||||||||||||||||||||||||||||| |||||||||||||||||||||
Sbjct  1733  CAAGGTTTCCGTAGGTGAACCTGCGGAAGGATCATTACTGAGTGAGGGCCCTCTGGGTCC  1792

Query  61    AACCTCCCACCCGTGTTTATTTTACCTTGTTGCTTcggcgggcccgccttaactggccgc  120
             ||||||||||||||||||||| |||||||||||||||||| ||||||||  || ||||||
Sbjct  1793  AACCTCCCACCCGTGTTTATTGTACCTTGTTGCTTCGGCGCGCCCGCCT-CAC-GGCCGC  1850

Query  121   cggggggcttacgcccccgggcccgcgcccgccgAAGACACCCTCGAACTC-TGTCTGAA  179
             ||||||||   ||||||||||||||||||||||||||||||| | |||||| ||||||||
Sbjct  1851  CGGGGGGCACCCGCCCCCGGGCCCGCGCCCGCCGAAGACACCATTGAACTCTTGTCTGAA  1910

Query  180   GATTGTAGTCTGAGTGAAAATA--TAAATTATTTAAAACTTTCAACAACGGATCTCTTGG  237
             ||||| ||||||||| | | ||  ||||| | ||||||||||||||||||||||||||||
Sbjct  1911  GATTGCAGTCTGAGT-AGATTAGCTAAATCAGTTAAAACTTTCAACAACGGATCTCTTGG  1969

Query  238   TTCCGGCATCGATGAAGAACGCAGCGAAATGCGATACGTAATGTGAATTGCA-AATTCAG  296
             |||||||||||||||||||||||||||||||||||| ||||||||||||||| |||||||
Sbjct  1970  TTCCGGCATCGATGAAGAACGCAGCGAAATGCGATAAGTAATGTGAATTGCAGAATTCAG  2029

Query  297   TGAATCATCGAGTCTTTGAACGCACATTGCGCCCCCTGGTATTCCGGGGGGCATGCCTGT  356
             ||||||||||||||||||||||||||||||||||||||||||||||||||||||||||||
Sbjct  2030  TGAATCATCGAGTCTTTGAACGCACATTGCGCCCCCTGGTATTCCGGGGGGCATGCCTGT  2089

Query  357   CCGAGCGTCATTGCTGCCCTCAAGCACGGCTTGTGTGTTGGGCCCCGTCCTCCGATC-CC  415
             |||||||||||||||||||||||||||||||||||||||||||  || || ||| ||  |
Sbjct  2090  CCGAGCGTCATTGCTGCCCTCAAGCACGGCTTGTGTGTTGGGCTTCGCCCCCCGTTCGTC  2149

Query  416   GGGGGACGGGCCCGAAAGGCAGCGGCGGCACCGCGTCCGGTCCTCGAGCGTATGGGGCTT  475
             ||||| ||||||||||||||||||||||||||||||||||||||||||||||||||||||
Sbjct  2150  GGGGGGCGGGCCCGAAAGGCAGCGGCGGCACCGCGTCCGGTCCTCGAGCGTATGGGGCTT  2209

Query  476   TGTCACCCGCTCTGTAGGCCCGGCCGGCGCTTGCCGATCA-ACCCAAATTT-T-TATCCA  532
             ||||||||||||||||||||||||||||||  ||||   | ||||||||   | ||||||
Sbjct  2210  TGTCACCCGCTCTGTAGGCCCGGCCGGCGCCCGCCGGCGACACCCAAATCAATCTATCCA  2269

Query  533   GGTTGACCTCGGATCAGGTAGGGATACCCGCTGAACTTAA  572
             ||||||||||||||||||||||||||||||||||||||||
Sbjct  2270  GGTTGACCTCGGATCAGGTAGGGATACCCGCTGAACTTAA  2309


>CDHK01000042.1 Penicillium brasilianum genome assembly Pbras_Allpaths-LG, scaffold 
SCAF42, whole genome shotgun sequence
Length=5225

 Score = 839 bits (454),  Expect = 0.0
 Identities = 540/580 (93%), Gaps = 11/580 (2%)
 Strand=Plus/Plus

Query  1     CAAGGTTTCCGTAGGTGAACCTGCGGAAGGATCATTACCGAGTGAGGGCCCTCTGGGTCC  60
             |||||||||||||||||||||||||||||||||||||| |||||||||||||||||||||
Sbjct  2481  CAAGGTTTCCGTAGGTGAACCTGCGGAAGGATCATTACTGAGTGAGGGCCCTCTGGGTCC  2540

Query  61    AACCTCCCACCCGTGTTTATTTTACCTTGTTGCTTcggcgggcccgccttaactggccgc  120
             ||||||||||||||||||||| |||||||||||||||||| ||||||||  || ||||||
Sbjct  2541  AACCTCCCACCCGTGTTTATTGTACCTTGTTGCTTCGGCGCGCCCGCCT-CAC-GGCCGC  2598

Query  121   cggggggcttacgcccccgggcccgcgcccgccgAAGACACCCTCGAACTC-TGTCTGAA  179
             ||||||||   ||||||||||||||||||||||||||||||| | |||||| ||||||||
Sbjct  2599  CGGGGGGCACCCGCCCCCGGGCCCGCGCCCGCCGAAGACACCATTGAACTCTTGTCTGAA  2658

Query  180   GATTGTAGTCTGAGTGAAAATA--TAAATTATTTAAAACTTTCAACAACGGATCTCTTGG  237
             ||||| ||||||||| | | ||  ||||| | ||||||||||||||||||||||||||||
Sbjct  2659  GATTGCAGTCTGAGT-AGATTAGCTAAATCAGTTAAAACTTTCAACAACGGATCTCTTGG  2717

Query  238   TTCCGGCATCGATGAAGAACGCAGCGAAATGCGATACGTAATGTGAATTGCA-AATTCAG  296
             |||||||||||||||||||||||||||||||||||| ||||||||||||||| |||||||
Sbjct  2718  TTCCGGCATCGATGAAGAACGCAGCGAAATGCGATAAGTAATGTGAATTGCAGAATTCAG  2777

Query  297   TGAATCATCGAGTCTTTGAACGCACATTGCGCCCCCTGGTATTCCGGGGGGCATGCCTGT  356
             ||||||||||||||||||||||||||||||||||||||||||||||||||||||||||||
Sbjct  2778  TGAATCATCGAGTCTTTGAACGCACATTGCGCCCCCTGGTATTCCGGGGGGCATGCCTGT  2837

Query  357   CCGAGCGTCATTGCTGCCCTCAAGCACGGCTTGTGTGTTGGGCCCCGTCCTCCGATC-CC  415
             |||||||||||||||||||||||||||||||||||||||||||  || || ||| ||  |
Sbjct  2838  CCGAGCGTCATTGCTGCCCTCAAGCACGGCTTGTGTGTTGGGCTTCGCCCCCCGTTCGTC  2897

Query  416   GGGGGACGGGCCCGAAAGGCAGCGGCGGCACCGCGTCCGGTCCTCGAGCGTATGGGGCTT  475
             ||||| ||||||||||||||||||||||||||||||||||||||||||||||||||||||
Sbjct  2898  GGGGGGCGGGCCCGAAAGGCAGCGGCGGCACCGCGTCCGGTCCTCGAGCGTATGGGGCTT  2957

Query  476   TGTCACCCGCTCTGTAGGCCCGGCCGGCGCTTGCCGATCA-ACCCAAATTT-T-TATCCA  532
             ||||||||||||||||||||||||||||||  ||||   | ||||||||   | ||||||
Sbjct  2958  TGTCACCCGCTCTGTAGGCCCGGCCGGCGCCCGCCGGCGACACCCAAATCAATCTATCCA  3017

Query  533   GGTTGACCTCGGATCAGGTAGGGATACCCGCTGAACTTAA  572
             ||||||||||||||||||||||||||||||||||||||||
Sbjct  3018  GGTTGACCTCGGATCAGGTAGGGATACCCGCTGAACTTAA  3057


>JACWGB010000032.1 Penicillium sp. VS AB III KN VS-AB-III-KN_contig_32, whole genome 
shotgun sequence
Length=8627

 Score = 833 bits (451),  Expect = 0.0
 Identities = 534/574 (93%), Gaps = 6/574 (1%)
 Strand=Plus/Plus

Query  1     CAAGGTTTCCGTAGGTGAACCTGCGGAAGGATCATTACCGAGTGAGGGCCCTCTGGGTCC  60
             ||||||||||||||||||||||||||||||||||||||||||||||||||||||||||||
Sbjct  2888  CAAGGTTTCCGTAGGTGAACCTGCGGAAGGATCATTACCGAGTGAGGGCCCTCTGGGTCC  2947

Query  61    AACCTCCCACCCGTGTTTATTTTACCTTGTTGCTTcggcgggcccgccttaactggccgc  120
             |||||||||||||||| |||| ||||||||||||||||||||||||||  ||  ||||||
Sbjct  2948  AACCTCCCACCCGTGTCTATTGTACCTTGTTGCTTCGGCGGGCCCGCCGCAA--GGCCGC  3005

Query  121   cggggggcttacgcccccgggcccgcgcccgccgAAGACACCCTCGAACTCTGTCTGAAG  180
             ||||||||||  ||||||||||||||||||||||||||| || | |||| ||||||||||
Sbjct  3006  CGGGGGGCTTCTGCCCCCGGGCCCGCGCCCGCCGAAGACGCCATTGAACGCTGTCTGAAG  3065

Query  181   ATTGTAGTCTGAGTGAAAATATAAATTATTTAAAACTTTCAACAACGGATCTCTTGGTTC  240
             |||| ||||||||  |  |  ||||| | |||||||||||||||||||||||||||||||
Sbjct  3066  ATTGCAGTCTGAGCAATTAGCTAAATAAGTTAAAACTTTCAACAACGGATCTCTTGGTTC  3125

Query  241   CGGCATCGATGAAGAACGCAGCGAAATGCGATACGTAATGTGAATTGCA-AATTCAGTGA  299
             ||||||||||||||||||||||||||||||||||||||||||||||||| ||||||||||
Sbjct  3126  CGGCATCGATGAAGAACGCAGCGAAATGCGATACGTAATGTGAATTGCAGAATTCAGTGA  3185

Query  300   ATCATCGAGTCTTTGAACGCACATTGCGCCCCCTGGTATTCCGGGGGGCATGCCTGTCCG  359
             ||||||||||||||||||||||||||||||||||||||||||||||||||||||||||||
Sbjct  3186  ATCATCGAGTCTTTGAACGCACATTGCGCCCCCTGGTATTCCGGGGGGCATGCCTGTCCG  3245

Query  360   AGCGTCATTGCTGCCCTCAAGCACGGCTTGTGTGTTGGGCC-CCGTCCTCCGATCCCGGG  418
             ||||||||||||||||| ||||||||||| ||||||||||| |||||||||  |   |||
Sbjct  3246  AGCGTCATTGCTGCCCTTAAGCACGGCTTATGTGTTGGGCCTCCGTCCTCCTTTG--GGG  3303

Query  419   GGACGGGCCCGAAAGGCAGCGGCGGCACCGCGTCCGGTCCTCGAGCGTATGGGGCTTTGT  478
             ||||||||||||||||||||||||||||||||||||||||||||||||||||||||| ||
Sbjct  3304  GGACGGGCCCGAAAGGCAGCGGCGGCACCGCGTCCGGTCCTCGAGCGTATGGGGCTTCGT  3363

Query  479   CACCCGCTCTGTAGGCCCGGCCGGCGCTTGCCGATCAACCCAAATTTTTATCCAGGTTGA  538
             ||||||||||||||| ||||||||||| |||||| ||   |||  |||| ||||||||||
Sbjct  3364  CACCCGCTCTGTAGGTCCGGCCGGCGCCTGCCGAACACATCAATCTTTTTTCCAGGTTGA  3423

Query  539   CCTCGGATCAGGTAGGGATACCCGCTGAACTTAA  572
             ||||||||||||||||||||||||||||||||||
Sbjct  3424  CCTCGGATCAGGTAGGGATACCCGCTGAACTTAA  3457


>JACWGC010000003.1 Penicillium sp. VS AB III KN 1 VS-AB-III-KN-1_contig_3, whole 
genome shotgun sequence
Length=8627

 Score = 833 bits (451),  Expect = 0.0
 Identities = 534/574 (93%), Gaps = 6/574 (1%)
 Strand=Plus/Plus

Query  1     CAAGGTTTCCGTAGGTGAACCTGCGGAAGGATCATTACCGAGTGAGGGCCCTCTGGGTCC  60
             ||||||||||||||||||||||||||||||||||||||||||||||||||||||||||||
Sbjct  2888  CAAGGTTTCCGTAGGTGAACCTGCGGAAGGATCATTACCGAGTGAGGGCCCTCTGGGTCC  2947

Query  61    AACCTCCCACCCGTGTTTATTTTACCTTGTTGCTTcggcgggcccgccttaactggccgc  120
             |||||||||||||||| |||| ||||||||||||||||||||||||||  ||  ||||||
Sbjct  2948  AACCTCCCACCCGTGTCTATTGTACCTTGTTGCTTCGGCGGGCCCGCCGCAA--GGCCGC  3005

Query  121   cggggggcttacgcccccgggcccgcgcccgccgAAGACACCCTCGAACTCTGTCTGAAG  180
             ||||||||||  ||||||||||||||||||||||||||| || | |||| ||||||||||
Sbjct  3006  CGGGGGGCTTCTGCCCCCGGGCCCGCGCCCGCCGAAGACGCCATTGAACGCTGTCTGAAG  3065

Query  181   ATTGTAGTCTGAGTGAAAATATAAATTATTTAAAACTTTCAACAACGGATCTCTTGGTTC  240
             |||| ||||||||  |  |  ||||| | |||||||||||||||||||||||||||||||
Sbjct  3066  ATTGCAGTCTGAGCAATTAGCTAAATAAGTTAAAACTTTCAACAACGGATCTCTTGGTTC  3125

Query  241   CGGCATCGATGAAGAACGCAGCGAAATGCGATACGTAATGTGAATTGCA-AATTCAGTGA  299
             ||||||||||||||||||||||||||||||||||||||||||||||||| ||||||||||
Sbjct  3126  CGGCATCGATGAAGAACGCAGCGAAATGCGATACGTAATGTGAATTGCAGAATTCAGTGA  3185

Query  300   ATCATCGAGTCTTTGAACGCACATTGCGCCCCCTGGTATTCCGGGGGGCATGCCTGTCCG  359
             ||||||||||||||||||||||||||||||||||||||||||||||||||||||||||||
Sbjct  3186  ATCATCGAGTCTTTGAACGCACATTGCGCCCCCTGGTATTCCGGGGGGCATGCCTGTCCG  3245
[truncated: 697,210 more chars]
