# Supplementary material for: Using nanopore sequencing to identify fungi from clinical samples with high phylogenetic resolution
Source: Sci Rep. 2023 Jun 16;13:9785. doi: 10.1038/s41598-023-37016-0 (PMC10275880; doi:10.1038/s41598-023-37016-0)
Supplement: Supplementary file 1 — Supplementary Information. [file 41598_2023_37016_MOESM1_ESM.zip › Supplementary_Information/Supplementary_Data/Data_S5_Mock_blast/results/Mock_RGN5_10_fmt6.txt]

AAYY01000016.1	100	5310	2875	0	0	100.000	0.0
NW_001849859.1	100	5310	2875	0	0	100.000	0.0
JAGYHO010000015.1	100	5164	2861	11	17	99.031	0.0
CP030254.1	97	3919	2495	125	49	93.481	0.0
CP030254.1	97	3919	2495	125	49	93.481	0.0
CP030254.1	97	3919	2495	125	49	93.481	0.0
CP030254.1	97	3919	2495	125	49	93.481	0.0
CP030254.1	97	3919	2495	125	49	93.481	0.0
CP030254.1	97	3919	2495	125	49	93.481	0.0
CP030254.1	97	3919	2495	125	49	93.481	0.0
CP030254.1	97	128	112	10	9	85.496	9.90e-25
CP030254.1	97	128	112	10	9	85.496	9.90e-25
CP030254.1	97	128	112	10	9	85.496	9.90e-25
CP030254.1	97	128	112	10	9	85.496	9.90e-25
CP030254.1	97	128	112	10	9	85.496	9.90e-25
CP030254.1	97	128	112	10	9	85.496	9.90e-25
CP030254.1	97	128	112	10	9	85.496	9.90e-25
NC_040196.1	97	3919	2495	125	49	93.481	0.0
NC_040196.1	97	3919	2495	125	49	93.481	0.0
NC_040196.1	97	3919	2495	125	49	93.481	0.0
NC_040196.1	97	3919	2495	125	49	93.481	0.0
NC_040196.1	97	3919	2495	125	49	93.481	0.0
NC_040196.1	97	3919	2495	125	49	93.481	0.0
NC_040196.1	97	3919	2495	125	49	93.481	0.0
NC_040196.1	97	128	112	10	9	85.496	9.90e-25
NC_040196.1	97	128	112	10	9	85.496	9.90e-25
NC_040196.1	97	128	112	10	9	85.496	9.90e-25
NC_040196.1	97	128	112	10	9	85.496	9.90e-25
NC_040196.1	97	128	112	10	9	85.496	9.90e-25
NC_040196.1	97	128	112	10	9	85.496	9.90e-25
NC_040196.1	97	128	112	10	9	85.496	9.90e-25
JAIBAA010000019.1	97	3917	2498	122	53	93.453	0.0
JAIBAA010000019.1	97	128	112	10	9	85.496	9.90e-25
LGAV01000016.1	88	3507	2065	74	7	96.226	0.0
LGAV01000016.1	88	359	231	12	5	93.145	3.23e-94
LGAV01000016.1	88	111	106	13	8	83.465	9.97e-20
NW_017253153.1	88	3507	2065	74	7	96.226	0.0
NW_017253153.1	88	359	231	12	5	93.145	3.23e-94
NW_017253153.1	88	111	106	13	8	83.465	9.97e-20
HE999567.1	86	3432	2057	87	10	95.497	0.0
HE999567.1	86	300	180	5	3	95.745	1.98e-76
HE999567.1	86	97.1	108	8	16	81.818	2.79e-15
NW_017387817.1	86	3432	2057	87	10	95.497	0.0
NW_017387817.1	86	300	180	5	3	95.745	1.98e-76
NW_017387817.1	86	97.1	108	8	16	81.818	2.79e-15
CP046235.1	86	3400	2049	90	11	95.302	0.0
CP046235.1	86	3400	2049	90	11	95.302	0.0
CP046235.1	86	3400	2049	90	11	95.302	0.0
CP046235.1	86	3400	2049	90	11	95.302	0.0
CP046235.1	86	3400	2049	90	11	95.302	0.0
CP046235.1	86	3395	2048	90	12	95.256	0.0
CP046235.1	86	3395	2048	90	12	95.256	0.0
CP046235.1	86	377	237	9	6	94.048	8.90e-100
CP046235.1	86	377	237	9	6	94.048	8.90e-100
CP046235.1	86	377	237	9	6	94.048	8.90e-100
CP046235.1	86	377	237	9	6	94.048	8.90e-100
CP046235.1	86	377	237	9	6	94.048	8.90e-100
CP046235.1	86	377	237	9	6	94.048	8.90e-100
CP046235.1	86	377	237	9	6	94.048	8.90e-100
CP046235.1	86	100	63	2	2	94.030	2.16e-16
CP046235.1	86	100	63	2	2	94.030	2.16e-16
CP046235.1	86	100	63	2	2	94.030	2.16e-16
CP046235.1	86	100	63	2	2	94.030	2.16e-16
CP046235.1	86	100	63	2	2	94.030	2.16e-16
CP046235.1	86	100	63	2	2	94.030	2.16e-16
CP046235.1	86	100	63	2	2	94.030	2.16e-16
LFFY01000031.1	83	3374	2047	96	11	95.032	0.0
LFFY01000031.1	83	302	186	9	2	94.416	5.51e-77
LFFY01000031.1	83	80.5	43	0	0	100.000	2.81e-10
BCKY01000012.1	88	3317	2036	101	15	94.610	0.0
BCKY01000012.1	88	353	231	11	7	92.771	1.50e-92
BCKY01000012.1	88	91.6	107	19	8	79.851	1.30e-13
SBHY01000001.1	83	3188	2014	135	7	93.414	0.0
SBHY01000001.1	83	3188	2014	135	7	93.414	0.0
SBHY01000001.1	83	3188	2014	135	7	93.414	0.0
SBHY01000001.1	83	3186	2014	133	9	93.414	0.0
SBHY01000001.1	83	3179	2013	132	11	93.367	0.0
SBHY01000001.1	83	3169	2011	135	10	93.275	0.0
SBHY01000001.1	83	1718	1050	55	4	94.680	0.0
SBHY01000001.1	83	303	191	6	6	94.089	1.53e-77
SBHY01000001.1	83	303	191	6	6	94.089	1.53e-77
SBHY01000001.1	83	303	191	6	6	94.089	1.53e-77
SBHY01000001.1	83	303	191	6	6	94.089	1.53e-77
SBHY01000001.1	83	302	189	9	3	94.030	5.51e-77
SBHY01000001.1	83	302	189	9	3	94.030	5.51e-77
SBHY01000001.1	83	78.7	42	0	0	100.000	1.01e-09
SBHY01000001.1	83	78.7	42	0	0	100.000	1.01e-09
SBHY01000001.1	83	78.7	42	0	0	100.000	1.01e-09
SBHY01000001.1	83	78.7	42	0	0	100.000	1.01e-09
SBHY01000001.1	83	78.7	42	0	0	100.000	1.01e-09
SBHY01000001.1	83	78.7	42	0	0	100.000	1.01e-09
RRYC01000010.1	82	2717	1927	194	27	89.711	0.0
RRYC01000010.1	82	250	169	13	3	91.351	2.03e-61
RRYC01000010.1	82	78.7	42	0	0	100.000	1.01e-09
JAAVVI010000020.1	82	2651	1920	201	33	89.136	0.0
JAAVVI010000020.1	82	2651	1920	201	33	89.136	0.0
JAAVVI010000020.1	82	237	152	12	0	92.683	1.58e-57
JAAVVI010000020.1	82	237	152	12	0	92.683	1.58e-57
JAAVVI010000020.1	82	73.1	41	1	0	97.619	4.71e-08
JAAVVI010000020.1	82	73.1	41	1	0	97.619	4.71e-08
JAAVVH010000097.1	82	2651	1920	201	33	89.136	0.0
JAAVVH010000097.1	82	237	152	12	0	92.683	1.58e-57
JAAVVH010000097.1	82	73.1	41	1	0	97.619	4.71e-08
JAAVVG010000034.1	82	2651	1920	201	33	89.136	0.0
JAAVVG010000034.1	82	237	152	12	0	92.683	1.58e-57
JAAVVG010000034.1	82	73.1	41	1	0	97.619	4.71e-08
JAKRRZ010004275.1	81	2651	1920	201	33	89.136	0.0
JAKRRZ010004275.1	81	237	150	11	0	93.168	1.58e-57
JAKRRZ010004275.1	81	73.1	41	1	0	97.619	4.71e-08
CAJHJB010000714.1	81	2532	1905	207	48	88.194	0.0
CAJHJB010000714.1	81	222	149	12	2	91.411	4.41e-53
CAJHJB010000714.1	81	78.7	42	0	0	100.000	1.01e-09
CAJHJB010000481.1	81	2532	1905	207	48	88.194	0.0
CAJHJB010000481.1	81	2510	1902	210	49	88.015	0.0
CAJHJB010000481.1	81	222	149	12	2	91.411	4.41e-53
CAJHJB010000481.1	81	78.7	42	0	0	100.000	1.01e-09
CAJHJB010000532.1	81	2531	1905	206	49	88.194	0.0
CAJHJB010000532.1	81	2525	1904	207	49	88.148	0.0
CAJHJB010000532.1	81	2492	1898	212	50	87.870	0.0
CAJHJB010000532.1	81	222	142	11	0	92.810	4.41e-53
CAJHJB010000532.1	81	222	149	12	2	91.411	4.41e-53
CAJHJB010000532.1	81	222	149	12	2	91.411	4.41e-53
CAJHJB010000532.1	81	78.7	42	0	0	100.000	1.01e-09
CAJHJB010000532.1	81	78.7	42	0	0	100.000	1.01e-09
CAJHJB010000532.1	81	78.7	42	0	0	100.000	1.01e-09
CAJHJB010000532.1	81	76.8	41	0	0	100.000	3.64e-09
CAJHJB010000889.1	81	2527	1904	208	48	88.148	0.0
CAJHJB010000889.1	81	2503	1900	211	49	87.963	0.0
CAJHJB010000889.1	81	222	142	11	0	92.810	4.41e-53
CAJHJB010000889.1	81	222	149	12	2	91.411	4.41e-53
CAJHJB010000889.1	81	78.7	42	0	0	100.000	1.01e-09
CAJHJB010000889.1	81	78.7	42	0	0	100.000	1.01e-09
CAJHJB010000872.1	74	2527	1904	208	48	88.148	0.0
CAJHJB010000871.1	81	2527	1904	208	48	88.148	0.0
CAJHJB010000871.1	81	1109	860	106	19	87.310	0.0
CAJHJB010000871.1	81	222	142	11	0	92.810	4.41e-53
CAJHJB010000871.1	81	78.7	42	0	0	100.000	1.01e-09
CAJHJB010000859.1	81	2527	1904	208	48	88.148	0.0
CAJHJB010000859.1	81	222	142	11	0	92.810	4.41e-53
CAJHJB010000859.1	81	78.7	42	0	0	100.000	1.01e-09
CAJHJB010000850.1	81	2527	1904	208	48	88.148	0.0
CAJHJB010000850.1	81	222	142	11	0	92.810	4.41e-53
CAJHJB010000850.1	81	78.7	42	0	0	100.000	1.01e-09
CAJHJB010000831.1	79	2527	1904	208	48	88.148	0.0
CAJHJB010000831.1	79	189	124	11	0	91.852	4.48e-43
CAJHJB010000804.1	81	2527	1904	208	48	88.148	0.0
CAJHJB010000804.1	81	222	142	11	0	92.810	4.41e-53
CAJHJB010000804.1	81	78.7	42	0	0	100.000	1.01e-09
CAJHJB010000799.1	81	2527	1904	208	48	88.148	0.0
CAJHJB010000799.1	81	222	142	11	0	92.810	4.41e-53
CAJHJB010000799.1	81	78.7	42	0	0	100.000	1.01e-09
CAJHJB010000783.1	81	2527	1904	208	48	88.148	0.0
CAJHJB010000783.1	81	222	142	11	0	92.810	4.41e-53
CAJHJB010000783.1	81	78.7	42	0	0	100.000	1.01e-09
CAJHJB010000699.1	81	2527	1904	208	48	88.148	0.0
CAJHJB010000699.1	81	222	142	11	0	92.810	4.41e-53
CAJHJB010000699.1	81	78.7	42	0	0	100.000	1.01e-09
CAJHJB010000687.1	81	2527	1904	208	48	88.148	0.0
CAJHJB010000687.1	81	217	142	11	1	92.208	2.05e-51
CAJHJB010000687.1	81	78.7	42	0	0	100.000	1.01e-09
CAJHJB010000655.1	81	2527	1904	208	48	88.148	0.0
CAJHJB010000655.1	81	222	142	11	0	92.810	4.41e-53
CAJHJB010000655.1	81	78.7	42	0	0	100.000	1.01e-09
CAJHJB010000648.1	81	2527	1904	208	48	88.148	0.0
CAJHJB010000648.1	81	222	142	11	0	92.810	4.41e-53
CAJHJB010000648.1	81	78.7	42	0	0	100.000	1.01e-09
CAJHJB010000622.1	81	2527	1904	208	48	88.148	0.0
CAJHJB010000622.1	81	222	142	11	0	92.810	4.41e-53
CAJHJB010000622.1	81	222	142	11	0	92.810	4.41e-53
CAJHJB010000622.1	81	78.7	42	0	0	100.000	1.01e-09
CAJHJB010000622.1	81	78.7	42	0	0	100.000	1.01e-09
CAJHJB010000619.1	81	2527	1904	208	48	88.148	0.0
CAJHJB010000619.1	81	222	142	11	0	92.810	4.41e-53
CAJHJB010000619.1	81	78.7	42	0	0	100.000	1.01e-09
CAJHJB010000605.1	81	2527	1904	208	48	88.148	0.0
CAJHJB010000605.1	81	2113	1494	131	35	90.000	0.0
CAJHJB010000605.1	81	222	149	12	2	91.411	4.41e-53
CAJHJB010000605.1	81	217	148	13	2	90.798	2.05e-51
CAJHJB010000605.1	81	78.7	42	0	0	100.000	1.01e-09
CAJHJB010000602.1	81	2527	1904	208	48	88.148	0.0
CAJHJB010000602.1	81	2527	1904	208	48	88.148	0.0
CAJHJB010000602.1	81	222	142	11	0	92.810	4.41e-53
CAJHJB010000602.1	81	222	142	11	0	92.810	4.41e-53
CAJHJB010000602.1	81	78.7	42	0	0	100.000	1.01e-09
CAJHJB010000602.1	81	78.7	42	0	0	100.000	1.01e-09
CAJHJB010000596.1	81	2527	1904	208	48	88.148	0.0
CAJHJB010000596.1	81	2521	1904	208	49	88.107	0.0
CAJHJB010000596.1	81	222	149	12	2	91.411	4.41e-53
CAJHJB010000596.1	81	222	142	11	0	92.810	4.41e-53
CAJHJB010000596.1	81	78.7	42	0	0	100.000	1.01e-09
CAJHJB010000596.1	81	78.7	42	0	0	100.000	1.01e-09
CAJHJB010000595.1	81	2527	1904	208	48	88.148	0.0
CAJHJB010000595.1	81	1434	1055	108	25	88.805	0.0
CAJHJB010000595.1	81	222	149	12	2	91.411	4.41e-53
CAJHJB010000595.1	81	222	149	12	2	91.411	4.41e-53
CAJHJB010000595.1	81	78.7	42	0	0	100.000	1.01e-09
CAJHJB010000595.1	81	78.7	42	0	0	100.000	1.01e-09
CAJHJB010000572.1	81	2527	1904	208	48	88.148	0.0
CAJHJB010000572.1	81	479	336	37	1	89.840	2.37e-130
CAJHJB010000572.1	81	222	142	11	0	92.810	4.41e-53
CAJHJB010000572.1	81	222	142	11	0	92.810	4.41e-53
CAJHJB010000572.1	81	78.7	42	0	0	100.000	1.01e-09
CAJHJB010000572.1	81	78.7	42	0	0	100.000	1.01e-09
CAJHJB010000570.1	81	2527	1904	208	48	88.148	0.0
CAJHJB010000570.1	81	302	210	21	2	90.129	5.51e-77
CAJHJB010000570.1	81	222	142	11	0	92.810	4.41e-53
CAJHJB010000570.1	81	222	142	11	0	92.810	4.41e-53
CAJHJB010000570.1	81	78.7	42	0	0	100.000	1.01e-09
CAJHJB010000570.1	81	78.7	42	0	0	100.000	1.01e-09
CAJHJB010000551.1	81	2527	1904	208	48	88.148	0.0
CAJHJB010000551.1	81	222	149	12	2	91.411	4.41e-53
CAJHJB010000551.1	81	78.7	42	0	0	100.000	1.01e-09
CAJHJB010000539.1	81	2527	1904	208	48	88.148	0.0
CAJHJB010000539.1	81	222	142	11	0	92.810	4.41e-53
CAJHJB010000539.1	81	78.7	42	0	0	100.000	1.01e-09
CAJHJB010000518.1	81	2527	1904	208	48	88.148	0.0
CAJHJB010000518.1	81	1866	1324	118	31	89.885	0.0
CAJHJB010000518.1	81	222	142	11	0	92.810	4.41e-53
CAJHJB010000518.1	81	222	142	11	0	92.810	4.41e-53
CAJHJB010000518.1	81	78.7	42	0	0	100.000	1.01e-09
CAJHJB010000518.1	81	78.7	42	0	0	100.000	1.01e-09
CAJHJB010000496.1	81	2527	1904	208	48	88.148	0.0
CAJHJB010000496.1	81	2499	1900	212	49	87.922	0.0
CAJHJB010000496.1	81	222	142	11	0	92.810	4.41e-53
CAJHJB010000496.1	81	222	142	11	0	92.810	4.41e-53
CAJHJB010000496.1	81	78.7	42	0	0	100.000	1.01e-09
CAJHJB010000496.1	81	78.7	42	0	0	100.000	1.01e-09
CAJHJB010000483.1	81	2527	1904	208	48	88.148	0.0
CAJHJB010000483.1	81	2521	1903	209	48	88.102	0.0
CAJHJB010000483.1	81	222	149	12	2	91.411	4.41e-53
CAJHJB010000483.1	81	78.7	42	0	0	100.000	1.01e-09
CAJHJB010000472.1	81	2527	1904	208	48	88.148	0.0
CAJHJB010000472.1	81	2527	1904	208	48	88.148	0.0
CAJHJB010000472.1	81	2516	1903	209	49	88.061	0.0
CAJHJB010000472.1	81	222	142	11	0	92.810	4.41e-53
CAJHJB010000472.1	81	222	149	12	2	91.411	4.41e-53
CAJHJB010000472.1	81	215	148	12	3	90.798	7.39e-51
CAJHJB010000472.1	81	78.7	42	0	0	100.000	1.01e-09
CAJHJB010000472.1	81	78.7	42	0	0	100.000	1.01e-09
CAJHJB010000472.1	81	78.7	42	0	0	100.000	1.01e-09
CAJHJB010000461.1	81	2527	1904	208	48	88.148	0.0
CAJHJB010000461.1	81	1249	948	111	20	87.859	0.0
CAJHJB010000461.1	81	222	149	12	2	91.411	4.41e-53
CAJHJB010000461.1	81	78.7	42	0	0	100.000	1.01e-09
CAJHJB010000458.1	81	2527	1904	208	48	88.148	0.0
CAJHJB010000458.1	81	2471	1895	211	54	87.731	0.0
CAJHJB010000458.1	81	222	142	11	0	92.810	4.41e-53
CAJHJB010000458.1	81	222	142	11	0	92.810	4.41e-53
CAJHJB010000458.1	81	78.7	42	0	0	100.000	1.01e-09
CAJHJB010000458.1	81	78.7	42	0	0	100.000	1.01e-09
CAJHJB010000454.1	81	2527	1904	208	48	88.148	0.0
CAJHJB010000454.1	81	1291	971	101	28	88.273	0.0
CAJHJB010000454.1	81	222	142	11	0	92.810	4.41e-53
CAJHJB010000454.1	81	222	142	11	0	92.810	4.41e-53
CAJHJB010000454.1	81	78.7	42	0	0	100.000	1.01e-09
CAJHJB010000454.1	81	78.7	42	0	0	100.000	1.01e-09
CAJHJB010000422.1	81	2527	1904	208	48	88.148	0.0
CAJHJB010000422.1	81	1655	1179	115	21	89.658	0.0
CAJHJB010000422.1	81	222	142	11	0	92.810	4.41e-53
CAJHJB010000422.1	81	78.7	42	0	0	100.000	1.01e-09
CAJHJB010000404.1	81	2527	1904	208	48	88.148	0.0
CAJHJB010000404.1	81	2490	1898	211	51	87.870	0.0
CAJHJB010000404.1	81	616	543	81	19	84.448	1.73e-171
CAJHJB010000404.1	81	222	149	12	2	91.411	4.41e-53
CAJHJB010000404.1	81	222	142	11	0	92.810	4.41e-53
CAJHJB010000404.1	81	217	149	12	3	90.854	2.05e-51
CAJHJB010000404.1	81	78.7	42	0	0	100.000	1.01e-09
CAJHJB010000404.1	81	78.7	42	0	0	100.000	1.01e-09
CAJHJB010000371.1	81	2527	1904	208	48	88.148	0.0
CAJHJB010000371.1	81	2065	1436	120	31	90.485	0.0
CAJHJB010000371.1	81	222	142	11	0	92.810	4.41e-53
CAJHJB010000371.1	81	222	142	11	0	92.810	4.41e-53
CAJHJB010000371.1	81	78.7	42	0	0	100.000	1.01e-09
CAJHJB010000371.1	81	78.7	42	0	0	100.000	1.01e-09
CAJHJB010000348.1	81	2527	1904	208	48	88.148	0.0
CAJHJB010000348.1	81	2468	1894	214	52	87.685	0.0
CAJHJB010000348.1	81	1971	1529	172	47	87.471	0.0
CAJHJB010000348.1	81	614	556	77	28	84.115	6.23e-171
CAJHJB010000348.1	81	222	149	12	2	91.411	4.41e-53
CAJHJB010000348.1	81	222	142	11	0	92.810	4.41e-53
CAJHJB010000348.1	81	222	142	11	0	92.810	4.41e-53
CAJHJB010000348.1	81	78.7	42	0	0	100.000	1.01e-09
CAJHJB010000348.1	81	78.7	42	0	0	100.000	1.01e-09
CAJHJB010000348.1	81	78.7	42	0	0	100.000	1.01e-09
CAJHJB010000294.1	81	2527	1904	208	48	88.148	0.0
CAJHJB010000294.1	81	2503	1901	208	52	87.969	0.0
CAJHJB010000294.1	81	222	142	11	0	92.810	4.41e-53
CAJHJB010000294.1	81	220	142	10	1	92.810	1.59e-52
CAJHJB010000294.1	81	78.7	42	0	0	100.000	1.01e-09
CAJHJB010000294.1	81	69.4	42	0	2	95.455	6.09e-07
CAJHJB010000257.1	81	2527	1904	208	48	88.148	0.0
CAJHJB010000257.1	81	2499	1900	207	53	87.963	0.0
CAJHJB010000257.1	81	222	142	11	0	92.810	4.41e-53
CAJHJB010000257.1	81	222	142	11	0	92.810	4.41e-53
CAJHJB010000257.1	81	78.7	42	0	0	100.000	1.01e-09
CAJHJB010000257.1	81	78.7	42	0	0	100.000	1.01e-09
CAJHJB010000167.1	81	2527	1904	208	48	88.148	0.0
CAJHJB010000167.1	81	2392	1900	210	74	86.996	0.0
CAJHJB010000167.1	81	1821	1304	120	31	89.622	0.0
CAJHJB010000167.1	81	222	149	12	2	91.411	4.41e-53
CAJHJB010000167.1	81	222	149	12	2	91.411	4.41e-53
CAJHJB010000167.1	81	222	149	12	2	91.411	4.41e-53
CAJHJB010000167.1	81	78.7	42	0	0	100.000	1.01e-09
CAJHJB010000167.1	81	78.7	42	0	0	100.000	1.01e-09
CAJHJB010000167.1	81	73.1	41	1	0	97.619	4.71e-08
CAJHJB010000791.1	80	2525	1905	205	51	88.154	0.0
CAJHJB010000791.1	80	222	149	12	2	91.411	4.41e-53
CAJHJB010000462.1	81	2525	1904	207	49	88.148	0.0
CAJHJB010000462.1	81	2516	1904	206	52	88.067	0.0
CAJHJB010000462.1	81	2514	1902	208	50	88.056	0.0
CAJHJB010000462.1	81	2497	1900	210	51	87.922	0.0
CAJHJB010000462.1	81	222	142	11	0	92.810	4.41e-53
CAJHJB010000462.1	81	222	142	11	0	92.810	4.41e-53
CAJHJB010000462.1	81	222	149	12	2	91.411	4.41e-53
CAJHJB010000462.1	81	222	149	12	2	91.411	4.41e-53
CAJHJB010000462.1	81	78.7	42	0	0	100.000	1.01e-09
CAJHJB010000462.1	81	78.7	42	0	0	100.000	1.01e-09
CAJHJB010000462.1	81	78.7	42	0	0	100.000	1.01e-09
CAJHJB010000462.1	81	78.7	42	0	0	100.000	1.01e-09
CAJHJB010000407.1	81	2525	1904	207	49	88.148	0.0
CAJHJB010000407.1	81	889	745	102	24	85.534	0.0
CAJHJB010000407.1	81	222	149	12	2	91.411	4.41e-53
CAJHJB010000407.1	81	222	149	12	2	91.411	4.41e-53
CAJHJB010000407.1	81	78.7	42	0	0	100.000	1.01e-09
CAJHJB010000407.1	81	78.7	42	0	0	100.000	1.01e-09
CAJHJB010000396.1	81	2525	1904	207	49	88.148	0.0
CAJHJB010000396.1	81	2525	1903	208	48	88.143	0.0
CAJHJB010000396.1	81	222	142	11	0	92.810	4.41e-53
CAJHJB010000396.1	81	217	142	11	1	92.208	2.05e-51
CAJHJB010000396.1	81	78.7	42	0	0	100.000	1.01e-09
CAJHJB010000396.1	81	78.7	42	0	0	100.000	1.01e-09
CAJHJB010000387.1	81	2525	1903	209	47	88.143	0.0
CAJHJB010000387.1	81	2521	1903	209	48	88.102	0.0
CAJHJB010000387.1	81	2521	1903	209	48	88.102	0.0
CAJHJB010000387.1	81	1799	1330	133	36	88.726	0.0
CAJHJB010000387.1	81	222	149	12	2	91.411	4.41e-53
CAJHJB010000387.1	81	222	142	11	0	92.810	4.41e-53
CAJHJB010000387.1	81	222	142	11	0	92.810	4.41e-53
CAJHJB010000387.1	81	78.7	42	0	0	100.000	1.01e-09
CAJHJB010000387.1	81	78.7	42	0	0	100.000	1.01e-09
CAJHJB010000387.1	81	78.7	42	0	0	100.000	1.01e-09
CAJHJB010000191.1	81	2525	1904	207	49	88.148	0.0
CAJHJB010000191.1	81	222	149	12	2	91.411	4.41e-53
CAJHJB010000191.1	81	78.7	42	0	0	100.000	1.01e-09
CAJHJB010000918.1	81	2521	1903	209	48	88.102	0.0
CAJHJB010000918.1	81	222	149	12	2	91.411	4.41e-53
CAJHJB010000918.1	81	78.7	42	0	0	100.000	1.01e-09
CAJHJB010000914.1	81	2521	1903	209	48	88.102	0.0
CAJHJB010000914.1	81	222	142	11	0	92.810	4.41e-53
CAJHJB010000914.1	81	78.7	42	0	0	100.000	1.01e-09
CAJHJB010000894.1	80	2521	1903	209	48	88.102	0.0
CAJHJB010000894.1	80	222	149	12	2	91.411	4.41e-53
CAJHJB010000893.1	81	2521	1903	209	48	88.102	0.0
CAJHJB010000893.1	81	222	149	12	2	91.411	4.41e-53
CAJHJB010000893.1	81	78.7	42	0	0	100.000	1.01e-09
CAJHJB010000883.1	81	2521	1903	209	48	88.102	0.0
CAJHJB010000883.1	81	2309	1654	158	35	89.551	0.0
CAJHJB010000883.1	81	222	149	12	2	91.411	4.41e-53
CAJHJB010000883.1	81	222	142	11	0	92.810	4.41e-53
CAJHJB010000883.1	81	78.7	42	0	0	100.000	1.01e-09
CAJHJB010000883.1	81	78.7	42	0	0	100.000	1.01e-09
CAJHJB010000866.1	81	2521	1903	209	48	88.102	0.0
CAJHJB010000866.1	81	222	149	12	2	91.411	4.41e-53
CAJHJB010000866.1	81	78.7	42	0	0	100.000	1.01e-09
CAJHJB010000826.1	81	2521	1903	209	48	88.102	0.0
CAJHJB010000826.1	81	2521	1904	207	50	88.107	0.0
CAJHJB010000826.1	81	222	149	12	2	91.411	4.41e-53
CAJHJB010000826.1	81	222	149	12	2	91.411	4.41e-53
CAJHJB010000826.1	81	78.7	42	0	0	100.000	1.01e-09
CAJHJB010000826.1	81	78.7	42	0	0	100.000	1.01e-09
CAJHJB010000808.1	81	2521	1903	209	48	88.102	0.0
CAJHJB010000808.1	81	222	142	11	0	92.810	4.41e-53
CAJHJB010000808.1	81	78.7	42	0	0	100.000	1.01e-09
CAJHJB010000800.1	81	2521	1903	209	48	88.102	0.0
CAJHJB010000800.1	81	222	142	11	0	92.810	4.41e-53
CAJHJB010000800.1	81	78.7	42	0	0	100.000	1.01e-09
CAJHJB010000774.1	81	2521	1903	209	48	88.102	0.0
CAJHJB010000774.1	81	222	142	11	0	92.810	4.41e-53
CAJHJB010000774.1	81	78.7	42	0	0	100.000	1.01e-09
CAJHJB010000773.1	81	2521	1903	209	48	88.102	0.0
CAJHJB010000773.1	81	2466	1893	215	51	87.679	0.0
CAJHJB010000773.1	81	222	142	11	0	92.810	4.41e-53
CAJHJB010000773.1	81	110	68	3	1	94.444	3.59e-19
CAJHJB010000773.1	81	78.7	42	0	0	100.000	1.01e-09
CAJHJB010000773.1	81	75.0	40	0	0	100.000	1.31e-08
CAJHJB010000741.1	81	2521	1903	209	48	88.102	0.0
CAJHJB010000741.1	81	222	142	11	0	92.810	4.41e-53
CAJHJB010000741.1	81	78.7	42	0	0	100.000	1.01e-09
CAJHJB010000732.1	81	2521	1903	209	48	88.102	0.0
CAJHJB010000732.1	81	222	142	11	0	92.810	4.41e-53
CAJHJB010000732.1	81	78.7	42	0	0	100.000	1.01e-09
CAJHJB010000708.1	81	2521	1903	209	48	88.102	0.0
CAJHJB010000708.1	81	222	149	12	2	91.411	4.41e-53
CAJHJB010000708.1	81	78.7	42	0	0	100.000	1.01e-09
CAJHJB010000697.1	81	2521	1903	209	48	88.102	0.0
CAJHJB010000697.1	81	222	142	11	0	92.810	4.41e-53
CAJHJB010000697.1	81	78.7	42	0	0	100.000	1.01e-09
CAJHJB010000684.1	81	2521	1903	209	48	88.102	0.0
CAJHJB010000684.1	81	222	142	11	0	92.810	4.41e-53
CAJHJB010000684.1	81	78.7	42	0	0	100.000	1.01e-09
CAJHJB010000682.1	81	2521	1903	209	48	88.102	0.0
CAJHJB010000682.1	81	222	142	11	0	92.810	4.41e-53
CAJHJB010000682.1	81	78.7	42	0	0	100.000	1.01e-09
CAJHJB010000671.1	81	2521	1903	209	48	88.102	0.0
CAJHJB010000671.1	81	252	180	18	3	89.552	5.63e-62
CAJHJB010000671.1	81	222	149	12	2	91.411	4.41e-53
CAJHJB010000671.1	81	78.7	42	0	0	100.000	1.01e-09
CAJHJB010000646.1	81	2521	1903	209	48	88.102	0.0
CAJHJB010000646.1	81	2521	1903	209	48	88.102	0.0
CAJHJB010000646.1	81	2512	1902	206	52	88.056	0.0
CAJHJB010000646.1	81	222	142	11	0	92.810	4.41e-53
CAJHJB010000646.1	81	222	149	12	2	91.411	4.41e-53
CAJHJB010000646.1	81	222	149	12	2	91.411	4.41e-53
CAJHJB010000646.1	81	78.7	42	0	0	100.000	1.01e-09
CAJHJB010000646.1	81	78.7	42	0	0	100.000	1.01e-09
CAJHJB010000646.1	81	78.7	42	0	0	100.000	1.01e-09
CAJHJB010000638.1	81	2521	1903	209	48	88.102	0.0
CAJHJB010000638.1	81	222	142	11	0	92.810	4.41e-53
CAJHJB010000638.1	81	78.7	42	0	0	100.000	1.01e-09
CAJHJB010000633.1	81	2521	1903	209	48	88.102	0.0
CAJHJB010000633.1	81	222	142	11	0	92.810	4.41e-53
CAJHJB010000633.1	81	78.7	42	0	0	100.000	1.01e-09
CAJHJB010000617.1	81	2521	1903	209	48	88.102	0.0
CAJHJB010000617.1	81	1722	1233	109	33	89.673	0.0
CAJHJB010000617.1	81	222	149	12	2	91.411	4.41e-53
CAJHJB010000617.1	81	222	149	12	2	91.411	4.41e-53
CAJHJB010000617.1	81	78.7	42	0	0	100.000	1.01e-09
CAJHJB010000617.1	81	78.7	42	0	0	100.000	1.01e-09
CAJHJB010000610.1	81	2521	1903	210	47	88.102	0.0
CAJHJB010000610.1	81	222	142	11	0	92.810	4.41e-53
CAJHJB010000610.1	81	78.7	42	0	0	100.000	1.01e-09
CAJHJB010000576.1	81	2521	1903	209	48	88.102	0.0
CAJHJB010000576.1	81	2508	1902	208	51	88.015	0.0
CAJHJB010000576.1	81	604	536	83	17	84.277	3.75e-168
CAJHJB010000576.1	81	222	142	11	0	92.810	4.41e-53
CAJHJB010000576.1	81	222	149	12	2	91.411	4.41e-53
CAJHJB010000576.1	81	217	141	12	0	92.157	2.05e-51
CAJHJB010000576.1	81	78.7	42	0	0	100.000	1.01e-09
CAJHJB010000576.1	81	78.7	42	0	0	100.000	1.01e-09
CAJHJB010000576.1	81	78.7	42	0	0	100.000	1.01e-09
CAJHJB010000548.1	81	2521	1903	209	48	88.102	0.0
CAJHJB010000548.1	81	222	149	12	2	91.411	4.41e-53
CAJHJB010000548.1	81	78.7	42	0	0	100.000	1.01e-09
CAJHJB010000542.1	81	2521	1903	209	48	88.102	0.0
CAJHJB010000542.1	81	2501	1900	209	51	87.963	0.0
CAJHJB010000542.1	81	222	142	11	0	92.810	4.41e-53
CAJHJB010000542.1	81	222	142	11	0	92.810	4.41e-53
CAJHJB010000542.1	81	78.7	42	0	0	100.000	1.01e-09
CAJHJB010000542.1	81	75.0	40	0	0	100.000	1.31e-08
CAJHJB010000541.1	81	2521	1903	209	48	88.102	0.0
CAJHJB010000541.1	81	222	149	12	2	91.411	4.41e-53
CAJHJB010000541.1	81	78.7	42	0	0	100.000	1.01e-09
CAJHJB010000538.1	81	2521	1903	209	48	88.102	0.0
CAJHJB010000538.1	81	966	785	106	20	86.169	0.0
CAJHJB010000538.1	81	222	142	11	0	92.810	4.41e-53
CAJHJB010000538.1	81	78.7	42	0	0	100.000	1.01e-09
CAJHJB010000531.1	81	2521	1903	209	48	88.102	0.0
CAJHJB010000531.1	81	222	142	11	0	92.810	4.41e-53
CAJHJB010000531.1	81	78.7	42	0	0	100.000	1.01e-09
CAJHJB010000529.1	81	2521	1903	209	48	88.102	0.0
CAJHJB010000529.1	81	2503	1900	210	50	87.963	0.0
CAJHJB010000529.1	81	2490	1897	212	50	87.865	0.0
CAJHJB010000529.1	81	222	142	11	0	92.810	4.41e-53
CAJHJB010000529.1	81	222	142	11	0	92.810	4.41e-53
CAJHJB010000529.1	81	217	142	11	1	92.208	2.05e-51
CAJHJB010000529.1	81	78.7	42	0	0	100.000	1.01e-09
CAJHJB010000529.1	81	78.7	42	0	0	100.000	1.01e-09
CAJHJB010000529.1	81	78.7	42	0	0	100.000	1.01e-09
CAJHJB010000527.1	81	2521	1903	209	48	88.102	0.0
CAJHJB010000527.1	81	2519	1902	209	48	88.096	0.0
CAJHJB010000527.1	81	222	142	11	0	92.810	4.41e-53
CAJHJB010000527.1	81	222	142	11	0	92.810	4.41e-53
CAJHJB010000527.1	81	78.7	42	0	0	100.000	1.01e-09
CAJHJB010000527.1	81	78.7	42	0	0	100.000	1.01e-09
CAJHJB010000520.1	81	2521	1903	209	48	88.102	0.0
CAJHJB010000520.1	81	2516	1902	210	48	88.056	0.0
CAJHJB010000520.1	81	2309	1654	158	35	89.551	0.0
CAJHJB010000520.1	81	1768	1261	113	31	89.751	0.0
CAJHJB010000520.1	81	931	763	107	18	85.923	0.0
CAJHJB010000520.1	81	222	149	12	2	91.411	4.41e-53
CAJHJB010000520.1	81	222	142	11	0	92.810	4.41e-53
CAJHJB010000520.1	81	222	142	11	0	92.810	4.41e-53
CAJHJB010000520.1	81	222	142	11	0	92.810	4.41e-53
CAJHJB010000520.1	81	78.7	42	0	0	100.000	1.01e-09
CAJHJB010000520.1	81	78.7	42	0	0	100.000	1.01e-09
CAJHJB010000520.1	81	78.7	42	0	0	100.000	1.01e-09
CAJHJB010000520.1	81	78.7	42	0	0	100.000	1.01e-09
CAJHJB010000516.1	81	2521	1903	209	48	88.102	0.0
CAJHJB010000516.1	81	2148	1530	142	33	89.736	0.0
CAJHJB010000516.1	81	222	142	11	0	92.810	4.41e-53
CAJHJB010000516.1	81	78.7	42	0	0	100.000	1.01e-09
CAJHJB010000511.1	81	2521	1903	209	48	88.102	0.0
CAJHJB010000511.1	81	231	143	9	0	94.079	7.34e-56
CAJHJB010000511.1	81	222	149	12	2	91.411	4.41e-53
CAJHJB010000511.1	81	222	149	12	2	91.411	4.41e-53
CAJHJB010000511.1	81	78.7	42	0	0	100.000	1.01e-09
CAJHJB010000511.1	81	78.7	42	0	0	100.000	1.01e-09
CAJHJB010000508.1	81	2521	1903	209	48	88.102	0.0
CAJHJB010000508.1	81	2501	1901	211	50	87.928	0.0
CAJHJB010000508.1	81	222	149	12	2	91.411	4.41e-53
CAJHJB010000508.1	81	222	142	11	0	92.810	4.41e-53
CAJHJB010000508.1	81	78.7	42	0	0	100.000	1.01e-09
CAJHJB010000508.1	81	78.7	42	0	0	100.000	1.01e-09
CAJHJB010000505.1	81	2521	1903	209	48	88.102	0.0
CAJHJB010000505.1	81	2508	1902	208	51	88.015	0.0
CAJHJB010000505.1	81	2008	1544	171	46	87.677	0.0
CAJHJB010000505.1	81	780	647	86	21	85.809	0.0
CAJHJB010000505.1	81	575	442	54	9	87.525	2.94e-159
CAJHJB010000505.1	81	222	149	12	2	91.411	4.41e-53
CAJHJB010000505.1	81	222	149	12	2	91.411	4.41e-53
CAJHJB010000505.1	81	222	142	11	0	92.810	4.41e-53
CAJHJB010000505.1	81	78.7	42	0	0	100.000	1.01e-09
CAJHJB010000505.1	81	78.7	42	0	0	100.000	1.01e-09
CAJHJB010000505.1	81	78.7	42	0	0	100.000	1.01e-09
CAJHJB010000486.1	81	2521	1903	209	48	88.102	0.0
CAJHJB010000486.1	81	2497	1899	212	49	87.917	0.0
CAJHJB010000486.1	81	2145	1626	175	46	88.035	0.0
CAJHJB010000486.1	81	222	149	12	2	91.411	4.41e-53
CAJHJB010000486.1	81	222	142	11	0	92.810	4.41e-53
CAJHJB010000486.1	81	78.7	42	0	0	100.000	1.01e-09
CAJHJB010000486.1	81	75.0	40	0	0	100.000	1.31e-08
CAJHJB010000475.1	81	2521	1903	209	48	88.102	0.0
CAJHJB010000475.1	81	2121	1627	172	54	87.804	0.0
CAJHJB010000475.1	81	222	149	12	2	91.411	4.41e-53
CAJHJB010000475.1	81	78.7	42	0	0	100.000	1.01e-09
CAJHJB010000460.1	81	2521	1903	209	48	88.102	0.0
CAJHJB010000460.1	81	2492	1896	211	50	87.900	0.0
CAJHJB010000460.1	81	2285	1756	198	49	87.668	0.0
CAJHJB010000460.1	81	878	732	102	21	85.614	0.0
CAJHJB010000460.1	81	222	149	12	2	91.411	4.41e-53
CAJHJB010000460.1	81	222	142	11	0	92.810	4.41e-53
CAJHJB010000460.1	81	78.7	42	0	0	100.000	1.01e-09
CAJHJB010000460.1	81	78.7	42	0	0	100.000	1.01e-09
CAJHJB010000456.1	81	2521	1903	209	48	88.102	0.0
CAJHJB010000456.1	81	2477	1895	213	51	87.772	0.0
CAJHJB010000456.1	81	222	142	11	0	92.810	4.41e-53
CAJHJB010000456.1	81	222	142	11	0	92.810	4.41e-53
CAJHJB010000456.1	81	78.7	42	0	0	100.000	1.01e-09
CAJHJB010000456.1	81	78.7	42	0	0	100.000	1.01e-09
CAJHJB010000447.1	81	2521	1903	209	48	88.102	0.0
CAJHJB010000447.1	81	2521	1903	209	48	88.102	0.0
CAJHJB010000447.1	81	2488	1897	210	52	87.865	0.0
CAJHJB010000447.1	81	222	149	12	2	91.411	4.41e-53
CAJHJB010000447.1	81	222	149	12	2	91.411	4.41e-53
CAJHJB010000447.1	81	222	142	11	0	92.810	4.41e-53
CAJHJB010000447.1	81	78.7	42	0	0	100.000	1.01e-09
CAJHJB010000447.1	81	78.7	42	0	0	100.000	1.01e-09
CAJHJB010000447.1	81	78.7	42	0	0	100.000	1.01e-09
CAJHJB010000442.1	81	2521	1903	209	48	88.102	0.0
CAJHJB010000442.1	81	2494	1899	212	50	87.876	0.0
CAJHJB010000442.1	81	222	149	12	2	91.411	4.41e-53
CAJHJB010000442.1	81	222	149	12	2	91.411	4.41e-53
CAJHJB010000442.1	81	78.7	42	0	0	100.000	1.01e-09
CAJHJB010000442.1	81	78.7	42	0	0	100.000	1.01e-09
CAJHJB010000414.1	81	2521	1903	209	48	88.102	0.0
CAJHJB010000414.1	81	231	173	15	7	88.718	7.34e-56
CAJHJB010000414.1	81	222	142	11	0	92.810	4.41e-53
CAJHJB010000414.1	81	222	142	11	0	92.810	4.41e-53
CAJHJB010000414.1	81	78.7	42	0	0	100.000	1.01e-09
CAJHJB010000414.1	81	78.7	42	0	0	100.000	1.01e-09
CAJHJB010000408.1	81	2521	1903	209	48	88.102	0.0
CAJHJB010000408.1	81	2508	1901	210	49	88.009	0.0
CAJHJB010000408.1	81	2508	1901	209	50	88.009	0.0
CAJHJB010000408.1	81	2505	1900	212	48	87.963	0.0
CAJHJB010000408.1	81	588	481	64	14	86.047	3.78e-163
CAJHJB010000408.1	81	222	142	11	0	92.810	4.41e-53
CAJHJB010000408.1	81	222	142	11	0	92.810	4.41e-53
CAJHJB010000408.1	81	222	149	12	2	91.411	4.41e-53
CAJHJB010000408.1	81	222	149	12	2	91.411	4.41e-53
CAJHJB010000408.1	81	217	141	12	0	92.157	2.05e-51
CAJHJB010000408.1	81	78.7	42	0	0	100.000	1.01e-09
CAJHJB010000408.1	81	78.7	42	0	0	100.000	1.01e-09
CAJHJB010000408.1	81	78.7	42	0	0	100.000	1.01e-09
CAJHJB010000408.1	81	78.7	42	0	0	100.000	1.01e-09
CAJHJB010000408.1	81	78.7	42	0	0	100.000	1.01e-09
CAJHJB010000398.1	81	2521	1903	209	48	88.102	0.0
CAJHJB010000398.1	81	2507	1903	204	55	88.020	0.0
CAJHJB010000398.1	81	222	142	11	0	92.810	4.41e-53
CAJHJB010000398.1	81	217	141	12	0	92.157	2.05e-51
CAJHJB010000398.1	81	78.7	42	0	0	100.000	1.01e-09
CAJHJB010000398.1	81	78.7	42	0	0	100.000	1.01e-09
CAJHJB010000391.1	81	2521	1905	206	51	88.113	0.0
CAJHJB010000391.1	81	2519	1903	208	49	88.102	0.0
CAJHJB010000391.1	81	2505	1901	210	50	87.969	0.0
CAJHJB010000391.1	81	2049	1425	119	31	90.476	0.0
CAJHJB010000391.1	81	222	149	12	2	91.411	4.41e-53
CAJHJB010000391.1	81	222	149	12	2	91.411	4.41e-53
CAJHJB010000391.1	81	222	149	12	2	91.411	4.41e-53
CAJHJB010000391.1	81	222	149	12	2	91.411	4.41e-53
CAJHJB010000391.1	81	78.7	42	0	0	100.000	1.01e-09
CAJHJB010000391.1	81	78.7	42	0	0	100.000	1.01e-09
CAJHJB010000391.1	81	78.7	42	0	0	100.000	1.01e-09
CAJHJB010000391.1	81	78.7	42	0	0	100.000	1.01e-09
CAJHJB010000380.1	81	2521	1903	209	48	88.102	0.0
CAJHJB010000380.1	81	2492	1898	213	49	87.870	0.0
CAJHJB010000380.1	81	2492	1898	213	49	87.870	0.0
CAJHJB010000380.1	81	222	149	12	2	91.411	4.41e-53
CAJHJB010000380.1	81	215	141	11	1	92.157	7.39e-51
CAJHJB010000380.1	81	215	148	12	3	90.798	7.39e-51
CAJHJB010000380.1	81	78.7	42	0	0	100.000	1.01e-09
CAJHJB010000380.1	81	78.7	42	0	0	100.000	1.01e-09
CAJHJB010000380.1	81	78.7	42	0	0	100.000	1.01e-09
CAJHJB010000364.1	81	2521	1903	209	48	88.102	0.0
CAJHJB010000364.1	81	2519	1903	208	49	88.102	0.0
CAJHJB010000364.1	81	2505	1903	207	53	87.980	0.0
CAJHJB010000364.1	81	222	142	11	0	92.810	4.41e-53
CAJHJB010000364.1	81	222	142	11	0	92.810	4.41e-53
CAJHJB010000364.1	81	222	149	12	2	91.411	4.41e-53
CAJHJB010000364.1	81	78.7	42	0	0	100.000	1.01e-09
CAJHJB010000364.1	81	78.7	42	0	0	100.000	1.01e-09
CAJHJB010000364.1	81	78.7	42	0	0	100.000	1.01e-09
CAJHJB010000316.1	81	2521	1903	209	48	88.102	0.0
CAJHJB010000316.1	81	2471	1896	209	56	87.737	0.0
CAJHJB010000316.1	81	222	142	11	0	92.810	4.41e-53
CAJHJB010000316.1	81	222	142	11	0	92.810	4.41e-53
CAJHJB010000316.1	81	78.7	42	0	0	100.000	1.01e-09
CAJHJB010000316.1	81	78.7	42	0	0	100.000	1.01e-09
CAJHJB010000307.1	81	2521	1903	209	48	88.102	0.0
CAJHJB010000307.1	81	2516	1904	207	51	88.067	0.0
CAJHJB010000307.1	81	688	599	92	17	84.605	0.0
CAJHJB010000307.1	81	222	149	12	2	91.411	4.41e-53
CAJHJB010000307.1	81	222	149	12	2	91.411	4.41e-53
CAJHJB010000307.1	81	78.7	42	0	0	100.000	1.01e-09
CAJHJB010000307.1	81	78.7	42	0	0	100.000	1.01e-09
CAJHJB010000275.1	81	2521	1903	209	48	88.102	0.0
CAJHJB010000275.1	81	2514	1901	211	47	88.050	0.0
CAJHJB010000275.1	81	2495	1900	207	54	87.922	0.0
CAJHJB010000275.1	81	2021	1435	129	33	89.856	0.0
CAJHJB010000275.1	81	564	397	42	3	89.819	6.37e-156
CAJHJB010000275.1	81	222	142	11	0	92.810	4.41e-53
CAJHJB010000275.1	81	222	149	12	2	91.411	4.41e-53
CAJHJB010000275.1	81	222	142	11	0	92.810	4.41e-53
CAJHJB010000275.1	81	222	142	11	0	92.810	4.41e-53
CAJHJB010000275.1	81	222	142	11	0	92.810	4.41e-53
CAJHJB010000275.1	81	78.7	42	0	0	100.000	1.01e-09
CAJHJB010000275.1	81	78.7	42	0	0	100.000	1.01e-09
CAJHJB010000275.1	81	78.7	42	0	0	100.000	1.01e-09
CAJHJB010000275.1	81	78.7	42	0	0	100.000	1.01e-09
CAJHJB010000275.1	81	78.7	42	0	0	100.000	1.01e-09
CAJHJB010000225.1	81	2521	1903	209	48	88.102	0.0
CAJHJB010000225.1	81	2499	1900	211	50	87.922	0.0
CAJHJB010000225.1	81	2161	1563	144	42	89.365	0.0
CAJHJB010000225.1	81	222	142	11	0	92.810	4.41e-53
CAJHJB010000225.1	81	222	142	11	0	92.810	4.41e-53
CAJHJB010000225.1	81	78.7	42	0	0	100.000	1.01e-09
CAJHJB010000225.1	81	78.7	42	0	0	100.000	1.01e-09
CAJHJB010000221.1	81	2521	1903	209	48	88.102	0.0
CAJHJB010000221.1	81	1751	1244	124	19	89.690	0.0
CAJHJB010000221.1	81	222	142	11	0	92.810	4.41e-53
CAJHJB010000221.1	81	78.7	42	0	0	100.000	1.01e-09
CAJHJB010000162.1	81	2521	1903	209	48	88.102	0.0
CAJHJB010000162.1	81	1749	1301	135	34	88.503	0.0
CAJHJB010000162.1	81	222	142	11	0	92.810	4.41e-53
CAJHJB010000162.1	81	78.7	42	0	0	100.000	1.01e-09
CAJHJB010000060.1	81	2521	1903	209	48	88.102	0.0
CAJHJB010000060.1	81	2473	1895	209	55	87.772	0.0
CAJHJB010000060.1	81	2386	1819	202	49	87.874	0.0
CAJHJB010000060.1	81	222	149	12	2	91.411	4.41e-53
CAJHJB010000060.1	81	222	149	12	2	91.411	4.41e-53
CAJHJB010000060.1	81	213	147	11	4	90.741	2.66e-50
CAJHJB010000060.1	81	78.7	42	0	0	100.000	1.01e-09
CAJHJB010000060.1	81	78.7	42	0	0	100.000	1.01e-09
CAJHJB010000060.1	81	78.7	42	0	0	100.000	1.01e-09
CAJHJB010000911.1	81	2519	1903	207	50	88.102	0.0
CAJHJB010000911.1	81	222	142	11	0	92.810	4.41e-53
CAJHJB010000911.1	81	78.7	42	0	0	100.000	1.01e-09
CAJHJB010000876.1	81	2519	1903	208	49	88.102	0.0
CAJHJB010000876.1	81	222	142	11	0	92.810	4.41e-53
CAJHJB010000876.1	81	78.7	42	0	0	100.000	1.01e-09
CAJHJB010000836.1	81	2519	1903	208	49	88.102	0.0
CAJHJB010000836.1	81	217	148	13	2	90.798	2.05e-51
CAJHJB010000836.1	81	78.7	42	0	0	100.000	1.01e-09
CAJHJB010000717.1	81	2519	1903	208	49	88.102	0.0
CAJHJB010000717.1	81	222	142	11	0	92.810	4.41e-53
CAJHJB010000717.1	81	78.7	42	0	0	100.000	1.01e-09
CAJHJB010000594.1	81	2519	1903	208	49	88.102	0.0
CAJHJB010000594.1	81	2516	1902	210	48	88.056	0.0
CAJHJB010000594.1	81	2505	1900	212	48	87.963	0.0
CAJHJB010000594.1	81	230	152	14	0	91.566	2.64e-55
CAJHJB010000594.1	81	222	149	12	2	91.411	4.41e-53
CAJHJB010000594.1	81	222	142	11	0	92.810	4.41e-53
CAJHJB010000594.1	81	222	142	11	0	92.810	4.41e-53
CAJHJB010000594.1	81	222	142	11	0	92.810	4.41e-53
CAJHJB010000594.1	81	78.7	42	0	0	100.000	1.01e-09
CAJHJB010000594.1	81	78.7	42	0	0	100.000	1.01e-09
CAJHJB010000594.1	81	78.7	42	0	0	100.000	1.01e-09
CAJHJB010000594.1	81	78.7	42	0	0	100.000	1.01e-09
CAJHJB010000367.1	81	2519	1903	208	49	88.102	0.0
CAJHJB010000367.1	81	2512	1901	208	50	88.050	0.0
CAJHJB010000367.1	81	222	142	11	0	92.810	4.41e-53
CAJHJB010000367.1	81	78.7	42	0	0	100.000	1.01e-09
CAJHJB010000367.1	81	78.7	42	0	0	100.000	1.01e-09
CAJHJB010000146.1	81	2519	1904	206	51	88.107	0.0
CAJHJB010000146.1	81	1827	1311	131	24	89.427	0.0
CAJHJB010000146.1	81	1273	960	104	25	88.154	0.0
CAJHJB010000146.1	81	1201	934	103	31	87.453	0.0
CAJHJB010000146.1	81	848	718	107	18	85.172	0.0
CAJHJB010000146.1	81	795	683	104	18	84.845	0.0
CAJHJB010000146.1	81	222	142	11	0	92.810	4.41e-53
CAJHJB010000146.1	81	217	148	13	2	90.798	2.05e-51
CAJHJB010000146.1	81	217	148	13	2	90.798	2.05e-51
CAJHJB010000146.1	81	78.7	42	0	0	100.000	1.01e-09
CAJHJB010000146.1	81	78.7	42	0	0	100.000	1.01e-09
CAJHJB010000146.1	81	78.7	42	0	0	100.000	1.01e-09
CAJHJB010000643.1	81	2518	1903	205	52	88.102	0.0
CAJHJB010000643.1	81	222	142	11	0	92.810	4.41e-53
CAJHJB010000643.1	81	222	142	11	0	92.810	4.41e-53
CAJHJB010000643.1	81	78.7	42	0	0	100.000	1.01e-09
CAJHJB010000643.1	81	78.7	42	0	0	100.000	1.01e-09
MAPW01000073.1	81	2518	1895	216	40	88.099	0.0
MAPW01000073.1	81	1609	1154	109	26	89.527	0.0
MAPW01000073.1	81	222	142	11	0	92.810	4.41e-53
MAPW01000073.1	81	222	142	11	0	92.810	4.41e-53
MAPW01000073.1	81	78.7	42	0	0	100.000	1.01e-09
MAPW01000073.1	81	78.7	42	0	0	100.000	1.01e-09
MAPW01000327.1	81	2518	1895	216	40	88.099	0.0
MAPW01000327.1	81	222	142	11	0	92.810	4.41e-53
MAPW01000327.1	81	78.7	42	0	0	100.000	1.01e-09
MAPW01000312.1	81	2518	1895	216	40	88.099	0.0
MAPW01000312.1	81	2174	1559	146	36	89.546	0.0
MAPW01000312.1	81	1652	1166	116	16	89.831	0.0
MAPW01000312.1	81	222	142	11	0	92.810	4.41e-53
MAPW01000312.1	81	222	142	11	0	92.810	4.41e-53
MAPW01000312.1	81	78.7	42	0	0	100.000	1.01e-09
MAPW01000312.1	81	78.7	42	0	0	100.000	1.01e-09
MAPW01000285.1	81	2518	1895	216	40	88.099	0.0
MAPW01000285.1	81	2479	1892	216	47	87.796	0.0
MAPW01000285.1	81	1424	1046	106	25	88.870	0.0
MAPW01000285.1	81	222	142	11	0	92.810	4.41e-53
MAPW01000285.1	81	222	142	11	0	92.810	4.41e-53
MAPW01000285.1	81	213	137	11	0	92.568	2.66e-50
MAPW01000285.1	81	78.7	42	0	0	100.000	1.01e-09
MAPW01000285.1	81	78.7	42	0	0	100.000	1.01e-09
MAPW01000285.1	81	78.7	42	0	0	100.000	1.01e-09
RDSH01000014.1	81	2518	1895	216	40	88.099	0.0
RDSH01000014.1	81	222	142	11	0	92.810	4.41e-53
RDSH01000014.1	81	78.7	42	0	0	100.000	1.01e-09
CAJHJB010000927.1	81	2516	1902	210	48	88.056	0.0
CAJHJB010000927.1	81	217	148	13	2	90.798	2.05e-51
CAJHJB010000927.1	81	78.7	42	0	0	100.000	1.01e-09
CAJHJB010000907.1	81	2516	1902	210	48	88.056	0.0
CAJHJB010000907.1	81	207	140	10	3	91.503	1.24e-48
CAJHJB010000907.1	81	78.7	42	0	0	100.000	1.01e-09
CAJHJB010000852.1	81	2516	1903	209	49	88.061	0.0
CAJHJB010000852.1	81	217	142	11	1	92.208	2.05e-51
CAJHJB010000852.1	81	78.7	42	0	0	100.000	1.01e-09
CAJHJB010000787.1	81	2516	1903	209	49	88.061	0.0
CAJHJB010000787.1	81	222	142	11	0	92.810	4.41e-53
CAJHJB010000787.1	81	78.7	42	0	0	100.000	1.01e-09
CAJHJB010000666.1	81	2516	1902	210	48	88.056	0.0
CAJHJB010000666.1	81	222	142	11	0	92.810	4.41e-53
CAJHJB010000666.1	81	78.7	42	0	0	100.000	1.01e-09
CAJHJB010000637.1	81	2516	1902	210	48	88.056	0.0
CAJHJB010000637.1	81	222	142	11	0	92.810	4.41e-53
CAJHJB010000637.1	81	78.7	42	0	0	100.000	1.01e-09
CAJHJB010000621.1	81	2516	1902	210	48	88.056	0.0
CAJHJB010000621.1	81	1709	1212	106	30	89.911	0.0
CAJHJB010000621.1	81	222	142	11	0	92.810	4.41e-53
CAJHJB010000621.1	81	97.1	68	8	0	89.474	2.79e-15
CAJHJB010000621.1	81	78.7	42	0	0	100.000	1.01e-09
CAJHJB010000159.1	81	2516	1902	210	48	88.056	0.0
CAJHJB010000159.1	81	2510	1902	210	49	88.015	0.0
CAJHJB010000159.1	81	222	142	11	0	92.810	4.41e-53
CAJHJB010000159.1	81	78.7	42	0	0	100.000	1.01e-09
CAJHJB010000910.1	80	2514	1902	208	50	88.056	0.0
CAJHJB010000910.1	80	222	142	11	0	92.810	4.41e-53
CAJHJB010000908.1	81	2514	1902	209	49	88.056	0.0
CAJHJB010000908.1	81	222	149	12	2	91.411	4.41e-53
CAJHJB010000908.1	81	78.7	42	0	0	100.000	1.01e-09
CAJHJB010000898.1	81	2514	1902	209	49	88.056	0.0
CAJHJB010000898.1	81	220	142	10	1	92.810	1.59e-52
CAJHJB010000898.1	81	78.7	42	0	0	100.000	1.01e-09
CAJHJB010000873.1	80	2514	1902	208	50	88.056	0.0
CAJHJB010000873.1	80	222	149	12	2	91.411	4.41e-53
CAJHJB010000869.1	81	2514	1901	211	47	88.050	0.0
CAJHJB010000869.1	81	217	141	12	0	92.157	2.05e-51
CAJHJB010000869.1	81	73.1	41	1	0	97.619	4.71e-08
CAJHJB010000738.1	81	2514	1902	209	49	88.056	0.0
CAJHJB010000738.1	81	222	142	11	0	92.810	4.41e-53
CAJHJB010000738.1	81	78.7	42	0	0	100.000	1.01e-09
CAJHJB010000722.1	81	2514	1902	209	49	88.056	0.0
CAJHJB010000722.1	81	222	149	12	2	91.411	4.41e-53
CAJHJB010000722.1	81	78.7	42	0	0	100.000	1.01e-09
CAJHJB010000710.1	81	2514	1902	209	49	88.056	0.0
CAJHJB010000710.1	81	2420	1847	206	50	87.827	0.0
CAJHJB010000710.1	81	1330	995	110	22	88.287	0.0
CAJHJB010000710.1	81	222	142	11	0	92.810	4.41e-53
CAJHJB010000710.1	81	222	149	12	2	91.411	4.41e-53
CAJHJB010000710.1	81	78.7	42	0	0	100.000	1.01e-09
CAJHJB010000698.1	81	2514	1902	208	50	88.056	0.0
CAJHJB010000698.1	81	222	142	11	0	92.810	4.41e-53
CAJHJB010000698.1	81	78.7	42	0	0	100.000	1.01e-09
CAJHJB010000639.1	81	2514	1902	209	49	88.056	0.0
CAJHJB010000639.1	81	2132	1496	131	32	90.175	0.0
CAJHJB010000639.1	81	1951	1442	153	32	88.629	0.0
CAJHJB010000639.1	81	222	142	11	0	92.810	4.41e-53
CAJHJB010000639.1	81	215	148	12	3	90.798	7.39e-51
CAJHJB010000639.1	81	78.7	42	0	0	100.000	1.01e-09
CAJHJB010000639.1	81	78.7	42	0	0	100.000	1.01e-09
CAJHJB010000629.1	81	2514	1902	209	49	88.056	0.0
CAJHJB010000629.1	81	222	149	12	2	91.411	4.41e-53
CAJHJB010000629.1	81	78.7	42	0	0	100.000	1.01e-09
CAJHJB010000618.1	81	2514	1902	209	49	88.056	0.0
CAJHJB010000618.1	81	2492	1899	211	51	87.876	0.0
CAJHJB010000618.1	81	222	142	11	0	92.810	4.41e-53
CAJHJB010000618.1	81	222	142	11	0	92.810	4.41e-53
CAJHJB010000618.1	81	78.7	42	0	0	100.000	1.01e-09
CAJHJB010000618.1	81	78.7	42	0	0	100.000	1.01e-09
CAJHJB010000561.1	81	2514	1902	209	49	88.056	0.0
CAJHJB010000561.1	81	222	149	12	2	91.411	4.41e-53
CAJHJB010000561.1	81	78.7	42	0	0	100.000	1.01e-09
CAJHJB010000535.1	81	2514	1902	208	50	88.056	0.0
CAJHJB010000535.1	81	2484	1897	212	51	87.824	0.0
CAJHJB010000535.1	81	222	142	11	0	92.810	4.41e-53
CAJHJB010000535.1	81	222	149	12	2	91.411	4.41e-53
CAJHJB010000535.1	81	215	141	11	1	92.157	7.39e-51
CAJHJB010000535.1	81	130	80	5	0	94.118	2.75e-25
CAJHJB010000535.1	81	78.7	42	0	0	100.000	1.01e-09
CAJHJB010000535.1	81	78.7	42	0	0	100.000	1.01e-09
CAJHJB010000535.1	81	78.7	42	0	0	100.000	1.01e-09
CAJHJB010000528.1	81	2514	1902	209	49	88.056	0.0
CAJHJB010000528.1	81	2495	1899	210	51	87.917	0.0
CAJHJB010000528.1	81	222	142	11	0	92.810	4.41e-53
CAJHJB010000528.1	81	222	142	11	0	92.810	4.41e-53
CAJHJB010000528.1	81	78.7	42	0	0	100.000	1.01e-09
CAJHJB010000528.1	81	78.7	42	0	0	100.000	1.01e-09
CAJHJB010000432.1	81	2514	1902	209	49	88.056	0.0
CAJHJB010000432.1	81	235	153	13	0	92.169	5.67e-57
CAJHJB010000432.1	81	222	142	11	0	92.810	4.41e-53
CAJHJB010000432.1	81	217	141	12	0	92.157	2.05e-51
CAJHJB010000432.1	81	78.7	42	0	0	100.000	1.01e-09
CAJHJB010000432.1	81	78.7	42	0	0	100.000	1.01e-09
CAJHJB010000070.1	81	2514	1902	209	49	88.056	0.0
CAJHJB010000070.1	81	2449	1900	207	64	87.517	0.0
CAJHJB010000070.1	81	222	142	11	0	92.810	4.41e-53
CAJHJB010000070.1	81	78.7	42	0	0	100.000	1.01e-09
CAJHJB010000920.1	81	2510	1901	211	48	88.009	0.0
CAJHJB010000920.1	81	222	142	11	0	92.810	4.41e-53
CAJHJB010000920.1	81	78.7	42	0	0	100.000	1.01e-09
CAJHJB010000540.1	81	2510	1901	211	48	88.009	0.0
CAJHJB010000540.1	81	2350	1708	173	36	89.098	0.0
CAJHJB010000540.1	81	222	142	11	0	92.810	4.41e-53
CAJHJB010000540.1	81	222	142	11	0	92.810	4.41e-53
CAJHJB010000540.1	81	78.7	42	0	0	100.000	1.01e-09
CAJHJB010000540.1	81	78.7	42	0	0	100.000	1.01e-09
LNQT01003237.1	81	2510	1902	210	49	88.015	0.0
LNQT01003237.1	81	222	142	11	0	92.810	4.41e-53
LNQT01003237.1	81	78.7	42	0	0	100.000	1.01e-09
CAJHJB010000770.1	81	2508	1901	210	49	88.009	0.0
CAJHJB010000770.1	81	222	142	11	0	92.810	4.41e-53
CAJHJB010000770.1	81	78.7	42	0	0	100.000	1.01e-09
CAJHJB010000670.1	81	2508	1901	210	49	88.009	0.0
CAJHJB010000670.1	81	222	142	11	0	92.810	4.41e-53
CAJHJB010000670.1	81	222	142	11	0	92.810	4.41e-53
CAJHJB010000670.1	81	78.7	42	0	0	100.000	1.01e-09
CAJHJB010000571.1	81	2508	1902	208	51	88.015	0.0
CAJHJB010000571.1	81	1916	1397	141	31	89.038	0.0
CAJHJB010000571.1	81	475	334	37	1	89.785	3.07e-129
CAJHJB010000571.1	81	222	142	11	0	92.810	4.41e-53
CAJHJB010000571.1	81	222	142	11	0	92.810	4.41e-53
CAJHJB010000571.1	81	78.7	42	0	0	100.000	1.01e-09
CAJHJB010000571.1	81	78.7	42	0	0	100.000	1.01e-09
CAJHJB010000555.1	81	2508	1901	210	49	88.009	0.0
CAJHJB010000555.1	81	222	142	11	0	92.810	4.41e-53
CAJHJB010000555.1	81	78.7	42	0	0	100.000	1.01e-09
CAJHJB010000453.1	81	2508	1901	210	49	88.009	0.0
CAJHJB010000453.1	81	2505	1900	212	48	87.963	0.0
CAJHJB010000453.1	81	2497	1900	210	51	87.922	0.0
CAJHJB010000453.1	81	222	149	12	2	91.411	4.41e-53
CAJHJB010000453.1	81	222	142	11	0	92.810	4.41e-53
CAJHJB010000453.1	81	222	142	11	0	92.810	4.41e-53
CAJHJB010000453.1	81	78.7	42	0	0	100.000	1.01e-09
CAJHJB010000453.1	81	78.7	42	0	0	100.000	1.01e-09
CAJHJB010000453.1	81	73.1	41	1	0	97.619	4.71e-08
CAJHJB010000295.1	81	2508	1901	210	49	88.009	0.0
CAJHJB010000295.1	81	2470	1893	214	51	87.720	0.0
CAJHJB010000295.1	81	1306	981	107	24	88.219	0.0
CAJHJB010000295.1	81	222	142	11	0	92.810	4.41e-53
CAJHJB010000295.1	81	222	142	11	0	92.810	4.41e-53
CAJHJB010000295.1	81	215	141	11	1	92.157	7.39e-51
CAJHJB010000295.1	81	78.7	42	0	0	100.000	1.01e-09
CAJHJB010000295.1	81	78.7	42	0	0	100.000	1.01e-09
CAJHJB010000295.1	81	78.7	42	0	0	100.000	1.01e-09
CAJHJB010000172.1	81	2508	1901	210	49	88.009	0.0
CAJHJB010000172.1	81	2499	1899	213	48	87.917	0.0
CAJHJB010000172.1	81	222	142	11	0	92.810	4.41e-53
CAJHJB010000172.1	81	222	149	12	2	91.411	4.41e-53
CAJHJB010000172.1	81	78.7	42	0	0	100.000	1.01e-09
CAJHJB010000172.1	81	78.7	42	0	0	100.000	1.01e-09
CAJHJB010000111.1	81	2508	1901	210	49	88.009	0.0
CAJHJB010000111.1	81	222	149	12	2	91.411	4.41e-53
CAJHJB010000111.1	81	78.7	42	0	0	100.000	1.01e-09
CAJHJB010000735.1	81	2507	1901	208	51	88.009	0.0
CAJHJB010000735.1	81	222	142	11	0	92.810	4.41e-53
CAJHJB010000735.1	81	78.7	42	0	0	100.000	1.01e-09
CAJHJB010000585.1	81	2507	1900	210	49	88.004	0.0
CAJHJB010000585.1	81	1273	959	105	24	88.143	0.0
CAJHJB010000585.1	81	222	142	11	0	92.810	4.41e-53
CAJHJB010000585.1	81	217	141	12	0	92.157	2.05e-51
CAJHJB010000585.1	81	78.7	42	0	0	100.000	1.01e-09
CAJHJB010000585.1	81	78.7	42	0	0	100.000	1.01e-09
CAJHJB010000725.1	81	2505	1900	212	48	87.963	0.0
CAJHJB010000725.1	81	222	149	12	2	91.411	4.41e-53
CAJHJB010000725.1	81	73.1	41	1	0	97.619	4.71e-08
CAJHJB010000695.1	81	2505	1901	210	50	87.969	0.0
CAJHJB010000695.1	81	2183	1663	178	50	87.943	0.0
CAJHJB010000695.1	81	1639	1172	105	30	89.671	0.0
CAJHJB010000695.1	81	1158	893	109	19	87.463	0.0
CAJHJB010000695.1	81	865	737	97	30	85.301	0.0
CAJHJB010000695.1	81	222	142	11	0	92.810	4.41e-53
CAJHJB010000695.1	81	213	142	11	2	91.613	2.66e-50
CAJHJB010000695.1	81	209	147	12	4	90.184	3.44e-49
CAJHJB010000695.1	81	108	71	4	2	92.208	1.29e-18
CAJHJB010000695.1	81	78.7	42	0	0	100.000	1.01e-09
CAJHJB010000695.1	81	78.7	42	0	0	100.000	1.01e-09
CAJHJB010000695.1	81	78.7	42	0	0	100.000	1.01e-09
CAJHJB010000695.1	81	78.7	42	0	0	100.000	1.01e-09
CAJHJB010000677.1	81	2505	1900	212	48	87.963	0.0
CAJHJB010000677.1	81	222	142	11	0	92.810	4.41e-53
CAJHJB010000677.1	81	78.7	42	0	0	100.000	1.01e-09
CAJHJB010000464.1	81	2505	1901	211	49	87.969	0.0
CAJHJB010000464.1	81	2497	1899	212	49	87.917	0.0
CAJHJB010000464.1	81	2484	1897	206	56	87.865	0.0
CAJHJB010000464.1	81	222	142	11	0	92.810	4.41e-53
CAJHJB010000464.1	81	217	141	12	0	92.157	2.05e-51
CAJHJB010000464.1	81	217	141	12	0	92.157	2.05e-51
CAJHJB010000464.1	81	78.7	42	0	0	100.000	1.01e-09
CAJHJB010000464.1	81	78.7	42	0	0	100.000	1.01e-09
CAJHJB010000464.1	81	78.7	42	0	0	100.000	1.01e-09
CAJHJB010000418.1	81	2505	1900	212	48	87.963	0.0
CAJHJB010000418.1	81	217	149	12	3	90.854	2.05e-51
CAJHJB010000418.1	81	78.7	42	0	0	100.000	1.01e-09
CAJHJB010000906.1	81	2503	1900	210	50	87.963	0.0
CAJHJB010000906.1	81	215	141	11	1	92.157	7.39e-51
CAJHJB010000906.1	81	78.7	42	0	0	100.000	1.01e-09
CAJHJB010000861.1	81	2503	1900	210	50	87.963	0.0
CAJHJB010000861.1	81	222	149	12	2	91.411	4.41e-53
CAJHJB010000861.1	81	78.7	42	0	0	100.000	1.01e-09
CAJHJB010000858.1	81	2503	1900	211	49	87.963	0.0
CAJHJB010000858.1	81	222	142	11	0	92.810	4.41e-53
CAJHJB010000858.1	81	78.7	42	0	0	100.000	1.01e-09
CAJHJB010000838.1	81	2503	1900	210	50	87.963	0.0
CAJHJB010000838.1	81	217	141	12	0	92.157	2.05e-51
CAJHJB010000838.1	81	80.5	45	1	0	97.826	2.81e-10
CAJHJB010000818.1	74	2503	1900	210	50	87.963	0.0
CAJHJB010000792.1	81	2503	1902	207	53	87.974	0.0
CAJHJB010000792.1	81	222	142	11	0	92.810	4.41e-53
CAJHJB010000792.1	81	78.7	42	0	0	100.000	1.01e-09
CAJHJB010000672.1	81	2503	1899	212	48	87.957	0.0
CAJHJB010000672.1	81	222	142	11	0	92.810	4.41e-53
CAJHJB010000672.1	81	78.7	42	0	0	100.000	1.01e-09
CAJHJB010000672.1	81	78.7	42	0	0	100.000	1.01e-09
CAJHJB010000654.1	81	2503	1900	210	50	87.963	0.0
CAJHJB010000654.1	81	2047	1459	134	33	89.729	0.0
CAJHJB010000654.1	81	222	142	11	0	92.810	4.41e-53
CAJHJB010000654.1	81	222	142	11	0	92.810	4.41e-53
CAJHJB010000654.1	81	78.7	42	0	0	100.000	1.01e-09
CAJHJB010000654.1	81	78.7	42	0	0	100.000	1.01e-09
CAJHJB010000793.1	81	2501	1900	209	51	87.963	0.0
CAJHJB010000793.1	81	222	142	11	0	92.810	4.41e-53
CAJHJB010000793.1	81	78.7	42	0	0	100.000	1.01e-09
CAJHJB010000726.1	76	2501	1800	178	36	89.374	0.0
CAJHJB010000726.1	76	222	142	11	0	92.810	4.41e-53
CAJHJB010000726.1	76	78.7	42	0	0	100.000	1.01e-09
CAJHJB010000935.1	78	2499	1899	209	51	87.957	0.0
CAJHJB010000935.1	78	169	111	10	0	91.736	5.83e-37
LAXH01000427.1	81	2499	1891	224	36	87.913	0.0
LAXH01000427.1	81	217	143	8	4	92.258	2.05e-51
LAXH01000427.1	81	69.4	37	0	0	100.000	6.09e-07
CAJHJB010000933.1	74	2497	1899	211	50	87.917	0.0
CAJHJB010000420.1	81	2497	1898	213	48	87.911	0.0
CAJHJB010000420.1	81	2486	1898	211	52	87.830	0.0
CAJHJB010000420.1	81	778	650	93	17	85.526	0.0
CAJHJB010000420.1	81	719	618	92	18	84.890	0.0
CAJHJB010000420.1	81	580	442	54	8	87.698	6.32e-161
CAJHJB010000420.1	81	222	142	11	0	92.810	4.41e-53
CAJHJB010000420.1	81	222	142	11	0	92.810	4.41e-53
CAJHJB010000420.1	81	222	142	11	0	92.810	4.41e-53
CAJHJB010000420.1	81	217	148	13	2	90.798	2.05e-51
CAJHJB010000420.1	81	78.7	42	0	0	100.000	1.01e-09
CAJHJB010000420.1	81	78.7	42	0	0	100.000	1.01e-09
CAJHJB010000420.1	81	78.7	42	0	0	100.000	1.01e-09
CAJHJB010000420.1	81	78.7	42	0	0	100.000	1.01e-09
CAJHJB010000284.1	81	2497	1900	209	52	87.922	0.0
CAJHJB010000284.1	81	2494	1899	213	49	87.876	0.0
CAJHJB010000284.1	81	1936	1440	152	35	88.506	0.0
CAJHJB010000284.1	81	222	149	12	2	91.411	4.41e-53
CAJHJB010000284.1	81	222	149	12	2	91.411	4.41e-53
CAJHJB010000284.1	81	222	142	11	0	92.810	4.41e-53
CAJHJB010000284.1	81	78.7	42	0	0	100.000	1.01e-09
CAJHJB010000284.1	81	78.7	42	0	0	100.000	1.01e-09
CAJHJB010000284.1	81	78.7	42	0	0	100.000	1.01e-09
CAJHJB010000284.1	81	71.3	38	0	0	100.000	1.69e-07
CAJHJB010000223.1	81	2497	1900	209	52	87.922	0.0
CAJHJB010000223.1	81	2494	1899	212	50	87.876	0.0
CAJHJB010000223.1	81	682	582	85	17	85.088	0.0
CAJHJB010000223.1	81	222	149	12	2	91.411	4.41e-53
CAJHJB010000223.1	81	222	149	12	2	91.411	4.41e-53
CAJHJB010000223.1	81	220	149	11	3	91.411	1.59e-52
CAJHJB010000223.1	81	78.7	42	0	0	100.000	1.01e-09
CAJHJB010000223.1	81	78.7	42	0	0	100.000	1.01e-09
CAJHJB010000223.1	81	78.7	42	0	0	100.000	1.01e-09
CAJHJB010000130.1	81	2497	1897	210	50	87.946	0.0
CAJHJB010000130.1	81	222	149	12	2	91.411	4.41e-53
CAJHJB010000130.1	81	78.7	42	0	0	100.000	1.01e-09
CAJHJB010000018.1	81	2497	1898	213	48	87.911	0.0
CAJHJB010000018.1	81	2490	1898	210	52	87.870	0.0
CAJHJB010000018.1	81	2207	1688	184	50	87.825	0.0
CAJHJB010000018.1	81	222	149	12	2	91.411	4.41e-53
CAJHJB010000018.1	81	217	148	13	2	90.798	2.05e-51
CAJHJB010000018.1	81	78.7	42	0	0	100.000	1.01e-09
CAJHJB010000018.1	81	78.7	42	0	0	100.000	1.01e-09
CAJHJB010000903.1	80	2495	1899	209	52	87.917	0.0
CAJHJB010000903.1	80	222	149	12	2	91.411	4.41e-53
CAJHJB010000897.1	76	2495	1799	179	36	89.325	0.0
CAJHJB010000897.1	76	222	142	11	0	92.810	4.41e-53
CAJHJB010000897.1	76	78.7	42	0	0	100.000	1.01e-09
CAJHJB010000864.1	81	2495	1898	211	50	87.911	0.0
CAJHJB010000864.1	81	222	142	11	0	92.810	4.41e-53
CAJHJB010000864.1	81	222	142	11	0	92.810	4.41e-53
CAJHJB010000864.1	81	78.7	42	0	0	100.000	1.01e-09
CAJHJB010000864.1	81	78.7	42	0	0	100.000	1.01e-09
CAJHJB010000746.1	76	2495	1799	179	36	89.325	0.0
CAJHJB010000746.1	76	222	142	11	0	92.810	4.41e-53
CAJHJB010000746.1	76	78.7	42	0	0	100.000	1.01e-09
CAJHJB010000626.1	80	2495	1899	210	51	87.917	0.0
CAJHJB010000626.1	80	1072	839	107	18	87.033	0.0
CAJHJB010000626.1	80	222	142	11	0	92.810	4.41e-53
CAJHJB010000530.1	81	2495	1899	209	52	87.917	0.0
CAJHJB010000530.1	81	2477	1896	211	53	87.778	0.0
CAJHJB010000530.1	81	2089	1480	133	33	89.915	0.0
CAJHJB010000530.1	81	222	142	11	0	92.810	4.41e-53
CAJHJB010000530.1	81	222	142	11	0	92.810	4.41e-53
CAJHJB010000530.1	81	217	148	13	2	90.798	2.05e-51
CAJHJB010000530.1	81	78.7	42	0	0	100.000	1.01e-09
CAJHJB010000530.1	81	78.7	42	0	0	100.000	1.01e-09
CAJHJB010000530.1	81	78.7	42	0	0	100.000	1.01e-09
CAJHJB010000530.1	81	78.7	42	0	0	100.000	1.01e-09
CAJHJB010000269.1	81	2495	1899	210	51	87.917	0.0
CAJHJB010000269.1	81	202	146	12	5	89.571	5.75e-47
CAJHJB010000269.1	81	78.7	42	0	0	100.000	1.01e-09
JAMJXE010000001.1	81	2494	1893	219	42	87.883	0.0
JAMJXE010000001.1	81	2494	1893	219	42	87.883	0.0
JAMJXE010000001.1	81	2494	1893	219	42	87.883	0.0
JAMJXE010000001.1	81	2488	1893	218	44	87.842	0.0
JAMJXE010000001.1	81	2488	1892	220	42	87.837	0.0
JAMJXE010000001.1	81	217	143	8	4	92.258	2.05e-51
JAMJXE010000001.1	81	211	142	9	4	91.613	9.56e-50
JAMJXE010000001.1	81	211	142	9	4	91.613	9.56e-50
JAMJXE010000001.1	81	211	142	9	4	91.613	9.56e-50
JAMJXE010000001.1	81	211	142	9	4	91.613	9.56e-50
JAMJXE010000001.1	81	69.4	37	0	0	100.000	6.09e-07
JAMJXE010000001.1	81	69.4	37	0	0	100.000	6.09e-07
JAMJXE010000001.1	81	69.4	37	0	0	100.000	6.09e-07
JAMJXE010000001.1	81	69.4	37	0	0	100.000	6.09e-07
JAMJXE010000001.1	81	69.4	37	0	0	100.000	6.09e-07
CAJHJB010000665.1	81	2494	1899	207	54	87.917	0.0
CAJHJB010000665.1	81	2479	1896	212	52	87.778	0.0
CAJHJB010000665.1	81	2189	1572	147	37	89.522	0.0
CAJHJB010000665.1	81	222	142	11	0	92.810	4.41e-53
CAJHJB010000665.1	81	222	142	11	0	92.810	4.41e-53
CAJHJB010000665.1	81	217	148	13	2	90.798	2.05e-51
CAJHJB010000665.1	81	78.7	42	0	0	100.000	1.01e-09
CAJHJB010000665.1	81	78.7	42	0	0	100.000	1.01e-09
CAJHJB010000664.1	81	2494	1799	178	37	89.325	0.0
CAJHJB010000664.1	81	750	646	96	19	84.888	0.0
CAJHJB010000664.1	81	734	641	98	19	84.565	0.0
CAJHJB010000664.1	81	222	142	11	0	92.810	4.41e-53
CAJHJB010000664.1	81	78.7	42	0	0	100.000	1.01e-09
CAJHJB010000837.1	81	2492	1898	213	49	87.870	0.0
CAJHJB010000837.1	81	582	443	54	8	87.723	1.76e-161
CAJHJB010000837.1	81	222	142	11	0	92.810	4.41e-53
CAJHJB010000837.1	81	215	141	11	1	92.157	7.39e-51
CAJHJB010000837.1	81	78.7	42	0	0	100.000	1.01e-09
CAJHJB010000837.1	81	78.7	42	0	0	100.000	1.01e-09
CAJHJB010000636.1	81	2492	1898	212	50	87.870	0.0
CAJHJB010000636.1	81	222	142	11	0	92.810	4.41e-53
CAJHJB010000636.1	81	78.7	42	0	0	100.000	1.01e-09
CAJHJB010000636.1	81	78.7	42	0	0	100.000	1.01e-09
CAJHJB010000957.1	76	2490	1798	180	36	89.275	0.0
CAJHJB010000957.1	76	213	139	12	0	92.053	2.66e-50
CAJHJB010000957.1	76	78.7	42	0	0	100.000	1.01e-09
CAJHJB010000917.1	74	2490	1898	210	52	87.870	0.0
CAJHJB010000680.1	76	2490	1799	178	38	89.280	0.0
CAJHJB010000680.1	76	222	142	11	0	92.810	4.41e-53
CAJHJB010000680.1	76	78.7	42	0	0	100.000	1.01e-09
CAJHJB010000659.1	81	2490	1898	210	52	87.870	0.0
CAJHJB010000659.1	81	244	171	17	2	90.000	9.42e-60
CAJHJB010000659.1	81	222	142	11	0	92.810	4.41e-53
CAJHJB010000659.1	81	222	142	11	0	92.810	4.41e-53
CAJHJB010000659.1	81	78.7	42	0	0	100.000	1.01e-09
CAJHJB010000924.1	81	2488	1898	213	50	87.830	0.0
CAJHJB010000924.1	81	222	142	11	0	92.810	4.41e-53
CAJHJB010000924.1	81	78.7	42	0	0	100.000	1.01e-09
CAJHJB010000662.1	81	2488	1897	215	48	87.824	0.0
CAJHJB010000662.1	81	222	142	11	0	92.810	4.41e-53
CAJHJB010000662.1	81	78.7	42	0	0	100.000	1.01e-09
CAJHJB010000744.1	76	2486	1789	175	37	89.405	0.0
CAJHJB010000744.1	76	222	142	11	0	92.810	4.41e-53
CAJHJB010000744.1	76	78.7	42	0	0	100.000	1.01e-09
CAJHJB010000743.1	81	2486	1897	213	50	87.824	0.0
CAJHJB010000743.1	81	222	142	11	0	92.810	4.41e-53
CAJHJB010000743.1	81	78.7	42	0	0	100.000	1.01e-09
CAJHJB010000940.1	81	2484	1898	209	54	87.830	0.0
CAJHJB010000940.1	81	222	142	11	0	92.810	4.41e-53
CAJHJB010000940.1	81	78.7	42	0	0	100.000	1.01e-09
CAJHJB010000719.1	81	2484	1897	212	51	87.824	0.0
CAJHJB010000719.1	81	222	142	11	0	92.810	4.41e-53
CAJHJB010000719.1	81	78.7	42	0	0	100.000	1.01e-09
CAJHJB010000578.1	81	2484	1897	211	52	87.824	0.0
CAJHJB010000578.1	81	217	141	12	0	92.157	2.05e-51
CAJHJB010000578.1	81	78.7	42	0	0	100.000	1.01e-09
CAJHJB010000937.1	81	2483	1897	209	54	87.824	0.0
CAJHJB010000937.1	81	220	142	10	1	92.810	1.59e-52
CAJHJB010000937.1	81	78.7	42	0	0	100.000	1.01e-09
CAJHJB010000928.1	81	2483	1895	214	49	87.813	0.0
CAJHJB010000928.1	81	222	142	11	0	92.810	4.41e-53
CAJHJB010000928.1	81	78.7	42	0	0	100.000	1.01e-09
CAJHJB010000882.1	74	2483	1896	212	51	87.818	0.0
CAJHJB010000843.1	76	2483	1797	179	38	89.225	0.0
CAJHJB010000843.1	76	222	142	11	0	92.810	4.41e-53
CAJHJB010000843.1	76	78.7	42	0	0	100.000	1.01e-09
CAJHJB010000902.1	80	2477	1895	212	52	87.772	0.0
CAJHJB010000902.1	80	222	142	11	0	92.810	4.41e-53
CAJHJB010000900.1	81	2477	1901	211	55	87.725	0.0
CAJHJB010000900.1	81	222	149	12	2	91.411	4.41e-53
CAJHJB010000900.1	81	78.7	42	0	0	100.000	1.01e-09
CAJHJB010000661.1	81	2477	1895	213	51	87.772	0.0
CAJHJB010000661.1	81	1753	1244	125	18	89.690	0.0
CAJHJB010000661.1	81	1722	1223	108	30	89.860	0.0
CAJHJB010000661.1	81	222	149	12	2	91.411	4.41e-53
CAJHJB010000661.1	81	222	142	11	0	92.810	4.41e-53
CAJHJB010000661.1	81	78.7	42	0	0	100.000	1.01e-09
CAJHJB010000661.1	81	78.7	42	0	0	100.000	1.01e-09
CAJHJB010000510.1	76	2477	1797	178	40	89.181	0.0
CAJHJB010000510.1	76	222	149	12	2	91.411	4.41e-53
CAJHJB010000510.1	76	78.7	42	0	0	100.000	1.01e-09
CAJHJB010000510.1	76	78.7	42	0	0	100.000	1.01e-09
CAJHJB010000647.1	81	2475	1897	212	53	87.743	0.0
CAJHJB010000647.1	81	217	141	12	0	92.157	2.05e-51
CAJHJB010000647.1	81	78.7	42	0	0	100.000	1.01e-09
CAJHJB010000929.1	69	2471	1795	182	37	89.126	0.0
CAJHJB010000762.1	81	2471	1898	211	55	87.708	0.0
CAJHJB010000762.1	81	222	142	11	0	92.810	4.41e-53
CAJHJB010000762.1	81	78.7	42	0	0	100.000	1.01e-09
CAJHJB010000707.1	81	2471	1895	216	50	87.691	0.0
CAJHJB010000707.1	81	1991	1392	118	31	90.331	0.0
CAJHJB010000707.1	81	222	149	12	2	91.411	4.41e-53
CAJHJB010000707.1	81	215	148	12	3	90.798	7.39e-51
CAJHJB010000707.1	81	78.7	42	0	0	100.000	1.01e-09
CAJHJB010000707.1	81	78.7	42	0	0	100.000	1.01e-09
CAJHJB010000443.1	80	2471	1895	212	53	87.731	0.0
CAJHJB010000443.1	80	217	141	12	0	92.157	2.05e-51
CAJHJB010000196.1	81	2470	1895	210	55	87.731	0.0
CAJHJB010000196.1	81	220	149	10	4	91.411	1.59e-52
CAJHJB010000196.1	81	75.0	40	0	0	100.000	1.31e-08
CAJHJB010000794.1	81	2468	1897	213	54	87.662	0.0
CAJHJB010000794.1	81	857	728	102	24	85.246	0.0
CAJHJB010000794.1	81	222	142	11	0	92.810	4.41e-53
CAJHJB010000794.1	81	217	141	12	0	92.157	2.05e-51
CAJHJB010000794.1	81	78.7	42	0	0	100.000	1.01e-09
CAJHJB010000794.1	81	78.7	42	0	0	100.000	1.01e-09
CAJHJB010000615.1	80	2468	1895	212	54	87.691	0.0
CAJHJB010000615.1	80	752	632	91	17	85.405	0.0
CAJHJB010000615.1	80	222	142	11	0	92.810	4.41e-53
CAJHJB010000615.1	80	222	142	11	0	92.810	4.41e-53
CAJHJB010000273.1	74	2468	1895	213	53	87.691	0.0
CAJHJB010000624.1	81	2462	1794	184	37	89.032	0.0
CAJHJB010000624.1	81	1982	1534	173	46	87.507	0.0
CAJHJB010000624.1	81	385	286	34	4	88.272	5.32e-102
CAJHJB010000624.1	81	222	142	11	0	92.810	4.41e-53
CAJHJB010000624.1	81	222	142	11	0	92.810	4.41e-53
CAJHJB010000624.1	81	78.7	42	0	0	100.000	1.01e-09
CAJHJB010000624.1	81	75.0	40	0	0	100.000	1.31e-08
CAJHJB010000749.1	76	2457	1794	183	39	88.988	0.0
CAJHJB010000749.1	76	222	149	12	2	91.411	4.41e-53
CAJHJB010000749.1	76	78.7	42	0	0	100.000	1.01e-09
CAJHJB010000840.1	81	2447	1893	209	60	87.558	0.0
CAJHJB010000840.1	81	222	142	11	0	92.810	4.41e-53
CAJHJB010000840.1	81	78.7	42	0	0	100.000	1.01e-09
CAJHJB010000795.1	76	2447	1791	184	39	88.928	0.0
CAJHJB010000795.1	76	217	141	12	0	92.157	2.05e-51
CAJHJB010000795.1	76	78.7	42	0	0	100.000	1.01e-09
CAJHJB010000754.1	74	2435	1755	172	37	89.358	0.0
CAJHJB010000754.1	74	222	142	11	0	92.810	4.41e-53
CAJHJB010000754.1	74	78.7	42	0	0	100.000	1.01e-09
CAJHJB010000553.1	75	2431	1760	172	40	89.249	0.0
CAJHJB010000553.1	75	217	141	12	0	92.157	2.05e-51
CAJHJB010000553.1	75	78.7	42	0	0	100.000	1.01e-09
CAJHJB010000751.1	72	2425	1851	205	51	87.850	0.0
CAJHJB010000676.1	81	2423	1888	208	64	87.407	0.0
CAJHJB010000676.1	81	222	142	11	0	92.810	4.41e-53
CAJHJB010000676.1	81	78.7	42	0	0	100.000	1.01e-09
CAJHJB010000892.1	74	2416	1743	171	37	89.339	0.0
CAJHJB010000892.1	74	222	142	11	0	92.810	4.41e-53
CAJHJB010000892.1	74	78.7	42	0	0	100.000	1.01e-09
CAJHJB010000839.1	67	2405	1740	174	36	89.231	0.0
JACGZH010000014.1	80	2374	1879	242	44	86.790	0.0
JACGZH010000014.1	80	2368	1877	245	42	86.738	0.0
JACGZH010000014.1	80	2355	1878	244	46	86.624	0.0
JACGZH010000014.1	80	2351	1877	242	48	86.617	0.0
JACGZH010000014.1	80	2333	1877	243	51	86.458	0.0
JACGZH010000014.1	80	226	146	12	0	92.405	3.41e-54
JACGZH010000014.1	80	226	146	12	0	92.405	3.41e-54
JACGZH010000014.1	80	226	146	12	0	92.405	3.41e-54
JACGZH010000014.1	80	226	146	12	0	92.405	3.41e-54
JACGZH010000014.1	80	226	146	12	0	92.405	3.41e-54
JACGZH010000010.1	80	2368	1877	245	42	86.738	0.0
JACGZH010000010.1	80	2362	1877	245	43	86.697	0.0
JACGZH010000010.1	80	1432	1088	125	25	87.884	0.0
JACGZH010000010.1	80	226	146	12	0	92.405	3.41e-54
JACGZH010000010.1	80	226	146	12	0	92.405	3.41e-54
JACGZH010000010.1	80	226	146	12	0	92.405	3.41e-54
JACGZH010000007.1	80	2368	1873	243	42	86.793	0.0
JACGZH010000007.1	80	226	146	12	0	92.405	3.41e-54
JACGZH010000006.1	80	2368	1877	245	42	86.738	0.0
JACGZH010000006.1	80	2359	1878	244	45	86.664	0.0
JACGZH010000006.1	80	2351	1877	243	47	86.617	0.0
JACGZH010000006.1	80	2279	1763	207	46	87.450	0.0
JACGZH010000006.1	80	226	146	12	0	92.405	3.41e-54
JACGZH010000006.1	80	226	146	12	0	92.405	3.41e-54
JACGZH010000006.1	80	226	146	12	0	92.405	3.41e-54
JACGZH010000006.1	80	226	146	12	0	92.405	3.41e-54
JACGZH010000019.1	80	2368	1877	245	42	86.738	0.0
JACGZH010000019.1	80	2368	1877	245	42	86.738	0.0
JACGZH010000019.1	80	2362	1876	246	42	86.691	0.0
JACGZH010000019.1	80	1984	1598	207	44	86.425	0.0
JACGZH010000019.1	80	226	146	12	0	92.405	3.41e-54
JACGZH010000019.1	80	226	146	12	0	92.405	3.41e-54
JACGZH010000019.1	80	226	146	12	0	92.405	3.41e-54
JACGZH010000018.1	80	2368	1873	243	42	86.793	0.0
JACGZH010000018.1	80	2368	1873	243	42	86.793	0.0
JACGZH010000018.1	80	2368	1873	243	42	86.793	0.0
JACGZH010000018.1	80	226	146	12	0	92.405	3.41e-54
JACGZH010000018.1	80	226	146	12	0	92.405	3.41e-54
JACGZH010000018.1	80	226	146	12	0	92.405	3.41e-54
JACGZH010000018.1	80	220	172	20	5	87.310	1.59e-52
JACGZH010000015.1	80	2368	1873	243	42	86.793	0.0
JACGZH010000015.1	80	2368	1873	243	42	86.793	0.0
JACGZH010000015.1	80	2368	1873	243	42	86.793	0.0
JACGZH010000015.1	80	2368	1873	243	42	86.793	0.0
JACGZH010000015.1	80	226	146	12	0	92.405	3.41e-54
JACGZH010000015.1	80	226	146	12	0	92.405	3.41e-54
JACGZH010000015.1	80	226	146	12	0	92.405	3.41e-54
JACGZH010000015.1	80	226	146	12	0	92.405	3.41e-54
JACGZH010000015.1	80	226	146	12	0	92.405	3.41e-54
JACGZH010000013.1	80	2368	1873	243	42	86.793	0.0
JACGZH010000013.1	80	2368	1873	243	42	86.793	0.0
JACGZH010000013.1	80	2368	1873	243	42	86.793	0.0
JACGZH010000013.1	80	2368	1873	243	42	86.793	0.0
JACGZH010000013.1	80	2366	1872	244	41	86.787	0.0
JACGZH010000013.1	80	2361	1872	243	43	86.747	0.0
JACGZH010000013.1	80	226	146	12	0	92.405	3.41e-54
JACGZH010000013.1	80	226	146	12	0	92.405	3.41e-54
JACGZH010000013.1	80	226	146	12	0	92.405	3.41e-54
JACGZH010000013.1	80	226	146	12	0	92.405	3.41e-54
JACGZH010000013.1	80	226	146	12	0	92.405	3.41e-54
JACGZH010000013.1	80	226	146	12	0	92.405	3.41e-54
JACGZH010000001.1	80	2368	1877	245	42	86.738	0.0
JACGZH010000001.1	80	2368	1877	245	42	86.738	0.0
JACGZH010000001.1	80	2366	1876	246	41	86.731	0.0
JACGZH010000001.1	80	2348	1876	245	46	86.571	0.0
JACGZH010000001.1	80	2342	1876	245	47	86.531	0.0
JACGZH010000001.1	80	226	146	12	0	92.405	3.41e-54
JACGZH010000001.1	80	226	146	12	0	92.405	3.41e-54
JACGZH010000001.1	80	226	146	12	0	92.405	3.41e-54
JACGZH010000001.1	80	226	146	12	0	92.405	3.41e-54
JACGZH010000001.1	80	226	146	12	0	92.405	3.41e-54
JTLS01001059.1	81	2364	1873	255	33	86.673	0.0
JTLS01001059.1	81	200	160	22	3	86.486	2.07e-46
BBPU01000027.1	81	2364	1883	249	42	86.615	0.0
BBPU01000027.1	81	2359	1883	249	43	86.575	0.0
BBPU01000027.1	81	230	154	15	0	91.124	2.64e-55
BBPU01000040.1	81	2364	1884	247	44	86.621	0.0
BBPU01000040.1	81	2346	1775	211	33	87.915	0.0
BBPU01000040.1	81	230	154	15	0	91.124	2.64e-55
BBPU01000040.1	81	230	154	15	0	91.124	2.64e-55
LOEC01000834.1	81	2359	1883	249	43	86.575	0.0
LOEC01000834.1	81	230	154	15	0	91.124	2.64e-55
BBPU01000016.1	81	2359	1883	249	43	86.575	0.0
BBPU01000016.1	81	2359	1883	249	43	86.575	0.0
BBPU01000016.1	81	230	154	15	0	91.124	2.64e-55
BBPU01000016.1	81	230	154	15	0	91.124	2.64e-55
BBPU01000017.1	81	2359	1883	249	43	86.575	0.0
BBPU01000017.1	81	230	154	15	0	91.124	2.64e-55
BBPU01000019.1	81	2359	1883	249	43	86.575	0.0
BBPU01000019.1	81	230	154	15	0	91.124	2.64e-55
BBPU01000022.1	81	2359	1883	248	44	86.575	0.0
BBPU01000022.1	81	230	154	15	0	91.124	2.64e-55
BBPU01000022.1	81	230	154	15	0	91.124	2.64e-55
BBPU01000022.1	81	132	77	3	0	96.250	7.65e-26
BBPU01000024.1	81	2359	1883	249	43	86.575	0.0
BBPU01000024.1	81	2359	1883	249	43	86.575	0.0
BBPU01000024.1	81	230	154	15	0	91.124	2.64e-55
BBPU01000024.1	81	230	154	15	0	91.124	2.64e-55
BBPU01000025.1	81	2359	1883	249	43	86.575	0.0
BBPU01000025.1	81	230	154	15	0	91.124	2.64e-55
BBPU01000026.1	81	2359	1883	249	43	86.575	0.0
BBPU01000026.1	81	230	154	15	0	91.124	2.64e-55
BBPU01000028.1	81	2359	1883	249	43	86.575	0.0
BBPU01000028.1	81	2353	1882	249	44	86.529	0.0
BBPU01000028.1	81	230	154	15	0	91.124	2.64e-55
BBPU01000029.1	81	2359	1883	249	43	86.575	0.0
BBPU01000029.1	81	230	154	15	0	91.124	2.64e-55
BBPU01000030.1	81	2359	1883	248	44	86.575	0.0
BBPU01000030.1	81	230	154	15	0	91.124	2.64e-55
BBPU01000032.1	81	2359	1883	249	43	86.575	0.0
BBPU01000032.1	81	230	154	15	0	91.124	2.64e-55
BBPU01000033.1	81	2359	1883	249	43	86.575	0.0
BBPU01000033.1	81	230	154	15	0	91.124	2.64e-55
BBPU01000034.1	81	2359	1883	249	43	86.575	0.0
BBPU01000034.1	81	2320	1866	246	47	86.429	0.0
BBPU01000034.1	81	230	154	15	0	91.124	2.64e-55
BBPU01000035.1	81	2359	1883	249	43	86.575	0.0
BBPU01000035.1	81	230	154	15	0	91.124	2.64e-55
BBPU01000037.1	81	2359	1883	249	43	86.575	0.0
BBPU01000037.1	81	230	154	15	0	91.124	2.64e-55
BBPU01000038.1	81	2359	1883	249	43	86.575	0.0
BBPU01000038.1	81	230	154	15	0	91.124	2.64e-55
BBPU01000041.1	81	2359	1883	249	43	86.575	0.0
BBPU01000041.1	81	230	154	15	0	91.124	2.64e-55
BBPU01000042.1	81	2359	1883	249	43	86.575	0.0
BBPU01000042.1	81	230	154	15	0	91.124	2.64e-55
BBPU01000018.1	81	2353	1882	249	44	86.529	0.0
BBPU01000018.1	81	230	154	15	0	91.124	2.64e-55
BBPU01000021.1	81	2353	1882	249	44	86.529	0.0
BBPU01000021.1	81	564	494	73	17	84.589	6.37e-156
BBPU01000021.1	81	230	154	15	0	91.124	2.64e-55
BBPU01000021.1	81	220	155	14	3	90.116	1.59e-52
BBPU01000049.1	81	2351	1882	247	46	86.529	0.0
BBPU01000049.1	81	230	154	15	0	91.124	2.64e-55
BRON01000014.1	81	2348	1881	251	43	86.483	0.0
BRON01000014.1	81	2348	1881	251	43	86.483	0.0
BRON01000014.1	81	2294	1874	252	51	86.082	0.0
BRON01000014.1	81	230	154	15	0	91.124	2.64e-55
BRON01000014.1	81	230	154	15	0	91.124	2.64e-55
BRON01000014.1	81	230	154	15	0	91.124	2.64e-55
BBPU01000048.1	81	2348	1776	211	33	87.921	0.0
BBPU01000048.1	81	2346	1881	249	45	86.483	0.0
BBPU01000048.1	81	230	154	15	0	91.124	2.64e-55
BBPU01000048.1	81	230	154	15	0	91.124	2.64e-55
BBPU01000036.1	81	2346	1882	247	47	86.489	0.0
BBPU01000036.1	81	226	156	13	3	90.698	3.41e-54
CAJHJB010000692.1	73	2337	1700	170	38	89.099	0.0
CAJHJB010000692.1	73	2272	1628	155	35	89.549	0.0
CAJHJB010000692.1	73	569	441	54	10	87.327	1.37e-157
CAJHJB010000692.1	73	222	149	12	2	91.411	4.41e-53
CAJHJB010000692.1	73	222	149	12	2	91.411	4.41e-53
CAJHJB010000692.1	73	222	142	11	0	92.810	4.41e-53
CAJHJB010000692.1	73	78.7	42	0	0	100.000	1.01e-09
CAJHJB010000692.1	73	78.7	42	0	0	100.000	1.01e-09
CAJHJB010000692.1	73	78.7	42	0	0	100.000	1.01e-09
CAJHJB010000760.1	70	2329	1783	201	48	87.746	0.0
BBPU01000039.1	75	2327	1766	209	35	87.861	0.0
BBPU01000039.1	75	230	154	15	0	91.124	2.64e-55
JANEWO010000736.1	75	2326	1757	214	28	87.894	0.0
JANEWO010000736.1	75	233	154	14	0	91.667	2.04e-56
JADCQV010000005.1	75	2320	1757	213	30	87.850	0.0
JADCQV010000005.1	75	233	152	13	0	92.121	2.04e-56
RSCD01000010.1	80	2320	1854	259	32	86.434	0.0
RSCD01000010.1	80	2320	1854	259	32	86.434	0.0
RSCD01000010.1	80	2320	1854	259	32	86.434	0.0
RSCD01000010.1	80	2320	1854	259	32	86.434	0.0
RSCD01000010.1	80	2313	1853	259	33	86.387	0.0
RSCD01000010.1	80	2292	1850	258	37	86.247	0.0
RSCD01000010.1	80	228	145	11	0	92.949	9.49e-55
RSCD01000010.1	80	228	145	11	0	92.949	9.49e-55
RSCD01000010.1	80	228	145	11	0	92.949	9.49e-55
RSCD01000010.1	80	228	145	11	0	92.949	9.49e-55
RSCD01000010.1	80	228	145	11	0	92.949	9.49e-55
RSCD01000010.1	80	228	145	11	0	92.949	9.49e-55
JAKFAO010000004.1	81	2309	1860	255	40	86.311	0.0
JAKFAO010000004.1	81	219	157	18	1	89.205	5.71e-52
RSCD01000041.1	80	2305	1852	258	35	86.340	0.0
RSCD01000041.1	80	2241	1841	254	48	85.908	0.0
RSCD01000041.1	80	1892	1789	235	118	83.520	0.0
RSCD01000041.1	80	228	145	11	0	92.949	9.49e-55
RSCD01000041.1	80	228	145	11	0	92.949	9.49e-55
RSCD01000041.1	80	211	143	8	5	91.667	9.56e-50
MCFC01000139.1	80	2298	1857	259	38	86.212	0.0
MCFC01000139.1	80	220	155	18	0	89.595	1.59e-52
CAJHJB010000981.1	65	2285	1672	171	37	88.936	0.0
BEDW01000020.1	74	2270	1861	246	56	86.038	0.0
NBSH01000033.1	80	2259	1853	250	52	85.986	0.0
NBSH01000033.1	80	2259	1853	250	52	85.986	0.0
NBSH01000033.1	80	1814	1340	150	23	88.566	0.0
NBSH01000033.1	80	226	163	14	5	89.560	3.41e-54
NBSH01000033.1	80	226	163	14	5	89.560	3.41e-54
NBSH01000032.1	80	2259	1853	250	52	85.986	0.0
NBSH01000032.1	80	2259	1853	250	52	85.986	0.0
NBSH01000032.1	80	226	163	14	5	89.560	3.41e-54
NBSH01000032.1	80	226	163	14	5	89.560	3.41e-54
NBSH01000032.1	80	226	163	14	5	89.560	3.41e-54
NBSH01000032.1	80	189	144	17	3	87.805	4.48e-43
NW_019028973.1	80	2259	1853	250	52	85.986	0.0
NW_019028973.1	80	2259	1853	250	52	85.986	0.0
NW_019028973.1	80	1814	1340	150	23	88.566	0.0
NW_019028973.1	80	226	163	14	5	89.560	3.41e-54
NW_019028973.1	80	226	163	14	5	89.560	3.41e-54
NW_019028972.1	80	2259	1853	250	52	85.986	0.0
NW_019028972.1	80	2259	1853	250	52	85.986	0.0
NW_019028972.1	80	226	163	14	5	89.560	3.41e-54
NW_019028972.1	80	226	163	14	5	89.560	3.41e-54
NW_019028972.1	80	226	163	14	5	89.560	3.41e-54
NW_019028972.1	80	189	144	17	3	87.805	4.48e-43
JAIFAB010000018.1	80	2255	1851	266	39	85.853	0.0
JAIFAB010000018.1	80	2255	1851	266	39	85.853	0.0
JAIFAB010000018.1	80	228	151	14	0	91.515	9.49e-55
JAIFAB010000018.1	80	228	151	14	0	91.515	9.49e-55
VHDQ01000015.1	74	2255	1847	264	39	85.907	0.0
VHDQ01000015.1	74	2255	1847	264	39	85.907	0.0
VHDQ01000015.1	74	2250	1846	265	39	85.860	0.0
JAAAXZ010000726.1	80	2255	1849	264	40	85.880	0.0
JAAAXZ010000726.1	80	2250	1848	265	40	85.834	0.0
JAAAXZ010000726.1	80	2248	1849	266	40	85.800	0.0
JAAAXZ010000726.1	80	2248	1845	264	40	85.854	0.0
JAAAXZ010000726.1	80	2193	1841	272	44	85.350	0.0
JAAAXZ010000726.1	80	222	152	16	0	90.476	4.41e-53
JAAAXZ010000726.1	80	222	152	16	0	90.476	4.41e-53
JAAAXZ010000726.1	80	222	152	16	0	90.476	4.41e-53
JAAAXZ010000726.1	80	222	152	16	0	90.476	4.41e-53
JAAAXZ010000726.1	80	222	152	16	0	90.476	4.41e-53
CP000287.1	74	2255	1847	263	40	85.907	0.0
CP000287.1	74	2255	1847	263	40	85.907	0.0
CP000287.1	74	2255	1847	263	40	85.907	0.0
CP000287.1	74	2255	1847	263	40	85.907	0.0
CP000287.1	74	2255	1847	263	40	85.907	0.0
CP000287.1	74	2255	1847	263	40	85.907	0.0
CP000287.1	74	2255	1847	263	40	85.907	0.0
CP000287.1	74	2255	1847	263	40	85.907	0.0
CP000287.1	74	2255	1847	263	40	85.907	0.0
CP000287.1	74	2255	1847	263	40	85.907	0.0
CP000287.1	74	2255	1847	263	40	85.907	0.0
CP000287.1	74	2255	1847	263	40	85.907	0.0
CP000287.1	74	2255	1847	263	40	85.907	0.0
CP000287.1	74	2255	1847	263	40	85.907	0.0
CP000287.1	74	2255	1847	263	40	85.907	0.0
CP000287.1	74	2255	1847	263	40	85.907	0.0
CP000287.1	74	2255	1847	263	40	85.907	0.0
CP000287.1	74	2255	1847	263	40	85.907	0.0
CP000287.1	74	2255	1847	263	40	85.907	0.0
CP000287.1	74	2255	1847	263	40	85.907	0.0
CP000287.1	74	2255	1847	263	40	85.907	0.0
CP000287.1	74	2255	1847	263	40	85.907	0.0
CP000287.1	74	2255	1847	263	40	85.907	0.0
CP000287.1	74	2255	1847	263	40	85.907	0.0
CP000287.1	74	2255	1847	263	40	85.907	0.0
CP000287.1	74	2255	1847	263	40	85.907	0.0
CP000287.1	74	2255	1847	263	40	85.907	0.0
CP000287.1	74	2255	1847	263	40	85.907	0.0
CP000287.1	74	2255	1847	263	40	85.907	0.0
CP000287.1	74	2255	1847	263	40	85.907	0.0
CP000287.1	74	2255	1847	263	40	85.907	0.0
CP000287.1	74	2255	1847	263	40	85.907	0.0
CP000287.1	74	2255	1847	263	40	85.907	0.0
CP000287.1	74	2255	1847	263	40	85.907	0.0
CP000287.1	74	2255	1847	263	40	85.907	0.0
CP000287.1	74	2255	1847	263	40	85.907	0.0
CP000287.1	74	2255	1847	263	40	85.907	0.0
CP000287.1	74	2255	1847	263	40	85.907	0.0
CP000287.1	74	2255	1847	263	40	85.907	0.0
CP000287.1	74	2255	1847	263	40	85.907	0.0
CP000287.1	74	2255	1847	263	40	85.907	0.0
CP000287.1	74	2255	1847	263	40	85.907	0.0
CP000287.1	74	2255	1847	263	40	85.907	0.0
CP000287.1	74	2255	1847	263	40	85.907	0.0
CP000287.1	74	2255	1847	263	40	85.907	0.0
CP000287.1	74	2255	1847	263	40	85.907	0.0
CP000287.1	74	2250	1846	264	40	85.860	0.0
CP000287.1	74	2244	1844	265	42	85.728	0.0
CP000287.1	74	2244	1845	265	40	85.814	0.0
CP000287.1	74	2202	1841	268	45	85.469	0.0
NC_014939.1	74	2255	1847	263	40	85.907	0.0
NC_014939.1	74	2255	1847	263	40	85.907	0.0
NC_014939.1	74	2255	1847	263	40	85.907	0.0
NC_014939.1	74	2255	1847	263	40	85.907	0.0
NC_014939.1	74	2255	1847	263	40	85.907	0.0
NC_014939.1	74	2255	1847	263	40	85.907	0.0
NC_014939.1	74	2255	1847	263	40	85.907	0.0
NC_014939.1	74	2255	1847	263	40	85.907	0.0
NC_014939.1	74	2255	1847	263	40	85.907	0.0
NC_014939.1	74	2255	1847	263	40	85.907	0.0
NC_014939.1	74	2255	1847	263	40	85.907	0.0
NC_014939.1	74	2255	1847	263	40	85.907	0.0
NC_014939.1	74	2255	1847	263	40	85.907	0.0
NC_014939.1	74	2255	1847	263	40	85.907	0.0
NC_014939.1	74	2255	1847	263	40	85.907	0.0
NC_014939.1	74	2255	1847	263	40	85.907	0.0
NC_014939.1	74	2255	1847	263	40	85.907	0.0
NC_014939.1	74	2255	1847	263	40	85.907	0.0
NC_014939.1	74	2255	1847	263	40	85.907	0.0
NC_014939.1	74	2255	1847	263	40	85.907	0.0
NC_014939.1	74	2255	1847	263	40	85.907	0.0
NC_014939.1	74	2255	1847	263	40	85.907	0.0
NC_014939.1	74	2255	1847	263	40	85.907	0.0
NC_014939.1	74	2255	1847	263	40	85.907	0.0
NC_014939.1	74	2255	1847	263	40	85.907	0.0
NC_014939.1	74	2255	1847	263	40	85.907	0.0
NC_014939.1	74	2255	1847	263	40	85.907	0.0
NC_014939.1	74	2255	1847	263	40	85.907	0.0
NC_014939.1	74	2255	1847	263	40	85.907	0.0
NC_014939.1	74	2255	1847	263	40	85.907	0.0
NC_014939.1	74	2255	1847	263	40	85.907	0.0
NC_014939.1	74	2255	1847	263	40	85.907	0.0
NC_014939.1	74	2255	1847	263	40	85.907	0.0
NC_014939.1	74	2255	1847	263	40	85.907	0.0
NC_014939.1	74	2255	1847	263	40	85.907	0.0
NC_014939.1	74	2255	1847	263	40	85.907	0.0
NC_014939.1	74	2255	1847	263	40	85.907	0.0
NC_014939.1	74	2255	1847	263	40	85.907	0.0
NC_014939.1	74	2255	1847	263	40	85.907	0.0
NC_014939.1	74	2255	1847	263	40	85.907	0.0
NC_014939.1	74	2255	1847	263	40	85.907	0.0
NC_014939.1	74	2255	1847	263	40	85.907	0.0
NC_014939.1	74	2255	1847	263	40	85.907	0.0
NC_014939.1	74	2255	1847	263	40	85.907	0.0
NC_014939.1	74	2255	1847	263	40	85.907	0.0
NC_014939.1	74	2255	1847	263	40	85.907	0.0
NC_014939.1	74	2250	1846	264	40	85.860	0.0
NC_014939.1	74	2244	1844	265	42	85.728	0.0
NC_014939.1	74	2244	1845	265	40	85.814	0.0
NC_014939.1	74	2202	1841	268	45	85.469	0.0
NW_025763639.1	80	2255	1851	266	39	85.853	0.0
NW_025763639.1	80	2255	1851	266	39	85.853	0.0
NW_025763639.1	80	228	151	14	0	91.515	9.49e-55
NW_025763639.1	80	228	151	14	0	91.515	9.49e-55
VHDQ01000014.1	74	2246	1848	262	43	85.834	0.0
VHDQ01000014.1	74	2191	1840	267	48	85.383	0.0
VHDQ01000014.1	74	1016	898	145	23	84.240	0.0
CAJHJB010000782.1	81	2246	1719	189	50	87.794	0.0
CAJHJB010000782.1	81	501	350	37	2	89.974	5.06e-137
CAJHJB010000782.1	81	222	142	11	0	92.810	4.41e-53
CAJHJB010000782.1	81	78.7	42	0	0	100.000	1.01e-09
CAJHJB010000948.1	74	2244	1714	188	49	87.852	0.0
CAJHJB010000948.1	74	222	142	11	0	92.810	4.41e-53
CAJHJB010000948.1	74	78.7	42	0	0	100.000	1.01e-09
AE017342.1	74	2239	1843	268	38	85.761	0.0
AE017342.1	74	2239	1843	268	38	85.761	0.0
NC_006684.1	74	2239	1843	268	38	85.761	0.0
NC_006684.1	74	2239	1843	268	38	85.761	0.0
CAJHJB010000973.1	65	2233	1681	177	47	88.241	0.0
JAMRJJ010000016.1	75	2231	1851	274	38	85.576	0.0
JAMRJJ010000016.1	75	2222	1854	269	45	85.517	0.0
JAMRJJ010000016.1	75	2194	1848	271	47	85.319	0.0
JAMRJJ010000016.1	75	2176	1844	273	48	85.173	0.0
CP025762.1	74	2230	1843	264	43	85.721	0.0
CP025762.1	74	1674	1221	135	18	88.865	0.0
CP025762.1	74	1439	1184	161	33	85.922	0.0
CP025762.1	74	477	377	52	6	86.667	8.53e-130
CP025762.1	74	346	366	72	14	80.973	2.51e-90
SSXJ01000371.1	74	2224	1841	267	41	85.668	0.0
SSXJ01000371.1	74	2206	1838	267	44	85.528	0.0
QKWK01000021.1	74	2222	1843	271	39	85.601	0.0
JAHXHD010001605.1	80	2220	1841	262	46	85.668	0.0
JAHXHD010001605.1	80	217	151	17	0	89.881	2.05e-51
SSXJ01000381.1	74	2218	1840	267	42	85.621	0.0
SSXJ01000381.1	74	2200	1837	268	44	85.482	0.0
JANBXI010000027.1	74	2217	1837	276	34	85.561	0.0
JANBXI010000027.1	74	167	110	10	0	91.667	2.10e-36
SWKT01000207.1	74	2211	1844	271	42	85.489	0.0
JAMRJJ010000013.1	74	2207	1841	279	35	85.429	0.0
JAMRJJ010000013.1	74	2207	1841	279	35	85.429	0.0
JAMRJJ010000013.1	74	2207	1841	279	35	85.429	0.0
JAMRJJ010000013.1	74	2207	1841	279	35	85.429	0.0
JAMRJJ010000013.1	74	2207	1841	279	35	85.429	0.0
JAMRJJ010000013.1	74	2207	1841	279	35	85.429	0.0
JAMRJJ010000013.1	74	2207	1841	279	35	85.429	0.0
JAMRJJ010000013.1	74	2178	1840	278	42	85.185	0.0
JAMRJJ010000013.1	74	2135	1831	275	50	84.926	0.0
JAMRJJ010000007.1	74	2207	1841	279	35	85.429	0.0
JAMRJJ010000007.1	74	2207	1841	279	35	85.429	0.0
JAMRJJ010000007.1	74	2207	1841	279	35	85.429	0.0
JAMRJJ010000007.1	74	2202	1841	278	37	85.390	0.0
JAMRJJ010000007.1	74	1472	1105	135	15	88.048	0.0
JAMRJJ010000004.1	74	2207	1841	279	35	85.429	0.0
JAMRJJ010000004.1	74	2176	1837	278	41	85.204	0.0
NQVO01000100.1	74	2206	1842	275	39	85.436	0.0
NW_022474172.1	74	2206	1842	275	39	85.436	0.0
JAMRJJ010000023.1	74	2204	1841	279	36	85.390	0.0
JAMRJJ010000023.1	74	2202	1840	279	36	85.383	0.0
JAMRJJ010000023.1	74	2202	1840	279	36	85.383	0.0
JAMRJJ010000023.1	74	2182	1837	279	39	85.244	0.0
JAMRJJ010000023.1	74	2135	1834	265	59	84.986	0.0
JAMRJJ010000024.1	74	2202	1841	277	38	85.390	0.0
JAMRJJ010000024.1	74	2202	1840	279	36	85.383	0.0
JAMRJJ010000024.1	74	2180	1838	274	44	85.250	0.0
JAMRJJ010000024.1	74	2117	1832	274	55	84.776	0.0
JAMRJJ010000024.1	74	1807	1530	226	40	85.189	0.0
JAMRJJ010000024.1	74	1417	1151	158	27	86.153	0.0
CP086717.1	74	2200	1841	271	43	85.429	0.0
CP086717.1	74	2200	1841	271	43	85.429	0.0
CP086717.1	74	2200	1841	271	43	85.429	0.0
CP086717.1	74	2191	1733	236	30	86.693	0.0
CP086717.1	74	2187	1839	271	45	85.336	0.0
CP086717.1	74	2182	1839	270	47	85.297	0.0
CP086717.1	74	2182	1838	271	46	85.290	0.0
CP086717.1	74	2178	1840	269	49	85.264	0.0
CP086717.1	74	2095	1727	235	49	85.878	0.0
CP086717.1	74	1557	1204	134	37	87.564	0.0
CP086717.1	74	459	399	53	18	84.894	3.09e-124
CAJHJB010000922.1	65	2198	1660	176	47	88.157	0.0
JAMRJJ010000020.1	74	2198	1841	274	41	85.390	0.0
JAMRJJ010000020.1	74	2191	1838	281	36	85.290	0.0
JAMRJJ010000020.1	74	2187	1838	278	39	85.290	0.0
JAMRJJ010000020.1	74	2180	1831	279	37	85.282	0.0
JAMRJJ010000020.1	74	1772	1411	181	36	86.671	0.0
CM016937.1	74	2194	1836	274	40	85.395	0.0
CM016937.1	74	2194	1836	274	40	85.395	0.0
CM016937.1	74	2194	1836	274	40	85.395	0.0
CM016937.1	74	2194	1836	274	40	85.395	0.0
CM016937.1	74	2194	1836	274	40	85.395	0.0
CM016937.1	74	2194	1836	274	40	85.395	0.0
CM016937.1	74	2194	1836	274	40	85.395	0.0
CM016937.1	74	2194	1836	274	40	85.395	0.0
CM016937.1	74	2194	1836	274	40	85.395	0.0
CM016937.1	74	2143	1831	268	54	85.044	0.0
CM016937.1	74	89.8	105	22	5	79.545	4.67e-13
JALAIM010001695.1	80	2178	1834	275	42	85.263	0.0
JALAIM010001695.1	80	207	155	20	1	88.068	1.24e-48
JAMRJJ010000019.1	74	2172	1837	278	42	85.165	0.0
JAMRJJ010000019.1	74	2172	1839	269	50	85.218	0.0
JAMRJJ010000019.1	74	2039	1711	227	61	85.593	0.0
JAMRJJ010000019.1	74	1773	1670	220	108	83.584	0.0
JAMRJJ010000019.1	74	1653	1649	222	124	82.657	0.0
JAMAMB010000006.1	80	2161	1835	270	50	85.151	0.0
JAMAMB010000006.1	80	239	150	9	1	93.750	4.38e-58
JAMAMA010000005.1	80	2161	1835	270	50	85.151	0.0
JAMAMA010000005.1	80	239	150	9	1	93.750	4.38e-58
CAJHJB010000797.1	64	2159	1640	173	50	88.030	0.0
RSCE01000026.1	74	2156	1833	279	43	85.058	0.0
RSCE01000026.1	74	2156	1833	279	43	85.058	0.0
RSCE01000026.1	74	2156	1833	279	43	85.058	0.0
RSCE01000022.1	74	2156	1833	279	43	85.058	0.0
NW_021167133.1	74	2156	1833	279	43	85.058	0.0
NW_021167133.1	74	2156	1833	279	43	85.058	0.0
NW_021167133.1	74	2156	1833	279	43	85.058	0.0
NW_021167129.1	74	2156	1833	279	43	85.058	0.0
QLPG01005766.1	80	2146	1832	281	43	84.972	0.0
QLPG01005766.1	80	230	146	11	0	92.994	2.64e-55
MU410304.1	80	2146	1832	281	43	84.972	0.0
MU410304.1	80	230	146	11	0	92.994	2.64e-55
NW_026089550.1	80	2146	1832	281	43	84.972	0.0
NW_026089550.1	80	230	146	11	0	92.994	2.64e-55
JALAIP010002631.1	80	2145	1829	279	44	84.991	0.0
JALAIP010002631.1	80	207	155	20	1	88.068	1.24e-48
CAJHJB010000862.1	63	2132	1614	171	47	88.100	0.0
CAJHJB010000484.1	81	2128	1526	138	39	89.607	0.0
CAJHJB010000484.1	81	1724	1240	126	22	89.337	0.0
CAJHJB010000484.1	81	222	149	12	2	91.411	4.41e-53
CAJHJB010000484.1	81	78.7	42	0	0	100.000	1.01e-09
MAPW01000366.1	64	2115	1535	141	43	89.296	0.0
MAPW01000366.1	64	206	141	11	3	90.968	4.45e-48
CCYA01000252.1	76	2089	1732	219	65	85.913	0.0
CCYA01000252.1	76	219	159	14	5	89.326	5.71e-52
CCYA01000252.1	76	219	159	14	5	89.326	5.71e-52
CCYA01000252.1	76	63.9	34	0	0	100.000	2.83e-05
CCYA01000252.1	76	63.9	34	0	0	100.000	2.83e-05
CCYA01000142.1	69	2089	1732	219	65	85.913	0.0
CCYA01000118.1	76	2089	1732	219	65	85.913	0.0
CCYA01000118.1	76	219	159	14	5	89.326	5.71e-52
CCYA01000118.1	76	63.9	34	0	0	100.000	2.83e-05
BBPU01000050.1	68	2089	1723	191	84	86.236	0.0
CAJHJB010000702.1	78	2071	1588	171	50	87.783	0.0
CAJHJB010000702.1	78	313	239	30	4	87.546	2.55e-80
CAJHJB010000702.1	78	222	142	11	0	92.810	4.41e-53
CAJHJB010000702.1	78	78.7	42	0	0	100.000	1.01e-09
BCKX01000014.1	45	2069	1236	49	7	95.666	0.0
BRDD01000307.1	76	2063	1744	267	37	85.156	0.0
BRDD01000307.1	76	217	141	12	0	92.157	2.05e-51
JADPYG010000089.1	80	2060	1800	286	45	84.467	0.0
JADPYG010000089.1	80	224	149	14	0	91.411	1.23e-53
JADPYG010000089.1	80	176	122	12	1	90.370	3.49e-39
JADPYF010000119.1	80	2060	1800	286	45	84.467	0.0
JADPYF010000119.1	80	224	149	14	0	91.411	1.23e-53
JADPYF010000119.1	80	176	122	12	1	90.370	3.49e-39
JAAZPX010000111.1	68	2041	1691	238	44	85.707	0.0
BRDC01000066.1	76	2039	1744	266	43	84.949	0.0
BRDC01000066.1	76	222	142	11	0	92.810	4.41e-53
JH711537.1	74	2021	1806	302	43	83.961	0.0
JH711537.1	74	2021	1806	302	43	83.961	0.0
JH711537.1	74	1631	1309	184	23	86.346	0.0
NW_006711234.1	74	2021	1806	302	43	83.961	0.0
NW_006711234.1	74	2021	1806	302	43	83.961	0.0
NW_006711234.1	74	1631	1309	184	23	86.346	0.0
CAJHJB010000947.1	61	2006	1549	169	50	87.613	0.0
LNQT01001470.1	65	1971	1496	162	42	88.000	0.0
LNQT01001470.1	65	604	456	52	10	88.031	3.75e-168
LNQT01001470.1	65	222	142	11	0	92.810	4.41e-53
LNQT01001470.1	65	78.7	42	0	0	100.000	1.01e-09
CAJHJB010000950.1	58	1967	1492	161	42	88.024	0.0
CAJHJB010000802.1	54	1953	1403	139	27	89.420	0.0
LNQT01003352.1	64	1917	1396	139	32	89.087	0.0
LNQT01003352.1	64	316	250	33	5	86.806	1.97e-81
CAJHJB010000899.1	53	1892	1376	137	31	89.119	0.0
BBPU01000047.1	61	1882	1521	202	39	86.322	0.0
CAJHJB010000691.1	81	1845	1336	131	30	89.245	0.0
CAJHJB010000691.1	81	1555	1132	105	32	89.204	0.0
CAJHJB010000691.1	81	1142	885	107	21	87.364	0.0
CAJHJB010000691.1	81	215	141	11	1	92.157	7.39e-51
CAJHJB010000691.1	81	78.7	42	0	0	100.000	1.01e-09
SWBT01000004.1	61	1845	1524	215	38	85.763	0.0
BBPU01000023.1	58	1845	1459	191	31	86.794	0.0
BBPU01000031.1	60	1812	1492	199	45	85.945	0.0
CAJHJB010000952.1	51	1803	1312	133	28	89.070	0.0
RHGH01000014.1	52	1781	1331	167	13	88.087	0.0
QXDR01000415.1	52	1773	1331	164	17	88.029	0.0
RHGG01000031.1	52	1770	1329	169	13	87.955	0.0
RHDT01000317.1	52	1770	1329	169	13	87.955	0.0
VWSI01000066.1	52	1770	1329	169	13	87.955	0.0
QXMI01000178.1	52	1766	1330	163	19	87.963	0.0
JABYQK010000206.1	77	1759	1333	159	25	87.871	0.0
JABYQK010000206.1	77	518	472	81	12	83.540	5.03e-142
JABYQK010000206.1	77	222	142	11	0	92.810	4.41e-53
JABYQK010000188.1	77	1759	1334	157	27	87.879	0.0
JABYQK010000188.1	77	1759	1334	157	27	87.879	0.0
JABYQK010000188.1	77	518	472	81	12	83.540	5.03e-142
JABYQK010000188.1	77	518	472	81	12	83.540	5.03e-142
JABYQK010000188.1	77	222	144	12	0	92.308	4.41e-53
JABYQK010000188.1	77	222	144	12	0	92.308	4.41e-53
CAJHJB010000094.1	74	1755	1279	133	25	89.005	0.0
CAJHJB010000094.1	74	569	441	54	10	87.327	1.37e-157
CAJHJB010000094.1	74	222	149	12	2	91.411	4.41e-53
CAJHJB010000094.1	74	78.7	42	0	0	100.000	1.01e-09
MCFI01000026.1	52	1755	1328	165	19	87.831	0.0
NW_024468018.1	52	1755	1328	165	19	87.831	0.0
CAJHJB010000817.1	49	1751	1273	126	29	89.146	0.0
DF820202.1	52	1742	1326	170	17	87.640	0.0
CAJHJB010000955.1	47	1731	1223	119	19	89.860	0.0
JAKLMH010000020.1	74	1729	1324	169	20	87.508	0.0
JAKLMH010000020.1	74	455	379	54	10	85.553	4.00e-123
JAKLMH010000020.1	74	220	155	14	3	90.116	1.59e-52
CAJHJB010000763.1	48	1722	1207	115	18	90.075	0.0
CAJHJB010000763.1	48	78.7	42	0	0	100.000	1.01e-09
CAJHJB010000711.1	63	1722	1234	127	19	89.420	0.0
CAJHJB010000711.1	63	296	209	22	2	89.700	2.56e-75
CAJHJB010000711.1	63	222	142	11	0	92.810	4.41e-53
CAJHJB010000711.1	63	78.7	42	0	0	100.000	1.01e-09
CAJHJB010000711.1	63	78.7	42	0	0	100.000	1.01e-09
CAJHJB010000803.1	47	1720	1217	118	20	89.815	0.0
VDMD01000249.1	52	1714	1326	169	24	87.294	0.0
KZ819348.1	45	1705	1172	103	17	90.712	0.0
NW_020289940.1	45	1705	1172	103	17	90.712	0.0
CAJHJB010000216.1	47	1703	1211	117	22	89.704	0.0
JH795862.1	62	1698	1208	128	13	89.548	0.0
JH795862.1	62	468	389	38	24	86.253	5.14e-127
NW_024467205.1	62	1698	1208	128	13	89.548	0.0
NW_024467205.1	62	468	389	38	24	86.253	5.14e-127
JAJDFE010000234.1	67	1688	1322	165	31	87.088	0.0
JAJDFE010000234.1	67	342	347	67	11	81.647	3.25e-89
JAJDFF010000358.1	67	1688	1322	165	31	87.088	0.0
JAJDFF010000358.1	67	337	347	66	13	81.455	1.51e-87
JAGHQL010000301.1	67	1677	1319	169	29	86.948	0.0
JAGHQL010000301.1	67	344	347	68	10	81.647	9.03e-90
JALAHW010000610.1	67	1677	1315	176	22	86.913	0.0
JALAHW010000610.1	67	340	355	59	21	81.609	1.17e-88
JAADKB010000015.1	67	1676	1321	163	35	86.965	0.0
JAADKB010000015.1	67	335	351	65	16	81.250	5.44e-87
RAOL01000255.1	67	1674	1316	174	25	86.865	0.0
RAOL01000255.1	67	337	344	71	8	81.324	1.51e-87
VXIS01000657.1	67	1663	1318	170	31	86.768	0.0
VXIS01000657.1	67	348	348	66	11	81.882	6.98e-91
JAJJXM010000173.1	67	1661	1316	171	30	86.750	0.0
JAJJXM010000173.1	67	1661	1316	171	30	86.750	0.0
JAJJXM010000173.1	67	1090	803	69	30	89.024	0.0
JAJJXM010000173.1	67	339	346	69	10	81.412	4.20e-88
JAJJXM010000173.1	67	339	346	69	10	81.412	4.20e-88
JAJJXM010000173.1	67	318	343	73	10	80.516	5.47e-82
JAJJXM010000137.1	67	1661	1316	171	30	86.750	0.0
JAJJXM010000137.1	67	1661	1316	171	30	86.750	0.0
JAJJXM010000137.1	67	1661	1316	171	30	86.750	0.0
JAJJXM010000137.1	67	1661	1316	171	30	86.750	0.0
JAJJXM010000137.1	67	1661	1316	171	30	86.750	0.0
JAJJXM010000137.1	67	339	346	69	10	81.412	4.20e-88
JAJJXM010000137.1	67	339	346	69	10	81.412	4.20e-88
JAJJXM010000137.1	67	339	346	69	10	81.412	4.20e-88
JAJJXM010000137.1	67	339	346	69	10	81.412	4.20e-88
JAJJXM010000137.1	67	339	346	69	10	81.412	4.20e-88
JAJJXM010000116.1	67	1661	1316	171	30	86.750	0.0
JAJJXM010000116.1	67	1661	1316	171	30	86.750	0.0
JAJJXM010000116.1	67	339	346	69	10	81.412	4.20e-88
JAJJXM010000116.1	67	339	346	69	10	81.412	4.20e-88
RAOM01000271.1	62	1659	1219	142	15	88.590	0.0
RAOM01000271.1	62	337	344	71	8	81.324	1.51e-87
LXFE01000067.1	53	1657	1234	141	22	88.332	0.0
LXFE01000067.1	53	198	135	14	0	90.604	7.44e-46
JAJJXM010000244.1	67	1655	1316	171	31	86.693	0.0
JAJJXM010000244.1	67	339	346	69	10	81.412	4.20e-88
JAJJXM010000109.1	67	1655	1315	172	30	86.684	0.0
JAJJXM010000109.1	67	333	345	70	10	81.176	1.95e-86
JAJJXL010000066.1	67	1655	1316	171	31	86.693	0.0
JAJJXL010000066.1	67	1655	1316	171	31	86.693	0.0
JAJJXL010000066.1	67	1655	1316	171	31	86.693	0.0
JAJJXL010000066.1	67	1655	1316	171	31	86.693	0.0
JAJJXL010000066.1	67	333	345	70	10	81.176	1.95e-86
JAJJXL010000066.1	67	333	345	70	10	81.176	1.95e-86
JAJJXL010000066.1	67	333	345	70	10	81.176	1.95e-86
JAJJXL010000066.1	67	333	345	70	10	81.176	1.95e-86
QOKS01000073.1	67	1652	1318	168	35	86.654	0.0
QOKS01000073.1	67	1652	1318	168	35	86.654	0.0
QOKS01000073.1	67	1646	1317	169	35	86.588	0.0
QOKS01000073.1	67	366	357	62	14	82.448	1.93e-96
QOKS01000073.1	67	366	357	62	14	82.448	1.93e-96
QOKS01000073.1	67	366	357	62	14	82.448	1.93e-96
JAMGZF010000027.1	67	1652	1315	174	29	86.627	0.0
JAMGZF010000027.1	67	1637	1312	173	32	86.486	0.0
JAMGZF010000027.1	67	944	1209	214	108	78.968	0.0
JAMGZF010000027.1	67	911	1102	172	106	79.855	0.0
JAMGZF010000027.1	67	802	1084	186	111	78.494	0.0
JAMGZF010000027.1	67	560	842	148	97	77.461	8.24e-155
JAMGZF010000027.1	67	377	355	58	14	83.138	8.90e-100
JAMGZF010000027.1	67	377	355	58	14	83.138	8.90e-100
NW_025763469.1	67	1652	1318	168	35	86.654	0.0
NW_025763469.1	67	1652	1318	168	35	86.654	0.0
NW_025763469.1	67	1646	1317	169	35	86.588	0.0
NW_025763469.1	67	366	357	62	14	82.448	1.93e-96
NW_025763469.1	67	366	357	62	14	82.448	1.93e-96
NW_025763469.1	67	366	357	62	14	82.448	1.93e-96
PPJV01000150.1	63	1648	1216	148	11	88.436	0.0
PPJV01000150.1	63	370	359	67	10	82.339	1.49e-97
JAJJXB010000069.1	67	1640	1316	170	35	86.522	0.0
JAJJXB010000069.1	67	1640	1316	170	35	86.522	0.0
JAJJXB010000069.1	67	361	352	61	14	82.436	8.97e-95
JAJJXB010000069.1	67	361	352	61	14	82.436	8.97e-95
JAJJXB010000006.1	67	1640	1316	170	35	86.522	0.0
JAJJXB010000006.1	67	361	352	61	14	82.436	8.97e-95
JAJJXB010000053.1	67	1640	1316	170	35	86.522	0.0
JAJJXB010000053.1	67	361	352	61	14	82.436	8.97e-95
JACLAE010000022.1	67	1640	1316	170	35	86.522	0.0
JACLAE010000022.1	67	1635	1315	171	35	86.456	0.0
JACLAE010000022.1	67	1635	1315	171	35	86.456	0.0
JACLAE010000022.1	67	1635	1315	171	35	86.456	0.0
JACLAE010000022.1	67	1635	1315	171	35	86.456	0.0
JACLAE010000022.1	67	1635	1315	171	35	86.456	0.0
JACLAE010000022.1	67	429	480	95	23	80.268	2.42e-115
JACLAE010000022.1	67	366	353	60	14	82.670	1.93e-96
JACLAE010000022.1	67	366	353	60	14	82.670	1.93e-96
JACLAE010000022.1	67	366	353	60	14	82.670	1.93e-96
JACLAE010000022.1	67	366	353	60	14	82.670	1.93e-96
JACLAE010000022.1	67	366	353	60	14	82.670	1.93e-96
JACLAE010000022.1	67	366	353	60	14	82.670	1.93e-96
JAMGZD010000025.1	67	1640	1316	169	36	86.522	0.0
JAMGZD010000025.1	67	1624	1313	168	39	86.382	0.0
JAMGZD010000025.1	67	1548	1187	131	35	87.731	0.0
JAMGZD010000025.1	67	1371	1160	144	52	85.546	0.0
JAMGZD010000025.1	67	1194	1143	156	74	83.248	0.0
JAMGZD010000025.1	67	355	351	62	14	82.201	4.17e-93
JAMGZD010000025.1	67	344	351	60	18	81.818	9.03e-90
JAMGZD010000025.1	67	331	338	62	14	81.643	7.03e-86
JAMGZD010000025.1	67	318	344	61	20	80.941	5.47e-82
JAMGZD010000025.1	67	274	329	59	25	79.661	1.20e-68
JAMGZE010000027.1	67	1640	1314	174	31	86.504	0.0
JAMGZE010000027.1	67	1515	1297	170	55	85.217	0.0
JAMGZE010000027.1	67	1509	1291	182	44	85.102	0.0
JAMGZE010000027.1	67	1164	1138	164	72	82.824	0.0
JAMGZE010000027.1	67	377	355	58	14	83.138	8.90e-100
JAMGZE010000027.1	67	355	353	58	18	82.284	4.17e-93
JAMGZE010000027.1	67	329	348	55	24	81.499	2.53e-85
JAMGYY010000026.1	67	1640	1221	140	21	88.350	0.0
JAMGYY010000026.1	67	1604	1306	180	31	86.091	0.0
JAMGYY010000026.1	67	1574	1306	172	44	85.808	0.0
JAMGYY010000026.1	67	1567	1201	140	29	87.664	0.0
JAMGYY010000026.1	67	1541	1298	177	44	85.451	0.0
JAMGYY010000026.1	67	388	356	58	12	83.568	4.11e-103
JAMGYY010000026.1	67	388	356	58	12	83.568	4.11e-103
JAMGYY010000026.1	67	388	356	58	12	83.568	4.11e-103
JAMGYY010000026.1	67	366	353	61	13	82.670	1.93e-96
JAMGYY010000026.1	67	361	351	59	15	82.588	8.97e-95
NW_025408637.1	67	1640	1316	170	35	86.522	0.0
NW_025408637.1	67	1635	1315	171	35	86.456	0.0
NW_025408637.1	67	1635	1315	171	35	86.456	0.0
NW_025408637.1	67	1635	1315	171	35	86.456	0.0
NW_025408637.1	67	1635	1315	171	35	86.456	0.0
NW_025408637.1	67	1635	1315	171	35	86.456	0.0
NW_025408637.1	67	429	480	95	23	80.268	2.42e-115
NW_025408637.1	67	366	353	60	14	82.670	1.93e-96
NW_025408637.1	67	366	353	60	14	82.670	1.93e-96
NW_025408637.1	67	366	353	60	14	82.670	1.93e-96
NW_025408637.1	67	366	353	60	14	82.670	1.93e-96
NW_025408637.1	67	366	353	60	14	82.670	1.93e-96
NW_025408637.1	67	366	353	60	14	82.670	1.93e-96
JAGJTG010000017.1	63	1637	1213	152	9	88.282	0.0
JAGJTG010000017.1	63	370	361	63	14	82.420	1.49e-97
JAGJTG010000012.1	62	1637	1211	151	9	88.330	0.0
JAGJTG010000012.1	62	1267	931	111	9	88.582	0.0
JAGJTG010000012.1	62	370	280	40	0	87.500	1.49e-97
JAGJTG010000012.1	62	370	357	61	14	82.639	1.49e-97
JAGJTG010000012.1	62	84.2	67	11	0	85.897	2.17e-11
JAMAGR010000149.1	72	1637	1309	180	25	86.460	0.0
JAMAGR010000149.1	72	316	338	71	10	80.668	1.97e-81
JAMAGR010000149.1	72	183	131	16	0	89.116	2.08e-41
JAMAGO010000131.1	72	1637	1309	180	25	86.460	0.0
JAMAGO010000131.1	72	316	338	71	10	80.668	1.97e-81
JAMAGO010000131.1	72	183	131	16	0	89.116	2.08e-41
CP036229.1	72	1637	1308	182	23	86.451	0.0
CP036229.1	72	1637	1308	182	23	86.451	0.0
CP036229.1	72	1637	1308	182	23	86.451	0.0
CP036229.1	72	1375	1263	177	66	83.865	0.0
CP036229.1	72	327	340	69	10	81.146	9.09e-85
CP036229.1	72	327	340	69	10	81.146	9.09e-85
CP036229.1	72	327	340	69	10	81.146	9.09e-85
CP036229.1	72	183	131	16	0	89.116	2.08e-41
CP036229.1	72	183	131	16	0	89.116	2.08e-41
CP036229.1	72	183	131	16	0	89.116	2.08e-41
JAMAGS010000128.1	72	1637	1309	180	25	86.460	0.0
JAMAGS010000128.1	72	316	338	71	10	80.668	1.97e-81
JAMAGS010000128.1	72	183	131	16	0	89.116	2.08e-41
JAMAGT010000027.1	72	1637	1309	180	25	86.460	0.0
JAMAGT010000027.1	72	316	338	71	10	80.668	1.97e-81
JAMAGT010000027.1	72	183	131	16	0	89.116	2.08e-41
JAMAGM010000171.1	57	1637	1309	180	25	86.460	0.0
JAMAGM010000171.1	57	183	129	15	0	89.583	2.08e-41
JAMAGN010000108.1	72	1637	1309	180	25	86.460	0.0
JAMAGN010000108.1	72	316	338	71	10	80.668	1.97e-81
JAMAGN010000108.1	72	183	129	15	0	89.583	2.08e-41
JAMAGQ010000140.1	72	1637	1309	180	25	86.460	0.0
JAMAGQ010000140.1	72	316	338	71	10	80.668	1.97e-81
JAMAGQ010000140.1	72	183	129	15	0	89.583	2.08e-41
JALIRG010000001.1	63	1635	1205	150	8	88.408	0.0
JALIRG010000001.1	63	1635	1205	150	8	88.408	0.0
JALIRG010000001.1	63	1635	1205	150	8	88.408	0.0
JALIRG010000001.1	63	1635	1205	150	8	88.408	0.0
JALIRG010000001.1	63	399	370	63	11	83.333	1.90e-106
JALIRG010000001.1	63	399	370	63	11	83.333	1.90e-106
JALIRG010000001.1	63	394	369	63	12	83.108	8.84e-105
JALIRG010000001.1	63	394	369	63	12	83.108	8.84e-105
JALIGY010000001.1	62	1635	1204	147	10	88.464	0.0
JALIGY010000001.1	62	1635	1204	147	10	88.464	0.0
JALIGY010000001.1	62	1635	1204	147	10	88.464	0.0
JALIGY010000001.1	62	1635	1204	147	10	88.464	0.0
JALIGY010000001.1	62	1635	1204	147	10	88.464	0.0
JALIGY010000001.1	62	1629	1204	147	11	88.399	0.0
JALIGY010000001.1	62	405	363	58	11	84.028	4.08e-108
JALIGY010000001.1	62	405	363	58	11	84.028	4.08e-108
JALIGY010000001.1	62	399	362	58	12	83.796	1.90e-106
JALIGY010000001.1	62	399	362	58	12	83.796	1.90e-106
JALIGY010000001.1	62	399	362	58	12	83.796	1.90e-106
JALIGY010000001.1	62	398	362	57	13	83.796	6.83e-106
JALIGY010000001.1	62	287	196	19	1	90.741	1.54e-72
JALIGY010000001.1	62	217	143	9	3	92.258	2.05e-51
JAAAUX010001088.1	62	1633	1211	151	10	88.265	0.0
JAAAUX010001088.1	62	424	358	58	5	85.036	1.13e-113
JAAAIE010001630.1	62	1633	1208	147	12	88.369	0.0
JAAAIE010001630.1	62	424	358	58	5	85.036	1.13e-113
JAAAUJ010000277.1	62	1633	1210	153	8	88.257	0.0
JAAAUJ010000277.1	62	401	359	52	15	84.272	5.28e-107
JAMAGL010000087.1	72	1633	1310	178	28	86.412	0.0
JAMAGL010000087.1	72	322	338	72	8	80.861	4.23e-83
JAMAGL010000087.1	72	183	131	16	0	89.116	2.08e-41
JAAAUE010006280.1	62	1633	1210	153	8	88.257	0.0
JAAAUE010006280.1	62	424	358	58	5	85.036	1.13e-113
JAMKHU010000027.1	62	1633	1207	149	10	88.360	0.0
JAMKHU010000027.1	62	424	358	58	5	85.036	1.13e-113
WBVU01000021.1	67	1633	1311	177	29	86.421	0.0
WBVU01000021.1	67	366	353	60	14	82.670	1.93e-96
CP017345.1	72	1631	1308	180	26	86.394	0.0
CP017345.1	72	1631	1308	180	26	86.394	0.0
CP017345.1	72	1631	1308	181	25	86.394	0.0
CP017345.1	72	1631	1308	180	26	86.394	0.0
CP017345.1	72	1631	1308	180	26	86.394	0.0
CP017345.1	72	1053	763	85	9	89.032	0.0
CP017345.1	72	322	338	72	8	80.861	4.23e-83
CP017345.1	72	322	338	72	8	80.861	4.23e-83
CP017345.1	72	322	338	72	8	80.861	4.23e-83
CP017345.1	72	322	338	72	8	80.861	4.23e-83
CP017345.1	72	322	338	72	8	80.861	4.23e-83
CP017345.1	72	315	337	72	9	80.622	7.08e-81
CP017345.1	72	183	129	15	0	89.583	2.08e-41
CP017345.1	72	183	129	15	0	89.583	2.08e-41
CP017345.1	72	183	129	15	0	89.583	2.08e-41
CP017345.1	72	183	129	15	0	89.583	2.08e-41
CP017345.1	72	182	129	14	1	89.583	7.49e-41
CP017345.1	72	182	129	14	1	89.583	7.49e-41
NHZS01000571.1	72	1631	1308	181	25	86.394	0.0
NHZS01000571.1	72	322	338	72	8	80.861	4.23e-83
NHZS01000571.1	72	183	129	15	0	89.583	2.08e-41
JAMAGD010000134.1	72	1631	1308	181	25	86.394	0.0
JAMAGD010000134.1	72	333	340	70	8	81.340	1.95e-86
JAMAGD010000134.1	72	183	129	15	0	89.583	2.08e-41
JAMAGB010000102.1	72	1631	1308	181	25	86.394	0.0
JAMAGB010000102.1	72	333	340	70	8	81.340	1.95e-86
JAMAGB010000102.1	72	183	129	15	0	89.583	2.08e-41
JAKLMW010000142.1	72	1631	1308	181	25	86.394	0.0
JAKLMW010000142.1	72	322	339	70	10	80.907	4.23e-83
JAKLMW010000142.1	72	183	131	16	0	89.116	2.08e-41
JABUIS010000056.1	72	1631	1308	181	25	86.394	0.0
JABUIS010000056.1	72	333	340	70	8	81.340	1.95e-86
JABUIS010000056.1	72	183	131	16	0	89.116	2.08e-41
JABUIS010000055.1	72	1631	1308	181	25	86.394	0.0
JABUIS010000055.1	72	333	340	70	8	81.340	1.95e-86
JABUIS010000055.1	72	183	131	16	0	89.116	2.08e-41
JABUIS010000054.1	72	1631	1308	181	25	86.394	0.0
JABUIS010000054.1	72	333	340	70	8	81.340	1.95e-86
JABUIS010000054.1	72	183	129	15	0	89.583	2.08e-41
JABUIS010000052.1	72	1631	1308	181	25	86.394	0.0
JABUIS010000052.1	72	333	340	70	8	81.340	1.95e-86
JABUIS010000052.1	72	183	131	16	0	89.116	2.08e-41
JABUIS010000049.1	72	1631	1308	181	25	86.394	0.0
JABUIS010000049.1	72	333	340	70	8	81.340	1.95e-86
JABUIS010000049.1	72	183	129	15	0	89.583	2.08e-41
JABUIS010000048.1	72	1631	1308	181	25	86.394	0.0
[truncated: 179 more rows]
