# Supplementary material for: Using nanopore sequencing to identify fungi from clinical samples with high phylogenetic resolution
Source: Sci Rep. 2023 Jun 16;13:9785. doi: 10.1038/s41598-023-37016-0 (PMC10275880; doi:10.1038/s41598-023-37016-0)
Supplement: Supplementary file 1 — Supplementary Information. [file 41598_2023_37016_MOESM1_ESM.zip › Supplementary_Information/Supplementary_Data/Data_S5_Mock_blast/results/Mock_RGN4_3_fmt0.txt]

BLASTN 2.13.0+


Reference: Zheng Zhang, Scott Schwartz, Lukas Wagner, and Webb
Miller (2000), "A greedy algorithm for aligning DNA sequences", J
Comput Biol 2000; 7(1-2):203-14.


Database: all.fna
           16,976,359 sequences; 173,045,930,078 total letters


Query= LR7_3

Length=1956
                                                                      Score     E
Sequences producing significant alignments:                          (Bits)  Value

AE017342.1 Cryptococcus neoformans var. neoformans JEC21 chromoso...  3574    0.0  
NC_006684.1 Cryptococcus neoformans var. neoformans JEC21 chromos...  3574    0.0  
CP025762.1 Cryptococcus gattii VGII R265 chromosome 4                 3572    0.0  
VHDQ01000015.1 Cryptococcus cf. gattii strain MF34 chromosome 14 ...  3570    0.0  
CP000287.1 Cryptococcus gattii WM276 chromosome B, complete sequence  3563    0.0  
NC_014939.1 Cryptococcus gattii WM276 chromosome B, complete sequ...  3563    0.0  
SSXJ01000371.1 Cryptococcus neoformans AD hybrid strain CBS 132 t...  3561    0.0  
SSXJ01000381.1 Cryptococcus neoformans AD hybrid strain CBS 132 t...  3548    0.0  
VHDQ01000014.1 Cryptococcus cf. gattii strain MF34 chromosome 14 ...  3515    0.0  
CM016937.1 Cryptococcus sp. DSM 27421 chromosome 9, whole genome ...  3382    0.0  
JANBXI010000027.1 Cryptococcus sp. VH57_BW 27, whole genome shotg...  3120    0.0  
NQVO01000100.1 Kwoniella shandongensis strain CBS 12478 scaffold0...  2817    0.0  
NW_022474172.1 Kwoniella shandongensis strain CBS 12478 chromosom...  2817    0.0  
PJQL01004345.1 Rhizopus azygosporus strain CBS 357.93 scaffold_43...  2573    0.0  
BEDY01000008.1 Vanrija fragicola DNA, scaffold: scaffold_8, strai...  2555    0.0  
NBSH01000033.1 Kockovaella imperatae strain NRRL Y-17943 BD324sca...  2479    0.0  
NBSH01000032.1 Kockovaella imperatae strain NRRL Y-17943 BD324sca...  2479    0.0  
NW_019028973.1 Kockovaella imperatae strain NRRL Y-17943 chromoso...  2479    0.0  
NW_019028972.1 Kockovaella imperatae strain NRRL Y-17943 chromoso...  2479    0.0  
QKWK01000021.1 Vanrija humicola strain CBS 4282 CBS4282_scaffold2...  2453    0.0  
JAAAXZ010000726.1 Podosphaera xanthii isolate Wanju2017 POXAN0074...  2446    0.0  
JAMYHM010000230.1 Apiotrichum sp. PA4207 ctg_230, whole genome sh...  2444    0.0  
JAMYHP010000150.1 Apiotrichum sp. Y4201-1 ctg_150, whole genome s...  2444    0.0  
JAMYHS010001152.1 Apiotrichum sp. Y3305A ctg_1152, whole genome s...  2444    0.0  
JAMYHQ010001361.1 Apiotrichum sp. M3315A-1 ctg_1361, whole genome...  2440    0.0  
JAMYHN010000191.1 Apiotrichum sp. PDH3304B ctg_191, whole genome ...  2440    0.0  
JAMYHR010000054.1 Apiotrichum sp. PL3309B ctg_54, whole genome sh...  2440    0.0  
RSCD01000010.1 Saitozyma podzolica strain DSM 27192 scaffold_10, ...  2440    0.0  
JAMYHO010000241.1 Apiotrichum sp. PL3306B ctg_241, whole genome s...  2440    0.0  
RSCD01000041.1 Saitozyma podzolica strain DSM 27192 scaffold_41, ...  2433    0.0  
JALAIP010002631.1 Caloplaca aegaea isolate LIQ143CAAG scaffold_26...  2427    0.0  
JAMALP010000010.1 Cutaneotrichosporon sp. PT3311B ctg_10, whole g...  2412    0.0  
JAMALO010000017.1 Cutaneotrichosporon sp. PA3318 ctg_17, whole ge...  2412    0.0  
JAHXHD010001605.1 Papiliotrema terrestris strain LS28 unplaced-10...  2412    0.0  
JALJEG010000101.1 Apiotrichum siamense strain L8in5 NODE_101_leng...  2401    0.0  
JAIGNX010000036.1 Cutaneotrichosporon dermatis strain NICC30027 S...  2398    0.0  
JAIGNX010000006.1 Cutaneotrichosporon dermatis strain NICC30027 S...  2398    0.0  
BEDW01000020.1 Cutaneotrichosporon arboriformis DNA, scaffold: sc...  2392    0.0  
CP086717.1 Vanrija pseudolonga isolate DUCC4014 chromosome 4          2383    0.0  
JAMALS010000003.1 Pascua sp. PK3308B-1 ctg_3, whole genome shotgu...  2379    0.0  
JAMFRD010000198.1 Pascua sp. PH4015B ctg_199, whole genome shotgu...  2379    0.0  
JAMALR010000011.1 Pascua sp. PH3313A ctg_11, whole genome shotgun...  2379    0.0  
JAMALQ010000137.1 Pascua sp. PH3615 ctg_137, whole genome shotgun...  2379    0.0  
JAMFRE010000187.1 Pascua sp. PL2904B ctg_187, whole genome shotgu...  2379    0.0  
JAMYHU010000003.1 Trichosporon sp. P6006 ctg_3, whole genome shot...  2377    0.0  
JAMYHV010000178.1 Trichosporon sp. PG3703 ctg_178, whole genome s...  2377    0.0  
JAMYHW010000003.1 Trichosporon sp. LN7006B ctg_3, whole genome sh...  2377    0.0  
JAMAMB010000006.1 Trichosporonaceae sp. PL3408A ctg_6, whole geno...  2374    0.0  
JAMAMA010000005.1 Trichosporonaceae sp. PDH3307A ctg_5, whole gen...  2374    0.0  
BEDX01000012.1 Cutaneotrichosporon daszewskae DNA, scaffold: scaf...  2366    0.0  
JAMALZ010000002.1 Trichosporon sp. PB005A ctg_2, whole genome sho...  2366    0.0  
SSXJ01000404.1 Cryptococcus neoformans AD hybrid strain CBS 132 t...  2359    0.0  
QPMP01000167.1 Colletotrichum tropicale strain CgS9275 KSG_CgS927...  2355    0.0  
JH977602.1 Trichosporon asahii var. asahii CBS 2479 unplaced geno...  2350    0.0  
NW_014040855.1 Trichosporon asahii var. asahii CBS 2479 unplaced ...  2350    0.0  
RSCE01000026.1 Apiotrichum porosum strain DSM 27194 scaffold_26, ...  2314    0.0  
RSCE01000022.1 Apiotrichum porosum strain DSM 27194 scaffold_22, ...  2314    0.0  
NW_021167133.1 Apiotrichum porosum strain DSM 27194 chromosome Un...  2314    0.0  
NW_021167129.1 Apiotrichum porosum strain DSM 27194 chromosome Un...  2314    0.0  
JAMALM010001433.1 Cutaneotrichosporon sp. P10-008 ctg_1433, whole...  2265    0.0  
MCFC01000139.1 Naematelia encephala strain 68-887.2 BCR39scaffold...  2252    0.0  
JAKFAO010000004.1 Naematelia aurantialba strain NX-20 Contig4, wh...  2230    0.0  
JAMYHL010000155.1 Apiotrichum sp. Y4204 ctg_155, whole genome sho...  2194    0.0  
PQXP01000239.1 Apiotrichum akiyoshidainum strain HP2023 Contig964...  2189    0.0  
PQXP01001036.1 Apiotrichum akiyoshidainum strain HP2023 Contig111...  2189    0.0  
PQXP01001050.1 Apiotrichum akiyoshidainum strain HP2023 Contig122...  2187    0.0  
JALAIM010001695.1 Xanthoria sp. 1 TBL-2021 isolate LIQ80XSP scaff...  2165    0.0  
JAMRJJ010000016.1 Dioszegia hungarica strain Y1 Contig9, whole ge...  2143    0.0  
PQXP01001035.1 Apiotrichum akiyoshidainum strain HP2023 Contig111...  2137    0.0  
JAMRJJ010000013.1 Dioszegia hungarica strain Y1 Contig24, whole g...  2109    0.0  
JAMRJJ010000007.1 Dioszegia hungarica strain Y1 Contig22, whole g...  2109    0.0  
JAMRJJ010000023.1 Dioszegia hungarica strain Y1 Contig21, whole g...  2109    0.0  
JAMRJJ010000004.1 Dioszegia hungarica strain Y1 Contig19, whole g...  2109    0.0  
JAMRJJ010000024.1 Dioszegia hungarica strain Y1 Contig20, whole g...  2106    0.0  
JAMRJJ010000020.1 Dioszegia hungarica strain Y1 Contig23, whole g...  2097    0.0  
JAIFAB010000018.1 Filobasidium floriforme strain CBS 6241 HD553sc...  2093    0.0  
NW_025763639.1 Filobasidium floriforme strain CBS 6241 chromosome...  2093    0.0  
SWKT01000207.1 Neopestalotiopsis sp. 37M scaffold_208, whole geno...  2087    0.0  
JAMRJJ010000019.1 Dioszegia hungarica strain Y1 Contig5, whole ge...  2087    0.0  
PQXP01000592.1 Apiotrichum akiyoshidainum strain HP2023 Contig268...  2078    0.0  
JAKLMH010000020.1 Fungal sp. FJII-L8-SW-PAB2 NODE_20_length_44271...  2078    0.0  
JH711537.1 Tremella mesenterica DSM 1558 unplaced genomic scaffol...  2026    0.0  
NW_006711234.1 Tremella mesenterica DSM 1558 unplaced genomic sca...  2026    0.0  
JADPYG010000089.1 Vishniacozyma victoriae isolate T18_1_22C Conti...  1967    0.0  
JADPYF010000119.1 Tetracladium sp. T11_2_10C Contig_119, whole ge...  1967    0.0  
BRDD01000307.1 Tremella fuciformis NBRC 9317 DNA, KCNB80TF.307, w...  1954    0.0  
JAAZPX010000111.1 Papiliotrema laurentii strain IF7SW-F4 scaffold...  1953    0.0  
JANEWO010000736.1 Tausonia pullulans strain CRUB 1754 NODE_736_le...  1917    0.0  
JADCQV010000005.1 Mrakiaceae sp. VS III B KN 2 VS-III-B-KN-2_cont...  1917    0.0  
BRDC01000066.1 Tremella yokohamensis NBRC 100148 DNA, KCNB35TY.66...  1914    0.0  
LOEC01000834.1 Mrakia psychrophila strain NN053900 MPSYg834, whol...  1892    0.0  
BBPU01000016.1 Mrakia blollopis SK-4 DNA, contig: SK4n2002, whole...  1892    0.0  
BBPU01000017.1 Mrakia blollopis SK-4 DNA, contig: SK4n2003, whole...  1892    0.0  
BBPU01000018.1 Mrakia blollopis SK-4 DNA, contig: SK4n2004, whole...  1892    0.0  
BBPU01000019.1 Mrakia blollopis SK-4 DNA, contig: SK4n2005, whole...  1892    0.0  
BBPU01000022.1 Mrakia blollopis SK-4 DNA, contig: SK4n2008, whole...  1892    0.0  
BBPU01000024.1 Mrakia blollopis SK-4 DNA, contig: SK4n2010, whole...  1892    0.0  
BBPU01000025.1 Mrakia blollopis SK-4 DNA, contig: SK4n2011, whole...  1892    0.0  
BBPU01000026.1 Mrakia blollopis SK-4 DNA, contig: SK4n2012, whole...  1892    0.0  
BBPU01000027.1 Mrakia blollopis SK-4 DNA, contig: SK4n2013, whole...  1892    0.0  
BBPU01000028.1 Mrakia blollopis SK-4 DNA, contig: SK4n2014, whole...  1892    0.0  
BBPU01000029.1 Mrakia blollopis SK-4 DNA, contig: SK4n2015, whole...  1892    0.0  
BBPU01000032.1 Mrakia blollopis SK-4 DNA, contig: SK4n2018, whole...  1892    0.0  
BBPU01000033.1 Mrakia blollopis SK-4 DNA, contig: SK4n2019, whole...  1892    0.0  
BBPU01000034.1 Mrakia blollopis SK-4 DNA, contig: SK4n2020, whole...  1892    0.0  
BBPU01000035.1 Mrakia blollopis SK-4 DNA, contig: SK4n2021, whole...  1892    0.0  
BBPU01000037.1 Mrakia blollopis SK-4 DNA, contig: SK4n2023, whole...  1892    0.0  
BBPU01000038.1 Mrakia blollopis SK-4 DNA, contig: SK4n2024, whole...  1892    0.0  
BBPU01000040.1 Mrakia blollopis SK-4 DNA, contig: SK4n2026, whole...  1892    0.0  
BBPU01000041.1 Mrakia blollopis SK-4 DNA, contig: SK4n2027, whole...  1892    0.0  
BBPU01000042.1 Mrakia blollopis SK-4 DNA, contig: SK4n2028, whole...  1892    0.0  
BBPU01000048.1 Mrakia blollopis SK-4 DNA, contig: SK4n2034, whole...  1892    0.0  
BBPU01000021.1 Mrakia blollopis SK-4 DNA, contig: SK4n2007, whole...  1890    0.0  
BBPU01000030.1 Mrakia blollopis SK-4 DNA, contig: SK4n2016, whole...  1890    0.0  
JAMALH010000007.1 Filobasidiaceae sp. PG3902-1 ctg_7, whole genom...  1888    0.0  
JAMALI010000176.1 Filobasidiaceae sp. PT2105A ctg_176, whole geno...  1888    0.0  
PQXP01001049.1 Apiotrichum akiyoshidainum strain HP2023 Contig122...  1886    0.0  
BRON01000014.1 Mrakia gelida MGH-2 DNA, scaffold_14, whole genome...  1886    0.0  
BBPU01000049.1 Mrakia blollopis SK-4 DNA, contig: SK4n2035, whole...  1884    0.0  
BBPU01000039.1 Mrakia blollopis SK-4 DNA, contig: SK4n2025, whole...  1881    0.0  
BBPU01000036.1 Mrakia blollopis SK-4 DNA, contig: SK4n2022, whole...  1879    0.0  
JACGZH010000010.1 Phaffia rhodozyma strain CBS 6938 QXden1.PacBio...  1862    0.0  
JACGZH010000007.1 Phaffia rhodozyma strain CBS 6938 QXden1.PacBio...  1862    0.0  
JACGZH010000006.1 Phaffia rhodozyma strain CBS 6938 QXden1.PacBio...  1862    0.0  
JACGZH010000019.1 Phaffia rhodozyma strain CBS 6938 QXden1.PacBio...  1862    0.0  
JACGZH010000018.1 Phaffia rhodozyma strain CBS 6938 QXden1.PacBio...  1862    0.0  
JACGZH010000015.1 Phaffia rhodozyma strain CBS 6938 QXden1.PacBio...  1862    0.0  
JACGZH010000014.1 Phaffia rhodozyma strain CBS 6938 QXden1.PacBio...  1862    0.0  
JACGZH010000013.1 Phaffia rhodozyma strain CBS 6938 QXden1.PacBio...  1862    0.0  
JACGZH010000001.1 Phaffia rhodozyma strain CBS 6938 QXden1.PacBio...  1862    0.0  
BBPU01000045.1 Mrakia blollopis SK-4 DNA, contig: SK4n2031, whole...  1844    0.0  
BBPU01000043.1 Mrakia blollopis SK-4 DNA, contig: SK4n2029, whole...  1842    0.0  
JTLS01001059.1 Basidioascus undulatus strain DAOM 241956 scaffold...  1790    0.0  
RRYC01000010.1 Quambalaria eucalypti isolate CMW1101 Contig000001...  1766    0.0  
JAAVVI010000020.1 Golubevia sp. BC0902 NODE_20_length_698752_cov_...  1755    0.0  
JAAVVH010000097.1 Golubevia sp. BC0812 NODE_97_length_8604_cov_44...  1755    0.0  
JAAVVG010000034.1 Golubevia sp. BC0850 NODE_34_length_134215_cov_...  1755    0.0  
JAKRRZ010004275.1 Podosphaera aphanis isolate DRCT72020 contig_42...  1755    0.0  
SEOQ01000808.1 Dentipellis fragilis strain DSM 105465 Contig_808,...  1748    0.0  
JAACJP010000158.1 Tricholomella constricta strain CBS 661.87 188_...  1716    0.0  
JAACJK010000118.1 Tulosesus angulatus strain CBS 175.51 unitig_43...  1716    0.0  
JAACJK010000156.1 Tulosesus angulatus strain CBS 175.51 unitig_43...  1716    0.0  
JAACJK010000269.1 Tulosesus angulatus strain CBS 175.51 unitig_43...  1716    0.0  
JAACJK010000215.1 Tulosesus angulatus strain CBS 175.51 unitig_41...  1716    0.0  
JAACJK010000181.1 Tulosesus angulatus strain CBS 175.51 unitig_41...  1716    0.0  
JAACJK010000104.1 Tulosesus angulatus strain CBS 175.51 unitig_40...  1716    0.0  
JAACJK010000071.1 Tulosesus angulatus strain CBS 175.51 unitig_39...  1716    0.0  
JAACJK010000188.1 Tulosesus angulatus strain CBS 175.51 unitig_39...  1716    0.0  
JAACJK010000105.1 Tulosesus angulatus strain CBS 175.51 unitig_38...  1716    0.0  
JAACJK010000024.1 Tulosesus angulatus strain CBS 175.51 unitig_38...  1716    0.0  
JAACJK010000212.1 Tulosesus angulatus strain CBS 175.51 unitig_38...  1716    0.0  
JAACJK010000218.1 Tulosesus angulatus strain CBS 175.51 unitig_38...  1716    0.0  
JAACJK010000056.1 Tulosesus angulatus strain CBS 175.51 unitig_38...  1716    0.0  
JAACJK010000159.1 Tulosesus angulatus strain CBS 175.51 unitig_37...  1716    0.0  
JAACJK010000130.1 Tulosesus angulatus strain CBS 175.51 unitig_35...  1716    0.0  
JAACJK010000132.1 Tulosesus angulatus strain CBS 175.51 unitig_35...  1716    0.0  
JAACJK010000239.1 Tulosesus angulatus strain CBS 175.51 unitig_35...  1716    0.0  
JAACJK010000108.1 Tulosesus angulatus strain CBS 175.51 unitig_34...  1716    0.0  
JAACJK010000259.1 Tulosesus angulatus strain CBS 175.51 unitig_11...  1716    0.0  
JAACJK010000100.1 Tulosesus angulatus strain CBS 175.51 unitig_47...  1711    0.0  
JAACJK010000271.1 Tulosesus angulatus strain CBS 175.51 unitig_41...  1711    0.0  
JAACJK010000042.1 Tulosesus angulatus strain CBS 175.51 unitig_42...  1709    0.0  
SAXG01000157.1 Amylostereum areolatum strain HG-01 Scaffold157, w...  1709    0.0  
CALYLX010000161.1 Clitopilus passeckerianus genome assembly, cont...  1707    0.0  
JAACJK010000133.1 Tulosesus angulatus strain CBS 175.51 unitig_35...  1698    0.0  
JAACJK010000194.1 Tulosesus angulatus strain CBS 175.51 unitig_48...  1694    0.0  
CM008257.1 Phellinus noxius strain FFPRI411160 chromosome 7, whol...  1688    0.0  
CP046235.1 Malassezia furfur isolate CBS14141 chromosome 2            1676    0.0  
MAPW01000073.1 Tilletia indica strain PSWKBGH_1 scaffold73_size19...  1668    0.0  
MAPW01000327.1 Tilletia indica strain PSWKBGH_1 scaffold328_size1...  1668    0.0  
MAPW01000312.1 Tilletia indica strain PSWKBGH_1 scaffold313_size1...  1668    0.0  
MAPW01000285.1 Tilletia indica strain PSWKBGH_1 scaffold286_size2...  1668    0.0  
RDSH01000014.1 Tilletia walkeri strain DAOMC 238049 scaffold_14, ...  1668    0.0  
HE999567.1 Malassezia sympodialis ATCC 42132 genomic scaffold, ms...  1653    0.0  
BCKY01000012.1 Malassezia japonica DNA, scaffold: scaffold_11, st...  1653    0.0  
NW_017387817.1 Malassezia sympodialis ATCC 42132 genomic scaffold...  1653    0.0  
JAJIRY010000273.1 Psilocybe mexicana strain FSU 13617 tig00000319...  1650    0.0  
JAMJXE010000001.1 Tilletia setariae strain WJ-1 Scaffold1, whole ...  1646    0.0  
CM045718.1 Inonotus hispidus strain NPCB_001 chromosome 6, whole ...  1642    0.0  
JAACJK010000268.1 Tulosesus angulatus strain CBS 175.51 unitig_47...  1637    0.0  
JAIHLT010000016.1 Inonotus obliquus strain CT5 ctg16, whole genom...  1637    0.0  
CAJHJB010000717.1 Tilletia controversa strain OR genome assembly,...  1635    0.0  
JAIBAA010000019.1 Malassezia arunalokei strain NCCPF 127130 conti...  1635    0.0  
CAJHJB010000927.1 Tilletia controversa strain OR genome assembly,...  1631    0.0  
CAJHJB010000918.1 Tilletia controversa strain OR genome assembly,...  1631    0.0  
CAJHJB010000914.1 Tilletia controversa strain OR genome assembly,...  1631    0.0  
CAJHJB010000913.1 Tilletia controversa strain OR genome assembly,...  1631    0.0  
CAJHJB010000900.1 Tilletia controversa strain OR genome assembly,...  1631    0.0  
CAJHJB010000897.1 Tilletia controversa strain OR genome assembly,...  1631    0.0  
CAJHJB010000894.1 Tilletia controversa strain OR genome assembly,...  1631    0.0  
CAJHJB010000893.1 Tilletia controversa strain OR genome assembly,...  1631    0.0  
CAJHJB010000892.1 Tilletia controversa strain OR genome assembly,...  1631    0.0  
CAJHJB010000883.1 Tilletia controversa strain OR genome assembly,...  1631    0.0  
CAJHJB010000873.1 Tilletia controversa strain OR genome assembly,...  1631    0.0  
CAJHJB010000866.1 Tilletia controversa strain OR genome assembly,...  1631    0.0  
CAJHJB010000826.1 Tilletia controversa strain OR genome assembly,...  1631    0.0  
CAJHJB010000808.1 Tilletia controversa strain OR genome assembly,...  1631    0.0  
CAJHJB010000800.1 Tilletia controversa strain OR genome assembly,...  1631    0.0  
CAJHJB010000774.1 Tilletia controversa strain OR genome assembly,...  1631    0.0  
CAJHJB010000754.1 Tilletia controversa strain OR genome assembly,...  1631    0.0  
CAJHJB010000746.1 Tilletia controversa strain OR genome assembly,...  1631    0.0  
CAJHJB010000744.1 Tilletia controversa strain OR genome assembly,...  1631    0.0  
CAJHJB010000741.1 Tilletia controversa strain OR genome assembly,...  1631    0.0  
CAJHJB010000732.1 Tilletia controversa strain OR genome assembly,...  1631    0.0  
CAJHJB010000722.1 Tilletia controversa strain OR genome assembly,...  1631    0.0  
CAJHJB010000708.1 Tilletia controversa strain OR genome assembly,...  1631    0.0  
CAJHJB010000697.1 Tilletia controversa strain OR genome assembly,...  1631    0.0  
CAJHJB010000687.1 Tilletia controversa strain OR genome assembly,...  1631    0.0  
CAJHJB010000682.1 Tilletia controversa strain OR genome assembly,...  1631    0.0  
CAJHJB010000671.1 Tilletia controversa strain OR genome assembly,...  1631    0.0  
CAJHJB010000663.1 Tilletia controversa strain OR genome assembly,...  1631    0.0  
CAJHJB010000646.1 Tilletia controversa strain OR genome assembly,...  1631    0.0  
CAJHJB010000638.1 Tilletia controversa strain OR genome assembly,...  1631    0.0  
CAJHJB010000633.1 Tilletia controversa strain OR genome assembly,...  1631    0.0  
CAJHJB010000622.1 Tilletia controversa strain OR genome assembly,...  1631    0.0  
CAJHJB010000617.1 Tilletia controversa strain OR genome assembly,...  1631    0.0  
CAJHJB010000602.1 Tilletia controversa strain OR genome assembly,...  1631    0.0  
CAJHJB010000576.1 Tilletia controversa strain OR genome assembly,...  1631    0.0  
CAJHJB010000572.1 Tilletia controversa strain OR genome assembly,...  1631    0.0  
CAJHJB010000548.1 Tilletia controversa strain OR genome assembly,...  1631    0.0  
CAJHJB010000542.1 Tilletia controversa strain OR genome assembly,...  1631    0.0  
CAJHJB010000541.1 Tilletia controversa strain OR genome assembly,...  1631    0.0  
CAJHJB010000538.1 Tilletia controversa strain OR genome assembly,...  1631    0.0  
CAJHJB010000531.1 Tilletia controversa strain OR genome assembly,...  1631    0.0  
CAJHJB010000529.1 Tilletia controversa strain OR genome assembly,...  1631    0.0  
CAJHJB010000527.1 Tilletia controversa strain OR genome assembly,...  1631    0.0  
CAJHJB010000516.1 Tilletia controversa strain OR genome assembly,...  1631    0.0  
CAJHJB010000511.1 Tilletia controversa strain OR genome assembly,...  1631    0.0  
CAJHJB010000508.1 Tilletia controversa strain OR genome assembly,...  1631    0.0  
CAJHJB010000505.1 Tilletia controversa strain OR genome assembly,...  1631    0.0  
CAJHJB010000486.1 Tilletia controversa strain OR genome assembly,...  1631    0.0  
CAJHJB010000483.1 Tilletia controversa strain OR genome assembly,...  1631    0.0  
CAJHJB010000481.1 Tilletia controversa strain OR genome assembly,...  1631    0.0  
CAJHJB010000475.1 Tilletia controversa strain OR genome assembly,...  1631    0.0  
CAJHJB010000472.1 Tilletia controversa strain OR genome assembly,...  1631    0.0  
CAJHJB010000456.1 Tilletia controversa strain OR genome assembly,...  1631    0.0  
CAJHJB010000447.1 Tilletia controversa strain OR genome assembly,...  1631    0.0  
CAJHJB010000442.1 Tilletia controversa strain OR genome assembly,...  1631    0.0  
CAJHJB010000414.1 Tilletia controversa strain OR genome assembly,...  1631    0.0  
CAJHJB010000398.1 Tilletia controversa strain OR genome assembly,...  1631    0.0  
CAJHJB010000391.1 Tilletia controversa strain OR genome assembly,...  1631    0.0  
CAJHJB010000387.1 Tilletia controversa strain OR genome assembly,...  1631    0.0  
CAJHJB010000380.1 Tilletia controversa strain OR genome assembly,...  1631    0.0  
CAJHJB010000364.1 Tilletia controversa strain OR genome assembly,...  1631    0.0  
CAJHJB010000316.1 Tilletia controversa strain OR genome assembly,...  1631    0.0  
CAJHJB010000307.1 Tilletia controversa strain OR genome assembly,...  1631    0.0  
CAJHJB010000275.1 Tilletia controversa strain OR genome assembly,...  1631    0.0  
CAJHJB010000257.1 Tilletia controversa strain OR genome assembly,...  1631    0.0  
CAJHJB010000225.1 Tilletia controversa strain OR genome assembly,...  1631    0.0  
CAJHJB010000221.1 Tilletia controversa strain OR genome assembly,...  1631    0.0  
CAJHJB010000162.1 Tilletia controversa strain OR genome assembly,...  1631    0.0  
CAJHJB010000060.1 Tilletia controversa strain OR genome assembly,...  1631    0.0  
LAXH01000427.1 Tilletia horrida strain QB-1 smut0427, whole genom...  1629    0.0  
CAJHJB010000961.1 Tilletia controversa strain OR genome assembly,...  1626    0.0  
CAJHJB010000908.1 Tilletia controversa strain OR genome assembly,...  1626    0.0  
CAJHJB010000907.1 Tilletia controversa strain OR genome assembly,...  1626    0.0  
CAJHJB010000852.1 Tilletia controversa strain OR genome assembly,...  1626    0.0  
CAJHJB010000799.1 Tilletia controversa strain OR genome assembly,...  1626    0.0  
CAJHJB010000787.1 Tilletia controversa strain OR genome assembly,...  1626    0.0  
CAJHJB010000714.1 Tilletia controversa strain OR genome assembly,...  1626    0.0  
CAJHJB010000692.1 Tilletia controversa strain OR genome assembly,...  1626    0.0  
CAJHJB010000666.1 Tilletia controversa strain OR genome assembly,...  1626    0.0  
CAJHJB010000621.1 Tilletia controversa strain OR genome assembly,...  1626    0.0  
CAJHJB010000610.1 Tilletia controversa strain OR genome assembly,...  1626    0.0  
CAJHJB010000605.1 Tilletia controversa strain OR genome assembly,...  1626    0.0  
CAJHJB010000540.1 Tilletia controversa strain OR genome assembly,...  1626    0.0  
CAJHJB010000528.1 Tilletia controversa strain OR genome assembly,...  1626    0.0  
CAJHJB010000462.1 Tilletia controversa strain OR genome assembly,...  1626    0.0  
CAJHJB010000461.1 Tilletia controversa strain OR genome assembly,...  1626    0.0  
CAJHJB010000408.1 Tilletia controversa strain OR genome assembly,...  1626    0.0  
CAJHJB010000407.1 Tilletia controversa strain OR genome assembly,...  1626    0.0  
CAJHJB010000172.1 Tilletia controversa strain OR genome assembly,...  1626    0.0  
LNQT01003237.1 Tilletia caries strain 517 76252_contig, whole gen...  1626    0.0  
CAJHJB010000949.1 Tilletia controversa strain OR genome assembly,...  1624    0.0  
CAJHJB010000919.1 Tilletia controversa strain OR genome assembly,...  1624    0.0  
CAJHJB010000791.1 Tilletia controversa strain OR genome assembly,...  1624    0.0  
CAJHJB010000639.1 Tilletia controversa strain OR genome assembly,...  1624    0.0  
CAJHJB010000367.1 Tilletia controversa strain OR genome assembly,...  1624    0.0  
CAJHJB010000295.1 Tilletia controversa strain OR genome assembly,...  1624    0.0  
CAJHJB010000191.1 Tilletia controversa strain OR genome assembly,...  1624    0.0  
CP030254.1 Malassezia restricta strain KCTC 27527 chromosome IV, ...  1624    0.0  
NC_040196.1 Malassezia restricta chromosome IV, complete sequence     1624    0.0  
CAJHJB010000618.1 Tilletia controversa strain OR genome assembly,...  1622    0.0  
MAPW01000366.1 Tilletia indica strain PSWKBGH_1 scaffold367_size2...  1622    0.0  
LGAV01000016.1 Malassezia pachydermatis strain CBS 1879 scaffold1...  1622    0.0  
NW_017253153.1 Malassezia pachydermatis strain CBS 1879 chromosom...  1622    0.0  
CAJHJB010000889.1 Tilletia controversa strain OR genome assembly,...  1620    0.0  
CAJHJB010000872.1 Tilletia controversa strain OR genome assembly,...  1620    0.0  
CAJHJB010000871.1 Tilletia controversa strain OR genome assembly,...  1620    0.0  
CAJHJB010000868.1 Tilletia controversa strain OR genome assembly,...  1620    0.0  
CAJHJB010000859.1 Tilletia controversa strain OR genome assembly,...  1620    0.0  
CAJHJB010000850.1 Tilletia controversa strain OR genome assembly,...  1620    0.0  
CAJHJB010000831.1 Tilletia controversa strain OR genome assembly,...  1620    0.0  
CAJHJB010000804.1 Tilletia controversa strain OR genome assembly,...  1620    0.0  
CAJHJB010000783.1 Tilletia controversa strain OR genome assembly,...  1620    0.0  
CAJHJB010000726.1 Tilletia controversa strain OR genome assembly,...  1620    0.0  
CAJHJB010000699.1 Tilletia controversa strain OR genome assembly,...  1620    0.0  
CAJHJB010000684.1 Tilletia controversa strain OR genome assembly,...  1620    0.0  
CAJHJB010000655.1 Tilletia controversa strain OR genome assembly,...  1620    0.0  
CAJHJB010000648.1 Tilletia controversa strain OR genome assembly,...  1620    0.0  
CAJHJB010000619.1 Tilletia controversa strain OR genome assembly,...  1620    0.0  
CAJHJB010000596.1 Tilletia controversa strain OR genome assembly,...  1620    0.0  
CAJHJB010000595.1 Tilletia controversa strain OR genome assembly,...  1620    0.0  
CAJHJB010000594.1 Tilletia controversa strain OR genome assembly,...  1620    0.0  
CAJHJB010000570.1 Tilletia controversa strain OR genome assembly,...  1620    0.0  
CAJHJB010000551.1 Tilletia controversa strain OR genome assembly,...  1620    0.0  
CAJHJB010000539.1 Tilletia controversa strain OR genome assembly,...  1620    0.0  
CAJHJB010000532.1 Tilletia controversa strain OR genome assembly,...  1620    0.0  
CAJHJB010000520.1 Tilletia controversa strain OR genome assembly,...  1620    0.0  
CAJHJB010000518.1 Tilletia controversa strain OR genome assembly,...  1620    0.0  
CAJHJB010000496.1 Tilletia controversa strain OR genome assembly,...  1620    0.0  
CAJHJB010000458.1 Tilletia controversa strain OR genome assembly,...  1620    0.0  
CAJHJB010000454.1 Tilletia controversa strain OR genome assembly,...  1620    0.0  
CAJHJB010000422.1 Tilletia controversa strain OR genome assembly,...  1620    0.0  
CAJHJB010000404.1 Tilletia controversa strain OR genome assembly,...  1620    0.0  
CAJHJB010000371.1 Tilletia controversa strain OR genome assembly,...  1620    0.0  
CAJHJB010000348.1 Tilletia controversa strain OR genome assembly,...  1620    0.0  
CAJHJB010000294.1 Tilletia controversa strain OR genome assembly,...  1620    0.0  
CAJHJB010000167.1 Tilletia controversa strain OR genome assembly,...  1620    0.0  
CAJHJB010000159.1 Tilletia controversa strain OR genome assembly,...  1620    0.0  
KZ819651.1 Acaromyces ingoldii strain MCA 4198 unplaced genomic s...  1620    0.0  
NW_020290264.1 Acaromyces ingoldii strain MCA 4198 unplaced genom...  1620    0.0  
CAJHJB010000921.1 Tilletia controversa strain OR genome assembly,...  1618    0.0  
CAJHJB010000672.1 Tilletia controversa strain OR genome assembly,...  1618    0.0  
CAJHJB010000575.1 Tilletia controversa strain OR genome assembly,...  1618    0.0  
CAJHJB010000420.1 Tilletia controversa strain OR genome assembly,...  1618    0.0  
CAJHJB010000396.1 Tilletia controversa strain OR genome assembly,...  1618    0.0  
BBPU01000050.1 Mrakia blollopis SK-4 DNA, contig: SK4n2036, whole...  1618    0.0  
CAJHJB010000677.1 Tilletia controversa strain OR genome assembly,...  1615    0.0  
CAJHJB010000637.1 Tilletia controversa strain OR genome assembly,...  1615    0.0  
CAJHJB010000464.1 Tilletia controversa strain OR genome assembly,...  1615    0.0  
CAJHJB010000460.1 Tilletia controversa strain OR genome assembly,...  1615    0.0  
CAJHJB010000453.1 Tilletia controversa strain OR genome assembly,...  1615    0.0  
CAJHJB010000274.1 Tilletia controversa strain OR genome assembly,...  1615    0.0  
CAJHJB010000911.1 Tilletia controversa strain OR genome assembly,...  1613    0.0  
CAJHJB010000876.1 Tilletia controversa strain OR genome assembly,...  1613    0.0  
CAJHJB010000843.1 Tilletia controversa strain OR genome assembly,...  1613    0.0  
CAJHJB010000836.1 Tilletia controversa strain OR genome assembly,...  1613    0.0  
CAJHJB010000555.1 Tilletia controversa strain OR genome assembly,...  1613    0.0  
LFFY01000031.1 Malassezia equina strain CBS 9969 ME9969_109, whol...  1613    0.0  
CAJHJB010000858.1 Tilletia controversa strain OR genome assembly,...  1611    0.0  
CAJHJB010000643.1 Tilletia controversa strain OR genome assembly,...  1611    0.0  
JAGYHO010000015.1 Malasseziomycetes sp. isolate bin8 NODE_1354_le...  1609    0.0  
AAYY01000016.1 Malassezia globosa CBS 7966 mgl_sf_11.1, whole gen...  1609    0.0  
NW_001849859.1 Malassezia globosa CBS 7966 MGL_SF_11.1, whole gen...  1609    0.0  
CAJHJB010000898.1 Tilletia controversa strain OR genome assembly,...  1607    0.0  
CAJHJB010000626.1 Tilletia controversa strain OR genome assembly,...  1607    0.0  
CDLV01000017.1 Microbotryum violaceum p1A1 Lamole genome assembly...  1604    0.0  
CAJHJB010000624.1 Tilletia controversa strain OR genome assembly,...  1604    0.0  
CAJHJB010000837.1 Tilletia controversa strain OR genome assembly,...  1602    0.0  
CAJHJB010000935.1 Tilletia controversa strain OR genome assembly,...  1598    0.0  
CAJHJB010000882.1 Tilletia controversa strain OR genome assembly,...  1594    0.0  
JACWFO010000095.1 Leucosporidium yakuticum strain VS III D KN 2 V...  1592    0.0  
JAHWDX010000014.1 Microbotryum intermedium strain 1389 MvSilvul-0...  1589    0.0  
JAHWDV010000018.1 Microbotryum scabiosae strain 1118 MvKn-1118-A2...  1587    0.0  
JAHWDV010000017.1 Microbotryum scabiosae strain 1118 MvKn-1118-A2...  1587    0.0  
JAHWDX010000017.1 Microbotryum intermedium strain 1389 MvSilvul-0...  1587    0.0  
JAHWDX010000016.1 Microbotryum intermedium strain 1389 MvSilvul-0...  1587    0.0  
JAHWDX010000015.1 Microbotryum intermedium strain 1389 MvSilvul-0...  1587    0.0  
MWVB01000024.1 Leucosporidium scottii strain PYCC 4405 NODE_24_le...  1581    0.0  
WION01000423.1 Amanita rubescens strain Prilba F5887scaffold_423,...  1581    0.0  
SBHY01000001.1 Malassezia slooffiae strain CBS 7956 unitig0, whol...  1568    0.0  
KZ627157.1 Glaciozyma antarctica PI12 unplaced genomic scaffold s...  1559    0.0  
JAGYWK010000084.1 Rhodotorula sp. VS67 NODE_84_length_33207_cov_2...  1537    0.0  
JANBVD010000023.1 Rhodotorula mucilaginosa strain JY1105 tig00000...  1535    0.0  
JANBVD010000022.1 Rhodotorula mucilaginosa strain JY1105 tig00000...  1535    0.0  
JANBVD010000014.1 Rhodotorula mucilaginosa strain JY1105 tig00000...  1535    0.0  
JANBVD010000013.1 Rhodotorula mucilaginosa strain JY1105 tig00000...  1535    0.0  
JAMALD010000046.1 Rhodotorula sp. S30-09 ctg_46, whole genome sho...  1522    0.0  
QYSD01000090.1 Rhodotorula sp. ZM1 ZM1_90, whole genome shotgun s...  1517    0.0  
JANIBP010000022.1 Rhodotorula sphaerocarpa strain GDMCC 60679 sca...  1513    0.0  
JANIBP010000011.1 Rhodotorula sphaerocarpa strain GDMCC 60679 sca...  1513    0.0  
JANIBP010000032.1 Rhodotorula sphaerocarpa strain GDMCC 60679 sca...  1506    0.0  
PQXP01000879.1 Apiotrichum akiyoshidainum strain HP2023 Contig128...  1500    0.0  
JALAIK010002142.1 Xanthoria steineri isolate LIQ73XASTE-2 scaffol...  1496    0.0  
KQ474094.1 Rhodotorula graminis WP1 unplaced genomic scaffold RHO...  1495    0.0  
NW_017264949.1 Rhodotorula graminis WP1 unplaced genomic scaffold...  1495    0.0  
JANIBP010000029.1 Rhodotorula sphaerocarpa strain GDMCC 60679 sca...  1491    0.0  
JAACJK010000167.1 Tulosesus angulatus strain CBS 175.51 unitig_34...  1489    0.0  
CAKKSX020000011.1 Rhodotorula glutinis strain CBS 20 genome assem...  1485    0.0  
JAJONI010001993.1 Pezicula rhizophila strain FLR13 Scaffold1993, ...  1485    0.0  
JANIBP010000028.1 Rhodotorula sphaerocarpa strain GDMCC 60679 sca...  1480    0.0  
BEDZ01000084.1 Cutaneotrichosporon cyanovorans DNA, scaffold: sca...  1472    0.0  
PJQD01000066.1 Rhodotorula taiwanensis strain MD1149 RTAI_MD1149_...  1471    0.0  
CCYA01000252.1 Ceraceosorus bombacis genome assembly, contig: Sca...  1465    0.0  
CCYA01000142.1 Ceraceosorus bombacis genome assembly, contig: Sca...  1465    0.0  
CCYA01000118.1 Ceraceosorus bombacis genome assembly, contig: Sca...  1465    0.0  
CAKMXE010000014.1 Ustilago vetiveriae strain RK 075 genome assemb...  1463    0.0  
CAKMXE010000008.1 Ustilago vetiveriae strain RK 075 genome assemb...  1463    0.0  
OOIN01000050.1 Ustilago trichophora strain NBRC100155 genome asse...  1463    0.0  
OOIN01000049.1 Ustilago trichophora strain NBRC100155 genome asse...  1463    0.0  
DF238794.1 Pseudozyma hubeiensis SY62 DNA, scaffold: PHS31, whole...  1458    0.0  
CAKMXE010000037.1 Ustilago vetiveriae strain RK 075 genome assemb...  1456    0.0  
JALBYF010000148.1 Tranzscheliella williamsii strain CBS 131475 Sc...  1452    0.0  
CAJHJB010000981.1 Tilletia controversa strain OR genome assembly,...  1437    0.0  
CAJHJB010000760.1 Tilletia controversa strain OR genome assembly,...  1434    0.0  
SPNW01000160.1 Wallemia hederae strain EXF-5753 contig-120_159, w...  1423    0.0  
JH668264.1 Wallemia sebi CBS 633.66 unplaced genomic scaffold WAL...  1419    0.0  
NW_006531999.1 Wallemia mellicola CBS 633.66 unplaced genomic sca...  1419    0.0  
BBPU01000047.1 Mrakia blollopis SK-4 DNA, contig: SK4n2033, whole...  1391    0.0  
BCKX01000014.1 Malassezia dermatis DNA, scaffold: scaffold_13, st...  1389    0.0  
CAJHJB010000973.1 Tilletia controversa strain OR genome assembly,...  1376    0.0  
BBPU01000023.1 Mrakia blollopis SK-4 DNA, contig: SK4n2009, whole...  1338    0.0  
BBPU01000031.1 Mrakia blollopis SK-4 DNA, contig: SK4n2017, whole...  1321    0.0  
CAJHJB010000862.1 Tilletia controversa strain OR genome assembly,...  1290    0.0  
JAMALN010001036.1 Cutaneotrichosporon sp. PK4640 ctg_1036, whole ...  1284    0.0  
CAJHJB010000702.1 Tilletia controversa strain OR genome assembly,...  1256    0.0  
JH795862.1 Dacryopinax primogenitus strain DJM-731 SS1 chromosome...  1199    0.0  
NW_024467205.1 Dacryopinax primogenitus strain DJM-731 SS1 chromo...  1199    0.0  
LNQT01001470.1 Tilletia caries strain 517 73910_contig, whole gen...  1194    0.0  
BCHO01000048.1 Tilletiopsis pallescens DNA, scaffold: scaffold_47...  1192    0.0  
CAJHJB010000947.1 Tilletia controversa strain OR genome assembly,...  1173    0.0  
LNQT01003352.1 Tilletia caries strain 517 76388_contig, whole gen...  1146    0.0  
CAUG01000044.1 Cryptococcus flavescens NRRL Y-50378 WGS project C...  1133    0.0  
JAAAIS010001536.1 Podila minutissima strain AD069 scaffold_1536, ...  1122    0.0  
JAAAUX010001088.1 Podila horticola strain CK413 scaffold_1088, wh...  1122    0.0  
JAAAIE010001630.1 Podila clonocystis strain AM1000 scaffold_1630,...  1122    0.0  
JAAAIK010001414.1 Podila epicladia strain KOD1059 scaffold_1414, ...  1122    0.0  
DF820202.1 Taphrina populina JCM 22190 DNA, scaffold: Tp.scaffold...  1118    0.0  
JAAAIY010000578.1 Actinomortierella wolfii strain NRRL 6351 scaff...  1116    0.0  
JAAAJB010000268.1 Actinomortierella ambigua strain BC1065 scaffol...  1116    0.0  
JAAAUE010006280.1 Haplosporangium bisporale strain Z 9 scaffold_2...  1116    0.0  
JAMKHU010000027.1 Podila humilis isolate PMI 1414 BYD32scaffold_2...  1116    0.0  
JAAAIV010000327.1 Mortierella sp. GBA30 scaffold_327, whole genom...  1116    0.0  
KN042436.1 Mortierella verticillata NRRL 6337 unplaced genomic sc...  1114    0.0  
PPJV01000150.1 Lipomyces japonicus strain NRRL Y-17848 flattened_...  1114    0.0  
RHDT01000317.1 Taphrina sp. SM11 NODE_76_length_8098_cov_157.673_...  1112    0.0  
JAAAUQ010001733.1 Linnemannia schmuckeri strain NRRL 6426 scaffol...  1110    0.0  
JAAAUN010000177.1 Mortierella sp. GBA35 scaffold_177, whole genom...  1110    0.0  
JAAAHU010000524.1 Linnemannia zychae strain NRRL 2592 scaffold_52...  1110    0.0  
JAAAUP010001918.1 Mortierella sp. 14UC scaffold_1918, whole genom...  1110    0.0  
JAAAIX010000860.1 Mortierella sp. NVP41 scaffold_860, whole genom...  1110    0.0  
JAAAUH010002713.1 Haplosporangium sp. Z 27 scaffold_2713, whole g...  1110    0.0  
JAAAVE010001888.1 Podila epigama strain NRRL 5512 scaffold_1888, ...  1110    0.0  
QZWT01000967.1 Cochlonema odontosperma isolate E-All NODE_2238_le...  1109    0.0  
JAGSXK010000004.1 Linnemannia elongata strain MPI-CAGE-AA-0104 BK...  1109    0.0  
JAGSXK010000038.1 Linnemannia elongata strain MPI-CAGE-AA-0104 BK...  1109    0.0  
RHGH01000014.1 Taphrina pruni strain CBS 358.35 Tpru_14, whole ge...  1107    0.0  
DF819773.1 Taphrina flavorubra JCM 22207 DNA, scaffold: Tf.scaffo...  1107    0.0  
RHGG01000031.1 Taphrina deformans strain CBS 355.35 TD_31, whole ...  1107    0.0  
WAEK01000025.1 Mortierella sp. BCC40632 OMort_C25, whole genome s...  1107    0.0  
JALIRG010000001.1 Mortierella alpina strain ATCC 32222 tig0000002...  1105    0.0  
JALIGY010000001.1 Linnemannia amoeboidea strain CBS 889.72 tig000...  1105    0.0  
JAAAUM010002607.1 Mortierella sp. AM989 scaffold_2607, whole geno...  1105    0.0  
JAAAUL010002261.1 Mortierella sp. AD031 scaffold_2261, whole geno...  1105    0.0  
BQFW01000018.1 Entomortierella parvispora E1425 DNA, utg18Mp, who...  1105    0.0  
BQFW01000011.1 Entomortierella parvispora E1425 DNA, utg11Mp, who...  1105    0.0  
BQFW01000005.1 Entomortierella parvispora E1425 DNA, utg5Mp, whol...  1105    0.0  
PPJW01000181.1 Lipomyces sp. NRRL Y-11553 NODE_181_length_5280_co...  1103    0.0  
WAEK01000005.1 Mortierella sp. BCC40632 OMort_C05, whole genome s...  1103    0.0  
JAGSXK010000031.1 Linnemannia elongata strain MPI-CAGE-AA-0104 BK...  1103    0.0  
QXMI01000178.1 Protomyces sp. C29 29_NODE_49_length_8485_cov_182....  1101    0.0  
JAGJTG010000017.1 Lipomyces starkeyi strain AS 2.1560 Contig17, w...  1101    0.0  
JAGJTG010000012.1 Lipomyces starkeyi strain AS 2.1560 Contig12, w...  1101    0.0  
QXDR01000415.1 Protomyces inundatus strain NRRL Y-6349 Pf20_NODE_...  1101    0.0  
MCFI01000026.1 Protomyces lactucae-debilis strain 12-1054 BCR37sc...  1101    0.0  
WAEK01000044.1 Mortierella sp. BCC40632 OMort_C44, whole genome s...  1101    0.0  
VWSI01000066.1 Taphrina betulina strain UCD315 UCD_315_NODE_66_le...  1101    0.0  
NW_024468018.1 Protomyces lactucae-debilis strain 12-1054 chromos...  1101    0.0  
MCFE01000866.1 Basidiobolus meristosporus CBS 931.73 K493scaffold...  1099    0.0  
MCFE01000829.1 Basidiobolus meristosporus CBS 931.73 K493scaffold...  1099    0.0  
MCFE01000169.1 Basidiobolus meristosporus CBS 931.73 K493scaffold...  1099    0.0  
JAAAIP010001249.1 Dissophora globulifera strain REB-010B scaffold...  1099    0.0  
BQFW01000016.1 Entomortierella parvispora E1425 DNA, utg16Mp, who...  1099    0.0  
JALIRG010000030.1 Mortierella alpina strain ATCC 32222 tig0008046...  1098    0.0  
JALBUQ010000245.1 Pseudohyphozyma bogoriensis strain ATCC 18809 N...  1098    0.0  
JALBUQ010000185.1 Pseudohyphozyma bogoriensis strain ATCC 18809 N...  1098    0.0  
JALBUQ010000147.1 Pseudohyphozyma bogoriensis strain ATCC 18809 N...  1098    0.0  
JAAAHW010006385.1 Modicella reniformis strain MES-2147 scaffold_5...  1094    0.0  
JAAAUJ010000277.1 Haplosporangium sp. Z 767 scaffold_277, whole g...  1094    0.0  
JAAAIG010002503.1 Gryganskiella cystojenkinii strain 1230 scaffol...  1094    0.0  
MCFF01000124.1 Lobosporangium transversale strain NRRL 3116 BCR41...  1094    0.0  
JAAAVA010001802.1 Mortierella sp. NVP85 scaffold_1802, whole geno...  1094    0.0  
NW_019029102.1 Lobosporangium transversale strain NRRL 3116 chrom...  1094    0.0  
JAAAUO010000718.1 Mortierella sp. GBA39 scaffold_718, whole genom...  1092    0.0  
WAEK01000035.1 Mortierella sp. BCC40632 OMort_C35, whole genome s...  1092    0.0  
JALLLQ010000099.1 Mortierella sp. GBAus27b B0O80scaffold_99, whol...  1088    0.0  
PPNT01000111.1 Cyberlindnera xylosilytica strain NRRL YB-2097 fla...  1086    0.0  
PPJU01000051.1 Lipomyces doorenjongii strain NRRL Y-27504 NODE_51...  1086    0.0  
PEGC01000316.1 Cladosporium sp. SL-16 contig316, whole genome sho...  1085    0.0  
PPNF02000006.1 Middelhovenomyces tepae strain NRRL Y-17670 NODE_6...  1083    0.0  
PPLI01000098.1 Cyberlindnera misumaiensis strain NRRL Y-17389 fla...  1083    0.0  
PPLU02000035.1 [Candida] montana strain NRRL Y-17326 NODE_35_leng...  1083    0.0  
LJCY02000024.1 Chrysoporthe cubensis strain CMW 10028 tig25, whol...  1075    0.0  
PPNG01000187.1 Kurtzmaniella cleridarum strain NRRL Y-48386 flatt...  1075    0.0  
QAGG01000433.1 Penicillium sp. MA 6036 contig00433, whole genome ...  1074    0.0  
PPNR02000093.1 Cyberlindnera saturnus strain NRRL Y-17396 flatten...  1072    0.0  
JACVEX010000009.1 Cyberlindnera subsufficiens strain NG8.2 NODE_2...  1072    0.0  
PPLH02000088.1 Cyberlindnera mrakii strain NRRL Y-1364 NODE_88_le...  1072    0.0  
PPNS02000133.1 Cyberlindnera suaveolens strain NRRL Y-17391 NODE_...  1072    0.0  
PPOS02000018.1 Debaryomyces maramus strain NRRL Y-2171 NODE_18_le...  1070    0.0  
PPMP01000092.1 Kurtzmaniella fragi strain NRRL Y-17910 flattened_...  1070    0.0  
JAJDFE010000234.1 Geoglossum glabrum strain SNMEAD4Z8R 234, whole...  1070    0.0  
JAJDFF010000358.1 Geoglossum cookeanum strain AXV2JGJCKQ 358, who...  1070    0.0  
JAKSGJ010000128.1 Aureobasidium sp. TD-062 128, whole genome shot...  1070    0.0  
CAJVOY010000016.1 Penicillium salamii genome assembly, contig: NO...  1070    0.0  
PPOW01000036.1 Debaryomyces subglobosus strain NRRL Y-6666 NODE_3...  1070    0.0  
DS995909.1 Penicillium marneffei ATCC 18224 scf_1105668340730 gen...  1070    0.0  
JAJJJQ010000026.1 Aureobasidium mangrovei isolate SARA-138H conti...  1070    0.0  
MU006139.1 Patellaria atrata CBS 101060 unplaced genomic scaffold...  1070    0.0  


>AE017342.1 Cryptococcus neoformans var. neoformans JEC21 chromosome 2 sequence
Length=1632307

 Score = 3574 bits (1935),  Expect = 0.0
 Identities = 1949/1956 (99%), Gaps = 0/1956 (0%)
 Strand=Plus/Minus

Query  1       CAAGGTTTCCGTAGGTGAACCTGCGGAAGGATCAGTAGAGAATATTGGACTTCGGTCCAT  60
               |||||||||||||||||||||||||||||||||||||||||||||||||||| |||||||
Sbjct  279892  CAAGGTTTCCGTAGGTGAACCTGCGGAAGGATCAGTAGAGAATATTGGACTTTGGTCCAT  279833

Query  61      TTATCTACCCATCTACACCTGTGAACTGTTTATGTGCTTCGGCACGTTTTACACAAACTT  120
               ||||||||||||||||||||||||||||||||||||||||||||||||||||||||||||
Sbjct  279832  TTATCTACCCATCTACACCTGTGAACTGTTTATGTGCTTCGGCACGTTTTACACAAACTT  279773

Query  121     CTAAATGTAATGAATGTAATCTTATTATAACAATAATAAAACTTTCAACAACGGATCTCT  180
               ||||||||||||||||||||| ||||||||||||||||||||||||||||||||||||||
Sbjct  279772  CTAAATGTAATGAATGTAATCATATTATAACAATAATAAAACTTTCAACAACGGATCTCT  279713

Query  181     TGGCTTCCACATCGATGAAGAACGCAGCGAAATGCGATAAGTAATGTGAATTGCAGAATT  240
               ||||||||||||||||||||||||||||||||||||||||||||||||||||||||||||
Sbjct  279712  TGGCTTCCACATCGATGAAGAACGCAGCGAAATGCGATAAGTAATGTGAATTGCAGAATT  279653

Query  241     CAGTGAATCATCGAATCTTTGAACGCAACTTGCGCCCTTTGGTATTCCGAAGGGCATGCC  300
               |||||||||||||| |||||||||||||||||||||||||||||||||||||||||||||
Sbjct  279652  CAGTGAATCATCGAGTCTTTGAACGCAACTTGCGCCCTTTGGTATTCCGAAGGGCATGCC  279593

Query  301     TGTTTGAGAGTCATGAAAATCTCAATCCCTCGGGTTTTATTACCTGTTGGACTTGGATTT  360
               ||||||||||||||||||||||||||||||||||||||||||||||||||||||||||||
Sbjct  279592  TGTTTGAGAGTCATGAAAATCTCAATCCCTCGGGTTTTATTACCTGTTGGACTTGGATTT  279533

Query  361     GGGTGTTTGCCGCGACCTGCAAAGGACGTCGGCTCGCCTTAAATGTGTTAGTGGGAAGGT  420
               ||||||||||||||||||||||||||||||||||||||||||||||||||||||||||||
Sbjct  279532  GGGTGTTTGCCGCGACCTGCAAAGGACGTCGGCTCGCCTTAAATGTGTTAGTGGGAAGGT  279473

Query  421     GATTACCTGTCAGCCCGGCGTAATAAGTTTCGCTGGGCCTATGGGGTAGTCTTCGGCTTG  480
               ||||||||||||||||||||||||||||||||||||||||||||||||||||||||||||
Sbjct  279472  GATTACCTGTCAGCCCGGCGTAATAAGTTTCGCTGGGCCTATGGGGTAGTCTTCGGCTTG  279413

Query  481     CTGATAACAACCATCTCTTTTTGTTTGACCTCAAATCAGGTAGGGCTACCCGCTGAACTT  540
               ||||||||||||||||||||||||||||||||||||||||||||||||||||||||||||
Sbjct  279412  CTGATAACAACCATCTCTTTTTGTTTGACCTCAAATCAGGTAGGGCTACCCGCTGAACTT  279353

Query  541     AAGCATATCAATAAGCGGAGGAAAAGAAACTAACAAGGATTCCCTTAGTAACGGCGAGTG  600
               ||||||||||||||||||||||||||||||||||||||||||||||||||||||||||||
Sbjct  279352  AAGCATATCAATAAGCGGAGGAAAAGAAACTAACAAGGATTCCCTTAGTAACGGCGAGTG  279293

Query  601     AACCGGGAAGAGCTCAAATTTGAAATCTGGCGTCCTCCGGGCGTCCGAGTTGTAATCTAC  660
               ||||||||||||||||||||||||||||||||||||||||||||||||||||||||||||
Sbjct  279292  AACCGGGAAGAGCTCAAATTTGAAATCTGGCGTCCTCCGGGCGTCCGAGTTGTAATCTAC  279233

Query  661     AGAAACGTTTTCCGTGCTGGACCGTGTCTAAGTCCCTTGGAATAGGGTATCAAAGAGGGT  720
               ||||||||||||||||||||||||||||||||||||||||||||||||||||||||||||
Sbjct  279232  AGAAACGTTTTCCGTGCTGGACCGTGTCTAAGTCCCTTGGAATAGGGTATCAAAGAGGGT  279173

Query  721     GACAATCCCGTACTTGACACGATCACCAGTGCTCTGTGATACGTTTTCTACGAGTCGCGT  780
               ||||||||||||||||||||||||||||||||||||||||||||||||||||||||||||
Sbjct  279172  GACAATCCCGTACTTGACACGATCACCAGTGCTCTGTGATACGTTTTCTACGAGTCGCGT  279113

Query  781     TACTTGGGAGTGTAGCGCAAAATGGGTGGTAAACTCCATCTAAAGCTAAATATTGGTGGA  840
               ||||||||||||||||||||||||||||||||||||||||||||||||||||||||||||
Sbjct  279112  TACTTGGGAGTGTAGCGCAAAATGGGTGGTAAACTCCATCTAAAGCTAAATATTGGTGGA  279053

Query  841     AGACCGATAGCGAACAAGTACCGTGAGGGAAAGATGAAAAGCACTTTGGAAAGAGAGTTA  900
               ||||||||||||||||||||||||||||||||||||||||||||||||||||||||||||
Sbjct  279052  AGACCGATAGCGAACAAGTACCGTGAGGGAAAGATGAAAAGCACTTTGGAAAGAGAGTTA  278993

Query  901     AACAGTACGTGAAATTGTTGAAAGGGAAACGATTGAAGTCAGTCGTGTCTATTGGGTTCA  960
               ||||||||||||||||||||||||||||||||||||||||||||||||||||||||||||
Sbjct  278992  AACAGTACGTGAAATTGTTGAAAGGGAAACGATTGAAGTCAGTCGTGTCTATTGGGTTCA  278933

Query  961     GCCAGTTCTGCTGGTGTATTCCCTTTAGACGGGTCAACATCAGTTCTGATCGGTGGATAA  1020
               ||||||||||||||||||||||||||||||||||||||||||||||||||||||||||||
Sbjct  278932  GCCAGTTCTGCTGGTGTATTCCCTTTAGACGGGTCAACATCAGTTCTGATCGGTGGATAA  278873

Query  1021    GGGCTGGGGGAATGTAGCACTCTTCGGAGTGTGTTATAGCCTCCTGTCGCATACACTGGT  1080
               ||||||| ||||||| ||||||||||| ||||||||||||||||||||||||||||||||
Sbjct  278872  GGGCTGGAGGAATGTGGCACTCTTCGGGGTGTGTTATAGCCTCCTGTCGCATACACTGGT  278813

Query  1081    TGGGACTGAGGAATGCAGCTCGCCTTTATGGCCGGGGTTCGCCCACGTTCGAGCTTAGGA  1140
               ||||||||||||||||||||||||||||||||||||||||||||||||||||||||||||
Sbjct  278812  TGGGACTGAGGAATGCAGCTCGCCTTTATGGCCGGGGTTCGCCCACGTTCGAGCTTAGGA  278753

Query  1141    TGTTGACAAAATGGCTTTAAACGACCCGTCTTGAAACACGGACCAAGGAGTCTAACATAT  1200
               ||||||||||||||||||||||||||||||||||||||||||||||||||||||||||||
Sbjct  278752  TGTTGACAAAATGGCTTTAAACGACCCGTCTTGAAACACGGACCAAGGAGTCTAACATAT  278693

Query  1201    CTGCGAGTGTTTGAGTGTCAAACTCGAGCGCGTAATGAAAGTGAATGTAGGAGGGATCCG  1260
               |||||||||||||||||||||||||||||||| |||||||||||||||||||||||||||
Sbjct  278692  CTGCGAGTGTTTGAGTGTCAAACTCGAGCGCGAAATGAAAGTGAATGTAGGAGGGATCCG  278633

Query  1261    CAAGGAGCACCTTCGACCGATCCGGATCTTCTGTGATGGATTTGAGTAAGAGCATATATG  1320
               ||||||||||||||||||||||||||||||||||||||||||||||||||||||||||||
Sbjct  278632  CAAGGAGCACCTTCGACCGATCCGGATCTTCTGTGATGGATTTGAGTAAGAGCATATATG  278573

Query  1321    CTGGGACCCGAAAGATGGTGAACTATGCCTGAATAGGGCGAAGCCAGGGGAAACTCTGGT  1380
               ||||||||||||||||||||||||||||||||||||||||||||||||||||||||||||
Sbjct  278572  CTGGGACCCGAAAGATGGTGAACTATGCCTGAATAGGGCGAAGCCAGGGGAAACTCTGGT  278513

Query  1381    GGAGGCTCGTAGCGATTCTGACGTGCAAATCGATCGTCGAATTTGGGTATAGGGGCGAAA  1440
               ||||||||||||||||||||||||||||||||||||||||||||||||||||||||||||
Sbjct  278512  GGAGGCTCGTAGCGATTCTGACGTGCAAATCGATCGTCGAATTTGGGTATAGGGGCGAAA  278453

Query  1441    GACTAATCGAACCATCTAGTAGCTGGTTCCTGCCGAAGTTTCCCTCAGGATAGCAGAAAC  1500
               ||||||||||||||||||||||||||||||||||||||||||||||||||||||||||||
Sbjct  278452  GACTAATCGAACCATCTAGTAGCTGGTTCCTGCCGAAGTTTCCCTCAGGATAGCAGAAAC  278393

Query  1501    TCGCATCAGTTTTATGAGGTAAAGCGAATGATTAGAGGCCTTGGGGACGAAACGTCCTTA  1560
               ||||||||||||||||||||||||||||||||||||||||||||||||||||||||||||
Sbjct  278392  TCGCATCAGTTTTATGAGGTAAAGCGAATGATTAGAGGCCTTGGGGACGAAACGTCCTTA  278333

Query  1561    ACCTATTCTCAAACTTTAAATGTGTAAGAAGCACTTGTCACTTAATTGGACGAGCGCATG  1620
               ||||||||||||||||||||||||||||||||||||||||||||||||||||||||||||
Sbjct  278332  ACCTATTCTCAAACTTTAAATGTGTAAGAAGCACTTGTCACTTAATTGGACGAGCGCATG  278273

Query  1621    CGAATGAGAGTTTCTAGTGGGCCATTTTTGGTAAGCAGAACTGGCGATGCGGGATGAACC  1680
               ||||||||||||||||||||||||||||||||||||||||||||||||||||||||||||
Sbjct  278272  CGAATGAGAGTTTCTAGTGGGCCATTTTTGGTAAGCAGAACTGGCGATGCGGGATGAACC  278213

Query  1681    GATCGTGAGGTTAAGGTGCCGGAATACACGCTCATCAGACACCACAAAAGGTGTTAGTTC  1740
               ||||||||||||||||||||||||||||||||||||||||||||||||||||||||||||
Sbjct  278212  GATCGTGAGGTTAAGGTGCCGGAATACACGCTCATCAGACACCACAAAAGGTGTTAGTTC  278153

Query  1741    ATCTAGACAGCAGGACGGTGGCCATGGAAGTCGGAATCCGCTAAGGAGTGTGTAACAACT  1800
               ||||||||||||||||||||||||||||||||||||||||||||||||||||||||||||
Sbjct  278152  ATCTAGACAGCAGGACGGTGGCCATGGAAGTCGGAATCCGCTAAGGAGTGTGTAACAACT  278093

Query  1801    CACCTGCCGAATGAACTAGCCCTGAAAATGGATGGCGCTCAAGCGTGTTACCCATACCTC  1860
               ||||||||||||||||||||||||||||||||||||||||||||||||||||||||||||
Sbjct  278092  CACCTGCCGAATGAACTAGCCCTGAAAATGGATGGCGCTCAAGCGTGTTACCCATACCTC  278033

Query  1861    ACCGTCAGCGTTGTAGTGACGCGCTGACGAGTAGGCAGGCGTGGAGGTCAGTGTAGAAGC  1920
               ||||||||||||||||||||||||||||||||||||||||||||||||||||||||||||
Sbjct  278032  ACCGTCAGCGTTGTAGTGACGCGCTGACGAGTAGGCAGGCGTGGAGGTCAGTGTAGAAGC  277973

Query  1921    CTAGGCAGTGATGTCGGGTGGAACGGCCTCTAGTGC  1956
               ||||||||||||||||||||||||||||||||||||
Sbjct  277972  CTAGGCAGTGATGTCGGGTGGAACGGCCTCTAGTGC  277937


 Score = 3574 bits (1935),  Expect = 0.0
 Identities = 1949/1956 (99%), Gaps = 0/1956 (0%)
 Strand=Plus/Minus

Query  1       CAAGGTTTCCGTAGGTGAACCTGCGGAAGGATCAGTAGAGAATATTGGACTTCGGTCCAT  60
               |||||||||||||||||||||||||||||||||||||||||||||||||||| |||||||
Sbjct  287974  CAAGGTTTCCGTAGGTGAACCTGCGGAAGGATCAGTAGAGAATATTGGACTTTGGTCCAT  287915

Query  61      TTATCTACCCATCTACACCTGTGAACTGTTTATGTGCTTCGGCACGTTTTACACAAACTT  120
               ||||||||||||||||||||||||||||||||||||||||||||||||||||||||||||
Sbjct  287914  TTATCTACCCATCTACACCTGTGAACTGTTTATGTGCTTCGGCACGTTTTACACAAACTT  287855

Query  121     CTAAATGTAATGAATGTAATCTTATTATAACAATAATAAAACTTTCAACAACGGATCTCT  180
               ||||||||||||||||||||| ||||||||||||||||||||||||||||||||||||||
Sbjct  287854  CTAAATGTAATGAATGTAATCATATTATAACAATAATAAAACTTTCAACAACGGATCTCT  287795

Query  181     TGGCTTCCACATCGATGAAGAACGCAGCGAAATGCGATAAGTAATGTGAATTGCAGAATT  240
               ||||||||||||||||||||||||||||||||||||||||||||||||||||||||||||
Sbjct  287794  TGGCTTCCACATCGATGAAGAACGCAGCGAAATGCGATAAGTAATGTGAATTGCAGAATT  287735

Query  241     CAGTGAATCATCGAATCTTTGAACGCAACTTGCGCCCTTTGGTATTCCGAAGGGCATGCC  300
               |||||||||||||| |||||||||||||||||||||||||||||||||||||||||||||
Sbjct  287734  CAGTGAATCATCGAGTCTTTGAACGCAACTTGCGCCCTTTGGTATTCCGAAGGGCATGCC  287675

Query  301     TGTTTGAGAGTCATGAAAATCTCAATCCCTCGGGTTTTATTACCTGTTGGACTTGGATTT  360
               ||||||||||||||||||||||||||||||||||||||||||||||||||||||||||||
Sbjct  287674  TGTTTGAGAGTCATGAAAATCTCAATCCCTCGGGTTTTATTACCTGTTGGACTTGGATTT  287615

Query  361     GGGTGTTTGCCGCGACCTGCAAAGGACGTCGGCTCGCCTTAAATGTGTTAGTGGGAAGGT  420
               ||||||||||||||||||||||||||||||||||||||||||||||||||||||||||||
Sbjct  287614  GGGTGTTTGCCGCGACCTGCAAAGGACGTCGGCTCGCCTTAAATGTGTTAGTGGGAAGGT  287555

Query  421     GATTACCTGTCAGCCCGGCGTAATAAGTTTCGCTGGGCCTATGGGGTAGTCTTCGGCTTG  480
               ||||||||||||||||||||||||||||||||||||||||||||||||||||||||||||
Sbjct  287554  GATTACCTGTCAGCCCGGCGTAATAAGTTTCGCTGGGCCTATGGGGTAGTCTTCGGCTTG  287495

Query  481     CTGATAACAACCATCTCTTTTTGTTTGACCTCAAATCAGGTAGGGCTACCCGCTGAACTT  540
               ||||||||||||||||||||||||||||||||||||||||||||||||||||||||||||
Sbjct  287494  CTGATAACAACCATCTCTTTTTGTTTGACCTCAAATCAGGTAGGGCTACCCGCTGAACTT  287435

Query  541     AAGCATATCAATAAGCGGAGGAAAAGAAACTAACAAGGATTCCCTTAGTAACGGCGAGTG  600
               ||||||||||||||||||||||||||||||||||||||||||||||||||||||||||||
Sbjct  287434  AAGCATATCAATAAGCGGAGGAAAAGAAACTAACAAGGATTCCCTTAGTAACGGCGAGTG  287375

Query  601     AACCGGGAAGAGCTCAAATTTGAAATCTGGCGTCCTCCGGGCGTCCGAGTTGTAATCTAC  660
               ||||||||||||||||||||||||||||||||||||||||||||||||||||||||||||
Sbjct  287374  AACCGGGAAGAGCTCAAATTTGAAATCTGGCGTCCTCCGGGCGTCCGAGTTGTAATCTAC  287315

Query  661     AGAAACGTTTTCCGTGCTGGACCGTGTCTAAGTCCCTTGGAATAGGGTATCAAAGAGGGT  720
               ||||||||||||||||||||||||||||||||||||||||||||||||||||||||||||
Sbjct  287314  AGAAACGTTTTCCGTGCTGGACCGTGTCTAAGTCCCTTGGAATAGGGTATCAAAGAGGGT  287255

Query  721     GACAATCCCGTACTTGACACGATCACCAGTGCTCTGTGATACGTTTTCTACGAGTCGCGT  780
               ||||||||||||||||||||||||||||||||||||||||||||||||||||||||||||
Sbjct  287254  GACAATCCCGTACTTGACACGATCACCAGTGCTCTGTGATACGTTTTCTACGAGTCGCGT  287195

Query  781     TACTTGGGAGTGTAGCGCAAAATGGGTGGTAAACTCCATCTAAAGCTAAATATTGGTGGA  840
               ||||||||||||||||||||||||||||||||||||||||||||||||||||||||||||
Sbjct  287194  TACTTGGGAGTGTAGCGCAAAATGGGTGGTAAACTCCATCTAAAGCTAAATATTGGTGGA  287135

Query  841     AGACCGATAGCGAACAAGTACCGTGAGGGAAAGATGAAAAGCACTTTGGAAAGAGAGTTA  900
               ||||||||||||||||||||||||||||||||||||||||||||||||||||||||||||
Sbjct  287134  AGACCGATAGCGAACAAGTACCGTGAGGGAAAGATGAAAAGCACTTTGGAAAGAGAGTTA  287075

Query  901     AACAGTACGTGAAATTGTTGAAAGGGAAACGATTGAAGTCAGTCGTGTCTATTGGGTTCA  960
               ||||||||||||||||||||||||||||||||||||||||||||||||||||||||||||
Sbjct  287074  AACAGTACGTGAAATTGTTGAAAGGGAAACGATTGAAGTCAGTCGTGTCTATTGGGTTCA  287015

Query  961     GCCAGTTCTGCTGGTGTATTCCCTTTAGACGGGTCAACATCAGTTCTGATCGGTGGATAA  1020
               ||||||||||||||||||||||||||||||||||||||||||||||||||||||||||||
Sbjct  287014  GCCAGTTCTGCTGGTGTATTCCCTTTAGACGGGTCAACATCAGTTCTGATCGGTGGATAA  286955

Query  1021    GGGCTGGGGGAATGTAGCACTCTTCGGAGTGTGTTATAGCCTCCTGTCGCATACACTGGT  1080
               ||||||| ||||||| ||||||||||| ||||||||||||||||||||||||||||||||
Sbjct  286954  GGGCTGGAGGAATGTGGCACTCTTCGGGGTGTGTTATAGCCTCCTGTCGCATACACTGGT  286895

Query  1081    TGGGACTGAGGAATGCAGCTCGCCTTTATGGCCGGGGTTCGCCCACGTTCGAGCTTAGGA  1140
               ||||||||||||||||||||||||||||||||||||||||||||||||||||||||||||
Sbjct  286894  TGGGACTGAGGAATGCAGCTCGCCTTTATGGCCGGGGTTCGCCCACGTTCGAGCTTAGGA  286835

Query  1141    TGTTGACAAAATGGCTTTAAACGACCCGTCTTGAAACACGGACCAAGGAGTCTAACATAT  1200
               ||||||||||||||||||||||||||||||||||||||||||||||||||||||||||||
Sbjct  286834  TGTTGACAAAATGGCTTTAAACGACCCGTCTTGAAACACGGACCAAGGAGTCTAACATAT  286775

Query  1201    CTGCGAGTGTTTGAGTGTCAAACTCGAGCGCGTAATGAAAGTGAATGTAGGAGGGATCCG  1260
               |||||||||||||||||||||||||||||||| |||||||||||||||||||||||||||
Sbjct  286774  CTGCGAGTGTTTGAGTGTCAAACTCGAGCGCGAAATGAAAGTGAATGTAGGAGGGATCCG  286715

Query  1261    CAAGGAGCACCTTCGACCGATCCGGATCTTCTGTGATGGATTTGAGTAAGAGCATATATG  1320
               ||||||||||||||||||||||||||||||||||||||||||||||||||||||||||||
Sbjct  286714  CAAGGAGCACCTTCGACCGATCCGGATCTTCTGTGATGGATTTGAGTAAGAGCATATATG  286655

Query  1321    CTGGGACCCGAAAGATGGTGAACTATGCCTGAATAGGGCGAAGCCAGGGGAAACTCTGGT  1380
               ||||||||||||||||||||||||||||||||||||||||||||||||||||||||||||
Sbjct  286654  CTGGGACCCGAAAGATGGTGAACTATGCCTGAATAGGGCGAAGCCAGGGGAAACTCTGGT  286595

Query  1381    GGAGGCTCGTAGCGATTCTGACGTGCAAATCGATCGTCGAATTTGGGTATAGGGGCGAAA  1440
               ||||||||||||||||||||||||||||||||||||||||||||||||||||||||||||
Sbjct  286594  GGAGGCTCGTAGCGATTCTGACGTGCAAATCGATCGTCGAATTTGGGTATAGGGGCGAAA  286535

Query  1441    GACTAATCGAACCATCTAGTAGCTGGTTCCTGCCGAAGTTTCCCTCAGGATAGCAGAAAC  1500
               ||||||||||||||||||||||||||||||||||||||||||||||||||||||||||||
Sbjct  286534  GACTAATCGAACCATCTAGTAGCTGGTTCCTGCCGAAGTTTCCCTCAGGATAGCAGAAAC  286475

Query  1501    TCGCATCAGTTTTATGAGGTAAAGCGAATGATTAGAGGCCTTGGGGACGAAACGTCCTTA  1560
               ||||||||||||||||||||||||||||||||||||||||||||||||||||||||||||
Sbjct  286474  TCGCATCAGTTTTATGAGGTAAAGCGAATGATTAGAGGCCTTGGGGACGAAACGTCCTTA  286415

Query  1561    ACCTATTCTCAAACTTTAAATGTGTAAGAAGCACTTGTCACTTAATTGGACGAGCGCATG  1620
               ||||||||||||||||||||||||||||||||||||||||||||||||||||||||||||
Sbjct  286414  ACCTATTCTCAAACTTTAAATGTGTAAGAAGCACTTGTCACTTAATTGGACGAGCGCATG  286355

Query  1621    CGAATGAGAGTTTCTAGTGGGCCATTTTTGGTAAGCAGAACTGGCGATGCGGGATGAACC  1680
               ||||||||||||||||||||||||||||||||||||||||||||||||||||||||||||
Sbjct  286354  CGAATGAGAGTTTCTAGTGGGCCATTTTTGGTAAGCAGAACTGGCGATGCGGGATGAACC  286295

Query  1681    GATCGTGAGGTTAAGGTGCCGGAATACACGCTCATCAGACACCACAAAAGGTGTTAGTTC  1740
               ||||||||||||||||||||||||||||||||||||||||||||||||||||||||||||
Sbjct  286294  GATCGTGAGGTTAAGGTGCCGGAATACACGCTCATCAGACACCACAAAAGGTGTTAGTTC  286235

Query  1741    ATCTAGACAGCAGGACGGTGGCCATGGAAGTCGGAATCCGCTAAGGAGTGTGTAACAACT  1800
               ||||||||||||||||||||||||||||||||||||||||||||||||||||||||||||
Sbjct  286234  ATCTAGACAGCAGGACGGTGGCCATGGAAGTCGGAATCCGCTAAGGAGTGTGTAACAACT  286175

Query  1801    CACCTGCCGAATGAACTAGCCCTGAAAATGGATGGCGCTCAAGCGTGTTACCCATACCTC  1860
               ||||||||||||||||||||||||||||||||||||||||||||||||||||||||||||
Sbjct  286174  CACCTGCCGAATGAACTAGCCCTGAAAATGGATGGCGCTCAAGCGTGTTACCCATACCTC  286115

Query  1861    ACCGTCAGCGTTGTAGTGACGCGCTGACGAGTAGGCAGGCGTGGAGGTCAGTGTAGAAGC  1920
               ||||||||||||||||||||||||||||||||||||||||||||||||||||||||||||
Sbjct  286114  ACCGTCAGCGTTGTAGTGACGCGCTGACGAGTAGGCAGGCGTGGAGGTCAGTGTAGAAGC  286055

Query  1921    CTAGGCAGTGATGTCGGGTGGAACGGCCTCTAGTGC  1956
               ||||||||||||||||||||||||||||||||||||
Sbjct  286054  CTAGGCAGTGATGTCGGGTGGAACGGCCTCTAGTGC  286019


>NC_006684.1 Cryptococcus neoformans var. neoformans JEC21 chromosome 2 sequence
Length=1632307

 Score = 3574 bits (1935),  Expect = 0.0
 Identities = 1949/1956 (99%), Gaps = 0/1956 (0%)
 Strand=Plus/Minus

Query  1       CAAGGTTTCCGTAGGTGAACCTGCGGAAGGATCAGTAGAGAATATTGGACTTCGGTCCAT  60
               |||||||||||||||||||||||||||||||||||||||||||||||||||| |||||||
Sbjct  279892  CAAGGTTTCCGTAGGTGAACCTGCGGAAGGATCAGTAGAGAATATTGGACTTTGGTCCAT  279833

Query  61      TTATCTACCCATCTACACCTGTGAACTGTTTATGTGCTTCGGCACGTTTTACACAAACTT  120
               ||||||||||||||||||||||||||||||||||||||||||||||||||||||||||||
Sbjct  279832  TTATCTACCCATCTACACCTGTGAACTGTTTATGTGCTTCGGCACGTTTTACACAAACTT  279773

Query  121     CTAAATGTAATGAATGTAATCTTATTATAACAATAATAAAACTTTCAACAACGGATCTCT  180
               ||||||||||||||||||||| ||||||||||||||||||||||||||||||||||||||
Sbjct  279772  CTAAATGTAATGAATGTAATCATATTATAACAATAATAAAACTTTCAACAACGGATCTCT  279713

Query  181     TGGCTTCCACATCGATGAAGAACGCAGCGAAATGCGATAAGTAATGTGAATTGCAGAATT  240
               ||||||||||||||||||||||||||||||||||||||||||||||||||||||||||||
Sbjct  279712  TGGCTTCCACATCGATGAAGAACGCAGCGAAATGCGATAAGTAATGTGAATTGCAGAATT  279653

Query  241     CAGTGAATCATCGAATCTTTGAACGCAACTTGCGCCCTTTGGTATTCCGAAGGGCATGCC  300
               |||||||||||||| |||||||||||||||||||||||||||||||||||||||||||||
Sbjct  279652  CAGTGAATCATCGAGTCTTTGAACGCAACTTGCGCCCTTTGGTATTCCGAAGGGCATGCC  279593

Query  301     TGTTTGAGAGTCATGAAAATCTCAATCCCTCGGGTTTTATTACCTGTTGGACTTGGATTT  360
               ||||||||||||||||||||||||||||||||||||||||||||||||||||||||||||
Sbjct  279592  TGTTTGAGAGTCATGAAAATCTCAATCCCTCGGGTTTTATTACCTGTTGGACTTGGATTT  279533

Query  361     GGGTGTTTGCCGCGACCTGCAAAGGACGTCGGCTCGCCTTAAATGTGTTAGTGGGAAGGT  420
               ||||||||||||||||||||||||||||||||||||||||||||||||||||||||||||
Sbjct  279532  GGGTGTTTGCCGCGACCTGCAAAGGACGTCGGCTCGCCTTAAATGTGTTAGTGGGAAGGT  279473

Query  421     GATTACCTGTCAGCCCGGCGTAATAAGTTTCGCTGGGCCTATGGGGTAGTCTTCGGCTTG  480
               ||||||||||||||||||||||||||||||||||||||||||||||||||||||||||||
Sbjct  279472  GATTACCTGTCAGCCCGGCGTAATAAGTTTCGCTGGGCCTATGGGGTAGTCTTCGGCTTG  279413

Query  481     CTGATAACAACCATCTCTTTTTGTTTGACCTCAAATCAGGTAGGGCTACCCGCTGAACTT  540
               ||||||||||||||||||||||||||||||||||||||||||||||||||||||||||||
Sbjct  279412  CTGATAACAACCATCTCTTTTTGTTTGACCTCAAATCAGGTAGGGCTACCCGCTGAACTT  279353

Query  541     AAGCATATCAATAAGCGGAGGAAAAGAAACTAACAAGGATTCCCTTAGTAACGGCGAGTG  600
               ||||||||||||||||||||||||||||||||||||||||||||||||||||||||||||
Sbjct  279352  AAGCATATCAATAAGCGGAGGAAAAGAAACTAACAAGGATTCCCTTAGTAACGGCGAGTG  279293

Query  601     AACCGGGAAGAGCTCAAATTTGAAATCTGGCGTCCTCCGGGCGTCCGAGTTGTAATCTAC  660
               ||||||||||||||||||||||||||||||||||||||||||||||||||||||||||||
Sbjct  279292  AACCGGGAAGAGCTCAAATTTGAAATCTGGCGTCCTCCGGGCGTCCGAGTTGTAATCTAC  279233

Query  661     AGAAACGTTTTCCGTGCTGGACCGTGTCTAAGTCCCTTGGAATAGGGTATCAAAGAGGGT  720
               ||||||||||||||||||||||||||||||||||||||||||||||||||||||||||||
Sbjct  279232  AGAAACGTTTTCCGTGCTGGACCGTGTCTAAGTCCCTTGGAATAGGGTATCAAAGAGGGT  279173

Query  721     GACAATCCCGTACTTGACACGATCACCAGTGCTCTGTGATACGTTTTCTACGAGTCGCGT  780
               ||||||||||||||||||||||||||||||||||||||||||||||||||||||||||||
Sbjct  279172  GACAATCCCGTACTTGACACGATCACCAGTGCTCTGTGATACGTTTTCTACGAGTCGCGT  279113

Query  781     TACTTGGGAGTGTAGCGCAAAATGGGTGGTAAACTCCATCTAAAGCTAAATATTGGTGGA  840
               ||||||||||||||||||||||||||||||||||||||||||||||||||||||||||||
Sbjct  279112  TACTTGGGAGTGTAGCGCAAAATGGGTGGTAAACTCCATCTAAAGCTAAATATTGGTGGA  279053

Query  841     AGACCGATAGCGAACAAGTACCGTGAGGGAAAGATGAAAAGCACTTTGGAAAGAGAGTTA  900
               ||||||||||||||||||||||||||||||||||||||||||||||||||||||||||||
Sbjct  279052  AGACCGATAGCGAACAAGTACCGTGAGGGAAAGATGAAAAGCACTTTGGAAAGAGAGTTA  278993

Query  901     AACAGTACGTGAAATTGTTGAAAGGGAAACGATTGAAGTCAGTCGTGTCTATTGGGTTCA  960
               ||||||||||||||||||||||||||||||||||||||||||||||||||||||||||||
Sbjct  278992  AACAGTACGTGAAATTGTTGAAAGGGAAACGATTGAAGTCAGTCGTGTCTATTGGGTTCA  278933

Query  961     GCCAGTTCTGCTGGTGTATTCCCTTTAGACGGGTCAACATCAGTTCTGATCGGTGGATAA  1020
               ||||||||||||||||||||||||||||||||||||||||||||||||||||||||||||
Sbjct  278932  GCCAGTTCTGCTGGTGTATTCCCTTTAGACGGGTCAACATCAGTTCTGATCGGTGGATAA  278873

Query  1021    GGGCTGGGGGAATGTAGCACTCTTCGGAGTGTGTTATAGCCTCCTGTCGCATACACTGGT  1080
               ||||||| ||||||| ||||||||||| ||||||||||||||||||||||||||||||||
Sbjct  278872  GGGCTGGAGGAATGTGGCACTCTTCGGGGTGTGTTATAGCCTCCTGTCGCATACACTGGT  278813

Query  1081    TGGGACTGAGGAATGCAGCTCGCCTTTATGGCCGGGGTTCGCCCACGTTCGAGCTTAGGA  1140
               ||||||||||||||||||||||||||||||||||||||||||||||||||||||||||||
Sbjct  278812  TGGGACTGAGGAATGCAGCTCGCCTTTATGGCCGGGGTTCGCCCACGTTCGAGCTTAGGA  278753

Query  1141    TGTTGACAAAATGGCTTTAAACGACCCGTCTTGAAACACGGACCAAGGAGTCTAACATAT  1200
               ||||||||||||||||||||||||||||||||||||||||||||||||||||||||||||
Sbjct  278752  TGTTGACAAAATGGCTTTAAACGACCCGTCTTGAAACACGGACCAAGGAGTCTAACATAT  278693

Query  1201    CTGCGAGTGTTTGAGTGTCAAACTCGAGCGCGTAATGAAAGTGAATGTAGGAGGGATCCG  1260
               |||||||||||||||||||||||||||||||| |||||||||||||||||||||||||||
Sbjct  278692  CTGCGAGTGTTTGAGTGTCAAACTCGAGCGCGAAATGAAAGTGAATGTAGGAGGGATCCG  278633

Query  1261    CAAGGAGCACCTTCGACCGATCCGGATCTTCTGTGATGGATTTGAGTAAGAGCATATATG  1320
               ||||||||||||||||||||||||||||||||||||||||||||||||||||||||||||
Sbjct  278632  CAAGGAGCACCTTCGACCGATCCGGATCTTCTGTGATGGATTTGAGTAAGAGCATATATG  278573

Query  1321    CTGGGACCCGAAAGATGGTGAACTATGCCTGAATAGGGCGAAGCCAGGGGAAACTCTGGT  1380
               ||||||||||||||||||||||||||||||||||||||||||||||||||||||||||||
Sbjct  278572  CTGGGACCCGAAAGATGGTGAACTATGCCTGAATAGGGCGAAGCCAGGGGAAACTCTGGT  278513

Query  1381    GGAGGCTCGTAGCGATTCTGACGTGCAAATCGATCGTCGAATTTGGGTATAGGGGCGAAA  1440
               ||||||||||||||||||||||||||||||||||||||||||||||||||||||||||||
Sbjct  278512  GGAGGCTCGTAGCGATTCTGACGTGCAAATCGATCGTCGAATTTGGGTATAGGGGCGAAA  278453

Query  1441    GACTAATCGAACCATCTAGTAGCTGGTTCCTGCCGAAGTTTCCCTCAGGATAGCAGAAAC  1500
               ||||||||||||||||||||||||||||||||||||||||||||||||||||||||||||
Sbjct  278452  GACTAATCGAACCATCTAGTAGCTGGTTCCTGCCGAAGTTTCCCTCAGGATAGCAGAAAC  278393

Query  1501    TCGCATCAGTTTTATGAGGTAAAGCGAATGATTAGAGGCCTTGGGGACGAAACGTCCTTA  1560
               ||||||||||||||||||||||||||||||||||||||||||||||||||||||||||||
Sbjct  278392  TCGCATCAGTTTTATGAGGTAAAGCGAATGATTAGAGGCCTTGGGGACGAAACGTCCTTA  278333

Query  1561    ACCTATTCTCAAACTTTAAATGTGTAAGAAGCACTTGTCACTTAATTGGACGAGCGCATG  1620
               ||||||||||||||||||||||||||||||||||||||||||||||||||||||||||||
Sbjct  278332  ACCTATTCTCAAACTTTAAATGTGTAAGAAGCACTTGTCACTTAATTGGACGAGCGCATG  278273

Query  1621    CGAATGAGAGTTTCTAGTGGGCCATTTTTGGTAAGCAGAACTGGCGATGCGGGATGAACC  1680
               ||||||||||||||||||||||||||||||||||||||||||||||||||||||||||||
Sbjct  278272  CGAATGAGAGTTTCTAGTGGGCCATTTTTGGTAAGCAGAACTGGCGATGCGGGATGAACC  278213

Query  1681    GATCGTGAGGTTAAGGTGCCGGAATACACGCTCATCAGACACCACAAAAGGTGTTAGTTC  1740
               ||||||||||||||||||||||||||||||||||||||||||||||||||||||||||||
Sbjct  278212  GATCGTGAGGTTAAGGTGCCGGAATACACGCTCATCAGACACCACAAAAGGTGTTAGTTC  278153

Query  1741    ATCTAGACAGCAGGACGGTGGCCATGGAAGTCGGAATCCGCTAAGGAGTGTGTAACAACT  1800
               ||||||||||||||||||||||||||||||||||||||||||||||||||||||||||||
Sbjct  278152  ATCTAGACAGCAGGACGGTGGCCATGGAAGTCGGAATCCGCTAAGGAGTGTGTAACAACT  278093

Query  1801    CACCTGCCGAATGAACTAGCCCTGAAAATGGATGGCGCTCAAGCGTGTTACCCATACCTC  1860
               ||||||||||||||||||||||||||||||||||||||||||||||||||||||||||||
Sbjct  278092  CACCTGCCGAATGAACTAGCCCTGAAAATGGATGGCGCTCAAGCGTGTTACCCATACCTC  278033

Query  1861    ACCGTCAGCGTTGTAGTGACGCGCTGACGAGTAGGCAGGCGTGGAGGTCAGTGTAGAAGC  1920
               ||||||||||||||||||||||||||||||||||||||||||||||||||||||||||||
Sbjct  278032  ACCGTCAGCGTTGTAGTGACGCGCTGACGAGTAGGCAGGCGTGGAGGTCAGTGTAGAAGC  277973

Query  1921    CTAGGCAGTGATGTCGGGTGGAACGGCCTCTAGTGC  1956
               ||||||||||||||||||||||||||||||||||||
Sbjct  277972  CTAGGCAGTGATGTCGGGTGGAACGGCCTCTAGTGC  277937


 Score = 3574 bits (1935),  Expect = 0.0
 Identities = 1949/1956 (99%), Gaps = 0/1956 (0%)
 Strand=Plus/Minus

Query  1       CAAGGTTTCCGTAGGTGAACCTGCGGAAGGATCAGTAGAGAATATTGGACTTCGGTCCAT  60
               |||||||||||||||||||||||||||||||||||||||||||||||||||| |||||||
Sbjct  287974  CAAGGTTTCCGTAGGTGAACCTGCGGAAGGATCAGTAGAGAATATTGGACTTTGGTCCAT  287915

Query  61      TTATCTACCCATCTACACCTGTGAACTGTTTATGTGCTTCGGCACGTTTTACACAAACTT  120
               ||||||||||||||||||||||||||||||||||||||||||||||||||||||||||||
Sbjct  287914  TTATCTACCCATCTACACCTGTGAACTGTTTATGTGCTTCGGCACGTTTTACACAAACTT  287855

Query  121     CTAAATGTAATGAATGTAATCTTATTATAACAATAATAAAACTTTCAACAACGGATCTCT  180
               ||||||||||||||||||||| ||||||||||||||||||||||||||||||||||||||
Sbjct  287854  CTAAATGTAATGAATGTAATCATATTATAACAATAATAAAACTTTCAACAACGGATCTCT  287795

Query  181     TGGCTTCCACATCGATGAAGAACGCAGCGAAATGCGATAAGTAATGTGAATTGCAGAATT  240
               ||||||||||||||||||||||||||||||||||||||||||||||||||||||||||||
Sbjct  287794  TGGCTTCCACATCGATGAAGAACGCAGCGAAATGCGATAAGTAATGTGAATTGCAGAATT  287735

Query  241     CAGTGAATCATCGAATCTTTGAACGCAACTTGCGCCCTTTGGTATTCCGAAGGGCATGCC  300
               |||||||||||||| |||||||||||||||||||||||||||||||||||||||||||||
Sbjct  287734  CAGTGAATCATCGAGTCTTTGAACGCAACTTGCGCCCTTTGGTATTCCGAAGGGCATGCC  287675

Query  301     TGTTTGAGAGTCATGAAAATCTCAATCCCTCGGGTTTTATTACCTGTTGGACTTGGATTT  360
               ||||||||||||||||||||||||||||||||||||||||||||||||||||||||||||
Sbjct  287674  TGTTTGAGAGTCATGAAAATCTCAATCCCTCGGGTTTTATTACCTGTTGGACTTGGATTT  287615

Query  361     GGGTGTTTGCCGCGACCTGCAAAGGACGTCGGCTCGCCTTAAATGTGTTAGTGGGAAGGT  420
               ||||||||||||||||||||||||||||||||||||||||||||||||||||||||||||
Sbjct  287614  GGGTGTTTGCCGCGACCTGCAAAGGACGTCGGCTCGCCTTAAATGTGTTAGTGGGAAGGT  287555

Query  421     GATTACCTGTCAGCCCGGCGTAATAAGTTTCGCTGGGCCTATGGGGTAGTCTTCGGCTTG  480
               ||||||||||||||||||||||||||||||||||||||||||||||||||||||||||||
Sbjct  287554  GATTACCTGTCAGCCCGGCGTAATAAGTTTCGCTGGGCCTATGGGGTAGTCTTCGGCTTG  287495

Query  481     CTGATAACAACCATCTCTTTTTGTTTGACCTCAAATCAGGTAGGGCTACCCGCTGAACTT  540
               ||||||||||||||||||||||||||||||||||||||||||||||||||||||||||||
Sbjct  287494  CTGATAACAACCATCTCTTTTTGTTTGACCTCAAATCAGGTAGGGCTACCCGCTGAACTT  287435

Query  541     AAGCATATCAATAAGCGGAGGAAAAGAAACTAACAAGGATTCCCTTAGTAACGGCGAGTG  600
               ||||||||||||||||||||||||||||||||||||||||||||||||||||||||||||
Sbjct  287434  AAGCATATCAATAAGCGGAGGAAAAGAAACTAACAAGGATTCCCTTAGTAACGGCGAGTG  287375

Query  601     AACCGGGAAGAGCTCAAATTTGAAATCTGGCGTCCTCCGGGCGTCCGAGTTGTAATCTAC  660
               ||||||||||||||||||||||||||||||||||||||||||||||||||||||||||||
Sbjct  287374  AACCGGGAAGAGCTCAAATTTGAAATCTGGCGTCCTCCGGGCGTCCGAGTTGTAATCTAC  287315

Query  661     AGAAACGTTTTCCGTGCTGGACCGTGTCTAAGTCCCTTGGAATAGGGTATCAAAGAGGGT  720
               ||||||||||||||||||||||||||||||||||||||||||||||||||||||||||||
Sbjct  287314  AGAAACGTTTTCCGTGCTGGACCGTGTCTAAGTCCCTTGGAATAGGGTATCAAAGAGGGT  287255

Query  721     GACAATCCCGTACTTGACACGATCACCAGTGCTCTGTGATACGTTTTCTACGAGTCGCGT  780
               ||||||||||||||||||||||||||||||||||||||||||||||||||||||||||||
Sbjct  287254  GACAATCCCGTACTTGACACGATCACCAGTGCTCTGTGATACGTTTTCTACGAGTCGCGT  287195

Query  781     TACTTGGGAGTGTAGCGCAAAATGGGTGGTAAACTCCATCTAAAGCTAAATATTGGTGGA  840
               ||||||||||||||||||||||||||||||||||||||||||||||||||||||||||||
Sbjct  287194  TACTTGGGAGTGTAGCGCAAAATGGGTGGTAAACTCCATCTAAAGCTAAATATTGGTGGA  287135

Query  841     AGACCGATAGCGAACAAGTACCGTGAGGGAAAGATGAAAAGCACTTTGGAAAGAGAGTTA  900
               ||||||||||||||||||||||||||||||||||||||||||||||||||||||||||||
Sbjct  287134  AGACCGATAGCGAACAAGTACCGTGAGGGAAAGATGAAAAGCACTTTGGAAAGAGAGTTA  287075

Query  901     AACAGTACGTGAAATTGTTGAAAGGGAAACGATTGAAGTCAGTCGTGTCTATTGGGTTCA  960
               ||||||||||||||||||||||||||||||||||||||||||||||||||||||||||||
Sbjct  287074  AACAGTACGTGAAATTGTTGAAAGGGAAACGATTGAAGTCAGTCGTGTCTATTGGGTTCA  287015

Query  961     GCCAGTTCTGCTGGTGTATTCCCTTTAGACGGGTCAACATCAGTTCTGATCGGTGGATAA  1020
               ||||||||||||||||||||||||||||||||||||||||||||||||||||||||||||
Sbjct  287014  GCCAGTTCTGCTGGTGTATTCCCTTTAGACGGGTCAACATCAGTTCTGATCGGTGGATAA  286955

Query  1021    GGGCTGGGGGAATGTAGCACTCTTCGGAGTGTGTTATAGCCTCCTGTCGCATACACTGGT  1080
               ||||||| ||||||| ||||||||||| ||||||||||||||||||||||||||||||||
Sbjct  286954  GGGCTGGAGGAATGTGGCACTCTTCGGGGTGTGTTATAGCCTCCTGTCGCATACACTGGT  286895

Query  1081    TGGGACTGAGGAATGCAGCTCGCCTTTATGGCCGGGGTTCGCCCACGTTCGAGCTTAGGA  1140
               ||||||||||||||||||||||||||||||||||||||||||||||||||||||||||||
Sbjct  286894  TGGGACTGAGGAATGCAGCTCGCCTTTATGGCCGGGGTTCGCCCACGTTCGAGCTTAGGA  286835

Query  1141    TGTTGACAAAATGGCTTTAAACGACCCGTCTTGAAACACGGACCAAGGAGTCTAACATAT  1200
               ||||||||||||||||||||||||||||||||||||||||||||||||||||||||||||
Sbjct  286834  TGTTGACAAAATGGCTTTAAACGACCCGTCTTGAAACACGGACCAAGGAGTCTAACATAT  286775

Query  1201    CTGCGAGTGTTTGAGTGTCAAACTCGAGCGCGTAATGAAAGTGAATGTAGGAGGGATCCG  1260
               |||||||||||||||||||||||||||||||| |||||||||||||||||||||||||||
Sbjct  286774  CTGCGAGTGTTTGAGTGTCAAACTCGAGCGCGAAATGAAAGTGAATGTAGGAGGGATCCG  286715

Query  1261    CAAGGAGCACCTTCGACCGATCCGGATCTTCTGTGATGGATTTGAGTAAGAGCATATATG  1320
               ||||||||||||||||||||||||||||||||||||||||||||||||||||||||||||
Sbjct  286714  CAAGGAGCACCTTCGACCGATCCGGATCTTCTGTGATGGATTTGAGTAAGAGCATATATG  286655

Query  1321    CTGGGACCCGAAAGATGGTGAACTATGCCTGAATAGGGCGAAGCCAGGGGAAACTCTGGT  1380
               ||||||||||||||||||||||||||||||||||||||||||||||||||||||||||||
Sbjct  286654  CTGGGACCCGAAAGATGGTGAACTATGCCTGAATAGGGCGAAGCCAGGGGAAACTCTGGT  286595

Query  1381    GGAGGCTCGTAGCGATTCTGACGTGCAAATCGATCGTCGAATTTGGGTATAGGGGCGAAA  1440
               ||||||||||||||||||||||||||||||||||||||||||||||||||||||||||||
Sbjct  286594  GGAGGCTCGTAGCGATTCTGACGTGCAAATCGATCGTCGAATTTGGGTATAGGGGCGAAA  286535

Query  1441    GACTAATCGAACCATCTAGTAGCTGGTTCCTGCCGAAGTTTCCCTCAGGATAGCAGAAAC  1500
               ||||||||||||||||||||||||||||||||||||||||||||||||||||||||||||
Sbjct  286534  GACTAATCGAACCATCTAGTAGCTGGTTCCTGCCGAAGTTTCCCTCAGGATAGCAGAAAC  286475

Query  1501    TCGCATCAGTTTTATGAGGTAAAGCGAATGATTAGAGGCCTTGGGGACGAAACGTCCTTA  1560
               ||||||||||||||||||||||||||||||||||||||||||||||||||||||||||||
Sbjct  286474  TCGCATCAGTTTTATGAGGTAAAGCGAATGATTAGAGGCCTTGGGGACGAAACGTCCTTA  286415

Query  1561    ACCTATTCTCAAACTTTAAATGTGTAAGAAGCACTTGTCACTTAATTGGACGAGCGCATG  1620
               ||||||||||||||||||||||||||||||||||||||||||||||||||||||||||||
Sbjct  286414  ACCTATTCTCAAACTTTAAATGTGTAAGAAGCACTTGTCACTTAATTGGACGAGCGCATG  286355

Query  1621    CGAATGAGAGTTTCTAGTGGGCCATTTTTGGTAAGCAGAACTGGCGATGCGGGATGAACC  1680
               ||||||||||||||||||||||||||||||||||||||||||||||||||||||||||||
Sbjct  286354  CGAATGAGAGTTTCTAGTGGGCCATTTTTGGTAAGCAGAACTGGCGATGCGGGATGAACC  286295

Query  1681    GATCGTGAGGTTAAGGTGCCGGAATACACGCTCATCAGACACCACAAAAGGTGTTAGTTC  1740
               ||||||||||||||||||||||||||||||||||||||||||||||||||||||||||||
Sbjct  286294  GATCGTGAGGTTAAGGTGCCGGAATACACGCTCATCAGACACCACAAAAGGTGTTAGTTC  286235

Query  1741    ATCTAGACAGCAGGACGGTGGCCATGGAAGTCGGAATCCGCTAAGGAGTGTGTAACAACT  1800
               ||||||||||||||||||||||||||||||||||||||||||||||||||||||||||||
Sbjct  286234  ATCTAGACAGCAGGACGGTGGCCATGGAAGTCGGAATCCGCTAAGGAGTGTGTAACAACT  286175

Query  1801    CACCTGCCGAATGAACTAGCCCTGAAAATGGATGGCGCTCAAGCGTGTTACCCATACCTC  1860
               ||||||||||||||||||||||||||||||||||||||||||||||||||||||||||||
Sbjct  286174  CACCTGCCGAATGAACTAGCCCTGAAAATGGATGGCGCTCAAGCGTGTTACCCATACCTC  286115

Query  1861    ACCGTCAGCGTTGTAGTGACGCGCTGACGAGTAGGCAGGCGTGGAGGTCAGTGTAGAAGC  1920
               ||||||||||||||||||||||||||||||||||||||||||||||||||||||||||||
Sbjct  286114  ACCGTCAGCGTTGTAGTGACGCGCTGACGAGTAGGCAGGCGTGGAGGTCAGTGTAGAAGC  286055

Query  1921    CTAGGCAGTGATGTCGGGTGGAACGGCCTCTAGTGC  1956
               ||||||||||||||||||||||||||||||||||||
Sbjct  286054  CTAGGCAGTGATGTCGGGTGGAACGGCCTCTAGTGC  286019


>CP025762.1 Cryptococcus gattii VGII R265 chromosome 4
Length=1750766

 Score = 3572 bits (1934),  Expect = 0.0
 Identities = 1949/1956 (99%), Gaps = 1/1956 (0%)
 Strand=Plus/Plus

Query  1        CAAGGTTTCCGTAGGTGAACCTGCGGAAGGATCAGTAGAGAATATTGGACTTCGGTCCAT  60
                |||||||||||||||||||||||||||||||||||||||||||| |||||||||||||||
Sbjct  1475316  CAAGGTTTCCGTAGGTGAACCTGCGGAAGGATCAGTAGAGAATACTGGACTTCGGTCCAT  1475375

Query  61       TTATCTACCCATCTACACCTGTGAACTGTTTATGTGCTTCGGCACGTTTTACACAAACTT  120
                ||||||||||||||||||||||||||||||||||||||||||||||||||||||||||||
Sbjct  1475376  TTATCTACCCATCTACACCTGTGAACTGTTTATGTGCTTCGGCACGTTTTACACAAACTT  1475435

Query  121      CTAAATGTAATGAATGTAATCTTATTATAACAATAATAAAACTTTCAACAACGGATCTCT  180
                ||||||||||||||||||||||||||||||||||||||||||||||||||||||||||||
Sbjct  1475436  CTAAATGTAATGAATGTAATCTTATTATAACAATAATAAAACTTTCAACAACGGATCTCT  1475495

Query  181      TGGCTTCCACATCGATGAAGAACGCAGCGAAATGCGATAAGTAATGTGAATTGCAGAATT  240
                ||||||||||||||||||||||||||||||||||||||||||||||||||||||||||||
Sbjct  1475496  TGGCTTCCACATCGATGAAGAACGCAGCGAAATGCGATAAGTAATGTGAATTGCAGAATT  1475555

Query  241      CAGTGAATCATCGAATCTTTGAACGCAACTTGCGCCCTTTGGTATTCCGAAGGGCATGCC  300
                |||||||||||||| |||||||||||||||||||||||||||||||||||||||||||||
Sbjct  1475556  CAGTGAATCATCGAGTCTTTGAACGCAACTTGCGCCCTTTGGTATTCCGAAGGGCATGCC  1475615

Query  301      TGTTTGAGAGTCATGAAAATCTCAATCCCTCGGGTTTTATTACCTGTTGGACTTGGATTT  360
                ||||||||||||||||||||||||||||||| ||||||||||||||||||||||||||||
Sbjct  1475616  TGTTTGAGAGTCATGAAAATCTCAATCCCTCAGGTTTTATTACCTGTTGGACTTGGATTT  1475675

Query  361      GGGTGTTTGCCGCGACCTGCAAAGGACGTCGGCTCGCCTTAAATGTGTTAGTGGGAAGGT  420
                ||||||||||||||||||||||||||||||||||||||||||||||||||||||||||||
Sbjct  1475676  GGGTGTTTGCCGCGACCTGCAAAGGACGTCGGCTCGCCTTAAATGTGTTAGTGGGAAGGT  1475735

Query  421      GATTACCTGTCAGCCCGGCGTAATAAGTTTCGCTGGGCCTATGGGGTAGTCTTCGGCTTG  480
                |||||||||||||||||||||||||||||||||||||||||| |||||||||||||||||
Sbjct  1475736  GATTACCTGTCAGCCCGGCGTAATAAGTTTCGCTGGGCCTAT-GGGTAGTCTTCGGCTTG  1475794

Query  481      CTGATAACAACCATCTCTTTTTGTTTGACCTCAAATCAGGTAGGGCTACCCGCTGAACTT  540
                ||||||||||||||||||||||||||||||||||||||||||||||||||||||||||||
Sbjct  1475795  CTGATAACAACCATCTCTTTTTGTTTGACCTCAAATCAGGTAGGGCTACCCGCTGAACTT  1475854

Query  541      AAGCATATCAATAAGCGGAGGAAAAGAAACTAACAAGGATTCCCTTAGTAACGGCGAGTG  600
                ||||||||||||||||||||||||||||||||||||||||||||||||||||||||||||
Sbjct  1475855  AAGCATATCAATAAGCGGAGGAAAAGAAACTAACAAGGATTCCCTTAGTAACGGCGAGTG  1475914

Query  601      AACCGGGAAGAGCTCAAATTTGAAATCTGGCGTCCTCCGGGCGTCCGAGTTGTAATCTAC  660
                ||||||||||||||||||||||||||||||||||||||||||||||||||||||||||||
Sbjct  1475915  AACCGGGAAGAGCTCAAATTTGAAATCTGGCGTCCTCCGGGCGTCCGAGTTGTAATCTAC  1475974

Query  661      AGAAACGTTTTCCGTGCTGGACCGTGTCTAAGTCCCTTGGAATAGGGTATCAAAGAGGGT  720
                ||||||||||||||||||||||||||||||||||||||||||||||||||||||||||||
Sbjct  1475975  AGAAACGTTTTCCGTGCTGGACCGTGTCTAAGTCCCTTGGAATAGGGTATCAAAGAGGGT  1476034

Query  721      GACAATCCCGTACTTGACACGATCACCAGTGCTCTGTGATACGTTTTCTACGAGTCGCGT  780
                ||||||||||||||||||||||||||||||||||||||||||||||||||||||||||||
Sbjct  1476035  GACAATCCCGTACTTGACACGATCACCAGTGCTCTGTGATACGTTTTCTACGAGTCGCGT  1476094

Query  781      TACTTGGGAGTGTAGCGCAAAATGGGTGGTAAACTCCATCTAAAGCTAAATATTGGTGGA  840
                ||||||||||||||||||||||||||||||||||||||||||||||||||||||||||||
Sbjct  1476095  TACTTGGGAGTGTAGCGCAAAATGGGTGGTAAACTCCATCTAAAGCTAAATATTGGTGGA  1476154

Query  841      AGACCGATAGCGAACAAGTACCGTGAGGGAAAGATGAAAAGCACTTTGGAAAGAGAGTTA  900
                ||||||||||||||||||||||||||||||||||||||||||||||||||||||||||||
Sbjct  1476155  AGACCGATAGCGAACAAGTACCGTGAGGGAAAGATGAAAAGCACTTTGGAAAGAGAGTTA  1476214

Query  901      AACAGTACGTGAAATTGTTGAAAGGGAAACGATTGAAGTCAGTCGTGTCTATTGGGTTCA  960
                ||||||||||||||||||||||||||||||||||||||||||||||||||||||||||||
Sbjct  1476215  AACAGTACGTGAAATTGTTGAAAGGGAAACGATTGAAGTCAGTCGTGTCTATTGGGTTCA  1476274

Query  961      GCCAGTTCTGCTGGTGTATTCCCTTTAGACGGGTCAACATCAGTTCTGATCGGTGGATAA  1020
                ||||||||||||||||||||||||||||||||||||||||||||||||||||||||||||
Sbjct  1476275  GCCAGTTCTGCTGGTGTATTCCCTTTAGACGGGTCAACATCAGTTCTGATCGGTGGATAA  1476334

Query  1021     GGGCTGGGGGAATGTAGCACTCTTCGGAGTGTGTTATAGCCTCCTGTCGCATACACTGGT  1080
                ||||||| ||||||| ||||||||||| ||||||||||||||||||||||||||||||||
Sbjct  1476335  GGGCTGGAGGAATGTGGCACTCTTCGGGGTGTGTTATAGCCTCCTGTCGCATACACTGGT  1476394

Query  1081     TGGGACTGAGGAATGCAGCTCGCCTTTATGGCCGGGGTTCGCCCACGTTCGAGCTTAGGA  1140
                ||||||||||||||||||||||||||||||||||||||||||||||||||||||||||||
Sbjct  1476395  TGGGACTGAGGAATGCAGCTCGCCTTTATGGCCGGGGTTCGCCCACGTTCGAGCTTAGGA  1476454

Query  1141     TGTTGACAAAATGGCTTTAAACGACCCGTCTTGAAACACGGACCAAGGAGTCTAACATAT  1200
                ||||||||||||||||||||||||||||||||||||||||||||||||||||||||||||
Sbjct  1476455  TGTTGACAAAATGGCTTTAAACGACCCGTCTTGAAACACGGACCAAGGAGTCTAACATAT  1476514

Query  1201     CTGCGAGTGTTTGAGTGTCAAACTCGAGCGCGTAATGAAAGTGAATGTAGGAGGGATCCG  1260
                ||||||||||||||||||||||||||||||||||||||||||||||||||||||||||||
Sbjct  1476515  CTGCGAGTGTTTGAGTGTCAAACTCGAGCGCGTAATGAAAGTGAATGTAGGAGGGATCCG  1476574

Query  1261     CAAGGAGCACCTTCGACCGATCCGGATCTTCTGTGATGGATTTGAGTAAGAGCATATATG  1320
                ||||||||||||||||||||||||||||||||||||||||||||||||||||||||||||
Sbjct  1476575  CAAGGAGCACCTTCGACCGATCCGGATCTTCTGTGATGGATTTGAGTAAGAGCATATATG  1476634

Query  1321     CTGGGACCCGAAAGATGGTGAACTATGCCTGAATAGGGCGAAGCCAGGGGAAACTCTGGT  1380
                ||||||||||||||||||||||||||||||||||||||||||||||||||||||||||||
Sbjct  1476635  CTGGGACCCGAAAGATGGTGAACTATGCCTGAATAGGGCGAAGCCAGGGGAAACTCTGGT  1476694

Query  1381     GGAGGCTCGTAGCGATTCTGACGTGCAAATCGATCGTCGAATTTGGGTATAGGGGCGAAA  1440
                ||||||||||||||||||||||||||||||||||||||||||||||||||||||||||||
Sbjct  1476695  GGAGGCTCGTAGCGATTCTGACGTGCAAATCGATCGTCGAATTTGGGTATAGGGGCGAAA  1476754

Query  1441     GACTAATCGAACCATCTAGTAGCTGGTTCCTGCCGAAGTTTCCCTCAGGATAGCAGAAAC  1500
                ||||||||||||||||||||||||||||||||||||||||||||||||||||||||||||
Sbjct  1476755  GACTAATCGAACCATCTAGTAGCTGGTTCCTGCCGAAGTTTCCCTCAGGATAGCAGAAAC  1476814

Query  1501     TCGCATCAGTTTTATGAGGTAAAGCGAATGATTAGAGGCCTTGGGGACGAAACGTCCTTA  1560
                ||||||||||||||||||||||||||||||||||||||||||||||||||||||||||||
Sbjct  1476815  TCGCATCAGTTTTATGAGGTAAAGCGAATGATTAGAGGCCTTGGGGACGAAACGTCCTTA  1476874

Query  1561     ACCTATTCTCAAACTTTAAATGTGTAAGAAGCACTTGTCACTTAATTGGACGAGCGCATG  1620
                ||||||||||||||||||||||||||||||||||||||||||||||||||||||||||||
Sbjct  1476875  ACCTATTCTCAAACTTTAAATGTGTAAGAAGCACTTGTCACTTAATTGGACGAGCGCATG  1476934

Query  1621     CGAATGAGAGTTTCTAGTGGGCCATTTTTGGTAAGCAGAACTGGCGATGCGGGATGAACC  1680
                ||||||||||||||||||||||||||||||||||||||||||||||||||||||||||||
Sbjct  1476935  CGAATGAGAGTTTCTAGTGGGCCATTTTTGGTAAGCAGAACTGGCGATGCGGGATGAACC  1476994

Query  1681     GATCGTGAGGTTAAGGTGCCGGAATACACGCTCATCAGACACCACAAAAGGTGTTAGTTC  1740
                ||||||||||||||||||||||||||||||||||||||||||||||||||||||||||||
Sbjct  1476995  GATCGTGAGGTTAAGGTGCCGGAATACACGCTCATCAGACACCACAAAAGGTGTTAGTTC  1477054

Query  1741     ATCTAGACAGCAGGACGGTGGCCATGGAAGTCGGAATCCGCTAAGGAGTGTGTAACAACT  1800
                ||||||||||||||||||||||||||||||||||||||||||||||||||||||||||||
Sbjct  1477055  ATCTAGACAGCAGGACGGTGGCCATGGAAGTCGGAATCCGCTAAGGAGTGTGTAACAACT  1477114

Query  1801     CACCTGCCGAATGAACTAGCCCTGAAAATGGATGGCGCTCAAGCGTGTTACCCATACCTC  1860
                ||||||||||||||||||||||||||||||||||||||||||||||||||||||||||||
Sbjct  1477115  CACCTGCCGAATGAACTAGCCCTGAAAATGGATGGCGCTCAAGCGTGTTACCCATACCTC  1477174

Query  1861     ACCGTCAGCGTTGTAGTGACGCGCTGACGAGTAGGCAGGCGTGGAGGTCAGTGTAGAAGC  1920
                ||||||||||||||||||||||||||||||||||||||||||||||||||||||||||||
Sbjct  1477175  ACCGTCAGCGTTGTAGTGACGCGCTGACGAGTAGGCAGGCGTGGAGGTCAGTGTAGAAGC  1477234

Query  1921     CTAGGCAGTGATGTCGGGTGGAACGGCCTCTAGTGC  1956
                ||||||||||||||||||||||||||||||||||||
Sbjct  1477235  CTAGGCAGTGATGTCGGGTGGAACGGCCTCTAGTGC  1477270


 Score = 3338 bits (1807),  Expect = 0.0
 Identities = 1865/1890 (99%), Gaps = 16/1890 (1%)
 Strand=Plus/Plus

Query  1        CAAGGTTTCCGTAGGTGAACCTGCGGAAGGATCAGTAGAGAATATTGGACTTCGGTCCAT  60
                |||||||||||||||||||||||||||||||||||||||||||| |||||||||||||||
Sbjct  1491454  CAAGGTTTCCGTAGGTGAACCTGCGGAAGGATCAGTAGAGAATACTGGACTTCGGTCCAT  1491513

Query  61       TTATCTACCCATCTACACCTGTGAACTGTTTATGTGCTTCGGCACGTTTTACACAAACTT  120
                ||||||||||||||||||||||||||||||||||||||||||||||||||||||||||||
Sbjct  1491514  TTATCTACCCATCTACACCTGTGAACTGTTTATGTGCTTCGGCACGTTTTACACAAACTT  1491573

Query  121      CTAAATGTAATGAATGTAATCTTATTATAACAATAATAAAACTTTCAACAACGGATCTCT  180
                ||||||||||||||||||||||||||||||||||||||||||||||||||||||||||||
Sbjct  1491574  CTAAATGTAATGAATGTAATCTTATTATAACAATAATAAAACTTTCAACAACGGATCTCT  1491633

Query  181      TGGCTTCCACATCGATGAAGAACGCAGCGAAATGCGATAAGTAATGTGAATTGCAGAATT  240
                ||||||||||||||||||||||||||||||||||||||||||||||||||||||||||||
Sbjct  1491634  TGGCTTCCACATCGATGAAGAACGCAGCGAAATGCGATAAGTAATGTGAATTGCAGAATT  1491693

Query  241      CAGTGAATCATCGAATCTTTGAACGCAACTTGCGCCCTTTGGTATTCCGAAGGGCATGCC  300
                |||||||||||||| |||||||||||||||||||||||||||||||||||||||||||||
Sbjct  1491694  CAGTGAATCATCGAGTCTTTGAACGCAACTTGCGCCCTTTGGTATTCCGAAGGGCATGCC  1491753

Query  301      TGTTTGAGAGTCATGAAAATCTCAATCCCTCGGGTTTTATTACCTGTTGGACTTGGATTT  360
                ||||||||||||||||||||||||||||||| ||||||||||||||||||||||||||||
Sbjct  1491754  TGTTTGAGAGTCATGAAAATCTCAATCCCTCAGGTTTTATTACCTGTTGGACTTGGATTT  1491813

Query  361      GGGTGTTTGCCGCGACCTGCAAAGGACGTCGGCTCGCCTTAAATGTGTTAGTGGGAAGGT  420
                |||||||||||||||||||||||||||||||||||||||||||||||||||| |||||||
Sbjct  1491814  GGGTGTTTGCCGCGACCTGCAAAGGACGTCGGCTCGCCTTAAATGTGTTAGT-GGAAGGT  1491872

Query  421      GATTACCTGTCAGCCCGGCGTAATAAGTTTCGCTGGGCCTATGGGGTAGTCTTCGGCTTG  480
                ||||||||||||||||||||||||||||||||||||||||||||||||||||||||||||
Sbjct  1491873  GATTACCTGTCAGCCCGGCGTAATAAGTTTCGCTGGGCCTATGGGGTAGTCTTCGGCTTG  1491932

Query  481      CTGATAACAACCATCTCTTTTTGTTTGACCTCAAATCAGGTAGGGCTACCCGCTGAACTT  540
                ||||||||||||||||||||||||||||||||||||||||||||||||||||||||||||
Sbjct  1491933  CTGATAACAACCATCTCTTTTTGTTTGACCTCAAATCAGGTAGGGCTACCCGCTGAACTT  1491992

Query  541      AAGCATATCAATAAGCGGAGGAAAAGAAACTAACAAGGATTCCCTTAGTAACGGCGAGTG  600
                ||||||||||||||||||||||||||||||||||||||||||||||||||||||||||||
Sbjct  1491993  AAGCATATCAATAAGCGGAGGAAAAGAAACTAACAAGGATTCCCTTAGTAACGGCGAGTG  1492052

Query  601      AACCGGGAAGAGCTCAAATTTGAAATCTGGCGTCCTCCGGGCGTCCGAGTTGTAATCTAC  660
                ||||||||||||||||||||||||||||||||||||||||||||||||||||||||||||
Sbjct  1492053  AACCGGGAAGAGCTCAAATTTGAAATCTGGCGTCCTCCGGGCGTCCGAGTTGTAATCTAC  1492112

Query  661      AGAAACGTTTTCCGTGCTGGACCGTGTCTAAGTCCCTTGGAATAGGGTATCAAAGAGGGT  720
                ||||||||||||||||||||||||||||||||||||||||||||||||||||||||||||
Sbjct  1492113  AGAAACGTTTTCCGTGCTGGACCGTGTCTAAGTCCCTTGGAATAGGGTATCAAAGAGGGT  1492172

Query  721      GACAATCCCGTACTTGACACGATCACCAGTGCTCTGTGATACGTTTTCTACGAGTCGCGT  780
                ||||||||||||||||||||||||||||||||||||||||||||||||||||||||||||
Sbjct  1492173  GACAATCCCGTACTTGACACGATCACCAGTGCTCTGTGATACGTTTTCTACGAGTCGCGT  1492232

Query  781      TACTTGGGAGTGTAGCGCAAAATGGGTGGTAAACTCCATCTAAAGCTAAATATTGGTGGA  840
                ||||||||||||||||||||||||||||||||||||||||||||||||||||||||||||
Sbjct  1492233  TACTTGGGAGTGTAGCGCAAAATGGGTGGTAAACTCCATCTAAAGCTAAATATTGGTGGA  1492292

Query  841      AGACCGATAGCGAACAAGTACCGTGAGGGAAAGATGAAAAGCACTTTGGAAAGAGAGTTA  900
                ||||||||||||||||||||||||||||||||||||||||||||||||||||||||||||
Sbjct  1492293  AGACCGATAGCGAACAAGTACCGTGAGGGAAAGATGAAAAGCACTTTGGAAAGAGAGTTA  1492352

Query  901      AACAGTACGTGAAATTGTTGAAAGGGAAACGATTGAAGTCAGTCGTGTCTATTGGGTTCA  960
                ||||||||||||||||||||||||||||||||||||||||||||||||||||||||||||
Sbjct  1492353  AACAGTACGTGAAATTGTTGAAAGGGAAACGATTGAAGTCAGTCGTGTCTATTGGGTTCA  1492412

Query  961      GCCAGTTCTGCTGGTGTATTCCCTTTAGACGGGTCAACATCAGTTCTGATCGGTGGATAA  1020
                ||||||||||||||||||||||||||||||||||||||||||||||||||||||||||||
Sbjct  1492413  GCCAGTTCTGCTGGTGTATTCCCTTTAGACGGGTCAACATCAGTTCTGATCGGTGGATAA  1492472

Query  1021     GGGCTGGGGGAATGTAGCACTCTTCGGAGTGTGTTATAGCCTCCTGTCGCATACACTGGT  1080
                ||||||| ||||||| ||||||||||| ||||||||||||||||||||||||||||||||
Sbjct  1492473  GGGCTGGAGGAATGTGGCACTCTTCGG-GTGTGTTATAGCCTCCTGTCGCATACACTGGT  1492531

Query  1081     TGGGACTGAGGAATGCAGCTCGCCTTTATGGCCGGGGTTCGCCCACGTTCGAGCTTAGGA  1140
                ||||||||||||||||||||||||||||||||||||||||||||||||||||||||||||
Sbjct  1492532  TGGGACTGAGGAATGCAGCTCGCCTTTATGGCCGGGGTTCGCCCACGTTCGAGCTTAGGA  1492591

Query  1141     TGTTGACAAAATGGCTTTAAACGACCCGTCTTGAAACACGGACCAAGGAGTCTAACATAT  1200
                ||||||||||||||||||||||||||||||||||||||||||||||||||||||||||||
Sbjct  1492592  TGTTGACAAAATGGCTTTAAACGACCCGTCTTGAAACACGGACCAAGGAGTCTAACATAT  1492651

Query  1201     CTGCGAGTGTTTGAGTGTCAAACTCGAGCGCGTAATGAAAGTGAATGTAGGAGGGATCCG  1260
                ||||||||||||||||||||||||||||||||||||||||||||||||||||||||||||
Sbjct  1492652  CTGCGAGTGTTTGAGTGTCAAACTCGAGCGCGTAATGAAAGTGAATGTAGGAGGGATCCG  1492711

Query  1261     CAAGGAGCACCTTCGACCGATCCGGATCTTCTGTGATGGATTTGAGTAAGAGCATATATG  1320
                ||||||||||||||||||||||||||||||||||||||||||||||||||||||||||||
Sbjct  1492712  CAAGGAGCACCTTCGACCGATCCGGATCTTCTGTGATGGATTTGAGTAAGAGCATATATG  1492771

Query  1321     CTGGGACCCGAAAGATGGTGAACTATGCCTGAATAGGGCGAAGCCAGGGGAAACTCTGGT  1380
                ||||||||||||||||||||||||||||||||||||||||||||||||||||||||||||
Sbjct  1492772  CTGGGACCCGAAAGATGGTGAACTATGCCTGAATAGGGCGAAGCCAGGGGAAACTCTGGT  1492831

Query  1381     GGAGGCTCGTAGCGATTCTGACGTGCAAATCGATCGTCGAATTTGGGTATAGGGGCGAAA  1440
                ||||||||||||||||||||||||||||||||||||||||||||||||||| ||||||||
Sbjct  1492832  GGAGGCTCGTAGCGATTCTGACGTGCAAATCGATCGTCGAATTTGGGTATA-GGGCGAAA  1492890

Query  1441     GACTAATCGAACCATCTAGTAGCTGGTTCCTGCCGAAGTTTCCCTCAGGATAGCAGAAAC  1500
                ||||||||||||||||||||||||||||||||||||||||    ||||||||||||||||
Sbjct  1492891  GACTAATCGAACCATCTAGTAGCTGGTTCCTGCCGAAGTT----TCAGGATAGCAGAAAC  1492946

Query  1501     TCGCATCAGTTTTATGAGGTAAAGCGAATGATTAGAGGCCTTGGGGACGAAACGTCCTTA  1560
                ||||||||||||||||||||||||||||||||||||||||||||||||||||||||||||
Sbjct  1492947  TCGCATCAGTTTTATGAGGTAAAGCGAATGATTAGAGGCCTTGGGGACGAAACGTCCTTA  1493006

Query  1561     ACCTATTCTCAAACTTTAAATGTGTAAGAAGCACTTGTCACTTAATTGGACGAGCGCATG  1620
                ||||||||||||||||||||||||||||||||||||||||||||||||||||||||||||
Sbjct  1493007  ACCTATTCTCAAACTTTAAATGTGTAAGAAGCACTTGTCACTTAATTGGACGAGCGCATG  1493066

Query  1621     CGAATGAGAGTTTCTAGTGGGCCATTTTTGGTAAGCAGAACTGGCGATGCGGGATGAACC  1680
                ||||||||||||||||||||||||||||||||||||||||||||||||||||||||||||
Sbjct  1493067  CGAATGAGAGTTTCTAGTGGGCCATTTTTGGTAAGCAGAACTGGCGATGCGGGATGAACC  1493126

Query  1681     GATCGTGAGGTTAAGGTGCCGGAATACACGCTCATCAGACACCACAAAAGGTGTTAGTTC  1740
                ||||||||||||||||||||||||||||||||||||||||||||||||||||||||||||
Sbjct  1493127  GATCGTGAGGTTAAGGTGCCGGAATACACGCTCATCAGACACCACAAAAGGTGTTAGTTC  1493186

Query  1741     ATCTAGACAGCAGGACGGTGGCCATGGAAGTCGGAATCCGCTAAGGAGTGTGTAACAACT  1800
                ||||||||||||||||||||||||||||||||||||||||||||||||||||||||||||
Sbjct  1493187  ATCTAGACAGCAGGACGGTGGCCATGGAAGTCGGAATCCGCTAAGGAGTGTGTAACAACT  1493246

Query  1801     CACCTGCCGAATGAACTAGCCCTGAAAATGGATGGCGCTCAA-GCGTGTTACCCATACCT  1859
                |||| |||||||||||||||||||||||||||||||||||   ||  |||||||||||| 
Sbjct  1493247  CACCCGCCGAATGAACTAGCCCTGAAAATGGATGGCGCTCGGTGCA-GTTACCCATACC-  1493304

Query  1860     CACCGTCAG-CGTT--G-TAGTGACG-CGC  1884
                 |||||||| ||||  | |||||||| |||
Sbjct  1493305  -ACCGTCAGTCGTTAAGATAGTGACGACGC  1493333


 Score = 1847 bits (1000),  Expect = 0.0
 Identities = 1023/1033 (99%), Gaps = 6/1033 (1%)
 Strand=Plus/Plus

Query  1        CAAGGTTTCCGTAGGTGAACCTGCGGAAGGATCAGTAGAGAATATTGGACTTCGGTCCAT  60
                |||||||||||||||||||||||||||||||||||||||||||| |||||||||||||||
Sbjct  1483468  CAAGGTTTCCGTAGGTGAACCTGCGGAAGGATCAGTAGAGAATACTGGACTTCGGTCCAT  1483527

Query  61       TTATCTACCCATCTACACCTGTGAACTGTTTATGTGCTTCGGCACGTTTTACACAAACTT  120
                ||||||||||||||||||||||||||||||||||||||||||||||||||||||||||||
Sbjct  1483528  TTATCTACCCATCTACACCTGTGAACTGTTTATGTGCTTCGGCACGTTTTACACAAACTT  1483587

Query  121      CTAAATGTAATGAATGTAATCTTATTATAACAATAATAAAACTTTCAACAACGGATCTCT  180
                ||||||||||||||||||||||||||||||||||||||||||||||||||||||||||||
Sbjct  1483588  CTAAATGTAATGAATGTAATCTTATTATAACAATAATAAAACTTTCAACAACGGATCTCT  1483647

Query  181      TGGCTTCCACATCGATGAAGAACGCAGCGAAATGCGATAAGTAATGTGAATTGCAGAATT  240
                ||||||||||||||||||||||||||||||||||||||||||||||||||||||||||||
Sbjct  1483648  TGGCTTCCACATCGATGAAGAACGCAGCGAAATGCGATAAGTAATGTGAATTGCAGAATT  1483707

Query  241      CAGTGAATCATCGAATCTTTGAACGCAACTTGCGCCCTTTGGTATTCCGAAGGGCATGCC  300
                |||||||||||||| |||||||||||||||||||||||||||||||||||||||||||||
Sbjct  1483708  CAGTGAATCATCGAGTCTTTGAACGCAACTTGCGCCCTTTGGTATTCCGAAGGGCATGCC  1483767

Query  301      TGTTTGAGAGTCATGAAAATCTCAATCCCTCGGGTTTTATTACCTGTTGGACTTGGATTT  360
                ||||||||||||||||||||||||||||||| ||||||||||||||||||||||||||||
Sbjct  1483768  TGTTTGAGAGTCATGAAAATCTCAATCCCTCAGGTTTTATTACCTGTTGGACTTGGATTT  1483827

Query  361      GGGTGTTTGCCGCGACCTGCAAAGGACGTCGGCTCGCCTTAAATGTGTTAGTGGGAAGGT  420
                ||||||||||||||||||||||||||||||||||||||||||||||||||||||||||||
Sbjct  1483828  GGGTGTTTGCCGCGACCTGCAAAGGACGTCGGCTCGCCTTAAATGTGTTAGTGGGAAGGT  1483887

Query  421      GATTACCTGTCAGCCCGGCGTAATAAGTTTCGCTGGGCCTATGGGGTAGTCTTCGGCTTG  480
                ||||||||||||||||||||||||||||||||||||||||||||||||||||||||||||
Sbjct  1483888  GATTACCTGTCAGCCCGGCGTAATAAGTTTCGCTGGGCCTATGGGGTAGTCTTCGGCTTG  1483947

Query  481      CTGATAACAACCATCTCTTTTTGTTTGACCTCAAATCAGGTAGGGCTACCCGCTGAACTT  540
                ||||||||||||||||||||||||||||||||||||||||||||||||||||||||||||
Sbjct  1483948  CTGATAACAACCATCTCTTTTTGTTTGACCTCAAATCAGGTAGGGCTACCCGCTGAACTT  1484007

Query  541      AAGCATATCAATAAGCGGAGGAAAAGAAACTAACAAGGATTCCCTTAGTAACGGCGAGTG  600
                ||||||||||||||||||||||||||||||||||||||||||||||||||||||||||||
Sbjct  1484008  AAGCATATCAATAAGCGGAGGAAAAGAAACTAACAAGGATTCCCTTAGTAACGGCGAGTG  1484067

Query  601      AACCGGGAAGAGCTCAAATTTGAAATCTGGCGTCCTCCGGGCGTCCGAGTTGTAATCTAC  660
                ||||||||||||||||||||||||||||||||||||||||||||||||||||||||||||
Sbjct  1484068  AACCGGGAAGAGCTCAAATTTGAAATCTGGCGTCCTCCGGGCGTCCGAGTTGTAATCTAC  1484127

Query  661      AGAAACGTTTTCCGTGCTGGACCGTGTCTAAGTCCCTTGGAATAGGGTATCAAAGAGGGT  720
                ||||||||||||||||||||||||||||||||||||||||||||||||||||||||||||
Sbjct  1484128  AGAAACGTTTTCCGTGCTGGACCGTGTCTAAGTCCCTTGGAATAGGGTATCAAAGAGGGT  1484187

Query  721      GACAATCCCGTACTTGACACGATCACCAGTGCTCTGTGATACGTTTTCTACGAGTCGCGT  780
                ||||||||||||||||||||||||||||||||||||||||||||||||||||||||||||
Sbjct  1484188  GACAATCCCGTACTTGACACGATCACCAGTGCTCTGTGATACGTTTTCTACGAGTCGCGT  1484247

Query  781      TACTTGGGAGTGTAGCGCAAAATGGGTGGTAAACTCCATCTAAAGCTAAATATTGGTGGA  840
                ||||||||||||||||||||||||||||||||||||||||||||||||||||||||||||
Sbjct  1484248  TACTTGGGAGTGTAGCGCAAAATGGGTGGTAAACTCCATCTAAAGCTAAATATTGGTGGA  1484307

Query  841      AGACCGATAGCGAACAAGTACCGTGAGGGAAAGATGAAAAGCACTTTGGAAAGAGAGTTA  900
                ||||||||||||||||||||||||||||||||||||||||||||||||||||||||||||
Sbjct  1484308  AGACCGATAGCGAACAAGTACCGTGAGGGAAAGATGAAAAGCACTTTGGAAAGAGAGTTA  1484367

Query  901      AACAGTACGTGAAATTGTTGAAAGGGAAACGATTGAAGTCAGTCGTGTCTATTGGGTTCA  960
                ||||||||||||||||||||||||||||||||||||||||||||||||||||||    ||
Sbjct  1484368  AACAGTACGTGAAATTGTTGAAAGGGAAACGATTGAAGTCAGTCGTGTCTATTG----CA  1484423

Query  961      GCCAGTTCTGCTGGTGTATTCCCTTTAGACGGGTCAACATCAGTTCTGATCGGTGGATAA  1020
                ||||||| ||||||||||||||||||| ||||||||||||||||||||||||||||||||
Sbjct  1484424  GCCAGTT-TGCTGGTGTATTCCCTTTA-ACGGGTCAACATCAGTTCTGATCGGTGGATAA  1484481

Query  1021     GGGCTGGGGGAAT  1033
                ||||||| |||||
Sbjct  1484482  GGGCTGGAGGAAT  1484494


 Score = 1260 bits (682),  Expect = 0.0
 Identities = 685/686 (99%), Gaps = 1/686 (0%)
 Strand=Plus/Plus

Query  1271     CTTCGACCGATCCGGATCTTCTGTGATGGATTTGAGTAAGAGCATATATGCTGGGACCCG  1330
                ||||||||||||||||||||||||||||||||||||||||||||||||||||||||||||
Sbjct  1484577  CTTCGACCGATCCGGATCTTCTGTGATGGATTTGAGTAAGAGCATATATGCTGGGACCCG  1484636

Query  1331     AAAGATGGTGAACTATGCCTGAATAGGGCGAAGCCAGGGGAAACTCTGGTGGAGGCTCGT  1390
                ||||||||||||||||||||||||||||||||||||||||||||||||||||||||||||
Sbjct  1484637  AAAGATGGTGAACTATGCCTGAATAGGGCGAAGCCAGGGGAAACTCTGGTGGAGGCTCGT  1484696

Query  1391     AGCGATTCTGACGTGCAAATCGATCGTCGAATTTGGGTATAGGGGCGAAAGACTAATCGA  1450
                ||||||||||||||||||||||||||||||||||||||||| ||||||||||||||||||
Sbjct  1484697  AGCGATTCTGACGTGCAAATCGATCGTCGAATTTGGGTATA-GGGCGAAAGACTAATCGA  1484755

Query  1451     ACCATCTAGTAGCTGGTTCCTGCCGAAGTTTCCCTCAGGATAGCAGAAACTCGCATCAGT  1510
                ||||||||||||||||||||||||||||||||||||||||||||||||||||||||||||
Sbjct  1484756  ACCATCTAGTAGCTGGTTCCTGCCGAAGTTTCCCTCAGGATAGCAGAAACTCGCATCAGT  1484815

Query  1511     TTTATGAGGTAAAGCGAATGATTAGAGGCCTTGGGGACGAAACGTCCTTAACCTATTCTC  1570
                ||||||||||||||||||||||||||||||||||||||||||||||||||||||||||||
Sbjct  1484816  TTTATGAGGTAAAGCGAATGATTAGAGGCCTTGGGGACGAAACGTCCTTAACCTATTCTC  1484875

Query  1571     AAACTTTAAATGTGTAAGAAGCACTTGTCACTTAATTGGACGAGCGCATGCGAATGAGAG  1630
                ||||||||||||||||||||||||||||||||||||||||||||||||||||||||||||
Sbjct  1484876  AAACTTTAAATGTGTAAGAAGCACTTGTCACTTAATTGGACGAGCGCATGCGAATGAGAG  1484935

Query  1631     TTTCTAGTGGGCCATTTTTGGTAAGCAGAACTGGCGATGCGGGATGAACCGATCGTGAGG  1690
                ||||||||||||||||||||||||||||||||||||||||||||||||||||||||||||
Sbjct  1484936  TTTCTAGTGGGCCATTTTTGGTAAGCAGAACTGGCGATGCGGGATGAACCGATCGTGAGG  1484995

Query  1691     TTAAGGTGCCGGAATACACGCTCATCAGACACCACAAAAGGTGTTAGTTCATCTAGACAG  1750
                ||||||||||||||||||||||||||||||||||||||||||||||||||||||||||||
Sbjct  1484996  TTAAGGTGCCGGAATACACGCTCATCAGACACCACAAAAGGTGTTAGTTCATCTAGACAG  1485055

Query  1751     CAGGACGGTGGCCATGGAAGTCGGAATCCGCTAAGGAGTGTGTAACAACTCACCTGCCGA  1810
                ||||||||||||||||||||||||||||||||||||||||||||||||||||||||||||
Sbjct  1485056  CAGGACGGTGGCCATGGAAGTCGGAATCCGCTAAGGAGTGTGTAACAACTCACCTGCCGA  1485115

Query  1811     ATGAACTAGCCCTGAAAATGGATGGCGCTCAAGCGTGTTACCCATACCTCACCGTCAGCG  1870
                ||||||||||||||||||||||||||||||||||||||||||||||||||||||||||||
Sbjct  1485116  ATGAACTAGCCCTGAAAATGGATGGCGCTCAAGCGTGTTACCCATACCTCACCGTCAGCG  1485175

Query  1871     TTGTAGTGACGCGCTGACGAGTAGGCAGGCGTGGAGGTCAGTGTAGAAGCCTAGGCAGTG  1930
                ||||||||||||||||||||||||||||||||||||||||||||||||||||||||||||
Sbjct  1485176  TTGTAGTGACGCGCTGACGAGTAGGCAGGCGTGGAGGTCAGTGTAGAAGCCTAGGCAGTG  1485235

Query  1931     ATGTCGGGTGGAACGGCCTCTAGTGC  1956
                ||||||||||||||||||||||||||
Sbjct  1485236  ATGTCGGGTGGAACGGCCTCTAGTGC  1485261


>VHDQ01000015.1 Cryptococcus cf. gattii strain MF34 chromosome 14 contig000015, 
whole genome shotgun sequence
Length=330954

 Score = 3570 bits (1933),  Expect = 0.0
 Identities = 1950/1958 (99%), Gaps = 2/1958 (0%)
 Strand=Plus/Plus

Query  1     CAAGGTTTCCGTAGGTGAACCTGCGGAAGGATCAGTAGAGAATATTGGACTTCGGTCCAT  60
             |||||||||||||||||||||||||||||||||||||||||||| |||||||||||||||
Sbjct  3840  CAAGGTTTCCGTAGGTGAACCTGCGGAAGGATCAGTAGAGAATACTGGACTTCGGTCCAT  3899

Query  61    TTATCTACCCATCTACACCTGTGAACTGTTTATGTGCTTCGGCACGTTTTACACAAACTT  120
             ||||||||||||||||||||||||||||||||||||||||||||||||||||||||||||
Sbjct  3900  TTATCTACCCATCTACACCTGTGAACTGTTTATGTGCTTCGGCACGTTTTACACAAACTT  3959

Query  121   CTAAATGTAATGAATGTAATCTTATTATAACAATAATAAAACTTTCAACAACGGATCTCT  180
             ||||||||||||||||||||||||||||||||||||||||||||||||||||||||||||
Sbjct  3960  CTAAATGTAATGAATGTAATCTTATTATAACAATAATAAAACTTTCAACAACGGATCTCT  4019

Query  181   TGGCTTCCACATCGATGAAGAACGCAGCGAAATGCGATAAGTAATGTGAATTGCAGAATT  240
             ||||||||||||||||||||||||||||||||||||||||||||||||||||||||||||
Sbjct  4020  TGGCTTCCACATCGATGAAGAACGCAGCGAAATGCGATAAGTAATGTGAATTGCAGAATT  4079

Query  241   CAGTGAATCATCGAATCTTTGAACGCAACTTGCGCCCTTTGGTATTCCGAAGGGCATGCC  300
             |||||||||||||| |||||||||||||||||||||||||||||||||||||||||||||
Sbjct  4080  CAGTGAATCATCGAGTCTTTGAACGCAACTTGCGCCCTTTGGTATTCCGAAGGGCATGCC  4139

Query  301   TGTTTGAGAGTCATGAAAATCTCAATCCCTCGGGTTTTATTACCTGTTGGACTTGGATTT  360
             ||||||||||||||||||||||||||||||||||||||||||||||||||||||||||||
Sbjct  4140  TGTTTGAGAGTCATGAAAATCTCAATCCCTCGGGTTTTATTACCTGTTGGACTTGGATTT  4199

Query  361   GGGTGTTTGCCGCGACCTGCAAAGGACGTCGGCTCGCCTTAAATGTGTTAGTGGGAAGGT  420
             ||||||||||||||||||||||||||||||||||||||||||||||||||||||||||||
Sbjct  4200  GGGTGTTTGCCGCGACCTGCAAAGGACGTCGGCTCGCCTTAAATGTGTTAGTGGGAAGGT  4259

Query  421   GATTACCTGTCAGCCCGGCGTAATAAGTTTCGCTGGGCCTATGGGGTAGTCTTCGGCTTG  480
             ||||||||||||||||||||||||||||||||||||||||||||||||||||||||||||
Sbjct  4260  GATTACCTGTCAGCCCGGCGTAATAAGTTTCGCTGGGCCTATGGGGTAGTCTTCGGCTTG  4319

Query  481   CTGATAACAACCATCTC-TTTTTGTTTGACCTCAAATCAGGTAGGGCTACCCGCTGAACT  539
             ||||||||||||||||| ||||||||||||||||||||||||||||||||||||||||||
Sbjct  4320  CTGATAACAACCATCTCTTTTTTGTTTGACCTCAAATCAGGTAGGGCTACCCGCTGAACT  4379

Query  540   TAAGCATATCAATAAGCGGAGGAAAAGAAACTAACAAGGATTCCCTTAGTAACGGCGAGT  599
             ||||||||||||||||||||||||||||||||||||||||||||||||||||||||||||
Sbjct  4380  TAAGCATATCAATAAGCGGAGGAAAAGAAACTAACAAGGATTCCCTTAGTAACGGCGAGT  4439

Query  600   GAACCGGGAAGAGCTCAAATTTGAAATCTGGCGTCCTCCGGGCGTCCGAGTTGTAATCTA  659
             ||||||||||||||||||||||||||||||||||||||||||||||||||||||||||||
Sbjct  4440  GAACCGGGAAGAGCTCAAATTTGAAATCTGGCGTCCTCCGGGCGTCCGAGTTGTAATCTA  4499

Query  660   CAGAAACGTTTTCCGTGCTGGACCGTGTCTAAGTCCCTTGGAATAGGGTATCAAAGAGGG  719
             ||||||||||||||||||||||||||||||||||||||||||||||||||||||||||||
Sbjct  4500  CAGAAACGTTTTCCGTGCTGGACCGTGTCTAAGTCCCTTGGAATAGGGTATCAAAGAGGG  4559

Query  720   TGACAATCCCGTACTTGACACGATCACCAGTGCTCTGTGATACGTTTTCTACGAGTCGCG  779
             ||||||||||||||||||||||||||||||||||||||||||||||||||||||||||||
Sbjct  4560  TGACAATCCCGTACTTGACACGATCACCAGTGCTCTGTGATACGTTTTCTACGAGTCGCG  4619

Query  780   TTACTTGGGAGTGTAGCGCAAAATGGGTGGTAAACTCCATCTAAAGCTAAATATTGGTGG  839
             ||||||||||||||||||||||||||||||||||||||||||||||||||||||||||||
Sbjct  4620  TTACTTGGGAGTGTAGCGCAAAATGGGTGGTAAACTCCATCTAAAGCTAAATATTGGTGG  4679

Query  840   AAGACCGATAGCGAACAAGTACCGTGAGGGAAAGATGAAAAGCACTTTGGAAAGAGAGTT  899
             ||||||||||||||||||||||||||||||||||||||||||||||||||||||||||||
Sbjct  4680  AAGACCGATAGCGAACAAGTACCGTGAGGGAAAGATGAAAAGCACTTTGGAAAGAGAGTT  4739

Query  900   AAACAGTACGTGAAATTGTTGAAAGGGAAACGATTGAAGTCAGTCGTGTCTATTGGGTTC  959
             ||||||||||||||||||||||||||||||||||||||||||||||||||||||||||||
Sbjct  4740  AAACAGTACGTGAAATTGTTGAAAGGGAAACGATTGAAGTCAGTCGTGTCTATTGGGTTC  4799

Query  960   AGCCAGTTCTGCTGGTGTATT-CCCTTTAGACGGGTCAACATCAGTTCTGATCGGTGGAT  1018
             |||||| |||||||||||||| ||||||||||||||||||||||||||||||||||||||
Sbjct  4800  AGCCAGCTCTGCTGGTGTATTCCCCTTTAGACGGGTCAACATCAGTTCTGATCGGTGGAT  4859

Query  1019  AAGGGCTGGGGGAATGTAGCACTCTTCGGAGTGTGTTATAGCCTCCTGTCGCATACACTG  1078
             ||||||||| ||||||| ||||||||||| ||||||||||||||||||||||||||||||
Sbjct  4860  AAGGGCTGGAGGAATGTGGCACTCTTCGGGGTGTGTTATAGCCTCCTGTCGCATACACTG  4919

Query  1079  GTTGGGACTGAGGAATGCAGCTCGCCTTTATGGCCGGGGTTCGCCCACGTTCGAGCTTAG  1138
             ||||||||||||||||||||||||||||||||||||||||||||||||||||||||||||
Sbjct  4920  GTTGGGACTGAGGAATGCAGCTCGCCTTTATGGCCGGGGTTCGCCCACGTTCGAGCTTAG  4979

Query  1139  GATGTTGACAAAATGGCTTTAAACGACCCGTCTTGAAACACGGACCAAGGAGTCTAACAT  1198
             ||||||||||||||||||||||||||||||||||||||||||||||||||||||||||||
Sbjct  4980  GATGTTGACAAAATGGCTTTAAACGACCCGTCTTGAAACACGGACCAAGGAGTCTAACAT  5039

Query  1199  ATCTGCGAGTGTTTGAGTGTCAAACTCGAGCGCGTAATGAAAGTGAATGTAGGAGGGATC  1258
             ||||||||||||||||||||||||||||||||||||||||||||||||||||||||||||
Sbjct  5040  ATCTGCGAGTGTTTGAGTGTCAAACTCGAGCGCGTAATGAAAGTGAATGTAGGAGGGATC  5099

Query  1259  CGCAAGGAGCACCTTCGACCGATCCGGATCTTCTGTGATGGATTTGAGTAAGAGCATATA  1318
             ||||||||||||||||||||||||||||||||||||||||||||||||||||||||||||
Sbjct  5100  CGCAAGGAGCACCTTCGACCGATCCGGATCTTCTGTGATGGATTTGAGTAAGAGCATATA  5159

Query  1319  TGCTGGGACCCGAAAGATGGTGAACTATGCCTGAATAGGGCGAAGCCAGGGGAAACTCTG  1378
             ||||||||||||||||||||||||||||||||||||||||||||||||||||||||||||
Sbjct  5160  TGCTGGGACCCGAAAGATGGTGAACTATGCCTGAATAGGGCGAAGCCAGGGGAAACTCTG  5219

Query  1379  GTGGAGGCTCGTAGCGATTCTGACGTGCAAATCGATCGTCGAATTTGGGTATAGGGGCGA  1438
             ||||||||||||||||||||||||||||||||||||||||||||||||||||||||||||
Sbjct  5220  GTGGAGGCTCGTAGCGATTCTGACGTGCAAATCGATCGTCGAATTTGGGTATAGGGGCGA  5279

Query  1439  AAGACTAATCGAACCATCTAGTAGCTGGTTCCTGCCGAAGTTTCCCTCAGGATAGCAGAA  1498
             ||||||||||||||||||||||||||||||||||||||||||||||||||||||||||||
Sbjct  5280  AAGACTAATCGAACCATCTAGTAGCTGGTTCCTGCCGAAGTTTCCCTCAGGATAGCAGAA  5339

Query  1499  ACTCGCATCAGTTTTATGAGGTAAAGCGAATGATTAGAGGCCTTGGGGACGAAACGTCCT  1558
             ||||||||||||||||||||||||||||||||||||||||||||||||||||||||||||
Sbjct  5340  ACTCGCATCAGTTTTATGAGGTAAAGCGAATGATTAGAGGCCTTGGGGACGAAACGTCCT  5399

Query  1559  TAACCTATTCTCAAACTTTAAATGTGTAAGAAGCACTTGTCACTTAATTGGACGAGCGCA  1618
             ||||||||||||||||||||||||||||||||||||||||||||||||||||||||||||
Sbjct  5400  TAACCTATTCTCAAACTTTAAATGTGTAAGAAGCACTTGTCACTTAATTGGACGAGCGCA  5459

Query  1619  TGCGAATGAGAGTTTCTAGTGGGCCATTTTTGGTAAGCAGAACTGGCGATGCGGGATGAA  1678
             ||||||||||||||||||||||||||||||||||||||||||||||||||||||||||||
Sbjct  5460  TGCGAATGAGAGTTTCTAGTGGGCCATTTTTGGTAAGCAGAACTGGCGATGCGGGATGAA  5519

Query  1679  CCGATCGTGAGGTTAAGGTGCCGGAATACACGCTCATCAGACACCACAAAAGGTGTTAGT  1738
             ||||||||||||||||||||||||||||||||||||||||||||||||||||||||||||
Sbjct  5520  CCGATCGTGAGGTTAAGGTGCCGGAATACACGCTCATCAGACACCACAAAAGGTGTTAGT  5579

Query  1739  TCATCTAGACAGCAGGACGGTGGCCATGGAAGTCGGAATCCGCTAAGGAGTGTGTAACAA  1798
             ||||||||||||||||||||||||||||||||||||||||||||||||||||||||||||
Sbjct  5580  TCATCTAGACAGCAGGACGGTGGCCATGGAAGTCGGAATCCGCTAAGGAGTGTGTAACAA  5639

Query  1799  CTCACCTGCCGAATGAACTAGCCCTGAAAATGGATGGCGCTCAAGCGTGTTACCCATACC  1858
             ||||||||||||||||||||||||||||||||||||||||||||||||||||||||||||
Sbjct  5640  CTCACCTGCCGAATGAACTAGCCCTGAAAATGGATGGCGCTCAAGCGTGTTACCCATACC  5699

Query  1859  TCACCGTCAGCGTTGTAGTGACGCGCTGACGAGTAGGCAGGCGTGGAGGTCAGTGTAGAA  1918
             ||||||||||||||||||||||||||||||||||||||||||||||||||||||||||||
Sbjct  5700  TCACCGTCAGCGTTGTAGTGACGCGCTGACGAGTAGGCAGGCGTGGAGGTCAGTGTAGAA  5759

Query  1919  GCCTAGGCAGTGATGTCGGGTGGAACGGCCTCTAGTGC  1956
             ||||||||||||||||||||||||||||||||||||||
Sbjct  5760  GCCTAGGCAGTGATGTCGGGTGGAACGGCCTCTAGTGC  5797


 Score = 3570 bits (1933),  Expect = 0.0
 Identities = 1950/1958 (99%), Gaps = 2/1958 (0%)
 Strand=Plus/Plus

Query  1      CAAGGTTTCCGTAGGTGAACCTGCGGAAGGATCAGTAGAGAATATTGGACTTCGGTCCAT  60
              |||||||||||||||||||||||||||||||||||||||||||| |||||||||||||||
Sbjct  20021  CAAGGTTTCCGTAGGTGAACCTGCGGAAGGATCAGTAGAGAATACTGGACTTCGGTCCAT  20080

Query  61     TTATCTACCCATCTACACCTGTGAACTGTTTATGTGCTTCGGCACGTTTTACACAAACTT  120
              ||||||||||||||||||||||||||||||||||||||||||||||||||||||||||||
Sbjct  20081  TTATCTACCCATCTACACCTGTGAACTGTTTATGTGCTTCGGCACGTTTTACACAAACTT  20140

Query  121    CTAAATGTAATGAATGTAATCTTATTATAACAATAATAAAACTTTCAACAACGGATCTCT  180
              ||||||||||||||||||||||||||||||||||||||||||||||||||||||||||||
Sbjct  20141  CTAAATGTAATGAATGTAATCTTATTATAACAATAATAAAACTTTCAACAACGGATCTCT  20200

Query  181    TGGCTTCCACATCGATGAAGAACGCAGCGAAATGCGATAAGTAATGTGAATTGCAGAATT  240
              ||||||||||||||||||||||||||||||||||||||||||||||||||||||||||||
Sbjct  20201  TGGCTTCCACATCGATGAAGAACGCAGCGAAATGCGATAAGTAATGTGAATTGCAGAATT  20260

Query  241    CAGTGAATCATCGAATCTTTGAACGCAACTTGCGCCCTTTGGTATTCCGAAGGGCATGCC  300
              |||||||||||||| |||||||||||||||||||||||||||||||||||||||||||||
Sbjct  20261  CAGTGAATCATCGAGTCTTTGAACGCAACTTGCGCCCTTTGGTATTCCGAAGGGCATGCC  20320

Query  301    TGTTTGAGAGTCATGAAAATCTCAATCCCTCGGGTTTTATTACCTGTTGGACTTGGATTT  360
              ||||||||||||||||||||||||||||||||||||||||||||||||||||||||||||
Sbjct  20321  TGTTTGAGAGTCATGAAAATCTCAATCCCTCGGGTTTTATTACCTGTTGGACTTGGATTT  20380

Query  361    GGGTGTTTGCCGCGACCTGCAAAGGACGTCGGCTCGCCTTAAATGTGTTAGTGGGAAGGT  420
              ||||||||||||||||||||||||||||||||||||||||||||||||||||||||||||
Sbjct  20381  GGGTGTTTGCCGCGACCTGCAAAGGACGTCGGCTCGCCTTAAATGTGTTAGTGGGAAGGT  20440

Query  421    GATTACCTGTCAGCCCGGCGTAATAAGTTTCGCTGGGCCTATGGGGTAGTCTTCGGCTTG  480
              ||||||||||||||||||||||||||||||||||||||||||||||||||||||||||||
Sbjct  20441  GATTACCTGTCAGCCCGGCGTAATAAGTTTCGCTGGGCCTATGGGGTAGTCTTCGGCTTG  20500

Query  481    CTGATAACAACCATCTC-TTTTTGTTTGACCTCAAATCAGGTAGGGCTACCCGCTGAACT  539
              ||||||||||||||||| ||||||||||||||||||||||||||||||||||||||||||
Sbjct  20501  CTGATAACAACCATCTCTTTTTTGTTTGACCTCAAATCAGGTAGGGCTACCCGCTGAACT  20560

Query  540    TAAGCATATCAATAAGCGGAGGAAAAGAAACTAACAAGGATTCCCTTAGTAACGGCGAGT  599
              ||||||||||||||||||||||||||||||||||||||||||||||||||||||||||||
Sbjct  20561  TAAGCATATCAATAAGCGGAGGAAAAGAAACTAACAAGGATTCCCTTAGTAACGGCGAGT  20620

Query  600    GAACCGGGAAGAGCTCAAATTTGAAATCTGGCGTCCTCCGGGCGTCCGAGTTGTAATCTA  659
              ||||||||||||||||||||||||||||||||||||||||||||||||||||||||||||
Sbjct  20621  GAACCGGGAAGAGCTCAAATTTGAAATCTGGCGTCCTCCGGGCGTCCGAGTTGTAATCTA  20680

Query  660    CAGAAACGTTTTCCGTGCTGGACCGTGTCTAAGTCCCTTGGAATAGGGTATCAAAGAGGG  719
              ||||||||||||||||||||||||||||||||||||||||||||||||||||||||||||
Sbjct  20681  CAGAAACGTTTTCCGTGCTGGACCGTGTCTAAGTCCCTTGGAATAGGGTATCAAAGAGGG  20740

Query  720    TGACAATCCCGTACTTGACACGATCACCAGTGCTCTGTGATACGTTTTCTACGAGTCGCG  779
              ||||||||||||||||||||||||||||||||||||||||||||||||||||||||||||
Sbjct  20741  TGACAATCCCGTACTTGACACGATCACCAGTGCTCTGTGATACGTTTTCTACGAGTCGCG  20800

Query  780    TTACTTGGGAGTGTAGCGCAAAATGGGTGGTAAACTCCATCTAAAGCTAAATATTGGTGG  839
              ||||||||||||||||||||||||||||||||||||||||||||||||||||||||||||
Sbjct  20801  TTACTTGGGAGTGTAGCGCAAAATGGGTGGTAAACTCCATCTAAAGCTAAATATTGGTGG  20860

Query  840    AAGACCGATAGCGAACAAGTACCGTGAGGGAAAGATGAAAAGCACTTTGGAAAGAGAGTT  899
              ||||||||||||||||||||||||||||||||||||||||||||||||||||||||||||
Sbjct  20861  AAGACCGATAGCGAACAAGTACCGTGAGGGAAAGATGAAAAGCACTTTGGAAAGAGAGTT  20920

Query  900    AAACAGTACGTGAAATTGTTGAAAGGGAAACGATTGAAGTCAGTCGTGTCTATTGGGTTC  959
              ||||||||||||||||||||||||||||||||||||||||||||||||||||||||||||
Sbjct  20921  AAACAGTACGTGAAATTGTTGAAAGGGAAACGATTGAAGTCAGTCGTGTCTATTGGGTTC  20980

Query  960    AGCCAGTTCTGCTGGTGTATT-CCCTTTAGACGGGTCAACATCAGTTCTGATCGGTGGAT  1018
              |||||| |||||||||||||| ||||||||||||||||||||||||||||||||||||||
Sbjct  20981  AGCCAGCTCTGCTGGTGTATTCCCCTTTAGACGGGTCAACATCAGTTCTGATCGGTGGAT  21040

Query  1019   AAGGGCTGGGGGAATGTAGCACTCTTCGGAGTGTGTTATAGCCTCCTGTCGCATACACTG  1078
              ||||||||| ||||||| ||||||||||| ||||||||||||||||||||||||||||||
Sbjct  21041  AAGGGCTGGAGGAATGTGGCACTCTTCGGGGTGTGTTATAGCCTCCTGTCGCATACACTG  21100

Query  1079   GTTGGGACTGAGGAATGCAGCTCGCCTTTATGGCCGGGGTTCGCCCACGTTCGAGCTTAG  1138
              ||||||||||||||||||||||||||||||||||||||||||||||||||||||||||||
Sbjct  21101  GTTGGGACTGAGGAATGCAGCTCGCCTTTATGGCCGGGGTTCGCCCACGTTCGAGCTTAG  21160

Query  1139   GATGTTGACAAAATGGCTTTAAACGACCCGTCTTGAAACACGGACCAAGGAGTCTAACAT  1198
              ||||||||||||||||||||||||||||||||||||||||||||||||||||||||||||
Sbjct  21161  GATGTTGACAAAATGGCTTTAAACGACCCGTCTTGAAACACGGACCAAGGAGTCTAACAT  21220

Query  1199   ATCTGCGAGTGTTTGAGTGTCAAACTCGAGCGCGTAATGAAAGTGAATGTAGGAGGGATC  1258
              ||||||||||||||||||||||||||||||||||||||||||||||||||||||||||||
Sbjct  21221  ATCTGCGAGTGTTTGAGTGTCAAACTCGAGCGCGTAATGAAAGTGAATGTAGGAGGGATC  21280

Query  1259   CGCAAGGAGCACCTTCGACCGATCCGGATCTTCTGTGATGGATTTGAGTAAGAGCATATA  1318
              ||||||||||||||||||||||||||||||||||||||||||||||||||||||||||||
Sbjct  21281  CGCAAGGAGCACCTTCGACCGATCCGGATCTTCTGTGATGGATTTGAGTAAGAGCATATA  21340

Query  1319   TGCTGGGACCCGAAAGATGGTGAACTATGCCTGAATAGGGCGAAGCCAGGGGAAACTCTG  1378
              ||||||||||||||||||||||||||||||||||||||||||||||||||||||||||||
Sbjct  21341  TGCTGGGACCCGAAAGATGGTGAACTATGCCTGAATAGGGCGAAGCCAGGGGAAACTCTG  21400

Query  1379   GTGGAGGCTCGTAGCGATTCTGACGTGCAAATCGATCGTCGAATTTGGGTATAGGGGCGA  1438
              ||||||||||||||||||||||||||||||||||||||||||||||||||||||||||||
Sbjct  21401  GTGGAGGCTCGTAGCGATTCTGACGTGCAAATCGATCGTCGAATTTGGGTATAGGGGCGA  21460

Query  1439   AAGACTAATCGAACCATCTAGTAGCTGGTTCCTGCCGAAGTTTCCCTCAGGATAGCAGAA  1498
              ||||||||||||||||||||||||||||||||||||||||||||||||||||||||||||
Sbjct  21461  AAGACTAATCGAACCATCTAGTAGCTGGTTCCTGCCGAAGTTTCCCTCAGGATAGCAGAA  21520

Query  1499   ACTCGCATCAGTTTTATGAGGTAAAGCGAATGATTAGAGGCCTTGGGGACGAAACGTCCT  1558
              ||||||||||||||||||||||||||||||||||||||||||||||||||||||||||||
Sbjct  21521  ACTCGCATCAGTTTTATGAGGTAAAGCGAATGATTAGAGGCCTTGGGGACGAAACGTCCT  21580

Query  1559   TAACCTATTCTCAAACTTTAAATGTGTAAGAAGCACTTGTCACTTAATTGGACGAGCGCA  1618
              ||||||||||||||||||||||||||||||||||||||||||||||||||||||||||||
Sbjct  21581  TAACCTATTCTCAAACTTTAAATGTGTAAGAAGCACTTGTCACTTAATTGGACGAGCGCA  21640

Query  1619   TGCGAATGAGAGTTTCTAGTGGGCCATTTTTGGTAAGCAGAACTGGCGATGCGGGATGAA  1678
              ||||||||||||||||||||||||||||||||||||||||||||||||||||||||||||
Sbjct  21641  TGCGAATGAGAGTTTCTAGTGGGCCATTTTTGGTAAGCAGAACTGGCGATGCGGGATGAA  21700

Query  1679   CCGATCGTGAGGTTAAGGTGCCGGAATACACGCTCATCAGACACCACAAAAGGTGTTAGT  1738
              ||||||||||||||||||||||||||||||||||||||||||||||||||||||||||||
Sbjct  21701  CCGATCGTGAGGTTAAGGTGCCGGAATACACGCTCATCAGACACCACAAAAGGTGTTAGT  21760

Query  1739   TCATCTAGACAGCAGGACGGTGGCCATGGAAGTCGGAATCCGCTAAGGAGTGTGTAACAA  1798
              ||||||||||||||||||||||||||||||||||||||||||||||||||||||||||||
Sbjct  21761  TCATCTAGACAGCAGGACGGTGGCCATGGAAGTCGGAATCCGCTAAGGAGTGTGTAACAA  21820

Query  1799   CTCACCTGCCGAATGAACTAGCCCTGAAAATGGATGGCGCTCAAGCGTGTTACCCATACC  1858
              ||||||||||||||||||||||||||||||||||||||||||||||||||||||||||||
Sbjct  21821  CTCACCTGCCGAATGAACTAGCCCTGAAAATGGATGGCGCTCAAGCGTGTTACCCATACC  21880

Query  1859   TCACCGTCAGCGTTGTAGTGACGCGCTGACGAGTAGGCAGGCGTGGAGGTCAGTGTAGAA  1918
              ||||||||||||||||||||||||||||||||||||||||||||||||||||||||||||
Sbjct  21881  TCACCGTCAGCGTTGTAGTGACGCGCTGACGAGTAGGCAGGCGTGGAGGTCAGTGTAGAA  21940

Query  1919   GCCTAGGCAGTGATGTCGGGTGGAACGGCCTCTAGTGC  1956
              ||||||||||||||||||||||||||||||||||||||
Sbjct  21941  GCCTAGGCAGTGATGTCGGGTGGAACGGCCTCTAGTGC  21978


 Score = 3565 bits (1930),  Expect = 0.0
 Identities = 1949/1958 (99%), Gaps = 2/1958 (0%)
 Strand=Plus/Plus

Query  1      CAAGGTTTCCGTAGGTGAACCTGCGGAAGGATCAGTAGAGAATATTGGACTTCGGTCCAT  60
              |||||||||||||||||||||||||||||||||||||||||||| |||||||||||||||
Sbjct  11932  CAAGGTTTCCGTAGGTGAACCTGCGGAAGGATCAGTAGAGAATACTGGACTTCGGTCCAT  11991

Query  61     TTATCTACCCATCTACACCTGTGAACTGTTTATGTGCTTCGGCACGTTTTACACAAACTT  120
              ||||||||||||||||||||||||||||||||||||||||||||||||||||||||||||
Sbjct  11992  TTATCTACCCATCTACACCTGTGAACTGTTTATGTGCTTCGGCACGTTTTACACAAACTT  12051

Query  121    CTAAATGTAATGAATGTAATCTTATTATAACAATAATAAAACTTTCAACAACGGATCTCT  180
              ||||||||||||||||||||||||||||||||||||||||||||||||||||||||||||
Sbjct  12052  CTAAATGTAATGAATGTAATCTTATTATAACAATAATAAAACTTTCAACAACGGATCTCT  12111

Query  181    TGGCTTCCACATCGATGAAGAACGCAGCGAAATGCGATAAGTAATGTGAATTGCAGAATT  240
              ||||||||||||||||||||||||||||||||||||||||||||||||||||||||||||
Sbjct  12112  TGGCTTCCACATCGATGAAGAACGCAGCGAAATGCGATAAGTAATGTGAATTGCAGAATT  12171

Query  241    CAGTGAATCATCGAATCTTTGAACGCAACTTGCGCCCTTTGGTATTCCGAAGGGCATGCC  300
              |||||||||||||| |||||||||||||||||||||||||||||||||||||||||||||
Sbjct  12172  CAGTGAATCATCGAGTCTTTGAACGCAACTTGCGCCCTTTGGTATTCCGAAGGGCATGCC  12231

Query  301    TGTTTGAGAGTCATGAAAATCTCAATCCCTCGGGTTTTATTACCTGTTGGACTTGGATTT  360
              ||||||||||||||||||||||||||||||||||||||||||||||||||||||||||||
Sbjct  12232  TGTTTGAGAGTCATGAAAATCTCAATCCCTCGGGTTTTATTACCTGTTGGACTTGGATTT  12291

Query  361    GGGTGTTTGCCGCGACCTGCAAAGGACGTCGGCTCGCCTTAAATGTGTTAGTGGGAAGGT  420
              ||||||||||||||||||||||||||||||||||||||||||||||||||||||||||||
Sbjct  12292  GGGTGTTTGCCGCGACCTGCAAAGGACGTCGGCTCGCCTTAAATGTGTTAGTGGGAAGGT  12351

Query  421    GATTACCTGTCAGCCCGGCGTAATAAGTTTCGCTGGGCCTATGGGGTAGTCTTCGGCTTG  480
              ||||||||||||||||||||||||||||||||||||||||||||||||||||||||||||
Sbjct  12352  GATTACCTGTCAGCCCGGCGTAATAAGTTTCGCTGGGCCTATGGGGTAGTCTTCGGCTTG  12411

Query  481    CTGATAACAACCATCTC-TTTTTGTTTGACCTCAAATCAGGTAGGGCTACCCGCTGAACT  539
              ||||||||||||||||| ||||||||||||||||||||||||||||||||||||||||||
Sbjct  12412  CTGATAACAACCATCTCTTTTTTGTTTGACCTCAAATCAGGTAGGGCTACCCGCTGAACT  12471

Query  540    TAAGCATATCAATAAGCGGAGGAAAAGAAACTAACAAGGATTCCCTTAGTAACGGCGAGT  599
              ||||||||||||||||||||||||||||||||||||||||||||||||||||||||||||
Sbjct  12472  TAAGCATATCAATAAGCGGAGGAAAAGAAACTAACAAGGATTCCCTTAGTAACGGCGAGT  12531

Query  600    GAACCGGGAAGAGCTCAAATTTGAAATCTGGCGTCCTCCGGGCGTCCGAGTTGTAATCTA  659
              ||||||||||||||||||||||||||||||||||||||||||||||||||||||||||||
Sbjct  12532  GAACCGGGAAGAGCTCAAATTTGAAATCTGGCGTCCTCCGGGCGTCCGAGTTGTAATCTA  12591

Query  660    CAGAAACGTTTTCCGTGCTGGACCGTGTCTAAGTCCCTTGGAATAGGGTATCAAAGAGGG  719
              ||||||||||||||||||||||||||||||||||||||||||||||||||||||||||||
Sbjct  12592  CAGAAACGTTTTCCGTGCTGGACCGTGTCTAAGTCCCTTGGAATAGGGTATCAAAGAGGG  12651

Query  720    TGACAATCCCGTACTTGACACGATCACCAGTGCTCTGTGATACGTTTTCTACGAGTCGCG  779
              ||||||||||||||||||||||||||||||||||||||||||||||||||||||||||||
Sbjct  12652  TGACAATCCCGTACTTGACACGATCACCAGTGCTCTGTGATACGTTTTCTACGAGTCGCG  12711

Query  780    TTACTTGGGAGTGTAGCGCAAAATGGGTGGTAAACTCCATCTAAAGCTAAATATTGGTGG  839
              ||||||||||||||||||||||||||||||||||||||||||||||||||||||||||||
Sbjct  12712  TTACTTGGGAGTGTAGCGCAAAATGGGTGGTAAACTCCATCTAAAGCTAAATATTGGTGG  12771

Query  840    AAGACCGATAGCGAACAAGTACCGTGAGGGAAAGATGAAAAGCACTTTGGAAAGAGAGTT  899
              ||||||||||||||||||||||||||||||||||||||||||||||||||||||||||||
Sbjct  12772  AAGACCGATAGCGAACAAGTACCGTGAGGGAAAGATGAAAAGCACTTTGGAAAGAGAGTT  12831

Query  900    AAACAGTACGTGAAATTGTTGAAAGGGAAACGATTGAAGTCAGTCGTGTCTATTGGGTTC  959
              ||||||||||||||||||||||||||||||||||||||||||||||||||||||||||||
Sbjct  12832  AAACAGTACGTGAAATTGTTGAAAGGGAAACGATTGAAGTCAGTCGTGTCTATTGGGTTC  12891

Query  960    AGCCAGTTCTGCTGGTGTATT-CCCTTTAGACGGGTCAACATCAGTTCTGATCGGTGGAT  1018
              |||||| |||||||||||||| ||||||||||||||||||||||||||||||||||||||
Sbjct  12892  AGCCAGCTCTGCTGGTGTATTCCCCTTTAGACGGGTCAACATCAGTTCTGATCGGTGGAT  12951

Query  1019   AAGGGCTGGGGGAATGTAGCACTCTTCGGAGTGTGTTATAGCCTCCTGTCGCATACACTG  1078
              ||||||||| ||||||| ||||||||||| ||||||||||||||||||||||||||||||
Sbjct  12952  AAGGGCTGGAGGAATGTGGCACTCTTCGGGGTGTGTTATAGCCTCCTGTCGCATACACTG  13011

Query  1079   GTTGGGACTGAGGAATGCAGCTCGCCTTTATGGCCGGGGTTCGCCCACGTTCGAGCTTAG  1138
              ||||||||||||||||||| ||||||||||||||||||||||||||||||||||||||||
Sbjct  13012  GTTGGGACTGAGGAATGCAACTCGCCTTTATGGCCGGGGTTCGCCCACGTTCGAGCTTAG  13071

Query  1139   GATGTTGACAAAATGGCTTTAAACGACCCGTCTTGAAACACGGACCAAGGAGTCTAACAT  1198
              ||||||||||||||||||||||||||||||||||||||||||||||||||||||||||||
Sbjct  13072  GATGTTGACAAAATGGCTTTAAACGACCCGTCTTGAAACACGGACCAAGGAGTCTAACAT  13131

Query  1199   ATCTGCGAGTGTTTGAGTGTCAAACTCGAGCGCGTAATGAAAGTGAATGTAGGAGGGATC  1258
              ||||||||||||||||||||||||||||||||||||||||||||||||||||||||||||
Sbjct  13132  ATCTGCGAGTGTTTGAGTGTCAAACTCGAGCGCGTAATGAAAGTGAATGTAGGAGGGATC  13191

Query  1259   CGCAAGGAGCACCTTCGACCGATCCGGATCTTCTGTGATGGATTTGAGTAAGAGCATATA  1318
              ||||||||||||||||||||||||||||||||||||||||||||||||||||||||||||
Sbjct  13192  CGCAAGGAGCACCTTCGACCGATCCGGATCTTCTGTGATGGATTTGAGTAAGAGCATATA  13251

Query  1319   TGCTGGGACCCGAAAGATGGTGAACTATGCCTGAATAGGGCGAAGCCAGGGGAAACTCTG  1378
              ||||||||||||||||||||||||||||||||||||||||||||||||||||||||||||
Sbjct  13252  TGCTGGGACCCGAAAGATGGTGAACTATGCCTGAATAGGGCGAAGCCAGGGGAAACTCTG  13311

Query  1379   GTGGAGGCTCGTAGCGATTCTGACGTGCAAATCGATCGTCGAATTTGGGTATAGGGGCGA  1438
              ||||||||||||||||||||||||||||||||||||||||||||||||||||||||||||
Sbjct  13312  GTGGAGGCTCGTAGCGATTCTGACGTGCAAATCGATCGTCGAATTTGGGTATAGGGGCGA  13371

Query  1439   AAGACTAATCGAACCATCTAGTAGCTGGTTCCTGCCGAAGTTTCCCTCAGGATAGCAGAA  1498
              ||||||||||||||||||||||||||||||||||||||||||||||||||||||||||||
Sbjct  13372  AAGACTAATCGAACCATCTAGTAGCTGGTTCCTGCCGAAGTTTCCCTCAGGATAGCAGAA  13431

Query  1499   ACTCGCATCAGTTTTATGAGGTAAAGCGAATGATTAGAGGCCTTGGGGACGAAACGTCCT  1558
              ||||||||||||||||||||||||||||||||||||||||||||||||||||||||||||
Sbjct  13432  ACTCGCATCAGTTTTATGAGGTAAAGCGAATGATTAGAGGCCTTGGGGACGAAACGTCCT  13491

Query  1559   TAACCTATTCTCAAACTTTAAATGTGTAAGAAGCACTTGTCACTTAATTGGACGAGCGCA  1618
              ||||||||||||||||||||||||||||||||||||||||||||||||||||||||||||
Sbjct  13492  TAACCTATTCTCAAACTTTAAATGTGTAAGAAGCACTTGTCACTTAATTGGACGAGCGCA  13551

Query  1619   TGCGAATGAGAGTTTCTAGTGGGCCATTTTTGGTAAGCAGAACTGGCGATGCGGGATGAA  1678
              ||||||||||||||||||||||||||||||||||||||||||||||||||||||||||||
Sbjct  13552  TGCGAATGAGAGTTTCTAGTGGGCCATTTTTGGTAAGCAGAACTGGCGATGCGGGATGAA  13611

Query  1679   CCGATCGTGAGGTTAAGGTGCCGGAATACACGCTCATCAGACACCACAAAAGGTGTTAGT  1738
              ||||||||||||||||||||||||||||||||||||||||||||||||||||||||||||
Sbjct  13612  CCGATCGTGAGGTTAAGGTGCCGGAATACACGCTCATCAGACACCACAAAAGGTGTTAGT  13671

Query  1739   TCATCTAGACAGCAGGACGGTGGCCATGGAAGTCGGAATCCGCTAAGGAGTGTGTAACAA  1798
              ||||||||||||||||||||||||||||||||||||||||||||||||||||||||||||
Sbjct  13672  TCATCTAGACAGCAGGACGGTGGCCATGGAAGTCGGAATCCGCTAAGGAGTGTGTAACAA  13731

Query  1799   CTCACCTGCCGAATGAACTAGCCCTGAAAATGGATGGCGCTCAAGCGTGTTACCCATACC  1858
              ||||||||||||||||||||||||||||||||||||||||||||||||||||||||||||
Sbjct  13732  CTCACCTGCCGAATGAACTAGCCCTGAAAATGGATGGCGCTCAAGCGTGTTACCCATACC  13791

Query  1859   TCACCGTCAGCGTTGTAGTGACGCGCTGACGAGTAGGCAGGCGTGGAGGTCAGTGTAGAA  1918
              ||||||||||||||||||||||||||||||||||||||||||||||||||||||||||||
Sbjct  13792  TCACCGTCAGCGTTGTAGTGACGCGCTGACGAGTAGGCAGGCGTGGAGGTCAGTGTAGAA  13851

Query  1919   GCCTAGGCAGTGATGTCGGGTGGAACGGCCTCTAGTGC  1956
              ||||||||||||||||||||||||||||||||||||||
Sbjct  13852  GCCTAGGCAGTGATGTCGGGTGGAACGGCCTCTAGTGC  13889


>CP000287.1 Cryptococcus gattii WM276 chromosome B, complete sequence
Length=2187695

 Score = 3563 bits (1929),  Expect = 0.0
 Identities = 1948/1957 (99%), Gaps = 1/1957 (0%)
 Strand=Plus/Plus

Query  1        CAAGGTTTCCGTAGGTGAACCTGCGGAAGGATCAGTAGAGAATATTGGACTTCGGTCCAT  60
                |||||||||||||||||||||||||||||||||||||||||||  ||| |||||||||||
Sbjct  1520574  CAAGGTTTCCGTAGGTGAACCTGCGGAAGGATCAGTAGAGAATGCTGGGCTTCGGTCCAT  1520633

Query  61       TTATCTACCCATCTACACCTGTGAACTGTTTATGTGCTTCGGCACGTTTTACACAAACTT  120
                ||||||||||||||||||||||||||||||||||||||||||||||||||||||||||||
Sbjct  1520634  TTATCTACCCATCTACACCTGTGAACTGTTTATGTGCTTCGGCACGTTTTACACAAACTT  1520693

Query  121      CTAAATGTAATGAATGTAATCTTATTATAACAATAATAAAACTTTCAACAACGGATCTCT  180
                ||||||||||||||||||||||||||||||||||||||||||||||||||||||||||||
Sbjct  1520694  CTAAATGTAATGAATGTAATCTTATTATAACAATAATAAAACTTTCAACAACGGATCTCT  1520753

Query  181      TGGCTTCCACATCGATGAAGAACGCAGCGAAATGCGATAAGTAATGTGAATTGCAGAATT  240
                ||||||||||||||||||||||||||||||||||||||||||||||||||||||||||||
Sbjct  1520754  TGGCTTCCACATCGATGAAGAACGCAGCGAAATGCGATAAGTAATGTGAATTGCAGAATT  1520813

Query  241      CAGTGAATCATCGAATCTTTGAACGCAACTTGCGCCCTTTGGTATTCCGAAGGGCATGCC  300
                |||||||||||||| |||||||||||||||||||||||||||||||||||||||||||||
Sbjct  1520814  CAGTGAATCATCGAGTCTTTGAACGCAACTTGCGCCCTTTGGTATTCCGAAGGGCATGCC  1520873

Query  301      TGTTTGAGAGTCATGAAAATCTCAATCCCTCGGGTTTTATTACCTGTTGGACTTGGATTT  360
                ||||||||||||||||||||||||||||||||||||||||||||||||||||||||||||
Sbjct  1520874  TGTTTGAGAGTCATGAAAATCTCAATCCCTCGGGTTTTATTACCTGTTGGACTTGGATTT  1520933

Query  361      GGGTGTTTGCCGCGACCTGCAAAGGACGTCGGCTCGCCTTAAATGTGTTAGTGGGAAGGT  420
                ||||||||||||||||||||||||||||||||||||||||||||||||||||||||||||
Sbjct  1520934  GGGTGTTTGCCGCGACCTGCAAAGGACGTCGGCTCGCCTTAAATGTGTTAGTGGGAAGGT  1520993

Query  421      GATTACCTGTCAGCCCGGCGTAATAAGTTTCGCTGGGCCTATGGGGTAGTCTTCGGCTTG  480
                ||||||||||||||||||||||||||||||||||||||||||||||||||||||||||||
Sbjct  1520994  GATTACCTGTCAGCCCGGCGTAATAAGTTTCGCTGGGCCTATGGGGTAGTCTTCGGCTTG  1521053

Query  481      CTGATAACAACCATCTC-TTTTTGTTTGACCTCAAATCAGGTAGGGCTACCCGCTGAACT  539
                ||||||||||||||||| ||||||||||||||||||||||||||||||||||||||||||
Sbjct  1521054  CTGATAACAACCATCTCTTTTTTGTTTGACCTCAAATCAGGTAGGGCTACCCGCTGAACT  1521113

Query  540      TAAGCATATCAATAAGCGGAGGAAAAGAAACTAACAAGGATTCCCTTAGTAACGGCGAGT  599
                ||||||||||||||||||||||||||||||||||||||||||||||||||||||||||||
Sbjct  1521114  TAAGCATATCAATAAGCGGAGGAAAAGAAACTAACAAGGATTCCCTTAGTAACGGCGAGT  1521173

Query  600      GAACCGGGAAGAGCTCAAATTTGAAATCTGGCGTCCTCCGGGCGTCCGAGTTGTAATCTA  659
                ||||||||||||||||||||||||||||||||||||||||||||||||||||||||||||
Sbjct  1521174  GAACCGGGAAGAGCTCAAATTTGAAATCTGGCGTCCTCCGGGCGTCCGAGTTGTAATCTA  1521233

Query  660      CAGAAACGTTTTCCGTGCTGGACCGTGTCTAAGTCCCTTGGAATAGGGTATCAAAGAGGG  719
                ||||||||||||||||||||||||||||||||||||||||||||||||||||||||||||
Sbjct  1521234  CAGAAACGTTTTCCGTGCTGGACCGTGTCTAAGTCCCTTGGAATAGGGTATCAAAGAGGG  1521293

Query  720      TGACAATCCCGTACTTGACACGATCACCAGTGCTCTGTGATACGTTTTCTACGAGTCGCG  779
                ||||||||||||||||||||||||||||||||||||||||||||||||||||||||||||
Sbjct  1521294  TGACAATCCCGTACTTGACACGATCACCAGTGCTCTGTGATACGTTTTCTACGAGTCGCG  1521353

Query  780      TTACTTGGGAGTGTAGCGCAAAATGGGTGGTAAACTCCATCTAAAGCTAAATATTGGTGG  839
                ||||||||||||||||||||||||||||||||||||||||||||||||||||||||||||
Sbjct  1521354  TTACTTGGGAGTGTAGCGCAAAATGGGTGGTAAACTCCATCTAAAGCTAAATATTGGTGG  1521413

Query  840      AAGACCGATAGCGAACAAGTACCGTGAGGGAAAGATGAAAAGCACTTTGGAAAGAGAGTT  899
                ||||||||||||||||||||||||||||||||||||||||||||||||||||||||||||
Sbjct  1521414  AAGACCGATAGCGAACAAGTACCGTGAGGGAAAGATGAAAAGCACTTTGGAAAGAGAGTT  1521473

Query  900      AAACAGTACGTGAAATTGTTGAAAGGGAAACGATTGAAGTCAGTCGTGTCTATTGGGTTC  959
                ||||||||||||||||||||||||||||||||||||||||||||||||||||||||||||
Sbjct  1521474  AAACAGTACGTGAAATTGTTGAAAGGGAAACGATTGAAGTCAGTCGTGTCTATTGGGTTC  1521533

Query  960      AGCCAGTTCTGCTGGTGTATTCCCTTTAGACGGGTCAACATCAGTTCTGATCGGTGGATA  1019
                |||||| |||||||||||||||||||||||||||||||||||||||||||||||||||||
Sbjct  1521534  AGCCAGCTCTGCTGGTGTATTCCCTTTAGACGGGTCAACATCAGTTCTGATCGGTGGATA  1521593

Query  1020     AGGGCTGGGGGAATGTAGCACTCTTCGGAGTGTGTTATAGCCTCCTGTCGCATACACTGG  1079
                |||||||| ||||||| ||||||||||| |||||||||||||||||||||||||||||||
Sbjct  1521594  AGGGCTGGAGGAATGTGGCACTCTTCGGGGTGTGTTATAGCCTCCTGTCGCATACACTGG  1521653

Query  1080     TTGGGACTGAGGAATGCAGCTCGCCTTTATGGCCGGGGTTCGCCCACGTTCGAGCTTAGG  1139
                ||||||||||||||||||||||||||||||||||||||||||||||||||||||||||||
Sbjct  1521654  TTGGGACTGAGGAATGCAGCTCGCCTTTATGGCCGGGGTTCGCCCACGTTCGAGCTTAGG  1521713

Query  1140     ATGTTGACAAAATGGCTTTAAACGACCCGTCTTGAAACACGGACCAAGGAGTCTAACATA  1199
                ||||||||||||||||||||||||||||||||||||||||||||||||||||||||||||
Sbjct  1521714  ATGTTGACAAAATGGCTTTAAACGACCCGTCTTGAAACACGGACCAAGGAGTCTAACATA  1521773

Query  1200     TCTGCGAGTGTTTGAGTGTCAAACTCGAGCGCGTAATGAAAGTGAATGTAGGAGGGATCC  1259
                ||||||||||||||||||||||||||||||||||||||||||||||||||||||||||||
Sbjct  1521774  TCTGCGAGTGTTTGAGTGTCAAACTCGAGCGCGTAATGAAAGTGAATGTAGGAGGGATCC  1521833

Query  1260     GCAAGGAGCACCTTCGACCGATCCGGATCTTCTGTGATGGATTTGAGTAAGAGCATATAT  1319
                ||||||||||||||||||||||||||||||||||||||||||||||||||||||||||||
Sbjct  1521834  GCAAGGAGCACCTTCGACCGATCCGGATCTTCTGTGATGGATTTGAGTAAGAGCATATAT  1521893

Query  1320     GCTGGGACCCGAAAGATGGTGAACTATGCCTGAATAGGGCGAAGCCAGGGGAAACTCTGG  1379
                ||||||||||||||||||||||||||||||||||||||||||||||||||||||||||||
Sbjct  1521894  GCTGGGACCCGAAAGATGGTGAACTATGCCTGAATAGGGCGAAGCCAGGGGAAACTCTGG  1521953

Query  1380     TGGAGGCTCGTAGCGATTCTGACGTGCAAATCGATCGTCGAATTTGGGTATAGGGGCGAA  1439
                ||||||||||||||||||||||||||||||||||||||||||||||||||||||||||||
Sbjct  1521954  TGGAGGCTCGTAGCGATTCTGACGTGCAAATCGATCGTCGAATTTGGGTATAGGGGCGAA  1522013

Query  1440     AGACTAATCGAACCATCTAGTAGCTGGTTCCTGCCGAAGTTTCCCTCAGGATAGCAGAAA  1499
                ||||||||||||||||||||||||||||||||||||||||||||||||||||||||||||
Sbjct  1522014  AGACTAATCGAACCATCTAGTAGCTGGTTCCTGCCGAAGTTTCCCTCAGGATAGCAGAAA  1522073

Query  1500     CTCGCATCAGTTTTATGAGGTAAAGCGAATGATTAGAGGCCTTGGGGACGAAACGTCCTT  1559
                ||||||||||||||||||||||||||||||||||||||||||||||||||||||||||||
Sbjct  1522074  CTCGCATCAGTTTTATGAGGTAAAGCGAATGATTAGAGGCCTTGGGGACGAAACGTCCTT  1522133

Query  1560     AACCTATTCTCAAACTTTAAATGTGTAAGAAGCACTTGTCACTTAATTGGACGAGCGCAT  1619
                ||||||||||||||||||||||||||||||||||||||||||||||||||||||||||||
Sbjct  1522134  AACCTATTCTCAAACTTTAAATGTGTAAGAAGCACTTGTCACTTAATTGGACGAGCGCAT  1522193

Query  1620     GCGAATGAGAGTTTCTAGTGGGCCATTTTTGGTAAGCAGAACTGGCGATGCGGGATGAAC  1679
                ||||||||||||||||||||||||||||||||||||||||||||||||||||||||||||
Sbjct  1522194  GCGAATGAGAGTTTCTAGTGGGCCATTTTTGGTAAGCAGAACTGGCGATGCGGGATGAAC  1522253

Query  1680     CGATCGTGAGGTTAAGGTGCCGGAATACACGCTCATCAGACACCACAAAAGGTGTTAGTT  1739
                ||||||||||||||||||||||||||||||||||||||||||||||||||||||||||||
Sbjct  1522254  CGATCGTGAGGTTAAGGTGCCGGAATACACGCTCATCAGACACCACAAAAGGTGTTAGTT  1522313

Query  1740     CATCTAGACAGCAGGACGGTGGCCATGGAAGTCGGAATCCGCTAAGGAGTGTGTAACAAC  1799
                ||||||||||||||||||||||||||||||||||||||||||||||||||||||||||||
Sbjct  1522314  CATCTAGACAGCAGGACGGTGGCCATGGAAGTCGGAATCCGCTAAGGAGTGTGTAACAAC  1522373

Query  1800     TCACCTGCCGAATGAACTAGCCCTGAAAATGGATGGCGCTCAAGCGTGTTACCCATACCT  1859
                ||||||||||||||||||||||||||||||||||||||||||||||||||||||||||||
Sbjct  1522374  TCACCTGCCGAATGAACTAGCCCTGAAAATGGATGGCGCTCAAGCGTGTTACCCATACCT  1522433

Query  1860     CACCGTCAGCGTTGTAGTGACGCGCTGACGAGTAGGCAGGCGTGGAGGTCAGTGTAGAAG  1919
                ||||||||||||||||||||||||||||||||||||||||||||||||||||||||||||
Sbjct  1522434  CACCGTCAGCGTTGTAGTGACGCGCTGACGAGTAGGCAGGCGTGGAGGTCAGTGTAGAAG  1522493

Query  1920     CCTAGGCAGTGATGTCGGGTGGAACGGCCTCTAGTGC  1956
                |||||||||||||||||||||||||||||||||||||
Sbjct  1522494  CCTAGGCAGTGATGTCGGGTGGAACGGCCTCTAGTGC  1522530


 Score = 3563 bits (1929),  Expect = 0.0
 Identities = 1948/1957 (99%), Gaps = 1/1957 (0%)
 Strand=Plus/Plus

Query  1        CAAGGTTTCCGTAGGTGAACCTGCGGAAGGATCAGTAGAGAATATTGGACTTCGGTCCAT  60
                |||||||||||||||||||||||||||||||||||||||||||  ||| |||||||||||
Sbjct  1528701  CAAGGTTTCCGTAGGTGAACCTGCGGAAGGATCAGTAGAGAATGCTGGGCTTCGGTCCAT  1528760

Query  61       TTATCTACCCATCTACACCTGTGAACTGTTTATGTGCTTCGGCACGTTTTACACAAACTT  120
                ||||||||||||||||||||||||||||||||||||||||||||||||||||||||||||
Sbjct  1528761  TTATCTACCCATCTACACCTGTGAACTGTTTATGTGCTTCGGCACGTTTTACACAAACTT  1528820

Query  121      CTAAATGTAATGAATGTAATCTTATTATAACAATAATAAAACTTTCAACAACGGATCTCT  180
                ||||||||||||||||||||||||||||||||||||||||||||||||||||||||||||
Sbjct  1528821  CTAAATGTAATGAATGTAATCTTATTATAACAATAATAAAACTTTCAACAACGGATCTCT  1528880

Query  181      TGGCTTCCACATCGATGAAGAACGCAGCGAAATGCGATAAGTAATGTGAATTGCAGAATT  240
                ||||||||||||||||||||||||||||||||||||||||||||||||||||||||||||
Sbjct  1528881  TGGCTTCCACATCGATGAAGAACGCAGCGAAATGCGATAAGTAATGTGAATTGCAGAATT  1528940

Query  241      CAGTGAATCATCGAATCTTTGAACGCAACTTGCGCCCTTTGGTATTCCGAAGGGCATGCC  300
                |||||||||||||| |||||||||||||||||||||||||||||||||||||||||||||
Sbjct  1528941  CAGTGAATCATCGAGTCTTTGAACGCAACTTGCGCCCTTTGGTATTCCGAAGGGCATGCC  1529000

Query  301      TGTTTGAGAGTCATGAAAATCTCAATCCCTCGGGTTTTATTACCTGTTGGACTTGGATTT  360
                ||||||||||||||||||||||||||||||||||||||||||||||||||||||||||||
Sbjct  1529001  TGTTTGAGAGTCATGAAAATCTCAATCCCTCGGGTTTTATTACCTGTTGGACTTGGATTT  1529060

Query  361      GGGTGTTTGCCGCGACCTGCAAAGGACGTCGGCTCGCCTTAAATGTGTTAGTGGGAAGGT  420
                ||||||||||||||||||||||||||||||||||||||||||||||||||||||||||||
Sbjct  1529061  GGGTGTTTGCCGCGACCTGCAAAGGACGTCGGCTCGCCTTAAATGTGTTAGTGGGAAGGT  1529120

Query  421      GATTACCTGTCAGCCCGGCGTAATAAGTTTCGCTGGGCCTATGGGGTAGTCTTCGGCTTG  480
                ||||||||||||||||||||||||||||||||||||||||||||||||||||||||||||
Sbjct  1529121  GATTACCTGTCAGCCCGGCGTAATAAGTTTCGCTGGGCCTATGGGGTAGTCTTCGGCTTG  1529180

Query  481      CTGATAACAACCATCTC-TTTTTGTTTGACCTCAAATCAGGTAGGGCTACCCGCTGAACT  539
                ||||||||||||||||| ||||||||||||||||||||||||||||||||||||||||||
Sbjct  1529181  CTGATAACAACCATCTCTTTTTTGTTTGACCTCAAATCAGGTAGGGCTACCCGCTGAACT  1529240

Query  540      TAAGCATATCAATAAGCGGAGGAAAAGAAACTAACAAGGATTCCCTTAGTAACGGCGAGT  599
                ||||||||||||||||||||||||||||||||||||||||||||||||||||||||||||
Sbjct  1529241  TAAGCATATCAATAAGCGGAGGAAAAGAAACTAACAAGGATTCCCTTAGTAACGGCGAGT  1529300

Query  600      GAACCGGGAAGAGCTCAAATTTGAAATCTGGCGTCCTCCGGGCGTCCGAGTTGTAATCTA  659
                ||||||||||||||||||||||||||||||||||||||||||||||||||||||||||||
Sbjct  1529301  GAACCGGGAAGAGCTCAAATTTGAAATCTGGCGTCCTCCGGGCGTCCGAGTTGTAATCTA  1529360

Query  660      CAGAAACGTTTTCCGTGCTGGACCGTGTCTAAGTCCCTTGGAATAGGGTATCAAAGAGGG  719
                ||||||||||||||||||||||||||||||||||||||||||||||||||||||||||||
Sbjct  1529361  CAGAAACGTTTTCCGTGCTGGACCGTGTCTAAGTCCCTTGGAATAGGGTATCAAAGAGGG  1529420

Query  720      TGACAATCCCGTACTTGACACGATCACCAGTGCTCTGTGATACGTTTTCTACGAGTCGCG  779
                ||||||||||||||||||||||||||||||||||||||||||||||||||||||||||||
Sbjct  1529421  TGACAATCCCGTACTTGACACGATCACCAGTGCTCTGTGATACGTTTTCTACGAGTCGCG  1529480

Query  780      TTACTTGGGAGTGTAGCGCAAAATGGGTGGTAAACTCCATCTAAAGCTAAATATTGGTGG  839
                ||||||||||||||||||||||||||||||||||||||||||||||||||||||||||||
Sbjct  1529481  TTACTTGGGAGTGTAGCGCAAAATGGGTGGTAAACTCCATCTAAAGCTAAATATTGGTGG  1529540

Query  840      AAGACCGATAGCGAACAAGTACCGTGAGGGAAAGATGAAAAGCACTTTGGAAAGAGAGTT  899
                ||||||||||||||||||||||||||||||||||||||||||||||||||||||||||||
Sbjct  1529541  AAGACCGATAGCGAACAAGTACCGTGAGGGAAAGATGAAAAGCACTTTGGAAAGAGAGTT  1529600

Query  900      AAACAGTACGTGAAATTGTTGAAAGGGAAACGATTGAAGTCAGTCGTGTCTATTGGGTTC  959
                ||||||||||||||||||||||||||||||||||||||||||||||||||||||||||||
Sbjct  1529601  AAACAGTACGTGAAATTGTTGAAAGGGAAACGATTGAAGTCAGTCGTGTCTATTGGGTTC  1529660

Query  960      AGCCAGTTCTGCTGGTGTATTCCCTTTAGACGGGTCAACATCAGTTCTGATCGGTGGATA  1019
                |||||| |||||||||||||||||||||||||||||||||||||||||||||||||||||
Sbjct  1529661  AGCCAGCTCTGCTGGTGTATTCCCTTTAGACGGGTCAACATCAGTTCTGATCGGTGGATA  1529720

Query  1020     AGGGCTGGGGGAATGTAGCACTCTTCGGAGTGTGTTATAGCCTCCTGTCGCATACACTGG  1079
                |||||||| ||||||| ||||||||||| |||||||||||||||||||||||||||||||
Sbjct  1529721  AGGGCTGGAGGAATGTGGCACTCTTCGGGGTGTGTTATAGCCTCCTGTCGCATACACTGG  1529780

Query  1080     TTGGGACTGAGGAATGCAGCTCGCCTTTATGGCCGGGGTTCGCCCACGTTCGAGCTTAGG  1139
                ||||||||||||||||||||||||||||||||||||||||||||||||||||||||||||
Sbjct  1529781  TTGGGACTGAGGAATGCAGCTCGCCTTTATGGCCGGGGTTCGCCCACGTTCGAGCTTAGG  1529840

Query  1140     ATGTTGACAAAATGGCTTTAAACGACCCGTCTTGAAACACGGACCAAGGAGTCTAACATA  1199
                ||||||||||||||||||||||||||||||||||||||||||||||||||||||||||||
Sbjct  1529841  ATGTTGACAAAATGGCTTTAAACGACCCGTCTTGAAACACGGACCAAGGAGTCTAACATA  1529900

Query  1200     TCTGCGAGTGTTTGAGTGTCAAACTCGAGCGCGTAATGAAAGTGAATGTAGGAGGGATCC  1259
                ||||||||||||||||||||||||||||||||||||||||||||||||||||||||||||
Sbjct  1529901  TCTGCGAGTGTTTGAGTGTCAAACTCGAGCGCGTAATGAAAGTGAATGTAGGAGGGATCC  1529960

Query  1260     GCAAGGAGCACCTTCGACCGATCCGGATCTTCTGTGATGGATTTGAGTAAGAGCATATAT  1319
                ||||||||||||||||||||||||||||||||||||||||||||||||||||||||||||
Sbjct  1529961  GCAAGGAGCACCTTCGACCGATCCGGATCTTCTGTGATGGATTTGAGTAAGAGCATATAT  1530020

Query  1320     GCTGGGACCCGAAAGATGGTGAACTATGCCTGAATAGGGCGAAGCCAGGGGAAACTCTGG  1379
                ||||||||||||||||||||||||||||||||||||||||||||||||||||||||||||
Sbjct  1530021  GCTGGGACCCGAAAGATGGTGAACTATGCCTGAATAGGGCGAAGCCAGGGGAAACTCTGG  1530080

Query  1380     TGGAGGCTCGTAGCGATTCTGACGTGCAAATCGATCGTCGAATTTGGGTATAGGGGCGAA  1439
                ||||||||||||||||||||||||||||||||||||||||||||||||||||||||||||
Sbjct  1530081  TGGAGGCTCGTAGCGATTCTGACGTGCAAATCGATCGTCGAATTTGGGTATAGGGGCGAA  1530140

Query  1440     AGACTAATCGAACCATCTAGTAGCTGGTTCCTGCCGAAGTTTCCCTCAGGATAGCAGAAA  1499
                ||||||||||||||||||||||||||||||||||||||||||||||||||||||||||||
Sbjct  1530141  AGACTAATCGAACCATCTAGTAGCTGGTTCCTGCCGAAGTTTCCCTCAGGATAGCAGAAA  1530200

Query  1500     CTCGCATCAGTTTTATGAGGTAAAGCGAATGATTAGAGGCCTTGGGGACGAAACGTCCTT  1559
                ||||||||||||||||||||||||||||||||||||||||||||||||||||||||||||
Sbjct  1530201  CTCGCATCAGTTTTATGAGGTAAAGCGAATGATTAGAGGCCTTGGGGACGAAACGTCCTT  1530260

Query  1560     AACCTATTCTCAAACTTTAAATGTGTAAGAAGCACTTGTCACTTAATTGGACGAGCGCAT  1619
                ||||||||||||||||||||||||||||||||||||||||||||||||||||||||||||
Sbjct  1530261  AACCTATTCTCAAACTTTAAATGTGTAAGAAGCACTTGTCACTTAATTGGACGAGCGCAT  1530320

Query  1620     GCGAATGAGAGTTTCTAGTGGGCCATTTTTGGTAAGCAGAACTGGCGATGCGGGATGAAC  1679
                ||||||||||||||||||||||||||||||||||||||||||||||||||||||||||||
Sbjct  1530321  GCGAATGAGAGTTTCTAGTGGGCCATTTTTGGTAAGCAGAACTGGCGATGCGGGATGAAC  1530380

Query  1680     CGATCGTGAGGTTAAGGTGCCGGAATACACGCTCATCAGACACCACAAAAGGTGTTAGTT  1739
                ||||||||||||||||||||||||||||||||||||||||||||||||||||||||||||
Sbjct  1530381  CGATCGTGAGGTTAAGGTGCCGGAATACACGCTCATCAGACACCACAAAAGGTGTTAGTT  1530440

Query  1740     CATCTAGACAGCAGGACGGTGGCCATGGAAGTCGGAATCCGCTAAGGAGTGTGTAACAAC  1799
                ||||||||||||||||||||||||||||||||||||||||||||||||||||||||||||
Sbjct  1530441  CATCTAGACAGCAGGACGGTGGCCATGGAAGTCGGAATCCGCTAAGGAGTGTGTAACAAC  1530500

Query  1800     TCACCTGCCGAATGAACTAGCCCTGAAAATGGATGGCGCTCAAGCGTGTTACCCATACCT  1859
                ||||||||||||||||||||||||||||||||||||||||||||||||||||||||||||
Sbjct  1530501  TCACCTGCCGAATGAACTAGCCCTGAAAATGGATGGCGCTCAAGCGTGTTACCCATACCT  1530560

Query  1860     CACCGTCAGCGTTGTAGTGACGCGCTGACGAGTAGGCAGGCGTGGAGGTCAGTGTAGAAG  1919
                ||||||||||||||||||||||||||||||||||||||||||||||||||||||||||||
Sbjct  1530561  CACCGTCAGCGTTGTAGTGACGCGCTGACGAGTAGGCAGGCGTGGAGGTCAGTGTAGAAG  1530620

Query  1920     CCTAGGCAGTGATGTCGGGTGGAACGGCCTCTAGTGC  1956
                |||||||||||||||||||||||||||||||||||||
Sbjct  1530621  CCTAGGCAGTGATGTCGGGTGGAACGGCCTCTAGTGC  1530657


 Score = 3563 bits (1929),  Expect = 0.0
 Identities = 1948/1957 (99%), Gaps = 1/1957 (0%)
 Strand=Plus/Plus

Query  1        CAAGGTTTCCGTAGGTGAACCTGCGGAAGGATCAGTAGAGAATATTGGACTTCGGTCCAT  60
                |||||||||||||||||||||||||||||||||||||||||||  ||| |||||||||||
Sbjct  1536828  CAAGGTTTCCGTAGGTGAACCTGCGGAAGGATCAGTAGAGAATGCTGGGCTTCGGTCCAT  1536887

Query  61       TTATCTACCCATCTACACCTGTGAACTGTTTATGTGCTTCGGCACGTTTTACACAAACTT  120
                ||||||||||||||||||||||||||||||||||||||||||||||||||||||||||||
Sbjct  1536888  TTATCTACCCATCTACACCTGTGAACTGTTTATGTGCTTCGGCACGTTTTACACAAACTT  1536947

Query  121      CTAAATGTAATGAATGTAATCTTATTATAACAATAATAAAACTTTCAACAACGGATCTCT  180
                ||||||||||||||||||||||||||||||||||||||||||||||||||||||||||||
Sbjct  1536948  CTAAATGTAATGAATGTAATCTTATTATAACAATAATAAAACTTTCAACAACGGATCTCT  1537007

Query  181      TGGCTTCCACATCGATGAAGAACGCAGCGAAATGCGATAAGTAATGTGAATTGCAGAATT  240
                ||||||||||||||||||||||||||||||||||||||||||||||||||||||||||||
Sbjct  1537008  TGGCTTCCACATCGATGAAGAACGCAGCGAAATGCGATAAGTAATGTGAATTGCAGAATT  1537067

Query  241      CAGTGAATCATCGAATCTTTGAACGCAACTTGCGCCCTTTGGTATTCCGAAGGGCATGCC  300
                |||||||||||||| |||||||||||||||||||||||||||||||||||||||||||||
Sbjct  1537068  CAGTGAATCATCGAGTCTTTGAACGCAACTTGCGCCCTTTGGTATTCCGAAGGGCATGCC  1537127

Query  301      TGTTTGAGAGTCATGAAAATCTCAATCCCTCGGGTTTTATTACCTGTTGGACTTGGATTT  360
                ||||||||||||||||||||||||||||||||||||||||||||||||||||||||||||
Sbjct  1537128  TGTTTGAGAGTCATGAAAATCTCAATCCCTCGGGTTTTATTACCTGTTGGACTTGGATTT  1537187

Query  361      GGGTGTTTGCCGCGACCTGCAAAGGACGTCGGCTCGCCTTAAATGTGTTAGTGGGAAGGT  420
                ||||||||||||||||||||||||||||||||||||||||||||||||||||||||||||
Sbjct  1537188  GGGTGTTTGCCGCGACCTGCAAAGGACGTCGGCTCGCCTTAAATGTGTTAGTGGGAAGGT  1537247

Query  421      GATTACCTGTCAGCCCGGCGTAATAAGTTTCGCTGGGCCTATGGGGTAGTCTTCGGCTTG  480
                ||||||||||||||||||||||||||||||||||||||||||||||||||||||||||||
Sbjct  1537248  GATTACCTGTCAGCCCGGCGTAATAAGTTTCGCTGGGCCTATGGGGTAGTCTTCGGCTTG  1537307

Query  481      CTGATAACAACCATCTC-TTTTTGTTTGACCTCAAATCAGGTAGGGCTACCCGCTGAACT  539
                ||||||||||||||||| ||||||||||||||||||||||||||||||||||||||||||
Sbjct  1537308  CTGATAACAACCATCTCTTTTTTGTTTGACCTCAAATCAGGTAGGGCTACCCGCTGAACT  1537367

Query  540      TAAGCATATCAATAAGCGGAGGAAAAGAAACTAACAAGGATTCCCTTAGTAACGGCGAGT  599
                ||||||||||||||||||||||||||||||||||||||||||||||||||||||||||||
Sbjct  1537368  TAAGCATATCAATAAGCGGAGGAAAAGAAACTAACAAGGATTCCCTTAGTAACGGCGAGT  1537427

Query  600      GAACCGGGAAGAGCTCAAATTTGAAATCTGGCGTCCTCCGGGCGTCCGAGTTGTAATCTA  659
                ||||||||||||||||||||||||||||||||||||||||||||||||||||||||||||
Sbjct  1537428  GAACCGGGAAGAGCTCAAATTTGAAATCTGGCGTCCTCCGGGCGTCCGAGTTGTAATCTA  1537487

Query  660      CAGAAACGTTTTCCGTGCTGGACCGTGTCTAAGTCCCTTGGAATAGGGTATCAAAGAGGG  719
                ||||||||||||||||||||||||||||||||||||||||||||||||||||||||||||
Sbjct  1537488  CAGAAACGTTTTCCGTGCTGGACCGTGTCTAAGTCCCTTGGAATAGGGTATCAAAGAGGG  1537547

Query  720      TGACAATCCCGTACTTGACACGATCACCAGTGCTCTGTGATACGTTTTCTACGAGTCGCG  779
                ||||||||||||||||||||||||||||||||||||||||||||||||||||||||||||
Sbjct  1537548  TGACAATCCCGTACTTGACACGATCACCAGTGCTCTGTGATACGTTTTCTACGAGTCGCG  1537607

Query  780      TTACTTGGGAGTGTAGCGCAAAATGGGTGGTAAACTCCATCTAAAGCTAAATATTGGTGG  839
                ||||||||||||||||||||||||||||||||||||||||||||||||||||||||||||
Sbjct  1537608  TTACTTGGGAGTGTAGCGCAAAATGGGTGGTAAACTCCATCTAAAGCTAAATATTGGTGG  1537667

Query  840      AAGACCGATAGCGAACAAGTACCGTGAGGGAAAGATGAAAAGCACTTTGGAAAGAGAGTT  899
                ||||||||||||||||||||||||||||||||||||||||||||||||||||||||||||
Sbjct  1537668  AAGACCGATAGCGAACAAGTACCGTGAGGGAAAGATGAAAAGCACTTTGGAAAGAGAGTT  1537727

Query  900      AAACAGTACGTGAAATTGTTGAAAGGGAAACGATTGAAGTCAGTCGTGTCTATTGGGTTC  959
                ||||||||||||||||||||||||||||||||||||||||||||||||||||||||||||
Sbjct  1537728  AAACAGTACGTGAAATTGTTGAAAGGGAAACGATTGAAGTCAGTCGTGTCTATTGGGTTC  1537787

Query  960      AGCCAGTTCTGCTGGTGTATTCCCTTTAGACGGGTCAACATCAGTTCTGATCGGTGGATA  1019
                |||||| |||||||||||||||||||||||||||||||||||||||||||||||||||||
Sbjct  1537788  AGCCAGCTCTGCTGGTGTATTCCCTTTAGACGGGTCAACATCAGTTCTGATCGGTGGATA  1537847

Query  1020     AGGGCTGGGGGAATGTAGCACTCTTCGGAGTGTGTTATAGCCTCCTGTCGCATACACTGG  1079
                |||||||| ||||||| ||||||||||| |||||||||||||||||||||||||||||||
Sbjct  1537848  AGGGCTGGAGGAATGTGGCACTCTTCGGGGTGTGTTATAGCCTCCTGTCGCATACACTGG  1537907

Query  1080     TTGGGACTGAGGAATGCAGCTCGCCTTTATGGCCGGGGTTCGCCCACGTTCGAGCTTAGG  1139
                ||||||||||||||||||||||||||||||||||||||||||||||||||||||||||||
Sbjct  1537908  TTGGGACTGAGGAATGCAGCTCGCCTTTATGGCCGGGGTTCGCCCACGTTCGAGCTTAGG  1537967

Query  1140     ATGTTGACAAAATGGCTTTAAACGACCCGTCTTGAAACACGGACCAAGGAGTCTAACATA  1199
                ||||||||||||||||||||||||||||||||||||||||||||||||||||||||||||
Sbjct  1537968  ATGTTGACAAAATGGCTTTAAACGACCCGTCTTGAAACACGGACCAAGGAGTCTAACATA  1538027

Query  1200     TCTGCGAGTGTTTGAGTGTCAAACTCGAGCGCGTAATGAAAGTGAATGTAGGAGGGATCC  1259
                ||||||||||||||||||||||||||||||||||||||||||||||||||||||||||||
Sbjct  1538028  TCTGCGAGTGTTTGAGTGTCAAACTCGAGCGCGTAATGAAAGTGAATGTAGGAGGGATCC  1538087

Query  1260     GCAAGGAGCACCTTCGACCGATCCGGATCTTCTGTGATGGATTTGAGTAAGAGCATATAT  1319
                ||||||||||||||||||||||||||||||||||||||||||||||||||||||||||||
Sbjct  1538088  GCAAGGAGCACCTTCGACCGATCCGGATCTTCTGTGATGGATTTGAGTAAGAGCATATAT  1538147

Query  1320     GCTGGGACCCGAAAGATGGTGAACTATGCCTGAATAGGGCGAAGCCAGGGGAAACTCTGG  1379
                ||||||||||||||||||||||||||||||||||||||||||||||||||||||||||||
Sbjct  1538148  GCTGGGACCCGAAAGATGGTGAACTATGCCTGAATAGGGCGAAGCCAGGGGAAACTCTGG  1538207

Query  1380     TGGAGGCTCGTAGCGATTCTGACGTGCAAATCGATCGTCGAATTTGGGTATAGGGGCGAA  1439
                ||||||||||||||||||||||||||||||||||||||||||||||||||||||||||||
Sbjct  1538208  TGGAGGCTCGTAGCGATTCTGACGTGCAAATCGATCGTCGAATTTGGGTATAGGGGCGAA  1538267

Query  1440     AGACTAATCGAACCATCTAGTAGCTGGTTCCTGCCGAAGTTTCCCTCAGGATAGCAGAAA  1499
                ||||||||||||||||||||||||||||||||||||||||||||||||||||||||||||
Sbjct  1538268  AGACTAATCGAACCATCTAGTAGCTGGTTCCTGCCGAAGTTTCCCTCAGGATAGCAGAAA  1538327

Query  1500     CTCGCATCAGTTTTATGAGGTAAAGCGAATGATTAGAGGCCTTGGGGACGAAACGTCCTT  1559
                ||||||||||||||||||||||||||||||||||||||||||||||||||||||||||||
Sbjct  1538328  CTCGCATCAGTTTTATGAGGTAAAGCGAATGATTAGAGGCCTTGGGGACGAAACGTCCTT  1538387

Query  1560     AACCTATTCTCAAACTTTAAATGTGTAAGAAGCACTTGTCACTTAATTGGACGAGCGCAT  1619
                ||||||||||||||||||||||||||||||||||||||||||||||||||||||||||||
Sbjct  1538388  AACCTATTCTCAAACTTTAAATGTGTAAGAAGCACTTGTCACTTAATTGGACGAGCGCAT  1538447

Query  1620     GCGAATGAGAGTTTCTAGTGGGCCATTTTTGGTAAGCAGAACTGGCGATGCGGGATGAAC  1679
                ||||||||||||||||||||||||||||||||||||||||||||||||||||||||||||
Sbjct  1538448  GCGAATGAGAGTTTCTAGTGGGCCATTTTTGGTAAGCAGAACTGGCGATGCGGGATGAAC  1538507

Query  1680     CGATCGTGAGGTTAAGGTGCCGGAATACACGCTCATCAGACACCACAAAAGGTGTTAGTT  1739
                ||||||||||||||||||||||||||||||||||||||||||||||||||||||||||||
Sbjct  1538508  CGATCGTGAGGTTAAGGTGCCGGAATACACGCTCATCAGACACCACAAAAGGTGTTAGTT  1538567

Query  1740     CATCTAGACAGCAGGACGGTGGCCATGGAAGTCGGAATCCGCTAAGGAGTGTGTAACAAC  1799
                ||||||||||||||||||||||||||||||||||||||||||||||||||||||||||||
Sbjct  1538568  CATCTAGACAGCAGGACGGTGGCCATGGAAGTCGGAATCCGCTAAGGAGTGTGTAACAAC  1538627

Query  1800     TCACCTGCCGAATGAACTAGCCCTGAAAATGGATGGCGCTCAAGCGTGTTACCCATACCT  1859
                ||||||||||||||||||||||||||||||||||||||||||||||||||||||||||||
Sbjct  1538628  TCACCTGCCGAATGAACTAGCCCTGAAAATGGATGGCGCTCAAGCGTGTTACCCATACCT  1538687

Query  1860     CACCGTCAGCGTTGTAGTGACGCGCTGACGAGTAGGCAGGCGTGGAGGTCAGTGTAGAAG  1919
                ||||||||||||||||||||||||||||||||||||||||||||||||||||||||||||
Sbjct  1538688  CACCGTCAGCGTTGTAGTGACGCGCTGACGAGTAGGCAGGCGTGGAGGTCAGTGTAGAAG  1538747

Query  1920     CCTAGGCAGTGATGTCGGGTGGAACGGCCTCTAGTGC  1956
                |||||||||||||||||||||||||||||||||||||
Sbjct  1538748  CCTAGGCAGTGATGTCGGGTGGAACGGCCTCTAGTGC  1538784


 Score = 3563 bits (1929),  Expect = 0.0
 Identities = 1948/1957 (99%), Gaps = 1/1957 (0%)
 Strand=Plus/Plus

Query  1        CAAGGTTTCCGTAGGTGAACCTGCGGAAGGATCAGTAGAGAATATTGGACTTCGGTCCAT  60
                |||||||||||||||||||||||||||||||||||||||||||  ||| |||||||||||
Sbjct  1544955  CAAGGTTTCCGTAGGTGAACCTGCGGAAGGATCAGTAGAGAATGCTGGGCTTCGGTCCAT  1545014

Query  61       TTATCTACCCATCTACACCTGTGAACTGTTTATGTGCTTCGGCACGTTTTACACAAACTT  120
                ||||||||||||||||||||||||||||||||||||||||||||||||||||||||||||
Sbjct  1545015  TTATCTACCCATCTACACCTGTGAACTGTTTATGTGCTTCGGCACGTTTTACACAAACTT  1545074

Query  121      CTAAATGTAATGAATGTAATCTTATTATAACAATAATAAAACTTTCAACAACGGATCTCT  180
                ||||||||||||||||||||||||||||||||||||||||||||||||||||||||||||
Sbjct  1545075  CTAAATGTAATGAATGTAATCTTATTATAACAATAATAAAACTTTCAACAACGGATCTCT  1545134

Query  181      TGGCTTCCACATCGATGAAGAACGCAGCGAAATGCGATAAGTAATGTGAATTGCAGAATT  240
                ||||||||||||||||||||||||||||||||||||||||||||||||||||||||||||
Sbjct  1545135  TGGCTTCCACATCGATGAAGAACGCAGCGAAATGCGATAAGTAATGTGAATTGCAGAATT  1545194

Query  241      CAGTGAATCATCGAATCTTTGAACGCAACTTGCGCCCTTTGGTATTCCGAAGGGCATGCC  300
                |||||||||||||| |||||||||||||||||||||||||||||||||||||||||||||
Sbjct  1545195  CAGTGAATCATCGAGTCTTTGAACGCAACTTGCGCCCTTTGGTATTCCGAAGGGCATGCC  1545254

Query  301      TGTTTGAGAGTCATGAAAATCTCAATCCCTCGGGTTTTATTACCTGTTGGACTTGGATTT  360
                ||||||||||||||||||||||||||||||||||||||||||||||||||||||||||||
Sbjct  1545255  TGTTTGAGAGTCATGAAAATCTCAATCCCTCGGGTTTTATTACCTGTTGGACTTGGATTT  1545314

Query  361      GGGTGTTTGCCGCGACCTGCAAAGGACGTCGGCTCGCCTTAAATGTGTTAGTGGGAAGGT  420
                ||||||||||||||||||||||||||||||||||||||||||||||||||||||||||||
Sbjct  1545315  GGGTGTTTGCCGCGACCTGCAAAGGACGTCGGCTCGCCTTAAATGTGTTAGTGGGAAGGT  1545374

Query  421      GATTACCTGTCAGCCCGGCGTAATAAGTTTCGCTGGGCCTATGGGGTAGTCTTCGGCTTG  480
                ||||||||||||||||||||||||||||||||||||||||||||||||||||||||||||
Sbjct  1545375  GATTACCTGTCAGCCCGGCGTAATAAGTTTCGCTGGGCCTATGGGGTAGTCTTCGGCTTG  1545434

Query  481      CTGATAACAACCATCTC-TTTTTGTTTGACCTCAAATCAGGTAGGGCTACCCGCTGAACT  539
                ||||||||||||||||| ||||||||||||||||||||||||||||||||||||||||||
Sbjct  1545435  CTGATAACAACCATCTCTTTTTTGTTTGACCTCAAATCAGGTAGGGCTACCCGCTGAACT  1545494

Query  540      TAAGCATATCAATAAGCGGAGGAAAAGAAACTAACAAGGATTCCCTTAGTAACGGCGAGT  599
                ||||||||||||||||||||||||||||||||||||||||||||||||||||||||||||
Sbjct  1545495  TAAGCATATCAATAAGCGGAGGAAAAGAAACTAACAAGGATTCCCTTAGTAACGGCGAGT  1545554

Query  600      GAACCGGGAAGAGCTCAAATTTGAAATCTGGCGTCCTCCGGGCGTCCGAGTTGTAATCTA  659
                ||||||||||||||||||||||||||||||||||||||||||||||||||||||||||||
Sbjct  1545555  GAACCGGGAAGAGCTCAAATTTGAAATCTGGCGTCCTCCGGGCGTCCGAGTTGTAATCTA  1545614

Query  660      CAGAAACGTTTTCCGTGCTGGACCGTGTCTAAGTCCCTTGGAATAGGGTATCAAAGAGGG  719
                ||||||||||||||||||||||||||||||||||||||||||||||||||||||||||||
Sbjct  1545615  CAGAAACGTTTTCCGTGCTGGACCGTGTCTAAGTCCCTTGGAATAGGGTATCAAAGAGGG  1545674

Query  720      TGACAATCCCGTACTTGACACGATCACCAGTGCTCTGTGATACGTTTTCTACGAGTCGCG  779
                ||||||||||||||||||||||||||||||||||||||||||||||||||||||||||||
Sbjct  1545675  TGACAATCCCGTACTTGACACGATCACCAGTGCTCTGTGATACGTTTTCTACGAGTCGCG  1545734

Query  780      TTACTTGGGAGTGTAGCGCAAAATGGGTGGTAAACTCCATCTAAAGCTAAATATTGGTGG  839
                ||||||||||||||||||||||||||||||||||||||||||||||||||||||||||||
Sbjct  1545735  TTACTTGGGAGTGTAGCGCAAAATGGGTGGTAAACTCCATCTAAAGCTAAATATTGGTGG  1545794

Query  840      AAGACCGATAGCGAACAAGTACCGTGAGGGAAAGATGAAAAGCACTTTGGAAAGAGAGTT  899
                ||||||||||||||||||||||||||||||||||||||||||||||||||||||||||||
Sbjct  1545795  AAGACCGATAGCGAACAAGTACCGTGAGGGAAAGATGAAAAGCACTTTGGAAAGAGAGTT  1545854

Query  900      AAACAGTACGTGAAATTGTTGAAAGGGAAACGATTGAAGTCAGTCGTGTCTATTGGGTTC  959
                ||||||||||||||||||||||||||||||||||||||||||||||||||||||||||||
Sbjct  1545855  AAACAGTACGTGAAATTGTTGAAAGGGAAACGATTGAAGTCAGTCGTGTCTATTGGGTTC  1545914

Query  960      AGCCAGTTCTGCTGGTGTATTCCCTTTAGACGGGTCAACATCAGTTCTGATCGGTGGATA  1019
                |||||| |||||||||||||||||||||||||||||||||||||||||||||||||||||
Sbjct  1545915  AGCCAGCTCTGCTGGTGTATTCCCTTTAGACGGGTCAACATCAGTTCTGATCGGTGGATA  1545974

Query  1020     AGGGCTGGGGGAATGTAGCACTCTTCGGAGTGTGTTATAGCCTCCTGTCGCATACACTGG  1079
                |||||||| ||||||| ||||||||||| |||||||||||||||||||||||||||||||
Sbjct  1545975  AGGGCTGGAGGAATGTGGCACTCTTCGGGGTGTGTTATAGCCTCCTGTCGCATACACTGG  1546034

Query  1080     TTGGGACTGAGGAATGCAGCTCGCCTTTATGGCCGGGGTTCGCCCACGTTCGAGCTTAGG  1139
                ||||||||||||||||||||||||||||||||||||||||||||||||||||||||||||
Sbjct  1546035  TTGGGACTGAGGAATGCAGCTCGCCTTTATGGCCGGGGTTCGCCCACGTTCGAGCTTAGG  1546094

Query  1140     ATGTTGACAAAATGGCTTTAAACGACCCGTCTTGAAACACGGACCAAGGAGTCTAACATA  1199
                ||||||||||||||||||||||||||||||||||||||||||||||||||||||||||||
Sbjct  1546095  ATGTTGACAAAATGGCTTTAAACGACCCGTCTTGAAACACGGACCAAGGAGTCTAACATA  1546154

Query  1200     TCTGCGAGTGTTTGAGTGTCAAACTCGAGCGCGTAATGAAAGTGAATGTAGGAGGGATCC  1259
                ||||||||||||||||||||||||||||||||||||||||||||||||||||||||||||
Sbjct  1546155  TCTGCGAGTGTTTGAGTGTCAAACTCGAGCGCGTAATGAAAGTGAATGTAGGAGGGATCC  1546214

Query  1260     GCAAGGAGCACCTTCGACCGATCCGGATCTTCTGTGATGGATTTGAGTAAGAGCATATAT  1319
                ||||||||||||||||||||||||||||||||||||||||||||||||||||||||||||
Sbjct  1546215  GCAAGGAGCACCTTCGACCGATCCGGATCTTCTGTGATGGATTTGAGTAAGAGCATATAT  1546274

Query  1320     GCTGGGACCCGAAAGATGGTGAACTATGCCTGAATAGGGCGAAGCCAGGGGAAACTCTGG  1379
                ||||||||||||||||||||||||||||||||||||||||||||||||||||||||||||
Sbjct  1546275  GCTGGGACCCGAAAGATGGTGAACTATGCCTGAATAGGGCGAAGCCAGGGGAAACTCTGG  1546334

Query  1380     TGGAGGCTCGTAGCGATTCTGACGTGCAAATCGATCGTCGAATTTGGGTATAGGGGCGAA  1439
                ||||||||||||||||||||||||||||||||||||||||||||||||||||||||||||
Sbjct  1546335  TGGAGGCTCGTAGCGATTCTGACGTGCAAATCGATCGTCGAATTTGGGTATAGGGGCGAA  1546394

Query  1440     AGACTAATCGAACCATCTAGTAGCTGGTTCCTGCCGAAGTTTCCCTCAGGATAGCAGAAA  1499
                ||||||||||||||||||||||||||||||||||||||||||||||||||||||||||||
Sbjct  1546395  AGACTAATCGAACCATCTAGTAGCTGGTTCCTGCCGAAGTTTCCCTCAGGATAGCAGAAA  1546454

Query  1500     CTCGCATCAGTTTTATGAGGTAAAGCGAATGATTAGAGGCCTTGGGGACGAAACGTCCTT  1559
                ||||||||||||||||||||||||||||||||||||||||||||||||||||||||||||
Sbjct  1546455  CTCGCATCAGTTTTATGAGGTAAAGCGAATGATTAGAGGCCTTGGGGACGAAACGTCCTT  1546514

Query  1560     AACCTATTCTCAAACTTTAAATGTGTAAGAAGCACTTGTCACTTAATTGGACGAGCGCAT  1619
                ||||||||||||||||||||||||||||||||||||||||||||||||||||||||||||
Sbjct  1546515  AACCTATTCTCAAACTTTAAATGTGTAAGAAGCACTTGTCACTTAATTGGACGAGCGCAT  1546574

Query  1620     GCGAATGAGAGTTTCTAGTGGGCCATTTTTGGTAAGCAGAACTGGCGATGCGGGATGAAC  1679
                ||||||||||||||||||||||||||||||||||||||||||||||||||||||||||||
Sbjct  1546575  GCGAATGAGAGTTTCTAGTGGGCCATTTTTGGTAAGCAGAACTGGCGATGCGGGATGAAC  1546634

Query  1680     CGATCGTGAGGTTAAGGTGCCGGAATACACGCTCATCAGACACCACAAAAGGTGTTAGTT  1739
                ||||||||||||||||||||||||||||||||||||||||||||||||||||||||||||
Sbjct  1546635  CGATCGTGAGGTTAAGGTGCCGGAATACACGCTCATCAGACACCACAAAAGGTGTTAGTT  1546694

Query  1740     CATCTAGACAGCAGGACGGTGGCCATGGAAGTCGGAATCCGCTAAGGAGTGTGTAACAAC  1799
                ||||||||||||||||||||||||||||||||||||||||||||||||||||||||||||
Sbjct  1546695  CATCTAGACAGCAGGACGGTGGCCATGGAAGTCGGAATCCGCTAAGGAGTGTGTAACAAC  1546754

Query  1800     TCACCTGCCGAATGAACTAGCCCTGAAAATGGATGGCGCTCAAGCGTGTTACCCATACCT  1859
                ||||||||||||||||||||||||||||||||||||||||||||||||||||||||||||
Sbjct  1546755  TCACCTGCCGAATGAACTAGCCCTGAAAATGGATGGCGCTCAAGCGTGTTACCCATACCT  1546814

Query  1860     CACCGTCAGCGTTGTAGTGACGCGCTGACGAGTAGGCAGGCGTGGAGGTCAGTGTAGAAG  1919
                ||||||||||||||||||||||||||||||||||||||||||||||||||||||||||||
Sbjct  1546815  CACCGTCAGCGTTGTAGTGACGCGCTGACGAGTAGGCAGGCGTGGAGGTCAGTGTAGAAG  1546874

Query  1920     CCTAGGCAGTGATGTCGGGTGGAACGGCCTCTAGTGC  1956
                |||||||||||||||||||||||||||||||||||||
Sbjct  1546875  CCTAGGCAGTGATGTCGGGTGGAACGGCCTCTAGTGC  1546911


 Score = 3563 bits (1929),  Expect = 0.0
 Identities = 1948/1957 (99%), Gaps = 1/1957 (0%)
 Strand=Plus/Plus

Query  1        CAAGGTTTCCGTAGGTGAACCTGCGGAAGGATCAGTAGAGAATATTGGACTTCGGTCCAT  60
                |||||||||||||||||||||||||||||||||||||||||||  ||| |||||||||||
Sbjct  1561208  CAAGGTTTCCGTAGGTGAACCTGCGGAAGGATCAGTAGAGAATGCTGGGCTTCGGTCCAT  1561267

Query  61       TTATCTACCCATCTACACCTGTGAACTGTTTATGTGCTTCGGCACGTTTTACACAAACTT  120
                ||||||||||||||||||||||||||||||||||||||||||||||||||||||||||||
Sbjct  1561268  TTATCTACCCATCTACACCTGTGAACTGTTTATGTGCTTCGGCACGTTTTACACAAACTT  1561327

Query  121      CTAAATGTAATGAATGTAATCTTATTATAACAATAATAAAACTTTCAACAACGGATCTCT  180
                ||||||||||||||||||||||||||||||||||||||||||||||||||||||||||||
Sbjct  1561328  CTAAATGTAATGAATGTAATCTTATTATAACAATAATAAAACTTTCAACAACGGATCTCT  1561387

Query  181      TGGCTTCCACATCGATGAAGAACGCAGCGAAATGCGATAAGTAATGTGAATTGCAGAATT  240
                ||||||||||||||||||||||||||||||||||||||||||||||||||||||||||||
Sbjct  1561388  TGGCTTCCACATCGATGAAGAACGCAGCGAAATGCGATAAGTAATGTGAATTGCAGAATT  1561447

Query  241      CAGTGAATCATCGAATCTTTGAACGCAACTTGCGCCCTTTGGTATTCCGAAGGGCATGCC  300
                |||||||||||||| |||||||||||||||||||||||||||||||||||||||||||||
Sbjct  1561448  CAGTGAATCATCGAGTCTTTGAACGCAACTTGCGCCCTTTGGTATTCCGAAGGGCATGCC  1561507

Query  301      TGTTTGAGAGTCATGAAAATCTCAATCCCTCGGGTTTTATTACCTGTTGGACTTGGATTT  360
                ||||||||||||||||||||||||||||||||||||||||||||||||||||||||||||
Sbjct  1561508  TGTTTGAGAGTCATGAAAATCTCAATCCCTCGGGTTTTATTACCTGTTGGACTTGGATTT  1561567

Query  361      GGGTGTTTGCCGCGACCTGCAAAGGACGTCGGCTCGCCTTAAATGTGTTAGTGGGAAGGT  420
                ||||||||||||||||||||||||||||||||||||||||||||||||||||||||||||
Sbjct  1561568  GGGTGTTTGCCGCGACCTGCAAAGGACGTCGGCTCGCCTTAAATGTGTTAGTGGGAAGGT  1561627

Query  421      GATTACCTGTCAGCCCGGCGTAATAAGTTTCGCTGGGCCTATGGGGTAGTCTTCGGCTTG  480
                ||||||||||||||||||||||||||||||||||||||||||||||||||||||||||||
Sbjct  1561628  GATTACCTGTCAGCCCGGCGTAATAAGTTTCGCTGGGCCTATGGGGTAGTCTTCGGCTTG  1561687

Query  481      CTGATAACAACCATCTC-TTTTTGTTTGACCTCAAATCAGGTAGGGCTACCCGCTGAACT  539
                ||||||||||||||||| ||||||||||||||||||||||||||||||||||||||||||
Sbjct  1561688  CTGATAACAACCATCTCTTTTTTGTTTGACCTCAAATCAGGTAGGGCTACCCGCTGAACT  1561747

Query  540      TAAGCATATCAATAAGCGGAGGAAAAGAAACTAACAAGGATTCCCTTAGTAACGGCGAGT  599
                ||||||||||||||||||||||||||||||||||||||||||||||||||||||||||||
Sbjct  1561748  TAAGCATATCAATAAGCGGAGGAAAAGAAACTAACAAGGATTCCCTTAGTAACGGCGAGT  1561807

Query  600      GAACCGGGAAGAGCTCAAATTTGAAATCTGGCGTCCTCCGGGCGTCCGAGTTGTAATCTA  659
                ||||||||||||||||||||||||||||||||||||||||||||||||||||||||||||
Sbjct  1561808  GAACCGGGAAGAGCTCAAATTTGAAATCTGGCGTCCTCCGGGCGTCCGAGTTGTAATCTA  1561867

Query  660      CAGAAACGTTTTCCGTGCTGGACCGTGTCTAAGTCCCTTGGAATAGGGTATCAAAGAGGG  719
                ||||||||||||||||||||||||||||||||||||||||||||||||||||||||||||
Sbjct  1561868  CAGAAACGTTTTCCGTGCTGGACCGTGTCTAAGTCCCTTGGAATAGGGTATCAAAGAGGG  1561927

Query  720      TGACAATCCCGTACTTGACACGATCACCAGTGCTCTGTGATACGTTTTCTACGAGTCGCG  779
                ||||||||||||||||||||||||||||||||||||||||||||||||||||||||||||
Sbjct  1561928  TGACAATCCCGTACTTGACACGATCACCAGTGCTCTGTGATACGTTTTCTACGAGTCGCG  1561987

Query  780      TTACTTGGGAGTGTAGCGCAAAATGGGTGGTAAACTCCATCTAAAGCTAAATATTGGTGG  839
                ||||||||||||||||||||||||||||||||||||||||||||||||||||||||||||
Sbjct  1561988  TTACTTGGGAGTGTAGCGCAAAATGGGTGGTAAACTCCATCTAAAGCTAAATATTGGTGG  1562047

Query  840      AAGACCGATAGCGAACAAGTACCGTGAGGGAAAGATGAAAAGCACTTTGGAAAGAGAGTT  899
                ||||||||||||||||||||||||||||||||||||||||||||||||||||||||||||
Sbjct  1562048  AAGACCGATAGCGAACAAGTACCGTGAGGGAAAGATGAAAAGCACTTTGGAAAGAGAGTT  1562107

Query  900      AAACAGTACGTGAAATTGTTGAAAGGGAAACGATTGAAGTCAGTCGTGTCTATTGGGTTC  959
                ||||||||||||||||||||||||||||||||||||||||||||||||||||||||||||
Sbjct  1562108  AAACAGTACGTGAAATTGTTGAAAGGGAAACGATTGAAGTCAGTCGTGTCTATTGGGTTC  1562167

Query  960      AGCCAGTTCTGCTGGTGTATTCCCTTTAGACGGGTCAACATCAGTTCTGATCGGTGGATA  1019
                |||||| |||||||||||||||||||||||||||||||||||||||||||||||||||||
Sbjct  1562168  AGCCAGCTCTGCTGGTGTATTCCCTTTAGACGGGTCAACATCAGTTCTGATCGGTGGATA  1562227

Query  1020     AGGGCTGGGGGAATGTAGCACTCTTCGGAGTGTGTTATAGCCTCCTGTCGCATACACTGG  1079
                |||||||| ||||||| ||||||||||| |||||||||||||||||||||||||||||||
Sbjct  1562228  AGGGCTGGAGGAATGTGGCACTCTTCGGGGTGTGTTATAGCCTCCTGTCGCATACACTGG  1562287

Query  1080     TTGGGACTGAGGAATGCAGCTCGCCTTTATGGCCGGGGTTCGCCCACGTTCGAGCTTAGG  1139
                ||||||||||||||||||||||||||||||||||||||||||||||||||||||||||||
Sbjct  1562288  TTGGGACTGAGGAATGCAGCTCGCCTTTATGGCCGGGGTTCGCCCACGTTCGAGCTTAGG  1562347

Query  1140     ATGTTGACAAAATGGCTTTAAACGACCCGTCTTGAAACACGGACCAAGGAGTCTAACATA  1199
                ||||||||||||||||||||||||||||||||||||||||||||||||||||||||||||
Sbjct  1562348  ATGTTGACAAAATGGCTTTAAACGACCCGTCTTGAAACACGGACCAAGGAGTCTAACATA  1562407

Query  1200     TCTGCGAGTGTTTGAGTGTCAAACTCGAGCGCGTAATGAAAGTGAATGTAGGAGGGATCC  1259
                ||||||||||||||||||||||||||||||||||||||||||||||||||||||||||||
Sbjct  1562408  TCTGCGAGTGTTTGAGTGTCAAACTCGAGCGCGTAATGAAAGTGAATGTAGGAGGGATCC  1562467

Query  1260     GCAAGGAGCACCTTCGACCGATCCGGATCTTCTGTGATGGATTTGAGTAAGAGCATATAT  1319
                ||||||||||||||||||||||||||||||||||||||||||||||||||||||||||||
Sbjct  1562468  GCAAGGAGCACCTTCGACCGATCCGGATCTTCTGTGATGGATTTGAGTAAGAGCATATAT  1562527

Query  1320     GCTGGGACCCGAAAGATGGTGAACTATGCCTGAATAGGGCGAAGCCAGGGGAAACTCTGG  1379
                ||||||||||||||||||||||||||||||||||||||||||||||||||||||||||||
Sbjct  1562528  GCTGGGACCCGAAAGATGGTGAACTATGCCTGAATAGGGCGAAGCCAGGGGAAACTCTGG  1562587

Query  1380     TGGAGGCTCGTAGCGATTCTGACGTGCAAATCGATCGTCGAATTTGGGTATAGGGGCGAA  1439
                ||||||||||||||||||||||||||||||||||||||||||||||||||||||||||||
Sbjct  1562588  TGGAGGCTCGTAGCGATTCTGACGTGCAAATCGATCGTCGAATTTGGGTATAGGGGCGAA  1562647

Query  1440     AGACTAATCGAACCATCTAGTAGCTGGTTCCTGCCGAAGTTTCCCTCAGGATAGCAGAAA  1499
                ||||||||||||||||||||||||||||||||||||||||||||||||||||||||||||
Sbjct  1562648  AGACTAATCGAACCATCTAGTAGCTGGTTCCTGCCGAAGTTTCCCTCAGGATAGCAGAAA  1562707

Query  1500     CTCGCATCAGTTTTATGAGGTAAAGCGAATGATTAGAGGCCTTGGGGACGAAACGTCCTT  1559
                ||||||||||||||||||||||||||||||||||||||||||||||||||||||||||||
Sbjct  1562708  CTCGCATCAGTTTTATGAGGTAAAGCGAATGATTAGAGGCCTTGGGGACGAAACGTCCTT  1562767

Query  1560     AACCTATTCTCAAACTTTAAATGTGTAAGAAGCACTTGTCACTTAATTGGACGAGCGCAT  1619
                ||||||||||||||||||||||||||||||||||||||||||||||||||||||||||||
Sbjct  1562768  AACCTATTCTCAAACTTTAAATGTGTAAGAAGCACTTGTCACTTAATTGGACGAGCGCAT  1562827

Query  1620     GCGAATGAGAGTTTCTAGTGGGCCATTTTTGGTAAGCAGAACTGGCGATGCGGGATGAAC  1679
                ||||||||||||||||||||||||||||||||||||||||||||||||||||||||||||
Sbjct  1562828  GCGAATGAGAGTTTCTAGTGGGCCATTTTTGGTAAGCAGAACTGGCGATGCGGGATGAAC  1562887

Query  1680     CGATCGTGAGGTTAAGGTGCCGGAATACACGCTCATCAGACACCACAAAAGGTGTTAGTT  1739
                ||||||||||||||||||||||||||||||||||||||||||||||||||||||||||||
Sbjct  1562888  CGATCGTGAGGTTAAGGTGCCGGAATACACGCTCATCAGACACCACAAAAGGTGTTAGTT  1562947

Query  1740     CATCTAGACAGCAGGACGGTGGCCATGGAAGTCGGAATCCGCTAAGGAGTGTGTAACAAC  1799
                ||||||||||||||||||||||||||||||||||||||||||||||||||||||||||||
Sbjct  1562948  CATCTAGACAGCAGGACGGTGGCCATGGAAGTCGGAATCCGCTAAGGAGTGTGTAACAAC  1563007

Query  1800     TCACCTGCCGAATGAACTAGCCCTGAAAATGGATGGCGCTCAAGCGTGTTACCCATACCT  1859
                ||||||||||||||||||||||||||||||||||||||||||||||||||||||||||||
Sbjct  1563008  TCACCTGCCGAATGAACTAGCCCTGAAAATGGATGGCGCTCAAGCGTGTTACCCATACCT  1563067

Query  1860     CACCGTCAGCGTTGTAGTGACGCGCTGACGAGTAGGCAGGCGTGGAGGTCAGTGTAGAAG  1919
                ||||||||||||||||||||||||||||||||||||||||||||||||||||||||||||
Sbjct  1563068  CACCGTCAGCGTTGTAGTGACGCGCTGACGAGTAGGCAGGCGTGGAGGTCAGTGTAGAAG  1563127

Query  1920     CCTAGGCAGTGATGTCGGGTGGAACGGCCTCTAGTGC  1956
                |||||||||||||||||||||||||||||||||||||
Sbjct  1563128  CCTAGGCAGTGATGTCGGGTGGAACGGCCTCTAGTGC  1563164


 Score = 3563 bits (1929),  Expect = 0.0
 Identities = 1948/1957 (99%), Gaps = 1/1957 (0%)
 Strand=Plus/Plus

Query  1        CAAGGTTTCCGTAGGTGAACCTGCGGAAGGATCAGTAGAGAATATTGGACTTCGGTCCAT  60
                |||||||||||||||||||||||||||||||||||||||||||  ||| |||||||||||
Sbjct  1577467  CAAGGTTTCCGTAGGTGAACCTGCGGAAGGATCAGTAGAGAATGCTGGGCTTCGGTCCAT  1577526

Query  61       TTATCTACCCATCTACACCTGTGAACTGTTTATGTGCTTCGGCACGTTTTACACAAACTT  120
                ||||||||||||||||||||||||||||||||||||||||||||||||||||||||||||
Sbjct  1577527  TTATCTACCCATCTACACCTGTGAACTGTTTATGTGCTTCGGCACGTTTTACACAAACTT  1577586

Query  121      CTAAATGTAATGAATGTAATCTTATTATAACAATAATAAAACTTTCAACAACGGATCTCT  180
                ||||||||||||||||||||||||||||||||||||||||||||||||||||||||||||
Sbjct  1577587  CTAAATGTAATGAATGTAATCTTATTATAACAATAATAAAACTTTCAACAACGGATCTCT  1577646

Query  181      TGGCTTCCACATCGATGAAGAACGCAGCGAAATGCGATAAGTAATGTGAATTGCAGAATT  240
                ||||||||||||||||||||||||||||||||||||||||||||||||||||||||||||
Sbjct  1577647  TGGCTTCCACATCGATGAAGAACGCAGCGAAATGCGATAAGTAATGTGAATTGCAGAATT  1577706

Query  241      CAGTGAATCATCGAATCTTTGAACGCAACTTGCGCCCTTTGGTATTCCGAAGGGCATGCC  300
                |||||||||||||| |||||||||||||||||||||||||||||||||||||||||||||
Sbjct  1577707  CAGTGAATCATCGAGTCTTTGAACGCAACTTGCGCCCTTTGGTATTCCGAAGGGCATGCC  1577766

Query  301      TGTTTGAGAGTCATGAAAATCTCAATCCCTCGGGTTTTATTACCTGTTGGACTTGGATTT  360
                ||||||||||||||||||||||||||||||||||||||||||||||||||||||||||||
Sbjct  1577767  TGTTTGAGAGTCATGAAAATCTCAATCCCTCGGGTTTTATTACCTGTTGGACTTGGATTT  1577826

Query  361      GGGTGTTTGCCGCGACCTGCAAAGGACGTCGGCTCGCCTTAAATGTGTTAGTGGGAAGGT  420
                ||||||||||||||||||||||||||||||||||||||||||||||||||||||||||||
Sbjct  1577827  GGGTGTTTGCCGCGACCTGCAAAGGACGTCGGCTCGCCTTAAATGTGTTAGTGGGAAGGT  1577886

Query  421      GATTACCTGTCAGCCCGGCGTAATAAGTTTCGCTGGGCCTATGGGGTAGTCTTCGGCTTG  480
                ||||||||||||||||||||||||||||||||||||||||||||||||||||||||||||
Sbjct  1577887  GATTACCTGTCAGCCCGGCGTAATAAGTTTCGCTGGGCCTATGGGGTAGTCTTCGGCTTG  1577946

Query  481      CTGATAACAACCATCTC-TTTTTGTTTGACCTCAAATCAGGTAGGGCTACCCGCTGAACT  539
                ||||||||||||||||| ||||||||||||||||||||||||||||||||||||||||||
Sbjct  1577947  CTGATAACAACCATCTCTTTTTTGTTTGACCTCAAATCAGGTAGGGCTACCCGCTGAACT  1578006

Query  540      TAAGCATATCAATAAGCGGAGGAAAAGAAACTAACAAGGATTCCCTTAGTAACGGCGAGT  599
                ||||||||||||||||||||||||||||||||||||||||||||||||||||||||||||
Sbjct  1578007  TAAGCATATCAATAAGCGGAGGAAAAGAAACTAACAAGGATTCCCTTAGTAACGGCGAGT  1578066

Query  600      GAACCGGGAAGAGCTCAAATTTGAAATCTGGCGTCCTCCGGGCGTCCGAGTTGTAATCTA  659
                ||||||||||||||||||||||||||||||||||||||||||||||||||||||||||||
Sbjct  1578067  GAACCGGGAAGAGCTCAAATTTGAAATCTGGCGTCCTCCGGGCGTCCGAGTTGTAATCTA  1578126

Query  660      CAGAAACGTTTTCCGTGCTGGACCGTGTCTAAGTCCCTTGGAATAGGGTATCAAAGAGGG  719
                ||||||||||||||||||||||||||||||||||||||||||||||||||||||||||||
Sbjct  1578127  CAGAAACGTTTTCCGTGCTGGACCGTGTCTAAGTCCCTTGGAATAGGGTATCAAAGAGGG  1578186

Query  720      TGACAATCCCGTACTTGACACGATCACCAGTGCTCTGTGATACGTTTTCTACGAGTCGCG  779
                ||||||||||||||||||||||||||||||||||||||||||||||||||||||||||||
Sbjct  1578187  TGACAATCCCGTACTTGACACGATCACCAGTGCTCTGTGATACGTTTTCTACGAGTCGCG  1578246

Query  780      TTACTTGGGAGTGTAGCGCAAAATGGGTGGTAAACTCCATCTAAAGCTAAATATTGGTGG  839
                ||||||||||||||||||||||||||||||||||||||||||||||||||||||||||||
Sbjct  1578247  TTACTTGGGAGTGTAGCGCAAAATGGGTGGTAAACTCCATCTAAAGCTAAATATTGGTGG  1578306

Query  840      AAGACCGATAGCGAACAAGTACCGTGAGGGAAAGATGAAAAGCACTTTGGAAAGAGAGTT  899
                ||||||||||||||||||||||||||||||||||||||||||||||||||||||||||||
Sbjct  1578307  AAGACCGATAGCGAACAAGTACCGTGAGGGAAAGATGAAAAGCACTTTGGAAAGAGAGTT  1578366

Query  900      AAACAGTACGTGAAATTGTTGAAAGGGAAACGATTGAAGTCAGTCGTGTCTATTGGGTTC  959
                ||||||||||||||||||||||||||||||||||||||||||||||||||||||||||||
Sbjct  1578367  AAACAGTACGTGAAATTGTTGAAAGGGAAACGATTGAAGTCAGTCGTGTCTATTGGGTTC  1578426

Query  960      AGCCAGTTCTGCTGGTGTATTCCCTTTAGACGGGTCAACATCAGTTCTGATCGGTGGATA  1019
                |||||| |||||||||||||||||||||||||||||||||||||||||||||||||||||
Sbjct  1578427  AGCCAGCTCTGCTGGTGTATTCCCTTTAGACGGGTCAACATCAGTTCTGATCGGTGGATA  1578486

Query  1020     AGGGCTGGGGGAATGTAGCACTCTTCGGAGTGTGTTATAGCCTCCTGTCGCATACACTGG  1079
                |||||||| ||||||| ||||||||||| |||||||||||||||||||||||||||||||
Sbjct  1578487  AGGGCTGGAGGAATGTGGCACTCTTCGGGGTGTGTTATAGCCTCCTGTCGCATACACTGG  1578546

Query  1080     TTGGGACTGAGGAATGCAGCTCGCCTTTATGGCCGGGGTTCGCCCACGTTCGAGCTTAGG  1139
                ||||||||||||||||||||||||||||||||||||||||||||||||||||||||||||
Sbjct  1578547  TTGGGACTGAGGAATGCAGCTCGCCTTTATGGCCGGGGTTCGCCCACGTTCGAGCTTAGG  1578606

Query  1140     ATGTTGACAAAATGGCTTTAAACGACCCGTCTTGAAACACGGACCAAGGAGTCTAACATA  1199
                ||||||||||||||||||||||||||||||||||||||||||||||||||||||||||||
Sbjct  1578607  ATGTTGACAAAATGGCTTTAAACGACCCGTCTTGAAACACGGACCAAGGAGTCTAACATA  1578666

Query  1200     TCTGCGAGTGTTTGAGTGTCAAACTCGAGCGCGTAATGAAAGTGAATGTAGGAGGGATCC  1259
                ||||||||||||||||||||||||||||||||||||||||||||||||||||||||||||
Sbjct  1578667  TCTGCGAGTGTTTGAGTGTCAAACTCGAGCGCGTAATGAAAGTGAATGTAGGAGGGATCC  1578726

Query  1260     GCAAGGAGCACCTTCGACCGATCCGGATCTTCTGTGATGGATTTGAGTAAGAGCATATAT  1319
                ||||||||||||||||||||||||||||||||||||||||||||||||||||||||||||
Sbjct  1578727  GCAAGGAGCACCTTCGACCGATCCGGATCTTCTGTGATGGATTTGAGTAAGAGCATATAT  1578786

Query  1320     GCTGGGACCCGAAAGATGGTGAACTATGCCTGAATAGGGCGAAGCCAGGGGAAACTCTGG  1379
                ||||||||||||||||||||||||||||||||||||||||||||||||||||||||||||
Sbjct  1578787  GCTGGGACCCGAAAGATGGTGAACTATGCCTGAATAGGGCGAAGCCAGGGGAAACTCTGG  1578846

Query  1380     TGGAGGCTCGTAGCGATTCTGACGTGCAAATCGATCGTCGAATTTGGGTATAGGGGCGAA  1439
                ||||||||||||||||||||||||||||||||||||||||||||||||||||||||||||
Sbjct  1578847  TGGAGGCTCGTAGCGATTCTGACGTGCAAATCGATCGTCGAATTTGGGTATAGGGGCGAA  1578906

Query  1440     AGACTAATCGAACCATCTAGTAGCTGGTTCCTGCCGAAGTTTCCCTCAGGATAGCAGAAA  1499
                ||||||||||||||||||||||||||||||||||||||||||||||||||||||||||||
Sbjct  1578907  AGACTAATCGAACCATCTAGTAGCTGGTTCCTGCCGAAGTTTCCCTCAGGATAGCAGAAA  1578966

Query  1500     CTCGCATCAGTTTTATGAGGTAAAGCGAATGATTAGAGGCCTTGGGGACGAAACGTCCTT  1559
                ||||||||||||||||||||||||||||||||||||||||||||||||||||||||||||
Sbjct  1578967  CTCGCATCAGTTTTATGAGGTAAAGCGAATGATTAGAGGCCTTGGGGACGAAACGTCCTT  1579026

Query  1560     AACCTATTCTCAAACTTTAAATGTGTAAGAAGCACTTGTCACTTAATTGGACGAGCGCAT  1619
                ||||||||||||||||||||||||||||||||||||||||||||||||||||||||||||
Sbjct  1579027  AACCTATTCTCAAACTTTAAATGTGTAAGAAGCACTTGTCACTTAATTGGACGAGCGCAT  1579086

Query  1620     GCGAATGAGAGTTTCTAGTGGGCCATTTTTGGTAAGCAGAACTGGCGATGCGGGATGAAC  1679
                ||||||||||||||||||||||||||||||||||||||||||||||||||||||||||||
Sbjct  1579087  GCGAATGAGAGTTTCTAGTGGGCCATTTTTGGTAAGCAGAACTGGCGATGCGGGATGAAC  1579146

Query  1680     CGATCGTGAGGTTAAGGTGCCGGAATACACGCTCATCAGACACCACAAAAGGTGTTAGTT  1739
                ||||||||||||||||||||||||||||||||||||||||||||||||||||||||||||
Sbjct  1579147  CGATCGTGAGGTTAAGGTGCCGGAATACACGCTCATCAGACACCACAAAAGGTGTTAGTT  1579206

Query  1740     CATCTAGACAGCAGGACGGTGGCCATGGAAGTCGGAATCCGCTAAGGAGTGTGTAACAAC  1799
                ||||||||||||||||||||||||||||||||||||||||||||||||||||||||||||
Sbjct  1579207  CATCTAGACAGCAGGACGGTGGCCATGGAAGTCGGAATCCGCTAAGGAGTGTGTAACAAC  1579266

Query  1800     TCACCTGCCGAATGAACTAGCCCTGAAAATGGATGGCGCTCAAGCGTGTTACCCATACCT  1859
                ||||||||||||||||||||||||||||||||||||||||||||||||||||||||||||
Sbjct  1579267  TCACCTGCCGAATGAACTAGCCCTGAAAATGGATGGCGCTCAAGCGTGTTACCCATACCT  1579326

Query  1860     CACCGTCAGCGTTGTAGTGACGCGCTGACGAGTAGGCAGGCGTGGAGGTCAGTGTAGAAG  1919
                ||||||||||||||||||||||||||||||||||||||||||||||||||||||||||||
Sbjct  1579327  CACCGTCAGCGTTGTAGTGACGCGCTGACGAGTAGGCAGGCGTGGAGGTCAGTGTAGAAG  1579386

Query  1920     CCTAGGCAGTGATGTCGGGTGGAACGGCCTCTAGTGC  1956
                |||||||||||||||||||||||||||||||||||||
Sbjct  1579387  CCTAGGCAGTGATGTCGGGTGGAACGGCCTCTAGTGC  1579423


 Score = 3563 bits (1929),  Expect = 0.0
 Identities = 1948/1957 (99%), Gaps = 1/1957 (0%)
 Strand=Plus/Plus

Query  1        CAAGGTTTCCGTAGGTGAACCTGCGGAAGGATCAGTAGAGAATATTGGACTTCGGTCCAT  60
                |||||||||||||||||||||||||||||||||||||||||||  ||| |||||||||||
Sbjct  1585594  CAAGGTTTCCGTAGGTGAACCTGCGGAAGGATCAGTAGAGAATGCTGGGCTTCGGTCCAT  1585653

Query  61       TTATCTACCCATCTACACCTGTGAACTGTTTATGTGCTTCGGCACGTTTTACACAAACTT  120
                ||||||||||||||||||||||||||||||||||||||||||||||||||||||||||||
Sbjct  1585654  TTATCTACCCATCTACACCTGTGAACTGTTTATGTGCTTCGGCACGTTTTACACAAACTT  1585713

Query  121      CTAAATGTAATGAATGTAATCTTATTATAACAATAATAAAACTTTCAACAACGGATCTCT  180
                ||||||||||||||||||||||||||||||||||||||||||||||||||||||||||||
Sbjct  1585714  CTAAATGTAATGAATGTAATCTTATTATAACAATAATAAAACTTTCAACAACGGATCTCT  1585773

Query  181      TGGCTTCCACATCGATGAAGAACGCAGCGAAATGCGATAAGTAATGTGAATTGCAGAATT  240
                ||||||||||||||||||||||||||||||||||||||||||||||||||||||||||||
Sbjct  1585774  TGGCTTCCACATCGATGAAGAACGCAGCGAAATGCGATAAGTAATGTGAATTGCAGAATT  1585833

Query  241      CAGTGAATCATCGAATCTTTGAACGCAACTTGCGCCCTTTGGTATTCCGAAGGGCATGCC  300
                |||||||||||||| |||||||||||||||||||||||||||||||||||||||||||||
Sbjct  1585834  CAGTGAATCATCGAGTCTTTGAACGCAACTTGCGCCCTTTGGTATTCCGAAGGGCATGCC  1585893

Query  301      TGTTTGAGAGTCATGAAAATCTCAATCCCTCGGGTTTTATTACCTGTTGGACTTGGATTT  360
                ||||||||||||||||||||||||||||||||||||||||||||||||||||||||||||
Sbjct  1585894  TGTTTGAGAGTCATGAAAATCTCAATCCCTCGGGTTTTATTACCTGTTGGACTTGGATTT  1585953

Query  361      GGGTGTTTGCCGCGACCTGCAAAGGACGTCGGCTCGCCTTAAATGTGTTAGTGGGAAGGT  420
                ||||||||||||||||||||||||||||||||||||||||||||||||||||||||||||
Sbjct  1585954  GGGTGTTTGCCGCGACCTGCAAAGGACGTCGGCTCGCCTTAAATGTGTTAGTGGGAAGGT  1586013

Query  421      GATTACCTGTCAGCCCGGCGTAATAAGTTTCGCTGGGCCTATGGGGTAGTCTTCGGCTTG  480
                ||||||||||||||||||||||||||||||||||||||||||||||||||||||||||||
Sbjct  1586014  GATTACCTGTCAGCCCGGCGTAATAAGTTTCGCTGGGCCTATGGGGTAGTCTTCGGCTTG  1586073

Query  481      CTGATAACAACCATCTC-TTTTTGTTTGACCTCAAATCAGGTAGGGCTACCCGCTGAACT  539
                ||||||||||||||||| ||||||||||||||||||||||||||||||||||||||||||
Sbjct  1586074  CTGATAACAACCATCTCTTTTTTGTTTGACCTCAAATCAGGTAGGGCTACCCGCTGAACT  1586133

Query  540      TAAGCATATCAATAAGCGGAGGAAAAGAAACTAACAAGGATTCCCTTAGTAACGGCGAGT  599
                ||||||||||||||||||||||||||||||||||||||||||||||||||||||||||||
Sbjct  1586134  TAAGCATATCAATAAGCGGAGGAAAAGAAACTAACAAGGATTCCCTTAGTAACGGCGAGT  1586193

Query  600      GAACCGGGAAGAGCTCAAATTTGAAATCTGGCGTCCTCCGGGCGTCCGAGTTGTAATCTA  659
                ||||||||||||||||||||||||||||||||||||||||||||||||||||||||||||
Sbjct  1586194  GAACCGGGAAGAGCTCAAATTTGAAATCTGGCGTCCTCCGGGCGTCCGAGTTGTAATCTA  1586253

Query  660      CAGAAACGTTTTCCGTGCTGGACCGTGTCTAAGTCCCTTGGAATAGGGTATCAAAGAGGG  719
                ||||||||||||||||||||||||||||||||||||||||||||||||||||||||||||
Sbjct  1586254  CAGAAACGTTTTCCGTGCTGGACCGTGTCTAAGTCCCTTGGAATAGGGTATCAAAGAGGG  1586313

Query  720      TGACAATCCCGTACTTGACACGATCACCAGTGCTCTGTGATACGTTTTCTACGAGTCGCG  779
                ||||||||||||||||||||||||||||||||||||||||||||||||||||||||||||
Sbjct  1586314  TGACAATCCCGTACTTGACACGATCACCAGTGCTCTGTGATACGTTTTCTACGAGTCGCG  1586373

Query  780      TTACTTGGGAGTGTAGCGCAAAATGGGTGGTAAACTCCATCTAAAGCTAAATATTGGTGG  839
                ||||||||||||||||||||||||||||||||||||||||||||||||||||||||||||
Sbjct  1586374  TTACTTGGGAGTGTAGCGCAAAATGGGTGGTAAACTCCATCTAAAGCTAAATATTGGTGG  1586433

Query  840      AAGACCGATAGCGAACAAGTACCGTGAGGGAAAGATGAAAAGCACTTTGGAAAGAGAGTT  899
                ||||||||||||||||||||||||||||||||||||||||||||||||||||||||||||
Sbjct  1586434  AAGACCGATAGCGAACAAGTACCGTGAGGGAAAGATGAAAAGCACTTTGGAAAGAGAGTT  1586493

Query  900      AAACAGTACGTGAAATTGTTGAAAGGGAAACGATTGAAGTCAGTCGTGTCTATTGGGTTC  959
                ||||||||||||||||||||||||||||||||||||||||||||||||||||||||||||
Sbjct  1586494  AAACAGTACGTGAAATTGTTGAAAGGGAAACGATTGAAGTCAGTCGTGTCTATTGGGTTC  1586553

Query  960      AGCCAGTTCTGCTGGTGTATTCCCTTTAGACGGGTCAACATCAGTTCTGATCGGTGGATA  1019
                |||||| |||||||||||||||||||||||||||||||||||||||||||||||||||||
Sbjct  1586554  AGCCAGCTCTGCTGGTGTATTCCCTTTAGACGGGTCAACATCAGTTCTGATCGGTGGATA  1586613

Query  1020     AGGGCTGGGGGAATGTAGCACTCTTCGGAGTGTGTTATAGCCTCCTGTCGCATACACTGG  1079
                |||||||| ||||||| ||||||||||| |||||||||||||||||||||||||||||||
Sbjct  1586614  AGGGCTGGAGGAATGTGGCACTCTTCGGGGTGTGTTATAGCCTCCTGTCGCATACACTGG  1586673

Query  1080     TTGGGACTGAGGAATGCAGCTCGCCTTTATGGCCGGGGTTCGCCCACGTTCGAGCTTAGG  1139
                ||||||||||||||||||||||||||||||||||||||||||||||||||||||||||||
Sbjct  1586674  TTGGGACTGAGGAATGCAGCTCGCCTTTATGGCCGGGGTTCGCCCACGTTCGAGCTTAGG  1586733

Query  1140     ATGTTGACAAAATGGCTTTAAACGACCCGTCTTGAAACACGGACCAAGGAGTCTAACATA  1199
                ||||||||||||||||||||||||||||||||||||||||||||||||||||||||||||
Sbjct  1586734  ATGTTGACAAAATGGCTTTAAACGACCCGTCTTGAAACACGGACCAAGGAGTCTAACATA  1586793

Query  1200     TCTGCGAGTGTTTGAGTGTCAAACTCGAGCGCGTAATGAAAGTGAATGTAGGAGGGATCC  1259
                ||||||||||||||||||||||||||||||||||||||||||||||||||||||||||||
Sbjct  1586794  TCTGCGAGTGTTTGAGTGTCAAACTCGAGCGCGTAATGAAAGTGAATGTAGGAGGGATCC  1586853

Query  1260     GCAAGGAGCACCTTCGACCGATCCGGATCTTCTGTGATGGATTTGAGTAAGAGCATATAT  1319
                ||||||||||||||||||||||||||||||||||||||||||||||||||||||||||||
Sbjct  1586854  GCAAGGAGCACCTTCGACCGATCCGGATCTTCTGTGATGGATTTGAGTAAGAGCATATAT  1586913

Query  1320     GCTGGGACCCGAAAGATGGTGAACTATGCCTGAATAGGGCGAAGCCAGGGGAAACTCTGG  1379
                ||||||||||||||||||||||||||||||||||||||||||||||||||||||||||||
Sbjct  1586914  GCTGGGACCCGAAAGATGGTGAACTATGCCTGAATAGGGCGAAGCCAGGGGAAACTCTGG  1586973

Query  1380     TGGAGGCTCGTAGCGATTCTGACGTGCAAATCGATCGTCGAATTTGGGTATAGGGGCGAA  1439
                ||||||||||||||||||||||||||||||||||||||||||||||||||||||||||||
Sbjct  1586974  TGGAGGCTCGTAGCGATTCTGACGTGCAAATCGATCGTCGAATTTGGGTATAGGGGCGAA  1587033

Query  1440     AGACTAATCGAACCATCTAGTAGCTGGTTCCTGCCGAAGTTTCCCTCAGGATAGCAGAAA  1499
                ||||||||||||||||||||||||||||||||||||||||||||||||||||||||||||
Sbjct  1587034  AGACTAATCGAACCATCTAGTAGCTGGTTCCTGCCGAAGTTTCCCTCAGGATAGCAGAAA  1587093

Query  1500     CTCGCATCAGTTTTATGAGGTAAAGCGAATGATTAGAGGCCTTGGGGACGAAACGTCCTT  1559
                ||||||||||||||||||||||||||||||||||||||||||||||||||||||||||||
Sbjct  1587094  CTCGCATCAGTTTTATGAGGTAAAGCGAATGATTAGAGGCCTTGGGGACGAAACGTCCTT  1587153

Query  1560     AACCTATTCTCAAACTTTAAATGTGTAAGAAGCACTTGTCACTTAATTGGACGAGCGCAT  1619
                ||||||||||||||||||||||||||||||||||||||||||||||||||||||||||||
Sbjct  1587154  AACCTATTCTCAAACTTTAAATGTGTAAGAAGCACTTGTCACTTAATTGGACGAGCGCAT  1587213

Query  1620     GCGAATGAGAGTTTCTAGTGGGCCATTTTTGGTAAGCAGAACTGGCGATGCGGGATGAAC  1679
                ||||||||||||||||||||||||||||||||||||||||||||||||||||||||||||
Sbjct  1587214  GCGAATGAGAGTTTCTAGTGGGCCATTTTTGGTAAGCAGAACTGGCGATGCGGGATGAAC  1587273

Query  1680     CGATCGTGAGGTTAAGGTGCCGGAATACACGCTCATCAGACACCACAAAAGGTGTTAGTT  1739
                ||||||||||||||||||||||||||||||||||||||||||||||||||||||||||||
Sbjct  1587274  CGATCGTGAGGTTAAGGTGCCGGAATACACGCTCATCAGACACCACAAAAGGTGTTAGTT  1587333

Query  1740     CATCTAGACAGCAGGACGGTGGCCATGGAAGTCGGAATCCGCTAAGGAGTGTGTAACAAC  1799
                ||||||||||||||||||||||||||||||||||||||||||||||||||||||||||||
Sbjct  1587334  CATCTAGACAGCAGGACGGTGGCCATGGAAGTCGGAATCCGCTAAGGAGTGTGTAACAAC  1587393

Query  1800     TCACCTGCCGAATGAACTAGCCCTGAAAATGGATGGCGCTCAAGCGTGTTACCCATACCT  1859
                ||||||||||||||||||||||||||||||||||||||||||||||||||||||||||||
Sbjct  1587394  TCACCTGCCGAATGAACTAGCCCTGAAAATGGATGGCGCTCAAGCGTGTTACCCATACCT  1587453

Query  1860     CACCGTCAGCGTTGTAGTGACGCGCTGACGAGTAGGCAGGCGTGGAGGTCAGTGTAGAAG  1919
                ||||||||||||||||||||||||||||||||||||||||||||||||||||||||||||
Sbjct  1587454  CACCGTCAGCGTTGTAGTGACGCGCTGACGAGTAGGCAGGCGTGGAGGTCAGTGTAGAAG  1587513

Query  1920     CCTAGGCAGTGATGTCGGGTGGAACGGCCTCTAGTGC  1956
                |||||||||||||||||||||||||||||||||||||
Sbjct  1587514  CCTAGGCAGTGATGTCGGGTGGAACGGCCTCTAGTGC  1587550


 Score = 3563 bits (1929),  Expect = 0.0
 Identities = 1948/1957 (99%), Gaps = 1/1957 (0%)
 Strand=Plus/Plus

Query  1        CAAGGTTTCCGTAGGTGAACCTGCGGAAGGATCAGTAGAGAATATTGGACTTCGGTCCAT  60
                |||||||||||||||||||||||||||||||||||||||||||  ||| |||||||||||
Sbjct  1593721  CAAGGTTTCCGTAGGTGAACCTGCGGAAGGATCAGTAGAGAATGCTGGGCTTCGGTCCAT  1593780

Query  61       TTATCTACCCATCTACACCTGTGAACTGTTTATGTGCTTCGGCACGTTTTACACAAACTT  120
                ||||||||||||||||||||||||||||||||||||||||||||||||||||||||||||
Sbjct  1593781  TTATCTACCCATCTACACCTGTGAACTGTTTATGTGCTTCGGCACGTTTTACACAAACTT  1593840

Query  121      CTAAATGTAATGAATGTAATCTTATTATAACAATAATAAAACTTTCAACAACGGATCTCT  180
                ||||||||||||||||||||||||||||||||||||||||||||||||||||||||||||
Sbjct  1593841  CTAAATGTAATGAATGTAATCTTATTATAACAATAATAAAACTTTCAACAACGGATCTCT  1593900

Query  181      TGGCTTCCACATCGATGAAGAACGCAGCGAAATGCGATAAGTAATGTGAATTGCAGAATT  240
                ||||||||||||||||||||||||||||||||||||||||||||||||||||||||||||
Sbjct  1593901  TGGCTTCCACATCGATGAAGAACGCAGCGAAATGCGATAAGTAATGTGAATTGCAGAATT  1593960

Query  241      CAGTGAATCATCGAATCTTTGAACGCAACTTGCGCCCTTTGGTATTCCGAAGGGCATGCC  300
                |||||||||||||| |||||||||||||||||||||||||||||||||||||||||||||
Sbjct  1593961  CAGTGAATCATCGAGTCTTTGAACGCAACTTGCGCCCTTTGGTATTCCGAAGGGCATGCC  1594020

Query  301      TGTTTGAGAGTCATGAAAATCTCAATCCCTCGGGTTTTATTACCTGTTGGACTTGGATTT  360
                ||||||||||||||||||||||||||||||||||||||||||||||||||||||||||||
Sbjct  1594021  TGTTTGAGAGTCATGAAAATCTCAATCCCTCGGGTTTTATTACCTGTTGGACTTGGATTT  1594080

Query  361      GGGTGTTTGCCGCGACCTGCAAAGGACGTCGGCTCGCCTTAAATGTGTTAGTGGGAAGGT  420
                ||||||||||||||||||||||||||||||||||||||||||||||||||||||||||||
Sbjct  1594081  GGGTGTTTGCCGCGACCTGCAAAGGACGTCGGCTCGCCTTAAATGTGTTAGTGGGAAGGT  1594140

Query  421      GATTACCTGTCAGCCCGGCGTAATAAGTTTCGCTGGGCCTATGGGGTAGTCTTCGGCTTG  480
                ||||||||||||||||||||||||||||||||||||||||||||||||||||||||||||
Sbjct  1594141  GATTACCTGTCAGCCCGGCGTAATAAGTTTCGCTGGGCCTATGGGGTAGTCTTCGGCTTG  1594200

Query  481      CTGATAACAACCATCTC-TTTTTGTTTGACCTCAAATCAGGTAGGGCTACCCGCTGAACT  539
                ||||||||||||||||| ||||||||||||||||||||||||||||||||||||||||||
Sbjct  1594201  CTGATAACAACCATCTCTTTTTTGTTTGACCTCAAATCAGGTAGGGCTACCCGCTGAACT  1594260

Query  540      TAAGCATATCAATAAGCGGAGGAAAAGAAACTAACAAGGATTCCCTTAGTAACGGCGAGT  599
                ||||||||||||||||||||||||||||||||||||||||||||||||||||||||||||
Sbjct  1594261  TAAGCATATCAATAAGCGGAGGAAAAGAAACTAACAAGGATTCCCTTAGTAACGGCGAGT  1594320

Query  600      GAACCGGGAAGAGCTCAAATTTGAAATCTGGCGTCCTCCGGGCGTCCGAGTTGTAATCTA  659
                ||||||||||||||||||||||||||||||||||||||||||||||||||||||||||||
Sbjct  1594321  GAACCGGGAAGAGCTCAAATTTGAAATCTGGCGTCCTCCGGGCGTCCGAGTTGTAATCTA  1594380

Query  660      CAGAAACGTTTTCCGTGCTGGACCGTGTCTAAGTCCCTTGGAATAGGGTATCAAAGAGGG  719
                ||||||||||||||||||||||||||||||||||||||||||||||||||||||||||||
Sbjct  1594381  CAGAAACGTTTTCCGTGCTGGACCGTGTCTAAGTCCCTTGGAATAGGGTATCAAAGAGGG  1594440

Query  720      TGACAATCCCGTACTTGACACGATCACCAGTGCTCTGTGATACGTTTTCTACGAGTCGCG  779
                ||||||||||||||||||||||||||||||||||||||||||||||||||||||||||||
Sbjct  1594441  TGACAATCCCGTACTTGACACGATCACCAGTGCTCTGTGATACGTTTTCTACGAGTCGCG  1594500

Query  780      TTACTTGGGAGTGTAGCGCAAAATGGGTGGTAAACTCCATCTAAAGCTAAATATTGGTGG  839
                ||||||||||||||||||||||||||||||||||||||||||||||||||||||||||||
Sbjct  1594501  TTACTTGGGAGTGTAGCGCAAAATGGGTGGTAAACTCCATCTAAAGCTAAATATTGGTGG  1594560

Query  840      AAGACCGATAGCGAACAAGTACCGTGAGGGAAAGATGAAAAGCACTTTGGAAAGAGAGTT  899
                ||||||||||||||||||||||||||||||||||||||||||||||||||||||||||||
Sbjct  1594561  AAGACCGATAGCGAACAAGTACCGTGAGGGAAAGATGAAAAGCACTTTGGAAAGAGAGTT  1594620

Query  900      AAACAGTACGTGAAATTGTTGAAAGGGAAACGATTGAAGTCAGTCGTGTCTATTGGGTTC  959
                ||||||||||||||||||||||||||||||||||||||||||||||||||||||||||||
Sbjct  1594621  AAACAGTACGTGAAATTGTTGAAAGGGAAACGATTGAAGTCAGTCGTGTCTATTGGGTTC  1594680

Query  960      AGCCAGTTCTGCTGGTGTATTCCCTTTAGACGGGTCAACATCAGTTCTGATCGGTGGATA  1019
                |||||| |||||||||||||||||||||||||||||||||||||||||||||||||||||
Sbjct  1594681  AGCCAGCTCTGCTGGTGTATTCCCTTTAGACGGGTCAACATCAGTTCTGATCGGTGGATA  1594740

Query  1020     AGGGCTGGGGGAATGTAGCACTCTTCGGAGTGTGTTATAGCCTCCTGTCGCATACACTGG  1079
                |||||||| ||||||| ||||||||||| |||||||||||||||||||||||||||||||
Sbjct  1594741  AGGGCTGGAGGAATGTGGCACTCTTCGGGGTGTGTTATAGCCTCCTGTCGCATACACTGG  1594800

Query  1080     TTGGGACTGAGGAATGCAGCTCGCCTTTATGGCCGGGGTTCGCCCACGTTCGAGCTTAGG  1139
                ||||||||||||||||||||||||||||||||||||||||||||||||||||||||||||
Sbjct  1594801  TTGGGACTGAGGAATGCAGCTCGCCTTTATGGCCGGGGTTCGCCCACGTTCGAGCTTAGG  1594860

Query  1140     ATGTTGACAAAATGGCTTTAAACGACCCGTCTTGAAACACGGACCAAGGAGTCTAACATA  1199
                ||||||||||||||||||||||||||||||||||||||||||||||||||||||||||||
Sbjct  1594861  ATGTTGACAAAATGGCTTTAAACGACCCGTCTTGAAACACGGACCAAGGAGTCTAACATA  1594920

Query  1200     TCTGCGAGTGTTTGAGTGTCAAACTCGAGCGCGTAATGAAAGTGAATGTAGGAGGGATCC  1259
                ||||||||||||||||||||||||||||||||||||||||||||||||||||||||||||
Sbjct  1594921  TCTGCGAGTGTTTGAGTGTCAAACTCGAGCGCGTAATGAAAGTGAATGTAGGAGGGATCC  1594980

Query  1260     GCAAGGAGCACCTTCGACCGATCCGGATCTTCTGTGATGGATTTGAGTAAGAGCATATAT  1319
                ||||||||||||||||||||||||||||||||||||||||||||||||||||||||||||
Sbjct  1594981  GCAAGGAGCACCTTCGACCGATCCGGATCTTCTGTGATGGATTTGAGTAAGAGCATATAT  1595040

Query  1320     GCTGGGACCCGAAAGATGGTGAACTATGCCTGAATAGGGCGAAGCCAGGGGAAACTCTGG  1379
                ||||||||||||||||||||||||||||||||||||||||||||||||||||||||||||
Sbjct  1595041  GCTGGGACCCGAAAGATGGTGAACTATGCCTGAATAGGGCGAAGCCAGGGGAAACTCTGG  1595100

Query  1380     TGGAGGCTCGTAGCGATTCTGACGTGCAAATCGATCGTCGAATTTGGGTATAGGGGCGAA  1439
                ||||||||||||||||||||||||||||||||||||||||||||||||||||||||||||
Sbjct  1595101  TGGAGGCTCGTAGCGATTCTGACGTGCAAATCGATCGTCGAATTTGGGTATAGGGGCGAA  1595160

Query  1440     AGACTAATCGAACCATCTAGTAGCTGGTTCCTGCCGAAGTTTCCCTCAGGATAGCAGAAA  1499
                ||||||||||||||||||||||||||||||||||||||||||||||||||||||||||||
Sbjct  1595161  AGACTAATCGAACCATCTAGTAGCTGGTTCCTGCCGAAGTTTCCCTCAGGATAGCAGAAA  1595220

Query  1500     CTCGCATCAGTTTTATGAGGTAAAGCGAATGATTAGAGGCCTTGGGGACGAAACGTCCTT  1559
                ||||||||||||||||||||||||||||||||||||||||||||||||||||||||||||
Sbjct  1595221  CTCGCATCAGTTTTATGAGGTAAAGCGAATGATTAGAGGCCTTGGGGACGAAACGTCCTT  1595280

Query  1560     AACCTATTCTCAAACTTTAAATGTGTAAGAAGCACTTGTCACTTAATTGGACGAGCGCAT  1619
                ||||||||||||||||||||||||||||||||||||||||||||||||||||||||||||
Sbjct  1595281  AACCTATTCTCAAACTTTAAATGTGTAAGAAGCACTTGTCACTTAATTGGACGAGCGCAT  1595340

Query  1620     GCGAATGAGAGTTTCTAGTGGGCCATTTTTGGTAAGCAGAACTGGCGATGCGGGATGAAC  1679
                ||||||||||||||||||||||||||||||||||||||||||||||||||||||||||||
Sbjct  1595341  GCGAATGAGAGTTTCTAGTGGGCCATTTTTGGTAAGCAGAACTGGCGATGCGGGATGAAC  1595400

Query  1680     CGATCGTGAGGTTAAGGTGCCGGAATACACGCTCATCAGACACCACAAAAGGTGTTAGTT  1739
                ||||||||||||||||||||||||||||||||||||||||||||||||||||||||||||
Sbjct  1595401  CGATCGTGAGGTTAAGGTGCCGGAATACACGCTCATCAGACACCACAAAAGGTGTTAGTT  1595460

Query  1740     CATCTAGACAGCAGGACGGTGGCCATGGAAGTCGGAATCCGCTAAGGAGTGTGTAACAAC  1799
                ||||||||||||||||||||||||||||||||||||||||||||||||||||||||||||
Sbjct  1595461  CATCTAGACAGCAGGACGGTGGCCATGGAAGTCGGAATCCGCTAAGGAGTGTGTAACAAC  1595520

Query  1800     TCACCTGCCGAATGAACTAGCCCTGAAAATGGATGGCGCTCAAGCGTGTTACCCATACCT  1859
                ||||||||||||||||||||||||||||||||||||||||||||||||||||||||||||
Sbjct  1595521  TCACCTGCCGAATGAACTAGCCCTGAAAATGGATGGCGCTCAAGCGTGTTACCCATACCT  1595580

Query  1860     CACCGTCAGCGTTGTAGTGACGCGCTGACGAGTAGGCAGGCGTGGAGGTCAGTGTAGAAG  1919
                ||||||||||||||||||||||||||||||||||||||||||||||||||||||||||||
Sbjct  1595581  CACCGTCAGCGTTGTAGTGACGCGCTGACGAGTAGGCAGGCGTGGAGGTCAGTGTAGAAG  1595640

Query  1920     CCTAGGCAGTGATGTCGGGTGGAACGGCCTCTAGTGC  1956
                |||||||||||||||||||||||||||||||||||||
Sbjct  1595641  CCTAGGCAGTGATGTCGGGTGGAACGGCCTCTAGTGC  1595677


 Score = 3563 bits (1929),  Expect = 0.0
 Identities = 1948/1957 (99%), Gaps = 1/1957 (0%)
 Strand=Plus/Plus

Query  1        CAAGGTTTCCGTAGGTGAACCTGCGGAAGGATCAGTAGAGAATATTGGACTTCGGTCCAT  60
                |||||||||||||||||||||||||||||||||||||||||||  ||| |||||||||||
Sbjct  1601851  CAAGGTTTCCGTAGGTGAACCTGCGGAAGGATCAGTAGAGAATGCTGGGCTTCGGTCCAT  1601910

Query  61       TTATCTACCCATCTACACCTGTGAACTGTTTATGTGCTTCGGCACGTTTTACACAAACTT  120
                ||||||||||||||||||||||||||||||||||||||||||||||||||||||||||||
Sbjct  1601911  TTATCTACCCATCTACACCTGTGAACTGTTTATGTGCTTCGGCACGTTTTACACAAACTT  1601970

Query  121      CTAAATGTAATGAATGTAATCTTATTATAACAATAATAAAACTTTCAACAACGGATCTCT  180
                ||||||||||||||||||||||||||||||||||||||||||||||||||||||||||||
Sbjct  1601971  CTAAATGTAATGAATGTAATCTTATTATAACAATAATAAAACTTTCAACAACGGATCTCT  1602030

Query  181      TGGCTTCCACATCGATGAAGAACGCAGCGAAATGCGATAAGTAATGTGAATTGCAGAATT  240
                ||||||||||||||||||||||||||||||||||||||||||||||||||||||||||||
Sbjct  1602031  TGGCTTCCACATCGATGAAGAACGCAGCGAAATGCGATAAGTAATGTGAATTGCAGAATT  1602090

Query  241      CAGTGAATCATCGAATCTTTGAACGCAACTTGCGCCCTTTGGTATTCCGAAGGGCATGCC  300
                |||||||||||||| |||||||||||||||||||||||||||||||||||||||||||||
Sbjct  1602091  CAGTGAATCATCGAGTCTTTGAACGCAACTTGCGCCCTTTGGTATTCCGAAGGGCATGCC  1602150

Query  301      TGTTTGAGAGTCATGAAAATCTCAATCCCTCGGGTTTTATTACCTGTTGGACTTGGATTT  360
                ||||||||||||||||||||||||||||||||||||||||||||||||||||||||||||
Sbjct  1602151  TGTTTGAGAGTCATGAAAATCTCAATCCCTCGGGTTTTATTACCTGTTGGACTTGGATTT  1602210

Query  361      GGGTGTTTGCCGCGACCTGCAAAGGACGTCGGCTCGCCTTAAATGTGTTAGTGGGAAGGT  420
                ||||||||||||||||||||||||||||||||||||||||||||||||||||||||||||
Sbjct  1602211  GGGTGTTTGCCGCGACCTGCAAAGGACGTCGGCTCGCCTTAAATGTGTTAGTGGGAAGGT  1602270

Query  421      GATTACCTGTCAGCCCGGCGTAATAAGTTTCGCTGGGCCTATGGGGTAGTCTTCGGCTTG  480
                ||||||||||||||||||||||||||||||||||||||||||||||||||||||||||||
Sbjct  1602271  GATTACCTGTCAGCCCGGCGTAATAAGTTTCGCTGGGCCTATGGGGTAGTCTTCGGCTTG  1602330

Query  481      CTGATAACAACCATCTC-TTTTTGTTTGACCTCAAATCAGGTAGGGCTACCCGCTGAACT  539
                ||||||||||||||||| ||||||||||||||||||||||||||||||||||||||||||
Sbjct  1602331  CTGATAACAACCATCTCTTTTTTGTTTGACCTCAAATCAGGTAGGGCTACCCGCTGAACT  1602390

Query  540      TAAGCATATCAATAAGCGGAGGAAAAGAAACTAACAAGGATTCCCTTAGTAACGGCGAGT  599
                ||||||||||||||||||||||||||||||||||||||||||||||||||||||||||||
Sbjct  1602391  TAAGCATATCAATAAGCGGAGGAAAAGAAACTAACAAGGATTCCCTTAGTAACGGCGAGT  1602450

Query  600      GAACCGGGAAGAGCTCAAATTTGAAATCTGGCGTCCTCCGGGCGTCCGAGTTGTAATCTA  659
                ||||||||||||||||||||||||||||||||||||||||||||||||||||||||||||
Sbjct  1602451  GAACCGGGAAGAGCTCAAATTTGAAATCTGGCGTCCTCCGGGCGTCCGAGTTGTAATCTA  1602510

Query  660      CAGAAACGTTTTCCGTGCTGGACCGTGTCTAAGTCCCTTGGAATAGGGTATCAAAGAGGG  719
                ||||||||||||||||||||||||||||||||||||||||||||||||||||||||||||
Sbjct  1602511  CAGAAACGTTTTCCGTGCTGGACCGTGTCTAAGTCCCTTGGAATAGGGTATCAAAGAGGG  1602570

Query  720      TGACAATCCCGTACTTGACACGATCACCAGTGCTCTGTGATACGTTTTCTACGAGTCGCG  779
                ||||||||||||||||||||||||||||||||||||||||||||||||||||||||||||
Sbjct  1602571  TGACAATCCCGTACTTGACACGATCACCAGTGCTCTGTGATACGTTTTCTACGAGTCGCG  1602630

Query  780      TTACTTGGGAGTGTAGCGCAAAATGGGTGGTAAACTCCATCTAAAGCTAAATATTGGTGG  839
                ||||||||||||||||||||||||||||||||||||||||||||||||||||||||||||
Sbjct  1602631  TTACTTGGGAGTGTAGCGCAAAATGGGTGGTAAACTCCATCTAAAGCTAAATATTGGTGG  1602690

Query  840      AAGACCGATAGCGAACAAGTACCGTGAGGGAAAGATGAAAAGCACTTTGGAAAGAGAGTT  899
                ||||||||||||||||||||||||||||||||||||||||||||||||||||||||||||
Sbjct  1602691  AAGACCGATAGCGAACAAGTACCGTGAGGGAAAGATGAAAAGCACTTTGGAAAGAGAGTT  1602750

Query  900      AAACAGTACGTGAAATTGTTGAAAGGGAAACGATTGAAGTCAGTCGTGTCTATTGGGTTC  959
                ||||||||||||||||||||||||||||||||||||||||||||||||||||||||||||
Sbjct  1602751  AAACAGTACGTGAAATTGTTGAAAGGGAAACGATTGAAGTCAGTCGTGTCTATTGGGTTC  1602810

Query  960      AGCCAGTTCTGCTGGTGTATTCCCTTTAGACGGGTCAACATCAGTTCTGATCGGTGGATA  1019
                |||||| |||||||||||||||||||||||||||||||||||||||||||||||||||||
Sbjct  1602811  AGCCAGCTCTGCTGGTGTATTCCCTTTAGACGGGTCAACATCAGTTCTGATCGGTGGATA  1602870

Query  1020     AGGGCTGGGGGAATGTAGCACTCTTCGGAGTGTGTTATAGCCTCCTGTCGCATACACTGG  1079
                |||||||| ||||||| ||||||||||| |||||||||||||||||||||||||||||||
Sbjct  1602871  AGGGCTGGAGGAATGTGGCACTCTTCGGGGTGTGTTATAGCCTCCTGTCGCATACACTGG  1602930

Query  1080     TTGGGACTGAGGAATGCAGCTCGCCTTTATGGCCGGGGTTCGCCCACGTTCGAGCTTAGG  1139
                ||||||||||||||||||||||||||||||||||||||||||||||||||||||||||||
Sbjct  1602931  TTGGGACTGAGGAATGCAGCTCGCCTTTATGGCCGGGGTTCGCCCACGTTCGAGCTTAGG  1602990

Query  1140     ATGTTGACAAAATGGCTTTAAACGACCCGTCTTGAAACACGGACCAAGGAGTCTAACATA  1199
                ||||||||||||||||||||||||||||||||||||||||||||||||||||||||||||
Sbjct  1602991  ATGTTGACAAAATGGCTTTAAACGACCCGTCTTGAAACACGGACCAAGGAGTCTAACATA  1603050

Query  1200     TCTGCGAGTGTTTGAGTGTCAAACTCGAGCGCGTAATGAAAGTGAATGTAGGAGGGATCC  1259
                ||||||||||||||||||||||||||||||||||||||||||||||||||||||||||||
Sbjct  1603051  TCTGCGAGTGTTTGAGTGTCAAACTCGAGCGCGTAATGAAAGTGAATGTAGGAGGGATCC  1603110

Query  1260     GCAAGGAGCACCTTCGACCGATCCGGATCTTCTGTGATGGATTTGAGTAAGAGCATATAT  1319
                ||||||||||||||||||||||||||||||||||||||||||||||||||||||||||||
Sbjct  1603111  GCAAGGAGCACCTTCGACCGATCCGGATCTTCTGTGATGGATTTGAGTAAGAGCATATAT  1603170

Query  1320     GCTGGGACCCGAAAGATGGTGAACTATGCCTGAATAGGGCGAAGCCAGGGGAAACTCTGG  1379
                ||||||||||||||||||||||||||||||||||||||||||||||||||||||||||||
Sbjct  1603171  GCTGGGACCCGAAAGATGGTGAACTATGCCTGAATAGGGCGAAGCCAGGGGAAACTCTGG  1603230

Query  1380     TGGAGGCTCGTAGCGATTCTGACGTGCAAATCGATCGTCGAATTTGGGTATAGGGGCGAA  1439
                ||||||||||||||||||||||||||||||||||||||||||||||||||||||||||||
Sbjct  1603231  TGGAGGCTCGTAGCGATTCTGACGTGCAAATCGATCGTCGAATTTGGGTATAGGGGCGAA  1603290

Query  1440     AGACTAATCGAACCATCTAGTAGCTGGTTCCTGCCGAAGTTTCCCTCAGGATAGCAGAAA  1499
                ||||||||||||||||||||||||||||||||||||||||||||||||||||||||||||
Sbjct  1603291  AGACTAATCGAACCATCTAGTAGCTGGTTCCTGCCGAAGTTTCCCTCAGGATAGCAGAAA  1603350

Query  1500     CTCGCATCAGTTTTATGAGGTAAAGCGAATGATTAGAGGCCTTGGGGACGAAACGTCCTT  1559
                ||||||||||||||||||||||||||||||||||||||||||||||||||||||||||||
Sbjct  1603351  CTCGCATCAGTTTTATGAGGTAAAGCGAATGATTAGAGGCCTTGGGGACGAAACGTCCTT  1603410

Query  1560     AACCTATTCTCAAACTTTAAATGTGTAAGAAGCACTTGTCACTTAATTGGACGAGCGCAT  1619
                ||||||||||||||||||||||||||||||||||||||||||||||||||||||||||||
Sbjct  1603411  AACCTATTCTCAAACTTTAAATGTGTAAGAAGCACTTGTCACTTAATTGGACGAGCGCAT  1603470

Query  1620     GCGAATGAGAGTTTCTAGTGGGCCATTTTTGGTAAGCAGAACTGGCGATGCGGGATGAAC  1679
                ||||||||||||||||||||||||||||||||||||||||||||||||||||||||||||
Sbjct  1603471  GCGAATGAGAGTTTCTAGTGGGCCATTTTTGGTAAGCAGAACTGGCGATGCGGGATGAAC  1603530

Query  1680     CGATCGTGAGGTTAAGGTGCCGGAATACACGCTCATCAGACACCACAAAAGGTGTTAGTT  1739
                ||||||||||||||||||||||||||||||||||||||||||||||||||||||||||||
Sbjct  1603531  CGATCGTGAGGTTAAGGTGCCGGAATACACGCTCATCAGACACCACAAAAGGTGTTAGTT  1603590

Query  1740     CATCTAGACAGCAGGACGGTGGCCATGGAAGTCGGAATCCGCTAAGGAGTGTGTAACAAC  1799
                ||||||||||||||||||||||||||||||||||||||||||||||||||||||||||||
Sbjct  1603591  CATCTAGACAGCAGGACGGTGGCCATGGAAGTCGGAATCCGCTAAGGAGTGTGTAACAAC  1603650

Query  1800     TCACCTGCCGAATGAACTAGCCCTGAAAATGGATGGCGCTCAAGCGTGTTACCCATACCT  1859
                ||||||||||||||||||||||||||||||||||||||||||||||||||||||||||||
Sbjct  1603651  TCACCTGCCGAATGAACTAGCCCTGAAAATGGATGGCGCTCAAGCGTGTTACCCATACCT  1603710

Query  1860     CACCGTCAGCGTTGTAGTGACGCGCTGACGAGTAGGCAGGCGTGGAGGTCAGTGTAGAAG  1919
                ||||||||||||||||||||||||||||||||||||||||||||||||||||||||||||
Sbjct  1603711  CACCGTCAGCGTTGTAGTGACGCGCTGACGAGTAGGCAGGCGTGGAGGTCAGTGTAGAAG  1603770

Query  1920     CCTAGGCAGTGATGTCGGGTGGAACGGCCTCTAGTGC  1956
                |||||||||||||||||||||||||||||||||||||
Sbjct  1603771  CCTAGGCAGTGATGTCGGGTGGAACGGCCTCTAGTGC  1603807


 Score = 3563 bits (1929),  Expect = 0.0
 Identities = 1948/1957 (99%), Gaps = 1/1957 (0%)
 Strand=Plus/Plus

Query  1        CAAGGTTTCCGTAGGTGAACCTGCGGAAGGATCAGTAGAGAATATTGGACTTCGGTCCAT  60
                |||||||||||||||||||||||||||||||||||||||||||  ||| |||||||||||
Sbjct  1609977  CAAGGTTTCCGTAGGTGAACCTGCGGAAGGATCAGTAGAGAATGCTGGGCTTCGGTCCAT  1610036

Query  61       TTATCTACCCATCTACACCTGTGAACTGTTTATGTGCTTCGGCACGTTTTACACAAACTT  120
                ||||||||||||||||||||||||||||||||||||||||||||||||||||||||||||
Sbjct  1610037  TTATCTACCCATCTACACCTGTGAACTGTTTATGTGCTTCGGCACGTTTTACACAAACTT  1610096

Query  121      CTAAATGTAATGAATGTAATCTTATTATAACAATAATAAAACTTTCAACAACGGATCTCT  180
                ||||||||||||||||||||||||||||||||||||||||||||||||||||||||||||
Sbjct  1610097  CTAAATGTAATGAATGTAATCTTATTATAACAATAATAAAACTTTCAACAACGGATCTCT  1610156

Query  181      TGGCTTCCACATCGATGAAGAACGCAGCGAAATGCGATAAGTAATGTGAATTGCAGAATT  240
                ||||||||||||||||||||||||||||||||||||||||||||||||||||||||||||
Sbjct  1610157  TGGCTTCCACATCGATGAAGAACGCAGCGAAATGCGATAAGTAATGTGAATTGCAGAATT  1610216

Query  241      CAGTGAATCATCGAATCTTTGAACGCAACTTGCGCCCTTTGGTATTCCGAAGGGCATGCC  300
                |||||||||||||| |||||||||||||||||||||||||||||||||||||||||||||
Sbjct  1610217  CAGTGAATCATCGAGTCTTTGAACGCAACTTGCGCCCTTTGGTATTCCGAAGGGCATGCC  1610276

Query  301      TGTTTGAGAGTCATGAAAATCTCAATCCCTCGGGTTTTATTACCTGTTGGACTTGGATTT  360
                ||||||||||||||||||||||||||||||||||||||||||||||||||||||||||||
Sbjct  1610277  TGTTTGAGAGTCATGAAAATCTCAATCCCTCGGGTTTTATTACCTGTTGGACTTGGATTT  1610336

Query  361      GGGTGTTTGCCGCGACCTGCAAAGGACGTCGGCTCGCCTTAAATGTGTTAGTGGGAAGGT  420
                ||||||||||||||||||||||||||||||||||||||||||||||||||||||||||||
Sbjct  1610337  GGGTGTTTGCCGCGACCTGCAAAGGACGTCGGCTCGCCTTAAATGTGTTAGTGGGAAGGT  1610396

Query  421      GATTACCTGTCAGCCCGGCGTAATAAGTTTCGCTGGGCCTATGGGGTAGTCTTCGGCTTG  480
                ||||||||||||||||||||||||||||||||||||||||||||||||||||||||||||
Sbjct  1610397  GATTACCTGTCAGCCCGGCGTAATAAGTTTCGCTGGGCCTATGGGGTAGTCTTCGGCTTG  1610456

Query  481      CTGATAACAACCATCTC-TTTTTGTTTGACCTCAAATCAGGTAGGGCTACCCGCTGAACT  539
                ||||||||||||||||| ||||||||||||||||||||||||||||||||||||||||||
Sbjct  1610457  CTGATAACAACCATCTCTTTTTTGTTTGACCTCAAATCAGGTAGGGCTACCCGCTGAACT  1610516

Query  540      TAAGCATATCAATAAGCGGAGGAAAAGAAACTAACAAGGATTCCCTTAGTAACGGCGAGT  599
                ||||||||||||||||||||||||||||||||||||||||||||||||||||||||||||
Sbjct  1610517  TAAGCATATCAATAAGCGGAGGAAAAGAAACTAACAAGGATTCCCTTAGTAACGGCGAGT  1610576

Query  600      GAACCGGGAAGAGCTCAAATTTGAAATCTGGCGTCCTCCGGGCGTCCGAGTTGTAATCTA  659
                ||||||||||||||||||||||||||||||||||||||||||||||||||||||||||||
Sbjct  1610577  GAACCGGGAAGAGCTCAAATTTGAAATCTGGCGTCCTCCGGGCGTCCGAGTTGTAATCTA  1610636

Query  660      CAGAAACGTTTTCCGTGCTGGACCGTGTCTAAGTCCCTTGGAATAGGGTATCAAAGAGGG  719
                ||||||||||||||||||||||||||||||||||||||||||||||||||||||||||||
Sbjct  1610637  CAGAAACGTTTTCCGTGCTGGACCGTGTCTAAGTCCCTTGGAATAGGGTATCAAAGAGGG  1610696

Query  720      TGACAATCCCGTACTTGACACGATCACCAGTGCTCTGTGATACGTTTTCTACGAGTCGCG  779
                ||||||||||||||||||||||||||||||||||||||||||||||||||||||||||||
Sbjct  1610697  TGACAATCCCGTACTTGACACGATCACCAGTGCTCTGTGATACGTTTTCTACGAGTCGCG  1610756

Query  780      TTACTTGGGAGTGTAGCGCAAAATGGGTGGTAAACTCCATCTAAAGCTAAATATTGGTGG  839
                ||||||||||||||||||||||||||||||||||||||||||||||||||||||||||||
Sbjct  1610757  TTACTTGGGAGTGTAGCGCAAAATGGGTGGTAAACTCCATCTAAAGCTAAATATTGGTGG  1610816

Query  840      AAGACCGATAGCGAACAAGTACCGTGAGGGAAAGATGAAAAGCACTTTGGAAAGAGAGTT  899
                ||||||||||||||||||||||||||||||||||||||||||||||||||||||||||||
Sbjct  1610817  AAGACCGATAGCGAACAAGTACCGTGAGGGAAAGATGAAAAGCACTTTGGAAAGAGAGTT  1610876

Query  900      AAACAGTACGTGAAATTGTTGAAAGGGAAACGATTGAAGTCAGTCGTGTCTATTGGGTTC  959
                ||||||||||||||||||||||||||||||||||||||||||||||||||||||||||||
Sbjct  1610877  AAACAGTACGTGAAATTGTTGAAAGGGAAACGATTGAAGTCAGTCGTGTCTATTGGGTTC  1610936

Query  960      AGCCAGTTCTGCTGGTGTATTCCCTTTAGACGGGTCAACATCAGTTCTGATCGGTGGATA  1019
                |||||| |||||||||||||||||||||||||||||||||||||||||||||||||||||
Sbjct  1610937  AGCCAGCTCTGCTGGTGTATTCCCTTTAGACGGGTCAACATCAGTTCTGATCGGTGGATA  1610996

Query  1020     AGGGCTGGGGGAATGTAGCACTCTTCGGAGTGTGTTATAGCCTCCTGTCGCATACACTGG  1079
                |||||||| ||||||| ||||||||||| |||||||||||||||||||||||||||||||
Sbjct  1610997  AGGGCTGGAGGAATGTGGCACTCTTCGGGGTGTGTTATAGCCTCCTGTCGCATACACTGG  1611056

Query  1080     TTGGGACTGAGGAATGCAGCTCGCCTTTATGGCCGGGGTTCGCCCACGTTCGAGCTTAGG  1139
                ||||||||||||||||||||||||||||||||||||||||||||||||||||||||||||
Sbjct  1611057  TTGGGACTGAGGAATGCAGCTCGCCTTTATGGCCGGGGTTCGCCCACGTTCGAGCTTAGG  1611116

Query  1140     ATGTTGACAAAATGGCTTTAAACGACCCGTCTTGAAACACGGACCAAGGAGTCTAACATA  1199
                ||||||||||||||||||||||||||||||||||||||||||||||||||||||||||||
Sbjct  1611117  ATGTTGACAAAATGGCTTTAAACGACCCGTCTTGAAACACGGACCAAGGAGTCTAACATA  1611176

Query  1200     TCTGCGAGTGTTTGAGTGTCAAACTCGAGCGCGTAATGAAAGTGAATGTAGGAGGGATCC  1259
                ||||||||||||||||||||||||||||||||||||||||||||||||||||||||||||
Sbjct  1611177  TCTGCGAGTGTTTGAGTGTCAAACTCGAGCGCGTAATGAAAGTGAATGTAGGAGGGATCC  1611236

Query  1260     GCAAGGAGCACCTTCGACCGATCCGGATCTTCTGTGATGGATTTGAGTAAGAGCATATAT  1319
                ||||||||||||||||||||||||||||||||||||||||||||||||||||||||||||
Sbjct  1611237  GCAAGGAGCACCTTCGACCGATCCGGATCTTCTGTGATGGATTTGAGTAAGAGCATATAT  1611296

Query  1320     GCTGGGACCCGAAAGATGGTGAACTATGCCTGAATAGGGCGAAGCCAGGGGAAACTCTGG  1379
                ||||||||||||||||||||||||||||||||||||||||||||||||||||||||||||
Sbjct  1611297  GCTGGGACCCGAAAGATGGTGAACTATGCCTGAATAGGGCGAAGCCAGGGGAAACTCTGG  1611356

Query  1380     TGGAGGCTCGTAGCGATTCTGACGTGCAAATCGATCGTCGAATTTGGGTATAGGGGCGAA  1439
                ||||||||||||||||||||||||||||||||||||||||||||||||||||||||||||
Sbjct  1611357  TGGAGGCTCGTAGCGATTCTGACGTGCAAATCGATCGTCGAATTTGGGTATAGGGGCGAA  1611416

Query  1440     AGACTAATCGAACCATCTAGTAGCTGGTTCCTGCCGAAGTTTCCCTCAGGATAGCAGAAA  1499
                ||||||||||||||||||||||||||||||||||||||||||||||||||||||||||||
Sbjct  1611417  AGACTAATCGAACCATCTAGTAGCTGGTTCCTGCCGAAGTTTCCCTCAGGATAGCAGAAA  1611476

Query  1500     CTCGCATCAGTTTTATGAGGTAAAGCGAATGATTAGAGGCCTTGGGGACGAAACGTCCTT  1559
                ||||||||||||||||||||||||||||||||||||||||||||||||||||||||||||
Sbjct  1611477  CTCGCATCAGTTTTATGAGGTAAAGCGAATGATTAGAGGCCTTGGGGACGAAACGTCCTT  1611536

Query  1560     AACCTATTCTCAAACTTTAAATGTGTAAGAAGCACTTGTCACTTAATTGGACGAGCGCAT  1619
                ||||||||||||||||||||||||||||||||||||||||||||||||||||||||||||
Sbjct  1611537  AACCTATTCTCAAACTTTAAATGTGTAAGAAGCACTTGTCACTTAATTGGACGAGCGCAT  1611596

Query  1620     GCGAATGAGAGTTTCTAGTGGGCCATTTTTGGTAAGCAGAACTGGCGATGCGGGATGAAC  1679
                ||||||||||||||||||||||||||||||||||||||||||||||||||||||||||||
Sbjct  1611597  GCGAATGAGAGTTTCTAGTGGGCCATTTTTGGTAAGCAGAACTGGCGATGCGGGATGAAC  1611656

Query  1680     CGATCGTGAGGTTAAGGTGCCGGAATACACGCTCATCAGACACCACAAAAGGTGTTAGTT  1739
                ||||||||||||||||||||||||||||||||||||||||||||||||||||||||||||
Sbjct  1611657  CGATCGTGAGGTTAAGGTGCCGGAATACACGCTCATCAGACACCACAAAAGGTGTTAGTT  1611716

Query  1740     CATCTAGACAGCAGGACGGTGGCCATGGAAGTCGGAATCCGCTAAGGAGTGTGTAACAAC  1799
                ||||||||||||||||||||||||||||||||||||||||||||||||||||||||||||
Sbjct  1611717  CATCTAGACAGCAGGACGGTGGCCATGGAAGTCGGAATCCGCTAAGGAGTGTGTAACAAC  1611776

Query  1800     TCACCTGCCGAATGAACTAGCCCTGAAAATGGATGGCGCTCAAGCGTGTTACCCATACCT  1859
                ||||||||||||||||||||||||||||||||||||||||||||||||||||||||||||
Sbjct  1611777  TCACCTGCCGAATGAACTAGCCCTGAAAATGGATGGCGCTCAAGCGTGTTACCCATACCT  1611836

Query  1860     CACCGTCAGCGTTGTAGTGACGCGCTGACGAGTAGGCAGGCGTGGAGGTCAGTGTAGAAG  1919
                ||||||||||||||||||||||||||||||||||||||||||||||||||||||||||||
Sbjct  1611837  CACCGTCAGCGTTGTAGTGACGCGCTGACGAGTAGGCAGGCGTGGAGGTCAGTGTAGAAG  1611896

Query  1920     CCTAGGCAGTGATGTCGGGTGGAACGGCCTCTAGTGC  1956
                |||||||||||||||||||||||||||||||||||||
Sbjct  1611897  CCTAGGCAGTGATGTCGGGTGGAACGGCCTCTAGTGC  1611933


 Score = 3563 bits (1929),  Expect = 0.0
 Identities = 1948/1957 (99%), Gaps = 1/1957 (0%)
 Strand=Plus/Plus

Query  1        CAAGGTTTCCGTAGGTGAACCTGCGGAAGGATCAGTAGAGAATATTGGACTTCGGTCCAT  60
                |||||||||||||||||||||||||||||||||||||||||||  ||| |||||||||||
Sbjct  1618104  CAAGGTTTCCGTAGGTGAACCTGCGGAAGGATCAGTAGAGAATGCTGGGCTTCGGTCCAT  1618163

Query  61       TTATCTACCCATCTACACCTGTGAACTGTTTATGTGCTTCGGCACGTTTTACACAAACTT  120
                ||||||||||||||||||||||||||||||||||||||||||||||||||||||||||||
Sbjct  1618164  TTATCTACCCATCTACACCTGTGAACTGTTTATGTGCTTCGGCACGTTTTACACAAACTT  1618223

Query  121      CTAAATGTAATGAATGTAATCTTATTATAACAATAATAAAACTTTCAACAACGGATCTCT  180
                ||||||||||||||||||||||||||||||||||||||||||||||||||||||||||||
Sbjct  1618224  CTAAATGTAATGAATGTAATCTTATTATAACAATAATAAAACTTTCAACAACGGATCTCT  1618283

Query  181      TGGCTTCCACATCGATGAAGAACGCAGCGAAATGCGATAAGTAATGTGAATTGCAGAATT  240
                ||||||||||||||||||||||||||||||||||||||||||||||||||||||||||||
Sbjct  1618284  TGGCTTCCACATCGATGAAGAACGCAGCGAAATGCGATAAGTAATGTGAATTGCAGAATT  1618343

Query  241      CAGTGAATCATCGAATCTTTGAACGCAACTTGCGCCCTTTGGTATTCCGAAGGGCATGCC  300
                |||||||||||||| |||||||||||||||||||||||||||||||||||||||||||||
Sbjct  1618344  CAGTGAATCATCGAGTCTTTGAACGCAACTTGCGCCCTTTGGTATTCCGAAGGGCATGCC  1618403

Query  301      TGTTTGAGAGTCATGAAAATCTCAATCCCTCGGGTTTTATTACCTGTTGGACTTGGATTT  360
                ||||||||||||||||||||||||||||||||||||||||||||||||||||||||||||
Sbjct  1618404  TGTTTGAGAGTCATGAAAATCTCAATCCCTCGGGTTTTATTACCTGTTGGACTTGGATTT  1618463

Query  361      GGGTGTTTGCCGCGACCTGCAAAGGACGTCGGCTCGCCTTAAATGTGTTAGTGGGAAGGT  420
                ||||||||||||||||||||||||||||||||||||||||||||||||||||||||||||
Sbjct  1618464  GGGTGTTTGCCGCGACCTGCAAAGGACGTCGGCTCGCCTTAAATGTGTTAGTGGGAAGGT  1618523

Query  421      GATTACCTGTCAGCCCGGCGTAATAAGTTTCGCTGGGCCTATGGGGTAGTCTTCGGCTTG  480
                ||||||||||||||||||||||||||||||||||||||||||||||||||||||||||||
Sbjct  1618524  GATTACCTGTCAGCCCGGCGTAATAAGTTTCGCTGGGCCTATGGGGTAGTCTTCGGCTTG  1618583

Query  481      CTGATAACAACCATCTC-TTTTTGTTTGACCTCAAATCAGGTAGGGCTACCCGCTGAACT  539
                ||||||||||||||||| ||||||||||||||||||||||||||||||||||||||||||
Sbjct  1618584  CTGATAACAACCATCTCTTTTTTGTTTGACCTCAAATCAGGTAGGGCTACCCGCTGAACT  1618643

Query  540      TAAGCATATCAATAAGCGGAGGAAAAGAAACTAACAAGGATTCCCTTAGTAACGGCGAGT  599
                ||||||||||||||||||||||||||||||||||||||||||||||||||||||||||||
Sbjct  1618644  TAAGCATATCAATAAGCGGAGGAAAAGAAACTAACAAGGATTCCCTTAGTAACGGCGAGT  1618703

Query  600      GAACCGGGAAGAGCTCAAATTTGAAATCTGGCGTCCTCCGGGCGTCCGAGTTGTAATCTA  659
                ||||||||||||||||||||||||||||||||||||||||||||||||||||||||||||
Sbjct  1618704  GAACCGGGAAGAGCTCAAATTTGAAATCTGGCGTCCTCCGGGCGTCCGAGTTGTAATCTA  1618763

Query  660      CAGAAACGTTTTCCGTGCTGGACCGTGTCTAAGTCCCTTGGAATAGGGTATCAAAGAGGG  719
                ||||||||||||||||||||||||||||||||||||||||||||||||||||||||||||
Sbjct  1618764  CAGAAACGTTTTCCGTGCTGGACCGTGTCTAAGTCCCTTGGAATAGGGTATCAAAGAGGG  1618823

Query  720      TGACAATCCCGTACTTGACACGATCACCAGTGCTCTGTGATACGTTTTCTACGAGTCGCG  779
                ||||||||||||||||||||||||||||||||||||||||||||||||||||||||||||
Sbjct  1618824  TGACAATCCCGTACTTGACACGATCACCAGTGCTCTGTGATACGTTTTCTACGAGTCGCG  1618883

Query  780      TTACTTGGGAGTGTAGCGCAAAATGGGTGGTAAACTCCATCTAAAGCTAAATATTGGTGG  839
                ||||||||||||||||||||||||||||||||||||||||||||||||||||||||||||
Sbjct  1618884  TTACTTGGGAGTGTAGCGCAAAATGGGTGGTAAACTCCATCTAAAGCTAAATATTGGTGG  1618943

Query  840      AAGACCGATAGCGAACAAGTACCGTGAGGGAAAGATGAAAAGCACTTTGGAAAGAGAGTT  899
                ||||||||||||||||||||||||||||||||||||||||||||||||||||||||||||
Sbjct  1618944  AAGACCGATAGCGAACAAGTACCGTGAGGGAAAGATGAAAAGCACTTTGGAAAGAGAGTT  1619003

Query  900      AAACAGTACGTGAAATTGTTGAAAGGGAAACGATTGAAGTCAGTCGTGTCTATTGGGTTC  959
                ||||||||||||||||||||||||||||||||||||||||||||||||||||||||||||
Sbjct  1619004  AAACAGTACGTGAAATTGTTGAAAGGGAAACGATTGAAGTCAGTCGTGTCTATTGGGTTC  1619063

Query  960      AGCCAGTTCTGCTGGTGTATTCCCTTTAGACGGGTCAACATCAGTTCTGATCGGTGGATA  1019
                |||||| |||||||||||||||||||||||||||||||||||||||||||||||||||||
Sbjct  1619064  AGCCAGCTCTGCTGGTGTATTCCCTTTAGACGGGTCAACATCAGTTCTGATCGGTGGATA  1619123

Query  1020     AGGGCTGGGGGAATGTAGCACTCTTCGGAGTGTGTTATAGCCTCCTGTCGCATACACTGG  1079
                |||||||| ||||||| ||||||||||| |||||||||||||||||||||||||||||||
Sbjct  1619124  AGGGCTGGAGGAATGTGGCACTCTTCGGGGTGTGTTATAGCCTCCTGTCGCATACACTGG  1619183

Query  1080     TTGGGACTGAGGAATGCAGCTCGCCTTTATGGCCGGGGTTCGCCCACGTTCGAGCTTAGG  1139
                ||||||||||||||||||||||||||||||||||||||||||||||||||||||||||||
Sbjct  1619184  TTGGGACTGAGGAATGCAGCTCGCCTTTATGGCCGGGGTTCGCCCACGTTCGAGCTTAGG  1619243

Query  1140     ATGTTGACAAAATGGCTTTAAACGACCCGTCTTGAAACACGGACCAAGGAGTCTAACATA  1199
                ||||||||||||||||||||||||||||||||||||||||||||||||||||||||||||
Sbjct  1619244  ATGTTGACAAAATGGCTTTAAACGACCCGTCTTGAAACACGGACCAAGGAGTCTAACATA  1619303

Query  1200     TCTGCGAGTGTTTGAGTGTCAAACTCGAGCGCGTAATGAAAGTGAATGTAGGAGGGATCC  1259
                ||||||||||||||||||||||||||||||||||||||||||||||||||||||||||||
Sbjct  1619304  TCTGCGAGTGTTTGAGTGTCAAACTCGAGCGCGTAATGAAAGTGAATGTAGGAGGGATCC  1619363

Query  1260     GCAAGGAGCACCTTCGACCGATCCGGATCTTCTGTGATGGATTTGAGTAAGAGCATATAT  1319
                ||||||||||||||||||||||||||||||||||||||||||||||||||||||||||||
Sbjct  1619364  GCAAGGAGCACCTTCGACCGATCCGGATCTTCTGTGATGGATTTGAGTAAGAGCATATAT  1619423

Query  1320     GCTGGGACCCGAAAGATGGTGAACTATGCCTGAATAGGGCGAAGCCAGGGGAAACTCTGG  1379
                ||||||||||||||||||||||||||||||||||||||||||||||||||||||||||||
Sbjct  1619424  GCTGGGACCCGAAAGATGGTGAACTATGCCTGAATAGGGCGAAGCCAGGGGAAACTCTGG  1619483

Query  1380     TGGAGGCTCGTAGCGATTCTGACGTGCAAATCGATCGTCGAATTTGGGTATAGGGGCGAA  1439
                ||||||||||||||||||||||||||||||||||||||||||||||||||||||||||||
Sbjct  1619484  TGGAGGCTCGTAGCGATTCTGACGTGCAAATCGATCGTCGAATTTGGGTATAGGGGCGAA  1619543

Query  1440     AGACTAATCGAACCATCTAGTAGCTGGTTCCTGCCGAAGTTTCCCTCAGGATAGCAGAAA  1499
                ||||||||||||||||||||||||||||||||||||||||||||||||||||||||||||
Sbjct  1619544  AGACTAATCGAACCATCTAGTAGCTGGTTCCTGCCGAAGTTTCCCTCAGGATAGCAGAAA  1619603

Query  1500     CTCGCATCAGTTTTATGAGGTAAAGCGAATGATTAGAGGCCTTGGGGACGAAACGTCCTT  1559
                ||||||||||||||||||||||||||||||||||||||||||||||||||||||||||||
Sbjct  1619604  CTCGCATCAGTTTTATGAGGTAAAGCGAATGATTAGAGGCCTTGGGGACGAAACGTCCTT  1619663

Query  1560     AACCTATTCTCAAACTTTAAATGTGTAAGAAGCACTTGTCACTTAATTGGACGAGCGCAT  1619
                ||||||||||||||||||||||||||||||||||||||||||||||||||||||||||||
Sbjct  1619664  AACCTATTCTCAAACTTTAAATGTGTAAGAAGCACTTGTCACTTAATTGGACGAGCGCAT  1619723

Query  1620     GCGAATGAGAGTTTCTAGTGGGCCATTTTTGGTAAGCAGAACTGGCGATGCGGGATGAAC  1679
                ||||||||||||||||||||||||||||||||||||||||||||||||||||||||||||
Sbjct  1619724  GCGAATGAGAGTTTCTAGTGGGCCATTTTTGGTAAGCAGAACTGGCGATGCGGGATGAAC  1619783

Query  1680     CGATCGTGAGGTTAAGGTGCCGGAATACACGCTCATCAGACACCACAAAAGGTGTTAGTT  1739
                ||||||||||||||||||||||||||||||||||||||||||||||||||||||||||||
Sbjct  1619784  CGATCGTGAGGTTAAGGTGCCGGAATACACGCTCATCAGACACCACAAAAGGTGTTAGTT  1619843

Query  1740     CATCTAGACAGCAGGACGGTGGCCATGGAAGTCGGAATCCGCTAAGGAGTGTGTAACAAC  1799
                ||||||||||||||||||||||||||||||||||||||||||||||||||||||||||||
Sbjct  1619844  CATCTAGACAGCAGGACGGTGGCCATGGAAGTCGGAATCCGCTAAGGAGTGTGTAACAAC  1619903

Query  1800     TCACCTGCCGAATGAACTAGCCCTGAAAATGGATGGCGCTCAAGCGTGTTACCCATACCT  1859
                ||||||||||||||||||||||||||||||||||||||||||||||||||||||||||||
Sbjct  1619904  TCACCTGCCGAATGAACTAGCCCTGAAAATGGATGGCGCTCAAGCGTGTTACCCATACCT  1619963

Query  1860     CACCGTCAGCGTTGTAGTGACGCGCTGACGAGTAGGCAGGCGTGGAGGTCAGTGTAGAAG  1919
                ||||||||||||||||||||||||||||||||||||||||||||||||||||||||||||
Sbjct  1619964  CACCGTCAGCGTTGTAGTGACGCGCTGACGAGTAGGCAGGCGTGGAGGTCAGTGTAGAAG  1620023

Query  1920     CCTAGGCAGTGATGTCGGGTGGAACGGCCTCTAGTGC  1956
                |||||||||||||||||||||||||||||||||||||
Sbjct  1620024  CCTAGGCAGTGATGTCGGGTGGAACGGCCTCTAGTGC  1620060


 Score = 3563 bits (1929),  Expect = 0.0
 Identities = 1948/1957 (99%), Gaps = 1/1957 (0%)
 Strand=Plus/Plus

Query  1        CAAGGTTTCCGTAGGTGAACCTGCGGAAGGATCAGTAGAGAATATTGGACTTCGGTCCAT  60
                |||||||||||||||||||||||||||||||||||||||||||  ||| |||||||||||
Sbjct  1626231  CAAGGTTTCCGTAGGTGAACCTGCGGAAGGATCAGTAGAGAATGCTGGGCTTCGGTCCAT  1626290

Query  61       TTATCTACCCATCTACACCTGTGAACTGTTTATGTGCTTCGGCACGTTTTACACAAACTT  120
                ||||||||||||||||||||||||||||||||||||||||||||||||||||||||||||
Sbjct  1626291  TTATCTACCCATCTACACCTGTGAACTGTTTATGTGCTTCGGCACGTTTTACACAAACTT  1626350

Query  121      CTAAATGTAATGAATGTAATCTTATTATAACAATAATAAAACTTTCAACAACGGATCTCT  180
                ||||||||||||||||||||||||||||||||||||||||||||||||||||||||||||
Sbjct  1626351  CTAAATGTAATGAATGTAATCTTATTATAACAATAATAAAACTTTCAACAACGGATCTCT  1626410

Query  181      TGGCTTCCACATCGATGAAGAACGCAGCGAAATGCGATAAGTAATGTGAATTGCAGAATT  240
                ||||||||||||||||||||||||||||||||||||||||||||||||||||||||||||
Sbjct  1626411  TGGCTTCCACATCGATGAAGAACGCAGCGAAATGCGATAAGTAATGTGAATTGCAGAATT  1626470

Query  241      CAGTGAATCATCGAATCTTTGAACGCAACTTGCGCCCTTTGGTATTCCGAAGGGCATGCC  300
                |||||||||||||| |||||||||||||||||||||||||||||||||||||||||||||
Sbjct  1626471  CAGTGAATCATCGAGTCTTTGAACGCAACTTGCGCCCTTTGGTATTCCGAAGGGCATGCC  1626530

Query  301      TGTTTGAGAGTCATGAAAATCTCAATCCCTCGGGTTTTATTACCTGTTGGACTTGGATTT  360
                ||||||||||||||||||||||||||||||||||||||||||||||||||||||||||||
Sbjct  1626531  TGTTTGAGAGTCATGAAAATCTCAATCCCTCGGGTTTTATTACCTGTTGGACTTGGATTT  1626590

Query  361      GGGTGTTTGCCGCGACCTGCAAAGGACGTCGGCTCGCCTTAAATGTGTTAGTGGGAAGGT  420
                ||||||||||||||||||||||||||||||||||||||||||||||||||||||||||||
Sbjct  1626591  GGGTGTTTGCCGCGACCTGCAAAGGACGTCGGCTCGCCTTAAATGTGTTAGTGGGAAGGT  1626650

Query  421      GATTACCTGTCAGCCCGGCGTAATAAGTTTCGCTGGGCCTATGGGGTAGTCTTCGGCTTG  480
                ||||||||||||||||||||||||||||||||||||||||||||||||||||||||||||
Sbjct  1626651  GATTACCTGTCAGCCCGGCGTAATAAGTTTCGCTGGGCCTATGGGGTAGTCTTCGGCTTG  1626710

Query  481      CTGATAACAACCATCTC-TTTTTGTTTGACCTCAAATCAGGTAGGGCTACCCGCTGAACT  539
                ||||||||||||||||| ||||||||||||||||||||||||||||||||||||||||||
Sbjct  1626711  CTGATAACAACCATCTCTTTTTTGTTTGACCTCAAATCAGGTAGGGCTACCCGCTGAACT  1626770

Query  540      TAAGCATATCAATAAGCGGAGGAAAAGAAACTAACAAGGATTCCCTTAGTAACGGCGAGT  599
                ||||||||||||||||||||||||||||||||||||||||||||||||||||||||||||
Sbjct  1626771  TAAGCATATCAATAAGCGGAGGAAAAGAAACTAACAAGGATTCCCTTAGTAACGGCGAGT  1626830

Query  600      GAACCGGGAAGAGCTCAAATTTGAAATCTGGCGTCCTCCGGGCGTCCGAGTTGTAATCTA  659
                ||||||||||||||||||||||||||||||||||||||||||||||||||||||||||||
Sbjct  1626831  GAACCGGGAAGAGCTCAAATTTGAAATCTGGCGTCCTCCGGGCGTCCGAGTTGTAATCTA  1626890

Query  660      CAGAAACGTTTTCCGTGCTGGACCGTGTCTAAGTCCCTTGGAATAGGGTATCAAAGAGGG  719
                ||||||||||||||||||||||||||||||||||||||||||||||||||||||||||||
Sbjct  1626891  CAGAAACGTTTTCCGTGCTGGACCGTGTCTAAGTCCCTTGGAATAGGGTATCAAAGAGGG  1626950

Query  720      TGACAATCCCGTACTTGACACGATCACCAGTGCTCTGTGATACGTTTTCTACGAGTCGCG  779
                ||||||||||||||||||||||||||||||||||||||||||||||||||||||||||||
Sbjct  1626951  TGACAATCCCGTACTTGACACGATCACCAGTGCTCTGTGATACGTTTTCTACGAGTCGCG  1627010

Query  780      TTACTTGGGAGTGTAGCGCAAAATGGGTGGTAAACTCCATCTAAAGCTAAATATTGGTGG  839
                ||||||||||||||||||||||||||||||||||||||||||||||||||||||||||||
Sbjct  1627011  TTACTTGGGAGTGTAGCGCAAAATGGGTGGTAAACTCCATCTAAAGCTAAATATTGGTGG  1627070

Query  840      AAGACCGATAGCGAACAAGTACCGTGAGGGAAAGATGAAAAGCACTTTGGAAAGAGAGTT  899
                ||||||||||||||||||||||||||||||||||||||||||||||||||||||||||||
Sbjct  1627071  AAGACCGATAGCGAACAAGTACCGTGAGGGAAAGATGAAAAGCACTTTGGAAAGAGAGTT  1627130

Query  900      AAACAGTACGTGAAATTGTTGAAAGGGAAACGATTGAAGTCAGTCGTGTCTATTGGGTTC  959
                ||||||||||||||||||||||||||||||||||||||||||||||||||||||||||||
Sbjct  1627131  AAACAGTACGTGAAATTGTTGAAAGGGAAACGATTGAAGTCAGTCGTGTCTATTGGGTTC  1627190

Query  960      AGCCAGTTCTGCTGGTGTATTCCCTTTAGACGGGTCAACATCAGTTCTGATCGGTGGATA  1019
                |||||| |||||||||||||||||||||||||||||||||||||||||||||||||||||
Sbjct  1627191  AGCCAGCTCTGCTGGTGTATTCCCTTTAGACGGGTCAACATCAGTTCTGATCGGTGGATA  1627250

Query  1020     AGGGCTGGGGGAATGTAGCACTCTTCGGAGTGTGTTATAGCCTCCTGTCGCATACACTGG  1079
                |||||||| ||||||| ||||||||||| |||||||||||||||||||||||||||||||
Sbjct  1627251  AGGGCTGGAGGAATGTGGCACTCTTCGGGGTGTGTTATAGCCTCCTGTCGCATACACTGG  1627310

Query  1080     TTGGGACTGAGGAATGCAGCTCGCCTTTATGGCCGGGGTTCGCCCACGTTCGAGCTTAGG  1139
                ||||||||||||||||||||||||||||||||||||||||||||||||||||||||||||
Sbjct  1627311  TTGGGACTGAGGAATGCAGCTCGCCTTTATGGCCGGGGTTCGCCCACGTTCGAGCTTAGG  1627370

Query  1140     ATGTTGACAAAATGGCTTTAAACGACCCGTCTTGAAACACGGACCAAGGAGTCTAACATA  1199
                ||||||||||||||||||||||||||||||||||||||||||||||||||||||||||||
Sbjct  1627371  ATGTTGACAAAATGGCTTTAAACGACCCGTCTTGAAACACGGACCAAGGAGTCTAACATA  1627430

Query  1200     TCTGCGAGTGTTTGAGTGTCAAACTCGAGCGCGTAATGAAAGTGAATGTAGGAGGGATCC  1259
                ||||||||||||||||||||||||||||||||||||||||||||||||||||||||||||
Sbjct  1627431  TCTGCGAGTGTTTGAGTGTCAAACTCGAGCGCGTAATGAAAGTGAATGTAGGAGGGATCC  1627490

Query  1260     GCAAGGAGCACCTTCGACCGATCCGGATCTTCTGTGATGGATTTGAGTAAGAGCATATAT  1319
                ||||||||||||||||||||||||||||||||||||||||||||||||||||||||||||
Sbjct  1627491  GCAAGGAGCACCTTCGACCGATCCGGATCTTCTGTGATGGATTTGAGTAAGAGCATATAT  1627550

Query  1320     GCTGGGACCCGAAAGATGGTGAACTATGCCTGAATAGGGCGAAGCCAGGGGAAACTCTGG  1379
                ||||||||||||||||||||||||||||||||||||||||||||||||||||||||||||
Sbjct  1627551  GCTGGGACCCGAAAGATGGTGAACTATGCCTGAATAGGGCGAAGCCAGGGGAAACTCTGG  1627610

Query  1380     TGGAGGCTCGTAGCGATTCTGACGTGCAAATCGATCGTCGAATTTGGGTATAGGGGCGAA  1439
                ||||||||||||||||||||||||||||||||||||||||||||||||||||||||||||
Sbjct  1627611  TGGAGGCTCGTAGCGATTCTGACGTGCAAATCGATCGTCGAATTTGGGTATAGGGGCGAA  1627670

Query  1440     AGACTAATCGAACCATCTAGTAGCTGGTTCCTGCCGAAGTTTCCCTCAGGATAGCAGAAA  1499
                ||||||||||||||||||||||||||||||||||||||||||||||||||||||||||||
Sbjct  1627671  AGACTAATCGAACCATCTAGTAGCTGGTTCCTGCCGAAGTTTCCCTCAGGATAGCAGAAA  1627730

Query  1500     CTCGCATCAGTTTTATGAGGTAAAGCGAATGATTAGAGGCCTTGGGGACGAAACGTCCTT  1559
                ||||||||||||||||||||||||||||||||||||||||||||||||||||||||||||
Sbjct  1627731  CTCGCATCAGTTTTATGAGGTAAAGCGAATGATTAGAGGCCTTGGGGACGAAACGTCCTT  1627790

Query  1560     AACCTATTCTCAAACTTTAAATGTGTAAGAAGCACTTGTCACTTAATTGGACGAGCGCAT  1619
                ||||||||||||||||||||||||||||||||||||||||||||||||||||||||||||
Sbjct  1627791  AACCTATTCTCAAACTTTAAATGTGTAAGAAGCACTTGTCACTTAATTGGACGAGCGCAT  1627850

Query  1620     GCGAATGAGAGTTTCTAGTGGGCCATTTTTGGTAAGCAGAACTGGCGATGCGGGATGAAC  1679
                ||||||||||||||||||||||||||||||||||||||||||||||||||||||||||||
Sbjct  1627851  GCGAATGAGAGTTTCTAGTGGGCCATTTTTGGTAAGCAGAACTGGCGATGCGGGATGAAC  1627910

Query  1680     CGATCGTGAGGTTAAGGTGCCGGAATACACGCTCATCAGACACCACAAAAGGTGTTAGTT  1739
                ||||||||||||||||||||||||||||||||||||||||||||||||||||||||||||
Sbjct  1627911  CGATCGTGAGGTTAAGGTGCCGGAATACACGCTCATCAGACACCACAAAAGGTGTTAGTT  1627970

Query  1740     CATCTAGACAGCAGGACGGTGGCCATGGAAGTCGGAATCCGCTAAGGAGTGTGTAACAAC  1799
                ||||||||||||||||||||||||||||||||||||||||||||||||||||||||||||
Sbjct  1627971  CATCTAGACAGCAGGACGGTGGCCATGGAAGTCGGAATCCGCTAAGGAGTGTGTAACAAC  1628030

Query  1800     TCACCTGCCGAATGAACTAGCCCTGAAAATGGATGGCGCTCAAGCGTGTTACCCATACCT  1859
                ||||||||||||||||||||||||||||||||||||||||||||||||||||||||||||
Sbjct  1628031  TCACCTGCCGAATGAACTAGCCCTGAAAATGGATGGCGCTCAAGCGTGTTACCCATACCT  1628090

Query  1860     CACCGTCAGCGTTGTAGTGACGCGCTGACGAGTAGGCAGGCGTGGAGGTCAGTGTAGAAG  1919
                ||||||||||||||||||||||||||||||||||||||||||||||||||||||||||||
Sbjct  1628091  CACCGTCAGCGTTGTAGTGACGCGCTGACGAGTAGGCAGGCGTGGAGGTCAGTGTAGAAG  1628150

Query  1920     CCTAGGCAGTGATGTCGGGTGGAACGGCCTCTAGTGC  1956
                |||||||||||||||||||||||||||||||||||||
Sbjct  1628151  CCTAGGCAGTGATGTCGGGTGGAACGGCCTCTAGTGC  1628187


 Score = 3563 bits (1929),  Expect = 0.0
 Identities = 1948/1957 (99%), Gaps = 1/1957 (0%)
 Strand=Plus/Plus

Query  1        CAAGGTTTCCGTAGGTGAACCTGCGGAAGGATCAGTAGAGAATATTGGACTTCGGTCCAT  60
                |||||||||||||||||||||||||||||||||||||||||||  ||| |||||||||||
Sbjct  1634358  CAAGGTTTCCGTAGGTGAACCTGCGGAAGGATCAGTAGAGAATGCTGGGCTTCGGTCCAT  1634417

Query  61       TTATCTACCCATCTACACCTGTGAACTGTTTATGTGCTTCGGCACGTTTTACACAAACTT  120
                ||||||||||||||||||||||||||||||||||||||||||||||||||||||||||||
Sbjct  1634418  TTATCTACCCATCTACACCTGTGAACTGTTTATGTGCTTCGGCACGTTTTACACAAACTT  1634477

Query  121      CTAAATGTAATGAATGTAATCTTATTATAACAATAATAAAACTTTCAACAACGGATCTCT  180
                ||||||||||||||||||||||||||||||||||||||||||||||||||||||||||||
Sbjct  1634478  CTAAATGTAATGAATGTAATCTTATTATAACAATAATAAAACTTTCAACAACGGATCTCT  1634537

Query  181      TGGCTTCCACATCGATGAAGAACGCAGCGAAATGCGATAAGTAATGTGAATTGCAGAATT  240
                ||||||||||||||||||||||||||||||||||||||||||||||||||||||||||||
Sbjct  1634538  TGGCTTCCACATCGATGAAGAACGCAGCGAAATGCGATAAGTAATGTGAATTGCAGAATT  1634597

Query  241      CAGTGAATCATCGAATCTTTGAACGCAACTTGCGCCCTTTGGTATTCCGAAGGGCATGCC  300
                |||||||||||||| |||||||||||||||||||||||||||||||||||||||||||||
Sbjct  1634598  CAGTGAATCATCGAGTCTTTGAACGCAACTTGCGCCCTTTGGTATTCCGAAGGGCATGCC  1634657

Query  301      TGTTTGAGAGTCATGAAAATCTCAATCCCTCGGGTTTTATTACCTGTTGGACTTGGATTT  360
                ||||||||||||||||||||||||||||||||||||||||||||||||||||||||||||
Sbjct  1634658  TGTTTGAGAGTCATGAAAATCTCAATCCCTCGGGTTTTATTACCTGTTGGACTTGGATTT  1634717

Query  361      GGGTGTTTGCCGCGACCTGCAAAGGACGTCGGCTCGCCTTAAATGTGTTAGTGGGAAGGT  420
                ||||||||||||||||||||||||||||||||||||||||||||||||||||||||||||
Sbjct  1634718  GGGTGTTTGCCGCGACCTGCAAAGGACGTCGGCTCGCCTTAAATGTGTTAGTGGGAAGGT  1634777

Query  421      GATTACCTGTCAGCCCGGCGTAATAAGTTTCGCTGGGCCTATGGGGTAGTCTTCGGCTTG  480
                ||||||||||||||||||||||||||||||||||||||||||||||||||||||||||||
Sbjct  1634778  GATTACCTGTCAGCCCGGCGTAATAAGTTTCGCTGGGCCTATGGGGTAGTCTTCGGCTTG  1634837

Query  481      CTGATAACAACCATCTC-TTTTTGTTTGACCTCAAATCAGGTAGGGCTACCCGCTGAACT  539
                ||||||||||||||||| ||||||||||||||||||||||||||||||||||||||||||
Sbjct  1634838  CTGATAACAACCATCTCTTTTTTGTTTGACCTCAAATCAGGTAGGGCTACCCGCTGAACT  1634897

Query  540      TAAGCATATCAATAAGCGGAGGAAAAGAAACTAACAAGGATTCCCTTAGTAACGGCGAGT  599
                ||||||||||||||||||||||||||||||||||||||||||||||||||||||||||||
Sbjct  1634898  TAAGCATATCAATAAGCGGAGGAAAAGAAACTAACAAGGATTCCCTTAGTAACGGCGAGT  1634957

Query  600      GAACCGGGAAGAGCTCAAATTTGAAATCTGGCGTCCTCCGGGCGTCCGAGTTGTAATCTA  659
                ||||||||||||||||||||||||||||||||||||||||||||||||||||||||||||
Sbjct  1634958  GAACCGGGAAGAGCTCAAATTTGAAATCTGGCGTCCTCCGGGCGTCCGAGTTGTAATCTA  1635017

Query  660      CAGAAACGTTTTCCGTGCTGGACCGTGTCTAAGTCCCTTGGAATAGGGTATCAAAGAGGG  719
                ||||||||||||||||||||||||||||||||||||||||||||||||||||||||||||
Sbjct  1635018  CAGAAACGTTTTCCGTGCTGGACCGTGTCTAAGTCCCTTGGAATAGGGTATCAAAGAGGG  1635077

Query  720      TGACAATCCCGTACTTGACACGATCACCAGTGCTCTGTGATACGTTTTCTACGAGTCGCG  779
                ||||||||||||||||||||||||||||||||||||||||||||||||||||||||||||
Sbjct  1635078  TGACAATCCCGTACTTGACACGATCACCAGTGCTCTGTGATACGTTTTCTACGAGTCGCG  1635137

Query  780      TTACTTGGGAGTGTAGCGCAAAATGGGTGGTAAACTCCATCTAAAGCTAAATATTGGTGG  839
                ||||||||||||||||||||||||||||||||||||||||||||||||||||||||||||
Sbjct  1635138  TTACTTGGGAGTGTAGCGCAAAATGGGTGGTAAACTCCATCTAAAGCTAAATATTGGTGG  1635197

Query  840      AAGACCGATAGCGAACAAGTACCGTGAGGGAAAGATGAAAAGCACTTTGGAAAGAGAGTT  899
                ||||||||||||||||||||||||||||||||||||||||||||||||||||||||||||
Sbjct  1635198  AAGACCGATAGCGAACAAGTACCGTGAGGGAAAGATGAAAAGCACTTTGGAAAGAGAGTT  1635257

Query  900      AAACAGTACGTGAAATTGTTGAAAGGGAAACGATTGAAGTCAGTCGTGTCTATTGGGTTC  959
                ||||||||||||||||||||||||||||||||||||||||||||||||||||||||||||
Sbjct  1635258  AAACAGTACGTGAAATTGTTGAAAGGGAAACGATTGAAGTCAGTCGTGTCTATTGGGTTC  1635317

Query  960      AGCCAGTTCTGCTGGTGTATTCCCTTTAGACGGGTCAACATCAGTTCTGATCGGTGGATA  1019
                |||||| |||||||||||||||||||||||||||||||||||||||||||||||||||||
Sbjct  1635318  AGCCAGCTCTGCTGGTGTATTCCCTTTAGACGGGTCAACATCAGTTCTGATCGGTGGATA  1635377

Query  1020     AGGGCTGGGGGAATGTAGCACTCTTCGGAGTGTGTTATAGCCTCCTGTCGCATACACTGG  1079
                |||||||| ||||||| ||||||||||| |||||||||||||||||||||||||||||||
Sbjct  1635378  AGGGCTGGAGGAATGTGGCACTCTTCGGGGTGTGTTATAGCCTCCTGTCGCATACACTGG  1635437

Query  1080     TTGGGACTGAGGAATGCAGCTCGCCTTTATGGCCGGGGTTCGCCCACGTTCGAGCTTAGG  1139
                ||||||||||||||||||||||||||||||||||||||||||||||||||||||||||||
Sbjct  1635438  TTGGGACTGAGGAATGCAGCTCGCCTTTATGGCCGGGGTTCGCCCACGTTCGAGCTTAGG  1635497

Query  1140     ATGTTGACAAAATGGCTTTAAACGACCCGTCTTGAAACACGGACCAAGGAGTCTAACATA  1199
                ||||||||||||||||||||||||||||||||||||||||||||||||||||||||||||
Sbjct  1635498  ATGTTGACAAAATGGCTTTAAACGACCCGTCTTGAAACACGGACCAAGGAGTCTAACATA  1635557

Query  1200     TCTGCGAGTGTTTGAGTGTCAAACTCGAGCGCGTAATGAAAGTGAATGTAGGAGGGATCC  1259
                ||||||||||||||||||||||||||||||||||||||||||||||||||||||||||||
Sbjct  1635558  TCTGCGAGTGTTTGAGTGTCAAACTCGAGCGCGTAATGAAAGTGAATGTAGGAGGGATCC  1635617

Query  1260     GCAAGGAGCACCTTCGACCGATCCGGATCTTCTGTGATGGATTTGAGTAAGAGCATATAT  1319
                ||||||||||||||||||||||||||||||||||||||||||||||||||||||||||||
Sbjct  1635618  GCAAGGAGCACCTTCGACCGATCCGGATCTTCTGTGATGGATTTGAGTAAGAGCATATAT  1635677

Query  1320     GCTGGGACCCGAAAGATGGTGAACTATGCCTGAATAGGGCGAAGCCAGGGGAAACTCTGG  1379
                ||||||||||||||||||||||||||||||||||||||||||||||||||||||||||||
Sbjct  1635678  GCTGGGACCCGAAAGATGGTGAACTATGCCTGAATAGGGCGAAGCCAGGGGAAACTCTGG  1635737

Query  1380     TGGAGGCTCGTAGCGATTCTGACGTGCAAATCGATCGTCGAATTTGGGTATAGGGGCGAA  1439
                ||||||||||||||||||||||||||||||||||||||||||||||||||||||||||||
Sbjct  1635738  TGGAGGCTCGTAGCGATTCTGACGTGCAAATCGATCGTCGAATTTGGGTATAGGGGCGAA  1635797

Query  1440     AGACTAATCGAACCATCTAGTAGCTGGTTCCTGCCGAAGTTTCCCTCAGGATAGCAGAAA  1499
                ||||||||||||||||||||||||||||||||||||||||||||||||||||||||||||
Sbjct  1635798  AGACTAATCGAACCATCTAGTAGCTGGTTCCTGCCGAAGTTTCCCTCAGGATAGCAGAAA  1635857

Query  1500     CTCGCATCAGTTTTATGAGGTAAAGCGAATGATTAGAGGCCTTGGGGACGAAACGTCCTT  1559
                ||||||||||||||||||||||||||||||||||||||||||||||||||||||||||||
Sbjct  1635858  CTCGCATCAGTTTTATGAGGTAAAGCGAATGATTAGAGGCCTTGGGGACGAAACGTCCTT  1635917

Query  1560     AACCTATTCTCAAACTTTAAATGTGTAAGAAGCACTTGTCACTTAATTGGACGAGCGCAT  1619
                ||||||||||||||||||||||||||||||||||||||||||||||||||||||||||||
Sbjct  1635918  AACCTATTCTCAAACTTTAAATGTGTAAGAAGCACTTGTCACTTAATTGGACGAGCGCAT  1635977

Query  1620     GCGAATGAGAGTTTCTAGTGGGCCATTTTTGGTAAGCAGAACTGGCGATGCGGGATGAAC  1679
                ||||||||||||||||||||||||||||||||||||||||||||||||||||||||||||
Sbjct  1635978  GCGAATGAGAGTTTCTAGTGGGCCATTTTTGGTAAGCAGAACTGGCGATGCGGGATGAAC  1636037

Query  1680     CGATCGTGAGGTTAAGGTGCCGGAATACACGCTCATCAGACACCACAAAAGGTGTTAGTT  1739
                ||||||||||||||||||||||||||||||||||||||||||||||||||||||||||||
Sbjct  1636038  CGATCGTGAGGTTAAGGTGCCGGAATACACGCTCATCAGACACCACAAAAGGTGTTAGTT  1636097

Query  1740     CATCTAGACAGCAGGACGGTGGCCATGGAAGTCGGAATCCGCTAAGGAGTGTGTAACAAC  1799
                ||||||||||||||||||||||||||||||||||||||||||||||||||||||||||||
Sbjct  1636098  CATCTAGACAGCAGGACGGTGGCCATGGAAGTCGGAATCCGCTAAGGAGTGTGTAACAAC  1636157

Query  1800     TCACCTGCCGAATGAACTAGCCCTGAAAATGGATGGCGCTCAAGCGTGTTACCCATACCT  1859
                ||||||||||||||||||||||||||||||||||||||||||||||||||||||||||||
Sbjct  1636158  TCACCTGCCGAATGAACTAGCCCTGAAAATGGATGGCGCTCAAGCGTGTTACCCATACCT  1636217

Query  1860     CACCGTCAGCGTTGTAGTGACGCGCTGACGAGTAGGCAGGCGTGGAGGTCAGTGTAGAAG  1919
                ||||||||||||||||||||||||||||||||||||||||||||||||||||||||||||
Sbjct  1636218  CACCGTCAGCGTTGTAGTGACGCGCTGACGAGTAGGCAGGCGTGGAGGTCAGTGTAGAAG  1636277

Query  1920     CCTAGGCAGTGATGTCGGGTGGAACGGCCTCTAGTGC  1956
                |||||||||||||||||||||||||||||||||||||
Sbjct  1636278  CCTAGGCAGTGATGTCGGGTGGAACGGCCTCTAGTGC  1636314


 Score = 3563 bits (1929),  Expect = 0.0
 Identities = 1948/1957 (99%), Gaps = 1/1957 (0%)
 Strand=Plus/Plus

Query  1        CAAGGTTTCCGTAGGTGAACCTGCGGAAGGATCAGTAGAGAATATTGGACTTCGGTCCAT  60
                |||||||||||||||||||||||||||||||||||||||||||  ||| |||||||||||
Sbjct  1642487  CAAGGTTTCCGTAGGTGAACCTGCGGAAGGATCAGTAGAGAATGCTGGGCTTCGGTCCAT  1642546

Query  61       TTATCTACCCATCTACACCTGTGAACTGTTTATGTGCTTCGGCACGTTTTACACAAACTT  120
                ||||||||||||||||||||||||||||||||||||||||||||||||||||||||||||
Sbjct  1642547  TTATCTACCCATCTACACCTGTGAACTGTTTATGTGCTTCGGCACGTTTTACACAAACTT  1642606

Query  121      CTAAATGTAATGAATGTAATCTTATTATAACAATAATAAAACTTTCAACAACGGATCTCT  180
                ||||||||||||||||||||||||||||||||||||||||||||||||||||||||||||
Sbjct  1642607  CTAAATGTAATGAATGTAATCTTATTATAACAATAATAAAACTTTCAACAACGGATCTCT  1642666

Query  181      TGGCTTCCACATCGATGAAGAACGCAGCGAAATGCGATAAGTAATGTGAATTGCAGAATT  240
                ||||||||||||||||||||||||||||||||||||||||||||||||||||||||||||
Sbjct  1642667  TGGCTTCCACATCGATGAAGAACGCAGCGAAATGCGATAAGTAATGTGAATTGCAGAATT  1642726

Query  241      CAGTGAATCATCGAATCTTTGAACGCAACTTGCGCCCTTTGGTATTCCGAAGGGCATGCC  300
                |||||||||||||| |||||||||||||||||||||||||||||||||||||||||||||
Sbjct  1642727  CAGTGAATCATCGAGTCTTTGAACGCAACTTGCGCCCTTTGGTATTCCGAAGGGCATGCC  1642786

Query  301      TGTTTGAGAGTCATGAAAATCTCAATCCCTCGGGTTTTATTACCTGTTGGACTTGGATTT  360
                ||||||||||||||||||||||||||||||||||||||||||||||||||||||||||||
Sbjct  1642787  TGTTTGAGAGTCATGAAAATCTCAATCCCTCGGGTTTTATTACCTGTTGGACTTGGATTT  1642846

Query  361      GGGTGTTTGCCGCGACCTGCAAAGGACGTCGGCTCGCCTTAAATGTGTTAGTGGGAAGGT  420
                ||||||||||||||||||||||||||||||||||||||||||||||||||||||||||||
Sbjct  1642847  GGGTGTTTGCCGCGACCTGCAAAGGACGTCGGCTCGCCTTAAATGTGTTAGTGGGAAGGT  1642906

Query  421      GATTACCTGTCAGCCCGGCGTAATAAGTTTCGCTGGGCCTATGGGGTAGTCTTCGGCTTG  480
                ||||||||||||||||||||||||||||||||||||||||||||||||||||||||||||
Sbjct  1642907  GATTACCTGTCAGCCCGGCGTAATAAGTTTCGCTGGGCCTATGGGGTAGTCTTCGGCTTG  1642966

Query  481      CTGATAACAACCATCTC-TTTTTGTTTGACCTCAAATCAGGTAGGGCTACCCGCTGAACT  539
                ||||||||||||||||| ||||||||||||||||||||||||||||||||||||||||||
Sbjct  1642967  CTGATAACAACCATCTCTTTTTTGTTTGACCTCAAATCAGGTAGGGCTACCCGCTGAACT  1643026

Query  540      TAAGCATATCAATAAGCGGAGGAAAAGAAACTAACAAGGATTCCCTTAGTAACGGCGAGT  599
                ||||||||||||||||||||||||||||||||||||||||||||||||||||||||||||
Sbjct  1643027  TAAGCATATCAATAAGCGGAGGAAAAGAAACTAACAAGGATTCCCTTAGTAACGGCGAGT  1643086

Query  600      GAACCGGGAAGAGCTCAAATTTGAAATCTGGCGTCCTCCGGGCGTCCGAGTTGTAATCTA  659
                ||||||||||||||||||||||||||||||||||||||||||||||||||||||||||||
Sbjct  1643087  GAACCGGGAAGAGCTCAAATTTGAAATCTGGCGTCCTCCGGGCGTCCGAGTTGTAATCTA  1643146

Query  660      CAGAAACGTTTTCCGTGCTGGACCGTGTCTAAGTCCCTTGGAATAGGGTATCAAAGAGGG  719
                ||||||||||||||||||||||||||||||||||||||||||||||||||||||||||||
Sbjct  1643147  CAGAAACGTTTTCCGTGCTGGACCGTGTCTAAGTCCCTTGGAATAGGGTATCAAAGAGGG  1643206

Query  720      TGACAATCCCGTACTTGACACGATCACCAGTGCTCTGTGATACGTTTTCTACGAGTCGCG  779
                ||||||||||||||||||||||||||||||||||||||||||||||||||||||||||||
Sbjct  1643207  TGACAATCCCGTACTTGACACGATCACCAGTGCTCTGTGATACGTTTTCTACGAGTCGCG  1643266

Query  780      TTACTTGGGAGTGTAGCGCAAAATGGGTGGTAAACTCCATCTAAAGCTAAATATTGGTGG  839
                ||||||||||||||||||||||||||||||||||||||||||||||||||||||||||||
Sbjct  1643267  TTACTTGGGAGTGTAGCGCAAAATGGGTGGTAAACTCCATCTAAAGCTAAATATTGGTGG  1643326

Query  840      AAGACCGATAGCGAACAAGTACCGTGAGGGAAAGATGAAAAGCACTTTGGAAAGAGAGTT  899
                ||||||||||||||||||||||||||||||||||||||||||||||||||||||||||||
Sbjct  1643327  AAGACCGATAGCGAACAAGTACCGTGAGGGAAAGATGAAAAGCACTTTGGAAAGAGAGTT  1643386

Query  900      AAACAGTACGTGAAATTGTTGAAAGGGAAACGATTGAAGTCAGTCGTGTCTATTGGGTTC  959
                ||||||||||||||||||||||||||||||||||||||||||||||||||||||||||||
Sbjct  1643387  AAACAGTACGTGAAATTGTTGAAAGGGAAACGATTGAAGTCAGTCGTGTCTATTGGGTTC  1643446

Query  960      AGCCAGTTCTGCTGGTGTATTCCCTTTAGACGGGTCAACATCAGTTCTGATCGGTGGATA  1019
                |||||| |||||||||||||||||||||||||||||||||||||||||||||||||||||
Sbjct  1643447  AGCCAGCTCTGCTGGTGTATTCCCTTTAGACGGGTCAACATCAGTTCTGATCGGTGGATA  1643506

Query  1020     AGGGCTGGGGGAATGTAGCACTCTTCGGAGTGTGTTATAGCCTCCTGTCGCATACACTGG  1079
                |||||||| ||||||| ||||||||||| |||||||||||||||||||||||||||||||
Sbjct  1643507  AGGGCTGGAGGAATGTGGCACTCTTCGGGGTGTGTTATAGCCTCCTGTCGCATACACTGG  1643566

Query  1080     TTGGGACTGAGGAATGCAGCTCGCCTTTATGGCCGGGGTTCGCCCACGTTCGAGCTTAGG  1139
                ||||||||||||||||||||||||||||||||||||||||||||||||||||||||||||
Sbjct  1643567  TTGGGACTGAGGAATGCAGCTCGCCTTTATGGCCGGGGTTCGCCCACGTTCGAGCTTAGG  1643626

Query  1140     ATGTTGACAAAATGGCTTTAAACGACCCGTCTTGAAACACGGACCAAGGAGTCTAACATA  1199
                ||||||||||||||||||||||||||||||||||||||||||||||||||||||||||||
Sbjct  1643627  ATGTTGACAAAATGGCTTTAAACGACCCGTCTTGAAACACGGACCAAGGAGTCTAACATA  1643686

Query  1200     TCTGCGAGTGTTTGAGTGTCAAACTCGAGCGCGTAATGAAAGTGAATGTAGGAGGGATCC  1259
                ||||||||||||||||||||||||||||||||||||||||||||||||||||||||||||
Sbjct  1643687  TCTGCGAGTGTTTGAGTGTCAAACTCGAGCGCGTAATGAAAGTGAATGTAGGAGGGATCC  1643746

Query  1260     GCAAGGAGCACCTTCGACCGATCCGGATCTTCTGTGATGGATTTGAGTAAGAGCATATAT  1319
                ||||||||||||||||||||||||||||||||||||||||||||||||||||||||||||
Sbjct  1643747  GCAAGGAGCACCTTCGACCGATCCGGATCTTCTGTGATGGATTTGAGTAAGAGCATATAT  1643806

Query  1320     GCTGGGACCCGAAAGATGGTGAACTATGCCTGAATAGGGCGAAGCCAGGGGAAACTCTGG  1379
                ||||||||||||||||||||||||||||||||||||||||||||||||||||||||||||
Sbjct  1643807  GCTGGGACCCGAAAGATGGTGAACTATGCCTGAATAGGGCGAAGCCAGGGGAAACTCTGG  1643866

Query  1380     TGGAGGCTCGTAGCGATTCTGACGTGCAAATCGATCGTCGAATTTGGGTATAGGGGCGAA  1439
                ||||||||||||||||||||||||||||||||||||||||||||||||||||||||||||
Sbjct  1643867  TGGAGGCTCGTAGCGATTCTGACGTGCAAATCGATCGTCGAATTTGGGTATAGGGGCGAA  1643926

Query  1440     AGACTAATCGAACCATCTAGTAGCTGGTTCCTGCCGAAGTTTCCCTCAGGATAGCAGAAA  1499
                ||||||||||||||||||||||||||||||||||||||||||||||||||||||||||||
Sbjct  1643927  AGACTAATCGAACCATCTAGTAGCTGGTTCCTGCCGAAGTTTCCCTCAGGATAGCAGAAA  1643986

Query  1500     CTCGCATCAGTTTTATGAGGTAAAGCGAATGATTAGAGGCCTTGGGGACGAAACGTCCTT  1559
                ||||||||||||||||||||||||||||||||||||||||||||||||||||||||||||
Sbjct  1643987  CTCGCATCAGTTTTATGAGGTAAAGCGAATGATTAGAGGCCTTGGGGACGAAACGTCCTT  1644046

Query  1560     AACCTATTCTCAAACTTTAAATGTGTAAGAAGCACTTGTCACTTAATTGGACGAGCGCAT  1619
                ||||||||||||||||||||||||||||||||||||||||||||||||||||||||||||
Sbjct  1644047  AACCTATTCTCAAACTTTAAATGTGTAAGAAGCACTTGTCACTTAATTGGACGAGCGCAT  1644106

Query  1620     GCGAATGAGAGTTTCTAGTGGGCCATTTTTGGTAAGCAGAACTGGCGATGCGGGATGAAC  1679
                ||||||||||||||||||||||||||||||||||||||||||||||||||||||||||||
Sbjct  1644107  GCGAATGAGAGTTTCTAGTGGGCCATTTTTGGTAAGCAGAACTGGCGATGCGGGATGAAC  1644166

Query  1680     CGATCGTGAGGTTAAGGTGCCGGAATACACGCTCATCAGACACCACAAAAGGTGTTAGTT  1739
                ||||||||||||||||||||||||||||||||||||||||||||||||||||||||||||
Sbjct  1644167  CGATCGTGAGGTTAAGGTGCCGGAATACACGCTCATCAGACACCACAAAAGGTGTTAGTT  1644226

Query  1740     CATCTAGACAGCAGGACGGTGGCCATGGAAGTCGGAATCCGCTAAGGAGTGTGTAACAAC  1799
                ||||||||||||||||||||||||||||||||||||||||||||||||||||||||||||
Sbjct  1644227  CATCTAGACAGCAGGACGGTGGCCATGGAAGTCGGAATCCGCTAAGGAGTGTGTAACAAC  1644286

Query  1800     TCACCTGCCGAATGAACTAGCCCTGAAAATGGATGGCGCTCAAGCGTGTTACCCATACCT  1859
                ||||||||||||||||||||||||||||||||||||||||||||||||||||||||||||
Sbjct  1644287  TCACCTGCCGAATGAACTAGCCCTGAAAATGGATGGCGCTCAAGCGTGTTACCCATACCT  1644346

Query  1860     CACCGTCAGCGTTGTAGTGACGCGCTGACGAGTAGGCAGGCGTGGAGGTCAGTGTAGAAG  1919
                ||||||||||||||||||||||||||||||||||||||||||||||||||||||||||||
Sbjct  1644347  CACCGTCAGCGTTGTAGTGACGCGCTGACGAGTAGGCAGGCGTGGAGGTCAGTGTAGAAG  1644406

Query  1920     CCTAGGCAGTGATGTCGGGTGGAACGGCCTCTAGTGC  1956
                |||||||||||||||||||||||||||||||||||||
Sbjct  1644407  CCTAGGCAGTGATGTCGGGTGGAACGGCCTCTAGTGC  1644443


 Score = 3563 bits (1929),  Expect = 0.0
 Identities = 1948/1957 (99%), Gaps = 1/1957 (0%)
 Strand=Plus/Plus

Query  1        CAAGGTTTCCGTAGGTGAACCTGCGGAAGGATCAGTAGAGAATATTGGACTTCGGTCCAT  60
                |||||||||||||||||||||||||||||||||||||||||||  ||| |||||||||||
Sbjct  1658741  CAAGGTTTCCGTAGGTGAACCTGCGGAAGGATCAGTAGAGAATGCTGGGCTTCGGTCCAT  1658800

Query  61       TTATCTACCCATCTACACCTGTGAACTGTTTATGTGCTTCGGCACGTTTTACACAAACTT  120
                ||||||||||||||||||||||||||||||||||||||||||||||||||||||||||||
Sbjct  1658801  TTATCTACCCATCTACACCTGTGAACTGTTTATGTGCTTCGGCACGTTTTACACAAACTT  1658860

Query  121      CTAAATGTAATGAATGTAATCTTATTATAACAATAATAAAACTTTCAACAACGGATCTCT  180
                ||||||||||||||||||||||||||||||||||||||||||||||||||||||||||||
Sbjct  1658861  CTAAATGTAATGAATGTAATCTTATTATAACAATAATAAAACTTTCAACAACGGATCTCT  1658920

Query  181      TGGCTTCCACATCGATGAAGAACGCAGCGAAATGCGATAAGTAATGTGAATTGCAGAATT  240
                ||||||||||||||||||||||||||||||||||||||||||||||||||||||||||||
Sbjct  1658921  TGGCTTCCACATCGATGAAGAACGCAGCGAAATGCGATAAGTAATGTGAATTGCAGAATT  1658980

Query  241      CAGTGAATCATCGAATCTTTGAACGCAACTTGCGCCCTTTGGTATTCCGAAGGGCATGCC  300
                |||||||||||||| |||||||||||||||||||||||||||||||||||||||||||||
Sbjct  1658981  CAGTGAATCATCGAGTCTTTGAACGCAACTTGCGCCCTTTGGTATTCCGAAGGGCATGCC  1659040

Query  301      TGTTTGAGAGTCATGAAAATCTCAATCCCTCGGGTTTTATTACCTGTTGGACTTGGATTT  360
                ||||||||||||||||||||||||||||||||||||||||||||||||||||||||||||
Sbjct  1659041  TGTTTGAGAGTCATGAAAATCTCAATCCCTCGGGTTTTATTACCTGTTGGACTTGGATTT  1659100

Query  361      GGGTGTTTGCCGCGACCTGCAAAGGACGTCGGCTCGCCTTAAATGTGTTAGTGGGAAGGT  420
                ||||||||||||||||||||||||||||||||||||||||||||||||||||||||||||
Sbjct  1659101  GGGTGTTTGCCGCGACCTGCAAAGGACGTCGGCTCGCCTTAAATGTGTTAGTGGGAAGGT  1659160

Query  421      GATTACCTGTCAGCCCGGCGTAATAAGTTTCGCTGGGCCTATGGGGTAGTCTTCGGCTTG  480
                ||||||||||||||||||||||||||||||||||||||||||||||||||||||||||||
Sbjct  1659161  GATTACCTGTCAGCCCGGCGTAATAAGTTTCGCTGGGCCTATGGGGTAGTCTTCGGCTTG  1659220

Query  481      CTGATAACAACCATCTC-TTTTTGTTTGACCTCAAATCAGGTAGGGCTACCCGCTGAACT  539
                ||||||||||||||||| ||||||||||||||||||||||||||||||||||||||||||
Sbjct  1659221  CTGATAACAACCATCTCTTTTTTGTTTGACCTCAAATCAGGTAGGGCTACCCGCTGAACT  1659280

Query  540      TAAGCATATCAATAAGCGGAGGAAAAGAAACTAACAAGGATTCCCTTAGTAACGGCGAGT  599
                ||||||||||||||||||||||||||||||||||||||||||||||||||||||||||||
Sbjct  1659281  TAAGCATATCAATAAGCGGAGGAAAAGAAACTAACAAGGATTCCCTTAGTAACGGCGAGT  1659340

Query  600      GAACCGGGAAGAGCTCAAATTTGAAATCTGGCGTCCTCCGGGCGTCCGAGTTGTAATCTA  659
                ||||||||||||||||||||||||||||||||||||||||||||||||||||||||||||
Sbjct  1659341  GAACCGGGAAGAGCTCAAATTTGAAATCTGGCGTCCTCCGGGCGTCCGAGTTGTAATCTA  1659400

Query  660      CAGAAACGTTTTCCGTGCTGGACCGTGTCTAAGTCCCTTGGAATAGGGTATCAAAGAGGG  719
                ||||||||||||||||||||||||||||||||||||||||||||||||||||||||||||
Sbjct  1659401  CAGAAACGTTTTCCGTGCTGGACCGTGTCTAAGTCCCTTGGAATAGGGTATCAAAGAGGG  1659460

Query  720      TGACAATCCCGTACTTGACACGATCACCAGTGCTCTGTGATACGTTTTCTACGAGTCGCG  779
                ||||||||||||||||||||||||||||||||||||||||||||||||||||||||||||
Sbjct  1659461  TGACAATCCCGTACTTGACACGATCACCAGTGCTCTGTGATACGTTTTCTACGAGTCGCG  1659520

Query  780      TTACTTGGGAGTGTAGCGCAAAATGGGTGGTAAACTCCATCTAAAGCTAAATATTGGTGG  839
                ||||||||||||||||||||||||||||||||||||||||||||||||||||||||||||
Sbjct  1659521  TTACTTGGGAGTGTAGCGCAAAATGGGTGGTAAACTCCATCTAAAGCTAAATATTGGTGG  1659580

Query  840      AAGACCGATAGCGAACAAGTACCGTGAGGGAAAGATGAAAAGCACTTTGGAAAGAGAGTT  899
                ||||||||||||||||||||||||||||||||||||||||||||||||||||||||||||
Sbjct  1659581  AAGACCGATAGCGAACAAGTACCGTGAGGGAAAGATGAAAAGCACTTTGGAAAGAGAGTT  1659640

Query  900      AAACAGTACGTGAAATTGTTGAAAGGGAAACGATTGAAGTCAGTCGTGTCTATTGGGTTC  959
                ||||||||||||||||||||||||||||||||||||||||||||||||||||||||||||
Sbjct  1659641  AAACAGTACGTGAAATTGTTGAAAGGGAAACGATTGAAGTCAGTCGTGTCTATTGGGTTC  1659700

Query  960      AGCCAGTTCTGCTGGTGTATTCCCTTTAGACGGGTCAACATCAGTTCTGATCGGTGGATA  1019
                |||||| |||||||||||||||||||||||||||||||||||||||||||||||||||||
Sbjct  1659701  AGCCAGCTCTGCTGGTGTATTCCCTTTAGACGGGTCAACATCAGTTCTGATCGGTGGATA  1659760

Query  1020     AGGGCTGGGGGAATGTAGCACTCTTCGGAGTGTGTTATAGCCTCCTGTCGCATACACTGG  1079
                |||||||| ||||||| ||||||||||| |||||||||||||||||||||||||||||||
Sbjct  1659761  AGGGCTGGAGGAATGTGGCACTCTTCGGGGTGTGTTATAGCCTCCTGTCGCATACACTGG  1659820

Query  1080     TTGGGACTGAGGAATGCAGCTCGCCTTTATGGCCGGGGTTCGCCCACGTTCGAGCTTAGG  1139
                ||||||||||||||||||||||||||||||||||||||||||||||||||||||||||||
Sbjct  1659821  TTGGGACTGAGGAATGCAGCTCGCCTTTATGGCCGGGGTTCGCCCACGTTCGAGCTTAGG  1659880

Query  1140     ATGTTGACAAAATGGCTTTAAACGACCCGTCTTGAAACACGGACCAAGGAGTCTAACATA  1199
                ||||||||||||||||||||||||||||||||||||||||||||||||||||||||||||
Sbjct  1659881  ATGTTGACAAAATGGCTTTAAACGACCCGTCTTGAAACACGGACCAAGGAGTCTAACATA  1659940

Query  1200     TCTGCGAGTGTTTGAGTGTCAAACTCGAGCGCGTAATGAAAGTGAATGTAGGAGGGATCC  1259
                ||||||||||||||||||||||||||||||||||||||||||||||||||||||||||||
Sbjct  1659941  TCTGCGAGTGTTTGAGTGTCAAACTCGAGCGCGTAATGAAAGTGAATGTAGGAGGGATCC  1660000

Query  1260     GCAAGGAGCACCTTCGACCGATCCGGATCTTCTGTGATGGATTTGAGTAAGAGCATATAT  1319
                ||||||||||||||||||||||||||||||||||||||||||||||||||||||||||||
Sbjct  1660001  GCAAGGAGCACCTTCGACCGATCCGGATCTTCTGTGATGGATTTGAGTAAGAGCATATAT  1660060

Query  1320     GCTGGGACCCGAAAGATGGTGAACTATGCCTGAATAGGGCGAAGCCAGGGGAAACTCTGG  1379
                ||||||||||||||||||||||||||||||||||||||||||||||||||||||||||||
Sbjct  1660061  GCTGGGACCCGAAAGATGGTGAACTATGCCTGAATAGGGCGAAGCCAGGGGAAACTCTGG  1660120

Query  1380     TGGAGGCTCGTAGCGATTCTGACGTGCAAATCGATCGTCGAATTTGGGTATAGGGGCGAA  1439
                ||||||||||||||||||||||||||||||||||||||||||||||||||||||||||||
Sbjct  1660121  TGGAGGCTCGTAGCGATTCTGACGTGCAAATCGATCGTCGAATTTGGGTATAGGGGCGAA  1660180

Query  1440     AGACTAATCGAACCATCTAGTAGCTGGTTCCTGCCGAAGTTTCCCTCAGGATAGCAGAAA  1499
                ||||||||||||||||||||||||||||||||||||||||||||||||||||||||||||
Sbjct  1660181  AGACTAATCGAACCATCTAGTAGCTGGTTCCTGCCGAAGTTTCCCTCAGGATAGCAGAAA  1660240

Query  1500     CTCGCATCAGTTTTATGAGGTAAAGCGAATGATTAGAGGCCTTGGGGACGAAACGTCCTT  1559
                ||||||||||||||||||||||||||||||||||||||||||||||||||||||||||||
Sbjct  1660241  CTCGCATCAGTTTTATGAGGTAAAGCGAATGATTAGAGGCCTTGGGGACGAAACGTCCTT  1660300

Query  1560     AACCTATTCTCAAACTTTAAATGTGTAAGAAGCACTTGTCACTTAATTGGACGAGCGCAT  1619
                ||||||||||||||||||||||||||||||||||||||||||||||||||||||||||||
Sbjct  1660301  AACCTATTCTCAAACTTTAAATGTGTAAGAAGCACTTGTCACTTAATTGGACGAGCGCAT  1660360

Query  1620     GCGAATGAGAGTTTCTAGTGGGCCATTTTTGGTAAGCAGAACTGGCGATGCGGGATGAAC  1679
                ||||||||||||||||||||||||||||||||||||||||||||||||||||||||||||
Sbjct  1660361  GCGAATGAGAGTTTCTAGTGGGCCATTTTTGGTAAGCAGAACTGGCGATGCGGGATGAAC  1660420

Query  1680     CGATCGTGAGGTTAAGGTGCCGGAATACACGCTCATCAGACACCACAAAAGGTGTTAGTT  1739
                ||||||||||||||||||||||||||||||||||||||||||||||||||||||||||||
Sbjct  1660421  CGATCGTGAGGTTAAGGTGCCGGAATACACGCTCATCAGACACCACAAAAGGTGTTAGTT  1660480

Query  1740     CATCTAGACAGCAGGACGGTGGCCATGGAAGTCGGAATCCGCTAAGGAGTGTGTAACAAC  1799
                ||||||||||||||||||||||||||||||||||||||||||||||||||||||||||||
Sbjct  1660481  CATCTAGACAGCAGGACGGTGGCCATGGAAGTCGGAATCCGCTAAGGAGTGTGTAACAAC  1660540

Query  1800     TCACCTGCCGAATGAACTAGCCCTGAAAATGGATGGCGCTCAAGCGTGTTACCCATACCT  1859
                ||||||||||||||||||||||||||||||||||||||||||||||||||||||||||||
Sbjct  1660541  TCACCTGCCGAATGAACTAGCCCTGAAAATGGATGGCGCTCAAGCGTGTTACCCATACCT  1660600

Query  1860     CACCGTCAGCGTTGTAGTGACGCGCTGACGAGTAGGCAGGCGTGGAGGTCAGTGTAGAAG  1919
                ||||||||||||||||||||||||||||||||||||||||||||||||||||||||||||
Sbjct  1660601  CACCGTCAGCGTTGTAGTGACGCGCTGACGAGTAGGCAGGCGTGGAGGTCAGTGTAGAAG  1660660

Query  1920     CCTAGGCAGTGATGTCGGGTGGAACGGCCTCTAGTGC  1956
                |||||||||||||||||||||||||||||||||||||
Sbjct  1660661  CCTAGGCAGTGATGTCGGGTGGAACGGCCTCTAGTGC  1660697


 Score = 3563 bits (1929),  Expect = 0.0
 Identities = 1948/1957 (99%), Gaps = 1/1957 (0%)
 Strand=Plus/Plus

Query  1        CAAGGTTTCCGTAGGTGAACCTGCGGAAGGATCAGTAGAGAATATTGGACTTCGGTCCAT  60
                |||||||||||||||||||||||||||||||||||||||||||  ||| |||||||||||
Sbjct  1666869  CAAGGTTTCCGTAGGTGAACCTGCGGAAGGATCAGTAGAGAATGCTGGGCTTCGGTCCAT  1666928

Query  61       TTATCTACCCATCTACACCTGTGAACTGTTTATGTGCTTCGGCACGTTTTACACAAACTT  120
                ||||||||||||||||||||||||||||||||||||||||||||||||||||||||||||
Sbjct  1666929  TTATCTACCCATCTACACCTGTGAACTGTTTATGTGCTTCGGCACGTTTTACACAAACTT  1666988

Query  121      CTAAATGTAATGAATGTAATCTTATTATAACAATAATAAAACTTTCAACAACGGATCTCT  180
                ||||||||||||||||||||||||||||||||||||||||||||||||||||||||||||
Sbjct  1666989  CTAAATGTAATGAATGTAATCTTATTATAACAATAATAAAACTTTCAACAACGGATCTCT  1667048

Query  181      TGGCTTCCACATCGATGAAGAACGCAGCGAAATGCGATAAGTAATGTGAATTGCAGAATT  240
                ||||||||||||||||||||||||||||||||||||||||||||||||||||||||||||
Sbjct  1667049  TGGCTTCCACATCGATGAAGAACGCAGCGAAATGCGATAAGTAATGTGAATTGCAGAATT  1667108

Query  241      CAGTGAATCATCGAATCTTTGAACGCAACTTGCGCCCTTTGGTATTCCGAAGGGCATGCC  300
                |||||||||||||| |||||||||||||||||||||||||||||||||||||||||||||
Sbjct  1667109  CAGTGAATCATCGAGTCTTTGAACGCAACTTGCGCCCTTTGGTATTCCGAAGGGCATGCC  1667168

Query  301      TGTTTGAGAGTCATGAAAATCTCAATCCCTCGGGTTTTATTACCTGTTGGACTTGGATTT  360
                ||||||||||||||||||||||||||||||||||||||||||||||||||||||||||||
Sbjct  1667169  TGTTTGAGAGTCATGAAAATCTCAATCCCTCGGGTTTTATTACCTGTTGGACTTGGATTT  1667228

Query  361      GGGTGTTTGCCGCGACCTGCAAAGGACGTCGGCTCGCCTTAAATGTGTTAGTGGGAAGGT  420
                ||||||||||||||||||||||||||||||||||||||||||||||||||||||||||||
Sbjct  1667229  GGGTGTTTGCCGCGACCTGCAAAGGACGTCGGCTCGCCTTAAATGTGTTAGTGGGAAGGT  1667288

Query  421      GATTACCTGTCAGCCCGGCGTAATAAGTTTCGCTGGGCCTATGGGGTAGTCTTCGGCTTG  480
                ||||||||||||||||||||||||||||||||||||||||||||||||||||||||||||
Sbjct  1667289  GATTACCTGTCAGCCCGGCGTAATAAGTTTCGCTGGGCCTATGGGGTAGTCTTCGGCTTG  1667348

Query  481      CTGATAACAACCATCTC-TTTTTGTTTGACCTCAAATCAGGTAGGGCTACCCGCTGAACT  539
                ||||||||||||||||| ||||||||||||||||||||||||||||||||||||||||||
Sbjct  1667349  CTGATAACAACCATCTCTTTTTTGTTTGACCTCAAATCAGGTAGGGCTACCCGCTGAACT  1667408

Query  540      TAAGCATATCAATAAGCGGAGGAAAAGAAACTAACAAGGATTCCCTTAGTAACGGCGAGT  599
                ||||||||||||||||||||||||||||||||||||||||||||||||||||||||||||
Sbjct  1667409  TAAGCATATCAATAAGCGGAGGAAAAGAAACTAACAAGGATTCCCTTAGTAACGGCGAGT  1667468

Query  600      GAACCGGGAAGAGCTCAAATTTGAAATCTGGCGTCCTCCGGGCGTCCGAGTTGTAATCTA  659
                ||||||||||||||||||||||||||||||||||||||||||||||||||||||||||||
Sbjct  1667469  GAACCGGGAAGAGCTCAAATTTGAAATCTGGCGTCCTCCGGGCGTCCGAGTTGTAATCTA  1667528

Query  660      CAGAAACGTTTTCCGTGCTGGACCGTGTCTAAGTCCCTTGGAATAGGGTATCAAAGAGGG  719
                ||||||||||||||||||||||||||||||||||||||||||||||||||||||||||||
Sbjct  1667529  CAGAAACGTTTTCCGTGCTGGACCGTGTCTAAGTCCCTTGGAATAGGGTATCAAAGAGGG  1667588

Query  720      TGACAATCCCGTACTTGACACGATCACCAGTGCTCTGTGATACGTTTTCTACGAGTCGCG  779
                ||||||||||||||||||||||||||||||||||||||||||||||||||||||||||||
Sbjct  1667589  TGACAATCCCGTACTTGACACGATCACCAGTGCTCTGTGATACGTTTTCTACGAGTCGCG  1667648

Query  780      TTACTTGGGAGTGTAGCGCAAAATGGGTGGTAAACTCCATCTAAAGCTAAATATTGGTGG  839
                ||||||||||||||||||||||||||||||||||||||||||||||||||||||||||||
Sbjct  1667649  TTACTTGGGAGTGTAGCGCAAAATGGGTGGTAAACTCCATCTAAAGCTAAATATTGGTGG  1667708

Query  840      AAGACCGATAGCGAACAAGTACCGTGAGGGAAAGATGAAAAGCACTTTGGAAAGAGAGTT  899
                ||||||||||||||||||||||||||||||||||||||||||||||||||||||||||||
Sbjct  1667709  AAGACCGATAGCGAACAAGTACCGTGAGGGAAAGATGAAAAGCACTTTGGAAAGAGAGTT  1667768

Query  900      AAACAGTACGTGAAATTGTTGAAAGGGAAACGATTGAAGTCAGTCGTGTCTATTGGGTTC  959
                ||||||||||||||||||||||||||||||||||||||||||||||||||||||||||||
Sbjct  1667769  AAACAGTACGTGAAATTGTTGAAAGGGAAACGATTGAAGTCAGTCGTGTCTATTGGGTTC  1667828

Query  960      AGCCAGTTCTGCTGGTGTATTCCCTTTAGACGGGTCAACATCAGTTCTGATCGGTGGATA  1019
                |||||| |||||||||||||||||||||||||||||||||||||||||||||||||||||
Sbjct  1667829  AGCCAGCTCTGCTGGTGTATTCCCTTTAGACGGGTCAACATCAGTTCTGATCGGTGGATA  1667888

Query  1020     AGGGCTGGGGGAATGTAGCACTCTTCGGAGTGTGTTATAGCCTCCTGTCGCATACACTGG  1079
                |||||||| ||||||| ||||||||||| |||||||||||||||||||||||||||||||
Sbjct  1667889  AGGGCTGGAGGAATGTGGCACTCTTCGGGGTGTGTTATAGCCTCCTGTCGCATACACTGG  1667948

Query  1080     TTGGGACTGAGGAATGCAGCTCGCCTTTATGGCCGGGGTTCGCCCACGTTCGAGCTTAGG  1139
                ||||||||||||||||||||||||||||||||||||||||||||||||||||||||||||
Sbjct  1667949  TTGGGACTGAGGAATGCAGCTCGCCTTTATGGCCGGGGTTCGCCCACGTTCGAGCTTAGG  1668008

Query  1140     ATGTTGACAAAATGGCTTTAAACGACCCGTCTTGAAACACGGACCAAGGAGTCTAACATA  1199
                ||||||||||||||||||||||||||||||||||||||||||||||||||||||||||||
Sbjct  1668009  ATGTTGACAAAATGGCTTTAAACGACCCGTCTTGAAACACGGACCAAGGAGTCTAACATA  1668068

Query  1200     TCTGCGAGTGTTTGAGTGTCAAACTCGAGCGCGTAATGAAAGTGAATGTAGGAGGGATCC  1259
                ||||||||||||||||||||||||||||||||||||||||||||||||||||||||||||
Sbjct  1668069  TCTGCGAGTGTTTGAGTGTCAAACTCGAGCGCGTAATGAAAGTGAATGTAGGAGGGATCC  1668128

Query  1260     GCAAGGAGCACCTTCGACCGATCCGGATCTTCTGTGATGGATTTGAGTAAGAGCATATAT  1319
                ||||||||||||||||||||||||||||||||||||||||||||||||||||||||||||
Sbjct  1668129  GCAAGGAGCACCTTCGACCGATCCGGATCTTCTGTGATGGATTTGAGTAAGAGCATATAT  1668188

Query  1320     GCTGGGACCCGAAAGATGGTGAACTATGCCTGAATAGGGCGAAGCCAGGGGAAACTCTGG  1379
                ||||||||||||||||||||||||||||||||||||||||||||||||||||||||||||
Sbjct  1668189  GCTGGGACCCGAAAGATGGTGAACTATGCCTGAATAGGGCGAAGCCAGGGGAAACTCTGG  1668248

Query  1380     TGGAGGCTCGTAGCGATTCTGACGTGCAAATCGATCGTCGAATTTGGGTATAGGGGCGAA  1439
                ||||||||||||||||||||||||||||||||||||||||||||||||||||||||||||
Sbjct  1668249  TGGAGGCTCGTAGCGATTCTGACGTGCAAATCGATCGTCGAATTTGGGTATAGGGGCGAA  1668308

Query  1440     AGACTAATCGAACCATCTAGTAGCTGGTTCCTGCCGAAGTTTCCCTCAGGATAGCAGAAA  1499
                ||||||||||||||||||||||||||||||||||||||||||||||||||||||||||||
Sbjct  1668309  AGACTAATCGAACCATCTAGTAGCTGGTTCCTGCCGAAGTTTCCCTCAGGATAGCAGAAA  1668368

Query  1500     CTCGCATCAGTTTTATGAGGTAAAGCGAATGATTAGAGGCCTTGGGGACGAAACGTCCTT  1559
                ||||||||||||||||||||||||||||||||||||||||||||||||||||||||||||
Sbjct  1668369  CTCGCATCAGTTTTATGAGGTAAAGCGAATGATTAGAGGCCTTGGGGACGAAACGTCCTT  1668428

Query  1560     AACCTATTCTCAAACTTTAAATGTGTAAGAAGCACTTGTCACTTAATTGGACGAGCGCAT  1619
                ||||||||||||||||||||||||||||||||||||||||||||||||||||||||||||
Sbjct  1668429  AACCTATTCTCAAACTTTAAATGTGTAAGAAGCACTTGTCACTTAATTGGACGAGCGCAT  1668488

Query  1620     GCGAATGAGAGTTTCTAGTGGGCCATTTTTGGTAAGCAGAACTGGCGATGCGGGATGAAC  1679
                ||||||||||||||||||||||||||||||||||||||||||||||||||||||||||||
Sbjct  1668489  GCGAATGAGAGTTTCTAGTGGGCCATTTTTGGTAAGCAGAACTGGCGATGCGGGATGAAC  1668548

Query  1680     CGATCGTGAGGTTAAGGTGCCGGAATACACGCTCATCAGACACCACAAAAGGTGTTAGTT  1739
                ||||||||||||||||||||||||||||||||||||||||||||||||||||||||||||
Sbjct  1668549  CGATCGTGAGGTTAAGGTGCCGGAATACACGCTCATCAGACACCACAAAAGGTGTTAGTT  1668608

Query  1740     CATCTAGACAGCAGGACGGTGGCCATGGAAGTCGGAATCCGCTAAGGAGTGTGTAACAAC  1799
                ||||||||||||||||||||||||||||||||||||||||||||||||||||||||||||
Sbjct  1668609  CATCTAGACAGCAGGACGGTGGCCATGGAAGTCGGAATCCGCTAAGGAGTGTGTAACAAC  1668668

Query  1800     TCACCTGCCGAATGAACTAGCCCTGAAAATGGATGGCGCTCAAGCGTGTTACCCATACCT  1859
                ||||||||||||||||||||||||||||||||||||||||||||||||||||||||||||
Sbjct  1668669  TCACCTGCCGAATGAACTAGCCCTGAAAATGGATGGCGCTCAAGCGTGTTACCCATACCT  1668728

Query  1860     CACCGTCAGCGTTGTAGTGACGCGCTGACGAGTAGGCAGGCGTGGAGGTCAGTGTAGAAG  1919
                ||||||||||||||||||||||||||||||||||||||||||||||||||||||||||||
Sbjct  1668729  CACCGTCAGCGTTGTAGTGACGCGCTGACGAGTAGGCAGGCGTGGAGGTCAGTGTAGAAG  1668788

Query  1920     CCTAGGCAGTGATGTCGGGTGGAACGGCCTCTAGTGC  1956
                |||||||||||||||||||||||||||||||||||||
Sbjct  1668789  CCTAGGCAGTGATGTCGGGTGGAACGGCCTCTAGTGC  1668825


 Score = 3563 bits (1929),  Expect = 0.0
 Identities = 1948/1957 (99%), Gaps = 1/1957 (0%)
 Strand=Plus/Plus

Query  1        CAAGGTTTCCGTAGGTGAACCTGCGGAAGGATCAGTAGAGAATATTGGACTTCGGTCCAT  60
                |||||||||||||||||||||||||||||||||||||||||||  ||| |||||||||||
Sbjct  1674996  CAAGGTTTCCGTAGGTGAACCTGCGGAAGGATCAGTAGAGAATGCTGGGCTTCGGTCCAT  1675055

Query  61       TTATCTACCCATCTACACCTGTGAACTGTTTATGTGCTTCGGCACGTTTTACACAAACTT  120
                ||||||||||||||||||||||||||||||||||||||||||||||||||||||||||||
Sbjct  1675056  TTATCTACCCATCTACACCTGTGAACTGTTTATGTGCTTCGGCACGTTTTACACAAACTT  1675115

Query  121      CTAAATGTAATGAATGTAATCTTATTATAACAATAATAAAACTTTCAACAACGGATCTCT  180
                ||||||||||||||||||||||||||||||||||||||||||||||||||||||||||||
Sbjct  1675116  CTAAATGTAATGAATGTAATCTTATTATAACAATAATAAAACTTTCAACAACGGATCTCT  1675175

Query  181      TGGCTTCCACATCGATGAAGAACGCAGCGAAATGCGATAAGTAATGTGAATTGCAGAATT  240
                ||||||||||||||||||||||||||||||||||||||||||||||||||||||||||||
Sbjct  1675176  TGGCTTCCACATCGATGAAGAACGCAGCGAAATGCGATAAGTAATGTGAATTGCAGAATT  1675235

Query  241      CAGTGAATCATCGAATCTTTGAACGCAACTTGCGCCCTTTGGTATTCCGAAGGGCATGCC  300
                |||||||||||||| |||||||||||||||||||||||||||||||||||||||||||||
Sbjct  1675236  CAGTGAATCATCGAGTCTTTGAACGCAACTTGCGCCCTTTGGTATTCCGAAGGGCATGCC  1675295

Query  301      TGTTTGAGAGTCATGAAAATCTCAATCCCTCGGGTTTTATTACCTGTTGGACTTGGATTT  360
                ||||||||||||||||||||||||||||||||||||||||||||||||||||||||||||
Sbjct  1675296  TGTTTGAGAGTCATGAAAATCTCAATCCCTCGGGTTTTATTACCTGTTGGACTTGGATTT  1675355

Query  361      GGGTGTTTGCCGCGACCTGCAAAGGACGTCGGCTCGCCTTAAATGTGTTAGTGGGAAGGT  420
                ||||||||||||||||||||||||||||||||||||||||||||||||||||||||||||
Sbjct  1675356  GGGTGTTTGCCGCGACCTGCAAAGGACGTCGGCTCGCCTTAAATGTGTTAGTGGGAAGGT  1675415

Query  421      GATTACCTGTCAGCCCGGCGTAATAAGTTTCGCTGGGCCTATGGGGTAGTCTTCGGCTTG  480
                ||||||||||||||||||||||||||||||||||||||||||||||||||||||||||||
Sbjct  1675416  GATTACCTGTCAGCCCGGCGTAATAAGTTTCGCTGGGCCTATGGGGTAGTCTTCGGCTTG  1675475

Query  481      CTGATAACAACCATCTC-TTTTTGTTTGACCTCAAATCAGGTAGGGCTACCCGCTGAACT  539
                ||||||||||||||||| ||||||||||||||||||||||||||||||||||||||||||
Sbjct  1675476  CTGATAACAACCATCTCTTTTTTGTTTGACCTCAAATCAGGTAGGGCTACCCGCTGAACT  1675535

Query  540      TAAGCATATCAATAAGCGGAGGAAAAGAAACTAACAAGGATTCCCTTAGTAACGGCGAGT  599
                ||||||||||||||||||||||||||||||||||||||||||||||||||||||||||||
Sbjct  1675536  TAAGCATATCAATAAGCGGAGGAAAAGAAACTAACAAGGATTCCCTTAGTAACGGCGAGT  1675595

Query  600      GAACCGGGAAGAGCTCAAATTTGAAATCTGGCGTCCTCCGGGCGTCCGAGTTGTAATCTA  659
                ||||||||||||||||||||||||||||||||||||||||||||||||||||||||||||
Sbjct  1675596  GAACCGGGAAGAGCTCAAATTTGAAATCTGGCGTCCTCCGGGCGTCCGAGTTGTAATCTA  1675655

Query  660      CAGAAACGTTTTCCGTGCTGGACCGTGTCTAAGTCCCTTGGAATAGGGTATCAAAGAGGG  719
                ||||||||||||||||||||||||||||||||||||||||||||||||||||||||||||
Sbjct  1675656  CAGAAACGTTTTCCGTGCTGGACCGTGTCTAAGTCCCTTGGAATAGGGTATCAAAGAGGG  1675715

Query  720      TGACAATCCCGTACTTGACACGATCACCAGTGCTCTGTGATACGTTTTCTACGAGTCGCG  779
                ||||||||||||||||||||||||||||||||||||||||||||||||||||||||||||
Sbjct  1675716  TGACAATCCCGTACTTGACACGATCACCAGTGCTCTGTGATACGTTTTCTACGAGTCGCG  1675775

Query  780      TTACTTGGGAGTGTAGCGCAAAATGGGTGGTAAACTCCATCTAAAGCTAAATATTGGTGG  839
                ||||||||||||||||||||||||||||||||||||||||||||||||||||||||||||
Sbjct  1675776  TTACTTGGGAGTGTAGCGCAAAATGGGTGGTAAACTCCATCTAAAGCTAAATATTGGTGG  1675835

Query  840      AAGACCGATAGCGAACAAGTACCGTGAGGGAAAGATGAAAAGCACTTTGGAAAGAGAGTT  899
                ||||||||||||||||||||||||||||||||||||||||||||||||||||||||||||
Sbjct  1675836  AAGACCGATAGCGAACAAGTACCGTGAGGGAAAGATGAAAAGCACTTTGGAAAGAGAGTT  1675895

Query  900      AAACAGTACGTGAAATTGTTGAAAGGGAAACGATTGAAGTCAGTCGTGTCTATTGGGTTC  959
                ||||||||||||||||||||||||||||||||||||||||||||||||||||||||||||
Sbjct  1675896  AAACAGTACGTGAAATTGTTGAAAGGGAAACGATTGAAGTCAGTCGTGTCTATTGGGTTC  1675955

Query  960      AGCCAGTTCTGCTGGTGTATTCCCTTTAGACGGGTCAACATCAGTTCTGATCGGTGGATA  1019
                |||||| |||||||||||||||||||||||||||||||||||||||||||||||||||||
Sbjct  1675956  AGCCAGCTCTGCTGGTGTATTCCCTTTAGACGGGTCAACATCAGTTCTGATCGGTGGATA  1676015

Query  1020     AGGGCTGGGGGAATGTAGCACTCTTCGGAGTGTGTTATAGCCTCCTGTCGCATACACTGG  1079
                |||||||| ||||||| ||||||||||| |||||||||||||||||||||||||||||||
Sbjct  1676016  AGGGCTGGAGGAATGTGGCACTCTTCGGGGTGTGTTATAGCCTCCTGTCGCATACACTGG  1676075

Query  1080     TTGGGACTGAGGAATGCAGCTCGCCTTTATGGCCGGGGTTCGCCCACGTTCGAGCTTAGG  1139
                ||||||||||||||||||||||||||||||||||||||||||||||||||||||||||||
Sbjct  1676076  TTGGGACTGAGGAATGCAGCTCGCCTTTATGGCCGGGGTTCGCCCACGTTCGAGCTTAGG  1676135

Query  1140     ATGTTGACAAAATGGCTTTAAACGACCCGTCTTGAAACACGGACCAAGGAGTCTAACATA  1199
                ||||||||||||||||||||||||||||||||||||||||||||||||||||||||||||
Sbjct  1676136  ATGTTGACAAAATGGCTTTAAACGACCCGTCTTGAAACACGGACCAAGGAGTCTAACATA  1676195

Query  1200     TCTGCGAGTGTTTGAGTGTCAAACTCGAGCGCGTAATGAAAGTGAATGTAGGAGGGATCC  1259
                ||||||||||||||||||||||||||||||||||||||||||||||||||||||||||||
Sbjct  1676196  TCTGCGAGTGTTTGAGTGTCAAACTCGAGCGCGTAATGAAAGTGAATGTAGGAGGGATCC  1676255

Query  1260     GCAAGGAGCACCTTCGACCGATCCGGATCTTCTGTGATGGATTTGAGTAAGAGCATATAT  1319
                ||||||||||||||||||||||||||||||||||||||||||||||||||||||||||||
Sbjct  1676256  GCAAGGAGCACCTTCGACCGATCCGGATCTTCTGTGATGGATTTGAGTAAGAGCATATAT  1676315

Query  1320     GCTGGGACCCGAAAGATGGTGAACTATGCCTGAATAGGGCGAAGCCAGGGGAAACTCTGG  1379
                ||||||||||||||||||||||||||||||||||||||||||||||||||||||||||||
Sbjct  1676316  GCTGGGACCCGAAAGATGGTGAACTATGCCTGAATAGGGCGAAGCCAGGGGAAACTCTGG  1676375

Query  1380     TGGAGGCTCGTAGCGATTCTGACGTGCAAATCGATCGTCGAATTTGGGTATAGGGGCGAA  1439
                ||||||||||||||||||||||||||||||||||||||||||||||||||||||||||||
Sbjct  1676376  TGGAGGCTCGTAGCGATTCTGACGTGCAAATCGATCGTCGAATTTGGGTATAGGGGCGAA  1676435

Query  1440     AGACTAATCGAACCATCTAGTAGCTGGTTCCTGCCGAAGTTTCCCTCAGGATAGCAGAAA  1499
                ||||||||||||||||||||||||||||||||||||||||||||||||||||||||||||
Sbjct  1676436  AGACTAATCGAACCATCTAGTAGCTGGTTCCTGCCGAAGTTTCCCTCAGGATAGCAGAAA  1676495

Query  1500     CTCGCATCAGTTTTATGAGGTAAAGCGAATGATTAGAGGCCTTGGGGACGAAACGTCCTT  1559
                ||||||||||||||||||||||||||||||||||||||||||||||||||||||||||||
Sbjct  1676496  CTCGCATCAGTTTTATGAGGTAAAGCGAATGATTAGAGGCCTTGGGGACGAAACGTCCTT  1676555

Query  1560     AACCTATTCTCAAACTTTAAATGTGTAAGAAGCACTTGTCACTTAATTGGACGAGCGCAT  1619
                ||||||||||||||||||||||||||||||||||||||||||||||||||||||||||||
Sbjct  1676556  AACCTATTCTCAAACTTTAAATGTGTAAGAAGCACTTGTCACTTAATTGGACGAGCGCAT  1676615

Query  1620     GCGAATGAGAGTTTCTAGTGGGCCATTTTTGGTAAGCAGAACTGGCGATGCGGGATGAAC  1679
                ||||||||||||||||||||||||||||||||||||||||||||||||||||||||||||
Sbjct  1676616  GCGAATGAGAGTTTCTAGTGGGCCATTTTTGGTAAGCAGAACTGGCGATGCGGGATGAAC  1676675

Query  1680     CGATCGTGAGGTTAAGGTGCCGGAATACACGCTCATCAGACACCACAAAAGGTGTTAGTT  1739
                ||||||||||||||||||||||||||||||||||||||||||||||||||||||||||||
Sbjct  1676676  CGATCGTGAGGTTAAGGTGCCGGAATACACGCTCATCAGACACCACAAAAGGTGTTAGTT  1676735

Query  1740     CATCTAGACAGCAGGACGGTGGCCATGGAAGTCGGAATCCGCTAAGGAGTGTGTAACAAC  1799
                ||||||||||||||||||||||||||||||||||||||||||||||||||||||||||||
Sbjct  1676736  CATCTAGACAGCAGGACGGTGGCCATGGAAGTCGGAATCCGCTAAGGAGTGTGTAACAAC  1676795

Query  1800     TCACCTGCCGAATGAACTAGCCCTGAAAATGGATGGCGCTCAAGCGTGTTACCCATACCT  1859
                ||||||||||||||||||||||||||||||||||||||||||||||||||||||||||||
Sbjct  1676796  TCACCTGCCGAATGAACTAGCCCTGAAAATGGATGGCGCTCAAGCGTGTTACCCATACCT  1676855

Query  1860     CACCGTCAGCGTTGTAGTGACGCGCTGACGAGTAGGCAGGCGTGGAGGTCAGTGTAGAAG  1919
                ||||||||||||||||||||||||||||||||||||||||||||||||||||||||||||
Sbjct  1676856  CACCGTCAGCGTTGTAGTGACGCGCTGACGAGTAGGCAGGCGTGGAGGTCAGTGTAGAAG  1676915

Query  1920     CCTAGGCAGTGATGTCGGGTGGAACGGCCTCTAGTGC  1956
                |||||||||||||||||||||||||||||||||||||
Sbjct  1676916  CCTAGGCAGTGATGTCGGGTGGAACGGCCTCTAGTGC  1676952


 Score = 3563 bits (1929),  Expect = 0.0
 Identities = 1948/1957 (99%), Gaps = 1/1957 (0%)
 Strand=Plus/Plus

Query  1        CAAGGTTTCCGTAGGTGAACCTGCGGAAGGATCAGTAGAGAATATTGGACTTCGGTCCAT  60
                |||||||||||||||||||||||||||||||||||||||||||  ||| |||||||||||
Sbjct  1683124  CAAGGTTTCCGTAGGTGAACCTGCGGAAGGATCAGTAGAGAATGCTGGGCTTCGGTCCAT  1683183

Query  61       TTATCTACCCATCTACACCTGTGAACTGTTTATGTGCTTCGGCACGTTTTACACAAACTT  120
                ||||||||||||||||||||||||||||||||||||||||||||||||||||||||||||
Sbjct  1683184  TTATCTACCCATCTACACCTGTGAACTGTTTATGTGCTTCGGCACGTTTTACACAAACTT  1683243

Query  121      CTAAATGTAATGAATGTAATCTTATTATAACAATAATAAAACTTTCAACAACGGATCTCT  180
                ||||||||||||||||||||||||||||||||||||||||||||||||||||||||||||
Sbjct  1683244  CTAAATGTAATGAATGTAATCTTATTATAACAATAATAAAACTTTCAACAACGGATCTCT  1683303

Query  181      TGGCTTCCACATCGATGAAGAACGCAGCGAAATGCGATAAGTAATGTGAATTGCAGAATT  240
                ||||||||||||||||||||||||||||||||||||||||||||||||||||||||||||
Sbjct  1683304  TGGCTTCCACATCGATGAAGAACGCAGCGAAATGCGATAAGTAATGTGAATTGCAGAATT  1683363

Query  241      CAGTGAATCATCGAATCTTTGAACGCAACTTGCGCCCTTTGGTATTCCGAAGGGCATGCC  300
                |||||||||||||| |||||||||||||||||||||||||||||||||||||||||||||
Sbjct  1683364  CAGTGAATCATCGAGTCTTTGAACGCAACTTGCGCCCTTTGGTATTCCGAAGGGCATGCC  1683423

Query  301      TGTTTGAGAGTCATGAAAATCTCAATCCCTCGGGTTTTATTACCTGTTGGACTTGGATTT  360
                ||||||||||||||||||||||||||||||||||||||||||||||||||||||||||||
Sbjct  1683424  TGTTTGAGAGTCATGAAAATCTCAATCCCTCGGGTTTTATTACCTGTTGGACTTGGATTT  1683483

Query  361      GGGTGTTTGCCGCGACCTGCAAAGGACGTCGGCTCGCCTTAAATGTGTTAGTGGGAAGGT  420
                ||||||||||||||||||||||||||||||||||||||||||||||||||||||||||||
Sbjct  1683484  GGGTGTTTGCCGCGACCTGCAAAGGACGTCGGCTCGCCTTAAATGTGTTAGTGGGAAGGT  1683543

Query  421      GATTACCTGTCAGCCCGGCGTAATAAGTTTCGCTGGGCCTATGGGGTAGTCTTCGGCTTG  480
                ||||||||||||||||||||||||||||||||||||||||||||||||||||||||||||
Sbjct  1683544  GATTACCTGTCAGCCCGGCGTAATAAGTTTCGCTGGGCCTATGGGGTAGTCTTCGGCTTG  1683603

Query  481      CTGATAACAACCATCTC-TTTTTGTTTGACCTCAAATCAGGTAGGGCTACCCGCTGAACT  539
                ||||||||||||||||| ||||||||||||||||||||||||||||||||||||||||||
Sbjct  1683604  CTGATAACAACCATCTCTTTTTTGTTTGACCTCAAATCAGGTAGGGCTACCCGCTGAACT  1683663

Query  540      TAAGCATATCAATAAGCGGAGGAAAAGAAACTAACAAGGATTCCCTTAGTAACGGCGAGT  599
                ||||||||||||||||||||||||||||||||||||||||||||||||||||||||||||
Sbjct  1683664  TAAGCATATCAATAAGCGGAGGAAAAGAAACTAACAAGGATTCCCTTAGTAACGGCGAGT  1683723

Query  600      GAACCGGGAAGAGCTCAAATTTGAAATCTGGCGTCCTCCGGGCGTCCGAGTTGTAATCTA  659
                ||||||||||||||||||||||||||||||||||||||||||||||||||||||||||||
Sbjct  1683724  GAACCGGGAAGAGCTCAAATTTGAAATCTGGCGTCCTCCGGGCGTCCGAGTTGTAATCTA  1683783

Query  660      CAGAAACGTTTTCCGTGCTGGACCGTGTCTAAGTCCCTTGGAATAGGGTATCAAAGAGGG  719
                ||||||||||||||||||||||||||||||||||||||||||||||||||||||||||||
Sbjct  1683784  CAGAAACGTTTTCCGTGCTGGACCGTGTCTAAGTCCCTTGGAATAGGGTATCAAAGAGGG  1683843

Query  720      TGACAATCCCGTACTTGACACGATCACCAGTGCTCTGTGATACGTTTTCTACGAGTCGCG  779
                ||||||||||||||||||||||||||||||||||||||||||||||||||||||||||||
Sbjct  1683844  TGACAATCCCGTACTTGACACGATCACCAGTGCTCTGTGATACGTTTTCTACGAGTCGCG  1683903

Query  780      TTACTTGGGAGTGTAGCGCAAAATGGGTGGTAAACTCCATCTAAAGCTAAATATTGGTGG  839
                ||||||||||||||||||||||||||||||||||||||||||||||||||||||||||||
Sbjct  1683904  TTACTTGGGAGTGTAGCGCAAAATGGGTGGTAAACTCCATCTAAAGCTAAATATTGGTGG  1683963

Query  840      AAGACCGATAGCGAACAAGTACCGTGAGGGAAAGATGAAAAGCACTTTGGAAAGAGAGTT  899
                ||||||||||||||||||||||||||||||||||||||||||||||||||||||||||||
Sbjct  1683964  AAGACCGATAGCGAACAAGTACCGTGAGGGAAAGATGAAAAGCACTTTGGAAAGAGAGTT  1684023

Query  900      AAACAGTACGTGAAATTGTTGAAAGGGAAACGATTGAAGTCAGTCGTGTCTATTGGGTTC  959
                ||||||||||||||||||||||||||||||||||||||||||||||||||||||||||||
Sbjct  1684024  AAACAGTACGTGAAATTGTTGAAAGGGAAACGATTGAAGTCAGTCGTGTCTATTGGGTTC  1684083

Query  960      AGCCAGTTCTGCTGGTGTATTCCCTTTAGACGGGTCAACATCAGTTCTGATCGGTGGATA  1019
                |||||| |||||||||||||||||||||||||||||||||||||||||||||||||||||
Sbjct  1684084  AGCCAGCTCTGCTGGTGTATTCCCTTTAGACGGGTCAACATCAGTTCTGATCGGTGGATA  1684143

Query  1020     AGGGCTGGGGGAATGTAGCACTCTTCGGAGTGTGTTATAGCCTCCTGTCGCATACACTGG  1079
                |||||||| ||||||| ||||||||||| |||||||||||||||||||||||||||||||
Sbjct  1684144  AGGGCTGGAGGAATGTGGCACTCTTCGGGGTGTGTTATAGCCTCCTGTCGCATACACTGG  1684203

Query  1080     TTGGGACTGAGGAATGCAGCTCGCCTTTATGGCCGGGGTTCGCCCACGTTCGAGCTTAGG  1139
                ||||||||||||||||||||||||||||||||||||||||||||||||||||||||||||
Sbjct  1684204  TTGGGACTGAGGAATGCAGCTCGCCTTTATGGCCGGGGTTCGCCCACGTTCGAGCTTAGG  1684263

Query  1140     ATGTTGACAAAATGGCTTTAAACGACCCGTCTTGAAACACGGACCAAGGAGTCTAACATA  1199
                ||||||||||||||||||||||||||||||||||||||||||||||||||||||||||||
Sbjct  1684264  ATGTTGACAAAATGGCTTTAAACGACCCGTCTTGAAACACGGACCAAGGAGTCTAACATA  1684323

Query  1200     TCTGCGAGTGTTTGAGTGTCAAACTCGAGCGCGTAATGAAAGTGAATGTAGGAGGGATCC  1259
                ||||||||||||||||||||||||||||||||||||||||||||||||||||||||||||
Sbjct  1684324  TCTGCGAGTGTTTGAGTGTCAAACTCGAGCGCGTAATGAAAGTGAATGTAGGAGGGATCC  1684383

Query  1260     GCAAGGAGCACCTTCGACCGATCCGGATCTTCTGTGATGGATTTGAGTAAGAGCATATAT  1319
                ||||||||||||||||||||||||||||||||||||||||||||||||||||||||||||
Sbjct  1684384  GCAAGGAGCACCTTCGACCGATCCGGATCTTCTGTGATGGATTTGAGTAAGAGCATATAT  1684443

Query  1320     GCTGGGACCCGAAAGATGGTGAACTATGCCTGAATAGGGCGAAGCCAGGGGAAACTCTGG  1379
                ||||||||||||||||||||||||||||||||||||||||||||||||||||||||||||
Sbjct  1684444  GCTGGGACCCGAAAGATGGTGAACTATGCCTGAATAGGGCGAAGCCAGGGGAAACTCTGG  1684503

Query  1380     TGGAGGCTCGTAGCGATTCTGACGTGCAAATCGATCGTCGAATTTGGGTATAGGGGCGAA  1439
                ||||||||||||||||||||||||||||||||||||||||||||||||||||||||||||
Sbjct  1684504  TGGAGGCTCGTAGCGATTCTGACGTGCAAATCGATCGTCGAATTTGGGTATAGGGGCGAA  1684563

Query  1440     AGACTAATCGAACCATCTAGTAGCTGGTTCCTGCCGAAGTTTCCCTCAGGATAGCAGAAA  1499
                ||||||||||||||||||||||||||||||||||||||||||||||||||||||||||||
Sbjct  1684564  AGACTAATCGAACCATCTAGTAGCTGGTTCCTGCCGAAGTTTCCCTCAGGATAGCAGAAA  1684623

Query  1500     CTCGCATCAGTTTTATGAGGTAAAGCGAATGATTAGAGGCCTTGGGGACGAAACGTCCTT  1559
                ||||||||||||||||||||||||||||||||||||||||||||||||||||||||||||
Sbjct  1684624  CTCGCATCAGTTTTATGAGGTAAAGCGAATGATTAGAGGCCTTGGGGACGAAACGTCCTT  1684683

Query  1560     AACCTATTCTCAAACTTTAAATGTGTAAGAAGCACTTGTCACTTAATTGGACGAGCGCAT  1619
                ||||||||||||||||||||||||||||||||||||||||||||||||||||||||||||
Sbjct  1684684  AACCTATTCTCAAACTTTAAATGTGTAAGAAGCACTTGTCACTTAATTGGACGAGCGCAT  1684743

Query  1620     GCGAATGAGAGTTTCTAGTGGGCCATTTTTGGTAAGCAGAACTGGCGATGCGGGATGAAC  1679
                ||||||||||||||||||||||||||||||||||||||||||||||||||||||||||||
Sbjct  1684744  GCGAATGAGAGTTTCTAGTGGGCCATTTTTGGTAAGCAGAACTGGCGATGCGGGATGAAC  1684803

Query  1680     CGATCGTGAGGTTAAGGTGCCGGAATACACGCTCATCAGACACCACAAAAGGTGTTAGTT  1739
                ||||||||||||||||||||||||||||||||||||||||||||||||||||||||||||
Sbjct  1684804  CGATCGTGAGGTTAAGGTGCCGGAATACACGCTCATCAGACACCACAAAAGGTGTTAGTT  1684863

Query  1740     CATCTAGACAGCAGGACGGTGGCCATGGAAGTCGGAATCCGCTAAGGAGTGTGTAACAAC  1799
                ||||||||||||||||||||||||||||||||||||||||||||||||||||||||||||
Sbjct  1684864  CATCTAGACAGCAGGACGGTGGCCATGGAAGTCGGAATCCGCTAAGGAGTGTGTAACAAC  1684923

Query  1800     TCACCTGCCGAATGAACTAGCCCTGAAAATGGATGGCGCTCAAGCGTGTTACCCATACCT  1859
                ||||||||||||||||||||||||||||||||||||||||||||||||||||||||||||
Sbjct  1684924  TCACCTGCCGAATGAACTAGCCCTGAAAATGGATGGCGCTCAAGCGTGTTACCCATACCT  1684983

Query  1860     CACCGTCAGCGTTGTAGTGACGCGCTGACGAGTAGGCAGGCGTGGAGGTCAGTGTAGAAG  1919
                ||||||||||||||||||||||||||||||||||||||||||||||||||||||||||||
Sbjct  1684984  CACCGTCAGCGTTGTAGTGACGCGCTGACGAGTAGGCAGGCGTGGAGGTCAGTGTAGAAG  1685043

Query  1920     CCTAGGCAGTGATGTCGGGTGGAACGGCCTCTAGTGC  1956
                |||||||||||||||||||||||||||||||||||||
Sbjct  1685044  CCTAGGCAGTGATGTCGGGTGGAACGGCCTCTAGTGC  1685080


 Score = 3563 bits (1929),  Expect = 0.0
 Identities = 1948/1957 (99%), Gaps = 1/1957 (0%)
 Strand=Plus/Plus

Query  1        CAAGGTTTCCGTAGGTGAACCTGCGGAAGGATCAGTAGAGAATATTGGACTTCGGTCCAT  60
                |||||||||||||||||||||||||||||||||||||||||||  ||| |||||||||||
Sbjct  1691251  CAAGGTTTCCGTAGGTGAACCTGCGGAAGGATCAGTAGAGAATGCTGGGCTTCGGTCCAT  1691310

Query  61       TTATCTACCCATCTACACCTGTGAACTGTTTATGTGCTTCGGCACGTTTTACACAAACTT  120
                ||||||||||||||||||||||||||||||||||||||||||||||||||||||||||||
Sbjct  1691311  TTATCTACCCATCTACACCTGTGAACTGTTTATGTGCTTCGGCACGTTTTACACAAACTT  1691370

Query  121      CTAAATGTAATGAATGTAATCTTATTATAACAATAATAAAACTTTCAACAACGGATCTCT  180
                ||||||||||||||||||||||||||||||||||||||||||||||||||||||||||||
Sbjct  1691371  CTAAATGTAATGAATGTAATCTTATTATAACAATAATAAAACTTTCAACAACGGATCTCT  1691430

Query  181      TGGCTTCCACATCGATGAAGAACGCAGCGAAATGCGATAAGTAATGTGAATTGCAGAATT  240
                ||||||||||||||||||||||||||||||||||||||||||||||||||||||||||||
Sbjct  1691431  TGGCTTCCACATCGATGAAGAACGCAGCGAAATGCGATAAGTAATGTGAATTGCAGAATT  1691490

Query  241      CAGTGAATCATCGAATCTTTGAACGCAACTTGCGCCCTTTGGTATTCCGAAGGGCATGCC  300
                |||||||||||||| |||||||||||||||||||||||||||||||||||||||||||||
Sbjct  1691491  CAGTGAATCATCGAGTCTTTGAACGCAACTTGCGCCCTTTGGTATTCCGAAGGGCATGCC  1691550

Query  301      TGTTTGAGAGTCATGAAAATCTCAATCCCTCGGGTTTTATTACCTGTTGGACTTGGATTT  360
                ||||||||||||||||||||||||||||||||||||||||||||||||||||||||||||
Sbjct  1691551  TGTTTGAGAGTCATGAAAATCTCAATCCCTCGGGTTTTATTACCTGTTGGACTTGGATTT  1691610

Query  361      GGGTGTTTGCCGCGACCTGCAAAGGACGTCGGCTCGCCTTAAATGTGTTAGTGGGAAGGT  420
                ||||||||||||||||||||||||||||||||||||||||||||||||||||||||||||
Sbjct  1691611  GGGTGTTTGCCGCGACCTGCAAAGGACGTCGGCTCGCCTTAAATGTGTTAGTGGGAAGGT  1691670

Query  421      GATTACCTGTCAGCCCGGCGTAATAAGTTTCGCTGGGCCTATGGGGTAGTCTTCGGCTTG  480
                ||||||||||||||||||||||||||||||||||||||||||||||||||||||||||||
Sbjct  1691671  GATTACCTGTCAGCCCGGCGTAATAAGTTTCGCTGGGCCTATGGGGTAGTCTTCGGCTTG  1691730

Query  481      CTGATAACAACCATCTC-TTTTTGTTTGACCTCAAATCAGGTAGGGCTACCCGCTGAACT  539
                ||||||||||||||||| ||||||||||||||||||||||||||||||||||||||||||
Sbjct  1691731  CTGATAACAACCATCTCTTTTTTGTTTGACCTCAAATCAGGTAGGGCTACCCGCTGAACT  1691790

Query  540      TAAGCATATCAATAAGCGGAGGAAAAGAAACTAACAAGGATTCCCTTAGTAACGGCGAGT  599
                ||||||||||||||||||||||||||||||||||||||||||||||||||||||||||||
Sbjct  1691791  TAAGCATATCAATAAGCGGAGGAAAAGAAACTAACAAGGATTCCCTTAGTAACGGCGAGT  1691850

Query  600      GAACCGGGAAGAGCTCAAATTTGAAATCTGGCGTCCTCCGGGCGTCCGAGTTGTAATCTA  659
                ||||||||||||||||||||||||||||||||||||||||||||||||||||||||||||
Sbjct  1691851  GAACCGGGAAGAGCTCAAATTTGAAATCTGGCGTCCTCCGGGCGTCCGAGTTGTAATCTA  1691910

Query  660      CAGAAACGTTTTCCGTGCTGGACCGTGTCTAAGTCCCTTGGAATAGGGTATCAAAGAGGG  719
                ||||||||||||||||||||||||||||||||||||||||||||||||||||||||||||
Sbjct  1691911  CAGAAACGTTTTCCGTGCTGGACCGTGTCTAAGTCCCTTGGAATAGGGTATCAAAGAGGG  1691970

Query  720      TGACAATCCCGTACTTGACACGATCACCAGTGCTCTGTGATACGTTTTCTACGAGTCGCG  779
                ||||||||||||||||||||||||||||||||||||||||||||||||||||||||||||
Sbjct  1691971  TGACAATCCCGTACTTGACACGATCACCAGTGCTCTGTGATACGTTTTCTACGAGTCGCG  1692030

Query  780      TTACTTGGGAGTGTAGCGCAAAATGGGTGGTAAACTCCATCTAAAGCTAAATATTGGTGG  839
                ||||||||||||||||||||||||||||||||||||||||||||||||||||||||||||
Sbjct  1692031  TTACTTGGGAGTGTAGCGCAAAATGGGTGGTAAACTCCATCTAAAGCTAAATATTGGTGG  1692090

Query  840      AAGACCGATAGCGAACAAGTACCGTGAGGGAAAGATGAAAAGCACTTTGGAAAGAGAGTT  899
                ||||||||||||||||||||||||||||||||||||||||||||||||||||||||||||
Sbjct  1692091  AAGACCGATAGCGAACAAGTACCGTGAGGGAAAGATGAAAAGCACTTTGGAAAGAGAGTT  1692150

Query  900      AAACAGTACGTGAAATTGTTGAAAGGGAAACGATTGAAGTCAGTCGTGTCTATTGGGTTC  959
                ||||||||||||||||||||||||||||||||||||||||||||||||||||||||||||
Sbjct  1692151  AAACAGTACGTGAAATTGTTGAAAGGGAAACGATTGAAGTCAGTCGTGTCTATTGGGTTC  1692210

Query  960      AGCCAGTTCTGCTGGTGTATTCCCTTTAGACGGGTCAACATCAGTTCTGATCGGTGGATA  1019
                |||||| |||||||||||||||||||||||||||||||||||||||||||||||||||||
Sbjct  1692211  AGCCAGCTCTGCTGGTGTATTCCCTTTAGACGGGTCAACATCAGTTCTGATCGGTGGATA  1692270

Query  1020     AGGGCTGGGGGAATGTAGCACTCTTCGGAGTGTGTTATAGCCTCCTGTCGCATACACTGG  1079
                |||||||| ||||||| ||||||||||| |||||||||||||||||||||||||||||||
Sbjct  1692271  AGGGCTGGAGGAATGTGGCACTCTTCGGGGTGTGTTATAGCCTCCTGTCGCATACACTGG  1692330

Query  1080     TTGGGACTGAGGAATGCAGCTCGCCTTTATGGCCGGGGTTCGCCCACGTTCGAGCTTAGG  1139
                ||||||||||||||||||||||||||||||||||||||||||||||||||||||||||||
Sbjct  1692331  TTGGGACTGAGGAATGCAGCTCGCCTTTATGGCCGGGGTTCGCCCACGTTCGAGCTTAGG  1692390

Query  1140     ATGTTGACAAAATGGCTTTAAACGACCCGTCTTGAAACACGGACCAAGGAGTCTAACATA  1199
                ||||||||||||||||||||||||||||||||||||||||||||||||||||||||||||
Sbjct  1692391  ATGTTGACAAAATGGCTTTAAACGACCCGTCTTGAAACACGGACCAAGGAGTCTAACATA  1692450

Query  1200     TCTGCGAGTGTTTGAGTGTCAAACTCGAGCGCGTAATGAAAGTGAATGTAGGAGGGATCC  1259
                ||||||||||||||||||||||||||||||||||||||||||||||||||||||||||||
Sbjct  1692451  TCTGCGAGTGTTTGAGTGTCAAACTCGAGCGCGTAATGAAAGTGAATGTAGGAGGGATCC  1692510

Query  1260     GCAAGGAGCACCTTCGACCGATCCGGATCTTCTGTGATGGATTTGAGTAAGAGCATATAT  1319
                ||||||||||||||||||||||||||||||||||||||||||||||||||||||||||||
Sbjct  1692511  GCAAGGAGCACCTTCGACCGATCCGGATCTTCTGTGATGGATTTGAGTAAGAGCATATAT  1692570

Query  1320     GCTGGGACCCGAAAGATGGTGAACTATGCCTGAATAGGGCGAAGCCAGGGGAAACTCTGG  1379
                ||||||||||||||||||||||||||||||||||||||||||||||||||||||||||||
Sbjct  1692571  GCTGGGACCCGAAAGATGGTGAACTATGCCTGAATAGGGCGAAGCCAGGGGAAACTCTGG  1692630

Query  1380     TGGAGGCTCGTAGCGATTCTGACGTGCAAATCGATCGTCGAATTTGGGTATAGGGGCGAA  1439
                ||||||||||||||||||||||||||||||||||||||||||||||||||||||||||||
Sbjct  1692631  TGGAGGCTCGTAGCGATTCTGACGTGCAAATCGATCGTCGAATTTGGGTATAGGGGCGAA  1692690

Query  1440     AGACTAATCGAACCATCTAGTAGCTGGTTCCTGCCGAAGTTTCCCTCAGGATAGCAGAAA  1499
                ||||||||||||||||||||||||||||||||||||||||||||||||||||||||||||
Sbjct  1692691  AGACTAATCGAACCATCTAGTAGCTGGTTCCTGCCGAAGTTTCCCTCAGGATAGCAGAAA  1692750

Query  1500     CTCGCATCAGTTTTATGAGGTAAAGCGAATGATTAGAGGCCTTGGGGACGAAACGTCCTT  1559
                ||||||||||||||||||||||||||||||||||||||||||||||||||||||||||||
Sbjct  1692751  CTCGCATCAGTTTTATGAGGTAAAGCGAATGATTAGAGGCCTTGGGGACGAAACGTCCTT  1692810

Query  1560     AACCTATTCTCAAACTTTAAATGTGTAAGAAGCACTTGTCACTTAATTGGACGAGCGCAT  1619
                ||||||||||||||||||||||||||||||||||||||||||||||||||||||||||||
Sbjct  1692811  AACCTATTCTCAAACTTTAAATGTGTAAGAAGCACTTGTCACTTAATTGGACGAGCGCAT  1692870

Query  1620     GCGAATGAGAGTTTCTAGTGGGCCATTTTTGGTAAGCAGAACTGGCGATGCGGGATGAAC  1679
                ||||||||||||||||||||||||||||||||||||||||||||||||||||||||||||
Sbjct  1692871  GCGAATGAGAGTTTCTAGTGGGCCATTTTTGGTAAGCAGAACTGGCGATGCGGGATGAAC  1692930

Query  1680     CGATCGTGAGGTTAAGGTGCCGGAATACACGCTCATCAGACACCACAAAAGGTGTTAGTT  1739
                ||||||||||||||||||||||||||||||||||||||||||||||||||||||||||||
Sbjct  1692931  CGATCGTGAGGTTAAGGTGCCGGAATACACGCTCATCAGACACCACAAAAGGTGTTAGTT  1692990

Query  1740     CATCTAGACAGCAGGACGGTGGCCATGGAAGTCGGAATCCGCTAAGGAGTGTGTAACAAC  1799
                ||||||||||||||||||||||||||||||||||||||||||||||||||||||||||||
Sbjct  1692991  CATCTAGACAGCAGGACGGTGGCCATGGAAGTCGGAATCCGCTAAGGAGTGTGTAACAAC  1693050

Query  1800     TCACCTGCCGAATGAACTAGCCCTGAAAATGGATGGCGCTCAAGCGTGTTACCCATACCT  1859
                ||||||||||||||||||||||||||||||||||||||||||||||||||||||||||||
Sbjct  1693051  TCACCTGCCGAATGAACTAGCCCTGAAAATGGATGGCGCTCAAGCGTGTTACCCATACCT  1693110

Query  1860     CACCGTCAGCGTTGTAGTGACGCGCTGACGAGTAGGCAGGCGTGGAGGTCAGTGTAGAAG  1919
                ||||||||||||||||||||||||||||||||||||||||||||||||||||||||||||
Sbjct  1693111  CACCGTCAGCGTTGTAGTGACGCGCTGACGAGTAGGCAGGCGTGGAGGTCAGTGTAGAAG  1693170

Query  1920     CCTAGGCAGTGATGTCGGGTGGAACGGCCTCTAGTGC  1956
                |||||||||||||||||||||||||||||||||||||
Sbjct  1693171  CCTAGGCAGTGATGTCGGGTGGAACGGCCTCTAGTGC  1693207


 Score = 3563 bits (1929),  Expect = 0.0
 Identities = 1948/1957 (99%), Gaps = 1/1957 (0%)
 Strand=Plus/Plus

Query  1        CAAGGTTTCCGTAGGTGAACCTGCGGAAGGATCAGTAGAGAATATTGGACTTCGGTCCAT  60
                |||||||||||||||||||||||||||||||||||||||||||  ||| |||||||||||
Sbjct  1699378  CAAGGTTTCCGTAGGTGAACCTGCGGAAGGATCAGTAGAGAATGCTGGGCTTCGGTCCAT  1699437

Query  61       TTATCTACCCATCTACACCTGTGAACTGTTTATGTGCTTCGGCACGTTTTACACAAACTT  120
                ||||||||||||||||||||||||||||||||||||||||||||||||||||||||||||
Sbjct  1699438  TTATCTACCCATCTACACCTGTGAACTGTTTATGTGCTTCGGCACGTTTTACACAAACTT  1699497

Query  121      CTAAATGTAATGAATGTAATCTTATTATAACAATAATAAAACTTTCAACAACGGATCTCT  180
                ||||||||||||||||||||||||||||||||||||||||||||||||||||||||||||
Sbjct  1699498  CTAAATGTAATGAATGTAATCTTATTATAACAATAATAAAACTTTCAACAACGGATCTCT  1699557

Query  181      TGGCTTCCACATCGATGAAGAACGCAGCGAAATGCGATAAGTAATGTGAATTGCAGAATT  240
                ||||||||||||||||||||||||||||||||||||||||||||||||||||||||||||
Sbjct  1699558  TGGCTTCCACATCGATGAAGAACGCAGCGAAATGCGATAAGTAATGTGAATTGCAGAATT  1699617

Query  241      CAGTGAATCATCGAATCTTTGAACGCAACTTGCGCCCTTTGGTATTCCGAAGGGCATGCC  300
                |||||||||||||| |||||||||||||||||||||||||||||||||||||||||||||
Sbjct  1699618  CAGTGAATCATCGAGTCTTTGAACGCAACTTGCGCCCTTTGGTATTCCGAAGGGCATGCC  1699677

Query  301      TGTTTGAGAGTCATGAAAATCTCAATCCCTCGGGTTTTATTACCTGTTGGACTTGGATTT  360
                ||||||||||||||||||||||||||||||||||||||||||||||||||||||||||||
Sbjct  1699678  TGTTTGAGAGTCATGAAAATCTCAATCCCTCGGGTTTTATTACCTGTTGGACTTGGATTT  1699737

Query  361      GGGTGTTTGCCGCGACCTGCAAAGGACGTCGGCTCGCCTTAAATGTGTTAGTGGGAAGGT  420
                ||||||||||||||||||||||||||||||||||||||||||||||||||||||||||||
Sbjct  1699738  GGGTGTTTGCCGCGACCTGCAAAGGACGTCGGCTCGCCTTAAATGTGTTAGTGGGAAGGT  1699797

Query  421      GATTACCTGTCAGCCCGGCGTAATAAGTTTCGCTGGGCCTATGGGGTAGTCTTCGGCTTG  480
                ||||||||||||||||||||||||||||||||||||||||||||||||||||||||||||
Sbjct  1699798  GATTACCTGTCAGCCCGGCGTAATAAGTTTCGCTGGGCCTATGGGGTAGTCTTCGGCTTG  1699857

Query  481      CTGATAACAACCATCTC-TTTTTGTTTGACCTCAAATCAGGTAGGGCTACCCGCTGAACT  539
                ||||||||||||||||| ||||||||||||||||||||||||||||||||||||||||||
Sbjct  1699858  CTGATAACAACCATCTCTTTTTTGTTTGACCTCAAATCAGGTAGGGCTACCCGCTGAACT  1699917

Query  540      TAAGCATATCAATAAGCGGAGGAAAAGAAACTAACAAGGATTCCCTTAGTAACGGCGAGT  599
                ||||||||||||||||||||||||||||||||||||||||||||||||||||||||||||
Sbjct  1699918  TAAGCATATCAATAAGCGGAGGAAAAGAAACTAACAAGGATTCCCTTAGTAACGGCGAGT  1699977

Query  600      GAACCGGGAAGAGCTCAAATTTGAAATCTGGCGTCCTCCGGGCGTCCGAGTTGTAATCTA  659
                ||||||||||||||||||||||||||||||||||||||||||||||||||||||||||||
Sbjct  1699978  GAACCGGGAAGAGCTCAAATTTGAAATCTGGCGTCCTCCGGGCGTCCGAGTTGTAATCTA  1700037

Query  660      CAGAAACGTTTTCCGTGCTGGACCGTGTCTAAGTCCCTTGGAATAGGGTATCAAAGAGGG  719
                ||||||||||||||||||||||||||||||||||||||||||||||||||||||||||||
Sbjct  1700038  CAGAAACGTTTTCCGTGCTGGACCGTGTCTAAGTCCCTTGGAATAGGGTATCAAAGAGGG  1700097

Query  720      TGACAATCCCGTACTTGACACGATCACCAGTGCTCTGTGATACGTTTTCTACGAGTCGCG  779
                ||||||||||||||||||||||||||||||||||||||||||||||||||||||||||||
Sbjct  1700098  TGACAATCCCGTACTTGACACGATCACCAGTGCTCTGTGATACGTTTTCTACGAGTCGCG  1700157

Query  780      TTACTTGGGAGTGTAGCGCAAAATGGGTGGTAAACTCCATCTAAAGCTAAATATTGGTGG  839
                ||||||||||||||||||||||||||||||||||||||||||||||||||||||||||||
Sbjct  1700158  TTACTTGGGAGTGTAGCGCAAAATGGGTGGTAAACTCCATCTAAAGCTAAATATTGGTGG  1700217

Query  840      AAGACCGATAGCGAACAAGTACCGTGAGGGAAAGATGAAAAGCACTTTGGAAAGAGAGTT  899
                ||||||||||||||||||||||||||||||||||||||||||||||||||||||||||||
Sbjct  1700218  AAGACCGATAGCGAACAAGTACCGTGAGGGAAAGATGAAAAGCACTTTGGAAAGAGAGTT  1700277

Query  900      AAACAGTACGTGAAATTGTTGAAAGGGAAACGATTGAAGTCAGTCGTGTCTATTGGGTTC  959
                ||||||||||||||||||||||||||||||||||||||||||||||||||||||||||||
Sbjct  1700278  AAACAGTACGTGAAATTGTTGAAAGGGAAACGATTGAAGTCAGTCGTGTCTATTGGGTTC  1700337

Query  960      AGCCAGTTCTGCTGGTGTATTCCCTTTAGACGGGTCAACATCAGTTCTGATCGGTGGATA  1019
                |||||| |||||||||||||||||||||||||||||||||||||||||||||||||||||
Sbjct  1700338  AGCCAGCTCTGCTGGTGTATTCCCTTTAGACGGGTCAACATCAGTTCTGATCGGTGGATA  1700397

Query  1020     AGGGCTGGGGGAATGTAGCACTCTTCGGAGTGTGTTATAGCCTCCTGTCGCATACACTGG  1079
                |||||||| ||||||| ||||||||||| |||||||||||||||||||||||||||||||
Sbjct  1700398  AGGGCTGGAGGAATGTGGCACTCTTCGGGGTGTGTTATAGCCTCCTGTCGCATACACTGG  1700457

Query  1080     TTGGGACTGAGGAATGCAGCTCGCCTTTATGGCCGGGGTTCGCCCACGTTCGAGCTTAGG  1139
                ||||||||||||||||||||||||||||||||||||||||||||||||||||||||||||
Sbjct  1700458  TTGGGACTGAGGAATGCAGCTCGCCTTTATGGCCGGGGTTCGCCCACGTTCGAGCTTAGG  1700517

Query  1140     ATGTTGACAAAATGGCTTTAAACGACCCGTCTTGAAACACGGACCAAGGAGTCTAACATA  1199
                ||||||||||||||||||||||||||||||||||||||||||||||||||||||||||||
Sbjct  1700518  ATGTTGACAAAATGGCTTTAAACGACCCGTCTTGAAACACGGACCAAGGAGTCTAACATA  1700577

Query  1200     TCTGCGAGTGTTTGAGTGTCAAACTCGAGCGCGTAATGAAAGTGAATGTAGGAGGGATCC  1259
                ||||||||||||||||||||||||||||||||||||||||||||||||||||||||||||
Sbjct  1700578  TCTGCGAGTGTTTGAGTGTCAAACTCGAGCGCGTAATGAAAGTGAATGTAGGAGGGATCC  1700637

Query  1260     GCAAGGAGCACCTTCGACCGATCCGGATCTTCTGTGATGGATTTGAGTAAGAGCATATAT  1319
                ||||||||||||||||||||||||||||||||||||||||||||||||||||||||||||
Sbjct  1700638  GCAAGGAGCACCTTCGACCGATCCGGATCTTCTGTGATGGATTTGAGTAAGAGCATATAT  1700697

Query  1320     GCTGGGACCCGAAAGATGGTGAACTATGCCTGAATAGGGCGAAGCCAGGGGAAACTCTGG  1379
                ||||||||||||||||||||||||||||||||||||||||||||||||||||||||||||
Sbjct  1700698  GCTGGGACCCGAAAGATGGTGAACTATGCCTGAATAGGGCGAAGCCAGGGGAAACTCTGG  1700757

Query  1380     TGGAGGCTCGTAGCGATTCTGACGTGCAAATCGATCGTCGAATTTGGGTATAGGGGCGAA  1439
                ||||||||||||||||||||||||||||||||||||||||||||||||||||||||||||
Sbjct  1700758  TGGAGGCTCGTAGCGATTCTGACGTGCAAATCGATCGTCGAATTTGGGTATAGGGGCGAA  1700817

Query  1440     AGACTAATCGAACCATCTAGTAGCTGGTTCCTGCCGAAGTTTCCCTCAGGATAGCAGAAA  1499
                ||||||||||||||||||||||||||||||||||||||||||||||||||||||||||||
Sbjct  1700818  AGACTAATCGAACCATCTAGTAGCTGGTTCCTGCCGAAGTTTCCCTCAGGATAGCAGAAA  1700877

Query  1500     CTCGCATCAGTTTTATGAGGTAAAGCGAATGATTAGAGGCCTTGGGGACGAAACGTCCTT  1559
                ||||||||||||||||||||||||||||||||||||||||||||||||||||||||||||
Sbjct  1700878  CTCGCATCAGTTTTATGAGGTAAAGCGAATGATTAGAGGCCTTGGGGACGAAACGTCCTT  1700937

Query  1560     AACCTATTCTCAAACTTTAAATGTGTAAGAAGCACTTGTCACTTAATTGGACGAGCGCAT  1619
                ||||||||||||||||||||||||||||||||||||||||||||||||||||||||||||
Sbjct  1700938  AACCTATTCTCAAACTTTAAATGTGTAAGAAGCACTTGTCACTTAATTGGACGAGCGCAT  1700997

Query  1620     GCGAATGAGAGTTTCTAGTGGGCCATTTTTGGTAAGCAGAACTGGCGATGCGGGATGAAC  1679
                ||||||||||||||||||||||||||||||||||||||||||||||||||||||||||||
Sbjct  1700998  GCGAATGAGAGTTTCTAGTGGGCCATTTTTGGTAAGCAGAACTGGCGATGCGGGATGAAC  1701057

Query  1680     CGATCGTGAGGTTAAGGTGCCGGAATACACGCTCATCAGACACCACAAAAGGTGTTAGTT  1739
                ||||||||||||||||||||||||||||||||||||||||||||||||||||||||||||
Sbjct  1701058  CGATCGTGAGGTTAAGGTGCCGGAATACACGCTCATCAGACACCACAAAAGGTGTTAGTT  1701117

Query  1740     CATCTAGACAGCAGGACGGTGGCCATGGAAGTCGGAATCCGCTAAGGAGTGTGTAACAAC  1799
                ||||||||||||||||||||||||||||||||||||||||||||||||||||||||||||
Sbjct  1701118  CATCTAGACAGCAGGACGGTGGCCATGGAAGTCGGAATCCGCTAAGGAGTGTGTAACAAC  1701177

Query  1800     TCACCTGCCGAATGAACTAGCCCTGAAAATGGATGGCGCTCAAGCGTGTTACCCATACCT  1859
                ||||||||||||||||||||||||||||||||||||||||||||||||||||||||||||
Sbjct  1701178  TCACCTGCCGAATGAACTAGCCCTGAAAATGGATGGCGCTCAAGCGTGTTACCCATACCT  1701237

Query  1860     CACCGTCAGCGTTGTAGTGACGCGCTGACGAGTAGGCAGGCGTGGAGGTCAGTGTAGAAG  1919
                ||||||||||||||||||||||||||||||||||||||||||||||||||||||||||||
Sbjct  1701238  CACCGTCAGCGTTGTAGTGACGCGCTGACGAGTAGGCAGGCGTGGAGGTCAGTGTAGAAG  1701297

Query  1920     CCTAGGCAGTGATGTCGGGTGGAACGGCCTCTAGTGC  1956
                |||||||||||||||||||||||||||||||||||||
Sbjct  1701298  CCTAGGCAGTGATGTCGGGTGGAACGGCCTCTAGTGC  1701334


 Score = 3563 bits (1929),  Expect = 0.0
 Identities = 1948/1957 (99%), Gaps = 1/1957 (0%)
 Strand=Plus/Plus

Query  1        CAAGGTTTCCGTAGGTGAACCTGCGGAAGGATCAGTAGAGAATATTGGACTTCGGTCCAT  60
                |||||||||||||||||||||||||||||||||||||||||||  ||| |||||||||||
Sbjct  1707505  CAAGGTTTCCGTAGGTGAACCTGCGGAAGGATCAGTAGAGAATGCTGGGCTTCGGTCCAT  1707564

Query  61       TTATCTACCCATCTACACCTGTGAACTGTTTATGTGCTTCGGCACGTTTTACACAAACTT  120
                ||||||||||||||||||||||||||||||||||||||||||||||||||||||||||||
Sbjct  1707565  TTATCTACCCATCTACACCTGTGAACTGTTTATGTGCTTCGGCACGTTTTACACAAACTT  1707624

Query  121      CTAAATGTAATGAATGTAATCTTATTATAACAATAATAAAACTTTCAACAACGGATCTCT  180
                ||||||||||||||||||||||||||||||||||||||||||||||||||||||||||||
Sbjct  1707625  CTAAATGTAATGAATGTAATCTTATTATAACAATAATAAAACTTTCAACAACGGATCTCT  1707684

Query  181      TGGCTTCCACATCGATGAAGAACGCAGCGAAATGCGATAAGTAATGTGAATTGCAGAATT  240
                ||||||||||||||||||||||||||||||||||||||||||||||||||||||||||||
Sbjct  1707685  TGGCTTCCACATCGATGAAGAACGCAGCGAAATGCGATAAGTAATGTGAATTGCAGAATT  1707744

Query  241      CAGTGAATCATCGAATCTTTGAACGCAACTTGCGCCCTTTGGTATTCCGAAGGGCATGCC  300
                |||||||||||||| |||||||||||||||||||||||||||||||||||||||||||||
Sbjct  1707745  CAGTGAATCATCGAGTCTTTGAACGCAACTTGCGCCCTTTGGTATTCCGAAGGGCATGCC  1707804

Query  301      TGTTTGAGAGTCATGAAAATCTCAATCCCTCGGGTTTTATTACCTGTTGGACTTGGATTT  360
                ||||||||||||||||||||||||||||||||||||||||||||||||||||||||||||
Sbjct  1707805  TGTTTGAGAGTCATGAAAATCTCAATCCCTCGGGTTTTATTACCTGTTGGACTTGGATTT  1707864

Query  361      GGGTGTTTGCCGCGACCTGCAAAGGACGTCGGCTCGCCTTAAATGTGTTAGTGGGAAGGT  420
                ||||||||||||||||||||||||||||||||||||||||||||||||||||||||||||
Sbjct  1707865  GGGTGTTTGCCGCGACCTGCAAAGGACGTCGGCTCGCCTTAAATGTGTTAGTGGGAAGGT  1707924

Query  421      GATTACCTGTCAGCCCGGCGTAATAAGTTTCGCTGGGCCTATGGGGTAGTCTTCGGCTTG  480
                ||||||||||||||||||||||||||||||||||||||||||||||||||||||||||||
Sbjct  1707925  GATTACCTGTCAGCCCGGCGTAATAAGTTTCGCTGGGCCTATGGGGTAGTCTTCGGCTTG  1707984

Query  481      CTGATAACAACCATCTC-TTTTTGTTTGACCTCAAATCAGGTAGGGCTACCCGCTGAACT  539
                ||||||||||||||||| ||||||||||||||||||||||||||||||||||||||||||
Sbjct  1707985  CTGATAACAACCATCTCTTTTTTGTTTGACCTCAAATCAGGTAGGGCTACCCGCTGAACT  1708044

Query  540      TAAGCATATCAATAAGCGGAGGAAAAGAAACTAACAAGGATTCCCTTAGTAACGGCGAGT  599
                ||||||||||||||||||||||||||||||||||||||||||||||||||||||||||||
Sbjct  1708045  TAAGCATATCAATAAGCGGAGGAAAAGAAACTAACAAGGATTCCCTTAGTAACGGCGAGT  1708104

Query  600      GAACCGGGAAGAGCTCAAATTTGAAATCTGGCGTCCTCCGGGCGTCCGAGTTGTAATCTA  659
                ||||||||||||||||||||||||||||||||||||||||||||||||||||||||||||
Sbjct  1708105  GAACCGGGAAGAGCTCAAATTTGAAATCTGGCGTCCTCCGGGCGTCCGAGTTGTAATCTA  1708164

Query  660      CAGAAACGTTTTCCGTGCTGGACCGTGTCTAAGTCCCTTGGAATAGGGTATCAAAGAGGG  719
                ||||||||||||||||||||||||||||||||||||||||||||||||||||||||||||
Sbjct  1708165  CAGAAACGTTTTCCGTGCTGGACCGTGTCTAAGTCCCTTGGAATAGGGTATCAAAGAGGG  1708224

Query  720      TGACAATCCCGTACTTGACACGATCACCAGTGCTCTGTGATACGTTTTCTACGAGTCGCG  779
                ||||||||||||||||||||||||||||||||||||||||||||||||||||||||||||
Sbjct  1708225  TGACAATCCCGTACTTGACACGATCACCAGTGCTCTGTGATACGTTTTCTACGAGTCGCG  1708284

Query  780      TTACTTGGGAGTGTAGCGCAAAATGGGTGGTAAACTCCATCTAAAGCTAAATATTGGTGG  839
                ||||||||||||||||||||||||||||||||||||||||||||||||||||||||||||
Sbjct  1708285  TTACTTGGGAGTGTAGCGCAAAATGGGTGGTAAACTCCATCTAAAGCTAAATATTGGTGG  1708344

Query  840      AAGACCGATAGCGAACAAGTACCGTGAGGGAAAGATGAAAAGCACTTTGGAAAGAGAGTT  899
                ||||||||||||||||||||||||||||||||||||||||||||||||||||||||||||
Sbjct  1708345  AAGACCGATAGCGAACAAGTACCGTGAGGGAAAGATGAAAAGCACTTTGGAAAGAGAGTT  1708404

Query  900      AAACAGTACGTGAAATTGTTGAAAGGGAAACGATTGAAGTCAGTCGTGTCTATTGGGTTC  959
                ||||||||||||||||||||||||||||||||||||||||||||||||||||||||||||
Sbjct  1708405  AAACAGTACGTGAAATTGTTGAAAGGGAAACGATTGAAGTCAGTCGTGTCTATTGGGTTC  1708464

Query  960      AGCCAGTTCTGCTGGTGTATTCCCTTTAGACGGGTCAACATCAGTTCTGATCGGTGGATA  1019
                |||||| |||||||||||||||||||||||||||||||||||||||||||||||||||||
Sbjct  1708465  AGCCAGCTCTGCTGGTGTATTCCCTTTAGACGGGTCAACATCAGTTCTGATCGGTGGATA  1708524

Query  1020     AGGGCTGGGGGAATGTAGCACTCTTCGGAGTGTGTTATAGCCTCCTGTCGCATACACTGG  1079
                |||||||| ||||||| ||||||||||| |||||||||||||||||||||||||||||||
Sbjct  1708525  AGGGCTGGAGGAATGTGGCACTCTTCGGGGTGTGTTATAGCCTCCTGTCGCATACACTGG  1708584

Query  1080     TTGGGACTGAGGAATGCAGCTCGCCTTTATGGCCGGGGTTCGCCCACGTTCGAGCTTAGG  1139
                ||||||||||||||||||||||||||||||||||||||||||||||||||||||||||||
Sbjct  1708585  TTGGGACTGAGGAATGCAGCTCGCCTTTATGGCCGGGGTTCGCCCACGTTCGAGCTTAGG  1708644

Query  1140     ATGTTGACAAAATGGCTTTAAACGACCCGTCTTGAAACACGGACCAAGGAGTCTAACATA  1199
                ||||||||||||||||||||||||||||||||||||||||||||||||||||||||||||
Sbjct  1708645  ATGTTGACAAAATGGCTTTAAACGACCCGTCTTGAAACACGGACCAAGGAGTCTAACATA  1708704

Query  1200     TCTGCGAGTGTTTGAGTGTCAAACTCGAGCGCGTAATGAAAGTGAATGTAGGAGGGATCC  1259
                ||||||||||||||||||||||||||||||||||||||||||||||||||||||||||||
Sbjct  1708705  TCTGCGAGTGTTTGAGTGTCAAACTCGAGCGCGTAATGAAAGTGAATGTAGGAGGGATCC  1708764

Query  1260     GCAAGGAGCACCTTCGACCGATCCGGATCTTCTGTGATGGATTTGAGTAAGAGCATATAT  1319
                ||||||||||||||||||||||||||||||||||||||||||||||||||||||||||||
Sbjct  1708765  GCAAGGAGCACCTTCGACCGATCCGGATCTTCTGTGATGGATTTGAGTAAGAGCATATAT  1708824

Query  1320     GCTGGGACCCGAAAGATGGTGAACTATGCCTGAATAGGGCGAAGCCAGGGGAAACTCTGG  1379
                ||||||||||||||||||||||||||||||||||||||||||||||||||||||||||||
Sbjct  1708825  GCTGGGACCCGAAAGATGGTGAACTATGCCTGAATAGGGCGAAGCCAGGGGAAACTCTGG  1708884

Query  1380     TGGAGGCTCGTAGCGATTCTGACGTGCAAATCGATCGTCGAATTTGGGTATAGGGGCGAA  1439
                ||||||||||||||||||||||||||||||||||||||||||||||||||||||||||||
Sbjct  1708885  TGGAGGCTCGTAGCGATTCTGACGTGCAAATCGATCGTCGAATTTGGGTATAGGGGCGAA  1708944

Query  1440     AGACTAATCGAACCATCTAGTAGCTGGTTCCTGCCGAAGTTTCCCTCAGGATAGCAGAAA  1499
                ||||||||||||||||||||||||||||||||||||||||||||||||||||||||||||
Sbjct  1708945  AGACTAATCGAACCATCTAGTAGCTGGTTCCTGCCGAAGTTTCCCTCAGGATAGCAGAAA  1709004

Query  1500     CTCGCATCAGTTTTATGAGGTAAAGCGAATGATTAGAGGCCTTGGGGACGAAACGTCCTT  1559
                ||||||||||||||||||||||||||||||||||||||||||||||||||||||||||||
Sbjct  1709005  CTCGCATCAGTTTTATGAGGTAAAGCGAATGATTAGAGGCCTTGGGGACGAAACGTCCTT  1709064

Query  1560     AACCTATTCTCAAACTTTAAATGTGTAAGAAGCACTTGTCACTTAATTGGACGAGCGCAT  1619
                ||||||||||||||||||||||||||||||||||||||||||||||||||||||||||||
Sbjct  1709065  AACCTATTCTCAAACTTTAAATGTGTAAGAAGCACTTGTCACTTAATTGGACGAGCGCAT  1709124

Query  1620     GCGAATGAGAGTTTCTAGTGGGCCATTTTTGGTAAGCAGAACTGGCGATGCGGGATGAAC  1679
                ||||||||||||||||||||||||||||||||||||||||||||||||||||||||||||
Sbjct  1709125  GCGAATGAGAGTTTCTAGTGGGCCATTTTTGGTAAGCAGAACTGGCGATGCGGGATGAAC  1709184

Query  1680     CGATCGTGAGGTTAAGGTGCCGGAATACACGCTCATCAGACACCACAAAAGGTGTTAGTT  1739
                ||||||||||||||||||||||||||||||||||||||||||||||||||||||||||||
Sbjct  1709185  CGATCGTGAGGTTAAGGTGCCGGAATACACGCTCATCAGACACCACAAAAGGTGTTAGTT  1709244

Query  1740     CATCTAGACAGCAGGACGGTGGCCATGGAAGTCGGAATCCGCTAAGGAGTGTGTAACAAC  1799
                ||||||||||||||||||||||||||||||||||||||||||||||||||||||||||||
Sbjct  1709245  CATCTAGACAGCAGGACGGTGGCCATGGAAGTCGGAATCCGCTAAGGAGTGTGTAACAAC  1709304

Query  1800     TCACCTGCCGAATGAACTAGCCCTGAAAATGGATGGCGCTCAAGCGTGTTACCCATACCT  1859
                ||||||||||||||||||||||||||||||||||||||||||||||||||||||||||||
Sbjct  1709305  TCACCTGCCGAATGAACTAGCCCTGAAAATGGATGGCGCTCAAGCGTGTTACCCATACCT  1709364

Query  1860     CACCGTCAGCGTTGTAGTGACGCGCTGACGAGTAGGCAGGCGTGGAGGTCAGTGTAGAAG  1919
                ||||||||||||||||||||||||||||||||||||||||||||||||||||||||||||
Sbjct  1709365  CACCGTCAGCGTTGTAGTGACGCGCTGACGAGTAGGCAGGCGTGGAGGTCAGTGTAGAAG  1709424

Query  1920     CCTAGGCAGTGATGTCGGGTGGAACGGCCTCTAGTGC  1956
                |||||||||||||||||||||||||||||||||||||
Sbjct  1709425  CCTAGGCAGTGATGTCGGGTGGAACGGCCTCTAGTGC  1709461


 Score = 3563 bits (1929),  Expect = 0.0
 Identities = 1948/1957 (99%), Gaps = 1/1957 (0%)
 Strand=Plus/Plus

Query  1        CAAGGTTTCCGTAGGTGAACCTGCGGAAGGATCAGTAGAGAATATTGGACTTCGGTCCAT  60
                |||||||||||||||||||||||||||||||||||||||||||  ||| |||||||||||
Sbjct  1715632  CAAGGTTTCCGTAGGTGAACCTGCGGAAGGATCAGTAGAGAATGCTGGGCTTCGGTCCAT  1715691

Query  61       TTATCTACCCATCTACACCTGTGAACTGTTTATGTGCTTCGGCACGTTTTACACAAACTT  120
                ||||||||||||||||||||||||||||||||||||||||||||||||||||||||||||
Sbjct  1715692  TTATCTACCCATCTACACCTGTGAACTGTTTATGTGCTTCGGCACGTTTTACACAAACTT  1715751

Query  121      CTAAATGTAATGAATGTAATCTTATTATAACAATAATAAAACTTTCAACAACGGATCTCT  180
                ||||||||||||||||||||||||||||||||||||||||||||||||||||||||||||
Sbjct  1715752  CTAAATGTAATGAATGTAATCTTATTATAACAATAATAAAACTTTCAACAACGGATCTCT  1715811

Query  181      TGGCTTCCACATCGATGAAGAACGCAGCGAAATGCGATAAGTAATGTGAATTGCAGAATT  240
                ||||||||||||||||||||||||||||||||||||||||||||||||||||||||||||
Sbjct  1715812  TGGCTTCCACATCGATGAAGAACGCAGCGAAATGCGATAAGTAATGTGAATTGCAGAATT  1715871

Query  241      CAGTGAATCATCGAATCTTTGAACGCAACTTGCGCCCTTTGGTATTCCGAAGGGCATGCC  300
                |||||||||||||| |||||||||||||||||||||||||||||||||||||||||||||
Sbjct  1715872  CAGTGAATCATCGAGTCTTTGAACGCAACTTGCGCCCTTTGGTATTCCGAAGGGCATGCC  1715931

Query  301      TGTTTGAGAGTCATGAAAATCTCAATCCCTCGGGTTTTATTACCTGTTGGACTTGGATTT  360
                ||||||||||||||||||||||||||||||||||||||||||||||||||||||||||||
Sbjct  1715932  TGTTTGAGAGTCATGAAAATCTCAATCCCTCGGGTTTTATTACCTGTTGGACTTGGATTT  1715991

Query  361      GGGTGTTTGCCGCGACCTGCAAAGGACGTCGGCTCGCCTTAAATGTGTTAGTGGGAAGGT  420
                ||||||||||||||||||||||||||||||||||||||||||||||||||||||||||||
Sbjct  1715992  GGGTGTTTGCCGCGACCTGCAAAGGACGTCGGCTCGCCTTAAATGTGTTAGTGGGAAGGT  1716051

Query  421      GATTACCTGTCAGCCCGGCGTAATAAGTTTCGCTGGGCCTATGGGGTAGTCTTCGGCTTG  480
                ||||||||||||||||||||||||||||||||||||||||||||||||||||||||||||
Sbjct  1716052  GATTACCTGTCAGCCCGGCGTAATAAGTTTCGCTGGGCCTATGGGGTAGTCTTCGGCTTG  1716111

Query  481      CTGATAACAACCATCTC-TTTTTGTTTGACCTCAAATCAGGTAGGGCTACCCGCTGAACT  539
                ||||||||||||||||| ||||||||||||||||||||||||||||||||||||||||||
Sbjct  1716112  CTGATAACAACCATCTCTTTTTTGTTTGACCTCAAATCAGGTAGGGCTACCCGCTGAACT  1716171

Query  540      TAAGCATATCAATAAGCGGAGGAAAAGAAACTAACAAGGATTCCCTTAGTAACGGCGAGT  599
                ||||||||||||||||||||||||||||||||||||||||||||||||||||||||||||
Sbjct  1716172  TAAGCATATCAATAAGCGGAGGAAAAGAAACTAACAAGGATTCCCTTAGTAACGGCGAGT  1716231

Query  600      GAACCGGGAAGAGCTCAAATTTGAAATCTGGCGTCCTCCGGGCGTCCGAGTTGTAATCTA  659
                ||||||||||||||||||||||||||||||||||||||||||||||||||||||||||||
Sbjct  1716232  GAACCGGGAAGAGCTCAAATTTGAAATCTGGCGTCCTCCGGGCGTCCGAGTTGTAATCTA  1716291

Query  660      CAGAAACGTTTTCCGTGCTGGACCGTGTCTAAGTCCCTTGGAATAGGGTATCAAAGAGGG  719
                ||||||||||||||||||||||||||||||||||||||||||||||||||||||||||||
Sbjct  1716292  CAGAAACGTTTTCCGTGCTGGACCGTGTCTAAGTCCCTTGGAATAGGGTATCAAAGAGGG  1716351

Query  720      TGACAATCCCGTACTTGACACGATCACCAGTGCTCTGTGATACGTTTTCTACGAGTCGCG  779
                ||||||||||||||||||||||||||||||||||||||||||||||||||||||||||||
Sbjct  1716352  TGACAATCCCGTACTTGACACGATCACCAGTGCTCTGTGATACGTTTTCTACGAGTCGCG  1716411

Query  780      TTACTTGGGAGTGTAGCGCAAAATGGGTGGTAAACTCCATCTAAAGCTAAATATTGGTGG  839
                ||||||||||||||||||||||||||||||||||||||||||||||||||||||||||||
Sbjct  1716412  TTACTTGGGAGTGTAGCGCAAAATGGGTGGTAAACTCCATCTAAAGCTAAATATTGGTGG  1716471

Query  840      AAGACCGATAGCGAACAAGTACCGTGAGGGAAAGATGAAAAGCACTTTGGAAAGAGAGTT  899
                ||||||||||||||||||||||||||||||||||||||||||||||||||||||||||||
Sbjct  1716472  AAGACCGATAGCGAACAAGTACCGTGAGGGAAAGATGAAAAGCACTTTGGAAAGAGAGTT  1716531

Query  900      AAACAGTACGTGAAATTGTTGAAAGGGAAACGATTGAAGTCAGTCGTGTCTATTGGGTTC  959
                ||||||||||||||||||||||||||||||||||||||||||||||||||||||||||||
Sbjct  1716532  AAACAGTACGTGAAATTGTTGAAAGGGAAACGATTGAAGTCAGTCGTGTCTATTGGGTTC  1716591

Query  960      AGCCAGTTCTGCTGGTGTATTCCCTTTAGACGGGTCAACATCAGTTCTGATCGGTGGATA  1019
                |||||| |||||||||||||||||||||||||||||||||||||||||||||||||||||
Sbjct  1716592  AGCCAGCTCTGCTGGTGTATTCCCTTTAGACGGGTCAACATCAGTTCTGATCGGTGGATA  1716651

Query  1020     AGGGCTGGGGGAATGTAGCACTCTTCGGAGTGTGTTATAGCCTCCTGTCGCATACACTGG  1079
                |||||||| ||||||| ||||||||||| |||||||||||||||||||||||||||||||
Sbjct  1716652  AGGGCTGGAGGAATGTGGCACTCTTCGGGGTGTGTTATAGCCTCCTGTCGCATACACTGG  1716711

Query  1080     TTGGGACTGAGGAATGCAGCTCGCCTTTATGGCCGGGGTTCGCCCACGTTCGAGCTTAGG  1139
                ||||||||||||||||||||||||||||||||||||||||||||||||||||||||||||
Sbjct  1716712  TTGGGACTGAGGAATGCAGCTCGCCTTTATGGCCGGGGTTCGCCCACGTTCGAGCTTAGG  1716771

Query  1140     ATGTTGACAAAATGGCTTTAAACGACCCGTCTTGAAACACGGACCAAGGAGTCTAACATA  1199
                ||||||||||||||||||||||||||||||||||||||||||||||||||||||||||||
Sbjct  1716772  ATGTTGACAAAATGGCTTTAAACGACCCGTCTTGAAACACGGACCAAGGAGTCTAACATA  1716831

Query  1200     TCTGCGAGTGTTTGAGTGTCAAACTCGAGCGCGTAATGAAAGTGAATGTAGGAGGGATCC  1259
                ||||||||||||||||||||||||||||||||||||||||||||||||||||||||||||
Sbjct  1716832  TCTGCGAGTGTTTGAGTGTCAAACTCGAGCGCGTAATGAAAGTGAATGTAGGAGGGATCC  1716891

Query  1260     GCAAGGAGCACCTTCGACCGATCCGGATCTTCTGTGATGGATTTGAGTAAGAGCATATAT  1319
                ||||||||||||||||||||||||||||||||||||||||||||||||||||||||||||
Sbjct  1716892  GCAAGGAGCACCTTCGACCGATCCGGATCTTCTGTGATGGATTTGAGTAAGAGCATATAT  1716951

Query  1320     GCTGGGACCCGAAAGATGGTGAACTATGCCTGAATAGGGCGAAGCCAGGGGAAACTCTGG  1379
                ||||||||||||||||||||||||||||||||||||||||||||||||||||||||||||
Sbjct  1716952  GCTGGGACCCGAAAGATGGTGAACTATGCCTGAATAGGGCGAAGCCAGGGGAAACTCTGG  1717011

Query  1380     TGGAGGCTCGTAGCGATTCTGACGTGCAAATCGATCGTCGAATTTGGGTATAGGGGCGAA  1439
                ||||||||||||||||||||||||||||||||||||||||||||||||||||||||||||
Sbjct  1717012  TGGAGGCTCGTAGCGATTCTGACGTGCAAATCGATCGTCGAATTTGGGTATAGGGGCGAA  1717071

Query  1440     AGACTAATCGAACCATCTAGTAGCTGGTTCCTGCCGAAGTTTCCCTCAGGATAGCAGAAA  1499
                ||||||||||||||||||||||||||||||||||||||||||||||||||||||||||||
Sbjct  1717072  AGACTAATCGAACCATCTAGTAGCTGGTTCCTGCCGAAGTTTCCCTCAGGATAGCAGAAA  1717131

Query  1500     CTCGCATCAGTTTTATGAGGTAAAGCGAATGATTAGAGGCCTTGGGGACGAAACGTCCTT  1559
                ||||||||||||||||||||||||||||||||||||||||||||||||||||||||||||
Sbjct  1717132  CTCGCATCAGTTTTATGAGGTAAAGCGAATGATTAGAGGCCTTGGGGACGAAACGTCCTT  1717191

Query  1560     AACCTATTCTCAAACTTTAAATGTGTAAGAAGCACTTGTCACTTAATTGGACGAGCGCAT  1619
                ||||||||||||||||||||||||||||||||||||||||||||||||||||||||||||
Sbjct  1717192  AACCTATTCTCAAACTTTAAATGTGTAAGAAGCACTTGTCACTTAATTGGACGAGCGCAT  1717251

Query  1620     GCGAATGAGAGTTTCTAGTGGGCCATTTTTGGTAAGCAGAACTGGCGATGCGGGATGAAC  1679
                ||||||||||||||||||||||||||||||||||||||||||||||||||||||||||||
Sbjct  1717252  GCGAATGAGAGTTTCTAGTGGGCCATTTTTGGTAAGCAGAACTGGCGATGCGGGATGAAC  1717311

Query  1680     CGATCGTGAGGTTAAGGTGCCGGAATACACGCTCATCAGACACCACAAAAGGTGTTAGTT  1739
                ||||||||||||||||||||||||||||||||||||||||||||||||||||||||||||
Sbjct  1717312  CGATCGTGAGGTTAAGGTGCCGGAATACACGCTCATCAGACACCACAAAAGGTGTTAGTT  1717371

Query  1740     CATCTAGACAGCAGGACGGTGGCCATGGAAGTCGGAATCCGCTAAGGAGTGTGTAACAAC  1799
                ||||||||||||||||||||||||||||||||||||||||||||||||||||||||||||
Sbjct  1717372  CATCTAGACAGCAGGACGGTGGCCATGGAAGTCGGAATCCGCTAAGGAGTGTGTAACAAC  1717431

Query  1800     TCACCTGCCGAATGAACTAGCCCTGAAAATGGATGGCGCTCAAGCGTGTTACCCATACCT  1859
                ||||||||||||||||||||||||||||||||||||||||||||||||||||||||||||
Sbjct  1717432  TCACCTGCCGAATGAACTAGCCCTGAAAATGGATGGCGCTCAAGCGTGTTACCCATACCT  1717491

Query  1860     CACCGTCAGCGTTGTAGTGACGCGCTGACGAGTAGGCAGGCGTGGAGGTCAGTGTAGAAG  1919
                ||||||||||||||||||||||||||||||||||||||||||||||||||||||||||||
Sbjct  1717492  CACCGTCAGCGTTGTAGTGACGCGCTGACGAGTAGGCAGGCGTGGAGGTCAGTGTAGAAG  1717551

Query  1920     CCTAGGCAGTGATGTCGGGTGGAACGGCCTCTAGTGC  1956
                |||||||||||||||||||||||||||||||||||||
Sbjct  1717552  CCTAGGCAGTGATGTCGGGTGGAACGGCCTCTAGTGC  1717588


 Score = 3563 bits (1929),  Expect = 0.0
 Identities = 1948/1957 (99%), Gaps = 1/1957 (0%)
 Strand=Plus/Plus

Query  1        CAAGGTTTCCGTAGGTGAACCTGCGGAAGGATCAGTAGAGAATATTGGACTTCGGTCCAT  60
                |||||||||||||||||||||||||||||||||||||||||||  ||| |||||||||||
Sbjct  1723759  CAAGGTTTCCGTAGGTGAACCTGCGGAAGGATCAGTAGAGAATGCTGGGCTTCGGTCCAT  1723818

Query  61       TTATCTACCCATCTACACCTGTGAACTGTTTATGTGCTTCGGCACGTTTTACACAAACTT  120
                ||||||||||||||||||||||||||||||||||||||||||||||||||||||||||||
Sbjct  1723819  TTATCTACCCATCTACACCTGTGAACTGTTTATGTGCTTCGGCACGTTTTACACAAACTT  1723878

Query  121      CTAAATGTAATGAATGTAATCTTATTATAACAATAATAAAACTTTCAACAACGGATCTCT  180
                ||||||||||||||||||||||||||||||||||||||||||||||||||||||||||||
Sbjct  1723879  CTAAATGTAATGAATGTAATCTTATTATAACAATAATAAAACTTTCAACAACGGATCTCT  1723938

Query  181      TGGCTTCCACATCGATGAAGAACGCAGCGAAATGCGATAAGTAATGTGAATTGCAGAATT  240
                ||||||||||||||||||||||||||||||||||||||||||||||||||||||||||||
Sbjct  1723939  TGGCTTCCACATCGATGAAGAACGCAGCGAAATGCGATAAGTAATGTGAATTGCAGAATT  1723998

Query  241      CAGTGAATCATCGAATCTTTGAACGCAACTTGCGCCCTTTGGTATTCCGAAGGGCATGCC  300
                |||||||||||||| |||||||||||||||||||||||||||||||||||||||||||||
Sbjct  1723999  CAGTGAATCATCGAGTCTTTGAACGCAACTTGCGCCCTTTGGTATTCCGAAGGGCATGCC  1724058

Query  301      TGTTTGAGAGTCATGAAAATCTCAATCCCTCGGGTTTTATTACCTGTTGGACTTGGATTT  360
                ||||||||||||||||||||||||||||||||||||||||||||||||||||||||||||
Sbjct  1724059  TGTTTGAGAGTCATGAAAATCTCAATCCCTCGGGTTTTATTACCTGTTGGACTTGGATTT  1724118

Query  361      GGGTGTTTGCCGCGACCTGCAAAGGACGTCGGCTCGCCTTAAATGTGTTAGTGGGAAGGT  420
                ||||||||||||||||||||||||||||||||||||||||||||||||||||||||||||
Sbjct  1724119  GGGTGTTTGCCGCGACCTGCAAAGGACGTCGGCTCGCCTTAAATGTGTTAGTGGGAAGGT  1724178

Query  421      GATTACCTGTCAGCCCGGCGTAATAAGTTTCGCTGGGCCTATGGGGTAGTCTTCGGCTTG  480
                ||||||||||||||||||||||||||||||||||||||||||||||||||||||||||||
Sbjct  1724179  GATTACCTGTCAGCCCGGCGTAATAAGTTTCGCTGGGCCTATGGGGTAGTCTTCGGCTTG  1724238

Query  481      CTGATAACAACCATCTC-TTTTTGTTTGACCTCAAATCAGGTAGGGCTACCCGCTGAACT  539
                ||||||||||||||||| ||||||||||||||||||||||||||||||||||||||||||
Sbjct  1724239  CTGATAACAACCATCTCTTTTTTGTTTGACCTCAAATCAGGTAGGGCTACCCGCTGAACT  1724298

Query  540      TAAGCATATCAATAAGCGGAGGAAAAGAAACTAACAAGGATTCCCTTAGTAACGGCGAGT  599
                ||||||||||||||||||||||||||||||||||||||||||||||||||||||||||||
Sbjct  1724299  TAAGCATATCAATAAGCGGAGGAAAAGAAACTAACAAGGATTCCCTTAGTAACGGCGAGT  1724358

Query  600      GAACCGGGAAGAGCTCAAATTTGAAATCTGGCGTCCTCCGGGCGTCCGAGTTGTAATCTA  659
                ||||||||||||||||||||||||||||||||||||||||||||||||||||||||||||
Sbjct  1724359  GAACCGGGAAGAGCTCAAATTTGAAATCTGGCGTCCTCCGGGCGTCCGAGTTGTAATCTA  1724418

Query  660      CAGAAACGTTTTCCGTGCTGGACCGTGTCTAAGTCCCTTGGAATAGGGTATCAAAGAGGG  719
                ||||||||||||||||||||||||||||||||||||||||||||||||||||||||||||
Sbjct  1724419  CAGAAACGTTTTCCGTGCTGGACCGTGTCTAAGTCCCTTGGAATAGGGTATCAAAGAGGG  1724478

Query  720      TGACAATCCCGTACTTGACACGATCACCAGTGCTCTGTGATACGTTTTCTACGAGTCGCG  779
                ||||||||||||||||||||||||||||||||||||||||||||||||||||||||||||
Sbjct  1724479  TGACAATCCCGTACTTGACACGATCACCAGTGCTCTGTGATACGTTTTCTACGAGTCGCG  1724538

Query  780      TTACTTGGGAGTGTAGCGCAAAATGGGTGGTAAACTCCATCTAAAGCTAAATATTGGTGG  839
                ||||||||||||||||||||||||||||||||||||||||||||||||||||||||||||
Sbjct  1724539  TTACTTGGGAGTGTAGCGCAAAATGGGTGGTAAACTCCATCTAAAGCTAAATATTGGTGG  1724598

Query  840      AAGACCGATAGCGAACAAGTACCGTGAGGGAAAGATGAAAAGCACTTTGGAAAGAGAGTT  899
                ||||||||||||||||||||||||||||||||||||||||||||||||||||||||||||
Sbjct  1724599  AAGACCGATAGCGAACAAGTACCGTGAGGGAAAGATGAAAAGCACTTTGGAAAGAGAGTT  1724658

Query  900      AAACAGTACGTGAAATTGTTGAAAGGGAAACGATTGAAGTCAGTCGTGTCTATTGGGTTC  959
                ||||||||||||||||||||||||||||||||||||||||||||||||||||||||||||
Sbjct  1724659  AAACAGTACGTGAAATTGTTGAAAGGGAAACGATTGAAGTCAGTCGTGTCTATTGGGTTC  1724718

Query  960      AGCCAGTTCTGCTGGTGTATTCCCTTTAGACGGGTCAACATCAGTTCTGATCGGTGGATA  1019
                |||||| |||||||||||||||||||||||||||||||||||||||||||||||||||||
Sbjct  1724719  AGCCAGCTCTGCTGGTGTATTCCCTTTAGACGGGTCAACATCAGTTCTGATCGGTGGATA  1724778

Query  1020     AGGGCTGGGGGAATGTAGCACTCTTCGGAGTGTGTTATAGCCTCCTGTCGCATACACTGG  1079
                |||||||| ||||||| ||||||||||| |||||||||||||||||||||||||||||||
Sbjct  1724779  AGGGCTGGAGGAATGTGGCACTCTTCGGGGTGTGTTATAGCCTCCTGTCGCATACACTGG  1724838

Query  1080     TTGGGACTGAGGAATGCAGCTCGCCTTTATGGCCGGGGTTCGCCCACGTTCGAGCTTAGG  1139
                ||||||||||||||||||||||||||||||||||||||||||||||||||||||||||||
Sbjct  1724839  TTGGGACTGAGGAATGCAGCTCGCCTTTATGGCCGGGGTTCGCCCACGTTCGAGCTTAGG  1724898

Query  1140     ATGTTGACAAAATGGCTTTAAACGACCCGTCTTGAAACACGGACCAAGGAGTCTAACATA  1199
                ||||||||||||||||||||||||||||||||||||||||||||||||||||||||||||
Sbjct  1724899  ATGTTGACAAAATGGCTTTAAACGACCCGTCTTGAAACACGGACCAAGGAGTCTAACATA  1724958

Query  1200     TCTGCGAGTGTTTGAGTGTCAAACTCGAGCGCGTAATGAAAGTGAATGTAGGAGGGATCC  1259
                ||||||||||||||||||||||||||||||||||||||||||||||||||||||||||||
Sbjct  1724959  TCTGCGAGTGTTTGAGTGTCAAACTCGAGCGCGTAATGAAAGTGAATGTAGGAGGGATCC  1725018

Query  1260     GCAAGGAGCACCTTCGACCGATCCGGATCTTCTGTGATGGATTTGAGTAAGAGCATATAT  1319
                ||||||||||||||||||||||||||||||||||||||||||||||||||||||||||||
Sbjct  1725019  GCAAGGAGCACCTTCGACCGATCCGGATCTTCTGTGATGGATTTGAGTAAGAGCATATAT  1725078

Query  1320     GCTGGGACCCGAAAGATGGTGAACTATGCCTGAATAGGGCGAAGCCAGGGGAAACTCTGG  1379
                ||||||||||||||||||||||||||||||||||||||||||||||||||||||||||||
Sbjct  1725079  GCTGGGACCCGAAAGATGGTGAACTATGCCTGAATAGGGCGAAGCCAGGGGAAACTCTGG  1725138

Query  1380     TGGAGGCTCGTAGCGATTCTGACGTGCAAATCGATCGTCGAATTTGGGTATAGGGGCGAA  1439
                ||||||||||||||||||||||||||||||||||||||||||||||||||||||||||||
Sbjct  1725139  TGGAGGCTCGTAGCGATTCTGACGTGCAAATCGATCGTCGAATTTGGGTATAGGGGCGAA  1725198

Query  1440     AGACTAATCGAACCATCTAGTAGCTGGTTCCTGCCGAAGTTTCCCTCAGGATAGCAGAAA  1499
                ||||||||||||||||||||||||||||||||||||||||||||||||||||||||||||
Sbjct  1725199  AGACTAATCGAACCATCTAGTAGCTGGTTCCTGCCGAAGTTTCCCTCAGGATAGCAGAAA  1725258

Query  1500     CTCGCATCAGTTTTATGAGGTAAAGCGAATGATTAGAGGCCTTGGGGACGAAACGTCCTT  1559
                ||||||||||||||||||||||||||||||||||||||||||||||||||||||||||||
Sbjct  1725259  CTCGCATCAGTTTTATGAGGTAAAGCGAATGATTAGAGGCCTTGGGGACGAAACGTCCTT  1725318

Query  1560     AACCTATTCTCAAACTTTAAATGTGTAAGAAGCACTTGTCACTTAATTGGACGAGCGCAT  1619
                ||||||||||||||||||||||||||||||||||||||||||||||||||||||||||||
Sbjct  1725319  AACCTATTCTCAAACTTTAAATGTGTAAGAAGCACTTGTCACTTAATTGGACGAGCGCAT  1725378

Query  1620     GCGAATGAGAGTTTCTAGTGGGCCATTTTTGGTAAGCAGAACTGGCGATGCGGGATGAAC  1679
                ||||||||||||||||||||||||||||||||||||||||||||||||||||||||||||
Sbjct  1725379  GCGAATGAGAGTTTCTAGTGGGCCATTTTTGGTAAGCAGAACTGGCGATGCGGGATGAAC  1725438

Query  1680     CGATCGTGAGGTTAAGGTGCCGGAATACACGCTCATCAGACACCACAAAAGGTGTTAGTT  1739
                ||||||||||||||||||||||||||||||||||||||||||||||||||||||||||||
Sbjct  1725439  CGATCGTGAGGTTAAGGTGCCGGAATACACGCTCATCAGACACCACAAAAGGTGTTAGTT  1725498

Query  1740     CATCTAGACAGCAGGACGGTGGCCATGGAAGTCGGAATCCGCTAAGGAGTGTGTAACAAC  1799
                ||||||||||||||||||||||||||||||||||||||||||||||||||||||||||||
Sbjct  1725499  CATCTAGACAGCAGGACGGTGGCCATGGAAGTCGGAATCCGCTAAGGAGTGTGTAACAAC  1725558

Query  1800     TCACCTGCCGAATGAACTAGCCCTGAAAATGGATGGCGCTCAAGCGTGTTACCCATACCT  1859
                ||||||||||||||||||||||||||||||||||||||||||||||||||||||||||||
Sbjct  1725559  TCACCTGCCGAATGAACTAGCCCTGAAAATGGATGGCGCTCAAGCGTGTTACCCATACCT  1725618

Query  1860     CACCGTCAGCGTTGTAGTGACGCGCTGACGAGTAGGCAGGCGTGGAGGTCAGTGTAGAAG  1919
                ||||||||||||||||||||||||||||||||||||||||||||||||||||||||||||
Sbjct  1725619  CACCGTCAGCGTTGTAGTGACGCGCTGACGAGTAGGCAGGCGTGGAGGTCAGTGTAGAAG  1725678

Query  1920     CCTAGGCAGTGATGTCGGGTGGAACGGCCTCTAGTGC  1956
                |||||||||||||||||||||||||||||||||||||
Sbjct  1725679  CCTAGGCAGTGATGTCGGGTGGAACGGCCTCTAGTGC  1725715


 Score = 3563 bits (1929),  Expect = 0.0
 Identities = 1948/1957 (99%), Gaps = 1/1957 (0%)
 Strand=Plus/Plus

Query  1        CAAGGTTTCCGTAGGTGAACCTGCGGAAGGATCAGTAGAGAATATTGGACTTCGGTCCAT  60
                |||||||||||||||||||||||||||||||||||||||||||  ||| |||||||||||
Sbjct  1731886  CAAGGTTTCCGTAGGTGAACCTGCGGAAGGATCAGTAGAGAATGCTGGGCTTCGGTCCAT  1731945

Query  61       TTATCTACCCATCTACACCTGTGAACTGTTTATGTGCTTCGGCACGTTTTACACAAACTT  120
                ||||||||||||||||||||||||||||||||||||||||||||||||||||||||||||
Sbjct  1731946  TTATCTACCCATCTACACCTGTGAACTGTTTATGTGCTTCGGCACGTTTTACACAAACTT  1732005

Query  121      CTAAATGTAATGAATGTAATCTTATTATAACAATAATAAAACTTTCAACAACGGATCTCT  180
                ||||||||||||||||||||||||||||||||||||||||||||||||||||||||||||
Sbjct  1732006  CTAAATGTAATGAATGTAATCTTATTATAACAATAATAAAACTTTCAACAACGGATCTCT  1732065

Query  181      TGGCTTCCACATCGATGAAGAACGCAGCGAAATGCGATAAGTAATGTGAATTGCAGAATT  240
                ||||||||||||||||||||||||||||||||||||||||||||||||||||||||||||
Sbjct  1732066  TGGCTTCCACATCGATGAAGAACGCAGCGAAATGCGATAAGTAATGTGAATTGCAGAATT  1732125

Query  241      CAGTGAATCATCGAATCTTTGAACGCAACTTGCGCCCTTTGGTATTCCGAAGGGCATGCC  300
                |||||||||||||| |||||||||||||||||||||||||||||||||||||||||||||
Sbjct  1732126  CAGTGAATCATCGAGTCTTTGAACGCAACTTGCGCCCTTTGGTATTCCGAAGGGCATGCC  1732185

Query  301      TGTTTGAGAGTCATGAAAATCTCAATCCCTCGGGTTTTATTACCTGTTGGACTTGGATTT  360
                ||||||||||||||||||||||||||||||||||||||||||||||||||||||||||||
Sbjct  1732186  TGTTTGAGAGTCATGAAAATCTCAATCCCTCGGGTTTTATTACCTGTTGGACTTGGATTT  1732245

Query  361      GGGTGTTTGCCGCGACCTGCAAAGGACGTCGGCTCGCCTTAAATGTGTTAGTGGGAAGGT  420
                ||||||||||||||||||||||||||||||||||||||||||||||||||||||||||||
Sbjct  1732246  GGGTGTTTGCCGCGACCTGCAAAGGACGTCGGCTCGCCTTAAATGTGTTAGTGGGAAGGT  1732305

Query  421      GATTACCTGTCAGCCCGGCGTAATAAGTTTCGCTGGGCCTATGGGGTAGTCTTCGGCTTG  480
                ||||||||||||||||||||||||||||||||||||||||||||||||||||||||||||
Sbjct  1732306  GATTACCTGTCAGCCCGGCGTAATAAGTTTCGCTGGGCCTATGGGGTAGTCTTCGGCTTG  1732365

Query  481      CTGATAACAACCATCTC-TTTTTGTTTGACCTCAAATCAGGTAGGGCTACCCGCTGAACT  539
                ||||||||||||||||| ||||||||||||||||||||||||||||||||||||||||||
Sbjct  1732366  CTGATAACAACCATCTCTTTTTTGTTTGACCTCAAATCAGGTAGGGCTACCCGCTGAACT  1732425

Query  540      TAAGCATATCAATAAGCGGAGGAAAAGAAACTAACAAGGATTCCCTTAGTAACGGCGAGT  599
                ||||||||||||||||||||||||||||||||||||||||||||||||||||||||||||
Sbjct  1732426  TAAGCATATCAATAAGCGGAGGAAAAGAAACTAACAAGGATTCCCTTAGTAACGGCGAGT  1732485

Query  600      GAACCGGGAAGAGCTCAAATTTGAAATCTGGCGTCCTCCGGGCGTCCGAGTTGTAATCTA  659
                ||||||||||||||||||||||||||||||||||||||||||||||||||||||||||||
Sbjct  1732486  GAACCGGGAAGAGCTCAAATTTGAAATCTGGCGTCCTCCGGGCGTCCGAGTTGTAATCTA  1732545

Query  660      CAGAAACGTTTTCCGTGCTGGACCGTGTCTAAGTCCCTTGGAATAGGGTATCAAAGAGGG  719
                ||||||||||||||||||||||||||||||||||||||||||||||||||||||||||||
Sbjct  1732546  CAGAAACGTTTTCCGTGCTGGACCGTGTCTAAGTCCCTTGGAATAGGGTATCAAAGAGGG  1732605

Query  720      TGACAATCCCGTACTTGACACGATCACCAGTGCTCTGTGATACGTTTTCTACGAGTCGCG  779
                ||||||||||||||||||||||||||||||||||||||||||||||||||||||||||||
Sbjct  1732606  TGACAATCCCGTACTTGACACGATCACCAGTGCTCTGTGATACGTTTTCTACGAGTCGCG  1732665

Query  780      TTACTTGGGAGTGTAGCGCAAAATGGGTGGTAAACTCCATCTAAAGCTAAATATTGGTGG  839
                ||||||||||||||||||||||||||||||||||||||||||||||||||||||||||||
Sbjct  1732666  TTACTTGGGAGTGTAGCGCAAAATGGGTGGTAAACTCCATCTAAAGCTAAATATTGGTGG  1732725

Query  840      AAGACCGATAGCGAACAAGTACCGTGAGGGAAAGATGAAAAGCACTTTGGAAAGAGAGTT  899
                ||||||||||||||||||||||||||||||||||||||||||||||||||||||||||||
Sbjct  1732726  AAGACCGATAGCGAACAAGTACCGTGAGGGAAAGATGAAAAGCACTTTGGAAAGAGAGTT  1732785

Query  900      AAACAGTACGTGAAATTGTTGAAAGGGAAACGATTGAAGTCAGTCGTGTCTATTGGGTTC  959
                ||||||||||||||||||||||||||||||||||||||||||||||||||||||||||||
Sbjct  1732786  AAACAGTACGTGAAATTGTTGAAAGGGAAACGATTGAAGTCAGTCGTGTCTATTGGGTTC  1732845

Query  960      AGCCAGTTCTGCTGGTGTATTCCCTTTAGACGGGTCAACATCAGTTCTGATCGGTGGATA  1019
                |||||| |||||||||||||||||||||||||||||||||||||||||||||||||||||
Sbjct  1732846  AGCCAGCTCTGCTGGTGTATTCCCTTTAGACGGGTCAACATCAGTTCTGATCGGTGGATA  1732905

Query  1020     AGGGCTGGGGGAATGTAGCACTCTTCGGAGTGTGTTATAGCCTCCTGTCGCATACACTGG  1079
                |||||||| ||||||| ||||||||||| |||||||||||||||||||||||||||||||
Sbjct  1732906  AGGGCTGGAGGAATGTGGCACTCTTCGGGGTGTGTTATAGCCTCCTGTCGCATACACTGG  1732965

Query  1080     TTGGGACTGAGGAATGCAGCTCGCCTTTATGGCCGGGGTTCGCCCACGTTCGAGCTTAGG  1139
                ||||||||||||||||||||||||||||||||||||||||||||||||||||||||||||
Sbjct  1732966  TTGGGACTGAGGAATGCAGCTCGCCTTTATGGCCGGGGTTCGCCCACGTTCGAGCTTAGG  1733025

Query  1140     ATGTTGACAAAATGGCTTTAAACGACCCGTCTTGAAACACGGACCAAGGAGTCTAACATA  1199
                ||||||||||||||||||||||||||||||||||||||||||||||||||||||||||||
Sbjct  1733026  ATGTTGACAAAATGGCTTTAAACGACCCGTCTTGAAACACGGACCAAGGAGTCTAACATA  1733085

Query  1200     TCTGCGAGTGTTTGAGTGTCAAACTCGAGCGCGTAATGAAAGTGAATGTAGGAGGGATCC  1259
                ||||||||||||||||||||||||||||||||||||||||||||||||||||||||||||
Sbjct  1733086  TCTGCGAGTGTTTGAGTGTCAAACTCGAGCGCGTAATGAAAGTGAATGTAGGAGGGATCC  1733145

Query  1260     GCAAGGAGCACCTTCGACCGATCCGGATCTTCTGTGATGGATTTGAGTAAGAGCATATAT  1319
                ||||||||||||||||||||||||||||||||||||||||||||||||||||||||||||
Sbjct  1733146  GCAAGGAGCACCTTCGACCGATCCGGATCTTCTGTGATGGATTTGAGTAAGAGCATATAT  1733205

Query  1320     GCTGGGACCCGAAAGATGGTGAACTATGCCTGAATAGGGCGAAGCCAGGGGAAACTCTGG  1379
                ||||||||||||||||||||||||||||||||||||||||||||||||||||||||||||
Sbjct  1733206  GCTGGGACCCGAAAGATGGTGAACTATGCCTGAATAGGGCGAAGCCAGGGGAAACTCTGG  1733265

Query  1380     TGGAGGCTCGTAGCGATTCTGACGTGCAAATCGATCGTCGAATTTGGGTATAGGGGCGAA  1439
                ||||||||||||||||||||||||||||||||||||||||||||||||||||||||||||
Sbjct  1733266  TGGAGGCTCGTAGCGATTCTGACGTGCAAATCGATCGTCGAATTTGGGTATAGGGGCGAA  1733325

Query  1440     AGACTAATCGAACCATCTAGTAGCTGGTTCCTGCCGAAGTTTCCCTCAGGATAGCAGAAA  1499
                ||||||||||||||||||||||||||||||||||||||||||||||||||||||||||||
Sbjct  1733326  AGACTAATCGAACCATCTAGTAGCTGGTTCCTGCCGAAGTTTCCCTCAGGATAGCAGAAA  1733385

Query  1500     CTCGCATCAGTTTTATGAGGTAAAGCGAATGATTAGAGGCCTTGGGGACGAAACGTCCTT  1559
                ||||||||||||||||||||||||||||||||||||||||||||||||||||||||||||
Sbjct  1733386  CTCGCATCAGTTTTATGAGGTAAAGCGAATGATTAGAGGCCTTGGGGACGAAACGTCCTT  1733445

Query  1560     AACCTATTCTCAAACTTTAAATGTGTAAGAAGCACTTGTCACTTAATTGGACGAGCGCAT  1619
                ||||||||||||||||||||||||||||||||||||||||||||||||||||||||||||
Sbjct  1733446  AACCTATTCTCAAACTTTAAATGTGTAAGAAGCACTTGTCACTTAATTGGACGAGCGCAT  1733505

Query  1620     GCGAATGAGAGTTTCTAGTGGGCCATTTTTGGTAAGCAGAACTGGCGATGCGGGATGAAC  1679
                ||||||||||||||||||||||||||||||||||||||||||||||||||||||||||||
Sbjct  1733506  GCGAATGAGAGTTTCTAGTGGGCCATTTTTGGTAAGCAGAACTGGCGATGCGGGATGAAC  1733565

Query  1680     CGATCGTGAGGTTAAGGTGCCGGAATACACGCTCATCAGACACCACAAAAGGTGTTAGTT  1739
                ||||||||||||||||||||||||||||||||||||||||||||||||||||||||||||
Sbjct  1733566  CGATCGTGAGGTTAAGGTGCCGGAATACACGCTCATCAGACACCACAAAAGGTGTTAGTT  1733625

Query  1740     CATCTAGACAGCAGGACGGTGGCCATGGAAGTCGGAATCCGCTAAGGAGTGTGTAACAAC  1799
                ||||||||||||||||||||||||||||||||||||||||||||||||||||||||||||
Sbjct  1733626  CATCTAGACAGCAGGACGGTGGCCATGGAAGTCGGAATCCGCTAAGGAGTGTGTAACAAC  1733685

Query  1800     TCACCTGCCGAATGAACTAGCCCTGAAAATGGATGGCGCTCAAGCGTGTTACCCATACCT  1859
                ||||||||||||||||||||||||||||||||||||||||||||||||||||||||||||
Sbjct  1733686  TCACCTGCCGAATGAACTAGCCCTGAAAATGGATGGCGCTCAAGCGTGTTACCCATACCT  1733745

Query  1860     CACCGTCAGCGTTGTAGTGACGCGCTGACGAGTAGGCAGGCGTGGAGGTCAGTGTAGAAG  1919
                ||||||||||||||||||||||||||||||||||||||||||||||||||||||||||||
Sbjct  1733746  CACCGTCAGCGTTGTAGTGACGCGCTGACGAGTAGGCAGGCGTGGAGGTCAGTGTAGAAG  1733805

Query  1920     CCTAGGCAGTGATGTCGGGTGGAACGGCCTCTAGTGC  1956
                |||||||||||||||||||||||||||||||||||||
Sbjct  1733806  CCTAGGCAGTGATGTCGGGTGGAACGGCCTCTAGTGC  1733842


 Score = 3563 bits (1929),  Expect = 0.0
 Identities = 1948/1957 (99%), Gaps = 1/1957 (0%)
 Strand=Plus/Plus

Query  1        CAAGGTTTCCGTAGGTGAACCTGCGGAAGGATCAGTAGAGAATATTGGACTTCGGTCCAT  60
                |||||||||||||||||||||||||||||||||||||||||||  ||| |||||||||||
Sbjct  1740013  CAAGGTTTCCGTAGGTGAACCTGCGGAAGGATCAGTAGAGAATGCTGGGCTTCGGTCCAT  1740072

Query  61       TTATCTACCCATCTACACCTGTGAACTGTTTATGTGCTTCGGCACGTTTTACACAAACTT  120
                ||||||||||||||||||||||||||||||||||||||||||||||||||||||||||||
Sbjct  1740073  TTATCTACCCATCTACACCTGTGAACTGTTTATGTGCTTCGGCACGTTTTACACAAACTT  1740132

Query  121      CTAAATGTAATGAATGTAATCTTATTATAACAATAATAAAACTTTCAACAACGGATCTCT  180
                ||||||||||||||||||||||||||||||||||||||||||||||||||||||||||||
Sbjct  1740133  CTAAATGTAATGAATGTAATCTTATTATAACAATAATAAAACTTTCAACAACGGATCTCT  1740192

Query  181      TGGCTTCCACATCGATGAAGAACGCAGCGAAATGCGATAAGTAATGTGAATTGCAGAATT  240
                ||||||||||||||||||||||||||||||||||||||||||||||||||||||||||||
Sbjct  1740193  TGGCTTCCACATCGATGAAGAACGCAGCGAAATGCGATAAGTAATGTGAATTGCAGAATT  1740252

Query  241      CAGTGAATCATCGAATCTTTGAACGCAACTTGCGCCCTTTGGTATTCCGAAGGGCATGCC  300
                |||||||||||||| |||||||||||||||||||||||||||||||||||||||||||||
Sbjct  1740253  CAGTGAATCATCGAGTCTTTGAACGCAACTTGCGCCCTTTGGTATTCCGAAGGGCATGCC  1740312

Query  301      TGTTTGAGAGTCATGAAAATCTCAATCCCTCGGGTTTTATTACCTGTTGGACTTGGATTT  360
                ||||||||||||||||||||||||||||||||||||||||||||||||||||||||||||
Sbjct  1740313  TGTTTGAGAGTCATGAAAATCTCAATCCCTCGGGTTTTATTACCTGTTGGACTTGGATTT  1740372

Query  361      GGGTGTTTGCCGCGACCTGCAAAGGACGTCGGCTCGCCTTAAATGTGTTAGTGGGAAGGT  420
                ||||||||||||||||||||||||||||||||||||||||||||||||||||||||||||
Sbjct  1740373  GGGTGTTTGCCGCGACCTGCAAAGGACGTCGGCTCGCCTTAAATGTGTTAGTGGGAAGGT  1740432

Query  421      GATTACCTGTCAGCCCGGCGTAATAAGTTTCGCTGGGCCTATGGGGTAGTCTTCGGCTTG  480
                ||||||||||||||||||||||||||||||||||||||||||||||||||||||||||||
Sbjct  1740433  GATTACCTGTCAGCCCGGCGTAATAAGTTTCGCTGGGCCTATGGGGTAGTCTTCGGCTTG  1740492

Query  481      CTGATAACAACCATCTC-TTTTTGTTTGACCTCAAATCAGGTAGGGCTACCCGCTGAACT  539
                ||||||||||||||||| ||||||||||||||||||||||||||||||||||||||||||
Sbjct  1740493  CTGATAACAACCATCTCTTTTTTGTTTGACCTCAAATCAGGTAGGGCTACCCGCTGAACT  1740552

Query  540      TAAGCATATCAATAAGCGGAGGAAAAGAAACTAACAAGGATTCCCTTAGTAACGGCGAGT  599
                ||||||||||||||||||||||||||||||||||||||||||||||||||||||||||||
Sbjct  1740553  TAAGCATATCAATAAGCGGAGGAAAAGAAACTAACAAGGATTCCCTTAGTAACGGCGAGT  1740612

Query  600      GAACCGGGAAGAGCTCAAATTTGAAATCTGGCGTCCTCCGGGCGTCCGAGTTGTAATCTA  659
                ||||||||||||||||||||||||||||||||||||||||||||||||||||||||||||
Sbjct  1740613  GAACCGGGAAGAGCTCAAATTTGAAATCTGGCGTCCTCCGGGCGTCCGAGTTGTAATCTA  1740672

Query  660      CAGAAACGTTTTCCGTGCTGGACCGTGTCTAAGTCCCTTGGAATAGGGTATCAAAGAGGG  719
                ||||||||||||||||||||||||||||||||||||||||||||||||||||||||||||
Sbjct  1740673  CAGAAACGTTTTCCGTGCTGGACCGTGTCTAAGTCCCTTGGAATAGGGTATCAAAGAGGG  1740732

Query  720      TGACAATCCCGTACTTGACACGATCACCAGTGCTCTGTGATACGTTTTCTACGAGTCGCG  779
                ||||||||||||||||||||||||||||||||||||||||||||||||||||||||||||
Sbjct  1740733  TGACAATCCCGTACTTGACACGATCACCAGTGCTCTGTGATACGTTTTCTACGAGTCGCG  1740792

Query  780      TTACTTGGGAGTGTAGCGCAAAATGGGTGGTAAACTCCATCTAAAGCTAAATATTGGTGG  839
                ||||||||||||||||||||||||||||||||||||||||||||||||||||||||||||
Sbjct  1740793  TTACTTGGGAGTGTAGCGCAAAATGGGTGGTAAACTCCATCTAAAGCTAAATATTGGTGG  1740852

Query  840      AAGACCGATAGCGAACAAGTACCGTGAGGGAAAGATGAAAAGCACTTTGGAAAGAGAGTT  899
                ||||||||||||||||||||||||||||||||||||||||||||||||||||||||||||
Sbjct  1740853  AAGACCGATAGCGAACAAGTACCGTGAGGGAAAGATGAAAAGCACTTTGGAAAGAGAGTT  1740912

Query  900      AAACAGTACGTGAAATTGTTGAAAGGGAAACGATTGAAGTCAGTCGTGTCTATTGGGTTC  959
                ||||||||||||||||||||||||||||||||||||||||||||||||||||||||||||
Sbjct  1740913  AAACAGTACGTGAAATTGTTGAAAGGGAAACGATTGAAGTCAGTCGTGTCTATTGGGTTC  1740972

Query  960      AGCCAGTTCTGCTGGTGTATTCCCTTTAGACGGGTCAACATCAGTTCTGATCGGTGGATA  1019
                |||||| |||||||||||||||||||||||||||||||||||||||||||||||||||||
Sbjct  1740973  AGCCAGCTCTGCTGGTGTATTCCCTTTAGACGGGTCAACATCAGTTCTGATCGGTGGATA  1741032

Query  1020     AGGGCTGGGGGAATGTAGCACTCTTCGGAGTGTGTTATAGCCTCCTGTCGCATACACTGG  1079
                |||||||| ||||||| ||||||||||| |||||||||||||||||||||||||||||||
Sbjct  1741033  AGGGCTGGAGGAATGTGGCACTCTTCGGGGTGTGTTATAGCCTCCTGTCGCATACACTGG  1741092

Query  1080     TTGGGACTGAGGAATGCAGCTCGCCTTTATGGCCGGGGTTCGCCCACGTTCGAGCTTAGG  1139
                ||||||||||||||||||||||||||||||||||||||||||||||||||||||||||||
Sbjct  1741093  TTGGGACTGAGGAATGCAGCTCGCCTTTATGGCCGGGGTTCGCCCACGTTCGAGCTTAGG  1741152

Query  1140     ATGTTGACAAAATGGCTTTAAACGACCCGTCTTGAAACACGGACCAAGGAGTCTAACATA  1199
                ||||||||||||||||||||||||||||||||||||||||||||||||||||||||||||
Sbjct  1741153  ATGTTGACAAAATGGCTTTAAACGACCCGTCTTGAAACACGGACCAAGGAGTCTAACATA  1741212

Query  1200     TCTGCGAGTGTTTGAGTGTCAAACTCGAGCGCGTAATGAAAGTGAATGTAGGAGGGATCC  1259
                ||||||||||||||||||||||||||||||||||||||||||||||||||||||||||||
Sbjct  1741213  TCTGCGAGTGTTTGAGTGTCAAACTCGAGCGCGTAATGAAAGTGAATGTAGGAGGGATCC  1741272

Query  1260     GCAAGGAGCACCTTCGACCGATCCGGATCTTCTGTGATGGATTTGAGTAAGAGCATATAT  1319
                ||||||||||||||||||||||||||||||||||||||||||||||||||||||||||||
Sbjct  1741273  GCAAGGAGCACCTTCGACCGATCCGGATCTTCTGTGATGGATTTGAGTAAGAGCATATAT  1741332

Query  1320     GCTGGGACCCGAAAGATGGTGAACTATGCCTGAATAGGGCGAAGCCAGGGGAAACTCTGG  1379
                ||||||||||||||||||||||||||||||||||||||||||||||||||||||||||||
Sbjct  1741333  GCTGGGACCCGAAAGATGGTGAACTATGCCTGAATAGGGCGAAGCCAGGGGAAACTCTGG  1741392

Query  1380     TGGAGGCTCGTAGCGATTCTGACGTGCAAATCGATCGTCGAATTTGGGTATAGGGGCGAA  1439
                ||||||||||||||||||||||||||||||||||||||||||||||||||||||||||||
Sbjct  1741393  TGGAGGCTCGTAGCGATTCTGACGTGCAAATCGATCGTCGAATTTGGGTATAGGGGCGAA  1741452

Query  1440     AGACTAATCGAACCATCTAGTAGCTGGTTCCTGCCGAAGTTTCCCTCAGGATAGCAGAAA  1499
                ||||||||||||||||||||||||||||||||||||||||||||||||||||||||||||
Sbjct  1741453  AGACTAATCGAACCATCTAGTAGCTGGTTCCTGCCGAAGTTTCCCTCAGGATAGCAGAAA  1741512

Query  1500     CTCGCATCAGTTTTATGAGGTAAAGCGAATGATTAGAGGCCTTGGGGACGAAACGTCCTT  1559
                ||||||||||||||||||||||||||||||||||||||||||||||||||||||||||||
Sbjct  1741513  CTCGCATCAGTTTTATGAGGTAAAGCGAATGATTAGAGGCCTTGGGGACGAAACGTCCTT  1741572

Query  1560     AACCTATTCTCAAACTTTAAATGTGTAAGAAGCACTTGTCACTTAATTGGACGAGCGCAT  1619
                ||||||||||||||||||||||||||||||||||||||||||||||||||||||||||||
Sbjct  1741573  AACCTATTCTCAAACTTTAAATGTGTAAGAAGCACTTGTCACTTAATTGGACGAGCGCAT  1741632

Query  1620     GCGAATGAGAGTTTCTAGTGGGCCATTTTTGGTAAGCAGAACTGGCGATGCGGGATGAAC  1679
                ||||||||||||||||||||||||||||||||||||||||||||||||||||||||||||
Sbjct  1741633  GCGAATGAGAGTTTCTAGTGGGCCATTTTTGGTAAGCAGAACTGGCGATGCGGGATGAAC  1741692

Query  1680     CGATCGTGAGGTTAAGGTGCCGGAATACACGCTCATCAGACACCACAAAAGGTGTTAGTT  1739
                ||||||||||||||||||||||||||||||||||||||||||||||||||||||||||||
Sbjct  1741693  CGATCGTGAGGTTAAGGTGCCGGAATACACGCTCATCAGACACCACAAAAGGTGTTAGTT  1741752

Query  1740     CATCTAGACAGCAGGACGGTGGCCATGGAAGTCGGAATCCGCTAAGGAGTGTGTAACAAC  1799
                ||||||||||||||||||||||||||||||||||||||||||||||||||||||||||||
Sbjct  1741753  CATCTAGACAGCAGGACGGTGGCCATGGAAGTCGGAATCCGCTAAGGAGTGTGTAACAAC  1741812

Query  1800     TCACCTGCCGAATGAACTAGCCCTGAAAATGGATGGCGCTCAAGCGTGTTACCCATACCT  1859
                ||||||||||||||||||||||||||||||||||||||||||||||||||||||||||||
Sbjct  1741813  TCACCTGCCGAATGAACTAGCCCTGAAAATGGATGGCGCTCAAGCGTGTTACCCATACCT  1741872

Query  1860     CACCGTCAGCGTTGTAGTGACGCGCTGACGAGTAGGCAGGCGTGGAGGTCAGTGTAGAAG  1919
                ||||||||||||||||||||||||||||||||||||||||||||||||||||||||||||
Sbjct  1741873  CACCGTCAGCGTTGTAGTGACGCGCTGACGAGTAGGCAGGCGTGGAGGTCAGTGTAGAAG  1741932

Query  1920     CCTAGGCAGTGATGTCGGGTGGAACGGCCTCTAGTGC  1956
                |||||||||||||||||||||||||||||||||||||
Sbjct  1741933  CCTAGGCAGTGATGTCGGGTGGAACGGCCTCTAGTGC  1741969


 Score = 3563 bits (1929),  Expect = 0.0
 Identities = 1948/1957 (99%), Gaps = 1/1957 (0%)
 Strand=Plus/Plus

Query  1        CAAGGTTTCCGTAGGTGAACCTGCGGAAGGATCAGTAGAGAATATTGGACTTCGGTCCAT  60
                |||||||||||||||||||||||||||||||||||||||||||  ||| |||||||||||
Sbjct  1748140  CAAGGTTTCCGTAGGTGAACCTGCGGAAGGATCAGTAGAGAATGCTGGGCTTCGGTCCAT  1748199

Query  61       TTATCTACCCATCTACACCTGTGAACTGTTTATGTGCTTCGGCACGTTTTACACAAACTT  120
                ||||||||||||||||||||||||||||||||||||||||||||||||||||||||||||
Sbjct  1748200  TTATCTACCCATCTACACCTGTGAACTGTTTATGTGCTTCGGCACGTTTTACACAAACTT  1748259

Query  121      CTAAATGTAATGAATGTAATCTTATTATAACAATAATAAAACTTTCAACAACGGATCTCT  180
                ||||||||||||||||||||||||||||||||||||||||||||||||||||||||||||
Sbjct  1748260  CTAAATGTAATGAATGTAATCTTATTATAACAATAATAAAACTTTCAACAACGGATCTCT  1748319

Query  181      TGGCTTCCACATCGATGAAGAACGCAGCGAAATGCGATAAGTAATGTGAATTGCAGAATT  240
                ||||||||||||||||||||||||||||||||||||||||||||||||||||||||||||
Sbjct  1748320  TGGCTTCCACATCGATGAAGAACGCAGCGAAATGCGATAAGTAATGTGAATTGCAGAATT  1748379

Query  241      CAGTGAATCATCGAATCTTTGAACGCAACTTGCGCCCTTTGGTATTCCGAAGGGCATGCC  300
                |||||||||||||| |||||||||||||||||||||||||||||||||||||||||||||
Sbjct  1748380  CAGTGAATCATCGAGTCTTTGAACGCAACTTGCGCCCTTTGGTATTCCGAAGGGCATGCC  1748439

Query  301      TGTTTGAGAGTCATGAAAATCTCAATCCCTCGGGTTTTATTACCTGTTGGACTTGGATTT  360
                ||||||||||||||||||||||||||||||||||||||||||||||||||||||||||||
Sbjct  1748440  TGTTTGAGAGTCATGAAAATCTCAATCCCTCGGGTTTTATTACCTGTTGGACTTGGATTT  1748499

Query  361      GGGTGTTTGCCGCGACCTGCAAAGGACGTCGGCTCGCCTTAAATGTGTTAGTGGGAAGGT  420
                ||||||||||||||||||||||||||||||||||||||||||||||||||||||||||||
Sbjct  1748500  GGGTGTTTGCCGCGACCTGCAAAGGACGTCGGCTCGCCTTAAATGTGTTAGTGGGAAGGT  1748559

Query  421      GATTACCTGTCAGCCCGGCGTAATAAGTTTCGCTGGGCCTATGGGGTAGTCTTCGGCTTG  480
                ||||||||||||||||||||||||||||||||||||||||||||||||||||||||||||
Sbjct  1748560  GATTACCTGTCAGCCCGGCGTAATAAGTTTCGCTGGGCCTATGGGGTAGTCTTCGGCTTG  1748619

Query  481      CTGATAACAACCATCTC-TTTTTGTTTGACCTCAAATCAGGTAGGGCTACCCGCTGAACT  539
                ||||||||||||||||| ||||||||||||||||||||||||||||||||||||||||||
Sbjct  1748620  CTGATAACAACCATCTCTTTTTTGTTTGACCTCAAATCAGGTAGGGCTACCCGCTGAACT  1748679

Query  540      TAAGCATATCAATAAGCGGAGGAAAAGAAACTAACAAGGATTCCCTTAGTAACGGCGAGT  599
                ||||||||||||||||||||||||||||||||||||||||||||||||||||||||||||
Sbjct  1748680  TAAGCATATCAATAAGCGGAGGAAAAGAAACTAACAAGGATTCCCTTAGTAACGGCGAGT  1748739

Query  600      GAACCGGGAAGAGCTCAAATTTGAAATCTGGCGTCCTCCGGGCGTCCGAGTTGTAATCTA  659
                ||||||||||||||||||||||||||||||||||||||||||||||||||||||||||||
Sbjct  1748740  GAACCGGGAAGAGCTCAAATTTGAAATCTGGCGTCCTCCGGGCGTCCGAGTTGTAATCTA  1748799

Query  660      CAGAAACGTTTTCCGTGCTGGACCGTGTCTAAGTCCCTTGGAATAGGGTATCAAAGAGGG  719
                ||||||||||||||||||||||||||||||||||||||||||||||||||||||||||||
Sbjct  1748800  CAGAAACGTTTTCCGTGCTGGACCGTGTCTAAGTCCCTTGGAATAGGGTATCAAAGAGGG  1748859

Query  720      TGACAATCCCGTACTTGACACGATCACCAGTGCTCTGTGATACGTTTTCTACGAGTCGCG  779
                ||||||||||||||||||||||||||||||||||||||||||||||||||||||||||||
Sbjct  1748860  TGACAATCCCGTACTTGACACGATCACCAGTGCTCTGTGATACGTTTTCTACGAGTCGCG  1748919

Query  780      TTACTTGGGAGTGTAGCGCAAAATGGGTGGTAAACTCCATCTAAAGCTAAATATTGGTGG  839
                ||||||||||||||||||||||||||||||||||||||||||||||||||||||||||||
Sbjct  1748920  TTACTTGGGAGTGTAGCGCAAAATGGGTGGTAAACTCCATCTAAAGCTAAATATTGGTGG  1748979

Query  840      AAGACCGATAGCGAACAAGTACCGTGAGGGAAAGATGAAAAGCACTTTGGAAAGAGAGTT  899
                ||||||||||||||||||||||||||||||||||||||||||||||||||||||||||||
Sbjct  1748980  AAGACCGATAGCGAACAAGTACCGTGAGGGAAAGATGAAAAGCACTTTGGAAAGAGAGTT  1749039

Query  900      AAACAGTACGTGAAATTGTTGAAAGGGAAACGATTGAAGTCAGTCGTGTCTATTGGGTTC  959
                ||||||||||||||||||||||||||||||||||||||||||||||||||||||||||||
Sbjct  1749040  AAACAGTACGTGAAATTGTTGAAAGGGAAACGATTGAAGTCAGTCGTGTCTATTGGGTTC  1749099

Query  960      AGCCAGTTCTGCTGGTGTATTCCCTTTAGACGGGTCAACATCAGTTCTGATCGGTGGATA  1019
                |||||| |||||||||||||||||||||||||||||||||||||||||||||||||||||
Sbjct  1749100  AGCCAGCTCTGCTGGTGTATTCCCTTTAGACGGGTCAACATCAGTTCTGATCGGTGGATA  1749159

Query  1020     AGGGCTGGGGGAATGTAGCACTCTTCGGAGTGTGTTATAGCCTCCTGTCGCATACACTGG  1079
                |||||||| ||||||| ||||||||||| |||||||||||||||||||||||||||||||
Sbjct  1749160  AGGGCTGGAGGAATGTGGCACTCTTCGGGGTGTGTTATAGCCTCCTGTCGCATACACTGG  1749219

Query  1080     TTGGGACTGAGGAATGCAGCTCGCCTTTATGGCCGGGGTTCGCCCACGTTCGAGCTTAGG  1139
                ||||||||||||||||||||||||||||||||||||||||||||||||||||||||||||
Sbjct  1749220  TTGGGACTGAGGAATGCAGCTCGCCTTTATGGCCGGGGTTCGCCCACGTTCGAGCTTAGG  1749279

Query  1140     ATGTTGACAAAATGGCTTTAAACGACCCGTCTTGAAACACGGACCAAGGAGTCTAACATA  1199
                ||||||||||||||||||||||||||||||||||||||||||||||||||||||||||||
Sbjct  1749280  ATGTTGACAAAATGGCTTTAAACGACCCGTCTTGAAACACGGACCAAGGAGTCTAACATA  1749339

Query  1200     TCTGCGAGTGTTTGAGTGTCAAACTCGAGCGCGTAATGAAAGTGAATGTAGGAGGGATCC  1259
                ||||||||||||||||||||||||||||||||||||||||||||||||||||||||||||
Sbjct  1749340  TCTGCGAGTGTTTGAGTGTCAAACTCGAGCGCGTAATGAAAGTGAATGTAGGAGGGATCC  1749399

Query  1260     GCAAGGAGCACCTTCGACCGATCCGGATCTTCTGTGATGGATTTGAGTAAGAGCATATAT  1319
                ||||||||||||||||||||||||||||||||||||||||||||||||||||||||||||
Sbjct  1749400  GCAAGGAGCACCTTCGACCGATCCGGATCTTCTGTGATGGATTTGAGTAAGAGCATATAT  1749459

Query  1320     GCTGGGACCCGAAAGATGGTGAACTATGCCTGAATAGGGCGAAGCCAGGGGAAACTCTGG  1379
                ||||||||||||||||||||||||||||||||||||||||||||||||||||||||||||
Sbjct  1749460  GCTGGGACCCGAAAGATGGTGAACTATGCCTGAATAGGGCGAAGCCAGGGGAAACTCTGG  1749519

Query  1380     TGGAGGCTCGTAGCGATTCTGACGTGCAAATCGATCGTCGAATTTGGGTATAGGGGCGAA  1439
                ||||||||||||||||||||||||||||||||||||||||||||||||||||||||||||
Sbjct  1749520  TGGAGGCTCGTAGCGATTCTGACGTGCAAATCGATCGTCGAATTTGGGTATAGGGGCGAA  1749579

Query  1440     AGACTAATCGAACCATCTAGTAGCTGGTTCCTGCCGAAGTTTCCCTCAGGATAGCAGAAA  1499
                ||||||||||||||||||||||||||||||||||||||||||||||||||||||||||||
Sbjct  1749580  AGACTAATCGAACCATCTAGTAGCTGGTTCCTGCCGAAGTTTCCCTCAGGATAGCAGAAA  1749639

Query  1500     CTCGCATCAGTTTTATGAGGTAAAGCGAATGATTAGAGGCCTTGGGGACGAAACGTCCTT  1559
                ||||||||||||||||||||||||||||||||||||||||||||||||||||||||||||
Sbjct  1749640  CTCGCATCAGTTTTATGAGGTAAAGCGAATGATTAGAGGCCTTGGGGACGAAACGTCCTT  1749699

Query  1560     AACCTATTCTCAAACTTTAAATGTGTAAGAAGCACTTGTCACTTAATTGGACGAGCGCAT  1619
                ||||||||||||||||||||||||||||||||||||||||||||||||||||||||||||
Sbjct  1749700  AACCTATTCTCAAACTTTAAATGTGTAAGAAGCACTTGTCACTTAATTGGACGAGCGCAT  1749759

Query  1620     GCGAATGAGAGTTTCTAGTGGGCCATTTTTGGTAAGCAGAACTGGCGATGCGGGATGAAC  1679
                ||||||||||||||||||||||||||||||||||||||||||||||||||||||||||||
Sbjct  1749760  GCGAATGAGAGTTTCTAGTGGGCCATTTTTGGTAAGCAGAACTGGCGATGCGGGATGAAC  1749819

Query  1680     CGATCGTGAGGTTAAGGTGCCGGAATACACGCTCATCAGACACCACAAAAGGTGTTAGTT  1739
                ||||||||||||||||||||||||||||||||||||||||||||||||||||||||||||
Sbjct  1749820  CGATCGTGAGGTTAAGGTGCCGGAATACACGCTCATCAGACACCACAAAAGGTGTTAGTT  1749879

Query  1740     CATCTAGACAGCAGGACGGTGGCCATGGAAGTCGGAATCCGCTAAGGAGTGTGTAACAAC  1799
                ||||||||||||||||||||||||||||||||||||||||||||||||||||||||||||
Sbjct  1749880  CATCTAGACAGCAGGACGGTGGCCATGGAAGTCGGAATCCGCTAAGGAGTGTGTAACAAC  1749939

Query  1800     TCACCTGCCGAATGAACTAGCCCTGAAAATGGATGGCGCTCAAGCGTGTTACCCATACCT  1859
                ||||||||||||||||||||||||||||||||||||||||||||||||||||||||||||
Sbjct  1749940  TCACCTGCCGAATGAACTAGCCCTGAAAATGGATGGCGCTCAAGCGTGTTACCCATACCT  1749999

Query  1860     CACCGTCAGCGTTGTAGTGACGCGCTGACGAGTAGGCAGGCGTGGAGGTCAGTGTAGAAG  1919
                ||||||||||||||||||||||||||||||||||||||||||||||||||||||||||||
Sbjct  1750000  CACCGTCAGCGTTGTAGTGACGCGCTGACGAGTAGGCAGGCGTGGAGGTCAGTGTAGAAG  1750059

Query  1920     CCTAGGCAGTGATGTCGGGTGGAACGGCCTCTAGTGC  1956
                |||||||||||||||||||||||||||||||||||||
Sbjct  1750060  CCTAGGCAGTGATGTCGGGTGGAACGGCCTCTAGTGC  1750096


 Score = 3563 bits (1929),  Expect = 0.0
 Identities = 1948/1957 (99%), Gaps = 1/1957 (0%)
 Strand=Plus/Plus

Query  1        CAAGGTTTCCGTAGGTGAACCTGCGGAAGGATCAGTAGAGAATATTGGACTTCGGTCCAT  60
                |||||||||||||||||||||||||||||||||||||||||||  ||| |||||||||||
Sbjct  1756267  CAAGGTTTCCGTAGGTGAACCTGCGGAAGGATCAGTAGAGAATGCTGGGCTTCGGTCCAT  1756326

Query  61       TTATCTACCCATCTACACCTGTGAACTGTTTATGTGCTTCGGCACGTTTTACACAAACTT  120
                ||||||||||||||||||||||||||||||||||||||||||||||||||||||||||||
Sbjct  1756327  TTATCTACCCATCTACACCTGTGAACTGTTTATGTGCTTCGGCACGTTTTACACAAACTT  1756386

Query  121      CTAAATGTAATGAATGTAATCTTATTATAACAATAATAAAACTTTCAACAACGGATCTCT  180
                ||||||||||||||||||||||||||||||||||||||||||||||||||||||||||||
Sbjct  1756387  CTAAATGTAATGAATGTAATCTTATTATAACAATAATAAAACTTTCAACAACGGATCTCT  1756446

Query  181      TGGCTTCCACATCGATGAAGAACGCAGCGAAATGCGATAAGTAATGTGAATTGCAGAATT  240
                ||||||||||||||||||||||||||||||||||||||||||||||||||||||||||||
Sbjct  1756447  TGGCTTCCACATCGATGAAGAACGCAGCGAAATGCGATAAGTAATGTGAATTGCAGAATT  1756506

Query  241      CAGTGAATCATCGAATCTTTGAACGCAACTTGCGCCCTTTGGTATTCCGAAGGGCATGCC  300
                |||||||||||||| |||||||||||||||||||||||||||||||||||||||||||||
Sbjct  1756507  CAGTGAATCATCGAGTCTTTGAACGCAACTTGCGCCCTTTGGTATTCCGAAGGGCATGCC  1756566

Query  301      TGTTTGAGAGTCATGAAAATCTCAATCCCTCGGGTTTTATTACCTGTTGGACTTGGATTT  360
                ||||||||||||||||||||||||||||||||||||||||||||||||||||||||||||
Sbjct  1756567  TGTTTGAGAGTCATGAAAATCTCAATCCCTCGGGTTTTATTACCTGTTGGACTTGGATTT  1756626

Query  361      GGGTGTTTGCCGCGACCTGCAAAGGACGTCGGCTCGCCTTAAATGTGTTAGTGGGAAGGT  420
                ||||||||||||||||||||||||||||||||||||||||||||||||||||||||||||
Sbjct  1756627  GGGTGTTTGCCGCGACCTGCAAAGGACGTCGGCTCGCCTTAAATGTGTTAGTGGGAAGGT  1756686

Query  421      GATTACCTGTCAGCCCGGCGTAATAAGTTTCGCTGGGCCTATGGGGTAGTCTTCGGCTTG  480
                ||||||||||||||||||||||||||||||||||||||||||||||||||||||||||||
Sbjct  1756687  GATTACCTGTCAGCCCGGCGTAATAAGTTTCGCTGGGCCTATGGGGTAGTCTTCGGCTTG  1756746

Query  481      CTGATAACAACCATCTC-TTTTTGTTTGACCTCAAATCAGGTAGGGCTACCCGCTGAACT  539
                ||||||||||||||||| ||||||||||||||||||||||||||||||||||||||||||
Sbjct  1756747  CTGATAACAACCATCTCTTTTTTGTTTGACCTCAAATCAGGTAGGGCTACCCGCTGAACT  1756806

Query  540      TAAGCATATCAATAAGCGGAGGAAAAGAAACTAACAAGGATTCCCTTAGTAACGGCGAGT  599
                ||||||||||||||||||||||||||||||||||||||||||||||||||||||||||||
Sbjct  1756807  TAAGCATATCAATAAGCGGAGGAAAAGAAACTAACAAGGATTCCCTTAGTAACGGCGAGT  1756866

Query  600      GAACCGGGAAGAGCTCAAATTTGAAATCTGGCGTCCTCCGGGCGTCCGAGTTGTAATCTA  659
                ||||||||||||||||||||||||||||||||||||||||||||||||||||||||||||
Sbjct  1756867  GAACCGGGAAGAGCTCAAATTTGAAATCTGGCGTCCTCCGGGCGTCCGAGTTGTAATCTA  1756926

Query  660      CAGAAACGTTTTCCGTGCTGGACCGTGTCTAAGTCCCTTGGAATAGGGTATCAAAGAGGG  719
                ||||||||||||||||||||||||||||||||||||||||||||||||||||||||||||
Sbjct  1756927  CAGAAACGTTTTCCGTGCTGGACCGTGTCTAAGTCCCTTGGAATAGGGTATCAAAGAGGG  1756986

Query  720      TGACAATCCCGTACTTGACACGATCACCAGTGCTCTGTGATACGTTTTCTACGAGTCGCG  779
                ||||||||||||||||||||||||||||||||||||||||||||||||||||||||||||
Sbjct  1756987  TGACAATCCCGTACTTGACACGATCACCAGTGCTCTGTGATACGTTTTCTACGAGTCGCG  1757046

Query  780      TTACTTGGGAGTGTAGCGCAAAATGGGTGGTAAACTCCATCTAAAGCTAAATATTGGTGG  839
                ||||||||||||||||||||||||||||||||||||||||||||||||||||||||||||
Sbjct  1757047  TTACTTGGGAGTGTAGCGCAAAATGGGTGGTAAACTCCATCTAAAGCTAAATATTGGTGG  1757106

Query  840      AAGACCGATAGCGAACAAGTACCGTGAGGGAAAGATGAAAAGCACTTTGGAAAGAGAGTT  899
                ||||||||||||||||||||||||||||||||||||||||||||||||||||||||||||
Sbjct  1757107  AAGACCGATAGCGAACAAGTACCGTGAGGGAAAGATGAAAAGCACTTTGGAAAGAGAGTT  1757166

Query  900      AAACAGTACGTGAAATTGTTGAAAGGGAAACGATTGAAGTCAGTCGTGTCTATTGGGTTC  959
                ||||||||||||||||||||||||||||||||||||||||||||||||||||||||||||
Sbjct  1757167  AAACAGTACGTGAAATTGTTGAAAGGGAAACGATTGAAGTCAGTCGTGTCTATTGGGTTC  1757226

Query  960      AGCCAGTTCTGCTGGTGTATTCCCTTTAGACGGGTCAACATCAGTTCTGATCGGTGGATA  1019
                |||||| |||||||||||||||||||||||||||||||||||||||||||||||||||||
Sbjct  1757227  AGCCAGCTCTGCTGGTGTATTCCCTTTAGACGGGTCAACATCAGTTCTGATCGGTGGATA  1757286

Query  1020     AGGGCTGGGGGAATGTAGCACTCTTCGGAGTGTGTTATAGCCTCCTGTCGCATACACTGG  1079
                |||||||| ||||||| ||||||||||| |||||||||||||||||||||||||||||||
Sbjct  1757287  AGGGCTGGAGGAATGTGGCACTCTTCGGGGTGTGTTATAGCCTCCTGTCGCATACACTGG  1757346

Query  1080     TTGGGACTGAGGAATGCAGCTCGCCTTTATGGCCGGGGTTCGCCCACGTTCGAGCTTAGG  1139
                ||||||||||||||||||||||||||||||||||||||||||||||||||||||||||||
Sbjct  1757347  TTGGGACTGAGGAATGCAGCTCGCCTTTATGGCCGGGGTTCGCCCACGTTCGAGCTTAGG  1757406

Query  1140     ATGTTGACAAAATGGCTTTAAACGACCCGTCTTGAAACACGGACCAAGGAGTCTAACATA  1199
                ||||||||||||||||||||||||||||||||||||||||||||||||||||||||||||
Sbjct  1757407  ATGTTGACAAAATGGCTTTAAACGACCCGTCTTGAAACACGGACCAAGGAGTCTAACATA  1757466

Query  1200     TCTGCGAGTGTTTGAGTGTCAAACTCGAGCGCGTAATGAAAGTGAATGTAGGAGGGATCC  1259
                ||||||||||||||||||||||||||||||||||||||||||||||||||||||||||||
Sbjct  1757467  TCTGCGAGTGTTTGAGTGTCAAACTCGAGCGCGTAATGAAAGTGAATGTAGGAGGGATCC  1757526

Query  1260     GCAAGGAGCACCTTCGACCGATCCGGATCTTCTGTGATGGATTTGAGTAAGAGCATATAT  1319
                ||||||||||||||||||||||||||||||||||||||||||||||||||||||||||||
Sbjct  1757527  GCAAGGAGCACCTTCGACCGATCCGGATCTTCTGTGATGGATTTGAGTAAGAGCATATAT  1757586

Query  1320     GCTGGGACCCGAAAGATGGTGAACTATGCCTGAATAGGGCGAAGCCAGGGGAAACTCTGG  1379
                ||||||||||||||||||||||||||||||||||||||||||||||||||||||||||||
Sbjct  1757587  GCTGGGACCCGAAAGATGGTGAACTATGCCTGAATAGGGCGAAGCCAGGGGAAACTCTGG  1757646

Query  1380     TGGAGGCTCGTAGCGATTCTGACGTGCAAATCGATCGTCGAATTTGGGTATAGGGGCGAA  1439
                ||||||||||||||||||||||||||||||||||||||||||||||||||||||||||||
Sbjct  1757647  TGGAGGCTCGTAGCGATTCTGACGTGCAAATCGATCGTCGAATTTGGGTATAGGGGCGAA  1757706

Query  1440     AGACTAATCGAACCATCTAGTAGCTGGTTCCTGCCGAAGTTTCCCTCAGGATAGCAGAAA  1499
                ||||||||||||||||||||||||||||||||||||||||||||||||||||||||||||
Sbjct  1757707  AGACTAATCGAACCATCTAGTAGCTGGTTCCTGCCGAAGTTTCCCTCAGGATAGCAGAAA  1757766

Query  1500     CTCGCATCAGTTTTATGAGGTAAAGCGAATGATTAGAGGCCTTGGGGACGAAACGTCCTT  1559
                ||||||||||||||||||||||||||||||||||||||||||||||||||||||||||||
Sbjct  1757767  CTCGCATCAGTTTTATGAGGTAAAGCGAATGATTAGAGGCCTTGGGGACGAAACGTCCTT  1757826

Query  1560     AACCTATTCTCAAACTTTAAATGTGTAAGAAGCACTTGTCACTTAATTGGACGAGCGCAT  1619
                ||||||||||||||||||||||||||||||||||||||||||||||||||||||||||||
Sbjct  1757827  AACCTATTCTCAAACTTTAAATGTGTAAGAAGCACTTGTCACTTAATTGGACGAGCGCAT  1757886

Query  1620     GCGAATGAGAGTTTCTAGTGGGCCATTTTTGGTAAGCAGAACTGGCGATGCGGGATGAAC  1679
                ||||||||||||||||||||||||||||||||||||||||||||||||||||||||||||
Sbjct  1757887  GCGAATGAGAGTTTCTAGTGGGCCATTTTTGGTAAGCAGAACTGGCGATGCGGGATGAAC  1757946

Query  1680     CGATCGTGAGGTTAAGGTGCCGGAATACACGCTCATCAGACACCACAAAAGGTGTTAGTT  1739
                ||||||||||||||||||||||||||||||||||||||||||||||||||||||||||||
Sbjct  1757947  CGATCGTGAGGTTAAGGTGCCGGAATACACGCTCATCAGACACCACAAAAGGTGTTAGTT  1758006

Query  1740     CATCTAGACAGCAGGACGGTGGCCATGGAAGTCGGAATCCGCTAAGGAGTGTGTAACAAC  1799
                ||||||||||||||||||||||||||||||||||||||||||||||||||||||||||||
Sbjct  1758007  CATCTAGACAGCAGGACGGTGGCCATGGAAGTCGGAATCCGCTAAGGAGTGTGTAACAAC  1758066

Query  1800     TCACCTGCCGAATGAACTAGCCCTGAAAATGGATGGCGCTCAAGCGTGTTACCCATACCT  1859
                ||||||||||||||||||||||||||||||||||||||||||||||||||||||||||||
Sbjct  1758067  TCACCTGCCGAATGAACTAGCCCTGAAAATGGATGGCGCTCAAGCGTGTTACCCATACCT  1758126

Query  1860     CACCGTCAGCGTTGTAGTGACGCGCTGACGAGTAGGCAGGCGTGGAGGTCAGTGTAGAAG  1919
                ||||||||||||||||||||||||||||||||||||||||||||||||||||||||||||
Sbjct  1758127  CACCGTCAGCGTTGTAGTGACGCGCTGACGAGTAGGCAGGCGTGGAGGTCAGTGTAGAAG  1758186

Query  1920     CCTAGGCAGTGATGTCGGGTGGAACGGCCTCTAGTGC  1956
                |||||||||||||||||||||||||||||||||||||
Sbjct  1758187  CCTAGGCAGTGATGTCGGGTGGAACGGCCTCTAGTGC  1758223


 Score = 3563 bits (1929),  Expect = 0.0
 Identities = 1948/1957 (99%), Gaps = 1/1957 (0%)
 Strand=Plus/Plus

Query  1        CAAGGTTTCCGTAGGTGAACCTGCGGAAGGATCAGTAGAGAATATTGGACTTCGGTCCAT  60
                |||||||||||||||||||||||||||||||||||||||||||  ||| |||||||||||
Sbjct  1764394  CAAGGTTTCCGTAGGTGAACCTGCGGAAGGATCAGTAGAGAATGCTGGGCTTCGGTCCAT  1764453

Query  61       TTATCTACCCATCTACACCTGTGAACTGTTTATGTGCTTCGGCACGTTTTACACAAACTT  120
                ||||||||||||||||||||||||||||||||||||||||||||||||||||||||||||
Sbjct  1764454  TTATCTACCCATCTACACCTGTGAACTGTTTATGTGCTTCGGCACGTTTTACACAAACTT  1764513

Query  121      CTAAATGTAATGAATGTAATCTTATTATAACAATAATAAAACTTTCAACAACGGATCTCT  180
                ||||||||||||||||||||||||||||||||||||||||||||||||||||||||||||
Sbjct  1764514  CTAAATGTAATGAATGTAATCTTATTATAACAATAATAAAACTTTCAACAACGGATCTCT  1764573

Query  181      TGGCTTCCACATCGATGAAGAACGCAGCGAAATGCGATAAGTAATGTGAATTGCAGAATT  240
                ||||||||||||||||||||||||||||||||||||||||||||||||||||||||||||
Sbjct  1764574  TGGCTTCCACATCGATGAAGAACGCAGCGAAATGCGATAAGTAATGTGAATTGCAGAATT  1764633

Query  241      CAGTGAATCATCGAATCTTTGAACGCAACTTGCGCCCTTTGGTATTCCGAAGGGCATGCC  300
                |||||||||||||| |||||||||||||||||||||||||||||||||||||||||||||
Sbjct  1764634  CAGTGAATCATCGAGTCTTTGAACGCAACTTGCGCCCTTTGGTATTCCGAAGGGCATGCC  1764693

Query  301      TGTTTGAGAGTCATGAAAATCTCAATCCCTCGGGTTTTATTACCTGTTGGACTTGGATTT  360
                ||||||||||||||||||||||||||||||||||||||||||||||||||||||||||||
Sbjct  1764694  TGTTTGAGAGTCATGAAAATCTCAATCCCTCGGGTTTTATTACCTGTTGGACTTGGATTT  1764753

Query  361      GGGTGTTTGCCGCGACCTGCAAAGGACGTCGGCTCGCCTTAAATGTGTTAGTGGGAAGGT  420
                ||||||||||||||||||||||||||||||||||||||||||||||||||||||||||||
Sbjct  1764754  GGGTGTTTGCCGCGACCTGCAAAGGACGTCGGCTCGCCTTAAATGTGTTAGTGGGAAGGT  1764813

Query  421      GATTACCTGTCAGCCCGGCGTAATAAGTTTCGCTGGGCCTATGGGGTAGTCTTCGGCTTG  480
                ||||||||||||||||||||||||||||||||||||||||||||||||||||||||||||
Sbjct  1764814  GATTACCTGTCAGCCCGGCGTAATAAGTTTCGCTGGGCCTATGGGGTAGTCTTCGGCTTG  1764873

Query  481      CTGATAACAACCATCTC-TTTTTGTTTGACCTCAAATCAGGTAGGGCTACCCGCTGAACT  539
                ||||||||||||||||| ||||||||||||||||||||||||||||||||||||||||||
Sbjct  1764874  CTGATAACAACCATCTCTTTTTTGTTTGACCTCAAATCAGGTAGGGCTACCCGCTGAACT  1764933

Query  540      TAAGCATATCAATAAGCGGAGGAAAAGAAACTAACAAGGATTCCCTTAGTAACGGCGAGT  599
                ||||||||||||||||||||||||||||||||||||||||||||||||||||||||||||
Sbjct  1764934  TAAGCATATCAATAAGCGGAGGAAAAGAAACTAACAAGGATTCCCTTAGTAACGGCGAGT  1764993

Query  600      GAACCGGGAAGAGCTCAAATTTGAAATCTGGCGTCCTCCGGGCGTCCGAGTTGTAATCTA  659
                ||||||||||||||||||||||||||||||||||||||||||||||||||||||||||||
Sbjct  1764994  GAACCGGGAAGAGCTCAAATTTGAAATCTGGCGTCCTCCGGGCGTCCGAGTTGTAATCTA  1765053

Query  660      CAGAAACGTTTTCCGTGCTGGACCGTGTCTAAGTCCCTTGGAATAGGGTATCAAAGAGGG  719
                ||||||||||||||||||||||||||||||||||||||||||||||||||||||||||||
Sbjct  1765054  CAGAAACGTTTTCCGTGCTGGACCGTGTCTAAGTCCCTTGGAATAGGGTATCAAAGAGGG  1765113

Query  720      TGACAATCCCGTACTTGACACGATCACCAGTGCTCTGTGATACGTTTTCTACGAGTCGCG  779
                ||||||||||||||||||||||||||||||||||||||||||||||||||||||||||||
Sbjct  1765114  TGACAATCCCGTACTTGACACGATCACCAGTGCTCTGTGATACGTTTTCTACGAGTCGCG  1765173

Query  780      TTACTTGGGAGTGTAGCGCAAAATGGGTGGTAAACTCCATCTAAAGCTAAATATTGGTGG  839
                ||||||||||||||||||||||||||||||||||||||||||||||||||||||||||||
Sbjct  1765174  TTACTTGGGAGTGTAGCGCAAAATGGGTGGTAAACTCCATCTAAAGCTAAATATTGGTGG  1765233

Query  840      AAGACCGATAGCGAACAAGTACCGTGAGGGAAAGATGAAAAGCACTTTGGAAAGAGAGTT  899
                ||||||||||||||||||||||||||||||||||||||||||||||||||||||||||||
Sbjct  1765234  AAGACCGATAGCGAACAAGTACCGTGAGGGAAAGATGAAAAGCACTTTGGAAAGAGAGTT  1765293

Query  900      AAACAGTACGTGAAATTGTTGAAAGGGAAACGATTGAAGTCAGTCGTGTCTATTGGGTTC  959
                ||||||||||||||||||||||||||||||||||||||||||||||||||||||||||||
Sbjct  1765294  AAACAGTACGTGAAATTGTTGAAAGGGAAACGATTGAAGTCAGTCGTGTCTATTGGGTTC  1765353

Query  960      AGCCAGTTCTGCTGGTGTATTCCCTTTAGACGGGTCAACATCAGTTCTGATCGGTGGATA  1019
                |||||| |||||||||||||||||||||||||||||||||||||||||||||||||||||
Sbjct  1765354  AGCCAGCTCTGCTGGTGTATTCCCTTTAGACGGGTCAACATCAGTTCTGATCGGTGGATA  1765413

Query  1020     AGGGCTGGGGGAATGTAGCACTCTTCGGAGTGTGTTATAGCCTCCTGTCGCATACACTGG  1079
                |||||||| ||||||| ||||||||||| |||||||||||||||||||||||||||||||
Sbjct  1765414  AGGGCTGGAGGAATGTGGCACTCTTCGGGGTGTGTTATAGCCTCCTGTCGCATACACTGG  1765473

Query  1080     TTGGGACTGAGGAATGCAGCTCGCCTTTATGGCCGGGGTTCGCCCACGTTCGAGCTTAGG  1139
                ||||||||||||||||||||||||||||||||||||||||||||||||||||||||||||
Sbjct  1765474  TTGGGACTGAGGAATGCAGCTCGCCTTTATGGCCGGGGTTCGCCCACGTTCGAGCTTAGG  1765533

Query  1140     ATGTTGACAAAATGGCTTTAAACGACCCGTCTTGAAACACGGACCAAGGAGTCTAACATA  1199
                ||||||||||||||||||||||||||||||||||||||||||||||||||||||||||||
Sbjct  1765534  ATGTTGACAAAATGGCTTTAAACGACCCGTCTTGAAACACGGACCAAGGAGTCTAACATA  1765593

Query  1200     TCTGCGAGTGTTTGAGTGTCAAACTCGAGCGCGTAATGAAAGTGAATGTAGGAGGGATCC  1259
                ||||||||||||||||||||||||||||||||||||||||||||||||||||||||||||
Sbjct  1765594  TCTGCGAGTGTTTGAGTGTCAAACTCGAGCGCGTAATGAAAGTGAATGTAGGAGGGATCC  1765653

Query  1260     GCAAGGAGCACCTTCGACCGATCCGGATCTTCTGTGATGGATTTGAGTAAGAGCATATAT  1319
                ||||||||||||||||||||||||||||||||||||||||||||||||||||||||||||
Sbjct  1765654  GCAAGGAGCACCTTCGACCGATCCGGATCTTCTGTGATGGATTTGAGTAAGAGCATATAT  1765713

Query  1320     GCTGGGACCCGAAAGATGGTGAACTATGCCTGAATAGGGCGAAGCCAGGGGAAACTCTGG  1379
                ||||||||||||||||||||||||||||||||||||||||||||||||||||||||||||
Sbjct  1765714  GCTGGGACCCGAAAGATGGTGAACTATGCCTGAATAGGGCGAAGCCAGGGGAAACTCTGG  1765773

Query  1380     TGGAGGCTCGTAGCGATTCTGACGTGCAAATCGATCGTCGAATTTGGGTATAGGGGCGAA  1439
                ||||||||||||||||||||||||||||||||||||||||||||||||||||||||||||
Sbjct  1765774  TGGAGGCTCGTAGCGATTCTGACGTGCAAATCGATCGTCGAATTTGGGTATAGGGGCGAA  1765833

Query  1440     AGACTAATCGAACCATCTAGTAGCTGGTTCCTGCCGAAGTTTCCCTCAGGATAGCAGAAA  1499
                ||||||||||||||||||||||||||||||||||||||||||||||||||||||||||||
Sbjct  1765834  AGACTAATCGAACCATCTAGTAGCTGGTTCCTGCCGAAGTTTCCCTCAGGATAGCAGAAA  1765893

Query  1500     CTCGCATCAGTTTTATGAGGTAAAGCGAATGATTAGAGGCCTTGGGGACGAAACGTCCTT  1559
                ||||||||||||||||||||||||||||||||||||||||||||||||||||||||||||
Sbjct  1765894  CTCGCATCAGTTTTATGAGGTAAAGCGAATGATTAGAGGCCTTGGGGACGAAACGTCCTT  1765953

Query  1560     AACCTATTCTCAAACTTTAAATGTGTAAGAAGCACTTGTCACTTAATTGGACGAGCGCAT  1619
                ||||||||||||||||||||||||||||||||||||||||||||||||||||||||||||
Sbjct  1765954  AACCTATTCTCAAACTTTAAATGTGTAAGAAGCACTTGTCACTTAATTGGACGAGCGCAT  1766013

Query  1620     GCGAATGAGAGTTTCTAGTGGGCCATTTTTGGTAAGCAGAACTGGCGATGCGGGATGAAC  1679
                ||||||||||||||||||||||||||||||||||||||||||||||||||||||||||||
Sbjct  1766014  GCGAATGAGAGTTTCTAGTGGGCCATTTTTGGTAAGCAGAACTGGCGATGCGGGATGAAC  1766073

Query  1680     CGATCGTGAGGTTAAGGTGCCGGAATACACGCTCATCAGACACCACAAAAGGTGTTAGTT  1739
                ||||||||||||||||||||||||||||||||||||||||||||||||||||||||||||
Sbjct  1766074  CGATCGTGAGGTTAAGGTGCCGGAATACACGCTCATCAGACACCACAAAAGGTGTTAGTT  1766133

Query  1740     CATCTAGACAGCAGGACGGTGGCCATGGAAGTCGGAATCCGCTAAGGAGTGTGTAACAAC  1799
                ||||||||||||||||||||||||||||||||||||||||||||||||||||||||||||
Sbjct  1766134  CATCTAGACAGCAGGACGGTGGCCATGGAAGTCGGAATCCGCTAAGGAGTGTGTAACAAC  1766193

Query  1800     TCACCTGCCGAATGAACTAGCCCTGAAAATGGATGGCGCTCAAGCGTGTTACCCATACCT  1859
                ||||||||||||||||||||||||||||||||||||||||||||||||||||||||||||
Sbjct  1766194  TCACCTGCCGAATGAACTAGCCCTGAAAATGGATGGCGCTCAAGCGTGTTACCCATACCT  1766253

Query  1860     CACCGTCAGCGTTGTAGTGACGCGCTGACGAGTAGGCAGGCGTGGAGGTCAGTGTAGAAG  1919
                ||||||||||||||||||||||||||||||||||||||||||||||||||||||||||||
Sbjct  1766254  CACCGTCAGCGTTGTAGTGACGCGCTGACGAGTAGGCAGGCGTGGAGGTCAGTGTAGAAG  1766313

Query  1920     CCTAGGCAGTGATGTCGGGTGGAACGGCCTCTAGTGC  1956
                |||||||||||||||||||||||||||||||||||||
Sbjct  1766314  CCTAGGCAGTGATGTCGGGTGGAACGGCCTCTAGTGC  1766350


 Score = 3563 bits (1929),  Expect = 0.0
 Identities = 1948/1957 (99%), Gaps = 1/1957 (0%)
 Strand=Plus/Plus

Query  1        CAAGGTTTCCGTAGGTGAACCTGCGGAAGGATCAGTAGAGAATATTGGACTTCGGTCCAT  60
                |||||||||||||||||||||||||||||||||||||||||||  ||| |||||||||||
Sbjct  1772521  CAAGGTTTCCGTAGGTGAACCTGCGGAAGGATCAGTAGAGAATGCTGGGCTTCGGTCCAT  1772580

Query  61       TTATCTACCCATCTACACCTGTGAACTGTTTATGTGCTTCGGCACGTTTTACACAAACTT  120
                ||||||||||||||||||||||||||||||||||||||||||||||||||||||||||||
Sbjct  1772581  TTATCTACCCATCTACACCTGTGAACTGTTTATGTGCTTCGGCACGTTTTACACAAACTT  1772640

Query  121      CTAAATGTAATGAATGTAATCTTATTATAACAATAATAAAACTTTCAACAACGGATCTCT  180
                ||||||||||||||||||||||||||||||||||||||||||||||||||||||||||||
Sbjct  1772641  CTAAATGTAATGAATGTAATCTTATTATAACAATAATAAAACTTTCAACAACGGATCTCT  1772700

Query  181      TGGCTTCCACATCGATGAAGAACGCAGCGAAATGCGATAAGTAATGTGAATTGCAGAATT  240
                ||||||||||||||||||||||||||||||||||||||||||||||||||||||||||||
Sbjct  1772701  TGGCTTCCACATCGATGAAGAACGCAGCGAAATGCGATAAGTAATGTGAATTGCAGAATT  1772760

Query  241      CAGTGAATCATCGAATCTTTGAACGCAACTTGCGCCCTTTGGTATTCCGAAGGGCATGCC  300
                |||||||||||||| |||||||||||||||||||||||||||||||||||||||||||||
Sbjct  1772761  CAGTGAATCATCGAGTCTTTGAACGCAACTTGCGCCCTTTGGTATTCCGAAGGGCATGCC  1772820

Query  301      TGTTTGAGAGTCATGAAAATCTCAATCCCTCGGGTTTTATTACCTGTTGGACTTGGATTT  360
                ||||||||||||||||||||||||||||||||||||||||||||||||||||||||||||
Sbjct  1772821  TGTTTGAGAGTCATGAAAATCTCAATCCCTCGGGTTTTATTACCTGTTGGACTTGGATTT  1772880

Query  361      GGGTGTTTGCCGCGACCTGCAAAGGACGTCGGCTCGCCTTAAATGTGTTAGTGGGAAGGT  420
                ||||||||||||||||||||||||||||||||||||||||||||||||||||||||||||
Sbjct  1772881  GGGTGTTTGCCGCGACCTGCAAAGGACGTCGGCTCGCCTTAAATGTGTTAGTGGGAAGGT  1772940

Query  421      GATTACCTGTCAGCCCGGCGTAATAAGTTTCGCTGGGCCTATGGGGTAGTCTTCGGCTTG  480
                ||||||||||||||||||||||||||||||||||||||||||||||||||||||||||||
Sbjct  1772941  GATTACCTGTCAGCCCGGCGTAATAAGTTTCGCTGGGCCTATGGGGTAGTCTTCGGCTTG  1773000

Query  481      CTGATAACAACCATCTC-TTTTTGTTTGACCTCAAATCAGGTAGGGCTACCCGCTGAACT  539
                ||||||||||||||||| ||||||||||||||||||||||||||||||||||||||||||
Sbjct  1773001  CTGATAACAACCATCTCTTTTTTGTTTGACCTCAAATCAGGTAGGGCTACCCGCTGAACT  1773060

Query  540      TAAGCATATCAATAAGCGGAGGAAAAGAAACTAACAAGGATTCCCTTAGTAACGGCGAGT  599
                ||||||||||||||||||||||||||||||||||||||||||||||||||||||||||||
Sbjct  1773061  TAAGCATATCAATAAGCGGAGGAAAAGAAACTAACAAGGATTCCCTTAGTAACGGCGAGT  1773120

Query  600      GAACCGGGAAGAGCTCAAATTTGAAATCTGGCGTCCTCCGGGCGTCCGAGTTGTAATCTA  659
                ||||||||||||||||||||||||||||||||||||||||||||||||||||||||||||
Sbjct  1773121  GAACCGGGAAGAGCTCAAATTTGAAATCTGGCGTCCTCCGGGCGTCCGAGTTGTAATCTA  1773180

Query  660      CAGAAACGTTTTCCGTGCTGGACCGTGTCTAAGTCCCTTGGAATAGGGTATCAAAGAGGG  719
                ||||||||||||||||||||||||||||||||||||||||||||||||||||||||||||
Sbjct  1773181  CAGAAACGTTTTCCGTGCTGGACCGTGTCTAAGTCCCTTGGAATAGGGTATCAAAGAGGG  1773240

Query  720      TGACAATCCCGTACTTGACACGATCACCAGTGCTCTGTGATACGTTTTCTACGAGTCGCG  779
                ||||||||||||||||||||||||||||||||||||||||||||||||||||||||||||
Sbjct  1773241  TGACAATCCCGTACTTGACACGATCACCAGTGCTCTGTGATACGTTTTCTACGAGTCGCG  1773300

Query  780      TTACTTGGGAGTGTAGCGCAAAATGGGTGGTAAACTCCATCTAAAGCTAAATATTGGTGG  839
                ||||||||||||||||||||||||||||||||||||||||||||||||||||||||||||
Sbjct  1773301  TTACTTGGGAGTGTAGCGCAAAATGGGTGGTAAACTCCATCTAAAGCTAAATATTGGTGG  1773360

Query  840      AAGACCGATAGCGAACAAGTACCGTGAGGGAAAGATGAAAAGCACTTTGGAAAGAGAGTT  899
                ||||||||||||||||||||||||||||||||||||||||||||||||||||||||||||
Sbjct  1773361  AAGACCGATAGCGAACAAGTACCGTGAGGGAAAGATGAAAAGCACTTTGGAAAGAGAGTT  1773420

Query  900      AAACAGTACGTGAAATTGTTGAAAGGGAAACGATTGAAGTCAGTCGTGTCTATTGGGTTC  959
                ||||||||||||||||||||||||||||||||||||||||||||||||||||||||||||
Sbjct  1773421  AAACAGTACGTGAAATTGTTGAAAGGGAAACGATTGAAGTCAGTCGTGTCTATTGGGTTC  1773480

Query  960      AGCCAGTTCTGCTGGTGTATTCCCTTTAGACGGGTCAACATCAGTTCTGATCGGTGGATA  1019
                |||||| |||||||||||||||||||||||||||||||||||||||||||||||||||||
Sbjct  1773481  AGCCAGCTCTGCTGGTGTATTCCCTTTAGACGGGTCAACATCAGTTCTGATCGGTGGATA  1773540

Query  1020     AGGGCTGGGGGAATGTAGCACTCTTCGGAGTGTGTTATAGCCTCCTGTCGCATACACTGG  1079
                |||||||| ||||||| ||||||||||| |||||||||||||||||||||||||||||||
Sbjct  1773541  AGGGCTGGAGGAATGTGGCACTCTTCGGGGTGTGTTATAGCCTCCTGTCGCATACACTGG  1773600

Query  1080     TTGGGACTGAGGAATGCAGCTCGCCTTTATGGCCGGGGTTCGCCCACGTTCGAGCTTAGG  1139
                ||||||||||||||||||||||||||||||||||||||||||||||||||||||||||||
Sbjct  1773601  TTGGGACTGAGGAATGCAGCTCGCCTTTATGGCCGGGGTTCGCCCACGTTCGAGCTTAGG  1773660

Query  1140     ATGTTGACAAAATGGCTTTAAACGACCCGTCTTGAAACACGGACCAAGGAGTCTAACATA  1199
                ||||||||||||||||||||||||||||||||||||||||||||||||||||||||||||
Sbjct  1773661  ATGTTGACAAAATGGCTTTAAACGACCCGTCTTGAAACACGGACCAAGGAGTCTAACATA  1773720

Query  1200     TCTGCGAGTGTTTGAGTGTCAAACTCGAGCGCGTAATGAAAGTGAATGTAGGAGGGATCC  1259
                ||||||||||||||||||||||||||||||||||||||||||||||||||||||||||||
Sbjct  1773721  TCTGCGAGTGTTTGAGTGTCAAACTCGAGCGCGTAATGAAAGTGAATGTAGGAGGGATCC  1773780

Query  1260     GCAAGGAGCACCTTCGACCGATCCGGATCTTCTGTGATGGATTTGAGTAAGAGCATATAT  1319
                ||||||||||||||||||||||||||||||||||||||||||||||||||||||||||||
Sbjct  1773781  GCAAGGAGCACCTTCGACCGATCCGGATCTTCTGTGATGGATTTGAGTAAGAGCATATAT  1773840

Query  1320     GCTGGGACCCGAAAGATGGTGAACTATGCCTGAATAGGGCGAAGCCAGGGGAAACTCTGG  1379
                ||||||||||||||||||||||||||||||||||||||||||||||||||||||||||||
Sbjct  1773841  GCTGGGACCCGAAAGATGGTGAACTATGCCTGAATAGGGCGAAGCCAGGGGAAACTCTGG  1773900

Query  1380     TGGAGGCTCGTAGCGATTCTGACGTGCAAATCGATCGTCGAATTTGGGTATAGGGGCGAA  1439
                ||||||||||||||||||||||||||||||||||||||||||||||||||||||||||||
Sbjct  1773901  TGGAGGCTCGTAGCGATTCTGACGTGCAAATCGATCGTCGAATTTGGGTATAGGGGCGAA  1773960

Query  1440     AGACTAATCGAACCATCTAGTAGCTGGTTCCTGCCGAAGTTTCCCTCAGGATAGCAGAAA  1499
                ||||||||||||||||||||||||||||||||||||||||||||||||||||||||||||
Sbjct  1773961  AGACTAATCGAACCATCTAGTAGCTGGTTCCTGCCGAAGTTTCCCTCAGGATAGCAGAAA  1774020

Query  1500     CTCGCATCAGTTTTATGAGGTAAAGCGAATGATTAGAGGCCTTGGGGACGAAACGTCCTT  1559
                ||||||||||||||||||||||||||||||||||||||||||||||||||||||||||||
Sbjct  1774021  CTCGCATCAGTTTTATGAGGTAAAGCGAATGATTAGAGGCCTTGGGGACGAAACGTCCTT  1774080

Query  1560     AACCTATTCTCAAACTTTAAATGTGTAAGAAGCACTTGTCACTTAATTGGACGAGCGCAT  1619
                ||||||||||||||||||||||||||||||||||||||||||||||||||||||||||||
Sbjct  1774081  AACCTATTCTCAAACTTTAAATGTGTAAGAAGCACTTGTCACTTAATTGGACGAGCGCAT  1774140

Query  1620     GCGAATGAGAGTTTCTAGTGGGCCATTTTTGGTAAGCAGAACTGGCGATGCGGGATGAAC  1679
                ||||||||||||||||||||||||||||||||||||||||||||||||||||||||||||
Sbjct  1774141  GCGAATGAGAGTTTCTAGTGGGCCATTTTTGGTAAGCAGAACTGGCGATGCGGGATGAAC  1774200

Query  1680     CGATCGTGAGGTTAAGGTGCCGGAATACACGCTCATCAGACACCACAAAAGGTGTTAGTT  1739
                ||||||||||||||||||||||||||||||||||||||||||||||||||||||||||||
Sbjct  1774201  CGATCGTGAGGTTAAGGTGCCGGAATACACGCTCATCAGACACCACAAAAGGTGTTAGTT  1774260

Query  1740     CATCTAGACAGCAGGACGGTGGCCATGGAAGTCGGAATCCGCTAAGGAGTGTGTAACAAC  1799
                ||||||||||||||||||||||||||||||||||||||||||||||||||||||||||||
Sbjct  1774261  CATCTAGACAGCAGGACGGTGGCCATGGAAGTCGGAATCCGCTAAGGAGTGTGTAACAAC  1774320

Query  1800     TCACCTGCCGAATGAACTAGCCCTGAAAATGGATGGCGCTCAAGCGTGTTACCCATACCT  1859
                ||||||||||||||||||||||||||||||||||||||||||||||||||||||||||||
Sbjct  1774321  TCACCTGCCGAATGAACTAGCCCTGAAAATGGATGGCGCTCAAGCGTGTTACCCATACCT  1774380

Query  1860     CACCGTCAGCGTTGTAGTGACGCGCTGACGAGTAGGCAGGCGTGGAGGTCAGTGTAGAAG  1919
                ||||||||||||||||||||||||||||||||||||||||||||||||||||||||||||
Sbjct  1774381  CACCGTCAGCGTTGTAGTGACGCGCTGACGAGTAGGCAGGCGTGGAGGTCAGTGTAGAAG  1774440

Query  1920     CCTAGGCAGTGATGTCGGGTGGAACGGCCTCTAGTGC  1956
                |||||||||||||||||||||||||||||||||||||
Sbjct  1774441  CCTAGGCAGTGATGTCGGGTGGAACGGCCTCTAGTGC  1774477


 Score = 3563 bits (1929),  Expect = 0.0
 Identities = 1948/1957 (99%), Gaps = 1/1957 (0%)
 Strand=Plus/Plus

Query  1        CAAGGTTTCCGTAGGTGAACCTGCGGAAGGATCAGTAGAGAATATTGGACTTCGGTCCAT  60
                |||||||||||||||||||||||||||||||||||||||||||  ||| |||||||||||
Sbjct  1780648  CAAGGTTTCCGTAGGTGAACCTGCGGAAGGATCAGTAGAGAATGCTGGGCTTCGGTCCAT  1780707

Query  61       TTATCTACCCATCTACACCTGTGAACTGTTTATGTGCTTCGGCACGTTTTACACAAACTT  120
                ||||||||||||||||||||||||||||||||||||||||||||||||||||||||||||
Sbjct  1780708  TTATCTACCCATCTACACCTGTGAACTGTTTATGTGCTTCGGCACGTTTTACACAAACTT  1780767

Query  121      CTAAATGTAATGAATGTAATCTTATTATAACAATAATAAAACTTTCAACAACGGATCTCT  180
                ||||||||||||||||||||||||||||||||||||||||||||||||||||||||||||
Sbjct  1780768  CTAAATGTAATGAATGTAATCTTATTATAACAATAATAAAACTTTCAACAACGGATCTCT  1780827

Query  181      TGGCTTCCACATCGATGAAGAACGCAGCGAAATGCGATAAGTAATGTGAATTGCAGAATT  240
                ||||||||||||||||||||||||||||||||||||||||||||||||||||||||||||
Sbjct  1780828  TGGCTTCCACATCGATGAAGAACGCAGCGAAATGCGATAAGTAATGTGAATTGCAGAATT  1780887

Query  241      CAGTGAATCATCGAATCTTTGAACGCAACTTGCGCCCTTTGGTATTCCGAAGGGCATGCC  300
                |||||||||||||| |||||||||||||||||||||||||||||||||||||||||||||
Sbjct  1780888  CAGTGAATCATCGAGTCTTTGAACGCAACTTGCGCCCTTTGGTATTCCGAAGGGCATGCC  1780947

Query  301      TGTTTGAGAGTCATGAAAATCTCAATCCCTCGGGTTTTATTACCTGTTGGACTTGGATTT  360
                ||||||||||||||||||||||||||||||||||||||||||||||||||||||||||||
Sbjct  1780948  TGTTTGAGAGTCATGAAAATCTCAATCCCTCGGGTTTTATTACCTGTTGGACTTGGATTT  1781007

Query  361      GGGTGTTTGCCGCGACCTGCAAAGGACGTCGGCTCGCCTTAAATGTGTTAGTGGGAAGGT  420
                ||||||||||||||||||||||||||||||||||||||||||||||||||||||||||||
Sbjct  1781008  GGGTGTTTGCCGCGACCTGCAAAGGACGTCGGCTCGCCTTAAATGTGTTAGTGGGAAGGT  1781067

Query  421      GATTACCTGTCAGCCCGGCGTAATAAGTTTCGCTGGGCCTATGGGGTAGTCTTCGGCTTG  480
                ||||||||||||||||||||||||||||||||||||||||||||||||||||||||||||
Sbjct  1781068  GATTACCTGTCAGCCCGGCGTAATAAGTTTCGCTGGGCCTATGGGGTAGTCTTCGGCTTG  1781127

Query  481      CTGATAACAACCATCTC-TTTTTGTTTGACCTCAAATCAGGTAGGGCTACCCGCTGAACT  539
                ||||||||||||||||| ||||||||||||||||||||||||||||||||||||||||||
Sbjct  1781128  CTGATAACAACCATCTCTTTTTTGTTTGACCTCAAATCAGGTAGGGCTACCCGCTGAACT  1781187

Query  540      TAAGCATATCAATAAGCGGAGGAAAAGAAACTAACAAGGATTCCCTTAGTAACGGCGAGT  599
                ||||||||||||||||||||||||||||||||||||||||||||||||||||||||||||
Sbjct  1781188  TAAGCATATCAATAAGCGGAGGAAAAGAAACTAACAAGGATTCCCTTAGTAACGGCGAGT  1781247

Query  600      GAACCGGGAAGAGCTCAAATTTGAAATCTGGCGTCCTCCGGGCGTCCGAGTTGTAATCTA  659
                ||||||||||||||||||||||||||||||||||||||||||||||||||||||||||||
Sbjct  1781248  GAACCGGGAAGAGCTCAAATTTGAAATCTGGCGTCCTCCGGGCGTCCGAGTTGTAATCTA  1781307

Query  660      CAGAAACGTTTTCCGTGCTGGACCGTGTCTAAGTCCCTTGGAATAGGGTATCAAAGAGGG  719
                ||||||||||||||||||||||||||||||||||||||||||||||||||||||||||||
Sbjct  1781308  CAGAAACGTTTTCCGTGCTGGACCGTGTCTAAGTCCCTTGGAATAGGGTATCAAAGAGGG  1781367

Query  720      TGACAATCCCGTACTTGACACGATCACCAGTGCTCTGTGATACGTTTTCTACGAGTCGCG  779
                ||||||||||||||||||||||||||||||||||||||||||||||||||||||||||||
Sbjct  1781368  TGACAATCCCGTACTTGACACGATCACCAGTGCTCTGTGATACGTTTTCTACGAGTCGCG  1781427

Query  780      TTACTTGGGAGTGTAGCGCAAAATGGGTGGTAAACTCCATCTAAAGCTAAATATTGGTGG  839
                ||||||||||||||||||||||||||||||||||||||||||||||||||||||||||||
Sbjct  1781428  TTACTTGGGAGTGTAGCGCAAAATGGGTGGTAAACTCCATCTAAAGCTAAATATTGGTGG  1781487

Query  840      AAGACCGATAGCGAACAAGTACCGTGAGGGAAAGATGAAAAGCACTTTGGAAAGAGAGTT  899
                ||||||||||||||||||||||||||||||||||||||||||||||||||||||||||||
Sbjct  1781488  AAGACCGATAGCGAACAAGTACCGTGAGGGAAAGATGAAAAGCACTTTGGAAAGAGAGTT  1781547

Query  900      AAACAGTACGTGAAATTGTTGAAAGGGAAACGATTGAAGTCAGTCGTGTCTATTGGGTTC  959
                ||||||||||||||||||||||||||||||||||||||||||||||||||||||||||||
Sbjct  1781548  AAACAGTACGTGAAATTGTTGAAAGGGAAACGATTGAAGTCAGTCGTGTCTATTGGGTTC  1781607

Query  960      AGCCAGTTCTGCTGGTGTATTCCCTTTAGACGGGTCAACATCAGTTCTGATCGGTGGATA  1019
                |||||| |||||||||||||||||||||||||||||||||||||||||||||||||||||
Sbjct  1781608  AGCCAGCTCTGCTGGTGTATTCCCTTTAGACGGGTCAACATCAGTTCTGATCGGTGGATA  1781667

Query  1020     AGGGCTGGGGGAATGTAGCACTCTTCGGAGTGTGTTATAGCCTCCTGTCGCATACACTGG  1079
                |||||||| ||||||| ||||||||||| |||||||||||||||||||||||||||||||
Sbjct  1781668  AGGGCTGGAGGAATGTGGCACTCTTCGGGGTGTGTTATAGCCTCCTGTCGCATACACTGG  1781727

Query  1080     TTGGGACTGAGGAATGCAGCTCGCCTTTATGGCCGGGGTTCGCCCACGTTCGAGCTTAGG  1139
                ||||||||||||||||||||||||||||||||||||||||||||||||||||||||||||
Sbjct  1781728  TTGGGACTGAGGAATGCAGCTCGCCTTTATGGCCGGGGTTCGCCCACGTTCGAGCTTAGG  1781787

Query  1140     ATGTTGACAAAATGGCTTTAAACGACCCGTCTTGAAACACGGACCAAGGAGTCTAACATA  1199
                ||||||||||||||||||||||||||||||||||||||||||||||||||||||||||||
Sbjct  1781788  ATGTTGACAAAATGGCTTTAAACGACCCGTCTTGAAACACGGACCAAGGAGTCTAACATA  1781847

Query  1200     TCTGCGAGTGTTTGAGTGTCAAACTCGAGCGCGTAATGAAAGTGAATGTAGGAGGGATCC  1259
                ||||||||||||||||||||||||||||||||||||||||||||||||||||||||||||
Sbjct  1781848  TCTGCGAGTGTTTGAGTGTCAAACTCGAGCGCGTAATGAAAGTGAATGTAGGAGGGATCC  1781907

Query  1260     GCAAGGAGCACCTTCGACCGATCCGGATCTTCTGTGATGGATTTGAGTAAGAGCATATAT  1319
                ||||||||||||||||||||||||||||||||||||||||||||||||||||||||||||
Sbjct  1781908  GCAAGGAGCACCTTCGACCGATCCGGATCTTCTGTGATGGATTTGAGTAAGAGCATATAT  1781967

Query  1320     GCTGGGACCCGAAAGATGGTGAACTATGCCTGAATAGGGCGAAGCCAGGGGAAACTCTGG  1379
                ||||||||||||||||||||||||||||||||||||||||||||||||||||||||||||
Sbjct  1781968  GCTGGGACCCGAAAGATGGTGAACTATGCCTGAATAGGGCGAAGCCAGGGGAAACTCTGG  1782027

Query  1380     TGGAGGCTCGTAGCGATTCTGACGTGCAAATCGATCGTCGAATTTGGGTATAGGGGCGAA  1439
                ||||||||||||||||||||||||||||||||||||||||||||||||||||||||||||
Sbjct  1782028  TGGAGGCTCGTAGCGATTCTGACGTGCAAATCGATCGTCGAATTTGGGTATAGGGGCGAA  1782087

Query  1440     AGACTAATCGAACCATCTAGTAGCTGGTTCCTGCCGAAGTTTCCCTCAGGATAGCAGAAA  1499
                ||||||||||||||||||||||||||||||||||||||||||||||||||||||||||||
Sbjct  1782088  AGACTAATCGAACCATCTAGTAGCTGGTTCCTGCCGAAGTTTCCCTCAGGATAGCAGAAA  1782147

Query  1500     CTCGCATCAGTTTTATGAGGTAAAGCGAATGATTAGAGGCCTTGGGGACGAAACGTCCTT  1559
                ||||||||||||||||||||||||||||||||||||||||||||||||||||||||||||
Sbjct  1782148  CTCGCATCAGTTTTATGAGGTAAAGCGAATGATTAGAGGCCTTGGGGACGAAACGTCCTT  1782207

Query  1560     AACCTATTCTCAAACTTTAAATGTGTAAGAAGCACTTGTCACTTAATTGGACGAGCGCAT  1619
                ||||||||||||||||||||||||||||||||||||||||||||||||||||||||||||
Sbjct  1782208  AACCTATTCTCAAACTTTAAATGTGTAAGAAGCACTTGTCACTTAATTGGACGAGCGCAT  1782267

Query  1620     GCGAATGAGAGTTTCTAGTGGGCCATTTTTGGTAAGCAGAACTGGCGATGCGGGATGAAC  1679
                ||||||||||||||||||||||||||||||||||||||||||||||||||||||||||||
Sbjct  1782268  GCGAATGAGAGTTTCTAGTGGGCCATTTTTGGTAAGCAGAACTGGCGATGCGGGATGAAC  1782327

Query  1680     CGATCGTGAGGTTAAGGTGCCGGAATACACGCTCATCAGACACCACAAAAGGTGTTAGTT  1739
                ||||||||||||||||||||||||||||||||||||||||||||||||||||||||||||
Sbjct  1782328  CGATCGTGAGGTTAAGGTGCCGGAATACACGCTCATCAGACACCACAAAAGGTGTTAGTT  1782387

Query  1740     CATCTAGACAGCAGGACGGTGGCCATGGAAGTCGGAATCCGCTAAGGAGTGTGTAACAAC  1799
                ||||||||||||||||||||||||||||||||||||||||||||||||||||||||||||
Sbjct  1782388  CATCTAGACAGCAGGACGGTGGCCATGGAAGTCGGAATCCGCTAAGGAGTGTGTAACAAC  1782447

Query  1800     TCACCTGCCGAATGAACTAGCCCTGAAAATGGATGGCGCTCAAGCGTGTTACCCATACCT  1859
                ||||||||||||||||||||||||||||||||||||||||||||||||||||||||||||
Sbjct  1782448  TCACCTGCCGAATGAACTAGCCCTGAAAATGGATGGCGCTCAAGCGTGTTACCCATACCT  1782507

Query  1860     CACCGTCAGCGTTGTAGTGACGCGCTGACGAGTAGGCAGGCGTGGAGGTCAGTGTAGAAG  1919
                ||||||||||||||||||||||||||||||||||||||||||||||||||||||||||||
Sbjct  1782508  CACCGTCAGCGTTGTAGTGACGCGCTGACGAGTAGGCAGGCGTGGAGGTCAGTGTAGAAG  1782567

Query  1920     CCTAGGCAGTGATGTCGGGTGGAACGGCCTCTAGTGC  1956
                |||||||||||||||||||||||||||||||||||||
Sbjct  1782568  CCTAGGCAGTGATGTCGGGTGGAACGGCCTCTAGTGC  1782604


 Score = 3563 bits (1929),  Expect = 0.0
 Identities = 1948/1957 (99%), Gaps = 1/1957 (0%)
 Strand=Plus/Plus

Query  1        CAAGGTTTCCGTAGGTGAACCTGCGGAAGGATCAGTAGAGAATATTGGACTTCGGTCCAT  60
                |||||||||||||||||||||||||||||||||||||||||||  ||| |||||||||||
Sbjct  1788775  CAAGGTTTCCGTAGGTGAACCTGCGGAAGGATCAGTAGAGAATGCTGGGCTTCGGTCCAT  1788834

Query  61       TTATCTACCCATCTACACCTGTGAACTGTTTATGTGCTTCGGCACGTTTTACACAAACTT  120
                ||||||||||||||||||||||||||||||||||||||||||||||||||||||||||||
Sbjct  1788835  TTATCTACCCATCTACACCTGTGAACTGTTTATGTGCTTCGGCACGTTTTACACAAACTT  1788894

Query  121      CTAAATGTAATGAATGTAATCTTATTATAACAATAATAAAACTTTCAACAACGGATCTCT  180
                ||||||||||||||||||||||||||||||||||||||||||||||||||||||||||||
Sbjct  1788895  CTAAATGTAATGAATGTAATCTTATTATAACAATAATAAAACTTTCAACAACGGATCTCT  1788954

Query  181      TGGCTTCCACATCGATGAAGAACGCAGCGAAATGCGATAAGTAATGTGAATTGCAGAATT  240
                ||||||||||||||||||||||||||||||||||||||||||||||||||||||||||||
Sbjct  1788955  TGGCTTCCACATCGATGAAGAACGCAGCGAAATGCGATAAGTAATGTGAATTGCAGAATT  1789014

Query  241      CAGTGAATCATCGAATCTTTGAACGCAACTTGCGCCCTTTGGTATTCCGAAGGGCATGCC  300
                |||||||||||||| |||||||||||||||||||||||||||||||||||||||||||||
Sbjct  1789015  CAGTGAATCATCGAGTCTTTGAACGCAACTTGCGCCCTTTGGTATTCCGAAGGGCATGCC  1789074

Query  301      TGTTTGAGAGTCATGAAAATCTCAATCCCTCGGGTTTTATTACCTGTTGGACTTGGATTT  360
                ||||||||||||||||||||||||||||||||||||||||||||||||||||||||||||
Sbjct  1789075  TGTTTGAGAGTCATGAAAATCTCAATCCCTCGGGTTTTATTACCTGTTGGACTTGGATTT  1789134

Query  361      GGGTGTTTGCCGCGACCTGCAAAGGACGTCGGCTCGCCTTAAATGTGTTAGTGGGAAGGT  420
                ||||||||||||||||||||||||||||||||||||||||||||||||||||||||||||
Sbjct  1789135  GGGTGTTTGCCGCGACCTGCAAAGGACGTCGGCTCGCCTTAAATGTGTTAGTGGGAAGGT  1789194

Query  421      GATTACCTGTCAGCCCGGCGTAATAAGTTTCGCTGGGCCTATGGGGTAGTCTTCGGCTTG  480
                ||||||||||||||||||||||||||||||||||||||||||||||||||||||||||||
Sbjct  1789195  GATTACCTGTCAGCCCGGCGTAATAAGTTTCGCTGGGCCTATGGGGTAGTCTTCGGCTTG  1789254

Query  481      CTGATAACAACCATCTC-TTTTTGTTTGACCTCAAATCAGGTAGGGCTACCCGCTGAACT  539
                ||||||||||||||||| ||||||||||||||||||||||||||||||||||||||||||
Sbjct  1789255  CTGATAACAACCATCTCTTTTTTGTTTGACCTCAAATCAGGTAGGGCTACCCGCTGAACT  1789314

Query  540      TAAGCATATCAATAAGCGGAGGAAAAGAAACTAACAAGGATTCCCTTAGTAACGGCGAGT  599
                ||||||||||||||||||||||||||||||||||||||||||||||||||||||||||||
Sbjct  1789315  TAAGCATATCAATAAGCGGAGGAAAAGAAACTAACAAGGATTCCCTTAGTAACGGCGAGT  1789374

Query  600      GAACCGGGAAGAGCTCAAATTTGAAATCTGGCGTCCTCCGGGCGTCCGAGTTGTAATCTA  659
                ||||||||||||||||||||||||||||||||||||||||||||||||||||||||||||
Sbjct  1789375  GAACCGGGAAGAGCTCAAATTTGAAATCTGGCGTCCTCCGGGCGTCCGAGTTGTAATCTA  1789434

Query  660      CAGAAACGTTTTCCGTGCTGGACCGTGTCTAAGTCCCTTGGAATAGGGTATCAAAGAGGG  719
                ||||||||||||||||||||||||||||||||||||||||||||||||||||||||||||
Sbjct  1789435  CAGAAACGTTTTCCGTGCTGGACCGTGTCTAAGTCCCTTGGAATAGGGTATCAAAGAGGG  1789494

Query  720      TGACAATCCCGTACTTGACACGATCACCAGTGCTCTGTGATACGTTTTCTACGAGTCGCG  779
                ||||||||||||||||||||||||||||||||||||||||||||||||||||||||||||
Sbjct  1789495  TGACAATCCCGTACTTGACACGATCACCAGTGCTCTGTGATACGTTTTCTACGAGTCGCG  1789554

Query  780      TTACTTGGGAGTGTAGCGCAAAATGGGTGGTAAACTCCATCTAAAGCTAAATATTGGTGG  839
                ||||||||||||||||||||||||||||||||||||||||||||||||||||||||||||
Sbjct  1789555  TTACTTGGGAGTGTAGCGCAAAATGGGTGGTAAACTCCATCTAAAGCTAAATATTGGTGG  1789614

Query  840      AAGACCGATAGCGAACAAGTACCGTGAGGGAAAGATGAAAAGCACTTTGGAAAGAGAGTT  899
                ||||||||||||||||||||||||||||||||||||||||||||||||||||||||||||
Sbjct  1789615  AAGACCGATAGCGAACAAGTACCGTGAGGGAAAGATGAAAAGCACTTTGGAAAGAGAGTT  1789674

Query  900      AAACAGTACGTGAAATTGTTGAAAGGGAAACGATTGAAGTCAGTCGTGTCTATTGGGTTC  959
                ||||||||||||||||||||||||||||||||||||||||||||||||||||||||||||
Sbjct  1789675  AAACAGTACGTGAAATTGTTGAAAGGGAAACGATTGAAGTCAGTCGTGTCTATTGGGTTC  1789734

Query  960      AGCCAGTTCTGCTGGTGTATTCCCTTTAGACGGGTCAACATCAGTTCTGATCGGTGGATA  1019
                |||||| |||||||||||||||||||||||||||||||||||||||||||||||||||||
Sbjct  1789735  AGCCAGCTCTGCTGGTGTATTCCCTTTAGACGGGTCAACATCAGTTCTGATCGGTGGATA  1789794

Query  1020     AGGGCTGGGGGAATGTAGCACTCTTCGGAGTGTGTTATAGCCTCCTGTCGCATACACTGG  1079
                |||||||| ||||||| ||||||||||| |||||||||||||||||||||||||||||||
Sbjct  1789795  AGGGCTGGAGGAATGTGGCACTCTTCGGGGTGTGTTATAGCCTCCTGTCGCATACACTGG  1789854

Query  1080     TTGGGACTGAGGAATGCAGCTCGCCTTTATGGCCGGGGTTCGCCCACGTTCGAGCTTAGG  1139
                ||||||||||||||||||||||||||||||||||||||||||||||||||||||||||||
Sbjct  1789855  TTGGGACTGAGGAATGCAGCTCGCCTTTATGGCCGGGGTTCGCCCACGTTCGAGCTTAGG  1789914

Query  1140     ATGTTGACAAAATGGCTTTAAACGACCCGTCTTGAAACACGGACCAAGGAGTCTAACATA  1199
                ||||||||||||||||||||||||||||||||||||||||||||||||||||||||||||
Sbjct  1789915  ATGTTGACAAAATGGCTTTAAACGACCCGTCTTGAAACACGGACCAAGGAGTCTAACATA  1789974

Query  1200     TCTGCGAGTGTTTGAGTGTCAAACTCGAGCGCGTAATGAAAGTGAATGTAGGAGGGATCC  1259
                ||||||||||||||||||||||||||||||||||||||||||||||||||||||||||||
Sbjct  1789975  TCTGCGAGTGTTTGAGTGTCAAACTCGAGCGCGTAATGAAAGTGAATGTAGGAGGGATCC  1790034

Query  1260     GCAAGGAGCACCTTCGACCGATCCGGATCTTCTGTGATGGATTTGAGTAAGAGCATATAT  1319
                ||||||||||||||||||||||||||||||||||||||||||||||||||||||||||||
Sbjct  1790035  GCAAGGAGCACCTTCGACCGATCCGGATCTTCTGTGATGGATTTGAGTAAGAGCATATAT  1790094

Query  1320     GCTGGGACCCGAAAGATGGTGAACTATGCCTGAATAGGGCGAAGCCAGGGGAAACTCTGG  1379
                ||||||||||||||||||||||||||||||||||||||||||||||||||||||||||||
Sbjct  1790095  GCTGGGACCCGAAAGATGGTGAACTATGCCTGAATAGGGCGAAGCCAGGGGAAACTCTGG  1790154

Query  1380     TGGAGGCTCGTAGCGATTCTGACGTGCAAATCGATCGTCGAATTTGGGTATAGGGGCGAA  1439
                ||||||||||||||||||||||||||||||||||||||||||||||||||||||||||||
Sbjct  1790155  TGGAGGCTCGTAGCGATTCTGACGTGCAAATCGATCGTCGAATTTGGGTATAGGGGCGAA  1790214

Query  1440     AGACTAATCGAACCATCTAGTAGCTGGTTCCTGCCGAAGTTTCCCTCAGGATAGCAGAAA  1499
                ||||||||||||||||||||||||||||||||||||||||||||||||||||||||||||
Sbjct  1790215  AGACTAATCGAACCATCTAGTAGCTGGTTCCTGCCGAAGTTTCCCTCAGGATAGCAGAAA  1790274

Query  1500     CTCGCATCAGTTTTATGAGGTAAAGCGAATGATTAGAGGCCTTGGGGACGAAACGTCCTT  1559
                ||||||||||||||||||||||||||||||||||||||||||||||||||||||||||||
Sbjct  1790275  CTCGCATCAGTTTTATGAGGTAAAGCGAATGATTAGAGGCCTTGGGGACGAAACGTCCTT  1790334

Query  1560     AACCTATTCTCAAACTTTAAATGTGTAAGAAGCACTTGTCACTTAATTGGACGAGCGCAT  1619
                ||||||||||||||||||||||||||||||||||||||||||||||||||||||||||||
Sbjct  1790335  AACCTATTCTCAAACTTTAAATGTGTAAGAAGCACTTGTCACTTAATTGGACGAGCGCAT  1790394

Query  1620     GCGAATGAGAGTTTCTAGTGGGCCATTTTTGGTAAGCAGAACTGGCGATGCGGGATGAAC  1679
                ||||||||||||||||||||||||||||||||||||||||||||||||||||||||||||
Sbjct  1790395  GCGAATGAGAGTTTCTAGTGGGCCATTTTTGGTAAGCAGAACTGGCGATGCGGGATGAAC  1790454

Query  1680     CGATCGTGAGGTTAAGGTGCCGGAATACACGCTCATCAGACACCACAAAAGGTGTTAGTT  1739
                ||||||||||||||||||||||||||||||||||||||||||||||||||||||||||||
Sbjct  1790455  CGATCGTGAGGTTAAGGTGCCGGAATACACGCTCATCAGACACCACAAAAGGTGTTAGTT  1790514

Query  1740     CATCTAGACAGCAGGACGGTGGCCATGGAAGTCGGAATCCGCTAAGGAGTGTGTAACAAC  1799
                ||||||||||||||||||||||||||||||||||||||||||||||||||||||||||||
Sbjct  1790515  CATCTAGACAGCAGGACGGTGGCCATGGAAGTCGGAATCCGCTAAGGAGTGTGTAACAAC  1790574

Query  1800     TCACCTGCCGAATGAACTAGCCCTGAAAATGGATGGCGCTCAAGCGTGTTACCCATACCT  1859
                ||||||||||||||||||||||||||||||||||||||||||||||||||||||||||||
Sbjct  1790575  TCACCTGCCGAATGAACTAGCCCTGAAAATGGATGGCGCTCAAGCGTGTTACCCATACCT  1790634

Query  1860     CACCGTCAGCGTTGTAGTGACGCGCTGACGAGTAGGCAGGCGTGGAGGTCAGTGTAGAAG  1919
                ||||||||||||||||||||||||||||||||||||||||||||||||||||||||||||
Sbjct  1790635  CACCGTCAGCGTTGTAGTGACGCGCTGACGAGTAGGCAGGCGTGGAGGTCAGTGTAGAAG  1790694

Query  1920     CCTAGGCAGTGATGTCGGGTGGAACGGCCTCTAGTGC  1956
                |||||||||||||||||||||||||||||||||||||
Sbjct  1790695  CCTAGGCAGTGATGTCGGGTGGAACGGCCTCTAGTGC  1790731


 Score = 3563 bits (1929),  Expect = 0.0
 Identities = 1948/1957 (99%), Gaps = 1/1957 (0%)
 Strand=Plus/Plus

Query  1        CAAGGTTTCCGTAGGTGAACCTGCGGAAGGATCAGTAGAGAATATTGGACTTCGGTCCAT  60
                |||||||||||||||||||||||||||||||||||||||||||  ||| |||||||||||
Sbjct  1796902  CAAGGTTTCCGTAGGTGAACCTGCGGAAGGATCAGTAGAGAATGCTGGGCTTCGGTCCAT  1796961

Query  61       TTATCTACCCATCTACACCTGTGAACTGTTTATGTGCTTCGGCACGTTTTACACAAACTT  120
                ||||||||||||||||||||||||||||||||||||||||||||||||||||||||||||
Sbjct  1796962  TTATCTACCCATCTACACCTGTGAACTGTTTATGTGCTTCGGCACGTTTTACACAAACTT  1797021

Query  121      CTAAATGTAATGAATGTAATCTTATTATAACAATAATAAAACTTTCAACAACGGATCTCT  180
                ||||||||||||||||||||||||||||||||||||||||||||||||||||||||||||
Sbjct  1797022  CTAAATGTAATGAATGTAATCTTATTATAACAATAATAAAACTTTCAACAACGGATCTCT  1797081

Query  181      TGGCTTCCACATCGATGAAGAACGCAGCGAAATGCGATAAGTAATGTGAATTGCAGAATT  240
                ||||||||||||||||||||||||||||||||||||||||||||||||||||||||||||
Sbjct  1797082  TGGCTTCCACATCGATGAAGAACGCAGCGAAATGCGATAAGTAATGTGAATTGCAGAATT  1797141

Query  241      CAGTGAATCATCGAATCTTTGAACGCAACTTGCGCCCTTTGGTATTCCGAAGGGCATGCC  300
                |||||||||||||| |||||||||||||||||||||||||||||||||||||||||||||
Sbjct  1797142  CAGTGAATCATCGAGTCTTTGAACGCAACTTGCGCCCTTTGGTATTCCGAAGGGCATGCC  1797201

Query  301      TGTTTGAGAGTCATGAAAATCTCAATCCCTCGGGTTTTATTACCTGTTGGACTTGGATTT  360
                ||||||||||||||||||||||||||||||||||||||||||||||||||||||||||||
Sbjct  1797202  TGTTTGAGAGTCATGAAAATCTCAATCCCTCGGGTTTTATTACCTGTTGGACTTGGATTT  1797261

Query  361      GGGTGTTTGCCGCGACCTGCAAAGGACGTCGGCTCGCCTTAAATGTGTTAGTGGGAAGGT  420
                ||||||||||||||||||||||||||||||||||||||||||||||||||||||||||||
Sbjct  1797262  GGGTGTTTGCCGCGACCTGCAAAGGACGTCGGCTCGCCTTAAATGTGTTAGTGGGAAGGT  1797321

Query  421      GATTACCTGTCAGCCCGGCGTAATAAGTTTCGCTGGGCCTATGGGGTAGTCTTCGGCTTG  480
                ||||||||||||||||||||||||||||||||||||||||||||||||||||||||||||
Sbjct  1797322  GATTACCTGTCAGCCCGGCGTAATAAGTTTCGCTGGGCCTATGGGGTAGTCTTCGGCTTG  1797381

Query  481      CTGATAACAACCATCTC-TTTTTGTTTGACCTCAAATCAGGTAGGGCTACCCGCTGAACT  539
                ||||||||||||||||| ||||||||||||||||||||||||||||||||||||||||||
Sbjct  1797382  CTGATAACAACCATCTCTTTTTTGTTTGACCTCAAATCAGGTAGGGCTACCCGCTGAACT  1797441

Query  540      TAAGCATATCAATAAGCGGAGGAAAAGAAACTAACAAGGATTCCCTTAGTAACGGCGAGT  599
                ||||||||||||||||||||||||||||||||||||||||||||||||||||||||||||
Sbjct  1797442  TAAGCATATCAATAAGCGGAGGAAAAGAAACTAACAAGGATTCCCTTAGTAACGGCGAGT  1797501

Query  600      GAACCGGGAAGAGCTCAAATTTGAAATCTGGCGTCCTCCGGGCGTCCGAGTTGTAATCTA  659
                ||||||||||||||||||||||||||||||||||||||||||||||||||||||||||||
Sbjct  1797502  GAACCGGGAAGAGCTCAAATTTGAAATCTGGCGTCCTCCGGGCGTCCGAGTTGTAATCTA  1797561

Query  660      CAGAAACGTTTTCCGTGCTGGACCGTGTCTAAGTCCCTTGGAATAGGGTATCAAAGAGGG  719
                ||||||||||||||||||||||||||||||||||||||||||||||||||||||||||||
Sbjct  1797562  CAGAAACGTTTTCCGTGCTGGACCGTGTCTAAGTCCCTTGGAATAGGGTATCAAAGAGGG  1797621

Query  720      TGACAATCCCGTACTTGACACGATCACCAGTGCTCTGTGATACGTTTTCTACGAGTCGCG  779
                ||||||||||||||||||||||||||||||||||||||||||||||||||||||||||||
Sbjct  1797622  TGACAATCCCGTACTTGACACGATCACCAGTGCTCTGTGATACGTTTTCTACGAGTCGCG  1797681

Query  780      TTACTTGGGAGTGTAGCGCAAAATGGGTGGTAAACTCCATCTAAAGCTAAATATTGGTGG  839
                ||||||||||||||||||||||||||||||||||||||||||||||||||||||||||||
Sbjct  1797682  TTACTTGGGAGTGTAGCGCAAAATGGGTGGTAAACTCCATCTAAAGCTAAATATTGGTGG  1797741

Query  840      AAGACCGATAGCGAACAAGTACCGTGAGGGAAAGATGAAAAGCACTTTGGAAAGAGAGTT  899
                ||||||||||||||||||||||||||||||||||||||||||||||||||||||||||||
Sbjct  1797742  AAGACCGATAGCGAACAAGTACCGTGAGGGAAAGATGAAAAGCACTTTGGAAAGAGAGTT  1797801

Query  900      AAACAGTACGTGAAATTGTTGAAAGGGAAACGATTGAAGTCAGTCGTGTCTATTGGGTTC  959
                ||||||||||||||||||||||||||||||||||||||||||||||||||||||||||||
Sbjct  1797802  AAACAGTACGTGAAATTGTTGAAAGGGAAACGATTGAAGTCAGTCGTGTCTATTGGGTTC  1797861

Query  960      AGCCAGTTCTGCTGGTGTATTCCCTTTAGACGGGTCAACATCAGTTCTGATCGGTGGATA  1019
                |||||| |||||||||||||||||||||||||||||||||||||||||||||||||||||
Sbjct  1797862  AGCCAGCTCTGCTGGTGTATTCCCTTTAGACGGGTCAACATCAGTTCTGATCGGTGGATA  1797921

Query  1020     AGGGCTGGGGGAATGTAGCACTCTTCGGAGTGTGTTATAGCCTCCTGTCGCATACACTGG  1079
                |||||||| ||||||| ||||||||||| |||||||||||||||||||||||||||||||
Sbjct  1797922  AGGGCTGGAGGAATGTGGCACTCTTCGGGGTGTGTTATAGCCTCCTGTCGCATACACTGG  1797981

Query  1080     TTGGGACTGAGGAATGCAGCTCGCCTTTATGGCCGGGGTTCGCCCACGTTCGAGCTTAGG  1139
                ||||||||||||||||||||||||||||||||||||||||||||||||||||||||||||
Sbjct  1797982  TTGGGACTGAGGAATGCAGCTCGCCTTTATGGCCGGGGTTCGCCCACGTTCGAGCTTAGG  1798041

Query  1140     ATGTTGACAAAATGGCTTTAAACGACCCGTCTTGAAACACGGACCAAGGAGTCTAACATA  1199
                ||||||||||||||||||||||||||||||||||||||||||||||||||||||||||||
Sbjct  1798042  ATGTTGACAAAATGGCTTTAAACGACCCGTCTTGAAACACGGACCAAGGAGTCTAACATA  1798101

Query  1200     TCTGCGAGTGTTTGAGTGTCAAACTCGAGCGCGTAATGAAAGTGAATGTAGGAGGGATCC  1259
                ||||||||||||||||||||||||||||||||||||||||||||||||||||||||||||
Sbjct  1798102  TCTGCGAGTGTTTGAGTGTCAAACTCGAGCGCGTAATGAAAGTGAATGTAGGAGGGATCC  1798161

Query  1260     GCAAGGAGCACCTTCGACCGATCCGGATCTTCTGTGATGGATTTGAGTAAGAGCATATAT  1319
                ||||||||||||||||||||||||||||||||||||||||||||||||||||||||||||
Sbjct  1798162  GCAAGGAGCACCTTCGACCGATCCGGATCTTCTGTGATGGATTTGAGTAAGAGCATATAT  1798221

Query  1320     GCTGGGACCCGAAAGATGGTGAACTATGCCTGAATAGGGCGAAGCCAGGGGAAACTCTGG  1379
                ||||||||||||||||||||||||||||||||||||||||||||||||||||||||||||
Sbjct  1798222  GCTGGGACCCGAAAGATGGTGAACTATGCCTGAATAGGGCGAAGCCAGGGGAAACTCTGG  1798281

Query  1380     TGGAGGCTCGTAGCGATTCTGACGTGCAAATCGATCGTCGAATTTGGGTATAGGGGCGAA  1439
                ||||||||||||||||||||||||||||||||||||||||||||||||||||||||||||
Sbjct  1798282  TGGAGGCTCGTAGCGATTCTGACGTGCAAATCGATCGTCGAATTTGGGTATAGGGGCGAA  1798341

Query  1440     AGACTAATCGAACCATCTAGTAGCTGGTTCCTGCCGAAGTTTCCCTCAGGATAGCAGAAA  1499
                ||||||||||||||||||||||||||||||||||||||||||||||||||||||||||||
Sbjct  1798342  AGACTAATCGAACCATCTAGTAGCTGGTTCCTGCCGAAGTTTCCCTCAGGATAGCAGAAA  1798401

Query  1500     CTCGCATCAGTTTTATGAGGTAAAGCGAATGATTAGAGGCCTTGGGGACGAAACGTCCTT  1559
                ||||||||||||||||||||||||||||||||||||||||||||||||||||||||||||
Sbjct  1798402  CTCGCATCAGTTTTATGAGGTAAAGCGAATGATTAGAGGCCTTGGGGACGAAACGTCCTT  1798461

Query  1560     AACCTATTCTCAAACTTTAAATGTGTAAGAAGCACTTGTCACTTAATTGGACGAGCGCAT  1619
                ||||||||||||||||||||||||||||||||||||||||||||||||||||||||||||
Sbjct  1798462  AACCTATTCTCAAACTTTAAATGTGTAAGAAGCACTTGTCACTTAATTGGACGAGCGCAT  1798521

Query  1620     GCGAATGAGAGTTTCTAGTGGGCCATTTTTGGTAAGCAGAACTGGCGATGCGGGATGAAC  1679
                ||||||||||||||||||||||||||||||||||||||||||||||||||||||||||||
Sbjct  1798522  GCGAATGAGAGTTTCTAGTGGGCCATTTTTGGTAAGCAGAACTGGCGATGCGGGATGAAC  1798581

Query  1680     CGATCGTGAGGTTAAGGTGCCGGAATACACGCTCATCAGACACCACAAAAGGTGTTAGTT  1739
                ||||||||||||||||||||||||||||||||||||||||||||||||||||||||||||
Sbjct  1798582  CGATCGTGAGGTTAAGGTGCCGGAATACACGCTCATCAGACACCACAAAAGGTGTTAGTT  1798641

Query  1740     CATCTAGACAGCAGGACGGTGGCCATGGAAGTCGGAATCCGCTAAGGAGTGTGTAACAAC  1799
                ||||||||||||||||||||||||||||||||||||||||||||||||||||||||||||
Sbjct  1798642  CATCTAGACAGCAGGACGGTGGCCATGGAAGTCGGAATCCGCTAAGGAGTGTGTAACAAC  1798701

Query  1800     TCACCTGCCGAATGAACTAGCCCTGAAAATGGATGGCGCTCAAGCGTGTTACCCATACCT  1859
                ||||||||||||||||||||||||||||||||||||||||||||||||||||||||||||
Sbjct  1798702  TCACCTGCCGAATGAACTAGCCCTGAAAATGGATGGCGCTCAAGCGTGTTACCCATACCT  1798761

Query  1860     CACCGTCAGCGTTGTAGTGACGCGCTGACGAGTAGGCAGGCGTGGAGGTCAGTGTAGAAG  1919
                ||||||||||||||||||||||||||||||||||||||||||||||||||||||||||||
Sbjct  1798762  CACCGTCAGCGTTGTAGTGACGCGCTGACGAGTAGGCAGGCGTGGAGGTCAGTGTAGAAG  1798821

Query  1920     CCTAGGCAGTGATGTCGGGTGGAACGGCCTCTAGTGC  1956
                |||||||||||||||||||||||||||||||||||||
Sbjct  1798822  CCTAGGCAGTGATGTCGGGTGGAACGGCCTCTAGTGC  1798858


 Score = 3563 bits (1929),  Expect = 0.0
 Identities = 1948/1957 (99%), Gaps = 1/1957 (0%)
 Strand=Plus/Plus

Query  1        CAAGGTTTCCGTAGGTGAACCTGCGGAAGGATCAGTAGAGAATATTGGACTTCGGTCCAT  60
                |||||||||||||||||||||||||||||||||||||||||||  ||| |||||||||||
Sbjct  1805029  CAAGGTTTCCGTAGGTGAACCTGCGGAAGGATCAGTAGAGAATGCTGGGCTTCGGTCCAT  1805088

Query  61       TTATCTACCCATCTACACCTGTGAACTGTTTATGTGCTTCGGCACGTTTTACACAAACTT  120
                ||||||||||||||||||||||||||||||||||||||||||||||||||||||||||||
Sbjct  1805089  TTATCTACCCATCTACACCTGTGAACTGTTTATGTGCTTCGGCACGTTTTACACAAACTT  1805148

Query  121      CTAAATGTAATGAATGTAATCTTATTATAACAATAATAAAACTTTCAACAACGGATCTCT  180
                ||||||||||||||||||||||||||||||||||||||||||||||||||||||||||||
Sbjct  1805149  CTAAATGTAATGAATGTAATCTTATTATAACAATAATAAAACTTTCAACAACGGATCTCT  1805208

Query  181      TGGCTTCCACATCGATGAAGAACGCAGCGAAATGCGATAAGTAATGTGAATTGCAGAATT  240
                ||||||||||||||||||||||||||||||||||||||||||||||||||||||||||||
Sbjct  1805209  TGGCTTCCACATCGATGAAGAACGCAGCGAAATGCGATAAGTAATGTGAATTGCAGAATT  1805268

Query  241      CAGTGAATCATCGAATCTTTGAACGCAACTTGCGCCCTTTGGTATTCCGAAGGGCATGCC  300
                |||||||||||||| |||||||||||||||||||||||||||||||||||||||||||||
Sbjct  1805269  CAGTGAATCATCGAGTCTTTGAACGCAACTTGCGCCCTTTGGTATTCCGAAGGGCATGCC  1805328

Query  301      TGTTTGAGAGTCATGAAAATCTCAATCCCTCGGGTTTTATTACCTGTTGGACTTGGATTT  360
                ||||||||||||||||||||||||||||||||||||||||||||||||||||||||||||
Sbjct  1805329  TGTTTGAGAGTCATGAAAATCTCAATCCCTCGGGTTTTATTACCTGTTGGACTTGGATTT  1805388

Query  361      GGGTGTTTGCCGCGACCTGCAAAGGACGTCGGCTCGCCTTAAATGTGTTAGTGGGAAGGT  420
                ||||||||||||||||||||||||||||||||||||||||||||||||||||||||||||
Sbjct  1805389  GGGTGTTTGCCGCGACCTGCAAAGGACGTCGGCTCGCCTTAAATGTGTTAGTGGGAAGGT  1805448

Query  421      GATTACCTGTCAGCCCGGCGTAATAAGTTTCGCTGGGCCTATGGGGTAGTCTTCGGCTTG  480
                ||||||||||||||||||||||||||||||||||||||||||||||||||||||||||||
Sbjct  1805449  GATTACCTGTCAGCCCGGCGTAATAAGTTTCGCTGGGCCTATGGGGTAGTCTTCGGCTTG  1805508

Query  481      CTGATAACAACCATCTC-TTTTTGTTTGACCTCAAATCAGGTAGGGCTACCCGCTGAACT  539
                ||||||||||||||||| ||||||||||||||||||||||||||||||||||||||||||
Sbjct  1805509  CTGATAACAACCATCTCTTTTTTGTTTGACCTCAAATCAGGTAGGGCTACCCGCTGAACT  1805568

Query  540      TAAGCATATCAATAAGCGGAGGAAAAGAAACTAACAAGGATTCCCTTAGTAACGGCGAGT  599
                ||||||||||||||||||||||||||||||||||||||||||||||||||||||||||||
Sbjct  1805569  TAAGCATATCAATAAGCGGAGGAAAAGAAACTAACAAGGATTCCCTTAGTAACGGCGAGT  1805628

Query  600      GAACCGGGAAGAGCTCAAATTTGAAATCTGGCGTCCTCCGGGCGTCCGAGTTGTAATCTA  659
                ||||||||||||||||||||||||||||||||||||||||||||||||||||||||||||
Sbjct  1805629  GAACCGGGAAGAGCTCAAATTTGAAATCTGGCGTCCTCCGGGCGTCCGAGTTGTAATCTA  1805688

Query  660      CAGAAACGTTTTCCGTGCTGGACCGTGTCTAAGTCCCTTGGAATAGGGTATCAAAGAGGG  719
                ||||||||||||||||||||||||||||||||||||||||||||||||||||||||||||
Sbjct  1805689  CAGAAACGTTTTCCGTGCTGGACCGTGTCTAAGTCCCTTGGAATAGGGTATCAAAGAGGG  1805748

Query  720      TGACAATCCCGTACTTGACACGATCACCAGTGCTCTGTGATACGTTTTCTACGAGTCGCG  779
                ||||||||||||||||||||||||||||||||||||||||||||||||||||||||||||
Sbjct  1805749  TGACAATCCCGTACTTGACACGATCACCAGTGCTCTGTGATACGTTTTCTACGAGTCGCG  1805808

Query  780      TTACTTGGGAGTGTAGCGCAAAATGGGTGGTAAACTCCATCTAAAGCTAAATATTGGTGG  839
                ||||||||||||||||||||||||||||||||||||||||||||||||||||||||||||
Sbjct  1805809  TTACTTGGGAGTGTAGCGCAAAATGGGTGGTAAACTCCATCTAAAGCTAAATATTGGTGG  1805868

Query  840      AAGACCGATAGCGAACAAGTACCGTGAGGGAAAGATGAAAAGCACTTTGGAAAGAGAGTT  899
                ||||||||||||||||||||||||||||||||||||||||||||||||||||||||||||
Sbjct  1805869  AAGACCGATAGCGAACAAGTACCGTGAGGGAAAGATGAAAAGCACTTTGGAAAGAGAGTT  1805928

Query  900      AAACAGTACGTGAAATTGTTGAAAGGGAAACGATTGAAGTCAGTCGTGTCTATTGGGTTC  959
                ||||||||||||||||||||||||||||||||||||||||||||||||||||||||||||
Sbjct  1805929  AAACAGTACGTGAAATTGTTGAAAGGGAAACGATTGAAGTCAGTCGTGTCTATTGGGTTC  1805988

Query  960      AGCCAGTTCTGCTGGTGTATTCCCTTTAGACGGGTCAACATCAGTTCTGATCGGTGGATA  1019
                |||||| |||||||||||||||||||||||||||||||||||||||||||||||||||||
Sbjct  1805989  AGCCAGCTCTGCTGGTGTATTCCCTTTAGACGGGTCAACATCAGTTCTGATCGGTGGATA  1806048

Query  1020     AGGGCTGGGGGAATGTAGCACTCTTCGGAGTGTGTTATAGCCTCCTGTCGCATACACTGG  1079
                |||||||| ||||||| ||||||||||| |||||||||||||||||||||||||||||||
Sbjct  1806049  AGGGCTGGAGGAATGTGGCACTCTTCGGGGTGTGTTATAGCCTCCTGTCGCATACACTGG  1806108

Query  1080     TTGGGACTGAGGAATGCAGCTCGCCTTTATGGCCGGGGTTCGCCCACGTTCGAGCTTAGG  1139
                ||||||||||||||||||||||||||||||||||||||||||||||||||||||||||||
Sbjct  1806109  TTGGGACTGAGGAATGCAGCTCGCCTTTATGGCCGGGGTTCGCCCACGTTCGAGCTTAGG  1806168

Query  1140     ATGTTGACAAAATGGCTTTAAACGACCCGTCTTGAAACACGGACCAAGGAGTCTAACATA  1199
                ||||||||||||||||||||||||||||||||||||||||||||||||||||||||||||
Sbjct  1806169  ATGTTGACAAAATGGCTTTAAACGACCCGTCTTGAAACACGGACCAAGGAGTCTAACATA  1806228

Query  1200     TCTGCGAGTGTTTGAGTGTCAAACTCGAGCGCGTAATGAAAGTGAATGTAGGAGGGATCC  1259
                ||||||||||||||||||||||||||||||||||||||||||||||||||||||||||||
Sbjct  1806229  TCTGCGAGTGTTTGAGTGTCAAACTCGAGCGCGTAATGAAAGTGAATGTAGGAGGGATCC  1806288

Query  1260     GCAAGGAGCACCTTCGACCGATCCGGATCTTCTGTGATGGATTTGAGTAAGAGCATATAT  1319
                ||||||||||||||||||||||||||||||||||||||||||||||||||||||||||||
Sbjct  1806289  GCAAGGAGCACCTTCGACCGATCCGGATCTTCTGTGATGGATTTGAGTAAGAGCATATAT  1806348

Query  1320     GCTGGGACCCGAAAGATGGTGAACTATGCCTGAATAGGGCGAAGCCAGGGGAAACTCTGG  1379
                ||||||||||||||||||||||||||||||||||||||||||||||||||||||||||||
Sbjct  1806349  GCTGGGACCCGAAAGATGGTGAACTATGCCTGAATAGGGCGAAGCCAGGGGAAACTCTGG  1806408

Query  1380     TGGAGGCTCGTAGCGATTCTGACGTGCAAATCGATCGTCGAATTTGGGTATAGGGGCGAA  1439
                ||||||||||||||||||||||||||||||||||||||||||||||||||||||||||||
Sbjct  1806409  TGGAGGCTCGTAGCGATTCTGACGTGCAAATCGATCGTCGAATTTGGGTATAGGGGCGAA  1806468

Query  1440     AGACTAATCGAACCATCTAGTAGCTGGTTCCTGCCGAAGTTTCCCTCAGGATAGCAGAAA  1499
                ||||||||||||||||||||||||||||||||||||||||||||||||||||||||||||
Sbjct  1806469  AGACTAATCGAACCATCTAGTAGCTGGTTCCTGCCGAAGTTTCCCTCAGGATAGCAGAAA  1806528

Query  1500     CTCGCATCAGTTTTATGAGGTAAAGCGAATGATTAGAGGCCTTGGGGACGAAACGTCCTT  1559
                ||||||||||||||||||||||||||||||||||||||||||||||||||||||||||||
Sbjct  1806529  CTCGCATCAGTTTTATGAGGTAAAGCGAATGATTAGAGGCCTTGGGGACGAAACGTCCTT  1806588

Query  1560     AACCTATTCTCAAACTTTAAATGTGTAAGAAGCACTTGTCACTTAATTGGACGAGCGCAT  1619
                ||||||||||||||||||||||||||||||||||||||||||||||||||||||||||||
Sbjct  1806589  AACCTATTCTCAAACTTTAAATGTGTAAGAAGCACTTGTCACTTAATTGGACGAGCGCAT  1806648

Query  1620     GCGAATGAGAGTTTCTAGTGGGCCATTTTTGGTAAGCAGAACTGGCGATGCGGGATGAAC  1679
                ||||||||||||||||||||||||||||||||||||||||||||||||||||||||||||
Sbjct  1806649  GCGAATGAGAGTTTCTAGTGGGCCATTTTTGGTAAGCAGAACTGGCGATGCGGGATGAAC  1806708

Query  1680     CGATCGTGAGGTTAAGGTGCCGGAATACACGCTCATCAGACACCACAAAAGGTGTTAGTT  1739
                ||||||||||||||||||||||||||||||||||||||||||||||||||||||||||||
Sbjct  1806709  CGATCGTGAGGTTAAGGTGCCGGAATACACGCTCATCAGACACCACAAAAGGTGTTAGTT  1806768

Query  1740     CATCTAGACAGCAGGACGGTGGCCATGGAAGTCGGAATCCGCTAAGGAGTGTGTAACAAC  1799
                ||||||||||||||||||||||||||||||||||||||||||||||||||||||||||||
Sbjct  1806769  CATCTAGACAGCAGGACGGTGGCCATGGAAGTCGGAATCCGCTAAGGAGTGTGTAACAAC  1806828

Query  1800     TCACCTGCCGAATGAACTAGCCCTGAAAATGGATGGCGCTCAAGCGTGTTACCCATACCT  1859
                ||||||||||||||||||||||||||||||||||||||||||||||||||||||||||||
Sbjct  1806829  TCACCTGCCGAATGAACTAGCCCTGAAAATGGATGGCGCTCAAGCGTGTTACCCATACCT  1806888

Query  1860     CACCGTCAGCGTTGTAGTGACGCGCTGACGAGTAGGCAGGCGTGGAGGTCAGTGTAGAAG  1919
                ||||||||||||||||||||||||||||||||||||||||||||||||||||||||||||
Sbjct  1806889  CACCGTCAGCGTTGTAGTGACGCGCTGACGAGTAGGCAGGCGTGGAGGTCAGTGTAGAAG  1806948

Query  1920     CCTAGGCAGTGATGTCGGGTGGAACGGCCTCTAGTGC  1956
                |||||||||||||||||||||||||||||||||||||
Sbjct  1806949  CCTAGGCAGTGATGTCGGGTGGAACGGCCTCTAGTGC  1806985


 Score = 3563 bits (1929),  Expect = 0.0
 Identities = 1948/1957 (99%), Gaps = 1/1957 (0%)
 Strand=Plus/Plus

Query  1        CAAGGTTTCCGTAGGTGAACCTGCGGAAGGATCAGTAGAGAATATTGGACTTCGGTCCAT  60
                |||||||||||||||||||||||||||||||||||||||||||  ||| |||||||||||
Sbjct  1813156  CAAGGTTTCCGTAGGTGAACCTGCGGAAGGATCAGTAGAGAATGCTGGGCTTCGGTCCAT  1813215

Query  61       TTATCTACCCATCTACACCTGTGAACTGTTTATGTGCTTCGGCACGTTTTACACAAACTT  120
                ||||||||||||||||||||||||||||||||||||||||||||||||||||||||||||
Sbjct  1813216  TTATCTACCCATCTACACCTGTGAACTGTTTATGTGCTTCGGCACGTTTTACACAAACTT  1813275

Query  121      CTAAATGTAATGAATGTAATCTTATTATAACAATAATAAAACTTTCAACAACGGATCTCT  180
                ||||||||||||||||||||||||||||||||||||||||||||||||||||||||||||
Sbjct  1813276  CTAAATGTAATGAATGTAATCTTATTATAACAATAATAAAACTTTCAACAACGGATCTCT  1813335

Query  181      TGGCTTCCACATCGATGAAGAACGCAGCGAAATGCGATAAGTAATGTGAATTGCAGAATT  240
                ||||||||||||||||||||||||||||||||||||||||||||||||||||||||||||
Sbjct  1813336  TGGCTTCCACATCGATGAAGAACGCAGCGAAATGCGATAAGTAATGTGAATTGCAGAATT  1813395

Query  241      CAGTGAATCATCGAATCTTTGAACGCAACTTGCGCCCTTTGGTATTCCGAAGGGCATGCC  300
                |||||||||||||| |||||||||||||||||||||||||||||||||||||||||||||
Sbjct  1813396  CAGTGAATCATCGAGTCTTTGAACGCAACTTGCGCCCTTTGGTATTCCGAAGGGCATGCC  1813455

Query  301      TGTTTGAGAGTCATGAAAATCTCAATCCCTCGGGTTTTATTACCTGTTGGACTTGGATTT  360
                ||||||||||||||||||||||||||||||||||||||||||||||||||||||||||||
Sbjct  1813456  TGTTTGAGAGTCATGAAAATCTCAATCCCTCGGGTTTTATTACCTGTTGGACTTGGATTT  1813515

Query  361      GGGTGTTTGCCGCGACCTGCAAAGGACGTCGGCTCGCCTTAAATGTGTTAGTGGGAAGGT  420
                ||||||||||||||||||||||||||||||||||||||||||||||||||||||||||||
Sbjct  1813516  GGGTGTTTGCCGCGACCTGCAAAGGACGTCGGCTCGCCTTAAATGTGTTAGTGGGAAGGT  1813575

Query  421      GATTACCTGTCAGCCCGGCGTAATAAGTTTCGCTGGGCCTATGGGGTAGTCTTCGGCTTG  480
                ||||||||||||||||||||||||||||||||||||||||||||||||||||||||||||
Sbjct  1813576  GATTACCTGTCAGCCCGGCGTAATAAGTTTCGCTGGGCCTATGGGGTAGTCTTCGGCTTG  1813635

Query  481      CTGATAACAACCATCTC-TTTTTGTTTGACCTCAAATCAGGTAGGGCTACCCGCTGAACT  539
                ||||||||||||||||| ||||||||||||||||||||||||||||||||||||||||||
Sbjct  1813636  CTGATAACAACCATCTCTTTTTTGTTTGACCTCAAATCAGGTAGGGCTACCCGCTGAACT  1813695

Query  540      TAAGCATATCAATAAGCGGAGGAAAAGAAACTAACAAGGATTCCCTTAGTAACGGCGAGT  599
                ||||||||||||||||||||||||||||||||||||||||||||||||||||||||||||
Sbjct  1813696  TAAGCATATCAATAAGCGGAGGAAAAGAAACTAACAAGGATTCCCTTAGTAACGGCGAGT  1813755

Query  600      GAACCGGGAAGAGCTCAAATTTGAAATCTGGCGTCCTCCGGGCGTCCGAGTTGTAATCTA  659
                ||||||||||||||||||||||||||||||||||||||||||||||||||||||||||||
Sbjct  1813756  GAACCGGGAAGAGCTCAAATTTGAAATCTGGCGTCCTCCGGGCGTCCGAGTTGTAATCTA  1813815

Query  660      CAGAAACGTTTTCCGTGCTGGACCGTGTCTAAGTCCCTTGGAATAGGGTATCAAAGAGGG  719
                ||||||||||||||||||||||||||||||||||||||||||||||||||||||||||||
Sbjct  1813816  CAGAAACGTTTTCCGTGCTGGACCGTGTCTAAGTCCCTTGGAATAGGGTATCAAAGAGGG  1813875

Query  720      TGACAATCCCGTACTTGACACGATCACCAGTGCTCTGTGATACGTTTTCTACGAGTCGCG  779
                ||||||||||||||||||||||||||||||||||||||||||||||||||||||||||||
Sbjct  1813876  TGACAATCCCGTACTTGACACGATCACCAGTGCTCTGTGATACGTTTTCTACGAGTCGCG  1813935

Query  780      TTACTTGGGAGTGTAGCGCAAAATGGGTGGTAAACTCCATCTAAAGCTAAATATTGGTGG  839
                ||||||||||||||||||||||||||||||||||||||||||||||||||||||||||||
Sbjct  1813936  TTACTTGGGAGTGTAGCGCAAAATGGGTGGTAAACTCCATCTAAAGCTAAATATTGGTGG  1813995

Query  840      AAGACCGATAGCGAACAAGTACCGTGAGGGAAAGATGAAAAGCACTTTGGAAAGAGAGTT  899
                ||||||||||||||||||||||||||||||||||||||||||||||||||||||||||||
Sbjct  1813996  AAGACCGATAGCGAACAAGTACCGTGAGGGAAAGATGAAAAGCACTTTGGAAAGAGAGTT  1814055

Query  900      AAACAGTACGTGAAATTGTTGAAAGGGAAACGATTGAAGTCAGTCGTGTCTATTGGGTTC  959
                ||||||||||||||||||||||||||||||||||||||||||||||||||||||||||||
Sbjct  1814056  AAACAGTACGTGAAATTGTTGAAAGGGAAACGATTGAAGTCAGTCGTGTCTATTGGGTTC  1814115

Query  960      AGCCAGTTCTGCTGGTGTATTCCCTTTAGACGGGTCAACATCAGTTCTGATCGGTGGATA  1019
                |||||| |||||||||||||||||||||||||||||||||||||||||||||||||||||
Sbjct  1814116  AGCCAGCTCTGCTGGTGTATTCCCTTTAGACGGGTCAACATCAGTTCTGATCGGTGGATA  1814175

Query  1020     AGGGCTGGGGGAATGTAGCACTCTTCGGAGTGTGTTATAGCCTCCTGTCGCATACACTGG  1079
                |||||||| ||||||| ||||||||||| |||||||||||||||||||||||||||||||
Sbjct  1814176  AGGGCTGGAGGAATGTGGCACTCTTCGGGGTGTGTTATAGCCTCCTGTCGCATACACTGG  1814235

Query  1080     TTGGGACTGAGGAATGCAGCTCGCCTTTATGGCCGGGGTTCGCCCACGTTCGAGCTTAGG  1139
                ||||||||||||||||||||||||||||||||||||||||||||||||||||||||||||
Sbjct  1814236  TTGGGACTGAGGAATGCAGCTCGCCTTTATGGCCGGGGTTCGCCCACGTTCGAGCTTAGG  1814295

Query  1140     ATGTTGACAAAATGGCTTTAAACGACCCGTCTTGAAACACGGACCAAGGAGTCTAACATA  1199
                ||||||||||||||||||||||||||||||||||||||||||||||||||||||||||||
Sbjct  1814296  ATGTTGACAAAATGGCTTTAAACGACCCGTCTTGAAACACGGACCAAGGAGTCTAACATA  1814355

Query  1200     TCTGCGAGTGTTTGAGTGTCAAACTCGAGCGCGTAATGAAAGTGAATGTAGGAGGGATCC  1259
                ||||||||||||||||||||||||||||||||||||||||||||||||||||||||||||
Sbjct  1814356  TCTGCGAGTGTTTGAGTGTCAAACTCGAGCGCGTAATGAAAGTGAATGTAGGAGGGATCC  1814415

Query  1260     GCAAGGAGCACCTTCGACCGATCCGGATCTTCTGTGATGGATTTGAGTAAGAGCATATAT  1319
                ||||||||||||||||||||||||||||||||||||||||||||||||||||||||||||
Sbjct  1814416  GCAAGGAGCACCTTCGACCGATCCGGATCTTCTGTGATGGATTTGAGTAAGAGCATATAT  1814475

Query  1320     GCTGGGACCCGAAAGATGGTGAACTATGCCTGAATAGGGCGAAGCCAGGGGAAACTCTGG  1379
                ||||||||||||||||||||||||||||||||||||||||||||||||||||||||||||
Sbjct  1814476  GCTGGGACCCGAAAGATGGTGAACTATGCCTGAATAGGGCGAAGCCAGGGGAAACTCTGG  1814535

Query  1380     TGGAGGCTCGTAGCGATTCTGACGTGCAAATCGATCGTCGAATTTGGGTATAGGGGCGAA  1439
                ||||||||||||||||||||||||||||||||||||||||||||||||||||||||||||
Sbjct  1814536  TGGAGGCTCGTAGCGATTCTGACGTGCAAATCGATCGTCGAATTTGGGTATAGGGGCGAA  1814595

Query  1440     AGACTAATCGAACCATCTAGTAGCTGGTTCCTGCCGAAGTTTCCCTCAGGATAGCAGAAA  1499
                ||||||||||||||||||||||||||||||||||||||||||||||||||||||||||||
Sbjct  1814596  AGACTAATCGAACCATCTAGTAGCTGGTTCCTGCCGAAGTTTCCCTCAGGATAGCAGAAA  1814655

Query  1500     CTCGCATCAGTTTTATGAGGTAAAGCGAATGATTAGAGGCCTTGGGGACGAAACGTCCTT  1559
                ||||||||||||||||||||||||||||||||||||||||||||||||||||||||||||
Sbjct  1814656  CTCGCATCAGTTTTATGAGGTAAAGCGAATGATTAGAGGCCTTGGGGACGAAACGTCCTT  1814715

Query  1560     AACCTATTCTCAAACTTTAAATGTGTAAGAAGCACTTGTCACTTAATTGGACGAGCGCAT  1619
                ||||||||||||||||||||||||||||||||||||||||||||||||||||||||||||
Sbjct  1814716  AACCTATTCTCAAACTTTAAATGTGTAAGAAGCACTTGTCACTTAATTGGACGAGCGCAT  1814775

Query  1620     GCGAATGAGAGTTTCTAGTGGGCCATTTTTGGTAAGCAGAACTGGCGATGCGGGATGAAC  1679
                ||||||||||||||||||||||||||||||||||||||||||||||||||||||||||||
Sbjct  1814776  GCGAATGAGAGTTTCTAGTGGGCCATTTTTGGTAAGCAGAACTGGCGATGCGGGATGAAC  1814835

Query  1680     CGATCGTGAGGTTAAGGTGCCGGAATACACGCTCATCAGACACCACAAAAGGTGTTAGTT  1739
                ||||||||||||||||||||||||||||||||||||||||||||||||||||||||||||
Sbjct  1814836  CGATCGTGAGGTTAAGGTGCCGGAATACACGCTCATCAGACACCACAAAAGGTGTTAGTT  1814895

Query  1740     CATCTAGACAGCAGGACGGTGGCCATGGAAGTCGGAATCCGCTAAGGAGTGTGTAACAAC  1799
                ||||||||||||||||||||||||||||||||||||||||||||||||||||||||||||
Sbjct  1814896  CATCTAGACAGCAGGACGGTGGCCATGGAAGTCGGAATCCGCTAAGGAGTGTGTAACAAC  1814955

Query  1800     TCACCTGCCGAATGAACTAGCCCTGAAAATGGATGGCGCTCAAGCGTGTTACCCATACCT  1859
                ||||||||||||||||||||||||||||||||||||||||||||||||||||||||||||
Sbjct  1814956  TCACCTGCCGAATGAACTAGCCCTGAAAATGGATGGCGCTCAAGCGTGTTACCCATACCT  1815015

Query  1860     CACCGTCAGCGTTGTAGTGACGCGCTGACGAGTAGGCAGGCGTGGAGGTCAGTGTAGAAG  1919
                ||||||||||||||||||||||||||||||||||||||||||||||||||||||||||||
Sbjct  1815016  CACCGTCAGCGTTGTAGTGACGCGCTGACGAGTAGGCAGGCGTGGAGGTCAGTGTAGAAG  1815075
[truncated: 4,421,442 more chars]
