# Supplementary material for: Using nanopore sequencing to identify fungi from clinical samples with high phylogenetic resolution
Source: Sci Rep. 2023 Jun 16;13:9785. doi: 10.1038/s41598-023-37016-0 (PMC10275880; doi:10.1038/s41598-023-37016-0)
Supplement: Supplementary file 1 — Supplementary Information. [file 41598_2023_37016_MOESM1_ESM.zip › Supplementary_Information/Supplementary_Data/Data_S5_Mock_blast/results/Mock_RGN4_2_fmt0.txt]

BLASTN 2.13.0+


Reference: Zheng Zhang, Scott Schwartz, Lukas Wagner, and Webb
Miller (2000), "A greedy algorithm for aligning DNA sequences", J
Comput Biol 2000; 7(1-2):203-14.


Database: all.fna
           16,976,359 sequences; 173,045,930,078 total letters


Query= LR7_2

Length=1933
                                                                      Score     E
Sequences producing significant alignments:                          (Bits)  Value

CM046507.1 Fusarium keratoplasticum isolate Fu6.1 chromosome 5, w...  3555    0.0  
JANGXZ010000016.1 Fusarium keratoplasticum isolate Fu6.1 Fu6.scaf...  3546    0.0  
JAMOFW010000560.1 Fusarium falciforme strain C5 NODE_560_length_8...  3502    0.0  
JANGYC010000023.1 Fusarium sp. Ph1 Ph1.scaf16, whole genome shotg...  3489    0.0  
CM046520.1 Fusarium sp. Ph1 chromosome 5, whole genome shotgun se...  3489    0.0  
JAGTJS010000006.1 Fusarium solani strain FSSC 5 MPI-SDFR-AT-0091 ...  3478    0.0  
NW_025764822.1 Fusarium solani strain FSSC 5 MPI-SDFR-AT-0091 chr...  3478    0.0  
JABCKC010000044.1 Fusarium papillatum strain NRRL 62944 NRRL62944...  3472    0.0  
JABEEN010000028.1 Fusarium tuaranense strain NRRL 46518 F_tuarane...  3472    0.0  
JAALXN010000035.1 Fusarium drepaniforme strain NRRL 62941 NRRL629...  3472    0.0  
CP090038.1 Fusarium solani-melongenae strain CRI 24-3 chromosome 10   3469    0.0  
NKUJ01000970.1 Fusarium kuroshium isolate UCR3666 scaffold_1023, ...  3467    0.0  
NHTE02000129.1 Fusarium euwallaceae strain HFEW-16-IV-019 Scaffol...  3467    0.0  
JABCKE020000005.1 Fusarium sp. NRRL 62610 NRRL62610_c0000005, who...  3456    0.0  
NKCJ01001051.1 Fusarium sp. AF-6 strain NRRL62590 scaffold_1079, ...  3450    0.0  
CM046478.1 Fusarium sp. LHS14.1 chromosome 2, whole genome shotgu...  3424    0.0  
SSHR01000396.1 Fusarium neocosmosporiellum strain NRRL 22166 F_ne...  3422    0.0  
JABCKD010000014.1 Fusarium sp. NRRL 66088 NRRL66088_c0000014, who...  3408    0.0  
JAANQP010000010.1 Fusarium protoensiforme strain NRRL 22178 NRRL2...  3247    0.0  
JAJHJD010000037.1 Fusarium virguliforme strain FV201 000036F, who...  3243    0.0  
MAEB01000001.1 Fusarium phaseoli strain NRRL 31156 Contig0.1, who...  3241    0.0  
JAJOOV010000089.1 Fusarium tucumaniae strain NRRL 30196 F_tucuman...  3241    0.0  
MAEA01000003.1 Fusarium cuneirostrum strain NRRL 31157 Contig2.1,...  3236    0.0  
JABFEX010000024.1 Fusarium illudens strain NRRL 22090 NRRL22090_c...  3188    0.0  
MAEG01000005.1 Fusarium azukiicola strain NRRL 54364 Contig4.1, w...  3175    0.0  
JABEYC010000211.1 Fusarium zealandicum strain NRRL 22465 NRRL2246...  3057    0.0  
JAJODA010000065.1 Fusarium cicatricum strain NRRL 54954 F_cicatri...  3057    0.0  
JAAVUK010000044.1 Fusarium buxicola strain NRRL 36148 F_buxicola_...  3053    0.0  
JABCKW010000047.1 Fusarium cyanostomum strain NRRL 53998 F_cyanos...  3051    0.0  
JABFFA010000104.1 Fusarium nematophilum strain NRRL 54600 NRRL546...  3046    0.0  
JAAQPG010000089.1 Fusarium udum strain NRRL 25194 NRRL25194_c0000...  3022    0.0  
SRZU01000329.1 Fusarium xylarioides strain KSU18978 scaffold330, ...  3018    0.0  
JAAOAQ010000060.1 Fusarium phyllophilum strain NRRL 13617 NRRL136...  3011    0.0  
HF679024.1 Fusarium fujikuroi IMI 58289 draft genome, chromosome ...  3005    0.0  
JAAQPF010000070.1 Fusarium globosum strain NRRL 26131 NRRL26131_c...  3005    0.0  
JADAQZ010000048.1 Fusarium sp. 'flavolapis' strain MK7 NODE_3, wh...  3005    0.0  
JAHAPR010000097.1 Fusarium annulatum strain F8_4S_2B NODE_97_leng...  3005    0.0  
NC_036623.1 Fusarium fujikuroi IMI 58289 draft genome, chromosome...  3005    0.0  
JABFFF010000091.1 Fusarium sublunatum strain NRRL 13384 NRRL13384...  3001    0.0  
JABSTL010000213.1 Fusarium sp. NRRL 29148 NRRL29148_c0000213, who...  3000    0.0  
JABEES010000096.1 Fusarium concentricum strain NRRL 25181 F_conce...  3000    0.0  
JACDIX010000202.1 Fusarium siculi strain KOD 1856 F_siculi_KOD185...  3000    0.0  
JAJJWO010000007.1 Fusarium sp. NRRL 66739 Fusarium_sp_66739_conti...  2998    0.0  
JABFEP010000142.1 Fusarium albidum strain NRRL_22152 NRRL22152_c0...  2994    0.0  
JABFAK010000045.1 Fusarium sp. NRRL 66182 NRRL66182_c0000045, who...  2992    0.0  
JAAVUC010000042.1 Fusarium nelsonii strain NRRL 13338 F_nelsonii_...  2987    0.0  
JABCKB010000044.1 Fusarium continuum strain NRRL 66286 NRRL66286_...  2985    0.0  
JABEEM010000056.1 Fusarium secorum strain NRRL 62593 F_secorum_62...  2983    0.0  
JAHBOG010000005.1 Fusarium sp. MPI-SDFR-AT-0072 DER46scaffold_5, ...  2983    0.0  
JAJTCY010000048.1 Fusarium commune strain F23a F23a_Scaffold50, w...  2983    0.0  
JAJTCY010000047.1 Fusarium commune strain F23a F23a_Scaffold49, w...  2983    0.0  
JADBHU010000057.1 Fusarium devonianum strain NRRL 22134 F_rusci_2...  2977    0.0  
JAJTCY010000046.1 Fusarium commune strain F23a F23a_Scaffold48, w...  2977    0.0  
JAJTCY010000045.1 Fusarium commune strain F23a F23a_Scaffold47, w...  2976    0.0  
JAJTCY010000044.1 Fusarium commune strain F23a F23a_Scaffold46, w...  2970    0.0  
NJCR01000385.1 Fusarium hostae strain Hy9 F.hostae_Hy9_contig_385...  2968    0.0  
JABFFL010000030.1 Fusarium zanthoxyli strain NRRL 66285 NRRL66285...  2964    0.0  
JAAVUD010000014.1 Fusarium chlamydosporum strain NRRL 13444 F_chl...  2964    0.0  
JACTAS010000038.1 Fusarium sp. 190-020-2 NODE_38_length_367184_co...  2963    0.0  
JAGMUX010000056.1 Fusarium redolens strain MPI-CAGE-AT-0023 BKA55...  2963    0.0  
JAAIJJ010000313.1 Fusarium sp. Barmshour F-nonpath-Barmshour__con...  2963    0.0  
NW_025763719.1 Fusarium redolens strain MPI-CAGE-AT-0023 chromoso...  2963    0.0  
JAGFMC010000005.1 Fusarium sp. C39 Scaffold5_1, whole genome shot...  2950    0.0  
JAGFMC010000023.1 Fusarium sp. C39 Scaffold23_1, whole genome sho...  2950    0.0  
JAGFMC010000018.1 Fusarium sp. C39 Scaffold18_1, whole genome sho...  2950    0.0  
JAGFMC010000015.1 Fusarium sp. C39 Scaffold15_1, whole genome sho...  2950    0.0  
JABFET010000023.1 Fusarium sp. FSAMSC_23 NRRL13829_c0000023, whol...  2948    0.0  
JABFFG010000089.1 Fusarium transvaalense strain NRRL 31008 NRRL31...  2948    0.0  
JAGPXF010000016.1 Fusarium tricinctum strain MPI-SDFR-AT-0068 BKA...  2944    0.0  
JABEEU010000010.1 Fusarium acuminatum strain F829 F_acuminatum_F8...  2944    0.0  
JAHMRZ010000026.1 Fusarium sp. PT contig_26, whole genome shotgun...  2940    0.0  
JABCJZ010000040.1 Fusarium sp. NRRL 53497 NRRL53497_c0000040, who...  2939    0.0  
JAASAY010000001.1 Fusarium stilboides strain NRRL 20429 F_stilboi...  2939    0.0  
JABGLY010000216.1 Fusarium dimerum strain NRRL 20691 NRRL20691_c0...  2939    0.0  
JAALXL010000058.1 Fusarium babinda strain NRRL 25533 NRRL25533_c0...  2939    0.0  
JAGMVH010000004.1 Fusarium avenaceum strain MPI-SDFR-AT-0044 DER4...  2937    0.0  
JAJJWM010000088.1 Fusarium guadeloupense strain NRRL 66743 F_guad...  2933    0.0  
JAAGWO010000111.1 Fusarium decemcellulare strain NRRL 13412 NRRL1...  2933    0.0  
JAHMRZ010000010.1 Fusarium sp. PT contig_10, whole genome shotgun...  2929    0.0  
JAALXI010000067.1 Fusarium nurragi strain NRRL 36452 NRRL36452_c0...  2928    0.0  
JABFFC010000021.1 Fusarium penzigii strain NRRL 20711 NRRL20711_c...  2924    0.0  
JABFEY010000025.1 Fusarium longipes strain NRRL 13317 NRRL13317_c...  2924    0.0  
JAGMUU010000097.1 Dactylonectria estremocensis strain MPI-CAGE-AT...  2918    0.0  
JABFFI010000124.1 Fusarium robinianum strain NRRL 25729 NRRL25729...  2915    0.0  
WPDH01000015.1 Corinectria fuckeliana strain CBS 125109 Corinectr...  2913    0.0  
JABEEJ010000006.1 Fusarium brevicatenulatum strain NRRL 25447 F_b...  2911    0.0  
JAALXM010000119.1 Fusarium sp. NRRL 62957 NRRL62957_c0000119, who...  2909    0.0  
JABSTD010000069.1 Neonectria galligena strain NRRL 20487 Cylindro...  2909    0.0  
JAGPNQ010000002.1 Ilyonectria sp. MPI-CAGE-AT-0026 BKA56scaffold_...  2909    0.0  
WPDF01000116.1 Neonectria coccinea strain CBS 119158 Neonectria_c...  2909    0.0  
RQWH01000024.1 Neonectria sp. DH2 000023F, whole genome shotgun s...  2907    0.0  
RQWH01000011.1 Neonectria sp. DH2 000010F, whole genome shotgun s...  2907    0.0  
JAADYS010000048.1 Fusarium albosuccineum strain NRRL 20459 NRRL20...  2907    0.0  
JABFEV010000079.1 Fusarium domesticum strain NRRL 29976 NRRL29976...  2907    0.0  
QGQB01000193.1 Neonectria hederae strain CBS 714.97 NhederaeCBS71...  2905    0.0  
JAGMUV010000014.1 Dactylonectria macrodidyma strain MPI-CAGE-AT-0...  2904    0.0  
JAAAXZ010000975.1 Podosphaera xanthii isolate Wanju2017 POXAN0099...  2902    0.0  
JADANP010000007.1 Fusarium sacchari strain FS66 utg000007l, whole...  2900    0.0  
QGEA01000123.1 Fusarium irregulare strain NRRL 31160 FIESC15_3116...  2900    0.0  
QHHH01000096.1 Fusarium citri strain NRRL 66334 (ITEM 10392) FIES...  2900    0.0  
QGEC01000048.1 Fusarium clavum strain NRRL 66337 (ITEM 11348) FIE...  2900    0.0  
QHHG01000076.1 Fusarium sp. NRRL 66335 FIESC33_66335_contig_00000...  2900    0.0  
JABCJV010000024.1 Fusarium luffae strain NRRL 66473 NRRL66473_c00...  2900    0.0  
JAAOAG010000101.1 Fusarium begoniae strain NRRL 25300 NRRL25300_c...  2900    0.0  
VYKG01000515.1 Dactylonectria torresensis isolate BV-666 NODE_540...  2898    0.0  
JAAOAT010000016.1 Fusarium ramigenum strain NRRL 25208 NRRL25208_...  2894    0.0  
LTDI01000199.1 Fusarium agapanthi strain NRRL 54464 contig0199, w...  2894    0.0  
JABKKP010000069.1 Fusarium caatingaense strain NRRL 66470 NRRL664...  2894    0.0  
JABSTN010000015.1 Fusarium sp. NRRL 53293 NRRL53293_c0000014, who...  2894    0.0  
QGDY01000031.1 Fusarium nanum strain NRRL 66324 (ITEM 6748) FIESC...  2894    0.0  
QGED01000021.1 Fusarium camptoceras strain NRRL 13381 F_camptocer...  2894    0.0  
JAJEQZ010000045.1 Fusarium marasasianum strain CMW 25512 0000045,...  2894    0.0  
JAAOAS010000041.1 Fusarium pseudocircinatum strain NRRL 36939 NRR...  2894    0.0  
JAAOAM010000103.1 Fusarium mexicanum strain NRRL 53147 NRRL53147_...  2894    0.0  
JABSTM010000049.1 Fusarium sp. NRRL 47473 NRRL47473_c0000049, who...  2894    0.0  
JACWFA010000008.1 Fusarium sororula strain FCC 5425 0000008, whol...  2894    0.0  
LJGR01000025.1 Fusarium temperatum strain CMWF389 Scaffold25, who...  2894    0.0  
JAJTIX010000175.1 Ilyonectria robusta strain PMI_751 BGZ61scaffol...  2892    0.0  
NW_025764609.1 Ilyonectria robusta strain PMI_751 chromosome Unkn...  2892    0.0  
JAHEWK010000019.1 Ilyonectria destructans strain MPI-CAGE-AT-0134...  2891    0.0  
QHHJ01000088.1 Fusarium scirpi strain NRRL 66328 FIESC_9_66328_co...  2889    0.0  
NJCS01000061.1 Fusarium sp. Na10 Fusarium.sp._Na10_contig_61, who...  2889    0.0  
QKXC01000042.1 Fusarium coffeatum strain FIESC_28 BRIP53273_conti...  2889    0.0  
CM043919.1 Fusarium circinatum strain CMWF1803 chromosome 2, whol...  2889    0.0  
JAAOAU010000166.1 Fusarium sterilihyphosum strain NRRL 25623 NRRL...  2889    0.0  
QHKN01000102.1 Fusarium humuli strain NRRL 66339 (ITEM 11401) FIE...  2889    0.0  
JAHKNZ010000034.1 Fusarium sp. S19/10 NODE_34_length_464292_cov_1...  2889    0.0  
JAAOAI010000148.1 Fusarium bulbicola strain NRRL 25176 NRRL25176_...  2889    0.0  
JAAOAJ010000012.1 Fusarium coicis strain NRRL 66233 NRRL66233_c00...  2889    0.0  
JAALXH010000042.1 Fusarium tanahbumbuense strain NRRL 66471 NRRL6...  2889    0.0  
NW_022157841.1 Fusarium coffeatum strain FIESC_28 chromosome Unkn...  2889    0.0  
QGQA01000156.1 Neonectria punicea strain CBS 119724 NpuniceaCBS11...  2887    0.0  
WPDD01000053.1 Neonectria faginata strain A.R. 4307 Neonectria_fa...  2887    0.0  
WOFQ01000223.1 Xenoacremonium recifei strain IHEM 4405 Scaffold22...  2887    0.0  
JAAGWQ010000076.1 Fusarium heterosporum strain NRRL 20693 NRRL206...  2885    0.0  
JAMAKE010000445.1 Nectriaceae sp. PG4201 ctg_445, whole genome sh...  2883    0.0  
JABEXW010000036.1 Fusarium sarcochroum strain NRRL 20472 NRRL2047...  2883    0.0  
JAAQRH010000157.1 Fusarium pseudonygamai strain NRRL 13592 NRRL13...  2883    0.0  
QGDZ01000070.1 Fusarium incarnatum strain NRRL 66325 (ITEM 7155) ...  2883    0.0  
JAMFRD010000174.1 Pascua sp. PH4015B ctg_174, whole genome shotgu...  2883    0.0  
JAAOAK010000002.1 Fusarium denticulatum strain NRRL 25311 NRRL253...  2883    0.0  
JAHKOA010000011.1 Fusarium sp. S18/39 NODE_11_length_1492770_cov_...  2883    0.0  
JAHBCI010000013.1 Fusarium musae strain F31 contig_1, whole genom...  2883    0.0  
DS022269.1 Fusarium verticillioides 7600 supercont3.31, whole gen...  2883    0.0  
CM000580.1 Fusarium verticillioides 7600 chromosome 3, whole geno...  2883    0.0  
JABEVY010000058.1 Fusarium anthophilum strain NRRL 25214 NRRL2521...  2883    0.0  
JAHBOO010000003.1 Fusarium flagelliforme strain FIESC 12 MPI-CAGE...  2883    0.0  
NW_025763505.1 Fusarium flagelliforme strain FIESC 12 MPI-CAGE-AA...  2883    0.0  
NW_017387867.1 Fusarium verticillioides 7600 chromosome Unknown s...  2883    0.0  
NC_031677.1 Fusarium verticillioides 7600 chromosome 3, whole gen...  2883    0.0  
NW_025408615.1 Fusarium musae strain F31 chromosome Unknown conti...  2883    0.0  
JAGQDI010000028.1 Fusarium pilosicola strain CMWF1183 scaffold000...  2881    0.0  
CAKNEU010000599.1 Mariannaea elegans strain NBRC102301 genome ass...  2881    0.0  
JAJFAS010000217.1 Fusarium sp. HKF-74 NODE_220_length_3141_cov_43...  2878    0.0  
JAAOAO010000139.1 Fusarium napiforme strain NRRL 25196 NRRL25196_...  2878    0.0  
OU830638.1 Neonectria neomacrospora isolate KNNDK1 genome assembl...  2876    0.0  
PPHJ01000046.1 Ilyonectria mors-panacis strain g3b Consensus_Cont...  2874    0.0  
VYWZ01000226.1 Fusarium xyrophilum strain NRRL 62721 Fusarium_sp_...  2874    0.0  
JABCQV010000022.1 Fusarium aywerte strain NRRL 25410 NRRL25410_c0...  2872    0.0  
JAANBB010000831.1 Cylindrodendrum hubeiense strain IHI 201604 Con...  2872    0.0  
JABFAI010000051.1 Fusarium gaditjirri strain NRRL 45417 NRRL45417...  2870    0.0  
JANFOG010000029.1 Mariannaea sp. PMI_226 BGZ63scaffold_29, whole ...  2870    0.0  
LXHY01000078.1 Fusarium praegraminearum strain NRRL 39664 39664_c...  2863    0.0  
JAGDVF010000026.1 Fusarium boothii strain CBS 316.73 NODE_25_leng...  2856    0.0  
JABCJW010000060.1 Fusarium newnesense strain NRRL 66241 NRRL66241...  2856    0.0  
CP088260.1 Fusarium asiaticum strain KCTC 16664 chromosome 4          2850    0.0  
JAGDVJ010000033.1 Fusarium aethiopicum strain CBS 122858 NODE_31_...  2850    0.0  
JAGDUS010000087.1 Fusarium mesoamericanum strain CBS 415.86 NODE_...  2850    0.0  
CP064749.1 Fusarium culmorum strain Class2-1B chromosome 3            2850    0.0  
JAGDUV010000066.1 Fusarium louisianense strain CBS 127525 NODE_67...  2850    0.0  
JAGDVB010000022.1 Fusarium cortaderiae strain CBS 119183 NODE_23_...  2850    0.0  
CM000577.1 Fusarium graminearum PH-1 chromosome 4, whole genome s...  2850    0.0  
NC_026477.1 Fusarium graminearum PH-1 chromosome 4, whole genome ...  2850    0.0  
JAAVUA010000034.1 Fusarium miscanthi strain NRRL 26231 F_miscanth...  2848    0.0  
JABFFB010000030.1 Fusarium nisikadoi strain NRRL 25179 NRRL25179_...  2848    0.0  
JABFMM010000004.1 Fusarium foetens strain NRRL 38302 NRRL38302_c0...  2848    0.0  
JAADJG010000015.1 Fusarium austroafricanum strain NRRL 53441 NRRL...  2844    0.0  
JAHREO010000004.1 Fusarium sp. TH15 scaffold4, whole genome shotg...  2843    0.0  
JAGXTR010000017.1 Biscogniauxia mediterranea strain Bm01 utg00001...  2841    0.0  
JAAOAY010000100.1 Fusarium sp. NRRL 25303 NRRL25303_c0000100, who...  2841    0.0  
JAHVYB010000441.1 Calonectria henricotiae strain JAC13-131 scaffo...  2839    0.0  
JABFFJ010000033.1 Fusarium verrucosum strain NRRL 22566 NRRL22566...  2839    0.0  
PYIU01000001.1 Aquanectria penicillioides strain NNIBRFG19 Scaffo...  2830    0.0  
VTGD01000096.1 Calonectria crousiana strain CMW 27249 scaffold96_...  2830    0.0  
VTGD01000279.1 Calonectria crousiana strain CMW 27249 scaffold279...  2830    0.0  
NAGG01000016.1 Calonectria naviculata strain CBS 101121 contig_19...  2830    0.0  
JAAVUH010000037.1 Fusarium palustre strain NRRL 54050 F_palustre_...  2828    0.0  
JAACIZ010000019.1 Calonectria pauciramosa strain CBS 138824 scaff...  2828    0.0  
JAHKNS010000003.1 Fusarium sporotrichioides strain S17/16 NODE_3_...  2828    0.0  
MAEC01000005.1 Fusarium brasiliense strain NRRL 31757 Contig4.1, ...  2828    0.0  
JAKZGU010000338.1 Calonectria pteridis isolate LPF059 scaffold338...  2824    0.0  
JAAVUE010000028.1 Fusarium nodosum strain NRRL 36351 Fusarium_sp_...  2822    0.0  
JAHVYC010000325.1 Calonectria multiphialidica strain CBS 112678 s...  2822    0.0  
JAAVUF010000002.1 Fusarium sibiricum strain NRRL 53430 F_sibiricu...  2822    0.0  
JAFFKB010000121.1 Fusarium langsethiae strain Fe2391 contig_44_pi...  2822    0.0  
JAFFKB010000042.1 Fusarium langsethiae strain Fe2391 contig_197_p...  2822    0.0  
JABCJU010000095.1 Fusarium kyushuense strain NRRL 25348 NRRL25348...  2820    0.0  
PYIU01000012.1 Aquanectria penicillioides strain NNIBRFG19 Scaffo...  2820    0.0  
JALNIO010000759.1 Rugonectria rugulosa strain CBS 126565 CBS12656...  2819    0.0  
JAALXK010000102.1 Fusarium anguioides strain NRRL 25385 NRRL25385...  2817    0.0  
JAANBC010000817.1 Stylonectria norvegica strain IHI 201603 Contig...  2817    0.0  
JAJFPB010000002.1 Paramyrothecium sp. XJ0827 Scaffold2_1, whole g...  2817    0.0  
VTGB01000077.1 Calonectria honghensis strain CMW 47669 scaffold77...  2811    0.0  
VTGC01000106.1 Calonectria fujianensis strain CMW 27257 scaffold1...  2811    0.0  
JALHAH010000005.1 Paramyrothecium foliicola strain TJWQPF1 Scaffo...  2806    0.0  
JAATNT010000122.1 Fusarium chaquense strain NRRL 66748 FCHAQ2_667...  2806    0.0  
VTGE01000112.1 Calonectria aciculata strain CMW 47645 scaffold112...  2806    0.0  
JABFER010000084.1 Fusarium armeniacum strain NRRL 25141 NRRL25141...  2806    0.0  
CP085827.1 Calonectria ilicicola strain GDYJ169 chromosome 3          2806    0.0  
QUZD01000067.1 Pseudonectria foliicola strain JAC18-02 Pfoliicola...  2802    0.0  
JAHXZK010000037.1 Calonectria hawksworthii strain S6964 scaffold3...  2796    0.0  
JAACJA010000003.1 Calonectria hongkongensis strain CMW 47271 scaf...  2796    0.0  
JALHBW010000173.1 Tolypocladium endophyticum strain MX560 NODE_18...  2796    0.0  
VTGA01000089.1 Calonectria pseudoturangicola strain CMW 47496 sca...  2791    0.0  
CAJVRK010000006.1 Thelonectria discophora genome assembly, contig...  2789    0.0  
CM033788.1 Fusarium poae strain DAOMC 252244 chromosome 4, whole ...  2782    0.0  
NC_058402.1 Fusarium poae strain DAOMC 252244 chromosome 4, whole...  2782    0.0  
WOUF01000012.1 Fusarium poae strain DAOMC 252244 contig_8, whole ...  2780    0.0  
NW_025408665.1 Fusarium poae strain DAOMC 252244 chromosome Unkno...  2780    0.0  
JAHREC010000062.1 Albifimbria verrucaria strain IMI 368023 scaffo...  2778    0.0  
JAAQRI010000051.1 Fusarium tjaetaba strain NRRL 66243 NRRL66243_c...  2774    0.0  
NW_023501247.1 Fusarium tjaetaba strain NRRL 66243 chromosome Unk...  2774    0.0  
LN649232.1 Fusarium venenatum strain A3/5 genome assembly, chromo...  2772    0.0  
NC_038015.1 Fusarium venenatum strain A3/5 genome assembly, chrom...  2772    0.0  
JALHCB010000118.1 Tolypocladium geodes strain CBS 723.70 NODE_120...  2771    0.0  
JPHH03000067.1 Tolypocladium sp. Sup5 PDA-1 contig_67, whole geno...  2771    0.0  
WBSA01000020.1 Calcarisporium arbuscula strain NRRL 3705 Contig20...  2767    0.0  
JALAIL010000532.1 Niorma chrysophthalma isolate LIQ78TCHR-2 scaff...  2760    0.0  
LDPL01000039.1 Neonectria ditissima isolate RS 324p N324S52, whol...  2760    0.0  
RZGP01000011.1 Cladobotryum protrusum strain CCMJ2080 utg774, who...  2756    0.0  
RZGP01000005.1 Cladobotryum protrusum strain CCMJ2080 utg62, whol...  2756    0.0  
RZGP01000012.1 Cladobotryum protrusum strain CCMJ2080 utg1060, wh...  2756    0.0  
WBSA01000029.1 Calcarisporium arbuscula strain NRRL 3705 Contig29...  2756    0.0  
WMHX01000045.1 Thelonectria rubi strain CBS 177.27 Thelonectriaru...  2756    0.0  
JALHBZ010000003.1 Tolypocladium ovalisporum strain CBS 700.92 NOD...  2754    0.0  
RZGP01000010.1 Cladobotryum protrusum strain CCMJ2080 utg771, who...  2748    0.0  
WWCI01000003.1 Hypomyces rosellus strain CCMJ2808 utg2, whole gen...  2748    0.0  
RZGP01000015.1 Cladobotryum protrusum strain CCMJ2080 utg1513, wh...  2747    0.0  
RZGP01000016.1 Cladobotryum protrusum strain CCMJ2080 utg1956, wh...  2743    0.0  
QEPE01000006.1 Tolypocladium inflatum strain CBS 567.84 unitig_4,...  2743    0.0  
JPIJ02000044.1 Tolypocladium sp. Salcha MEA-2 scf7180000000142.qu...  2743    0.0  
JPIJ02000043.1 Tolypocladium sp. Salcha MEA-2 scf7180000000141.qu...  2743    0.0  
JPIJ02000042.1 Tolypocladium sp. Salcha MEA-2 scf7180000000140.qu...  2743    0.0  
JPIJ02000041.1 Tolypocladium sp. Salcha MEA-2 scf7180000000139.qu...  2743    0.0  
JAAOAR010000018.1 Fusarium pseudoanthophilum strain NRRL 25211 NR...  2741    0.0  
VCCP01000006.1 [Paecilomyces] penicillatus strain SAAS_ppe1 scaff...  2741    0.0  
JALHBX010000025.1 Tolypocladium tundrense strain CBS 569.84 NODE_...  2736    0.0  
JALHCC010000088.1 Tolypocladium cylindrosporum strain CBS 718.70 ...  2736    0.0  
JALHCA010000986.1 Tolypocladium nubicola strain CBS 568.84 NODE_1...  2732    0.0  
JAGPNK010000007.1 Stachybotrys elegans strain MPI-CAGE-CH-0235 B0...  2726    0.0  
JALHBY010000001.1 Tolypocladium pustulatum strain CBS 110433 NODE...  2724    0.0  
LCTT01000968.1 Epichloe sylvatica strain GR10156 Contig00968, who...  2715    0.0  
JAGIXG020000195.1 Emericellopsis cladophorae strain MUM 19.33 NOD...  2706    0.0  
JAEMHR010000101.1 Beauveria felina strain SYSU-MS7908 NODE_101, w...  2700    0.0  
CP097977.1 Epichloe brachyelytri strain E1124 chromosome 3            2700    0.0  
MU251324.1 Emericellopsis sp. TS7 unplaced genomic scaffold F5Z01...  2700    0.0  
NW_025764785.1 Emericellopsis atlantica unplaced genomic scaffold...  2700    0.0  
CP064809.1 Epichloe typhina subsp. clarkii strain 1605_22 chromos...  2699    0.0  
JAMYIC010000017.1 Microcera coccophila strain CBS 310.34 Microcer...  2697    0.0  
PKSG01000010.1 Tolypocladium paradoxum strain NRBC 100945 NODE_47...  2693    0.0  
CP098270.1 Epichloe bromicola strain Nfe1 chromosome 6                2693    0.0  
JAFEKR010000121.1 Epichloe hybrida isolate Lp1 Scaffold_121, whol...  2693    0.0  
SPDT01000017.1 Hypomyces perniciosus strain HP10 HP_3179, whole g...  2691    0.0  
RQPE01000018.1 Sarocladium brachiariae strain HND5 tig00000018, w...  2691    0.0  
LELE01000387.1 Epichloe uncinata strain e167 Contig00387, whole g...  2691    0.0  
LDEE01000003.1 Stachybotrys chartarum strain 51-11 scaffold3, who...  2689    0.0  
SPDT01000006.1 Hypomyces perniciosus strain HP10 HP_84, whole gen...  2687    0.0  
SPDT01000013.1 Hypomyces perniciosus strain HP10 HP_394, whole ge...  2687    0.0  
RQPE01000019.1 Sarocladium brachiariae strain HND5 tig00000019, w...  2686    0.0  
RQPE01000017.1 Sarocladium brachiariae strain HND5 tig00000017, w...  2686    0.0  
JAOALB010000451.1 Mycogone perniciosa strain MgR1 Scaffold_371:1-...  2686    0.0  
JANBXD010000004.1 Beauveria sp. NWAFU-1 scaffold4, whole genome s...  2680    0.0  
CAKNET010000227.1 Sphaerostilbella broomeana strain TFC201724 gen...  2680    0.0  
SPDT01000018.1 Hypomyces perniciosus strain HP10 HP_4175, whole g...  2678    0.0  
SPDT01000023.1 Hypomyces perniciosus strain HP10 HP_16771, whole ...  2678    0.0  
ABDG02000018.1 Trichoderma atroviride IMI 206040 TRIATcontig_18, ...  2676    0.0  
JAFEKR010000115.1 Epichloe hybrida isolate Lp1 Scaffold_115, whol...  2676    0.0  
NW_014013638.1 Trichoderma atroviride IMI 206040 chromosome Unkno...  2676    0.0  
SPDT01000022.1 Hypomyces perniciosus strain HP10 HP_11406, whole ...  2673    0.0  
ANCB02000636.1 Trichoderma hamatum GD12 scf_32592_438.contig_1, w...  2673    0.0  
JFGX01000962.1 Epichloe aotearoae strain ATCC MYA-1229 contig0096...  2667    0.0  
JAAOZV010000010.1 Trichoderma sp. TAM-2020a strain COAD 3006 NODE...  2667    0.0  
JPKY01000003.1 Acremonium chrysogenum ATCC 11550 scaffold3, whole...  2665    0.0  
JABSTY010000224.1 Trichoderma erinaceum strain CRRI-T2N1 Scaffold...  2665    0.0  
JALAAE010000006.1 Epichloe sibirici strain T71 ES_Scaffold6, whol...  2663    0.0  
CP086365.1 Purpureocillium takamizusanense strain PT3 chromosome 12   2662    0.0  
CP086360.1 Purpureocillium takamizusanense strain PT3 chromosome 7    2662    0.0  
CP098284.1 Epichloe gansuensis strain e7080 chromosome 4              2662    0.0  
AFRD01000776.1 Periglandula ipomoeae IasaF13 contig00829, whole g...  2662    0.0  
NC_063079.1 Purpureocillium takamizusanense chromosome 12, comple...  2662    0.0  
NC_063074.1 Purpureocillium takamizusanense chromosome 7, complet...  2662    0.0  
CM008060.1 Pochonia chlamydosporia 170 chromosome 6, whole genome...  2660    0.0  
CM034697.1 Trichoderma semiorbis strain FJ059 chromosome IV, whol...  2660    0.0  
NC_035795.1 Pochonia chlamydosporia 170 chromosome 6, whole genom...  2660    0.0  
CP083250.1 Epichloe scottii strain TT-2021a chromosome 6              2654    0.0  
JFHB01000445.1 Atkinsonella hypoxylon strain B4728 contig00445, w...  2654    0.0  
BCGG01000020.1 Alternaria consortialis DNA, scaffold: scaffold_19...  2652    0.0  
CP098279.1 Epichloe elymi strain Nfe728 chromosome 7                  2652    0.0  
CP098275.1 Epichloe elymi strain Nfe728 chromosome 3                  2652    0.0  
SRQK01000774.1 Claviceps sp. LM220 group G6 strain LM220 contig_7...  2652    0.0  
QERE01000236.1 Claviceps ripicola isolate JM_7.2 LM218_contig_236...  2652    0.0  
SRQJ01000755.1 Claviceps sp. LM219 group G6 strain LM219 contig_7...  2652    0.0  
SRQI01000525.1 Claviceps sp. LM218 group G6 strain LM218 contig_5...  2652    0.0  
CP075868.1 Trichoderma simmonsii strain GH-Sj1 chromosome V           2652    0.0  
SRQL01000969.1 Claviceps sp. LM454 group G7 strain LM454 contig_9...  2652    0.0  
JAJPEM010000006.1 Trichoderma koningiopsis strain RA3a contig_6, ...  2652    0.0  
CP098294.1 Epichloe glyceriae strain E2772 chromosome 6               2651    0.0  
ANBJ01000189.1 Trichoderma longibrachiatum SMF2 contig189, whole ...  2651    0.0  
ANBJ01000173.1 Trichoderma longibrachiatum SMF2 contig173, whole ...  2651    0.0  
WNLN01000607.1 Acremonium sp. CBMAI 1973 contig00607, whole genom...  2651    0.0  
SESN01000780.1 Trichoderma lixii strain MUT 3171 NODE_780_length_...  2649    0.0  
MDJU01000880.1 Trichoderma pleuroti strain TPhu1 contig880, whole...  2649    0.0  
JAJAWF010000181.1 Trichoderma afroharzianum strain IIPRTh-33 scaf...  2647    0.0  
SRPZ01000616.1 Claviceps maximensis strain CCC 398 contig_616, wh...  2647    0.0  
ANBJ01000187.1 Trichoderma longibrachiatum SMF2 contig187, whole ...  2645    0.0  
OW971925.1 Trichoderma pseudokoningii genome assembly, chromosome: 6  2645    0.0  
AZNG01000001.1 Metarhizium brunneum ARSEF 3297 scaffold_1, whole ...  2643    0.0  
SRQB01000761.1 Claviceps sp. LM458 group G5 strain LM458 contig_7...  2643    0.0  
NW_014574716.1 Metarhizium brunneum ARSEF 3297 chromosome Unknown...  2643    0.0  
SRQG01000679.1 Claviceps aff. humidiphila group G2b strain LM81 c...  2641    0.0  
LFMI01000005.1 Trichoderma parareesei isolate CBS 125925 contig_8...  2639    0.0  
GL985064.1 Trichoderma reesei QM6a unplaced genomic scaffold TRIR...  2639    0.0  
JMNC01001122.1 Cordyceps farinosa strain MTCC 4114 NODE_827, whol...  2639    0.0  
NW_006711156.1 Trichoderma reesei QM6a unplaced genomic scaffold ...  2639    0.0  
JABUBV010000006.1 Metarhizium anisopliae strain JEF-290 contig6, ...  2638    0.0  
JABUBV010000003.1 Metarhizium anisopliae strain JEF-290 contig3, ...  2638    0.0  
JABUBV010000018.1 Metarhizium anisopliae strain JEF-290 contig18,...  2638    0.0  
JABUBV010000017.1 Metarhizium anisopliae strain JEF-290 contig17,...  2638    0.0  
JABUBV010000015.1 Metarhizium anisopliae strain JEF-290 contig15,...  2638    0.0  
JABUBV010000014.1 Metarhizium anisopliae strain JEF-290 contig14,...  2638    0.0  
SRQD01000677.1 Claviceps sp. Clav50 group G5 strain Clav50 contig...  2638    0.0  
AZHC01000090.1 Metarhizium rileyi RCEF 4871 scaffold_90, whole ge...  2638    0.0  
SRQH01000942.1 Claviceps sp. LM84 group G4 strain LM84 contig_942...  2636    0.0  
PXOA01000065.1 Trichoderma arundinaceum strain IBT 40837 IBT40837...  2636    0.0  
PXNZ01000067.1 Trichoderma brevicompactum strain IBT 40841 IBT408...  2636    0.0  
SRQE01001096.1 Claviceps sp. LM77 group G4 strain LM77 contig_109...  2636    0.0  
JAINEY010000007.1 Trichoderma gracile strain HK011-1 TgHK011-1_ct...  2634    0.0  
CP031388.1 Epichloe festucae Fl1 chromosome 4, complete sequence      2632    0.0  
JALHBU010000096.1 Tolypocladium tropicale strain MX337 NODE_97_le...  2630    0.0  
JFGW01000789.1 Epichloe sp. AL9924 contig00789, whole genome shot...  2630    0.0  
SRQM01000717.1 Claviceps humidiphila strain LM576 contig_717, who...  2630    0.0  
JACEFI010000005.1 Metarhizium humberi strain ESALQ1638 Scaffold_0...  2630    0.0  
CABFOC020000081.1 Clonostachys solani genome assembly, contig: un...  2628    0.0  
CABFOC020000080.1 Clonostachys solani genome assembly, contig: un...  2628    0.0  
CABFOC020000030.1 Clonostachys solani genome assembly, contig: un...  2628    0.0  
CABFOC020000028.1 Clonostachys solani genome assembly, contig: un...  2628    0.0  
CABFOC020000026.1 Clonostachys solani genome assembly, contig: un...  2628    0.0  
CABFOC020000025.1 Clonostachys solani genome assembly, contig: un...  2628    0.0  
CABFOC020000022.1 Clonostachys solani genome assembly, contig: un...  2628    0.0  
NIWZ02000163.1 Lecanicillium sp. LEC01 scaffold163-19527, whole g...  2628    0.0  
JFZS01000644.1 Balansia obtecta B249 contig00647, whole genome sh...  2628    0.0  
WXUD01000039.1 Trichoderma sp. TW21990_1 Scaffold23_1, whole geno...  2627    0.0  
ML974120.1 Trichoderma sp. TW21990_1 unplaced genomic scaffold Sc...  2627    0.0  
JAKLMQ010000130.1 Gamszarea kalimantanensis strain FJII-L10-SW-P1...  2627    0.0  
JADQAY010000046.1 Lecanicillium sp. FJII-L10-SW-P1 FJII-L10-SW-P1...  2627    0.0  
CABFOC020000027.1 Clonostachys solani genome assembly, contig: un...  2627    0.0  
JAMAJY010000122.1 Lecanicillium sp. S3808 ctg_122, whole genome s...  2623    0.0  
CP097907.1 Epichloe baconii strain E357 chromosome 6                  2623    0.0  
ABDF02000071.1 Trichoderma virens Gv29-8 TRIVIscaffold_71, whole ...  2623    0.0  
NW_014013678.1 Trichoderma virens Gv29-8 chromosome Unknown TRIVI...  2623    0.0  
CABFOC020000033.1 Clonostachys solani genome assembly, contig: un...  2621    0.0  
CABFOC020000029.1 Clonostachys solani genome assembly, contig: un...  2621    0.0  
CABFOC020000023.1 Clonostachys solani genome assembly, contig: un...  2621    0.0  
PXYO01000290.1 Lecanicillium sp. MT-2017a strain AZ2 AZ2_690, who...  2621    0.0  
CP099635.1 Epichloe amarillans strain NFE702 chromosome 3             2619    0.0  
FYEV01001521.1 Geosmithia flava genome assembly, contig: 10373, w...  2617    0.0  
JABUBV010000016.1 Metarhizium anisopliae strain JEF-290 contig16,...  2617    0.0  
CP072754.1 Ustilaginoidea virens strain UV-8b chromosome 2            2615    0.0  
NC_057317.1 Ustilaginoidea virens chromosome 2, complete sequence     2615    0.0  
JABAEC010000250.1 Claviceps paspali strain ILB388 NODE_250_length...  2614    0.0  
JAFEMN010000033.1 Epichloe coenophiala strain ATCC 90664 e19_scaf...  2612    0.0  
JAFEMN010000028.1 Epichloe coenophiala strain ATCC 90664 e19_scaf...  2612    0.0  
JAFEMN010000159.1 Epichloe coenophiala strain ATCC 90664 e19_scaf...  2612    0.0  
JAFEMN010000151.1 Epichloe coenophiala strain ATCC 90664 e19_scaf...  2612    0.0  
JAFEMN010000146.1 Epichloe coenophiala strain ATCC 90664 e19_scaf...  2612    0.0  
SRPP01000747.1 Claviceps monticola strain CCC 1483 contig_747, wh...  2612    0.0  
JAHRHY010000039.1 Linnemannia hyalina strain SCG-10 scaffold_39, ...  2612    0.0  
JADCTT010000013.1 Clonostachys rosea strain CanS41 contig_13, who...  2612    0.0  
JAMAKF010000043.1 Sarocladiaceae sp. R1802 ctg_43, whole genome s...  2612    0.0  
CABFOC020000024.1 Clonostachys solani genome assembly, contig: un...  2610    0.0  
SRPT01001355.1 Claviceps digitariae strain CCC 659 contig_1355, w...  2608    0.0  
NRQP01000005.1 Tolypocladium guangdongense strain GD1-15 Scaffold...  2606    0.0  
LUFD01000069.1 Cordyceps pruinosa strain KACC 44470 contig_96, wh...  2606    0.0  
SRPU01002473.1 Claviceps lovelessii strain CCC 647 contig_2473, w...  2606    0.0  
NRSZ01000054.1 Tolypocladium capitatum strain CBS 113982 NODE_78_...  2604    0.0  
JAJTCY010000039.1 Fusarium commune strain F23a F23a_Scaffold39, w...  2604    0.0  
SRPO01000683.1 Claviceps pazoutovae strain CCC 1485 contig_683, w...  2603    0.0  
NRQP01000009.1 Tolypocladium guangdongense strain GD1-15 Scaffold...  2601    0.0  
CABFOC020000098.1 Clonostachys solani genome assembly, contig: un...  2601    0.0  
PXOC01000182.1 Trichothecium ovalisporum strain DAOM 186447 DAOM1...  2599    0.0  
SRPN01000647.1 Claviceps capensis strain CCC 1504 contig_647, who...  2593    0.0  
JMNB01000202.1 Beauveria rudraprayagi strain MTCC 8017 Br_NODE_11...  2593    0.0  
QEQY01001481.1 Claviceps occidentalis isolate PRL1580 LM78_contig...  2591    0.0  
SRQF01000982.1 Claviceps sp. LM78 group G4 strain LM78 contig_982...  2591    0.0  
SRQA01001794.1 Claviceps citrina strain CCC 265 contig_1794, whol...  2591    0.0  
PVQA01000083.1 Fusarium burgessii strain NRRL 66654 Fspec_KOD1446...  2591    0.0  
JAIOWQ010000006.1 Keithomyces neogunnii strain Cg7.2a Contig6, wh...  2590    0.0  
JAIOWQ010000003.1 Keithomyces neogunnii strain Cg7.2a Contig3, wh...  2590    0.0  
SRPQ01000938.1 Claviceps cyperi strain CCC 1219 contig_938, whole...  2582    0.0  
JAALXG010000005.1 Simplicillium aogashimaense strain 72-15.1 scaf...  2580    0.0  
NRQP01000008.1 Tolypocladium guangdongense strain GD1-15 Scaffold...  2579    0.0  
CM036091.1 Trichoderma cornu-damae strain KA19-0412C chromosome 5...  2577    0.0  
QLOO01004436.1 Suillus sp. MG131 scaffold5893_cov151, whole genom...  2575    0.0  
JABNMW010000047.1 Ramularia coccinea strain NJWW scaffold47, whol...  2575    0.0  
JABNMW010000046.1 Ramularia coccinea strain NJWW scaffold46, whol...  2575    0.0  
JABNMW010000037.1 Ramularia coccinea strain NJWW scaffold37, whol...  2575    0.0  
JABNMW010000030.1 Ramularia coccinea strain NJWW scaffold30, whol...  2575    0.0  
JABNMW010000003.1 Ramularia coccinea strain NJWW scaffold3, whole...  2575    0.0  
JABNMW010000029.1 Ramularia coccinea strain NJWW scaffold29, whol...  2575    0.0  
JABNMW010000025.1 Ramularia coccinea strain NJWW scaffold25, whol...  2575    0.0  
JABNMW010000002.1 Ramularia coccinea strain NJWW scaffold2, whole...  2575    0.0  
JABNMW010000018.1 Ramularia coccinea strain NJWW scaffold18, whol...  2575    0.0  
JABNMW010000017.1 Ramularia coccinea strain NJWW scaffold17, whol...  2575    0.0  
JABNMW010000012.1 Ramularia coccinea strain NJWW scaffold12, whol...  2575    0.0  
CM004176.1 Drechmeria coniospora strain ARSEF 6962 chromosome 03,...  2573    0.0  
NC_054391.1 Drechmeria coniospora strain ARSEF 6962 chromosome 03...  2573    0.0  
SRPY01001176.1 Claviceps africana strain CCC 489 contig_1176, who...  2571    0.0  
JADCQZ010000027.1 Acremonium sp. FKII-L8-BK-P5 FKII-L8-BK-P5_cont...  2569    0.0  
JABNMW010000031.1 Ramularia coccinea strain NJWW scaffold31, whol...  2569    0.0  
JAKLNE010000136.1 Acremonium citrinum strain FKII-L8-BK-P5 NODE_1...  2569    0.0  
JABNMW010000027.1 Ramularia coccinea strain NJWW scaffold27, whol...  2567    0.0  
SRPW01002400.1 Claviceps pusilla strain CCC 602 contig_2400, whol...  2567    0.0  
SRPV01002220.1 Claviceps sorghi strain CCC 632 contig_2220, whole...  2558    0.0  
CABFOC020000032.1 Clonostachys solani genome assembly, contig: un...  2556    0.0  
LDPL01000008.1 Neonectria ditissima isolate RS 324p N324S8, whole...  2555    0.0  
FYEU01000250.1 Geosmithia putterillii genome assembly, contig: 30...  2551    0.0  
JAIZPD010000016.1 Hirsutella rhossiliensis strain HR02 scaffold00...  2551    0.0  
NW_025408682.1 Hirsutella rhossiliensis strain HR02 chromosome Un...  2551    0.0  
RYZW01001856.1 Colletotrichum trifolii strain 543-2 KSG_Tri_v1_sc...  2540    0.0  
RYZW01000175.1 Colletotrichum trifolii strain 543-2 KSG_Tri_v1_sc...  2540    0.0  
QAPG01001088.1 Colletotrichum spinosum strain CBS 515.97 scaffold...  2534    0.0  
JAJIYY010000003.1 Simplicillium sp. C3G150-2 Scaffold3, whole gen...  2532    0.0  
QAPF01001335.1 Colletotrichum sidae strain CBS 518.97 scaffold129...  2529    0.0  
JALLKD010000807.1 Fusarium liriodendri strain NRRL 22389 F_liriod...  2527    0.0  
JAFEME010000726.1 Cordycipitaceae sp. BML-2020a strain Field(W)_7...  2525    0.0  
JANZYN010000259.1 Cordyceps tenuipes strain YF17002 Scaffold259, ...  2519    0.0  
JAHLKD010000206.1 Cladochytrium replicatum strain JEL 714 BJ742sc...  2518    0.0  
KQ030526.1 Hirsutella minnesotensis 3608 unplaced genomic scaffol...  2518    0.0  
CAGA01000149.1 Claviceps purpurea 20.1 WGS project CAGA00000000 d...  2518    0.0  
JABSSZ010000023.1 Fusarium sp. NRRL 25184 Fusarium_sp_25184_conti...  2514    0.0  
RHKH01000374.1 Lasiodiplodia gonubiensis strain CBS 115812 NODE_1...  2510    0.0  
MASP02000184.1 Colletotrichum lindemuthianum strain 89 A2 2-3 iso...  2508    0.0  
AMCV02000075.1 Colletotrichum orbiculare MAFF 240422 strain 104-T...  2507    0.0  
JAKVPT010000017.1 Trichothecium roseum strain ZM-Tr2021 unanchor8...  2505    0.0  
JAKVPT010000016.1 Trichothecium roseum strain ZM-Tr2021 unanchor7...  2505    0.0  
JAKVPT010000014.1 Trichothecium roseum strain ZM-Tr2021 unanchor5...  2505    0.0  
JAKVPT010000013.1 Trichothecium roseum strain ZM-Tr2021 unanchor4...  2505    0.0  
JAKVPT010000012.1 Trichothecium roseum strain ZM-Tr2021 unanchor3...  2505    0.0  
JAKVPT010000011.1 Trichothecium roseum strain ZM-Tr2021 unanchor2...  2505    0.0  
CM040342.1 Trichothecium roseum strain ZM-Tr2021 chromosome 7, wh...  2505    0.0  
CM040341.1 Trichothecium roseum strain ZM-Tr2021 chromosome 6, wh...  2505    0.0  
JABNMW010000020.1 Ramularia coccinea strain NJWW scaffold20, whol...  2492    0.0  
NQYQ01000165.1 Escovopsis sp. Ae720 Esco_Ae720_AS2_SC165, whole g...  2490    0.0  
NIGC01000016.1 Escovopsis sp. Ae724 Esco_Ae274_AS4_SC16, whole ge...  2490    0.0  
NQYR01000023.1 Escovopsis sp. Ae733 Esco_Ae733_AS2_SC23, whole ge...  2490    0.0  
JAKVPT010000015.1 Trichothecium roseum strain ZM-Tr2021 unanchor6...  2488    0.0  
QCWU01000007.1 Colletotrichum sp. JS-367 scaffold7, whole genome ...  2488    0.0  
CP077954.1 Colletotrichum gigasporum strain JS-0367 chromosome VIII   2488    0.0  
NIGB01000012.1 Escovopsis weberi strain EWB Escovopsis_AS4_SC12, ...  2477    0.0  
JAAVUB010000027.1 Fusarium lyarnte (nom. inval.) strain NRRL 5425...  2477    0.0  
NQYS01000011.1 Escovopsis sp. AC Esco_Acolombica_AS2_SC11, whole ...  2477    0.0  
LSAX01000017.1 Reticulascus tulasneorum strain NRRL18230 unitig_4...  2471    0.0  
LSAX01000031.1 Reticulascus tulasneorum strain NRRL18230 unitig_4...  2471    0.0  
LSAX01000036.1 Reticulascus tulasneorum strain NRRL18230 unitig_4...  2471    0.0  
LSAX01000015.1 Reticulascus tulasneorum strain NRRL18230 unitig_4...  2471    0.0  
LSAX01000022.1 Reticulascus tulasneorum strain NRRL18230 unitig_4...  2471    0.0  
LSAX01000029.1 Reticulascus tulasneorum strain NRRL18230 unitig_4...  2471    0.0  
LSAX01000011.1 Reticulascus tulasneorum strain NRRL18230 unitig_3...  2471    0.0  
LSAX01000034.1 Reticulascus tulasneorum strain NRRL18230 unitig_1...  2470    0.0  
JABFMN010000028.1 Fusarium torulosum strain NRRL 22747 NRRL22747_...  2470    0.0  
JAAVMX010000019.1 Ophiocordyceps sinensis strain IOZ07 IOZ07Conti...  2466    0.0  
JAAVMX010000018.1 Ophiocordyceps sinensis strain IOZ07 IOZ07Conti...  2466    0.0  
JAAVMX010000017.1 Ophiocordyceps sinensis strain IOZ07 IOZ07Conti...  2466    0.0  
JAAVMX010000008.1 Ophiocordyceps sinensis strain IOZ07 IOZ07Conti...  2466    0.0  
JAAVMX010000002.1 Ophiocordyceps sinensis strain IOZ07 IOZ07Conti...  2466    0.0  
LFRF01000005.1 Tolypocladium ophioglossoides CBS 100239 scaffold_...  2466    0.0  
JADEZT010000010.1 Colletotrichum echinochloae strain B-48 ctg10, ...  2460    0.0  
NJHP01000146.1 Colletotrichum sansevieriae strain Sa-1-2 Colleto_...  2460    0.0  
LECQ01000016.1 Colletotrichum coccodes strain NJ-RT1 RT1_contig_1...  2459    0.0  
JADEZO010000008.1 Colletotrichum eleusines strain NJC-16 ctg8, wh...  2449    0.0  
DS231684.1 Fusarium graminearum PH-1 supercont3.22 genomic scaffo...  2442    0.0  
NW_001837906.1 Fusarium graminearum PH-1 supercont3.22 genomic sc...  2442    0.0  
JAAVVH010000110.1 Golubevia sp. BC0812 NODE_111_length_4693_cov_0...  2440    0.0  
JAHSQG010000066.1 Colletotrichum sublineola strain CsGL1 tig00001...  2438    0.0  
JAHSQG010000064.1 Colletotrichum sublineola strain CsGL1 tig00001...  2438    0.0  
JAHSQG010000063.1 Colletotrichum sublineola strain CsGL1 tig00001...  2438    0.0  
JAHSQG010000062.1 Colletotrichum sublineola strain CsGL1 tig00001...  2438    0.0  
JAHSQG010000060.1 Colletotrichum sublineola strain CsGL1 tig00001...  2438    0.0  
JAHSQG010000059.1 Colletotrichum sublineola strain CsGL1 tig00001...  2438    0.0  
JAHSQG010000058.1 Colletotrichum sublineola strain CsGL1 tig00001...  2438    0.0  
JAHSQG010000057.1 Colletotrichum sublineola strain CsGL1 tig00001...  2438    0.0  
JAHSQG010000056.1 Colletotrichum sublineola strain CsGL1 tig00001...  2438    0.0  
JAHSQG010000055.1 Colletotrichum sublineola strain CsGL1 tig00001...  2438    0.0  
JAHSQG010000054.1 Colletotrichum sublineola strain CsGL1 tig00001...  2438    0.0  
JAHSQG010000053.1 Colletotrichum sublineola strain CsGL1 tig00001...  2438    0.0  
JAHSQG010000051.1 Colletotrichum sublineola strain CsGL1 tig00001...  2438    0.0  
JAHSQG010000048.1 Colletotrichum sublineola strain CsGL1 tig00001...  2438    0.0  
JAHSQG010000046.1 Colletotrichum sublineola strain CsGL1 tig00001...  2438    0.0  
JAHSQG010000045.1 Colletotrichum sublineola strain CsGL1 tig00001...  2438    0.0  
JAHSQG010000044.1 Colletotrichum sublineola strain CsGL1 tig00001...  2438    0.0  


>CM046507.1 Fusarium keratoplasticum isolate Fu6.1 chromosome 5, whole genome 
shotgun sequence
Length=4213465

 Score = 3555 bits (1925),  Expect = 0.0
 Identities = 1932/1935 (99%), Gaps = 2/1935 (0%)
 Strand=Plus/Minus

Query  1        CAAGGTCTCCGTTGGTGAACCAGCGGAGGGATCATTACCGAGTTATACAACTCATCAACC  60
                ||||||||||||||||||||||||||||||||||||||||||||||||||||||||||||
Sbjct  4189366  CAAGGTCTCCGTTGGTGAACCAGCGGAGGGATCATTACCGAGTTATACAACTCATCAACC  4189307

Query  61       CTGTGAACATACCTAAAACGTTGCTTCGGCGGGAACAGACGGCCCCGTAACACGGGCCGC  120
                ||||||||||||||||||||||||||||||||||||||||||||||||||||||||||||
Sbjct  4189306  CTGTGAACATACCTAAAACGTTGCTTCGGCGGGAACAGACGGCCCCGTAACACGGGCCGC  4189247

Query  121      CCCCGCCAGAGGACCCCCTAACTCTGTTTCTATTATGTTTCTTCTGAGTAAAACAAGCAA  180
                ||||||||||||||||||||||||||||||||||||||||||||||||||||||||||||
Sbjct  4189246  CCCCGCCAGAGGACCCCCTAACTCTGTTTCTATTATGTTTCTTCTGAGTAAAACAAGCAA  4189187

Query  181      ATAAATTAAAACTTTCAACAACGGATCTCTTGGCTCTGGCATCGATGAAGAACGCAGCGA  240
                ||||||||||||||||||||||||||||||||||||||||||||||||||||||||||||
Sbjct  4189186  ATAAATTAAAACTTTCAACAACGGATCTCTTGGCTCTGGCATCGATGAAGAACGCAGCGA  4189127

Query  241      AATGCGATAAGTAATGTGAATTGCAGAATTCAGTGAATCATCGAATCTTTGAACGCACAT  300
                ||||||||||||||||||||||||||||||||||||||||||||||||||||||||||||
Sbjct  4189126  AATGCGATAAGTAATGTGAATTGCAGAATTCAGTGAATCATCGAATCTTTGAACGCACAT  4189067

Query  301      TGCGCCCGCCAGTATTCTGGCGGGCATGCCTGTTCGAGCGTCATTACAACCCTCAGGCCC  360
                ||||||||||||||||||||||||||||||||||||||||||||||||||||||||||||
Sbjct  4189066  TGCGCCCGCCAGTATTCTGGCGGGCATGCCTGTTCGAGCGTCATTACAACCCTCAGGCCC  4189007

Query  361      CCGGGCCTGGCGTTGGGGATCGGCGAGGCGCCCCCTGCGGGCACACGCCGTCCCCCAAAT  420
                ||||||||||||||||||||||||||||||||||||||||||||||||||||||||||||
Sbjct  4189006  CCGGGCCTGGCGTTGGGGATCGGCGAGGCGCCCCCTGCGGGCACACGCCGTCCCCCAAAT  4188947

Query  421      ACAGTGGCGGTCCCGCCGCAGCTTCCATTGCGTAGTAGCTAACACCTCGCAACTGGAGAG  480
                ||||||||||||||||||||||||||||||||||||||||||||||||||||||||||||
Sbjct  4188946  ACAGTGGCGGTCCCGCCGCAGCTTCCATTGCGTAGTAGCTAACACCTCGCAACTGGAGAG  4188887

Query  481      CGGCGCGGCCACGCCGTAAAACACCCAACTTCTGAATGTTGACCTCGAATCAGGTAGGAA  540
                ||||||||||| ||||||||||||||||||||||||||||||||||||||||||||||||
Sbjct  4188886  CGGCGCGGCCATGCCGTAAAACACCCAACTTCTGAATGTTGACCTCGAATCAGGTAGGAA  4188827

Query  541      TACCCGCTGAACTTAAGCATATCAATAAGCGGAGGAAAAGAAACCAACAGGGATTGCCCC  600
                ||||||||||||||||||||||||||||||||||||||||||||||||||||||||||||
Sbjct  4188826  TACCCGCTGAACTTAAGCATATCAATAAGCGGAGGAAAAGAAACCAACAGGGATTGCCCC  4188767

Query  601      AGTAACGGCGAGTGAAGCGGCAACAGCTCAAATTTGAAATCTGGCTCTCGGGCCCGAGTT  660
                ||||||||||||||||||||||||||||||||||||||||||||||||||||||||||||
Sbjct  4188766  AGTAACGGCGAGTGAAGCGGCAACAGCTCAAATTTGAAATCTGGCTCTCGGGCCCGAGTT  4188707

Query  661      GTAATTTGTAGAGGATGCTTTTGGTGAGGTGCCTTCCGAGTTCCCTGGAACGGGACGCCA  720
                ||||||||||||||||||||||||||||||||||||||||||||||||||||||||||||
Sbjct  4188706  GTAATTTGTAGAGGATGCTTTTGGTGAGGTGCCTTCCGAGTTCCCTGGAACGGGACGCCA  4188647

Query  721      TAGAGGGTGAGAGCCCCGTCTGGTTGGACACCGATCCTCTGTAAAGCTCCTTCGACGAGT  780
                ||||||||||||||||||||||||||||||||||||||||||||||||||||||||||||
Sbjct  4188646  TAGAGGGTGAGAGCCCCGTCTGGTTGGACACCGATCCTCTGTAAAGCTCCTTCGACGAGT  4188587

Query  781      CGAGTAGTTTGGGAATGCTGCTCTAAATGGGAGGTATATGTCTTCTAAAGCTAAATACCG  840
                ||||||||||||||||||||||||||||||||||||||||||||||||||||||||||||
Sbjct  4188586  CGAGTAGTTTGGGAATGCTGCTCTAAATGGGAGGTATATGTCTTCTAAAGCTAAATACCG  4188527

Query  841      GCCAGAGACCGATAGCGCACAAGTAGAGTGATCGAAAGATGAAAAGAACTTTGAAAAGAG  900
                ||||||||||||||||||||||||||||||||||||||||||||||||||||||||||||
Sbjct  4188526  GCCAGAGACCGATAGCGCACAAGTAGAGTGATCGAAAGATGAAAAGAACTTTGAAAAGAG  4188467

Query  901      AGTTAAACAGTACGTGAAATTGTTGAAAGGGAAGCGCTTGTGACCAGACTTGGGCTTGGT  960
                ||||||||||||||||||||||||||||||||||||||||||||||||||||||||||||
Sbjct  4188466  AGTTAAACAGTACGTGAAATTGTTGAAAGGGAAGCGCTTGTGACCAGACTTGGGCTTGGT  4188407

Query  961      TGATCATCCGGGGTTCTCCCCGGTGCACTCTTCCGGCCCAGGCCAGCATCAGTTCGCCCT  1020
                ||||||||||||||||||||||||||||||||||||||||||||||||||||||||||||
Sbjct  4188406  TGATCATCCGGGGTTCTCCCCGGTGCACTCTTCCGGCCCAGGCCAGCATCAGTTCGCCCT  4188347

Query  1021     GGGGGACAAAGGCTTCGGGAATGTGGCTCTCTCCGGGGAGTGTTATAGCCCGTTGCGTAA  1080
                ||||||||||||||||||||||||||||||||||||||||||||||||||||||||||||
Sbjct  4188346  GGGGGACAAAGGCTTCGGGAATGTGGCTCTCTCCGGGGAGTGTTATAGCCCGTTGCGTAA  4188287

Query  1081     TACCCTGTGGCGGACTGAGGTTCGCGCATTCGCAAGGATGCTGGCGTAATGGTCATCAGT  1140
                ||||||||||||||||||||||||||||||||||||||||||||||||||||||||||||
Sbjct  4188286  TACCCTGTGGCGGACTGAGGTTCGCGCATTCGCAAGGATGCTGGCGTAATGGTCATCAGT  4188227

Query  1141     GACCCGTCTTGAAACACGGACCAAGGAGTCGTCTTCGTATGCGAGTGTTCGGGTGTCAAA  1200
                ||||||||||||||||||||||||||||||||||||||||||||||||||||||||||||
Sbjct  4188226  GACCCGTCTTGAAACACGGACCAAGGAGTCGTCTTCGTATGCGAGTGTTCGGGTGTCAAA  4188167

Query  1201     CCCCTACGCGAAATGAAAGTGAACGCAGGTGAGAGCTTCGGCGCATCATCGACCGATCCT  1260
                ||||||||||||||||||||||||||||||||||||||||||||||||||||||||||||
Sbjct  4188166  CCCCTACGCGAAATGAAAGTGAACGCAGGTGAGAGCTTCGGCGCATCATCGACCGATCCT  4188107

Query  1261     GATGTTATCGGATGGATTTGAGTAAGAGCATACGGGGCCGGACCCGAAAGAAGGTGAACT  1320
                ||||||||||||||||||||||||||||||||||||||||||||||||||||||||||||
Sbjct  4188106  GATGTTATCGGATGGATTTGAGTAAGAGCATACGGGGCCGGACCCGAAAGAAGGTGAACT  4188047

Query  1321     ATGCCTGTGTAGGGTGAAGCCAGAGGAAACTCTGGTGGAGGCTCGCAGCGGTTCTGACGT  1380
                ||||||||||||||||||||||||||||||||||||||||||||||||||||||||||||
Sbjct  4188046  ATGCCTGTGTAGGGTGAAGCCAGAGGAAACTCTGGTGGAGGCTCGCAGCGGTTCTGACGT  4187987

Query  1381     GCAAATCGATCGTCAAACATGGGCATGGGGG-CGAAAGACTAATCGAACCTTCTAGTAGC  1439
                ||||||||||||||||||||||||||||||| ||||||||||||||||||||||||||||
Sbjct  4187986  GCAAATCGATCGTCAAACATGGGCATGGGGGGCGAAAGACTAATCGAACCTTCTAGTAGC  4187927

Query  1440     TGGTTTCCGCCGAAGTTTCCCTCAGGATAGCAGTGTTGAACTCAGTTTTATGAGGTAAAG  1499
                ||||||||||||||||||||||||||||||||||||||||||||||||||||||||||||
Sbjct  4187926  TGGTTTCCGCCGAAGTTTCCCTCAGGATAGCAGTGTTGAACTCAGTTTTATGAGGTAAAG  4187867

Query  1500     CGAATGATTAGGG-ACTCGGGGGCGCTATTTAGCCTTCATCCATTCTCAAACTTTAAATA  1558
                ||||||||||||| ||||||||||||||||||||||||||||||||||||||||||||||
Sbjct  4187866  CGAATGATTAGGGGACTCGGGGGCGCTATTTAGCCTTCATCCATTCTCAAACTTTAAATA  4187807

Query  1559     TGTAAGAAGCCCTTGTTGCTTAATTGAACGTGGGCATTCGAATGAATCAACACTAGTGGG  1618
                ||||||||||||||||||||||||||||||||||||||||||||||||||||||||||||
Sbjct  4187806  TGTAAGAAGCCCTTGTTGCTTAATTGAACGTGGGCATTCGAATGAATCAACACTAGTGGG  4187747

Query  1619     CCATTTTTGGTAAGCAGAACTGGCGATGCGGGATGAACCGAACGCGAGGTTAAGGTGCCA  1678
                ||||||||||||||||||||||||||||||||||||||||||||||||||||||||||||
Sbjct  4187746  CCATTTTTGGTAAGCAGAACTGGCGATGCGGGATGAACCGAACGCGAGGTTAAGGTGCCA  4187687

Query  1679     GAGTAGACGCTCATCAGACACCACAAAAGGTGTTAGTACATCTTGACAGCAGGACGGTGG  1738
                ||||||||||||||||||||||||||||||||||||||||||||||||||||||||||||
Sbjct  4187686  GAGTAGACGCTCATCAGACACCACAAAAGGTGTTAGTACATCTTGACAGCAGGACGGTGG  4187627

Query  1739     CCATGGAAGTCGGAATCCGCTAAGGACTGTGTAACAACTCACCTGCCGAATGTACTAGCC  1798
                ||||||||||||||||||||||||||||||||||||||||||||||||||||||||||||
Sbjct  4187626  CCATGGAAGTCGGAATCCGCTAAGGACTGTGTAACAACTCACCTGCCGAATGTACTAGCC  4187567

Query  1799     CTGAAAATGGATGGCGCTCAAGCGTCTCACCCATACCTCGCCCTCAGGGTAGAAACGATG  1858
                ||||||||||||||||||||||||||||||||||||||||||||||||||||||||||||
Sbjct  4187566  CTGAAAATGGATGGCGCTCAAGCGTCTCACCCATACCTCGCCCTCAGGGTAGAAACGATG  4187507

Query  1859     CCCTGAGGAGTAGGCGGACGTGGAGGTCAGTGACGAAGCCTAGGGCGTGAGCCCGGGTTG  1918
                ||||||||||||||||||||||||||||||||||||||||||||||||||||||||||||
Sbjct  4187506  CCCTGAGGAGTAGGCGGACGTGGAGGTCAGTGACGAAGCCTAGGGCGTGAGCCCGGGTTG  4187447

Query  1919     AACGGCCTCTAGTGC  1933
                |||||||||||||||
Sbjct  4187446  AACGGCCTCTAGTGC  4187432


 Score = 3546 bits (1920),  Expect = 0.0
 Identities = 1932/1937 (99%), Gaps = 4/1937 (0%)
 Strand=Plus/Minus

Query  1        CAAGGTCTCCGTTGGTGAACCAGCGGAGGGATCATTACCGAGTTATACAACTCATCAACC  60
                ||||||||||||||||||||||||||||||||||||||||||||||||||||||||||||
Sbjct  4181126  CAAGGTCTCCGTTGGTGAACCAGCGGAGGGATCATTACCGAGTTATACAACTCATCAACC  4181067

Query  61       CTGTGAACATACCTAAAACGTTGCTTCGGCGGGAACAGACGGCCCCGTAACACGGGCCGC  120
                ||||||||||||||||||||||||||||||||||||||||||||||||||||||||||||
Sbjct  4181066  CTGTGAACATACCTAAAACGTTGCTTCGGCGGGAACAGACGGCCCCGTAACACGGGCCGC  4181007

Query  121      CCCCGCCAGAGGACCCCCTAACTCTGTTTCTATTATGTTTCTTCTGAGTAAAACAAGCAA  180
                ||||||||||||||||||||||||||||||||||||||||||||||||||||||||||||
Sbjct  4181006  CCCCGCCAGAGGACCCCCTAACTCTGTTTCTATTATGTTTCTTCTGAGTAAAACAAGCAA  4180947

Query  181      ATAAATTAAAACTTTCAACAACGGATCTCTTGGCTCTGGCATCGATGAAGAACGCAGCGA  240
                ||||||||||||||||||||||||||||||||||||||||||||||||||||||||||||
Sbjct  4180946  ATAAATTAAAACTTTCAACAACGGATCTCTTGGCTCTGGCATCGATGAAGAACGCAGCGA  4180887

Query  241      AATGCGATAAGTAATGTGAATTGCAGAATTCAGTGAATCATCGAATCTTTGAACGCACAT  300
                ||||||||||||||||||||||||||||||||||||||||||||||||||||||||||||
Sbjct  4180886  AATGCGATAAGTAATGTGAATTGCAGAATTCAGTGAATCATCGAATCTTTGAACGCACAT  4180827

Query  301      TGCGCCCGCCAGTATTCTGGCGGGCATGCCTGTTCGAGCGTCATTACAACCCTCAGGCCC  360
                ||||||||||||||||||||||||||||||||||||||||||||||||||||||||||||
Sbjct  4180826  TGCGCCCGCCAGTATTCTGGCGGGCATGCCTGTTCGAGCGTCATTACAACCCTCAGGCCC  4180767

Query  361      CCGGGCCTGGCGTTGGGGATCGGCGAGGCGCCCCCTGCGGGCACACGCCGTCCCCCAAAT  420
                ||||||||||||||||||||||||||||||||||||||||||||||||||||||||||||
Sbjct  4180766  CCGGGCCTGGCGTTGGGGATCGGCGAGGCGCCCCCTGCGGGCACACGCCGTCCCCCAAAT  4180707

Query  421      ACAGTGGCGGTCCCGCCGCAGCTTCCATTGCGTAGTAGCTAACACCTCGCAACTGGAGAG  480
                ||||||||||||||||||||||||||||||||||||||||||||||||||||||||||||
Sbjct  4180706  ACAGTGGCGGTCCCGCCGCAGCTTCCATTGCGTAGTAGCTAACACCTCGCAACTGGAGAG  4180647

Query  481      CGGCGCGGCCACGCCGTAAAACACCCAACTTCTGAATGTTGACCTCGAATCAGGTAGGAA  540
                ||||||||||| ||||||||||||||||||||||||||||||||||||||||||||||||
Sbjct  4180646  CGGCGCGGCCATGCCGTAAAACACCCAACTTCTGAATGTTGACCTCGAATCAGGTAGGAA  4180587

Query  541      TACCCGCTGAACTTAAGCATATCAATAAGCGGAGGAAAAGAAACCAACAGGGATTGCCCC  600
                ||||||||||||||||||||||||||||||||||||||||||||||||||||||||||||
Sbjct  4180586  TACCCGCTGAACTTAAGCATATCAATAAGCGGAGGAAAAGAAACCAACAGGGATTGCCCC  4180527

Query  601      AGTAACGGCGAGTGAAGCGGCAACAGCTCAAATTTGAAATCTGGCTCTCGGGCCCGAGTT  660
                ||||||||||||||||||||||||||||||||||||||||||||||||||||||||||||
Sbjct  4180526  AGTAACGGCGAGTGAAGCGGCAACAGCTCAAATTTGAAATCTGGCTCTCGGGCCCGAGTT  4180467

Query  661      GTAATTTGTAGAGGATGCTTTTGGTGAGGTGCCTTCCGAGTTCCCTGGAACGGGACGCCA  720
                ||||||||||||||||||||||||||||||||||||||||||||||||||||||||||||
Sbjct  4180466  GTAATTTGTAGAGGATGCTTTTGGTGAGGTGCCTTCCGAGTTCCCTGGAACGGGACGCCA  4180407

Query  721      TAGAGGGTGAGAGCCCCGTCTGGTTGGACACCGATCCTCTGTAAAGCTCCTTCGACGAGT  780
                ||||||||||||||||||||||||||||||||||||||||||||||||||||||||||||
Sbjct  4180406  TAGAGGGTGAGAGCCCCGTCTGGTTGGACACCGATCCTCTGTAAAGCTCCTTCGACGAGT  4180347

Query  781      CGAGTAGTTTGGGAATGCTGCTCTAAATGGGAGGTATATGTCTTCTAAAGCTAAATACCG  840
                ||||||||||||||||||||||||||||||||||||||||||||||||||||||||||||
Sbjct  4180346  CGAGTAGTTTGGGAATGCTGCTCTAAATGGGAGGTATATGTCTTCTAAAGCTAAATACCG  4180287

Query  841      GCCAGAGACCGATAGCGCACAAGTAGAGTGATCGAAAGATGAAAAGAACTTTGAAAAGAG  900
                ||||||||||||||||||||||||||||||||||||||||||||||||||||||||||||
Sbjct  4180286  GCCAGAGACCGATAGCGCACAAGTAGAGTGATCGAAAGATGAAAAGAACTTTGAAAAGAG  4180227

Query  901      AGTTAAACAGTACGTGAAATTGTTGAAAGGGAAGCGCTTGTGACCAGACTTGGGCTTGGT  960
                ||||||||||||||||||||||||||||||||||||||||||||||||||||||||||||
Sbjct  4180226  AGTTAAACAGTACGTGAAATTGTTGAAAGGGAAGCGCTTGTGACCAGACTTGGGCTTGGT  4180167

Query  961      TGATCATCCGGGGTTCTCCCCGGTGCACTCTTCCGGCCCAGGCCAGCATCAGTTCGCCCT  1020
                ||||||||||||||||||||||||||||||||||||||||||||||||||||||||||||
Sbjct  4180166  TGATCATCCGGGGTTCTCCCCGGTGCACTCTTCCGGCCCAGGCCAGCATCAGTTCGCCCT  4180107

Query  1021     GGGGG-ACAAAGGCTTCGGGAATGTGGCTCTCTCCGGGGAGTGTTATAGCCCGTTGCGTA  1079
                ||||| ||||||||||||||||||||||||||||||||||||||||||||||||||||||
Sbjct  4180106  GGGGGGACAAAGGCTTCGGGAATGTGGCTCTCTCCGGGGAGTGTTATAGCCCGTTGCGTA  4180047

Query  1080     ATACCCTGTGGCGGACTGAGGTTCGCGCATTCGCAAGGATGCTGGCGTAATGGTCATCAG  1139
                ||||||||||||||||||||||||||||||||||||||||||||||||||||||||||||
Sbjct  4180046  ATACCCTGTGGCGGACTGAGGTTCGCGCATTCGCAAGGATGCTGGCGTAATGGTCATCAG  4179987

Query  1140     TGACCCGTCTTGAAACACGGACCAAGGAGTCGTCTTCGTATGCGAGTGTTCGGGTGTCAA  1199
                ||||||||||||||||||||||||||||||||||||||||||||||||||||||||||||
Sbjct  4179986  TGACCCGTCTTGAAACACGGACCAAGGAGTCGTCTTCGTATGCGAGTGTTCGGGTGTCAA  4179927

Query  1200     ACCCCTACGCGAAATGAAAGTGAACGCAGGTGAGAGCTTCGGCGCATCATCGACCGATCC  1259
                ||||||||||||||||||||||||||||||||||||||||||||||||||||||||||||
Sbjct  4179926  ACCCCTACGCGAAATGAAAGTGAACGCAGGTGAGAGCTTCGGCGCATCATCGACCGATCC  4179867

Query  1260     TGATGTTATCGGATGGATTTGAGTAAGAGCATACGGGGCCGGACCCGAAAGAAGGTGAAC  1319
                ||||||||||||||||||||||||||||||||||||||||||||||||||||||||||||
Sbjct  4179866  TGATGTTATCGGATGGATTTGAGTAAGAGCATACGGGGCCGGACCCGAAAGAAGGTGAAC  4179807

Query  1320     TATGCCTGTGTAGGG-TGAAGCCAGAGGAAACTCTGGTGGAGGCTCGCAGCGGTTCTGAC  1378
                ||||||||||||||| ||||||||||||||||||||||||||||||||||||||||||||
Sbjct  4179806  TATGCCTGTGTAGGGGTGAAGCCAGAGGAAACTCTGGTGGAGGCTCGCAGCGGTTCTGAC  4179747

Query  1379     GTGCAAATCGATCGTCAAACATGGGCATGGGGG-CGAAAGACTAATCGAACCTTCTAGTA  1437
                ||||||||||||||||||||||||||||||||| ||||||||||||||||||||||||||
Sbjct  4179746  GTGCAAATCGATCGTCAAACATGGGCATGGGGGGCGAAAGACTAATCGAACCTTCTAGTA  4179687

Query  1438     GCTGGTTTCCGCCGAAGTTTCCCTCAGGATAGCAGTGTTGAACTCAGTTTTATGAGGTAA  1497
                ||||||||||||||||||||||||||||||||||||||||||||||||||||||||||||
Sbjct  4179686  GCTGGTTTCCGCCGAAGTTTCCCTCAGGATAGCAGTGTTGAACTCAGTTTTATGAGGTAA  4179627

Query  1498     AGCGAATGATTAGGG-ACTCGGGGGCGCTATTTAGCCTTCATCCATTCTCAAACTTTAAA  1556
                ||||||||||||||| ||||||||||||||||||||||||||||||||||||||||||||
Sbjct  4179626  AGCGAATGATTAGGGGACTCGGGGGCGCTATTTAGCCTTCATCCATTCTCAAACTTTAAA  4179567

Query  1557     TATGTAAGAAGCCCTTGTTGCTTAATTGAACGTGGGCATTCGAATGAATCAACACTAGTG  1616
                ||||||||||||||||||||||||||||||||||||||||||||||||||||||||||||
Sbjct  4179566  TATGTAAGAAGCCCTTGTTGCTTAATTGAACGTGGGCATTCGAATGAATCAACACTAGTG  4179507

Query  1617     GGCCATTTTTGGTAAGCAGAACTGGCGATGCGGGATGAACCGAACGCGAGGTTAAGGTGC  1676
                ||||||||||||||||||||||||||||||||||||||||||||||||||||||||||||
Sbjct  4179506  GGCCATTTTTGGTAAGCAGAACTGGCGATGCGGGATGAACCGAACGCGAGGTTAAGGTGC  4179447

Query  1677     CAGAGTAGACGCTCATCAGACACCACAAAAGGTGTTAGTACATCTTGACAGCAGGACGGT  1736
                ||||||||||||||||||||||||||||||||||||||||||||||||||||||||||||
Sbjct  4179446  CAGAGTAGACGCTCATCAGACACCACAAAAGGTGTTAGTACATCTTGACAGCAGGACGGT  4179387

Query  1737     GGCCATGGAAGTCGGAATCCGCTAAGGACTGTGTAACAACTCACCTGCCGAATGTACTAG  1796
                ||||||||||||||||||||||||||||||||||||||||||||||||||||||||||||
Sbjct  4179386  GGCCATGGAAGTCGGAATCCGCTAAGGACTGTGTAACAACTCACCTGCCGAATGTACTAG  4179327

Query  1797     CCCTGAAAATGGATGGCGCTCAAGCGTCTCACCCATACCTCGCCCTCAGGGTAGAAACGA  1856
                ||||||||||||||||||||||||||||||||||||||||||||||||||||||||||||
Sbjct  4179326  CCCTGAAAATGGATGGCGCTCAAGCGTCTCACCCATACCTCGCCCTCAGGGTAGAAACGA  4179267

Query  1857     TGCCCTGAGGAGTAGGCGGACGTGGAGGTCAGTGACGAAGCCTAGGGCGTGAGCCCGGGT  1916
                ||||||||||||||||||||||||||||||||||||||||||||||||||||||||||||
Sbjct  4179266  TGCCCTGAGGAGTAGGCGGACGTGGAGGTCAGTGACGAAGCCTAGGGCGTGAGCCCGGGT  4179207

Query  1917     TGAACGGCCTCTAGTGC  1933
                |||||||||||||||||
Sbjct  4179206  TGAACGGCCTCTAGTGC  4179190


 Score = 3518 bits (1905),  Expect = 0.0
 Identities = 1929/1939 (99%), Gaps = 8/1939 (0%)
 Strand=Plus/Minus

Query  1        CAAGGTCTCCGTTGGTGAACCAGCGGAGGGATCATTACCGAGTTATACAACTCATCAACC  60
                ||||||||||||||||||||||||||||||||||||||||||||||||||||||||||||
Sbjct  4164635  CAAGGTCTCCGTTGGTGAACCAGCGGAGGGATCATTACCGAGTTATACAACTCATCAACC  4164576

Query  61       CTGTGAACATACCTAAAACGTTGCTTCGGCGGGAACAGACGGCCCCGTAACACGGGCCGC  120
                ||||||||||||||||||||||||||||||||||||||||||||||||||||||||||||
Sbjct  4164575  CTGTGAACATACCTAAAACGTTGCTTCGGCGGGAACAGACGGCCCCGTAACACGGGCCGC  4164516

Query  121      CCCCGCCAGAGGACCCCCTAACTCTGTTTCTATTATGTTTCTTCTGAGTAAAACAAGCAA  180
                ||||||||||||||||||||||||||||||||||||||||||||||||||||||||||||
Sbjct  4164515  CCCCGCCAGAGGACCCCCTAACTCTGTTTCTATTATGTTTCTTCTGAGTAAAACAAGCAA  4164456

Query  181      ATAAATTAAAACTTTCAACAACGGATCTCTTGGCTCTGGCATCGATGAAGAACGCAGCGA  240
                ||||||||||||||||||||||||||||||||||||||||||||||||||||||||||||
Sbjct  4164455  ATAAATTAAAACTTTCAACAACGGATCTCTTGGCTCTGGCATCGATGAAGAACGCAGCGA  4164396

Query  241      AATGCGATAAGTAATGTGAATTGCAGAATTCAGTGAATCATCGAATCTTTGAACGCACAT  300
                ||||||||||||||||||||||||||||||||||||||||||||||||||||||||||||
Sbjct  4164395  AATGCGATAAGTAATGTGAATTGCAGAATTCAGTGAATCATCGAATCTTTGAACGCACAT  4164336

Query  301      TGCGCCCGCCAGTATTCTGGCGGGCATGCCTGTTCGAGCGTCATTACAACCCTCAGGCCC  360
                ||||||||||||||||||||||||||||||||||||||||||||||||||||||||||||
Sbjct  4164335  TGCGCCCGCCAGTATTCTGGCGGGCATGCCTGTTCGAGCGTCATTACAACCCTCAGGCCC  4164276

Query  361      CCGGGCCTGGCGTTGGGGATCGGCGAGGCGCCCCCTGCGGGCACACGCCGTCCCCCAAAT  420
                ||||||||||||||||||||||||||||||||||||||||||||||||||||||||||||
Sbjct  4164275  CCGGGCCTGGCGTTGGGGATCGGCGAGGCGCCCCCTGCGGGCACACGCCGTCCCCCAAAT  4164216

Query  421      ACAGTGGCGGTCCCGCCGCAGCTTCCATTGCGTAGTAGCTAACACCTCGCAACTGGAGAG  480
                ||||||||||||||||||||||||||||||||||||||||||||||||||||||||||||
Sbjct  4164215  ACAGTGGCGGTCCCGCCGCAGCTTCCATTGCGTAGTAGCTAACACCTCGCAACTGGAGAG  4164156

Query  481      CGGCGCGGCCACGCCGTAAAA-CACCCAACTTCTGAATGTTGACCTCGAATCAGGTAGGA  539
                ||||||||||| ||||||||| ||||||||||||||||||||||||||||||||||||||
Sbjct  4164155  CGGCGCGGCCATGCCGTAAAAACACCCAACTTCTGAATGTTGACCTCGAATCAGGTAGGA  4164096

Query  540      ATACCCGCTGAACTTAAGCATATCAATAAGCGGAGGAAAAGAAACCAACAGGGATTGCCC  599
                ||||||||||||||||||||||||||||||||||||||||||||||||||||||||||||
Sbjct  4164095  ATACCCGCTGAACTTAAGCATATCAATAAGCGGAGGAAAAGAAACCAACAGGGATTGCCC  4164036

Query  600      CAGTAACGGCGAGTGAAGCGGCAACAGCTCAAATTTGAAATCTGGCTCTCGGGCCCGAGT  659
                ||||||||||||||||||||||||||||||||||||||||||||||||||||||||||||
Sbjct  4164035  CAGTAACGGCGAGTGAAGCGGCAACAGCTCAAATTTGAAATCTGGCTCTCGGGCCCGAGT  4163976

Query  660      TGTAATTTGTAGAGGATGCTTTTGGTGAGGTGCCTTCCGAGTTCCCTGGAACGGGACGCC  719
                ||||||||||||||||||||||||||||||||||||||||||||||||||||||||||||
Sbjct  4163975  TGTAATTTGTAGAGGATGCTTTTGGTGAGGTGCCTTCCGAGTTCCCTGGAACGGGACGCC  4163916

Query  720      ATAGAGGGTGAGAGCCCCGTCTGGTTGGACACCGATCCTCTGTAAAGCTCCTTCGACGAG  779
                ||||||||||||||||||||||||||||||||||||||||||||||||||||||||||||
Sbjct  4163915  ATAGAGGGTGAGAGCCCCGTCTGGTTGGACACCGATCCTCTGTAAAGCTCCTTCGACGAG  4163856

Query  780      TCGAGTAGTTTGGGAATGCTGCTCTAAATGGGAGGTATATGTCTTCTAAAGCTAAATACC  839
                ||||||||||||||||||||||||||||||||||||||||||||||||||||||||||||
Sbjct  4163855  TCGAGTAGTTTGGGAATGCTGCTCTAAATGGGAGGTATATGTCTTCTAAAGCTAAATACC  4163796

Query  840      GGCCAGAGACCGATAGCGCACAAGTAGAGTGATCGAAAGATGAAAAGAACTTTGAAAAGA  899
                ||||||||||||||||||||||||||||||||||||||||||||||||||||||||||||
Sbjct  4163795  GGCCAGAGACCGATAGCGCACAAGTAGAGTGATCGAAAGATGAAAAGAACTTTGAAAAGA  4163736

Query  900      GAGTTAAACAGTACGTGAAATTGTTGAAAGGGAAGCGCTTGTGACCAGACTTGGGCTTGG  959
                ||||||||||||||||||||||||||||||||||||||||||||||||||||||||||||
Sbjct  4163735  GAGTTAAACAGTACGTGAAATTGTTGAAAGGGAAGCGCTTGTGACCAGACTTGGGCTTGG  4163676

Query  960      TTGATCATCCGGGGTTCTCCCCGGTGCACTCTTCCGGCCCAGGCCAGCATCAGTTCGCCC  1019
                ||||||||||||||||||||||||||||||||||||||||||||||||||||||||||||
Sbjct  4163675  TTGATCATCCGGGGTTCTCCCCGGTGCACTCTTCCGGCCCAGGCCAGCATCAGTTCGCCC  4163616

Query  1020     TGGGGG-ACAAAGGCTTCGGGAATGTGGCTCTCTCCGGGGAGTGTTATAGCCCGTTGCGT  1078
                |||||| ||||||||||||||||||||||||||  |||||||||||||||||||||||||
Sbjct  4163615  TGGGGGGACAAAGGCTTCGGGAATGTGGCTCTC--CGGGGAGTGTTATAGCCCGTTGCGT  4163558

Query  1079     AATACCCTGTGGCGGACTGAGGTTCGCGCATTCGCAAGGATGCTGGCGTAATGGTCATCA  1138
                ||||||||||||||||||||||||||||||||||||||||||||||||||||||||||||
Sbjct  4163557  AATACCCTGTGGCGGACTGAGGTTCGCGCATTCGCAAGGATGCTGGCGTAATGGTCATCA  4163498

Query  1139     GTGACCCGTCTTGAAACACGGACCAAGGAGTCGTCTTCGTATGCGAGTGTTCGGGTGTCA  1198
                ||||||||||||||||||||||||||||||||||||||||||||||||||||||||||||
Sbjct  4163497  GTGACCCGTCTTGAAACACGGACCAAGGAGTCGTCTTCGTATGCGAGTGTTCGGGTGTCA  4163438

Query  1199     AACCCCTACGCGAAATGAAAGTGAACGCAGGTGAGAGCTTCGGCGCATCATCGACCGATC  1258
                ||||||||||||||||||||||||||||||||||||||||||||||||||||||||||||
Sbjct  4163437  AACCCCTACGCGAAATGAAAGTGAACGCAGGTGAGAGCTTCGGCGCATCATCGACCGATC  4163378

Query  1259     CTGATGTTATCGGATGGATTTGAGTAAGAGCATACGGGGCCGGACCCGAAAGAAGGTGAA  1318
                ||||||||||||||||||||||||||||||||||||||||||||||||||||||||||||
Sbjct  4163377  CTGATGTTATCGGATGGATTTGAGTAAGAGCATACGGGGCCGGACCCGAAAGAAGGTGAA  4163318

Query  1319     CTATGCCTGTGTAGGGTGAAGCCAGAGGAAACTCTGGTGGAGGCTCGCAGCGGTTCTGAC  1378
                ||||||||||||||||||||||||||||||||||||||||||||||||||||||||||||
Sbjct  4163317  CTATGCCTGTGTAGGGTGAAGCCAGAGGAAACTCTGGTGGAGGCTCGCAGCGGTTCTGAC  4163258

Query  1379     GTGCAAATCGATCGTCAAACATGGGCATGGGGG-CGAAAGACTAATCGAACCTTCTAGTA  1437
                ||||||||||||||||||||||||||||||||| ||||||||||||||||||||||||||
Sbjct  4163257  GTGCAAATCGATCGTCAAACATGGGCATGGGGGGCGAAAGACTAATCGAACCTTCTAGTA  4163198

Query  1438     GCTGGTTTCCGCCGAAGTTTCCCTCAGGATAGCAGTGTTGAACTCAGTTTTATGAGGTAA  1497
                ||||||||||||||||||||||||||||||||||||||||||||||||||||||||||||
Sbjct  4163197  GCTGGTTTCCGCCGAAGTTTCCCTCAGGATAGCAGTGTTGAACTCAGTTTTATGAGGTAA  4163138

Query  1498     AGCGAATGATTAGGG-ACTC-GGGGGCGCTATTTAGCCTTCATCCATTCTCAAACTTTAA  1555
                ||||||||||||||| |||| |||||||||||||||||||||||||||||||||||||||
Sbjct  4163137  AGCGAATGATTAGGGGACTCGGGGGGCGCTATTTAGCCTTCATCCATTCTCAAACTTTAA  4163078

Query  1556     ATATGTAAGAAGCCCTTGTTGCTTAATTGAACGTGGGCATTCGAATGAATCAACACTAGT  1615
                ||||||||||||||||||||||||||||||||||||||||||||||||||||||||||||
Sbjct  4163077  ATATGTAAGAAGCCCTTGTTGCTTAATTGAACGTGGGCATTCGAATGAATCAACACTAGT  4163018

Query  1616     GGGCCATTTTT-GGTAAGCAGAACTGGCGATGCGGGATGAACCGAACGCGAGGTTAAGGT  1674
                ||||||||||| ||||||||||||||||||||||||||||||||||||||||||||||||
Sbjct  4163017  GGGCCATTTTTTGGTAAGCAGAACTGGCGATGCGGGATGAACCGAACGCGAGGTTAAGGT  4162958

Query  1675     GCCAGAGTAGACGCTCATCAGACACCACAAAAGGTGTTAGTACATCTTGACAGCAGGACG  1734
                ||||||||||||||||||||||||||| ||||||||||||||||||||||||||||||||
Sbjct  4162957  GCCAGAGTAGACGCTCATCAGACACCAAAAAAGGTGTTAGTACATCTTGACAGCAGGACG  4162898

Query  1735     GTGGCCATGGAAGTCGGAATCCGCTAAGGACTGTGTAACAACTCACCTGCCGAATGTACT  1794
                ||||||||||||||||||||||||||||||||||||||||||||||||||||||||||||
Sbjct  4162897  GTGGCCATGGAAGTCGGAATCCGCTAAGGACTGTGTAACAACTCACCTGCCGAATGTACT  4162838

Query  1795     AGCCCTGAAAATGGATGGCGCTCAAGCGTCTCACCCATACCTCGCCCTCAGGGTAGAAAC  1854
                ||||||||||||||||||||||||||||||||||||||||||||||||||||||||||||
Sbjct  4162837  AGCCCTGAAAATGGATGGCGCTCAAGCGTCTCACCCATACCTCGCCCTCAGGGTAGAAAC  4162778

Query  1855     GATGCCCTGAGGAGTAGGCGGACGTGGAGGTCAGTGACGAAGCCTAGGGCGTGAGCCCGG  1914
                ||||||||||||||||||||||||||||||||||||||||||||||||||||||||||||
Sbjct  4162777  GATGCCCTGAGGAGTAGGCGGACGTGGAGGTCAGTGACGAAGCCTAGGGCGTGAGCCCGG  4162718

Query  1915     GTTGAACGGCCTCTAGTGC  1933
                |||||||||||||||||||
Sbjct  4162717  GTTGAACGGCCTCTAGTGC  4162699


 Score = 3513 bits (1902),  Expect = 0.0
 Identities = 1932/1944 (99%), Gaps = 11/1944 (1%)
 Strand=Plus/Minus

Query  1        CAAGGTCTCCGTTGGTGAACCAGCGGAGGGATCATTACCGAGTTATACAACTCATCAACC  60
                ||||||||||||||||||||||||||||||||||||||||||||||||||||||||||||
Sbjct  4172890  CAAGGTCTCCGTTGGTGAACCAGCGGAGGGATCATTACCGAGTTATACAACTCATCAACC  4172831

Query  61       CTGTGAACATACCTAAAACGTTGCTTCGGCGGGAACAGACGGCCCCGTAACACGGGCCGC  120
                ||||||||||||||||||||||||||||||||||||||||||||||||||||||||||||
Sbjct  4172830  CTGTGAACATACCTAAAACGTTGCTTCGGCGGGAACAGACGGCCCCGTAACACGGGCCGC  4172771

Query  121      CCCCGCCAGAGGACCCCCTAACTCTGTTTCTATTATGTTTCTTCTGAGTAAAACAAGCAA  180
                ||||||||||||||||||||||||||||||||||||||||||||||||||||||||||||
Sbjct  4172770  CCCCGCCAGAGGACCCCCTAACTCTGTTTCTATTATGTTTCTTCTGAGTAAAACAAGCAA  4172711

Query  181      ATAAATTAAAACTTTCAACAACGGATCTCTTGGCTCTGGCATCGATGAAGAACGCAGCGA  240
                ||||||||||||||||||||||||||||||||||||||||||||||||||||||||||||
Sbjct  4172710  ATAAATTAAAACTTTCAACAACGGATCTCTTGGCTCTGGCATCGATGAAGAACGCAGCGA  4172651

Query  241      AATGCGATAAGTAATGTGAATTGCAGAATTCAGTGAATCATCGAATCTTTGAACGCACAT  300
                ||||||||||||||||||||||||||||||||||||||||||||||||||||||||||||
Sbjct  4172650  AATGCGATAAGTAATGTGAATTGCAGAATTCAGTGAATCATCGAATCTTTGAACGCACAT  4172591

Query  301      TGCGCCCGCCAGTATTCTGGCGGGCATGCCTGTTCGAGCGTCATTACAACCCTCAGGCCC  360
                ||||||||||||||||||||||||||||||||||||||||||||||||||||||||||||
Sbjct  4172590  TGCGCCCGCCAGTATTCTGGCGGGCATGCCTGTTCGAGCGTCATTACAACCCTCAGGCCC  4172531

Query  361      CCGGGCCTGGCGTTGGGGATCGGCGAGGCGCCCCCTGCGGGCACACGCCGTCCCCCAAAT  420
                ||||||||||||||||||||||||||||||||||||||||||||||||||||||||||||
Sbjct  4172530  CCGGGCCTGGCGTTGGGGATCGGCGAGGCGCCCCCTGCGGGCACACGCCGTCCCCCAAAT  4172471

Query  421      ACAGTGGCGGTCCCGCCGCAGCTTCCATTGCGTAGTAGCTAACACCTCGCAACTGGAGAG  480
                ||||||||||||||||||||||||||||||||||||||||||||||||||||||||||||
Sbjct  4172470  ACAGTGGCGGTCCCGCCGCAGCTTCCATTGCGTAGTAGCTAACACCTCGCAACTGGAGAG  4172411

Query  481      CGGCGCGGCCACGCCGTAAAA--CACCCAACTTCTGAATGTTGACCTCGAATCAGGTAGG  538
                ||||||||||| |||||||||  |||||||||||||||||||||||||||||||||||||
Sbjct  4172410  CGGCGCGGCCATGCCGTAAAAAACACCCAACTTCTGAATGTTGACCTCGAATCAGGTAGG  4172351

Query  539      AATACCCGCTGAACTTAAGCATATCAATAAGCGGAGGAAAAGAAACCAACAGGGATTGCC  598
                ||||||||||||||||||||||||||||||||||||||||||||||||||||||||||||
Sbjct  4172350  AATACCCGCTGAACTTAAGCATATCAATAAGCGGAGGAAAAGAAACCAACAGGGATTGCC  4172291

Query  599      CCAGTAACGGCGAGTGAAGCGGCAACAGCTCAAATTTGAAATCTGGCTCTCGGGCCCGAG  658
                ||||||||||||||||||||||||||||||||||||||||||||||||||||||||||||
Sbjct  4172290  CCAGTAACGGCGAGTGAAGCGGCAACAGCTCAAATTTGAAATCTGGCTCTCGGGCCCGAG  4172231

Query  659      TTGTAATTTGTAGAGGATGCTTTTGGTGAGGTGCCTTCCGAGTTCCCTGGAACGGGACGC  718
                ||||||||||||||||||||||||||||||||||||||||||||||||||||||||||||
Sbjct  4172230  TTGTAATTTGTAGAGGATGCTTTTGGTGAGGTGCCTTCCGAGTTCCCTGGAACGGGACGC  4172171

Query  719      CATAGAGGGTGAGAGCCCCGTCTGGTTGGACACCGATCCTCTGTAAAGCTCCTTCGACGA  778
                ||||||||||||||||||||||||||||||||||||||||||||||||||||||||||||
Sbjct  4172170  CATAGAGGGTGAGAGCCCCGTCTGGTTGGACACCGATCCTCTGTAAAGCTCCTTCGACGA  4172111

Query  779      GTCGAGTAGTTTGGGAATGCTGCTCTAAATGGGAGGTATATGTCTTCTAAAGCTAAATAC  838
                ||||||||||||||||||||||||||||||||||||||||||||||||||||||||||||
Sbjct  4172110  GTCGAGTAGTTTGGGAATGCTGCTCTAAATGGGAGGTATATGTCTTCTAAAGCTAAATAC  4172051

Query  839      CGGCCAGAGACCGATAGCGCACAAGTAGAGTGATCGAAAGATGAAAAGAACTTTGAAAA-  897
                ||||||||||||||||||||||||||||||||||||||||||||||||||||||||||| 
Sbjct  4172050  CGGCCAGAGACCGATAGCGCACAAGTAGAGTGATCGAAAGATGAAAAGAACTTTGAAAAA  4171991

Query  898      GAGAGTTAAACAGTACGTGAAATTGTTGAAAGGGAAGCGCTTGTGACCAGACTTGGGCTT  957
                ||||||||||||||||||||||||||||||||||||||||||||||||||||||||||||
Sbjct  4171990  GAGAGTTAAACAGTACGTGAAATTGTTGAAAGGGAAGCGCTTGTGACCAGACTTGGGCTT  4171931

Query  958      GGTTGATCATCCGGGGTTCTCCCCGGTGCACTCTTCCGGCCCAGGCCAGCATCAGTTCGC  1017
                ||||||||||||||||||||||||||||||||||||||||||||||||||||||||||||
Sbjct  4171930  GGTTGATCATCCGGGGTTCTCCCCGGTGCACTCTTCCGGCCCAGGCCAGCATCAGTTCGC  4171871

Query  1018     CCTGGGGGACAAAGGCTTCGGGAATGTGGCTCTCTCCGGGGAGTGTTATAGCCCGTTGCG  1077
                ||||||||||||||||||||||||||||||||||||||||||||||||||||||||||||
Sbjct  4171870  CCTGGGGGACAAAGGCTTCGGGAATGTGGCTCTCTCCGGGGAGTGTTATAGCCCGTTGCG  4171811

Query  1078     TAATACCCTGTGGCGGACTGAGGTTCGCGCATTCGCAAGGATGCTGGCGTAATGGTCATC  1137
                ||||||||||||||||||||||||||||||||||||||||||||||||||||||||||||
Sbjct  4171810  TAATACCCTGTGGCGGACTGAGGTTCGCGCATTCGCAAGGATGCTGGCGTAATGGTCATC  4171751

Query  1138     AGTGACCCGTCTTGAAACACGGACCAAGGAGTCGTCTTCGTATGCGAGTGTTCGGGTGTC  1197
                ||||||||||||||||||||||||||||||||||||||||||||||||||||||||||||
Sbjct  4171750  AGTGACCCGTCTTGAAACACGGACCAAGGAGTCGTCTTCGTATGCGAGTGTTCGGGTGTC  4171691

Query  1198     AAACCCCTACGCGAAATGAAAGTGAACGCAGGTGAGAGCTTCGGCGCATCATCGACCGAT  1257
                ||||||||||||||||||||||||||||||||||||||||||||||||||||||||||||
Sbjct  4171690  AAACCCCTACGCGAAATGAAAGTGAACGCAGGTGAGAGCTTCGGCGCATCATCGACCGAT  4171631

Query  1258     CCTGATGTTATCGGATGGATTTGAGTAA-GAGCATACGGGGCCGGACCCGAAA-GAAGGT  1315
                |||||||||||||||||||||||||||| |||||||||||||||||||||||| ||||||
Sbjct  4171630  CCTGATGTTATCGGATGGATTTGAGTAAAGAGCATACGGGGCCGGACCCGAAAAGAAGGT  4171571

Query  1316     GAACTATGCCTGTGTAGGGTGAAGCCAGAGGAAACTCTGGTGGAGGCTCGCAGCGGTTCT  1375
                ||||||||||||||||||||||||||||||||||||||||||||||||||||||||||||
Sbjct  4171570  GAACTATGCCTGTGTAGGGTGAAGCCAGAGGAAACTCTGGTGGAGGCTCGCAGCGGTTCT  4171511

Query  1376     GACGTGCAAATCGATCGTCAAACATGGGCATGGGGG-CGAAAGACTAATCGAACCTTCTA  1434
                |||||||||||||||||||||||||||||||||||| |||||||||||||||||||||||
Sbjct  4171510  GACGTGCAAATCGATCGTCAAACATGGGCATGGGGGGCGAAAGACTAATCGAACCTTCTA  4171451

Query  1435     GTAGCTGGTTTCCGCCGAAGTTTCCCTCAGGATAGCAGTGTTGAACTCAGTTTTATGAGG  1494
                ||||||||||||||||||||||||||||||||||||||||||||||||||||||||||||
Sbjct  4171450  GTAGCTGGTTTCCGCCGAAGTTTCCCTCAGGATAGCAGTGTTGAACTCAGTTTTATGAGG  4171391

Query  1495     TAAAGCGAATGATTAGGG-ACTC--GGGGGCGCTATTTAGCCTTCATCCATTCTCAAACT  1551
                |||||||||||||||||| ||||  |||||||||||||||||||||||||||||||||||
Sbjct  4171390  TAAAGCGAATGATTAGGGGACTCGGGGGGGCGCTATTTAGCCTTCATCCATTCTCAAACT  4171331

Query  1552     TTAAATATGTAAGAAGCCCTTGTTGCTTAATTGAACGTGGGCATTCGAATGAATCAACAC  1611
                ||||||||||||||||||||||||||||||||||||||||||||||||||||||||||||
Sbjct  4171330  TTAAATATGTAAGAAGCCCTTGTTGCTTAATTGAACGTGGGCATTCGAATGAATCAACAC  4171271

Query  1612     TAGTGGGCCATTTTT--GGTAAGCAGAACTGGCGATGCGGGATGAACCGAACGCGAGGTT  1669
                |||||||||||||||  |||||||||||||||||||||||||||||||||||||||||||
Sbjct  4171270  TAGTGGGCCATTTTTTTGGTAAGCAGAACTGGCGATGCGGGATGAACCGAACGCGAGGTT  4171211

Query  1670     AAGGTGCCAGAGTAGACGCTCATCAGACACCACAAAAGGTGTTAGTACATCTTGACAGCA  1729
                ||||||||||||||||||||||||||||||||||||||||||||||||||||||||||||
Sbjct  4171210  AAGGTGCCAGAGTAGACGCTCATCAGACACCACAAAAGGTGTTAGTACATCTTGACAGCA  4171151

Query  1730     GGACGGTGGCCATGGAAGTCGGAATCCGCTAAGGACTGTGTAACAACTCACCTGCCGAAT  1789
                ||||||||||||||||||||||||||||||||||||||||||||||||||||||||||||
Sbjct  4171150  GGACGGTGGCCATGGAAGTCGGAATCCGCTAAGGACTGTGTAACAACTCACCTGCCGAAT  4171091

Query  1790     GTACTAGCCCTGAAAATGGATGGCGCTCAAGCGTCTCACCCATACCTCGCCCTCAGGGTA  1849
                ||||||||||||||||||||||||||||||||||||||||||||||||||||||||||||
Sbjct  4171090  GTACTAGCCCTGAAAATGGATGGCGCTCAAGCGTCTCACCCATACCTCGCCCTCAGGGTA  4171031

Query  1850     GAAACGATGCCCTGAGGAGTAGGCGGACGTGGAGGTCAGTGACGAAGCCTAGGGCGTGAG  1909
                ||||||||||||||||||||||||||||||||||||||||||||||||||||||||||||
Sbjct  4171030  GAAACGATGCCCTGAGGAGTAGGCGGACGTGGAGGTCAGTGACGAAGCCTAGGGCGTGAG  4170971

Query  1910     CCCGGGTTGAACGGCCTCTAGTGC  1933
                ||||||||||||||||||||||||
Sbjct  4170970  CCCGGGTTGAACGGCCTCTAGTGC  4170947


 Score = 3509 bits (1900),  Expect = 0.0
 Identities = 1929/1941 (99%), Gaps = 10/1941 (1%)
 Strand=Plus/Minus

Query  1        CAAGGTCTCCGTTGGTGAACCAGCGGAGGGATCATTACCGAGTTATACAACTCATCAACC  60
                ||||||||||||||||||||||||||||||||||||||||||||||||||||||||||||
Sbjct  4197588  CAAGGTCTCCGTTGGTGAACCAGCGGAGGGATCATTACCGAGTTATACAACTCATCAACC  4197529

Query  61       CTGTGAACATACCTAAAACGTTGCTTCGGCGGG-AACAGACGGCCCCGTAACACGGGCCG  119
                ||||||||||||||||||||||||||||||||| |||||||||||| |||||||||||||
Sbjct  4197528  CTGTGAACATACCTAAAACGTTGCTTCGGCGGGGAACAGACGGCCC-GTAACACGGGCCG  4197470

Query  120      CCCCC--GCCAGAGGACCCCCTAACTCTGTTTCTATTATGTTTCTTCTGAGTAAAACAAG  177
                |||||  |||||||||||||||||||||||||||||||||||||||||||||||||||||
Sbjct  4197469  CCCCCCCGCCAGAGGACCCCCTAACTCTGTTTCTATTATGTTTCTTCTGAGTAAAACAAG  4197410

Query  178      CAAATAAATTAAAACTTTCAACAACGGATCTCTTGGCTCTGGCATCGATGAAGAACGCAG  237
                ||||||||||||||||||||||||||||||||||||||||||||||||||||||||||||
Sbjct  4197409  CAAATAAATTAAAACTTTCAACAACGGATCTCTTGGCTCTGGCATCGATGAAGAACGCAG  4197350

Query  238      CGAAATGCGATAAGTAATGTGAATTGCAGAATTCAGTGAATCATCGAATCTTTGAACGCA  297
                ||||||||||||||||||||||||||||||||||||||||||||||||||||||||||||
Sbjct  4197349  CGAAATGCGATAAGTAATGTGAATTGCAGAATTCAGTGAATCATCGAATCTTTGAACGCA  4197290

Query  298      CATTGCGCCCGCCAGTATTCTGGCGGGCATGCCTGTTCGAGCGTCATTACAACCCTCAGG  357
                ||||||||||||||||||||||||||||||||||||||||||||||||||||||||||||
Sbjct  4197289  CATTGCGCCCGCCAGTATTCTGGCGGGCATGCCTGTTCGAGCGTCATTACAACCCTCAGG  4197230

Query  358      CCCCCGGGCCTGGCGTTGGGGATCGGCGAGGCGCCCCCTGCGGGCACACGCCGTCCCCCA  417
                ||||||||||||||||||||||||||||||||||||||||||||||||||||||||||||
Sbjct  4197229  CCCCCGGGCCTGGCGTTGGGGATCGGCGAGGCGCCCCCTGCGGGCACACGCCGTCCCCCA  4197170

Query  418      AATACAGTGGCGGTCCCGCCGCAGCTTCCATTGCGTAGTAGCTAACACCTCGCAACTGGA  477
                || |||||||||||||||||||||||||||||||||||||||||||||||||||||||||
Sbjct  4197169  AA-ACAGTGGCGGTCCCGCCGCAGCTTCCATTGCGTAGTAGCTAACACCTCGCAACTGGA  4197111

Query  478      GAGCGGCGCGGCCACGCCGTAAAA-CACCCAACTTCTGAATGTTGACCTCGAATCAGGTA  536
                |||||||||||||| ||||||||| |||||||||||||||||||||||||||||||||||
Sbjct  4197110  GAGCGGCGCGGCCATGCCGTAAAAACACCCAACTTCTGAATGTTGACCTCGAATCAGGTA  4197051

Query  537      GGAATACCCGCTGAACTTAAGCATATCAATAAGCGGAGGAAAAGAAACCAACAGGGATTG  596
                ||||||||||||||||||||||||||||||||||||||||||||||||||||||||||||
Sbjct  4197050  GGAATACCCGCTGAACTTAAGCATATCAATAAGCGGAGGAAAAGAAACCAACAGGGATTG  4196991

Query  597      CCCCAGTAACGGCGAGTGAAGCGGCAACAGCTCAAATTTGAAATCTGGCTCTCGGGCCCG  656
                ||||||||||||||||||||||||||||||||||||||||||||||||||||||||||||
Sbjct  4196990  CCCCAGTAACGGCGAGTGAAGCGGCAACAGCTCAAATTTGAAATCTGGCTCTCGGGCCCG  4196931

Query  657      AGTTGTAATTTGTAGAGGATGCTTTTGGTGAGGTGCCTTCCGAGTTCCC-TGGAACGGGA  715
                ||||||||||||||||||||||||||||||||||||||||||||||||| ||||||||||
Sbjct  4196930  AGTTGTAATTTGTAGAGGATGCTTTTGGTGAGGTGCCTTCCGAGTTCCCCTGGAACGGGA  4196871

Query  716      CGCCATAGAGGGTGAGAGCCCCGTCTGGTTGGACACCGATCCTCTGTAAAGCTCCTTCGA  775
                ||||||||||||||||||||||||||||||||||||||||||||||||||||||||||||
Sbjct  4196870  CGCCATAGAGGGTGAGAGCCCCGTCTGGTTGGACACCGATCCTCTGTAAAGCTCCTTCGA  4196811

Query  776      CGAGTCGAGTAGTTTGGGAATGCTGCTCTAAATGGGAGGTATATGTCTTCTAAAGCTAAA  835
                ||||||||||||||||||||||||||||||||||||||||||||||||||||||||||||
Sbjct  4196810  CGAGTCGAGTAGTTTGGGAATGCTGCTCTAAATGGGAGGTATATGTCTTCTAAAGCTAAA  4196751

Query  836      TACCGGCCAGAGACCGATAGCGCACAAGTAGAGTGATCGAAAGATGAAAAGAACTTTGAA  895
                ||||||||||||||||||||||||||||||||||||||||||||||||||||||||||||
Sbjct  4196750  TACCGGCCAGAGACCGATAGCGCACAAGTAGAGTGATCGAAAGATGAAAAGAACTTTGAA  4196691

Query  896      AAGAGAGTTAAACAGTACGTGAAATTGTTGAAAGGGAAGCGCTTGTGACCAGACTTGGGC  955
                ||||||||||||||||||||||||||||||||||||||||||||||||||||||||||||
Sbjct  4196690  AAGAGAGTTAAACAGTACGTGAAATTGTTGAAAGGGAAGCGCTTGTGACCAGACTTGGGC  4196631

Query  956      TTGGTTGATCATCCGGGGTTCTCCCCGGTGCACTCTTCCGGCCCAGGCCAGCATCAGTTC  1015
                ||||||||||||||||||||||||||||||||||||||||||||||||||||||||||||
Sbjct  4196630  TTGGTTGATCATCCGGGGTTCTCCCCGGTGCACTCTTCCGGCCCAGGCCAGCATCAGTTC  4196571

Query  1016     GCCCTGGGGGACAAAGGCTTCGGGAATGTGG---CTCTCTCCGGGGAGTGTTATAGCCCG  1072
                |||||||||||||||||||||||||||||||   ||||||||||||||||||||||||||
Sbjct  4196570  GCCCTGGGGGACAAAGGCTTCGGGAATGTGGGCTCTCTCTCCGGGGAGTGTTATAGCCCG  4196511

Query  1073     TTGCGTAATACCCTGTGGCGGACTGAGGTTCGCGCATTCGCAAGGATGCTGGCGTAATGG  1132
                ||||||||||||||||||||||||||||||||||||||||||||||||||||||||||||
Sbjct  4196510  TTGCGTAATACCCTGTGGCGGACTGAGGTTCGCGCATTCGCAAGGATGCTGGCGTAATGG  4196451

Query  1133     TCATCAGTGACCCGTCTTGAAACACGGACCAAGGAGTCGTCTTCGTATGCGAGTGTTCGG  1192
                ||||||||||||||||||||||||||||||||||||||||||||||||||||||||||||
Sbjct  4196450  TCATCAGTGACCCGTCTTGAAACACGGACCAAGGAGTCGTCTTCGTATGCGAGTGTTCGG  4196391

Query  1193     GTGTCAAACCCCTACGCGAAATGAAAGTGAACGCAGGTGAGAGCTTCGGCGCATCATCGA  1252
                ||||||||||||||||||||||||||||||||||||||||||||||||||||||||||||
Sbjct  4196390  GTGTCAAACCCCTACGCGAAATGAAAGTGAACGCAGGTGAGAGCTTCGGCGCATCATCGA  4196331

Query  1253     CCGATCCTGATGTTATCGGATGGATTTGAGTAAGAGCATACGGGGCCGGACCCGAAAGAA  1312
                ||||||||||||||||||||||||||||||||||||||||||||||||||||||||||||
Sbjct  4196330  CCGATCCTGATGTTATCGGATGGATTTGAGTAAGAGCATACGGGGCCGGACCCGAAAGAA  4196271

Query  1313     GGTGAACTATGCCTGTGTAGGGTGAAGCCAGAGGAAACTCTGGTGGAGGCTCGCAGCGGT  1372
                ||||||||||||||||||||||||||||||||||||||||||||||||||||||||||||
Sbjct  4196270  GGTGAACTATGCCTGTGTAGGGTGAAGCCAGAGGAAACTCTGGTGGAGGCTCGCAGCGGT  4196211

Query  1373     TCTGACGTGCAAATCGATCGTCAAACATGGGCATGGGGGCGAAAGACTAATCGAACCTTC  1432
                ||||||||||||||||||||||||||||||||||||||||||||||||||||||||||||
Sbjct  4196210  TCTGACGTGCAAATCGATCGTCAAACATGGGCATGGGGGCGAAAGACTAATCGAACCTTC  4196151

Query  1433     TAGTAGCTGGTTTCCGCCGAAGTTTCCCTCAGGATAGCAGTGTTGAACTCAGTTTTATGA  1492
                ||||||||||||||||||||||||||||||||||||||||||||||||||||||||||||
Sbjct  4196150  TAGTAGCTGGTTTCCGCCGAAGTTTCCCTCAGGATAGCAGTGTTGAACTCAGTTTTATGA  4196091

Query  1493     GGTAAAGCGAATGATTAGGGACTCGGGGGCGCTATTTAGCCTTCATCCATTCTCAAACTT  1552
                ||||||||||||||||||||||||||||||||||||||||||||||||||||||||||||
Sbjct  4196090  GGTAAAGCGAATGATTAGGGACTCGGGGGCGCTATTTAGCCTTCATCCATTCTCAAACTT  4196031

Query  1553     TAAATATGTAAGAAGCCCTTGTTGCTTAATTGAACGTGGGCATTCGAATGAATCAACACT  1612
                ||||||||||||||||||||||||||||||||||||||||||||||||||||||||||||
Sbjct  4196030  TAAATATGTAAGAAGCCCTTGTTGCTTAATTGAACGTGGGCATTCGAATGAATCAACACT  4195971

Query  1613     AGTGGGCCATTTTTGGTAAGCAGAACTGGCGATGCGGGATGAACCGAACGCGAGGTTAAG  1672
                ||||||||||||||||||||||||||||||||||||||||||||||||||||||||||||
Sbjct  4195970  AGTGGGCCATTTTTGGTAAGCAGAACTGGCGATGCGGGATGAACCGAACGCGAGGTTAAG  4195911

Query  1673     GTGCCAGAGTAGACGCTCATCAGACACCACAAAAGGTGTTAGTACATCTTGACAGCAGGA  1732
                ||||||||||||||||||||||||||||||||||||||||||||||||||||||||||||
Sbjct  4195910  GTGCCAGAGTAGACGCTCATCAGACACCACAAAAGGTGTTAGTACATCTTGACAGCAGGA  4195851

Query  1733     CGGTGGCCATGGAAGTCGGAATCCGCTAAGGACTGTGTAACAACTCACCTGCCGAATGTA  1792
                ||||||||||||||||||||||||||||||||||||||||||||||||||||||||||||
Sbjct  4195850  CGGTGGCCATGGAAGTCGGAATCCGCTAAGGACTGTGTAACAACTCACCTGCCGAATGTA  4195791

Query  1793     CTAGCCCTGAAAATGGATGGCGCTCAAGCGTCTCACCCATACCTCGCCCTCAGGGTAGAA  1852
                ||||||||||||||||||||||||||||||||||||||||||||||||||||||||||||
Sbjct  4195790  CTAGCCCTGAAAATGGATGGCGCTCAAGCGTCTCACCCATACCTCGCCCTCAGGGTAGAA  4195731

Query  1853     ACGATGCCCTGAGGAGTAGGCGGACGTGGAGGTCAGTGACGAAGCCTAGGGCGTGAGCCC  1912
                ||||||||||||||||||||||||||||||||||||||||||||||||||||||||||||
Sbjct  4195730  ACGATGCCCTGAGGAGTAGGCGGACGTGGAGGTCAGTGACGAAGCCTAGGGCGTGAGCCC  4195671

Query  1913     GGGTTGAACGGCCTCTAGTGC  1933
                ||| |||||||||||||||||
Sbjct  4195670  GGGCTGAACGGCCTCTAGTGC  4195650


 Score = 3264 bits (1767),  Expect = 0.0
 Identities = 1822/1845 (99%), Gaps = 18/1845 (1%)
 Strand=Plus/Minus

Query  101      GGCCCCGTAACACGGGCCGCCCCC-GCCAGAGGACCCCCTAACTCTGTTTCTATTATGTT  159
                |||||||||||||||||||||||| |||||||||||||||||||||||||||||||||||
Sbjct  4205713  GGCCCCGTAACACGGGCCGCCCCCCGCCAGAGGACCCCCTAACTCTGTTTCTATTATGTT  4205654

Query  160      TCTTCTGAGTAAAA---CAAGCAAATAAATTAAAACTTTCAACAACGGATCTCTTGGCTC  216
                ||||||||||||||   |||||||||||||||||||||||||||||||||||||||||||
Sbjct  4205653  TCTTCTGAGTAAAAAAACAAGCAAATAAATTAAAACTTTCAACAACGGATCTCTTGGCTC  4205594

Query  217      TGGCATCGATGAAGAACGCAGCGAAATGCGATAAGTAATGTGAATTGCAGAATTCAGTGA  276
                ||||||||||||||||||||||||||||||||||||||||||||||||||||||||||||
Sbjct  4205593  TGGCATCGATGAAGAACGCAGCGAAATGCGATAAGTAATGTGAATTGCAGAATTCAGTGA  4205534

Query  277      ATCATCGAATCTTTGAACGCACATTGCGCCCGCCAGTATTCTGGCGGGCATGCCTGTTCG  336
                ||||||||||||||||||||||||||||||||||||||||||||||||||||||||||||
Sbjct  4205533  ATCATCGAATCTTTGAACGCACATTGCGCCCGCCAGTATTCTGGCGGGCATGCCTGTTCG  4205474

Query  337      AGCGTCATTACAACCCTCAGGCCCCCGGGCCTGGCGTTGGGGATCGGCGAGGCGCCCCCT  396
                ||||||||||||||||||||  ||||||| |||||||||||||||||||||||||   ||
Sbjct  4205473  AGCGTCATTACAACCCTCAG--CCCCGGG-CTGGCGTTGGGGATCGGCGAGGCGC--TCT  4205419

Query  397      GCGGGC-ACACGCCGTCCCCCAAATACAGTGGCGGTCCCGCCGCAGCTTCCATTGCGTAG  455
                |||||| ||||||||||||||||||||||||| |||||||||||||||||||||||||||
Sbjct  4205418  GCGGGCAACACGCCGTCCCCCAAATACAGTGGTGGTCCCGCCGCAGCTTCCATTGCGTAG  4205359

Query  456      TAGCTAACACCTCGCAACTGGAGAGCGG-C-GCGGCCACGCCGTAAAA--CACCCAACTT  511
                |||||||||||||||||||||||||||| | || |||| |||||||||  ||||||||||
Sbjct  4205358  TAGCTAACACCTCGCAACTGGAGAGCGGGCGGCTGCCATGCCGTAAAAAACACCCAACTT  4205299

Query  512      CTGAATGTTGACCTCGAATCAGGTAGGAATACCCGCTGAACTTAAGCATATCAATAAGCG  571
                ||||||||||||||||||||||||||||||||||||||||||||||||||||||||||||
Sbjct  4205298  CTGAATGTTGACCTCGAATCAGGTAGGAATACCCGCTGAACTTAAGCATATCAATAAGCG  4205239

Query  572      GAGGAAAAGAAACCAACAGGGATTGCCCCAGTAACGGCGAGTGAAGCGGCAACAGCTCAA  631
                ||||||||||||||||||||||||||||||||||||||||||||||||||||||||||||
Sbjct  4205238  GAGGAAAAGAAACCAACAGGGATTGCCCCAGTAACGGCGAGTGAAGCGGCAACAGCTCAA  4205179

Query  632      ATTTGAAATCTGGCTCTCGGGCCCGAGTTGTAATTTGTAGAGGATGCTTTTGGTGAGGTG  691
                ||||||||||||||||||||||||||||||||||||||||||||||||||||||||||||
Sbjct  4205178  ATTTGAAATCTGGCTCTCGGGCCCGAGTTGTAATTTGTAGAGGATGCTTTTGGTGAGGTG  4205119

Query  692      CCTTCCGAGTTCCC-TGGAACGGGACGCCATAGAGGGTGAGAGCCCCGTCTGGTTGGACA  750
                |||||||||||||| |||||||||||||||||||||||||||||||||||||||||||||
Sbjct  4205118  CCTTCCGAGTTCCCCTGGAACGGGACGCCATAGAGGGTGAGAGCCCCGTCTGGTTGGACA  4205059

Query  751      CCGATCCTCTGTAAAGCTCCTTCGACGAGTCGAGTAGTTTGGGAATGCTGCTCTAAATGG  810
                ||||||||||||||||||||||||||||||||||||||||||||||||||||||||||||
Sbjct  4205058  CCGATCCTCTGTAAAGCTCCTTCGACGAGTCGAGTAGTTTGGGAATGCTGCTCTAAATGG  4204999

Query  811      GAGGTATATGTCTTCTAAAGCTAAATACCGGCCAGAGACCGATAGCGCACAAGTAGAGTG  870
                ||||||||||||||||||||||||||||||||||||||||||||||||||||||||||||
Sbjct  4204998  GAGGTATATGTCTTCTAAAGCTAAATACCGGCCAGAGACCGATAGCGCACAAGTAGAGTG  4204939

Query  871      ATCGAAAGATGAAAAGAACTTTGAAAAGAGAGTTAAACAGTACGTGAAATTGTTGAAAGG  930
                ||||||||||||||||||||||||||||||||||||||||||||||||||||||||||||
Sbjct  4204938  ATCGAAAGATGAAAAGAACTTTGAAAAGAGAGTTAAACAGTACGTGAAATTGTTGAAAGG  4204879

Query  931      GAAGCGCTTGTGACCAGACTTGGGCTTGGTTGATCATCCGGGGTTCTCCCCGGTGCACTC  990
                ||||||||||||||||||||||||||||||||||||||||||||||||||||||||||||
Sbjct  4204878  GAAGCGCTTGTGACCAGACTTGGGCTTGGTTGATCATCCGGGGTTCTCCCCGGTGCACTC  4204819

Query  991      TTCCGGCCCAGGCCAGCATCAGTTCGCCCTGGGGGACAAAGGCTTCGGGAATGTGGCTCT  1050
                ||||||||||||||||||||||||||||||||||||||||||||||||||||||||||||
Sbjct  4204818  TTCCGGCCCAGGCCAGCATCAGTTCGCCCTGGGGGACAAAGGCTTCGGGAATGTGGCTCT  4204759

Query  1051     CTCCGGGGAGTGTTATAGCCCGTTGCGTAATACCCTGTGGCGGACTGAGGTTCGCGCATT  1110
                ||||||||||||||||||||||||||||||||||||||||||||||||||||||||||||
Sbjct  4204758  CTCCGGGGAGTGTTATAGCCCGTTGCGTAATACCCTGTGGCGGACTGAGGTTCGCGCATT  4204699

Query  1111     CGCAAGGATGCTGGCGTAATGGTCATCAGTGACCCGTCTTGAAACACGGACCAAGGAGTC  1170
                ||||||||||||||||||||||||||||||||||||||||||||||||||||||||||||
Sbjct  4204698  CGCAAGGATGCTGGCGTAATGGTCATCAGTGACCCGTCTTGAAACACGGACCAAGGAGTC  4204639

Query  1171     GTCTTCGTATGCGAGTGTTCGGGTGTCAAACCCCTACGCGAAATGAAAGTGAACGCAGGT  1230
                ||||||||||||||||||||||||||||||||||||||||||||||||||||||||||||
Sbjct  4204638  GTCTTCGTATGCGAGTGTTCGGGTGTCAAACCCCTACGCGAAATGAAAGTGAACGCAGGT  4204579

Query  1231     GAGAGCTTCGGCGCATCATCGACCGATCCTGATGTTATCGGATGGATTTGAGTAAGAGCA  1290
                ||||||||||||||||||||||||||||||||||||||||||||||||||||||||||||
Sbjct  4204578  GAGAGCTTCGGCGCATCATCGACCGATCCTGATGTTATCGGATGGATTTGAGTAAGAGCA  4204519

Query  1291     TACGGGGCCGGACCCGAAAGAAGGTGAACTATGCCTGTGTAGGGTGAAGCCAGAGGAAAC  1350
                ||||||||||||||||||||||||||||||||||||||| ||| ||||||||||||||||
Sbjct  4204518  TACGGGGCCGGACCCGAAAGAAGGTGAACTATGCCTGTGAAGG-TGAAGCCAGAGGAAAC  4204460

Query  1351     TCTGGTGGAGGCTCGCAGCGGTTCTGACGTGCAAATCGATCGTCAAACATGGGCATGGGG  1410
                ||||||||||||||||||||||||||||||||||||||||||||||||||||||||||||
Sbjct  4204459  TCTGGTGGAGGCTCGCAGCGGTTCTGACGTGCAAATCGATCGTCAAACATGGGCATGGGG  4204400

Query  1411     G-CGAAAGACTAATCGAACCTTCTAGTAGCTGGTTTCCGCCGAAGTTTCCCTCAGGATAG  1469
                | ||||||||||||||||||||||||||||||||||||||||||||||||||||||||||
Sbjct  4204399  GGCGAAAGACTAATCGAACCTTCTAGTAGCTGGTTTCCGCCGAAGTTTCCCTCAGGATAG  4204340

Query  1470     CAGTGTTGAACTCAGTTTTATGAGGTAAAGCGAATGATTAGGGACTCGGGGGCGCTATTT  1529
                ||||||||||||||||||||||||||||||||||||||||||||||||||||||||||||
Sbjct  4204339  CAGTGTTGAACTCAGTTTTATGAGGTAAAGCGAATGATTAGGGACTCGGGGGCGCTATTT  4204280

Query  1530     AGCCTTCATCCATTCTCAAACTTTAAATATGTAAGAAGCCCTTGTTGCTTAATTGAACGT  1589
                ||||||||||||||||||||||||||||||||||||||||||||||||||||||||||||
Sbjct  4204279  AGCCTTCATCCATTCTCAAACTTTAAATATGTAAGAAGCCCTTGTTGCTTAATTGAACGT  4204220

Query  1590     GGGCATTCGAATGAATCAACACTAGTGGGCCATTTTTGGTAAGCAGAACTGGCGATGCGG  1649
                ||||||||||||||||||||||||||||||||||||||||||||||||||||||||||||
Sbjct  4204219  GGGCATTCGAATGAATCAACACTAGTGGGCCATTTTTGGTAAGCAGAACTGGCGATGCGG  4204160

Query  1650     GATGAACCGAACGCGAGGTTAAGGTGCCAGAGTAGACGCTCATCAGACACCACAAAA-GG  1708
                ||||||||||||||||||||||||||||||||||||||||||||||||||||||||| ||
Sbjct  4204159  GATGAACCGAACGCGAGGTTAAGGTGCCAGAGTAGACGCTCATCAGACACCACAAAAAGG  4204100

Query  1709     TGTTAGTACATCTTGACAGCAGGACGGTGGCCATGGAAGTCGGAATCCGCTAAGGACTGT  1768
                ||||||||||||||||||||||||||||||||||||||||||||||||||||||||||||
Sbjct  4204099  TGTTAGTACATCTTGACAGCAGGACGGTGGCCATGGAAGTCGGAATCCGCTAAGGACTGT  4204040

Query  1769     GTAACAACTCACCTGCCGAATGTACTAGCCCTGAAAATGGATGGCGCTCAAGCGTCTCAC  1828
                ||||||||||||||||||||||||||||||||||||||||||||||||||||||||||||
Sbjct  4204039  GTAACAACTCACCTGCCGAATGTACTAGCCCTGAAAATGGATGGCGCTCAAGCGTCTCAC  4203980

Query  1829     CCATACCTCGCCCTCAGGGTAGAAACGATGCCCTGAGGAGTAGGCGGACGTGGAGGTCAG  1888
                ||||||||||||||||||||||||||||||||||||||||||||||||||||||||||||
Sbjct  4203979  CCATACCTCGCCCTCAGGGTAGAAACGATGCCCTGAGGAGTAGGCGGACGTGGAGGTCAG  4203920

Query  1889     TGACGAAGCCTAGGGCGTGAGCCCGGGTTGAACGGCCTCTAGTGC  1933
                |||||||||||||||||||||||||||||||||||||||||||||
Sbjct  4203919  TGACGAAGCCTAGGGCGTGAGCCCGGGTTGAACGGCCTCTAGTGC  4203875


 Score = 2052 bits (1111),  Expect = 0.0
 Identities = 1328/1421 (93%), Gaps = 61/1421 (4%)
 Strand=Plus/Minus

Query  542      ACCCG-CTGAACTTAAGCATATCAATAAGCGGAGGAAAAGAAAC--CAACAGGGATTGCC  598
                ||||| |||||||||||||||||||||||  |||||||||||||  |||||||||    |
Sbjct  4213465  ACCCGCCTGAACTTAAGCATATCAATAAG--GAGGAAAAGAAACTACAACAGGGA----C  4213412

Query  599      CCAGTAACGGCGAG-TGAAGCGGCAACAGCTCAAATTT-GAAATCTGGCTCTCGGGCCCG  656
                   |  || || || ||||||||||||||||||||||| ||||||   | ||||||||||
Sbjct  4213411  TTTGGCACTGCTAGATGAAGCGGCAACAGCTCAAATTTTGAAATC--ACCCTCGGGCCCG  4213354

Query  657      AGTTGTAATTTGTAGAGGATGCTTTTGGTGAGGTGCCTTCCGAGTTC--C-CTGGAACGG  713
                ||||||||||||||||||||| |||| ||||||||  ||  ||||||  | ||  |||||
Sbjct  4213353  AGTTGTAATTTGTAGAGGATG-TTTT-GTGAGGTG--TT-GGAGTTCTTCTCT-TAACGG  4213300

Query  714      GACGCCATAGAGGGTGAGAGCCCCGTCTGGTTGGACACCGATCCT-CTGTAAAGCTCCTT  772
                ||||||||||||||||||  ||| ||||  |||||||| |||||| ||||||||||||||
Sbjct  4213299  GACGCCATAGAGGGTGAG-CCCCTGTCT--TTGGACACTGATCCTTCTGTAAAGCTCCTT  4213243

Query  773      C--GACG-AGTCGAGT---AGTTTGGGAATGCTGCTCTAAAT-GGGAGGTATATGTCTTC  825
                |   ||| ||||||||   ||||||||||||||||||||||| |||| ||  | | ||| 
Sbjct  4213242  CAACACGCAGTCGAGTAGAAGTTTGGGAATGCTGCTCTAAATTGGGA-GTGCAGGCCTTT  4213184

Query  826      TAAAGCTAAATACCGGCCAGAGACCGATAGCGCACAAGTAGAGTGATCGAAAGATG---A  882
                  ||| ||||||||| ||||| || ||||  |||||||||||||||| ||||||||   |
Sbjct  4213183  CGAAGTTAAATACCG-CCAGA-ACTGATA--GCACAAGTAGAGTGATTGAAAGATGGAAA  4213128

Query  883      AAAGAACTTTGAAAAGAGAGTTAAACAGTACGTGAAATTGTTGAAA-GG---GAAGCGCT  938
                |||||||||||||||||||||||||||||||||||||||||||||| ||   |||| |||
Sbjct  4213127  AAAGAACTTTGAAAAGAGAGTTAAACAGTACGTGAAATTGTTGAAAAGGAAAGAAGTGCT  4213068

Query  939      TGTGACCAGACTTGGGCTTGGTTGATCATCCGGGGTTCTCCCCGGTGCACTCTTCCGGCC  998
                 ||||||||||||||||||||| |||||| | ||| ||||||||||||||| |||||| |
Sbjct  4213067  GGTGACCAGACTTGGGCTTGGT-GATCAT-C-GGG-TCTCCCCGGTGCACTTTTCCGGAC  4213012

Query  999      CAGGCCAGCATCAGTTCGCCCTGGGGGACAAAGGCTTCGGGAATGTGGCTCTCTCCGGGG  1058
                |||||||||||||||||||||||||||||||||||||||||||||||||||| |||||| 
Sbjct  4213011  CAGGCCAGCATCAGTTCGCCCTGGGGGACAAAGGCTTCGGGAATGTGGCTCTTTCCGGG-  4212953

Query  1059     AGTGTTATAGCCCGTTGCGTAATACCCTGTGGCGGACTGAGGTTCGCGCATTCGCAAGGA  1118
                |||||||||||  |||||||||||||||||||||||||||| |||||||| |||||||||
Sbjct  4212952  AGTGTTATAGC--GTTGCGTAATACCCTGTGGCGGACTGAG-TTCGCGCACTCGCAAGGA  4212896

Query  1119     TGCTGGCGTAATGGTCATCAGTGACCCGTCTTGAAACACGGACCAAGG--AGTCGTCTTC  1176
                ||||||||||||||||||||||||||||||||||||||||||||||||  ||||||||||
Sbjct  4212895  TGCTGGCGTAATGGTCATCAGTGACCCGTCTTGAAACACGGACCAAGGTGAGTCGTCTTC  4212836

Query  1177     GTATGCGAGTGTTCGGGTGTCAAACCCCTACGCGAAATGAAAGTGAACGCAGGTGAGAGC  1236
                ||||||||||||||||||||||||||||||||||||||||||||||||||||||||||| 
Sbjct  4212835  GTATGCGAGTGTTCGGGTGTCAAACCCCTACGCGAAATGAAAGTGAACGCAGGTGAGAG-  4212777

Query  1237     TTCGGCGCATCATCGACCGATCCTGATGTTATCGGATGGATTTGAGTAAGAGCATACGGG  1296
                ||||||||||||||||||||||||||||||||||||||||||||||||||||||||||||
Sbjct  4212776  TTCGGCGCATCATCGACCGATCCTGATGTTATCGGATGGATTTGAGTAAGAGCATACGGG  4212717

Query  1297     GCCGGACCCGAAAGAAGGTGAACTATGCCTGTGTAGGGTGAAGCCAGAGGAAACTCTGGT  1356
                || |||||||||||||||||||||||||||||||||||||||||||||||||||||||||
Sbjct  4212716  GC-GGACCCGAAAGAAGGTGAACTATGCCTGTGTAGGGTGAAGCCAGAGGAAACTCTGGT  4212658

Query  1357     GGAGGCTCGCAGCGGTTCTGACGTGCAAATCGATCGTCAAACATGGGCATGGGGGCGAAA  1416
                ||||||||||||||||||||||||||||||||||||||||||||||||||||||||||||
Sbjct  4212657  GGAGGCTCGCAGCGGTTCTGACGTGCAAATCGATCGTCAAACATGGGCATGGGGGCGAAA  4212598

Query  1417     GACTAATCGAACCTTCTAGTAGCTGGTTTCCGCCGAAGTTTCCCTCAGGATAGCAGTGTT  1476
                ||||||||||||||||||||||||||||||||||||||||||||||||||||||||||||
Sbjct  4212597  GACTAATCGAACCTTCTAGTAGCTGGTTTCCGCCGAAGTTTCCCTCAGGATAGCAGTGTT  4212538

Query  1477     GAACTCAGTTTT-ATGAGGT-AAAGCGAATGATTAGGGACTCGGGGGCGCTATTTAGCCT  1534
                |||||||||||| ||||||| |||||||||||||||||||||||||||||||||||||||
Sbjct  4212537  GAACTCAGTTTTTATGAGGTAAAAGCGAATGATTAGGGACTCGGGGGCGCTATTTAGCCT  4212478

Query  1535     TCATCCATTCTCAAACTTTAAATATGTAAGAAGCCCTTGTTGCTTAATTGAACGTGGGCA  1594
                ||||||||||||||||||||||||||||||||||||||||||||||||||||||||||||
Sbjct  4212477  TCATCCATTCTCAAACTTTAAATATGTAAGAAGCCCTTGTTGCTTAATTGAACGTGGGCA  4212418

Query  1595     TTCGAATGAATCAACACTAGTGGGCCATTTTTGGTAAGCAGAACTGGCGATGCGGGATGA  1654
                ||||||||||||||||||||||||||||||||||||||||||||||||||||||||||||
Sbjct  4212417  TTCGAATGAATCAACACTAGTGGGCCATTTTTGGTAAGCAGAACTGGCGATGCGGGATGA  4212358

Query  1655     ACCGAACGCGAGGTTAAGGTGCCAGAGTAGACGCTCATCAGACACCACAAAAGGTGTTAG  1714
                ||||||||||||||||||||||||||||||||||||||||||||||||||||||||||||
Sbjct  4212357  ACCGAACGCGAGGTTAAGGTGCCAGAGTAGACGCTCATCAGACACCACAAAAGGTGTTAG  4212298

Query  1715     TACATCTTGACAGCAGGACGGTGGCCATGGAAGTCGGAATCCGCTAAGGACTGTGTAACA  1774
                ||||||||||||||||||||||||||||||||||||||||||||||||||||||||||||
Sbjct  4212297  TACATCTTGACAGCAGGACGGTGGCCATGGAAGTCGGAATCCGCTAAGGACTGTGTAACA  4212238

Query  1775     ACTCACCTGCCGAATGTACTAGCCCTGAAAATGGATGGCGCTCAAGCGTCTCACCCATAC  1834
                ||||||||||||||||||||||||||||||||||||||||||||||||||||||||||||
Sbjct  4212237  ACTCACCTGCCGAATGTACTAGCCCTGAAAATGGATGGCGCTCAAGCGTCTCACCCATAC  4212178

Query  1835     CTCGCCCTCAGGGTAGAAACGATGCCCTGAGGAGTAGGCGGACGTGGAGGTCA-GTGACG  1893
                ||||||||||||||||||||||||||||||||||||||||||||||||||||| ||||||
Sbjct  4212177  CTCGCCCTCAGGGTAGAAACGATGCCCTGAGGAGTAGGCGGACGTGGAGGTCATGTGACG  4212118

Query  1894     AAGCCT-AGGGCGTGAGCCCGGGTTGAACGGCCTCTAGTGC  1933
                |||| | ||||||||||||||||||||||||||||||||||
Sbjct  4212117  AAGCTTCAGGGCGTGAGCCCGGGTTGAACGGCCTCTAGTGC  4212077


 Score = 121 bits (65),  Expect = 1e-22
 Identities = 68/69 (99%), Gaps = 1/69 (1%)
 Strand=Plus/Minus

Query  1        CAAGGTCTCCGTTGGTGAACCAGCGGAGGGATCATTACCGAGTTATACAACTCATCAACC  60
                ||||||||||||||||||||||||||||||||||||||||||||||||||||||||||||
Sbjct  4205781  CAAGGTCTCCGTTGGTGAACCAGCGGAGGGATCATTACCGAGTTATACAACTCATCAACC  4205722

Query  61       CTGTGAACA  69
                |||| ||||
Sbjct  4205721  CTGT-AACA  4205714


>JANGXZ010000016.1 Fusarium keratoplasticum isolate Fu6.1 Fu6.scaf16, whole genome 
shotgun sequence
Length=121220

 Score = 3546 bits (1920),  Expect = 0.0
 Identities = 1932/1937 (99%), Gaps = 4/1937 (0%)
 Strand=Plus/Minus

Query  1      CAAGGTCTCCGTTGGTGAACCAGCGGAGGGATCATTACCGAGTTATACAACTCATCAACC  60
              ||||||||||||||||||||||||||||||||||||||||||||||||||||||||||||
Sbjct  50633  CAAGGTCTCCGTTGGTGAACCAGCGGAGGGATCATTACCGAGTTATACAACTCATCAACC  50574

Query  61     CTGTGAACATACCTAAAACGTTGCTTCGGCGGGAACAGACGGCCCCGTAACACGGGCCGC  120
              ||||||||||||||||||||||||||||||||||||||||||||||||||||||||||||
Sbjct  50573  CTGTGAACATACCTAAAACGTTGCTTCGGCGGGAACAGACGGCCCCGTAACACGGGCCGC  50514

Query  121    CCCCGCCAGAGGACCCCCTAACTCTGTTTCTATTATGTTTCTTCTGAGTAAAACAAGCAA  180
              ||||||||||||||||||||||||||||||||||||||||||||||||||||||||||||
Sbjct  50513  CCCCGCCAGAGGACCCCCTAACTCTGTTTCTATTATGTTTCTTCTGAGTAAAACAAGCAA  50454

Query  181    ATAAATTAAAACTTTCAACAACGGATCTCTTGGCTCTGGCATCGATGAAGAACGCAGCGA  240
              ||||||||||||||||||||||||||||||||||||||||||||||||||||||||||||
Sbjct  50453  ATAAATTAAAACTTTCAACAACGGATCTCTTGGCTCTGGCATCGATGAAGAACGCAGCGA  50394

Query  241    AATGCGATAAGTAATGTGAATTGCAGAATTCAGTGAATCATCGAATCTTTGAACGCACAT  300
              ||||||||||||||||||||||||||||||||||||||||||||||||||||||||||||
Sbjct  50393  AATGCGATAAGTAATGTGAATTGCAGAATTCAGTGAATCATCGAATCTTTGAACGCACAT  50334

Query  301    TGCGCCCGCCAGTATTCTGGCGGGCATGCCTGTTCGAGCGTCATTACAACCC-TCAGGCC  359
              |||||||||||||||||||||||||||||||||||||||||||||||||||| |||||||
Sbjct  50333  TGCGCCCGCCAGTATTCTGGCGGGCATGCCTGTTCGAGCGTCATTACAACCCCTCAGGCC  50274

Query  360    CCCGGGCCTGGCGTTGGGGATCGGCGAGGCGCCCCCTGCGGGCACACGCCGTCCCCCAAA  419
              ||||||||||||||||||||||||||||||||||||||||||||||||||||||||||||
Sbjct  50273  CCCGGGCCTGGCGTTGGGGATCGGCGAGGCGCCCCCTGCGGGCACACGCCGTCCCCCAAA  50214

Query  420    TACAGTGGCGGTCCCGCCGCAGCTTCCATTGCGTAGTAGCTAACACCTCGCAACTGGAGA  479
              ||||||||||||||||||||||||||||||||||||||||||||||||||||||||||||
Sbjct  50213  TACAGTGGCGGTCCCGCCGCAGCTTCCATTGCGTAGTAGCTAACACCTCGCAACTGGAGA  50154

Query  480    GCGGCGCGGCCACGCCGTAAAACACCCAACTTCTGAATGTTGACCTCGAATCAGGTAGGA  539
              |||||||||||| |||||||||||||||||||||||||||||||||||||||||||||||
Sbjct  50153  GCGGCGCGGCCATGCCGTAAAACACCCAACTTCTGAATGTTGACCTCGAATCAGGTAGGA  50094

Query  540    ATACCCGCTGAACTTAAGCATATCAATAAGCGGAGGAAAA-GAAACCAACAGGGATTGCC  598
              |||||||||||||||||||||||||||||||||||||||| |||||||||||||||||||
Sbjct  50093  ATACCCGCTGAACTTAAGCATATCAATAAGCGGAGGAAAAAGAAACCAACAGGGATTGCC  50034

Query  599    CCAGTAACGGCGAGTGAAGCGGCAACAGCTCAAATTTGAAATCTGGCTCTCGGGCCCGAG  658
              ||||||||||||||||||||||||||||||||||||||||||||||||||||||||||||
Sbjct  50033  CCAGTAACGGCGAGTGAAGCGGCAACAGCTCAAATTTGAAATCTGGCTCTCGGGCCCGAG  49974

Query  659    TTGTAATTTGTAGAGGATGCTTTTGGTGAGGTGCCTTCCGAGTTCCCTGGAACGGGACGC  718
              ||||||||||||||||||||||||||||||||||||||||||||||||||||||||||||
Sbjct  49973  TTGTAATTTGTAGAGGATGCTTTTGGTGAGGTGCCTTCCGAGTTCCCTGGAACGGGACGC  49914

Query  719    CATAGAGGGTGAGAGCCCCGTCTGGTTGGACACCGATCCTCTGTAAAGCTCCTTCGACGA  778
              ||||||||||||||||||||||||||||||||||||||||||||||||||||||||||||
Sbjct  49913  CATAGAGGGTGAGAGCCCCGTCTGGTTGGACACCGATCCTCTGTAAAGCTCCTTCGACGA  49854

Query  779    GTCGAGTAGTTTGGGAATGCTGCTCTAAATGGGAGGTATATGTCTTCTAAAGCTAAATAC  838
              ||||||||||||||||||||||||||||||||||||||||||||||||||||||||||||
Sbjct  49853  GTCGAGTAGTTTGGGAATGCTGCTCTAAATGGGAGGTATATGTCTTCTAAAGCTAAATAC  49794

Query  839    CGGCCAGAGACCGATAGCGCACAAGTAGAGTGATCGAAAGATGAAAAGAACTTTGAAAAG  898
              ||||||||||||||||||||||||||||||||||||||||||||||||||||||||||||
Sbjct  49793  CGGCCAGAGACCGATAGCGCACAAGTAGAGTGATCGAAAGATGAAAAGAACTTTGAAAAG  49734

Query  899    AGAGTTAAACAGTACGTGAAATTGTTGAAAGGGAAGCGCTTGTGACCAGACTTGGGCTTG  958
              ||||||||||||||||||||||||||||||||||||||||||||||||||||||||||||
Sbjct  49733  AGAGTTAAACAGTACGTGAAATTGTTGAAAGGGAAGCGCTTGTGACCAGACTTGGGCTTG  49674

Query  959    GTTGATCATCCGGGGTTCTCCCCGGTGCACTCTTCCGGCCCAGGCCAGCATCAGTTCGCC  1018
              ||||||||||||||||||||||||||||||||||||||||||||||||||||||||||||
Sbjct  49673  GTTGATCATCCGGGGTTCTCCCCGGTGCACTCTTCCGGCCCAGGCCAGCATCAGTTCGCC  49614

Query  1019   CTGGGGGACAAAGGCTTCGGGAATGTGGCTCTCTCCGGGGAGTGTTATAGCCCGTTGCGT  1078
              ||||||||||||||||||||||||||||||||||||||||||||||||||||||||||||
Sbjct  49613  CTGGGGGACAAAGGCTTCGGGAATGTGGCTCTCTCCGGGGAGTGTTATAGCCCGTTGCGT  49554

Query  1079   AATACCCTGTGGCGGACTGAGGTTCGCGCATTCGCAAGGATGCTGGCGTAATGGTCATCA  1138
              ||||||||||||||||||||||||||||||||||||||||||||||||||||||||||||
Sbjct  49553  AATACCCTGTGGCGGACTGAGGTTCGCGCATTCGCAAGGATGCTGGCGTAATGGTCATCA  49494

Query  1139   GTGACCCGTCTTGAAACACGGACCAAGGAGTCGTCTTCGTATGCGAGTGTTCGGGTGTCA  1198
              ||||||||||||||||||||||||||||||||||||||||||||||||||||||||||||
Sbjct  49493  GTGACCCGTCTTGAAACACGGACCAAGGAGTCGTCTTCGTATGCGAGTGTTCGGGTGTCA  49434

Query  1199   AACCCCTACGCGAAATGAAAGTGAACGCAGGTGAGAGCTTCGGCGCATCATCGACCGATC  1258
              ||||||||||||||||||||||||||||||||||||||||||||||||||||||||||||
Sbjct  49433  AACCCCTACGCGAAATGAAAGTGAACGCAGGTGAGAGCTTCGGCGCATCATCGACCGATC  49374

Query  1259   CTGATGTTATCGGATGGATTTGAGTAAGAGCATACGGGGCCGGACCCGAAAGAAGGTGAA  1318
              ||||||||||||||||||||||||||||||||||||||||||||||||||||||||||||
Sbjct  49373  CTGATGTTATCGGATGGATTTGAGTAAGAGCATACGGGGCCGGACCCGAAAGAAGGTGAA  49314

Query  1319   CTATGCCTGTGTAGGGTGAAGCCAGAGGAAACTCTGGTGGAGGCTCGCAGCGGTTCTGAC  1378
              ||||||||||||||||||||||||||||||||||||||||||||||||||||||||||||
Sbjct  49313  CTATGCCTGTGTAGGGTGAAGCCAGAGGAAACTCTGGTGGAGGCTCGCAGCGGTTCTGAC  49254

Query  1379   GTGCAAATCGATCGTCAAACATGGGCATGGGGG-CGAAAGACTAATCGAACCTTCTAGTA  1437
              ||||||||||||||||||||||||||||||||| ||||||||||||||||||||||||||
Sbjct  49253  GTGCAAATCGATCGTCAAACATGGGCATGGGGGGCGAAAGACTAATCGAACCTTCTAGTA  49194

Query  1438   GCTGGTTTCCGCCGAAGTTTCCCTCAGGATAGCAGTGTTGAACTCAGTTTTATGAGGTAA  1497
              ||||||||||||||||||||||||||||||||||||||||||||||||||||||||||||
Sbjct  49193  GCTGGTTTCCGCCGAAGTTTCCCTCAGGATAGCAGTGTTGAACTCAGTTTTATGAGGTAA  49134

Query  1498   AGCGAATGATTAGGG-ACTCGGGGGCGCTATTTAGCCTTCATCCATTCTCAAACTTTAAA  1556
              ||||||||||||||| ||||||||||||||||||||||||||||||||||||||||||||
Sbjct  49133  AGCGAATGATTAGGGGACTCGGGGGCGCTATTTAGCCTTCATCCATTCTCAAACTTTAAA  49074

Query  1557   TATGTAAGAAGCCCTTGTTGCTTAATTGAACGTGGGCATTCGAATGAATCAACACTAGTG  1616
              ||||||||||||||||||||||||||||||||||||||||||||||||||||||||||||
Sbjct  49073  TATGTAAGAAGCCCTTGTTGCTTAATTGAACGTGGGCATTCGAATGAATCAACACTAGTG  49014

Query  1617   GGCCATTTTTGGTAAGCAGAACTGGCGATGCGGGATGAACCGAACGCGAGGTTAAGGTGC  1676
              ||||||||||||||||||||||||||||||||||||||||||||||||||||||||||||
Sbjct  49013  GGCCATTTTTGGTAAGCAGAACTGGCGATGCGGGATGAACCGAACGCGAGGTTAAGGTGC  48954

Query  1677   CAGAGTAGACGCTCATCAGACACCACAAAAGGTGTTAGTACATCTTGACAGCAGGACGGT  1736
              ||||||||||||||||||||||||||||||||||||||||||||||||||||||||||||
Sbjct  48953  CAGAGTAGACGCTCATCAGACACCACAAAAGGTGTTAGTACATCTTGACAGCAGGACGGT  48894

Query  1737   GGCCATGGAAGTCGGAATCCGCTAAGGACTGTGTAACAACTCACCTGCCGAATGTACTAG  1796
              ||||||||||||||||||||||||||||||||||||||||||||||||||||||||||||
Sbjct  48893  GGCCATGGAAGTCGGAATCCGCTAAGGACTGTGTAACAACTCACCTGCCGAATGTACTAG  48834

Query  1797   CCCTGAAAATGGATGGCGCTCAAGCGTCTCACCCATACCTCGCCCTCAGGGTAGAAACGA  1856
              ||||||||||||||||||||||||||||||||||||||||||||||||||||||||||||
Sbjct  48833  CCCTGAAAATGGATGGCGCTCAAGCGTCTCACCCATACCTCGCCCTCAGGGTAGAAACGA  48774

Query  1857   TGCCCTGAGGAGTAGGCGGACGTGGAGGTCAGTGACGAAGCCTAGGGCGTGAGCCCGGGT  1916
              ||||||||||||||||||||||||||||||||||||||||||||||||||||||||||||
Sbjct  48773  TGCCCTGAGGAGTAGGCGGACGTGGAGGTCAGTGACGAAGCCTAGGGCGTGAGCCCGGGT  48714

Query  1917   TGAACGGCCTCTAGTGC  1933
              |||||||||||||||||
Sbjct  48713  TGAACGGCCTCTAGTGC  48697


 Score = 3531 bits (1912),  Expect = 0.0
 Identities = 1932/1940 (99%), Gaps = 7/1940 (0%)
 Strand=Plus/Minus

Query  1      CAAGGTCTCCGTTGGTGAACCAGCGGAGGGATCATTACCGAGTTATACAACTCATCAACC  60
              ||||||||||||||||||||||||||||||||||||||||||||||||||||||||||||
Sbjct  75374  CAAGGTCTCCGTTGGTGAACCAGCGGAGGGATCATTACCGAGTTATACAACTCATCAACC  75315

Query  61     CTGTGAACATACCTAAAACGTTGCTTCGGCGGGAACAGACGGCCCCGTAACACGGGCCGC  120
              ||||||||||||||||||||||||||||||||||||||||||||||||||||||||||||
Sbjct  75314  CTGTGAACATACCTAAAACGTTGCTTCGGCGGGAACAGACGGCCCCGTAACACGGGCCGC  75255

Query  121    CCCCGCCAGAGGACCCCCTAACTCTGTTTCTATTATGTTTCTTCTGAGTAAAACAAGCAA  180
              ||||||||||||||||||||||||||||||||||||||||||||||||||||||||||||
Sbjct  75254  CCCCGCCAGAGGACCCCCTAACTCTGTTTCTATTATGTTTCTTCTGAGTAAAACAAGCAA  75195

Query  181    ATAAATTAAAACTTTCAACAACGGATCTCTTGGCTCTGGCATCGATGAAGAACGCAGCGA  240
              ||||||||||||||||||||||||||||||||||||||||||||||||||||||||||||
Sbjct  75194  ATAAATTAAAACTTTCAACAACGGATCTCTTGGCTCTGGCATCGATGAAGAACGCAGCGA  75135

Query  241    AATGCGATAAGTAATGTGAATTGCAGAATTCAGTGAATCATCGAATCTTTGAACGCACAT  300
              ||||||||||||||||||||||||||||||||||||||||||||||||||||||||||||
Sbjct  75134  AATGCGATAAGTAATGTGAATTGCAGAATTCAGTGAATCATCGAATCTTTGAACGCACAT  75075

Query  301    TGCGCCCGCCAGTATTCTGGCGGGCATGCCTGTTCGAGCGTCATTACAACCCTCAGGCCC  360
              ||||||||||||||||||||||||||||||||||||||||||||||||||||||||||||
Sbjct  75074  TGCGCCCGCCAGTATTCTGGCGGGCATGCCTGTTCGAGCGTCATTACAACCCTCAGGCCC  75015

Query  361    CCGGGCCTGGCGTTGGGGATCGGCGAGGCGCCCCC-TGCGGGCACACGCCGTCCCCC-AA  418
              ||||||||||||||||||||||||||||||||||| ||||||||||||||||||||| ||
Sbjct  75014  CCGGGCCTGGCGTTGGGGATCGGCGAGGCGCCCCCCTGCGGGCACACGCCGTCCCCCCAA  74955

Query  419    ATACAGTGGCGGTCCCGCCGCAGCTTCCATTGCGTAGTAGCTAACACCTCGCAACTGGAG  478
              ||||||||||||||||||||||||||||||||||||||||||||||||||||||||||||
Sbjct  74954  ATACAGTGGCGGTCCCGCCGCAGCTTCCATTGCGTAGTAGCTAACACCTCGCAACTGGAG  74895

Query  479    AGCGGCGCGGCCACGCCGTAAAACACCCAACTTCTGAATGTTGACCTCGAATCAGGTAGG  538
              ||||||||||||| ||||||||||||||||||||||||||||||||||||||||||||||
Sbjct  74894  AGCGGCGCGGCCATGCCGTAAAACACCCAACTTCTGAATGTTGACCTCGAATCAGGTAGG  74835

Query  539    AATACCCGCTGAACTTAAGCATATCAATAAGCGGAGGAAAA-GAAACCAACAGGGATTGC  597
              ||||||||||||||||||||||||||||||||||||||||| ||||||||||||||||||
Sbjct  74834  AATACCCGCTGAACTTAAGCATATCAATAAGCGGAGGAAAAAGAAACCAACAGGGATTGC  74775

Query  598    CCCAGTAACGGCGAGTGAAGCGGCAACAGCTCAAATTTGAAATCTGGCTCTCGGGCCCGA  657
              ||||||||||||||||||||||||||||||||||||||||||||||||||||||||||||
Sbjct  74774  CCCAGTAACGGCGAGTGAAGCGGCAACAGCTCAAATTTGAAATCTGGCTCTCGGGCCCGA  74715

Query  658    GTTGTAATTTGTAGAGGATGCTTTTGGTGAGGTGCCTTCCGAGTTCCCTGGAACGGGACG  717
              ||||||||||||||||||||||||||||||||||||||||||||||||||||||||||||
Sbjct  74714  GTTGTAATTTGTAGAGGATGCTTTTGGTGAGGTGCCTTCCGAGTTCCCTGGAACGGGACG  74655

Query  718    CCATAGAGGGTGAGAGCCCCGTCTGGTTGGACACCGATCCTCTGTAAA-GCTCCTTCGAC  776
              |||||||||||||||||||||||||||||||||||||||||||||||| |||||||||||
Sbjct  74654  CCATAGAGGGTGAGAGCCCCGTCTGGTTGGACACCGATCCTCTGTAAAAGCTCCTTCGAC  74595

Query  777    GAGTCGAGTAGTTTGGGAATGCTGCTCTAAATGGGAGGTATATGTCTTCTAAAGCTAAAT  836
              ||||||||||||||||||||||||||||||||||||||||||||||||||||||||||||
Sbjct  74594  GAGTCGAGTAGTTTGGGAATGCTGCTCTAAATGGGAGGTATATGTCTTCTAAAGCTAAAT  74535

Query  837    ACCGGCCAGAGACCGATAGCGCACAAGTAGAGTGATCGAAAGATGAAAAGAACTTTGAAA  896
              ||||||||||||||||||||||||||||||||||||||||||||||||||||||||||||
Sbjct  74534  ACCGGCCAGAGACCGATAGCGCACAAGTAGAGTGATCGAAAGATGAAAAGAACTTTGAAA  74475

Query  897    AGAGAGTTAAACAGTACGTGAAATTGTTGAAAGGGAAGCGCTTGTGACCAGACTTGGGCT  956
              ||||||||||||||||||||||||||||||||||||||||||||||||||||||||||||
Sbjct  74474  AGAGAGTTAAACAGTACGTGAAATTGTTGAAAGGGAAGCGCTTGTGACCAGACTTGGGCT  74415

Query  957    TGGTTGATCATCCGGGGTTCTCCCCGGTGCACTCTTCCGGCCCAGGCCAGCATCAGTTCG  1016
              ||||||||||||||||||||||||||||||||||||||||||||||||||||||||||||
Sbjct  74414  TGGTTGATCATCCGGGGTTCTCCCCGGTGCACTCTTCCGGCCCAGGCCAGCATCAGTTCG  74355

Query  1017   CCCTGGGGGACAAAGGCTTCGGGAATGTGGCTCTCTCCGGGGAGTGTTATAGCCCGTTGC  1076
              ||||||||||||||||||||||||||||||||||||||||||||||||||||||||||||
Sbjct  74354  CCCTGGGGGACAAAGGCTTCGGGAATGTGGCTCTCTCCGGGGAGTGTTATAGCCCGTTGC  74295

Query  1077   GTAATACCCTGTGGCGGACTGAGGTTCGCGCATTCGCAAGGATGCTGGCGTAATGGTCAT  1136
              ||||||||||||||||||||||||||||||||||||||||||||||||||||||||||||
Sbjct  74294  GTAATACCCTGTGGCGGACTGAGGTTCGCGCATTCGCAAGGATGCTGGCGTAATGGTCAT  74235

Query  1137   CAGTGACCCGTCTTGAAACACGGACCAAGGAGTCGTCTTCGTATGCGAGTGTTCGGGTGT  1196
              ||||||||||||||||||||||||||||||||||||||||||||||||||||||||||||
Sbjct  74234  CAGTGACCCGTCTTGAAACACGGACCAAGGAGTCGTCTTCGTATGCGAGTGTTCGGGTGT  74175

Query  1197   CAAACCCCTACGCGAAATGAAAGTGAACGCAGGTGAGAGCTTCGGCGCATCATCGACCGA  1256
              ||||||||||||||||||||||||||||||||||||||||||||||||||||||||||||
Sbjct  74174  CAAACCCCTACGCGAAATGAAAGTGAACGCAGGTGAGAGCTTCGGCGCATCATCGACCGA  74115

Query  1257   TCCTGATGTTATCGGATGGATTTGAGTAAGAGCATACGGGGCCGGACCCGAAAGAAGGTG  1316
              ||||||||||||||||||||||||||||||||||||||||||||||||||||||||||||
Sbjct  74114  TCCTGATGTTATCGGATGGATTTGAGTAAGAGCATACGGGGCCGGACCCGAAAGAAGGTG  74055

Query  1317   AACTATGCCTGTGT-AGGGTGAAGCCAGAGGAAACTCTGGTGGAGGCTCGCAGCGGTTCT  1375
              |||||||||||||| |||||||||||||||||||||||||||||||||||||||||||||
Sbjct  74054  AACTATGCCTGTGTGAGGGTGAAGCCAGAGGAAACTCTGGTGGAGGCTCGCAGCGGTTCT  73995

Query  1376   GACGTGCAAATCGATCGTCAAACATGGGCATGGGGG-CGAAAGACTAATCGAACCTTCTA  1434
              |||||||||||||||||||||||||||||||||||| |||||||||||||||||||||||
Sbjct  73994  GACGTGCAAATCGATCGTCAAACATGGGCATGGGGGGCGAAAGACTAATCGAACCTTCTA  73935

Query  1435   GTAGCTGGTTTCCGCCGAAGTTTCCCTCAGGATAGCAGTGTTGAACTCAGTTTTATGAGG  1494
              ||||||||||||||||||||||||||||||||||||||||||||||||||||||||||||
Sbjct  73934  GTAGCTGGTTTCCGCCGAAGTTTCCCTCAGGATAGCAGTGTTGAACTCAGTTTTATGAGG  73875

Query  1495   TAAAGCGAATGATTAGGGACTCGGGGGCGCTATTTAGCCTTCATCCATTCTCAAACTTTA  1554
              ||||||||||||||||||||||||||||||||||||||||||||||||||||||||||||
Sbjct  73874  TAAAGCGAATGATTAGGGACTCGGGGGCGCTATTTAGCCTTCATCCATTCTCAAACTTTA  73815

Query  1555   AATATGTAAGAAGCCCTTGTTGCTTAATTGAACGTGGGCATTCGAATGAATCAACACTAG  1614
              ||||||||||||||||||||||||||||||||||||||||||||||||||||||||||||
Sbjct  73814  AATATGTAAGAAGCCCTTGTTGCTTAATTGAACGTGGGCATTCGAATGAATCAACACTAG  73755

Query  1615   TGGGCCATTTTTGGTAAGCAGAACTGGCGATGCGGGATGAACCGAACGCGAGGTTAAGGT  1674
              ||||||||||||||||||||||||||||||||||||||||||||||||||||||||||||
Sbjct  73754  TGGGCCATTTTTGGTAAGCAGAACTGGCGATGCGGGATGAACCGAACGCGAGGTTAAGGT  73695

Query  1675   GCCAGAGTAGACGCTCATCAGACACCACAAAAGGTGTTAGTACATCTTGACAGCAGGACG  1734
              ||||||||||||||||||||||||||||||||||||||||||||||||||||||||||||
Sbjct  73694  GCCAGAGTAGACGCTCATCAGACACCACAAAAGGTGTTAGTACATCTTGACAGCAGGACG  73635

Query  1735   GTGGCCATGGAAGTCGGAATCCGCTAAGGACTGTGTAACAACTCACCTGCCGAATGTACT  1794
              ||||||||||||||||||||||||||||||||||||||||||||||||||||||||||||
Sbjct  73634  GTGGCCATGGAAGTCGGAATCCGCTAAGGACTGTGTAACAACTCACCTGCCGAATGTACT  73575

Query  1795   AGCCCTGAAAATGGATGGCGCTCAAGCGTCTCACCCATACCTCGCCCTCAGGG-TAGAAA  1853
              ||||||||||||||||||||||||||||||||||||||||||||||||||||| ||||||
Sbjct  73574  AGCCCTGAAAATGGATGGCGCTCAAGCGTCTCACCCATACCTCGCCCTCAGGGGTAGAAA  73515

Query  1854   CGATGCCCTGAGGAGTAGGCGGACGTGGAGGTCAGTGACGAAGCCTAGGGCGTGAGCCCG  1913
              ||||||||||||||||||||||||||||||||||||||||||||||||||||||||||||
Sbjct  73514  CGATGCCCTGAGGAGTAGGCGGACGTGGAGGTCAGTGACGAAGCCTAGGGCGTGAGCCCG  73455

Query  1914   GGTTGAACGGCCTCTAGTGC  1933
              ||||||||||||||||||||
Sbjct  73454  GGTTGAACGGCCTCTAGTGC  73435


 Score = 3528 bits (1910),  Expect = 0.0
 Identities = 1932/1941 (99%), Gaps = 8/1941 (0%)
 Strand=Plus/Minus

Query  1      CAAGGTCTCCGTTGGTGAACCAGCGGAGGGATCATTACCGAGTTATACAACTCATCAACC  60
              ||||||||||||||||||||||||||||||||||||||||||||||||||||||||||||
Sbjct  83616  CAAGGTCTCCGTTGGTGAACCAGCGGAGGGATCATTACCGAGTTATACAACTCATCAACC  83557

Query  61     CTGTGAACATACCTAAAA-CGTTGCTTCGGCGGGAACAGACGGCCCCGTAACACGGGCCG  119
              |||||||||||||||||| |||||||||||||||||||||||||||||||||||||||||
Sbjct  83556  CTGTGAACATACCTAAAAACGTTGCTTCGGCGGGAACAGACGGCCCCGTAACACGGGCCG  83497

Query  120    CCCCC-GCCAGAGGACCCCC-TAACTCTGTTTCTATTATGTTTCTTCTGAGTAAAACAAG  177
              ||||| |||||||||||||| |||||||||||||||||||||||||||||||||||||||
Sbjct  83496  CCCCCCGCCAGAGGACCCCCCTAACTCTGTTTCTATTATGTTTCTTCTGAGTAAAACAAG  83437

Query  178    CAAATAAATTAAAACTTTCAACAACGGATCTCTTGGCTCTGGCATCGATGAAGAACGCAG  237
              ||||||||||||||||||||||||||||||||||||||||||||||||||||||||||||
Sbjct  83436  CAAATAAATTAAAACTTTCAACAACGGATCTCTTGGCTCTGGCATCGATGAAGAACGCAG  83377

Query  238    CGAAATGCGATAAGTAATGTGAATTGCAGAATTCAGTGAATCATCGAATCTTTGAACGCA  297
              ||||||||||||||||||||||||||||||||||||||||||||||||||||||||||||
Sbjct  83376  CGAAATGCGATAAGTAATGTGAATTGCAGAATTCAGTGAATCATCGAATCTTTGAACGCA  83317

Query  298    CATTGCGCCCGCCAGTATTCTGGCGGGCATGCCTGTTCGAGCGTCATTACAACCCTCAGG  357
              ||||||||||||||||||||||||||||||||||||||||||||||||||||||||||||
Sbjct  83316  CATTGCGCCCGCCAGTATTCTGGCGGGCATGCCTGTTCGAGCGTCATTACAACCCTCAGG  83257

Query  358    CCCCCGGGCCTGGCGTTGGGGATCGGCGAGGCGCCCCC--TGCGGGCACACGCCGTCCCC  415
              ||||||||||||||||||||||||||||||||||||||  ||||||||||||||||||||
Sbjct  83256  CCCCCGGGCCTGGCGTTGGGGATCGGCGAGGCGCCCCCCCTGCGGGCACACGCCGTCCCC  83197

Query  416    C-AAATACAGTGGCGGTCCCGCCGCAGCTTCCATTGCGTAGTAGCTAACACCTCGCAACT  474
              | ||||||||||||||||||||||||||||||||||||||||||||||||||||||||||
Sbjct  83196  CCAAATACAGTGGCGGTCCCGCCGCAGCTTCCATTGCGTAGTAGCTAACACCTCGCAACT  83137

Query  475    GGAGAGCGGCGCGGCCACGCCGTAAAACACCCAACTTCTGAATGTTGACCTCGAATCAGG  534
              ||||||||||||||||| ||||||||||||||||||||||||||||||||||||||||||
Sbjct  83136  GGAGAGCGGCGCGGCCATGCCGTAAAACACCCAACTTCTGAATGTTGACCTCGAATCAGG  83077

Query  535    TAGGAATACCCGCTGAACTTAAGCATATCAATAAGCGGAGGAAAA-GAAACCAACAGGGA  593
              ||||||||||||||||||||||||||||||||||||||||||||| ||||||||||||||
Sbjct  83076  TAGGAATACCCGCTGAACTTAAGCATATCAATAAGCGGAGGAAAAAGAAACCAACAGGGA  83017

Query  594    TTGCCCCAGTAACGGCGAGTGAAGCGGCAACAGCTCAAATTTGAAATCTGGCTCTCGGGC  653
              ||||||||||||||||||||||||||||||||||||||||||||||||||||||||||||
Sbjct  83016  TTGCCCCAGTAACGGCGAGTGAAGCGGCAACAGCTCAAATTTGAAATCTGGCTCTCGGGC  82957

Query  654    CCGAGTTGTAATTTGTAGAGGATGCTTTTGGTGAGGTGCCTTCCGAGTTCCCTGGAACGG  713
              ||||||||||||||||||||||||||||||||||||||||||||||||||||||||||||
Sbjct  82956  CCGAGTTGTAATTTGTAGAGGATGCTTTTGGTGAGGTGCCTTCCGAGTTCCCTGGAACGG  82897

Query  714    GACGCCATAGAGGGTGAGAGCCCCGTCTGGTTGGACACCGATCCTCTGTAAA-GCTCCTT  772
              |||||||||||||||||||||||||||||||||||||||||||||||||||| |||||||
Sbjct  82896  GACGCCATAGAGGGTGAGAGCCCCGTCTGGTTGGACACCGATCCTCTGTAAAAGCTCCTT  82837

Query  773    CGACGAGTCGAGTAGTTTGGGAATGCTGCTCTAAATGGGAGGTATATGTCTTCTAAAGCT  832
              ||||||||||||||||||||||||||||||||||||||||||||||||||||||||||||
Sbjct  82836  CGACGAGTCGAGTAGTTTGGGAATGCTGCTCTAAATGGGAGGTATATGTCTTCTAAAGCT  82777

Query  833    AAATACCGGCCAGAGACCGATAGCGCACAAGTAGAGTGATCGAAAGATGAAAAGAACTTT  892
              ||||||||||||||||||||||||||||||||||||||||||||||||||||||||||||
Sbjct  82776  AAATACCGGCCAGAGACCGATAGCGCACAAGTAGAGTGATCGAAAGATGAAAAGAACTTT  82717

Query  893    GAAAAGAGAGTTAAACAGTACGTGAAATTGTTGAAAGGGAAGCGCTTGTGACCAGACTTG  952
              ||||||||||||||||||||||||||||||||||||||||||||||||||||||||||||
Sbjct  82716  GAAAAGAGAGTTAAACAGTACGTGAAATTGTTGAAAGGGAAGCGCTTGTGACCAGACTTG  82657

Query  953    GGCTTGGTTGATCATCCGGGGTTCTCCCCGGTGCACTCTTCCGGCCCAGGCCAGCATCAG  1012
              ||||||||||||||||||||||||||||||||||||||||||||||||||||||||||||
Sbjct  82656  GGCTTGGTTGATCATCCGGGGTTCTCCCCGGTGCACTCTTCCGGCCCAGGCCAGCATCAG  82597

Query  1013   TTCGCCCTGGGGGACAAAGGCTTCGGGAATGTGGCTCTCTCCGGGGAGTGTTATAGCCCG  1072
              ||||||||||||||||||||||||||||||||||||||||||||||||||||||||||||
Sbjct  82596  TTCGCCCTGGGGGACAAAGGCTTCGGGAATGTGGCTCTCTCCGGGGAGTGTTATAGCCCG  82537

Query  1073   TTGCGTAATACCCTGTGGCGGACTGAGGTTCGCGCATTCGCAAGGATGCTGGCGTAATGG  1132
              ||||||||||||||||||||||||||||||||||||||||||||||||||||||||||||
Sbjct  82536  TTGCGTAATACCCTGTGGCGGACTGAGGTTCGCGCATTCGCAAGGATGCTGGCGTAATGG  82477

Query  1133   TCATCAGTGACCCGTCTTGAAACACGGACCAAGGAGTCGTCTTCGTATGCGAGTGTTCGG  1192
              ||||||||||||||||||||||||||||||||||||||||||||||||||||||||||||
Sbjct  82476  TCATCAGTGACCCGTCTTGAAACACGGACCAAGGAGTCGTCTTCGTATGCGAGTGTTCGG  82417

Query  1193   GTGTCAAACCCCTACGCGAAATGAAAGTGAACGCAGGTGAGAGCTTCGGCGCATCATCGA  1252
              ||||||||||||||||||||||||||||||||||||||||||||||||||||||||||||
Sbjct  82416  GTGTCAAACCCCTACGCGAAATGAAAGTGAACGCAGGTGAGAGCTTCGGCGCATCATCGA  82357

Query  1253   CCGATCCTGATGTTATCGGATGGATTTGAGTAAGAGCATACGGGGCCGGACCCGAAAGAA  1312
              ||||||||||||||||||||||||||||||||||||||||||||||||||||||||||||
Sbjct  82356  CCGATCCTGATGTTATCGGATGGATTTGAGTAAGAGCATACGGGGCCGGACCCGAAAGAA  82297

Query  1313   GGTGAACTATGCCTGTGTAGGGTGAAGCCAGAGGAAACTCTGGTGGAGGCTCGCAGCGGT  1372
              ||||||||||||||||||||||||||||||||||||||||||||||||||||||||||||
Sbjct  82296  GGTGAACTATGCCTGTGTAGGGTGAAGCCAGAGGAAACTCTGGTGGAGGCTCGCAGCGGT  82237

Query  1373   TCTGACGTGCAAATCGATCGTCAAACATGGGCATGGGGGCGAAAGACTAATCGAACCTTC  1432
              ||||||||||||||||||||||||||||||||||||||||||||||||||||||||||||
Sbjct  82236  TCTGACGTGCAAATCGATCGTCAAACATGGGCATGGGGGCGAAAGACTAATCGAACCTTC  82177

Query  1433   TAGTAGCTGGTTTCCGCCGAAGTTTCCCTCAGGATAGCAGTGTTGAACTCAGTTTTATGA  1492
              ||||||||||||||||||||||||||||||||||||||||||||||||||||||||||||
Sbjct  82176  TAGTAGCTGGTTTCCGCCGAAGTTTCCCTCAGGATAGCAGTGTTGAACTCAGTTTTATGA  82117

Query  1493   GGTAAAGCGAATGATTAGGGACTCGGGGGCGCTATTTAGCCTTCATCCATTCTCAAACTT  1552
              ||||||||||||||||||||||||||||||||||||||||||||||||||||||||||||
Sbjct  82116  GGTAAAGCGAATGATTAGGGACTCGGGGGCGCTATTTAGCCTTCATCCATTCTCAAACTT  82057

Query  1553   TAAATATGTAAGAAGCCCTTGTTGCTTAATTGAACGTGGGCATTCGAATGAATCAACACT  1612
              ||||||||||||||||||||||||||||||||||||||||||||||||||||||||||||
Sbjct  82056  TAAATATGTAAGAAGCCCTTGTTGCTTAATTGAACGTGGGCATTCGAATGAATCAACACT  81997

Query  1613   AGTGGGCCATTTTTGGTAAGCAGAACTGGCGATGCGGGATGAACCGAACGCGAGGTTAAG  1672
              ||||||||||||||||||||||||||||||||||||||||||||||||||||||||||||
Sbjct  81996  AGTGGGCCATTTTTGGTAAGCAGAACTGGCGATGCGGGATGAACCGAACGCGAGGTTAAG  81937

Query  1673   GTGCCAGAGTAGACGCTCATCAGACACCACAAAAGGTGTTAGTACATCTTGACAGCAGGA  1732
              ||||||||||||||||||||||||||||||||||||||||||||||||||||||||||||
Sbjct  81936  GTGCCAGAGTAGACGCTCATCAGACACCACAAAAGGTGTTAGTACATCTTGACAGCAGGA  81877

Query  1733   CGGTGGCCATGGAAGTCGGAATCCGCTAAGGACTGTGTAACAACTCACCTGCCGAATGTA  1792
              ||||||||||||||||||||||||||||||||||||||||||||||||||||||||||||
Sbjct  81876  CGGTGGCCATGGAAGTCGGAATCCGCTAAGGACTGTGTAACAACTCACCTGCCGAATGTA  81817

Query  1793   CTAGCCCTGAAAATGGATGGCGCTCAAGCGTCTCACCCATACCTCGCCCTCAGGGTAGAA  1852
              ||||||||||||||||||||||||||||||||||||||||||||||||||||||||||||
Sbjct  81816  CTAGCCCTGAAAATGGATGGCGCTCAAGCGTCTCACCCATACCTCGCCCTCAGGGTAGAA  81757

Query  1853   ACGATGCCCTGAGGAGTAGGCGGACGTGGAGGTCAGTGACGAAGCCTAGGGCGTGAGCCC  1912
              ||||||||||||||||||||||||||||||||||||||||||||||||||||||||||||
Sbjct  81756  ACGATGCCCTGAGGAGTAGGCGGACGTGGAGGTCAGTGACGAAGCCTAGGGCGTGAGCCC  81697

Query  1913   GGGTTGAACGGCCTCTAGTGC  1933
              |||||||||||||||||||||
Sbjct  81696  GGGTTGAACGGCCTCTAGTGC  81676


 Score = 3528 bits (1910),  Expect = 0.0
 Identities = 1930/1938 (99%), Gaps = 7/1938 (0%)
 Strand=Plus/Minus

Query  1      CAAGGTCTCCGTTGGTGAACCAGCGGAGGGATCATTACCGAGTTATACAACTCATCAACC  60
              ||||||||||||||||||||||||||||||||||||||||||||||||||||||||||||
Sbjct  91860  CAAGGTCTCCGTTGGTGAACCAGCGGAGGGATCATTACCGAGTTATACAACTCATCAACC  91801

Query  61     CTGTGAACATACCTAAAACGTTGCTTCGGCGGGAACAGACGGCCCCGTAACACGGGCCGC  120
              ||||||||||||||||||||||||||||||||||||||||||||||||||||||||||||
Sbjct  91800  CTGTGAACATACCTAAAACGTTGCTTCGGCGGGAACAGACGGCCCCGTAACACGGGCCGC  91741

Query  121    CCCCGCCAGAGGACCCCCTAACTCTGTTTCTATTATGTTTCTTCTGAGTAAAACAAGCAA  180
              ||||||||||||||||||||||||||||||||||||||||||||||||||||||||||||
Sbjct  91740  CCCCGCCAGAGGACCCCCTAACTCTGTTTCTATTATGTTTCTTCTGAGTAAAACAAGCAA  91681

Query  181    ATAAATTAAAACTTTCAACAACGGATCTCTTGGCTCTGGCATCGATGAAGAACGCAGCGA  240
              ||||||||||||||||||||||||||||||||||||||||||||||||||||||||||||
Sbjct  91680  ATAAATTAAAACTTTCAACAACGGATCTCTTGGCTCTGGCATCGATGAAGAACGCAGCGA  91621

Query  241    AATGCGATAAGTAATGTGAATTGCAGAATTCAGTGAATCATCGAATCTTTGAACGCACAT  300
              ||||||||||||||||||||||||||||||||||||||||||||||||||||||||||||
Sbjct  91620  AATGCGATAAGTAATGTGAATTGCAGAATTCAGTGAATCATCGAATCTTTGAACGCACAT  91561

Query  301    TGCGCCCGCCAGTATTCTGGCGGGCATGCCTGTTCGAGCGTCATTACAACCCTCAGGCCC  360
              ||||||||||||||||||||||||||||||||||||||||||||||||||||||||||||
Sbjct  91560  TGCGCCCGCCAGTATTCTGGCGGGCATGCCTGTTCGAGCGTCATTACAACCCTCAGGCCC  91501

Query  361    CCGGGCCTGGCGTTGGGGATCGGCGAGGCGCCCCCTGCGGGCACACGCCGTCCCCCAAAT  420
              ||||||||||||||||||||||||||||||||||||||||||||||||||||||||||||
Sbjct  91500  CCGGGCCTGGCGTTGGGGATCGGCGAGGCGCCCCCTGCGGGCACACGCCGTCCCCCAAAT  91441

Query  421    ACAGTGGCGGTCCCGCCGCAGCTTCCATTGCGTAGTAGCTAACACCTCGCAACTGGAGAG  480
              ||||||||||||||||||||||||||||||||||||||||||||||||||||||||||||
Sbjct  91440  ACAGTGGCGGTCCCGCCGCAGCTTCCATTGCGTAGTAGCTAACACCTCGCAACTGGAGAG  91381

Query  481    CGGCGCGGCCACGCCGTAAAACACCCAACTTCTGAATGTTGACCTCGAATCAGGTAGGAA  540
              ||||||||||| ||||||||||||||||||||||||||||||||||||||||||||||||
Sbjct  91380  CGGCGCGGCCATGCCGTAAAACACCCAACTTCTGAATGTTGACCTCGAATCAGGTAGGAA  91321

Query  541    TACCCGCTGAACTTAAGCATATCAATAAGCGGAGGAAAAGAAACCAACAGGGATTGCCCC  600
              ||||||||||||||||||||||||||||||||||||||||||||||||||||||||||||
Sbjct  91320  TACCCGCTGAACTTAAGCATATCAATAAGCGGAGGAAAAGAAACCAACAGGGATTGCCCC  91261

Query  601    AGTAACGGCGAGTGAAGCGGCAACAGCTCAAATTTGAAATCTGGCTCTCGGGCCCGAGTT  660
              ||||||||||||||||||||||||||||||||||||||||||||||||||||||||||||
Sbjct  91260  AGTAACGGCGAGTGAAGCGGCAACAGCTCAAATTTGAAATCTGGCTCTCGGGCCCGAGTT  91201

Query  661    GTAATTTGTAGAGGATGCTTTTGGTGAGGTGCCTTCCGAGTTCCCTGGAACGGGACGCCA  720
              ||||||||||||||||||||||||||||||||||||||||||||||||||||||||||||
Sbjct  91200  GTAATTTGTAGAGGATGCTTTTGGTGAGGTGCCTTCCGAGTTCCCTGGAACGGGACGCCA  91141

Query  721    TAGAGGGTGAGAGCCCCGTCTGGTTGGACACCGATCCTCTGTAAAGCTCCTTCGACGAGT  780
              ||||||||||||||||||||||||||||||||||||||||||||||||||||||||||||
Sbjct  91140  TAGAGGGTGAGAGCCCCGTCTGGTTGGACACCGATCCTCTGTAAAGCTCCTTCGACGAGT  91081

Query  781    CGAGTAGTTTGGGAATGCTGCTCTAAATGGGAGGTATATGTCTTCTAAAGCTAAATACCG  840
              ||||||||||||||||||||||||||||||||||||||||||||||||||||||||||||
Sbjct  91080  CGAGTAGTTTGGGAATGCTGCTCTAAATGGGAGGTATATGTCTTCTAAAGCTAAATACCG  91021

Query  841    GCCAGAGACCGATAGCGCACAAGTAGAGTGATCGAAAGATGAAAAGAACTTTGAAAAGAG  900
              ||||||||||||||||||||||||||||||||||||||||||||||||||||||||||||
Sbjct  91020  GCCAGAGACCGATAGCGCACAAGTAGAGTGATCGAAAGATGAAAAGAACTTTGAAAAGAG  90961

Query  901    AGTTAAACAGTACGTGAAATTGTTGAAAGGGAAGCGCTTGTGACCAGACTTGGGCTTGGT  960
              ||||||||||||||||||||||||||||||||||||||||||||||||||||||||||||
Sbjct  90960  AGTTAAACAGTACGTGAAATTGTTGAAAGGGAAGCGCTTGTGACCAGACTTGGGCTTGGT  90901

Query  961    TGATCATCCGGGGTTCTCCCCGGTGCACTCTTCCGGCCCAGGCCAGCATCAGTTCGCCCT  1020
              ||||||||||||||||||||||||||||||||||||||||||||||||||||||||||||
Sbjct  90900  TGATCATCCGGGGTTCTCCCCGGTGCACTCTTCCGGCCCAGGCCAGCATCAGTTCGCCCT  90841

Query  1021   GGGGGACAAAGGCTTCGGGAATGTGGCTCTCTCCGGGGAGTGTTATAGCCCGTTGCGTAA  1080
              |||||||||||||||||||||||||||||||  |||||||||||||||||||||||||||
Sbjct  90840  GGGGGACAAAGGCTTCGGGAATGTGGCTCTC--CGGGGAGTGTTATAGCCCGTTGCGTAA  90783

Query  1081   TACCCTGTGGCGGACTGAGGTTCGCGCATTCGCAAGGATGCTGGCGTAATGGTCATCAGT  1140
              ||||||||||||||||||||||||||||||||||||||||||||||||||||||||||||
Sbjct  90782  TACCCTGTGGCGGACTGAGGTTCGCGCATTCGCAAGGATGCTGGCGTAATGGTCATCAGT  90723

Query  1141   GACCCGTCTTGAAACACGGACCAAGGAGTCGTCTTCGTATGCGAGTGTTCGGGTGTCAAA  1200
              ||||||||||||||||||||||||||||||||||||||||||||||||||||||||||||
Sbjct  90722  GACCCGTCTTGAAACACGGACCAAGGAGTCGTCTTCGTATGCGAGTGTTCGGGTGTCAAA  90663

Query  1201   CCCCTACGCGAAATGAAAGTGAACGCAGGTGAGAGCTTCGGCGCATCATCGACCGATCCT  1260
              ||||||||||||||||||||||||||||||||||||||||||||||||||||||||||||
Sbjct  90662  CCCCTACGCGAAATGAAAGTGAACGCAGGTGAGAGCTTCGGCGCATCATCGACCGATCCT  90603

Query  1261   GATGTTATCGGATGGATTTGAGTAAGAGCATACGGGGCCGGACCCGAAAGAAGGTGAACT  1320
              ||||||||||||||||||||||||||||||||||||||||||||||||||||||||||||
Sbjct  90602  GATGTTATCGGATGGATTTGAGTAAGAGCATACGGGGCCGGACCCGAAAGAAGGTGAACT  90543

Query  1321   ATGCCTGTGTAGGGTGAAGCCAGAGGAAACTCTGGTGGAGGCTCGCAGCGGTTCTGACGT  1380
              ||||||||||||||||||||||||||||||||||||||||||||||||||||||||||||
Sbjct  90542  ATGCCTGTGTAGGGTGAAGCCAGAGGAAACTCTGGTGGAGGCTCGCAGCGGTTCTGACGT  90483

Query  1381   GCAAATCGATCGTCAAACATGGGCATGGGGG-CGAAAGACTAATCGAACCTTCTAGTAGC  1439
              ||||||||||||||||||||||||||||||| ||||||||||||||||||||||||||||
Sbjct  90482  GCAAATCGATCGTCAAACATGGGCATGGGGGGCGAAAGACTAATCGAACCTTCTAGTAGC  90423

Query  1440   TGGTTTCCGCCGAAGTTTCCCTCAGGATAGCAGTGTTGAACTCAGTTTTATGAGGTAAAG  1499
              ||||||||||||||||||||||||||||||||||||||||||||||||||||||||||||
Sbjct  90422  TGGTTTCCGCCGAAGTTTCCCTCAGGATAGCAGTGTTGAACTCAGTTTTATGAGGTAAAG  90363

Query  1500   CGAATGATTAGGGACTCGGGGGCGCTATTTAGCCTTCATCCATTCTCAAACTTTAAATAT  1559
              ||||||||||||||||||||||||||||||||||||||||||||||||||||||||||||
Sbjct  90362  CGAATGATTAGGGACTCGGGGGCGCTATTTAGCCTTCATCCATTCTCAAACTTTAAATAT  90303

Query  1560   GTAAGAAGCCCTTGTTGCTTAATTGAACGTGGGCATTCGAATGAATCAACACTAGTGGGC  1619
              ||||||||||||||||||||||||||||||||||||||||||||||||||||||||||||
Sbjct  90302  GTAAGAAGCCCTTGTTGCTTAATTGAACGTGGGCATTCGAATGAATCAACACTAGTGGGC  90243

Query  1620   CATTTTT--GGTAAGCAGAACTGGCGATGCGGGATGAACCGAACGCGAGGTTAAGGTGCC  1677
              |||||||  |||||||||||||||||||||||||||||||||||||||||||||||||||
Sbjct  90242  CATTTTTTTGGTAAGCAGAACTGGCGATGCGGGATGAACCGAACGCGAGGTTAAGGTGCC  90183

Query  1678   AGAGTAGACGCTCATCAGACACCACAAAA-GGTGTTAGTACATCTTGACAGCAGGACGGT  1736
              ||||||||||||||||||||||||||||| ||||||||||||||||||||||||||||||
Sbjct  90182  AGAGTAGACGCTCATCAGACACCACAAAAAGGTGTTAGTACATCTTGACAGCAGGACGGT  90123

Query  1737   GGCCATGGAAGTCGGAATCCGCTAAGGACTGTGTAACAACTCACCTGCCGAATGTACTAG  1796
              ||||||||||||||||||||||||||||||||||||||||||||||||||||||||||||
Sbjct  90122  GGCCATGGAAGTCGGAATCCGCTAAGGACTGTGTAACAACTCACCTGCCGAATGTACTAG  90063

Query  1797   CCCTGAAAATGGATGGCGCTCAAGCGTCTCACCCATACCTCGCCCTCAGGGTAGAAACGA  1856
              ||||||||||||||||||||||||||||||||||||||||||||||||||||||||||||
Sbjct  90062  CCCTGAAAATGGATGGCGCTCAAGCGTCTCACCCATACCTCGCCCTCAGGGTAGAAACGA  90003

Query  1857   TGCCCTGAGGAGTAGGCGGACGTGGAGGTCAGTGACGAAGCCTA-GGGCGTGAGCCCGGG  1915
              |||||||||||||||||||||||||||||||||||||||||||| |||||||||||||||
Sbjct  90002  TGCCCTGAGGAGTAGGCGGACGTGGAGGTCAGTGACGAAGCCTACGGGCGTGAGCCCGGG  89943

Query  1916   TTGAACGGCCTCTAGTGC  1933
              ||||||||||||||||||
Sbjct  89942  TTGAACGGCCTCTAGTGC  89925


 Score = 3518 bits (1905),  Expect = 0.0
 Identities = 1929/1939 (99%), Gaps = 8/1939 (0%)
 Strand=Plus/Minus

Query  1     CAAGGTCTCCGTTGGTGAACCAGCGGAGGGATCATTACCGAGTTATACAACTCATCAACC  60
             ||||||||||||||||||||||||||||||||||||||||||||||||||||||||||||
Sbjct  9418  CAAGGTCTCCGTTGGTGAACCAGCGGAGGGATCATTACCGAGTTATACAACTCATCAACC  9359

Query  61    CTGTGAACATACCTAAAACGTTGCTTCGGCGGGAACAGACGGCCCC-GTAACACGGGCCG  119
             |||||||||||||||||||||||||||||||||||||||||||||| |||||||||||||
Sbjct  9358  CTGTGAACATACCTAAAACGTTGCTTCGGCGGGAACAGACGGCCCCCGTAACACGGGCCG  9299

Query  120   CCCCC-GCCAGAGGACCCCCTAACTCTGTTTCTATTATGTTTCTTCTGAGTAAAACAAGC  178
             ||||| |||||||||||||| |||||||||||||||||||||||||||||||||||||||
Sbjct  9298  CCCCCCGCCAGAGGACCCCCCAACTCTGTTTCTATTATGTTTCTTCTGAGTAAAACAAGC  9239

Query  179   AAATAAATTAAAACTTTCAACAACGGATCTCTTGGCTCTGGCATCGATGAAGAACGCAGC  238
             ||||||||||||||||||||||||||||||||||||||||||||||||||||||||||||
Sbjct  9238  AAATAAATTAAAACTTTCAACAACGGATCTCTTGGCTCTGGCATCGATGAAGAACGCAGC  9179

Query  239   GAAATGCGATAAGTAATGTGAATTGCAGAATTCAGTGAATCATCGAATCTTTGAACGCAC  298
             ||||||||||||||||||||||||||||||||||||||||||||||||||||||||||||
Sbjct  9178  GAAATGCGATAAGTAATGTGAATTGCAGAATTCAGTGAATCATCGAATCTTTGAACGCAC  9119

Query  299   ATTGCGCCCGCCAGTATTCTGGCGGGCATGCCTGTTCGAGCGTCATTACAACCCTCAGGC  358
             ||||||||||||||||||||||||||||||||||||||||||||||||||||||||||||
Sbjct  9118  ATTGCGCCCGCCAGTATTCTGGCGGGCATGCCTGTTCGAGCGTCATTACAACCCTCAGGC  9059

Query  359   CCCCGGGCCTGGCGTTGGGGATCGGCGAGGCGCCCCC-TGCGGGCACACGCCGTCCCCCA  417
             ||||||||||||||||||||||||||||||||||||| ||||||  ||||||||||||||
Sbjct  9058  CCCCGGGCCTGGCGTTGGGGATCGGCGAGGCGCCCCCCTGCGGG--CACGCCGTCCCCCA  9001

Query  418   AATACAGTGGCGGTCCCGCCGCAGCTTCCATTGCGTAGTAGCTAACACCTCGCAACTGGA  477
             ||||||||||||||||||||||||||||||||||||||||||||||||||||||||||||
Sbjct  9000  AATACAGTGGCGGTCCCGCCGCAGCTTCCATTGCGTAGTAGCTAACACCTCGCAACTGGA  8941

Query  478   GAGCGGCGCGGCCACGCCGTAAAACACCCAACTTCTGAATGTTGACCTCGAATCAGGTAG  537
             |||||||||||||| |||||||||||||||||||||||||||||||||||||||||||||
Sbjct  8940  GAGCGGCGCGGCCATGCCGTAAAACACCCAACTTCTGAATGTTGACCTCGAATCAGGTAG  8881

Query  538   GAATACCCGCTGAACTTAAGCATATCAATAAGCGGAGGAAAAGAAACCAACAGGGATTGC  597
             ||||||||||||||||||||||||||||||||||||||||||||||||||||||||||||
Sbjct  8880  GAATACCCGCTGAACTTAAGCATATCAATAAGCGGAGGAAAAGAAACCAACAGGGATTGC  8821

Query  598   CCCAGTAACGGCGAGTGAAGCGGCAACAGCTCAAATTTGAAATCTGGCTCTCGGGCCCGA  657
             ||||||||||||||||||||||||||||||||||||||||||||||||||||||||||||
Sbjct  8820  CCCAGTAACGGCGAGTGAAGCGGCAACAGCTCAAATTTGAAATCTGGCTCTCGGGCCCGA  8761

Query  658   GTTGTAATTTGTAGAGGATGCTTTTGGTGAGGTGCCTTCCGAGTTCCCTGGAACGGGACG  717
             ||||||||||||||||||||||||||||||||||||||||||||||||||||||||||||
Sbjct  8760  GTTGTAATTTGTAGAGGATGCTTTTGGTGAGGTGCCTTCCGAGTTCCCTGGAACGGGACG  8701

Query  718   CCATAGAGGGTGAGAGCCCCGTCTGGTTGGACACCGATCCTCTGTAAA-GCTCCTTCGAC  776
             |||||||||||||||||||||||||||||||||||||||||||||||| |||||||||||
Sbjct  8700  CCATAGAGGGTGAGAGCCCCGTCTGGTTGGACACCGATCCTCTGTAAAAGCTCCTTCGAC  8641

Query  777   GAGTCGAGTAGTTTGGGAATGCTGCTCTAAATGGGAGGTATATGTCTTCTAAAGCTAAAT  836
             ||||||||||||||||||||||||||||||||||||||||||||||||||||||||||||
Sbjct  8640  GAGTCGAGTAGTTTGGGAATGCTGCTCTAAATGGGAGGTATATGTCTTCTAAAGCTAAAT  8581

Query  837   ACCGGCCAGAGACCGATAGCGCACAAGTAGAGTGATCGAAAGATGAAAAGAACTTTGAAA  896
             ||||||||||||||||||||||||||||||||||||||||||||||||||||||||||||
Sbjct  8580  ACCGGCCAGAGACCGATAGCGCACAAGTAGAGTGATCGAAAGATGAAAAGAACTTTGAAA  8521

Query  897   AGAGAGTTAAACAGTACGTGAAATTGTTGAAAGGGAAGCGCTTGTGACCAGACTTGGGCT  956
             ||||||||||||||||||||||||||||||||||||||||||||||||||||||||||||
Sbjct  8520  AGAGAGTTAAACAGTACGTGAAATTGTTGAAAGGGAAGCGCTTGTGACCAGACTTGGGCT  8461

Query  957   TGGTTGATCATCCGGGGTTCTCCCCGGTGCACTCTTCCGGCCCAGGCCAGCATCAGTTCG  1016
             ||||||||||||||||||||||||||||||||||||||||||||||||||||||||||||
Sbjct  8460  TGGTTGATCATCCGGGGTTCTCCCCGGTGCACTCTTCCGGCCCAGGCCAGCATCAGTTCG  8401

Query  1017  CCCTGGGGGACAAAGGCTTCGGGAATGTGGCTCTCTCCGGGG-AGTGTTATAGCCCGTTG  1075
             |||||||||||||||||||||||||||||||||||||||||| |||||||||||||||||
Sbjct  8400  CCCTGGGGGACAAAGGCTTCGGGAATGTGGCTCTCTCCGGGGGAGTGTTATAGCCCGTTG  8341

Query  1076  CGTAATACCCTGTGGCGGACTGAGGTTCGCGCATTCGCAAGGATGCTGGCGTAATGGTCA  1135
             ||||||||||||||||||||||||||||||||||||||||||||||||||||||||||||
Sbjct  8340  CGTAATACCCTGTGGCGGACTGAGGTTCGCGCATTCGCAAGGATGCTGGCGTAATGGTCA  8281

Query  1136  TCAGTGACCCGTCTTGAAACACGGACCAAGGAGTCGTCTTCGTATGCGAGTGTTCGGGTG  1195
             ||||||||||||||||||||||||||||||||||||||||||||||||||||||||||||
Sbjct  8280  TCAGTGACCCGTCTTGAAACACGGACCAAGGAGTCGTCTTCGTATGCGAGTGTTCGGGTG  8221

Query  1196  TCAAACCCCTACGCGAAATGAAAGTGAACGCAGGTGAGAGCTTCGGCGCATCATCGACCG  1255
             ||||||||||||||||||||||||||||||||||||||||||||||||||||||||||||
Sbjct  8220  TCAAACCCCTACGCGAAATGAAAGTGAACGCAGGTGAGAGCTTCGGCGCATCATCGACCG  8161

Query  1256  ATCCTGATGTTATCGGATGGATTTGAGTAAGAGCATACGGGGCCGGACCCGAAAGAAGGT  1315
             ||||||||||||||||||||||||||||||||||||||||||||||||||||||||||||
Sbjct  8160  ATCCTGATGTTATCGGATGGATTTGAGTAAGAGCATACGGGGCCGGACCCGAAAGAAGGT  8101

Query  1316  GAACTATGCCTGTGTAGGGTGAAGCCAGAGGAAACTCTGGTGGAGGCTCGCAGCGGTTCT  1375
             ||||||||||||||||||||||||||||||||||||||||||||||||||||||||||||
Sbjct  8100  GAACTATGCCTGTGTAGGGTGAAGCCAGAGGAAACTCTGGTGGAGGCTCGCAGCGGTTCT  8041

Query  1376  GACGTGCAAATCGATCGTCAAACATGGGCATGGGGG-CGAAAGACTAATCGAACCTTCTA  1434
             |||||||||||||||||||||||||||||||||||| |||||||||||||||||||||||
Sbjct  8040  GACGTGCAAATCGATCGTCAAACATGGGCATGGGGGGCGAAAGACTAATCGAACCTTCTA  7981

Query  1435  GTAGCTGGTTTCCGCCGAAGTTTCCCTCAGGATAGCAGTGTTGAACTCAGTTTTATGAGG  1494
             ||||||||||||||||||||||||||||||||||||||||||||||||||||||||||||
Sbjct  7980  GTAGCTGGTTTCCGCCGAAGTTTCCCTCAGGATAGCAGTGTTGAACTCAGTTTTATGAGG  7921

Query  1495  TAAAGCGAATGATTAGGGACTCGGGGGCGCTATTTAGCCTTCATCCATTCTCAAACTTTA  1554
             ||||||||||||||||||||||||||||||||||||||||||||||||||||||||||||
Sbjct  7920  TAAAGCGAATGATTAGGGACTCGGGGGCGCTATTTAGCCTTCATCCATTCTCAAACTTTA  7861

Query  1555  AATATGTAAGAAGCCCTTGTTGCTTAATTGAACGTGGGCATTCGAATGAATCAACACTAG  1614
             ||||||||||||||||||||||||||||||||||||||||||||||||||||||||||||
Sbjct  7860  AATATGTAAGAAGCCCTTGTTGCTTAATTGAACGTGGGCATTCGAATGAATCAACACTAG  7801

Query  1615  TGGGCCATTTTTGGTAAGCAGAACTGGCGATGCGGGATGAACCGAACGCGAGGTTAAGGT  1674
             ||||||||||||||||||||||||||||||||||||||||||||||||||||||||||||
Sbjct  7800  TGGGCCATTTTTGGTAAGCAGAACTGGCGATGCGGGATGAACCGAACGCGAGGTTAAGGT  7741

Query  1675  GCCAGAGTAGACGCTCATCAGACACCACAAAAGGTGTTAGTACATCTTGACAGCAGGACG  1734
             ||||||||||||||||||||||||||||||||||||||||||||||||||||||||||||
Sbjct  7740  GCCAGAGTAGACGCTCATCAGACACCACAAAAGGTGTTAGTACATCTTGACAGCAGGACG  7681

Query  1735  GTGGCCATGGAAGTCGGAATCCGCTAAGGACTGTGTAACAACTCACCTGCCGAATGTACT  1794
             ||||||||||||||||||||||||||||||||||||||||||||||||||||||||||||
Sbjct  7680  GTGGCCATGGAAGTCGGAATCCGCTAAGGACTGTGTAACAACTCACCTGCCGAATGTACT  7621

Query  1795  AGCCCTGAAAATGGATGGCGCTCAAGCGTCTCACCCATACCTCGCCCTCAGGGTAGAAAC  1854
             ||||||||||||||||||||||||||||||||||||||||||||||||||||||||||||
Sbjct  7620  AGCCCTGAAAATGGATGGCGCTCAAGCGTCTCACCCATACCTCGCCCTCAGGGTAGAAAC  7561

Query  1855  GATGCCCTGAGGAGTAGGCGGACGTGGAGGTCAGTGACGAAGCCTAGGGCGTGAGCCCGG  1914
             ||||||||||||||||||||||||||||||||||||||||||||||||||||||||||||
Sbjct  7560  GATGCCCTGAGGAGTAGGCGGACGTGGAGGTCAGTGACGAAGCCTAGGGCGTGAGCCCGG  7501

Query  1915  GTTGAACGGCCTCTAGTGC  1933
             |||||||||||||||||||
Sbjct  7500  GTTGAACGGCCTCTAGTGC  7482


 Score = 3507 bits (1899),  Expect = 0.0
 Identities = 1928/1940 (99%), Gaps = 10/1940 (1%)
 Strand=Plus/Minus

Query  1      CAAGGTCTCCGTTGGTGAACCAGCGGAGGGATCATTACCGAGTTATACAACTCATCAACC  60
              ||||||||||||||||||||||||||||||||||||||||||||||||||||||||||||
Sbjct  17641  CAAGGTCTCCGTTGGTGAACCAGCGGAGGGATCATTACCGAGTTATACAACTCATCAACC  17582

Query  61     CTGTGAACATACCTAAAACGTTGCTTCGGCGGGAACAGACGGCCCC-GTAACACGGGCCG  119
              |||||||||||||||||||||||||||||||||||||||||||||| |||||||||||||
Sbjct  17581  CTGTGAACATACCTAAAACGTTGCTTCGGCGGGAACAGACGGCCCCCGTAACACGGGCCG  17522

Query  120    CCCCC--GCCAGAGGACCCCC-TAACTCTGTTTCTATTATGTTTCTTCTGAGTAAAACAA  176
              |||||  |||||||||||||| ||||||||||||||||||||||||||||||||||||||
Sbjct  17521  CCCCCCCGCCAGAGGACCCCCCTAACTCTGTTTCTATTATGTTTCTTCTGAGTAAAACAA  17462

Query  177    GCAAATAAATTAAAACTTTCAACAACGGATCTCTTGGCTCTGGCATCGATGAAGAACGCA  236
              ||||||||||||||||||||||||||||||||||||||||||||||||||||||||||||
Sbjct  17461  GCAAATAAATTAAAACTTTCAACAACGGATCTCTTGGCTCTGGCATCGATGAAGAACGCA  17402

Query  237    GCGAAATGCGATAAGTAATGTGAATTGCAGAATTCAGTGAATCATCGAATCTTTGAACGC  296
              ||||||||||||||||||||||||||||||||||||||||||||||||||||||||||||
Sbjct  17401  GCGAAATGCGATAAGTAATGTGAATTGCAGAATTCAGTGAATCATCGAATCTTTGAACGC  17342

Query  297    ACATTGCGCCCGCCAGTATTCTGGCGGGCATGCCTGTTCGAGCGTCATTACAACCCTCAG  356
              ||||||||||||||||||||||||||||||||||||||||||||||||||||||||||||
Sbjct  17341  ACATTGCGCCCGCCAGTATTCTGGCGGGCATGCCTGTTCGAGCGTCATTACAACCCTCAG  17282

Query  357    GCCCCCGGGCCTGGCGTTGGGGATCGGCGAGGCGCCCCCTGCGGGCACACGCCGTCCCCC  416
              ||||||||||||||||||||||||||||||||||||||||||||||||||||||||||||
Sbjct  17281  GCCCCCGGGCCTGGCGTTGGGGATCGGCGAGGCGCCCCCTGCGGGCACACGCCGTCCCCC  17222

Query  417    AAATACAGTGGCGGTCCCGCCGCAGCTTCCATTGCGTAGTAGCTAACACCTCGCAACTGG  476
              ||||||||||||||||||||||||||||||||||||||||||||||||||||||||||||
Sbjct  17221  AAATACAGTGGCGGTCCCGCCGCAGCTTCCATTGCGTAGTAGCTAACACCTCGCAACTGG  17162

Query  477    AGAGCGGCGCGGCCACGCCGTAAAACACCCAACTTCTGAATGTTGACCTCGAATCAGGTA  536
              ||||||||||||||| ||||||||||||||||||||||||||||||||||||||||||||
Sbjct  17161  AGAGCGGCGCGGCCATGCCGTAAAACACCCAACTTCTGAATGTTGACCTCGAATCAGGTA  17102

Query  537    GGAATACCCGCTGAACTTAAGCATATCAATAAGCGGAGGAAAAGAAACCAACAGGGATTG  596
              ||||||||||||||||||||||||||||||||||||||||||||||||||||||||||||
Sbjct  17101  GGAATACCCGCTGAACTTAAGCATATCAATAAGCGGAGGAAAAGAAACCAACAGGGATTG  17042

Query  597    CCCCAGTAACGGCGAGTGAAGCGGCAACAGCTCAAATTTGAAATCTGGCTCTCGGGCCCG  656
              ||||||||||||||||||||||||||||||||||||||||||||||||||||||||||||
Sbjct  17041  CCCCAGTAACGGCGAGTGAAGCGGCAACAGCTCAAATTTGAAATCTGGCTCTCGGGCCCG  16982

Query  657    AGTTGTAATTTGTAGAGGATGCTTTTGGTGAGGTGCCTTCCGAGTTCCCTGGAACGGGAC  716
              ||||||||||||||||||||||||||||||||||||||||||||||||||||||||||||
Sbjct  16981  AGTTGTAATTTGTAGAGGATGCTTTTGGTGAGGTGCCTTCCGAGTTCCCTGGAACGGGAC  16922

Query  717    GCCATAGAGGGTGAGAGCCCCGTCTGGTTGGACACCGATCCTCTGTAAA-GCTCCTTCGA  775
              ||||||||||||||||||||||||||||||||||||||||||||||||| ||||||||||
Sbjct  16921  GCCATAGAGGGTGAGAGCCCCGTCTGGTTGGACACCGATCCTCTGTAAAAGCTCCTTCGA  16862

Query  776    CGAGTCGAGTAGTTTGGGAATGCTGCTCTAAATGGGAGGTATATGTCTTCTAAAGCTAAA  835
              ||||||||||||||||||||||||||||||||||||||||||||||||||||||||||||
Sbjct  16861  CGAGTCGAGTAGTTTGGGAATGCTGCTCTAAATGGGAGGTATATGTCTTCTAAAGCTAAA  16802

Query  836    TACCGGCCAGAGACCGATAGCGCACAAGTAGAGTGATCGAAAGATGAAAAGAACTTTGAA  895
              ||||||||||||||||||||||||||||||||||||||||||||||||||||||||||||
Sbjct  16801  TACCGGCCAGAGACCGATAGCGCACAAGTAGAGTGATCGAAAGATGAAAAGAACTTTGAA  16742

Query  896    AAGAGAGTTAAACAGTACGTGAAATTGTTGAAAGGGAAGCGCTTGTGACCAGACTTGGGC  955
              ||||||||||||||||||||||||||||||||||||||||||||||||||||||||||||
Sbjct  16741  AAGAGAGTTAAACAGTACGTGAAATTGTTGAAAGGGAAGCGCTTGTGACCAGACTTGGGC  16682

Query  956    TTGGTTGATCATCCGGGGTTCTCCCCGGTGCACTCTTCCGGCCCAGGCCAGCATCAGTTC  1015
              ||||||||||||||||||||||||||||||||||||||||||||||||||||||||||||
Sbjct  16681  TTGGTTGATCATCCGGGGTTCTCCCCGGTGCACTCTTCCGGCCCAGGCCAGCATCAGTTC  16622

Query  1016   GCCCTGGGGG-ACAAAGGCTTCGGGAATGTGGCTCTCTCCGGGGAGTGTTATAGCCCGTT  1074
              |||||||||| |||||||||||||||||||||||||||||||||||||||||||||||||
Sbjct  16621  GCCCTGGGGGGACAAAGGCTTCGGGAATGTGGCTCTCTCCGGGGAGTGTTATAGCCCGTT  16562

Query  1075   GCGTAATACCCTGTGGCGGACTGAGGTTCGCGCATTCGCAAGGATGCTGGCGTAATGGTC  1134
              ||||||||||||||||||||||||||||||||||||||||||||||||||||||||||||
Sbjct  16561  GCGTAATACCCTGTGGCGGACTGAGGTTCGCGCATTCGCAAGGATGCTGGCGTAATGGTC  16502

Query  1135   ATCAGTGACCCGTCTTGAAACACGGACCAAGGAGTCGTCTTCGTATGCGAGTGTTCGGGT  1194
              ||||||||||||||||||||||||||||||||||||||||||||||||||||||||||||
Sbjct  16501  ATCAGTGACCCGTCTTGAAACACGGACCAAGGAGTCGTCTTCGTATGCGAGTGTTCGGGT  16442

Query  1195   GTCAAACCCCTACGCGAAATGAAAGTGAACGCAGGTGAGAGCTTCGGCGCATCATCGACC  1254
              ||||||||||  ||||||||||||||||||||||||||||||||||||||||||||||||
Sbjct  16441  GTCAAACCCC--CGCGAAATGAAAGTGAACGCAGGTGAGAGCTTCGGCGCATCATCGACC  16384

Query  1255   GATCCTGATGTTATCGGATGGATTTGAGTAAGAGCATACGGGGCCGGACCCGAAAGAAGG  1314
              ||||||||||||||||||||||||||||||||||||||||||||||||||||||||||||
Sbjct  16383  GATCCTGATGTTATCGGATGGATTTGAGTAAGAGCATACGGGGCCGGACCCGAAAGAAGG  16324

Query  1315   TGAACTATGCCTGTGTAGGGTGAAGCCAGAGGAAACTCTGGTGGAGGCTCGCAGCGGTTC  1374
              ||||||||||||||||||||||||||||||||||||||||||||||||||||||||||||
Sbjct  16323  TGAACTATGCCTGTGTAGGGTGAAGCCAGAGGAAACTCTGGTGGAGGCTCGCAGCGGTTC  16264

Query  1375   TGACGTGCAAATCGATCGTCAAACATGGGCATGGGGGCGAAAGACTAATCGAACCTTCTA  1434
              ||||||||||||||||||||||||||||||||||||||||||||||||||||||||||||
Sbjct  16263  TGACGTGCAAATCGATCGTCAAACATGGGCATGGGGGCGAAAGACTAATCGAACCTTCTA  16204

Query  1435   GTAGCTGGTTTCCGCCGAAGTTTCCCTCAGGATAGCAGTGTTGAACTCAGTTTTATGAGG  1494
              ||||||||||||||||||||||||||||||||||||||||||||||||||||||||||||
Sbjct  16203  GTAGCTGGTTTCCGCCGAAGTTTCCCTCAGGATAGCAGTGTTGAACTCAGTTTTATGAGG  16144

Query  1495   TAAAGCGAATGATTAGGGACTCGGGGG-CGCTATTTAGCCTTCATCCATTCTCAAACTTT  1553
              ||||||||||||||||||||||||||| ||||||||||||||||||||||||||||||||
Sbjct  16143  TAAAGCGAATGATTAGGGACTCGGGGGGCGCTATTTAGCCTTCATCCATTCTCAAACTTT  16084

Query  1554   AAATATGTAAGAAGCCCTTGTTGCTTAATTGAACGTGGGCATTCGAATGAATCAACACTA  1613
              ||||||||||||||||||||||||||||||||||||||||||||||||||||||||||||
Sbjct  16083  AAATATGTAAGAAGCCCTTGTTGCTTAATTGAACGTGGGCATTCGAATGAATCAACACTA  16024

Query  1614   GTGGGCCATTTTTGGTAAGCAGAACTGGCGATGCGGGATGAACCGAACGCGAGGTTAAGG  1673
              ||||||||||||||||||||||||||||||||||||||||||||||||||||||||||||
Sbjct  16023  GTGGGCCATTTTTGGTAAGCAGAACTGGCGATGCGGGATGAACCGAACGCGAGGTTAAGG  15964

Query  1674   TGCCAGAGTAGACGCTCATCAGACACCACAAAAGGTGTTAGTACATCTTGACAGCAGGAC  1733
              ||||||||||||||||||||||||||||||||||||||||||||||||||||||||||||
Sbjct  15963  TGCCAGAGTAGACGCTCATCAGACACCACAAAAGGTGTTAGTACATCTTGACAGCAGGAC  15904

Query  1734   GGTGGCCATGGAAGTCGGAATCCGCTAAGGACTGTGTAACAACTCACCTGCCGAATGTAC  1793
              ||||||||||||||||||||||||||||||||||||||||||||||||||||||||||||
Sbjct  15903  GGTGGCCATGGAAGTCGGAATCCGCTAAGGACTGTGTAACAACTCACCTGCCGAATGTAC  15844

Query  1794   TAGCCCTGAAAATGGATGGCGCTCAAGCGTCTCACCCATACCTCGCCCTCAGGGTAGAAA  1853
              ||||||||||||||||||||||||||||||||||||||||||||||||||||||||||||
Sbjct  15843  TAGCCCTGAAAATGGATGGCGCTCAAGCGTCTCACCCATACCTCGCCCTCAGGGTAGAAA  15784

Query  1854   CGATGCCCTGAGGAGTAGGCGGACGTGGAGGTCAGTGACGAAGCCTAGGGCGTGAGCCCG  1913
              |||||||||||||||||||||||||||||||||||||||||||||| |||||||||||||
Sbjct  15783  CGATGCCCTGAGGAGTAGGCGGACGTGGAGGTCAGTGACGAAGCCTTGGGCGTGAGCCCG  15724

Query  1914   GGTTGAACGGCCTCTAGTGC  1933
              | ||||||||||||||||||
Sbjct  15723  G-TTGAACGGCCTCTAGTGC  15705


 Score = 3507 bits (1899),  Expect = 0.0
 Identities = 1931/1944 (99%), Gaps = 11/1944 (1%)
 Strand=Plus/Minus

Query  1      CAAGGTCTCCGTTGGTGAACCAGCGGAGGGATCATTACCGAGTTATACAACTCATCAACC  60
              ||||||||||||||||||||||||||||||||||||||||||||||||||||||||||||
Sbjct  67136  CAAGGTCTCCGTTGGTGAACCAGCGGAGGGATCATTACCGAGTTATACAACTCATCAACC  67077

Query  61     CTGTGAACATACCTAAAACGTTGCTTCGGCGGGAACAGACGGCCCCGTAACACGGGCCGC  120
              ||||||||||||||||||||||||||||||||||||||||||||||||||||||||||||
Sbjct  67076  CTGTGAACATACCTAAAACGTTGCTTCGGCGGGAACAGACGGCCCCGTAACACGGGCCGC  67017

Query  121    CCCCGCCAGAG--GACCCCCTAACTCTGTTTCTATTATGTTTCTTCTGAGTAAAACAAGC  178
              |||||||||||  |||||||||||||||||||||||||||||||||||||||||||||||
Sbjct  67016  CCCCGCCAGAGAGGACCCCCTAACTCTGTTTCTATTATGTTTCTTCTGAGTAAAACAAGC  66957

Query  179    AAATAAATTAAAACTTTCAACAACGGATCTCTTGGCTCTGGCATCGATGAAGAACGCAGC  238
              ||||||||||||||||||||||||||||||||||||||||||||||||||||||||||||
Sbjct  66956  AAATAAATTAAAACTTTCAACAACGGATCTCTTGGCTCTGGCATCGATGAAGAACGCAGC  66897

Query  239    GAAATGCGATAAGTAATGTGAATTGCAGAATTCAGTGAATCATCGAATCTTTGAACGCAC  298
              ||||||||||||||||||||||||||||||||||||||||||||||||||||||||||||
Sbjct  66896  GAAATGCGATAAGTAATGTGAATTGCAGAATTCAGTGAATCATCGAATCTTTGAACGCAC  66837

Query  299    ATTGCGCCCGCCAGTATTCTGGCGGGCATGCCTGTTCGAGCGTCATTACAACCCTCAGGC  358
              ||||||||||||||||||||||||||||||||||||||||||||||||||||||||||||
Sbjct  66836  ATTGCGCCCGCCAGTATTCTGGCGGGCATGCCTGTTCGAGCGTCATTACAACCCTCAGGC  66777

Query  359    CCCCGGGCCTGGCGTTGGGGATCGGCGAGGCGCCCCC-TGCGGGCACACGCCGTCCCCC-  416
              ||||||||||||||||| ||||||||||||||||||| ||||||||||||||||||||| 
Sbjct  66776  CCCCGGGCCTGGCGTTGAGGATCGGCGAGGCGCCCCCCTGCGGGCACACGCCGTCCCCCC  66717

Query  417    -AAATACAGTGGCGGTCCCGCCGCAGCTTCCATTGCGTAGTAGCTAACACCTCGCAACTG  475
               |||||||||||||||||||||||||||||||||||||||||||||||||||||||||||
Sbjct  66716  AAAATACAGTGGCGGTCCCGCCGCAGCTTCCATTGCGTAGTAGCTAACACCTCGCAACTG  66657

Query  476    GAGAGCGGCGCGGCCACGCCGTAAAACACCCAACTTCTGAATGTTGACCTCGAATCAGGT  535
              |||||||||||||||| |||||||||||||||||||||||||||||||||||||||||||
Sbjct  66656  GAGAGCGGCGCGGCCATGCCGTAAAACACCCAACTTCTGAATGTTGACCTCGAATCAGGT  66597

Query  536    AGGAATACCCGCTGAACTTAAGCATATCAATAAGCGGAGGAAAAGAAACCAACAGGGATT  595
              ||||||||||||||||||||||||||||||||||||||||||||||||||||||||||||
Sbjct  66596  AGGAATACCCGCTGAACTTAAGCATATCAATAAGCGGAGGAAAAGAAACCAACAGGGATT  66537

Query  596    GCCCCAGTAACGGCGAGTGAAGCGGCAACAGCTCAAATTTGAAATCTGGCTCTCGGGCCC  655
              ||||||||||||||||||||||||||||||||||||||||||||||||||||||||||||
Sbjct  66536  GCCCCAGTAACGGCGAGTGAAGCGGCAACAGCTCAAATTTGAAATCTGGCTCTCGGGCCC  66477

Query  656    GAGTTGTAATTTGTAGAGGATGCTTTTGGTGAGGTGCCTTCCGAGTTCCCTGGAACGGGA  715
              ||||||||||||||||||||||||||||||||||||||||||||||||||||||||||||
Sbjct  66476  GAGTTGTAATTTGTAGAGGATGCTTTTGGTGAGGTGCCTTCCGAGTTCCCTGGAACGGGA  66417

Query  716    CGCCATAGAGGGTGAGAGCCCCGTCTGGTTGGACACCGATCCTCTGTAAA-GCTCCTTCG  774
              |||||||||||||||||||||||||||||||||||||||||||||||||| |||||||||
Sbjct  66416  CGCCATAGAGGGTGAGAGCCCCGTCTGGTTGGACACCGATCCTCTGTAAAAGCTCCTTCG  66357

Query  775    ACGAGTCGAGTAGTTTGGGAATGCTGCTCTAAATGGGAGGTATATGTCTTCTAAAGCTAA  834
              ||||||||||||||||||||||||||||||||||||||||||||||||||||||||||||
Sbjct  66356  ACGAGTCGAGTAGTTTGGGAATGCTGCTCTAAATGGGAGGTATATGTCTTCTAAAGCTAA  66297

Query  835    ATACCGGCCAGAGACCGATAGCGCACAAGTAGAGTGATCGAAAGATGAAAAGAACTTTGA  894
              ||||||||||||||||||||||||||||||||||||||||||||||||||||||||||||
Sbjct  66296  ATACCGGCCAGAGACCGATAGCGCACAAGTAGAGTGATCGAAAGATGAAAAGAACTTTGA  66237

Query  895    AAAGAGAGTTAAACAGTACGTGAAATTGTTGAAAGGGAAGCGCTTGTGACCAGACTTGGG  954
              ||||||||||||||||||||||||||||||||||||||||||||||||||||||||||||
Sbjct  66236  AAAGAGAGTTAAACAGTACGTGAAATTGTTGAAAGGGAAGCGCTTGTGACCAGACTTGGG  66177

Query  955    CTTGGTTGATCATCCGGGGTTCTCCCCGGTGCACTCTTCCGGCCCAGGCCAGCATCAGTT  1014
              ||||||||||||||||||||||||||||||||||||||||||||||||||||||||||||
Sbjct  66176  CTTGGTTGATCATCCGGGGTTCTCCCCGGTGCACTCTTCCGGCCCAGGCCAGCATCAGTT  66117

Query  1015   CGCCCTGGGGGACAAAGGCTTCGGGAATGTGGCTCTCTCCGGGGAGTGTTATAGCCCGTT  1074
              ||||||||||||||||||||||||||||||||||||||||||||||||||||||||||||
Sbjct  66116  CGCCCTGGGGGACAAAGGCTTCGGGAATGTGGCTCTCTCCGGGGAGTGTTATAGCCCGTT  66057

Query  1075   GCGTAATACCCTGTGGCGGACTGAGGTTCGCGCATTCGCAAGGATGCTGGCGTAATGGTC  1134
              ||||||||||||||||||||||||||||||||||||||||||||||||||||||||||||
Sbjct  66056  GCGTAATACCCTGTGGCGGACTGAGGTTCGCGCATTCGCAAGGATGCTGGCGTAATGGTC  65997

Query  1135   ATCAGTGACCCGTCTTGAAACACGGACCAAGGAGTCGTCTTCGTATGCGAGTGTTCGGGT  1194
              ||||||||||||||||||||||||||||||||||||||||||||||||||||||||||||
Sbjct  65996  ATCAGTGACCCGTCTTGAAACACGGACCAAGGAGTCGTCTTCGTATGCGAGTGTTCGGGT  65937

Query  1195   GTCAAACCCCTACGCGAAATGAAAGTGAACGCAGGTGAGAGCTTCGGCGCATCATCGACC  1254
              ||||||||||||||||||||||||||||||||||||||||||||||||||||||||||||
Sbjct  65936  GTCAAACCCCTACGCGAAATGAAAGTGAACGCAGGTGAGAGCTTCGGCGCATCATCGACC  65877

Query  1255   GATCCTGATGTTATCGGATGGATTTGAGTAAGAGCATACGGGGCCGGACCCGAAAGAAGG  1314
              ||||||||||||||||||||||||||||||||||||||||||||||||||||||||||||
Sbjct  65876  GATCCTGATGTTATCGGATGGATTTGAGTAAGAGCATACGGGGCCGGACCCGAAAGAAGG  65817

Query  1315   TGAACTATGCCTGTGTAGGG--TGAAGCCAGAGGAAACTCTGGTGGAGGCTCGCAGCGGT  1372
              ||||||||||||||||||||  ||||||||||||||||||||||||||||||||||||||
Sbjct  65816  TGAACTATGCCTGTGTAGGGGGTGAAGCCAGAGGAAACTCTGGTGGAGGCTCGCAGCGGT  65757

Query  1373   TCTGACGTGCAAATCGATCGTCAAACATGGGCATGGGGGCGAAAGACTAATCGAACCTTC  1432
              ||||||||||||||||||||||||||||||||||||||||||||||||||||||||||||
Sbjct  65756  TCTGACGTGCAAATCGATCGTCAAACATGGGCATGGGGGCGAAAGACTAATCGAACCTTC  65697

Query  1433   TAGTAGCTGGTTTCCGCCGAAGTTTCCCTCAGGATAGCAGTGTTGAACTCAGTTTTATGA  1492
              ||||||||||||||||||||||||||||||||||||||||||||||||||||||||||||
Sbjct  65696  TAGTAGCTGGTTTCCGCCGAAGTTTCCCTCAGGATAGCAGTGTTGAACTCAGTTTTATGA  65637

Query  1493   GGTAAAGCGAATGATTAGGGACTCGGGGG-CGCTATTTAGCCTTCATCCATTCTCAAACT  1551
              ||||||||||||||||||||||||||||| ||||||||||||||||||||||||||||||
Sbjct  65636  GGTAAAGCGAATGATTAGGGACTCGGGGGGCGCTATTTAGCCTTCATCCATTCTCAAACT  65577

Query  1552   TTAAATATGTAAGAAGCCCTTGTTGCTTAATTGAACGTGGGCATTCGAATGAATCAACAC  1611
              ||||||||||||||||||||||||||||||||||||||||||||||||||||||||||||
Sbjct  65576  TTAAATATGTAAGAAGCCCTTGTTGCTTAATTGAACGTGGGCATTCGAATGAATCAACAC  65517

Query  1612   TAGTGGGCCATTTTT-GGTAAGCAGAACTGGCGATGCGGGATGAACCGAACGCGAGGTTA  1670
              ||||||||||||||| ||||||||||||||||||||||||||||||||||||||||||||
Sbjct  65516  TAGTGGGCCATTTTTTGGTAAGCAGAACTGGCGATGCGGGATGAACCGAACGCGAGGTTA  65457

Query  1671   AGGTGCCAGAGTAGACGCTCATCAGACACCACAAAAGGTGTTAGTACATCTTGACAGCAG  1730
              ||||||||||||||||||||||||||||||||||||||||||||||||||||||||||||
Sbjct  65456  AGGTGCCAGAGTAGACGCTCATCAGACACCACAAAAGGTGTTAGTACATCTTGACAGCAG  65397

Query  1731   GACGGTGGCCATGGAAGTCGGAATCCGCTAAGGACTGTGTAACAACTCACCTGCCGAATG  1790
              ||||||||||||||||||||||||||||||||||||||||||||||||||||||||||||
Sbjct  65396  GACGGTGGCCATGGAAGTCGGAATCCGCTAAGGACTGTGTAACAACTCACCTGCCGAATG  65337

Query  1791   TACTAGCCCTGAAAATGGATGGCGCTCAAGCGTCTCACCCATACCTCGCCCTCAGGGTAG  1850
              ||||||||||||||||||||||||||||||||||||||||||||||||||||||||||||
Sbjct  65336  TACTAGCCCTGAAAATGGATGGCGCTCAAGCGTCTCACCCATACCTCGCCCTCAGGGTAG  65277

Query  1851   AAACGATGCCCTGAGGAGTAGGCGGACGTGGAGGTCAGTGACGAAGCCTAGGG-CGTGAG  1909
              ||||||||||||||||||||||||||||||||||||||||||||||||||||| ||||||
Sbjct  65276  AAACGATGCCCTGAGGAGTAGGCGGACGTGGAGGTCAGTGACGAAGCCTAGGGGCGTGAG  65217

Query  1910   CCCGGGTTGAACGGCCTCTAGTGC  1933
              ||||||||||||||||||||||||
Sbjct  65216  CCCGGGTTGAACGGCCTCTAGTGC  65193


 Score = 3506 bits (1898),  Expect = 0.0
 Identities = 1929/1942 (99%), Gaps = 9/1942 (0%)
 Strand=Plus/Minus

Query  1      CAAGGTCTCCGTTGGTGAACCAGCGGAGGGATCATTACCGAGTTATACAACTCATCAACC  60
              ||||||||||||||||||||||||||||||||||||||||||||||||||||||||||||
Sbjct  25883  CAAGGTCTCCGTTGGTGAACCAGCGGAGGGATCATTACCGAGTTATACAACTCATCAACC  25824

Query  61     CTGTGAACATACCTAAAACGTTGCTTCGGCGGGAACAGACGGCCCCGTAACACGGGCCGC  120
              ||||||||||||||||||||||||||||||||||||||||||||||||||||||||||||
Sbjct  25823  CTGTGAACATACCTAAAACGTTGCTTCGGCGGGAACAGACGGCCCCGTAACACGGGCCGC  25764

Query  121    CCCCGCCAGAGGACCCCC-TAACTCTGTTTCTATTATGTTTCTTCTGAGTAAAACAAGCA  179
              |||||||||||||||||| |||||||||||||||||||||||||||||||||||||||||
Sbjct  25763  CCCCGCCAGAGGACCCCCCTAACTCTGTTTCTATTATGTTTCTTCTGAGTAAAACAAGCA  25704

Query  180    AATAAATTAAAACTTTCAACAACGGATCTCTTGGCTCTGGCATCGATGAAGAACGCAGCG  239
              ||||||||||||||||||||||||||||||||||||||||||||||||||||||||||||
Sbjct  25703  AATAAATTAAAACTTTCAACAACGGATCTCTTGGCTCTGGCATCGATGAAGAACGCAGCG  25644

Query  240    AAATGCGATAAGTAATGTGAATTGCAGAATTCAGTGAATCATCGAATCTTTGAACGCACA  299
              ||||||||||||||||||||||||||||||||||||||||||||||||||||||||||||
Sbjct  25643  AAATGCGATAAGTAATGTGAATTGCAGAATTCAGTGAATCATCGAATCTTTGAACGCACA  25584

Query  300    TTGCGCCCGCCAGTATTCTGGCGGGCATGCCTGTTCGAGCGTCATTACAACCCTCAGGCC  359
              ||||||||||||||||||||||||||||||||||||||||||||||||||||||||||||
Sbjct  25583  TTGCGCCCGCCAGTATTCTGGCGGGCATGCCTGTTCGAGCGTCATTACAACCCTCAGGCC  25524

Query  360    CCCGGGCCTGGCGTTGGGGATCGGCGAGGCGCCCCCTGCGGGCACACGCCGTCCCCC--A  417
              ||||||||||||||||||||||||||||||||||| |||||||||||||||||||||  |
Sbjct  25523  CCCGGGCCTGGCGTTGGGGATCGGCGAGGCGCCCCTTGCGGGCACACGCCGTCCCCCCCA  25464

Query  418    AATACAGTGGCGGTCCCGCCGCAGCTTCCATTGCGTAGTAGCTAACACCTCGCAACTGGA  477
              ||||||||||||||||||||||||||||||||||||||||||||||||||||||||||||
Sbjct  25463  AATACAGTGGCGGTCCCGCCGCAGCTTCCATTGCGTAGTAGCTAACACCTCGCAACTGGA  25404

Query  478    GAGCGGCGCGGCCACGCCGTAAAA-CACCCAACTTCTGAATGTTGACCTCGAATCAGGTA  536
              |||||||||||||| ||||||||| |||||||||||||||||||||||||||||||||||
Sbjct  25403  GAGCGGCGCGGCCATGCCGTAAAAACACCCAACTTCTGAATGTTGACCTCGAATCAGGTA  25344

Query  537    GGAATACCCGCTGAACTTAAGCATATCAATAAGCGGAGGAAAAGAAACCAACAGGGATTG  596
              ||||||||||||||||||||||||||||||||||||||||||||||||||||||||||||
Sbjct  25343  GGAATACCCGCTGAACTTAAGCATATCAATAAGCGGAGGAAAAGAAACCAACAGGGATTG  25284

Query  597    CCCCAGTAACGGCGAGTGAAGCGGCAACAGCTCAAATTTGAAATCTGGCTCTCGGGCCCG  656
              ||||||||||||||||||||||||||||||||||||||||||||||||||||||||||||
Sbjct  25283  CCCCAGTAACGGCGAGTGAAGCGGCAACAGCTCAAATTTGAAATCTGGCTCTCGGGCCCG  25224

Query  657    AGTTGTAATTTGTAGAGGATGCTTTTGGTGAGGTGCCTTCCGAGTTCCCTGGAACGGGAC  716
              ||||||||||||||||||||||||||||||||||||||||||||||||||||||||||||
Sbjct  25223  AGTTGTAATTTGTAGAGGATGCTTTTGGTGAGGTGCCTTCCGAGTTCCCTGGAACGGGAC  25164

Query  717    GCCATAGAGGGTGAGAGCCCCGTCTGGTTGGACACCGATCCTCTGTAAAGCTCCTTCGAC  776
              ||||||||||||||||||||||||||||||||||||||||||||||||||||||||||||
Sbjct  25163  GCCATAGAGGGTGAGAGCCCCGTCTGGTTGGACACCGATCCTCTGTAAAGCTCCTTCGAC  25104

Query  777    GAGTCGAGTAGTTTGGGAATGCTGCTCTAAATGGGAGGTATATGTCTTCTAAAGCTAAAT  836
              ||||||||||||||||||||||||||||||||||||||||||||||||||||||||||||
Sbjct  25103  GAGTCGAGTAGTTTGGGAATGCTGCTCTAAATGGGAGGTATATGTCTTCTAAAGCTAAAT  25044

Query  837    ACCGGCCAGAGACCGATAGCGCACAAGTAGAGTGATCGAAAGATGAAAAGAACTTTGAAA  896
              ||||||||||||||||||||||||||||||||||||||||||||||||||||||||||||
Sbjct  25043  ACCGGCCAGAGACCGATAGCGCACAAGTAGAGTGATCGAAAGATGAAAAGAACTTTGAAA  24984

Query  897    AGAGAGTTAAACAGTACGTGAAATTGTTGAAAGGGAAGCGCTTGTGACCAGACTTGGGCT  956
              ||||||||||||||||||||||||||||||||||||||||||||||||||||||||||||
Sbjct  24983  AGAGAGTTAAACAGTACGTGAAATTGTTGAAAGGGAAGCGCTTGTGACCAGACTTGGGCT  24924

Query  957    TGGTTGATCATCCGGGGTTCTCCCCGGTGCACTCTTCCGGCCCAGGCCAGCATCAGTTCG  1016
              ||||||||||||||||||||||||||||||||||||||||||||||||||||||||||||
Sbjct  24923  TGGTTGATCATCCGGGGTTCTCCCCGGTGCACTCTTCCGGCCCAGGCCAGCATCAGTTCG  24864

Query  1017   CCCTGGGGGACAAAGGCTTCGGGAATGTGGCTCTCTCCGGGG-AGTGTTATAGCCCGTTG  1075
              |||||||||||||||||||||||||||||||||||||||||| |||||||||||||||||
Sbjct  24863  CCCTGGGGGACAAAGGCTTCGGGAATGTGGCTCTCTCCGGGGGAGTGTTATAGCCCGTTG  24804

Query  1076   CGTAATACCCTGTGGCGGACTGAGGTTCGCGCATTCGCAAGGATGCTGGCGTAATGGTCA  1135
              ||||||||||||||||||||||||||||||||||||||||||||||||||||||||||||
Sbjct  24803  CGTAATACCCTGTGGCGGACTGAGGTTCGCGCATTCGCAAGGATGCTGGCGTAATGGTCA  24744

Query  1136   TCAGTGACCCGTCTTGAAACACGGACCAAGGAGTCGTCTTCGTATGCGAGTGTTCGGGTG  1195
              ||||||||||||||||||||||||||||||||||||||||||||||||||||||||||||
Sbjct  24743  TCAGTGACCCGTCTTGAAACACGGACCAAGGAGTCGTCTTCGTATGCGAGTGTTCGGGTG  24684

Query  1196   TCAAACCCCTACGCGAAATGAAAGTGAACGCAGGTGAGAGCTTCGGCGCATCATCGACCG  1255
              ||||||||||||||||||||||||||||||||||||||||||||||||||||||||||||
Sbjct  24683  TCAAACCCCTACGCGAAATGAAAGTGAACGCAGGTGAGAGCTTCGGCGCATCATCGACCG  24624

Query  1256   ATCCTGATGTTATCGGATGGATTTGAGTAAGAGCATACGGGGCCGGACCCGAAAGAAGGT  1315
              ||||||||||||||||||||||||||||||||||||||||||||||||||||||||||||
Sbjct  24623  ATCCTGATGTTATCGGATGGATTTGAGTAAGAGCATACGGGGCCGGACCCGAAAGAAGGT  24564

Query  1316   GAACTATGCCTGTGTAGGGTGAAGCCAGAGGAAACTCTGGTGGAGGCTCGCAGCGGTTCT  1375
              ||||||||||||||| ||||||||||||||||||||||||||||||||||||||||||||
Sbjct  24563  GAACTATGCCTGTGTGGGGTGAAGCCAGAGGAAACTCTGGTGGAGGCTCGCAGCGGTTCT  24504

Query  1376   GACGTGCAAATCGATCGTCAAACATGGGCATGGGGG-CGAAAGACTAATCGAACCTTCTA  1434
              |||||||||||||||||||||||||||||||||||| |||||||||||||||||||||||
Sbjct  24503  GACGTGCAAATCGATCGTCAAACATGGGCATGGGGGGCGAAAGACTAATCGAACCTTCTA  24444

Query  1435   GTAGCTGGTTTCCGCCGAAGTTTCCCTCAGGATAGCAGTGTTGAACTCAGTTTTATGAGG  1494
              ||||||||||||||||||||||||||||||||||||||||||||||||||||||||||||
Sbjct  24443  GTAGCTGGTTTCCGCCGAAGTTTCCCTCAGGATAGCAGTGTTGAACTCAGTTTTATGAGG  24384

Query  1495   TAAAGCGAATGATTAGGGACTCGGGGG-CGCTATTTAGCCTTCATCCATTCTCAAACTTT  1553
              ||||||||||||||||||||||||||| ||||||||||||||||||||||||||||||||
Sbjct  24383  TAAAGCGAATGATTAGGGACTCGGGGGGCGCTATTTAGCCTTCATCCATTCTCAAACTTT  24324

Query  1554   AAATATGTAAGAAGCCCTTGTTGCTTAATTGAACGTGGGCATTCGAATGAATCAACACTA  1613
              ||||||||||||||||||||||||||||||||||||||||||||||||||||||||||||
Sbjct  24323  AAATATGTAAGAAGCCCTTGTTGCTTAATTGAACGTGGGCATTCGAATGAATCAACACTA  24264

Query  1614   GTGGGCCATTTTT-GGTAAGCAGAACTGGCGATGCGGGATGAACCGAACGCGAGGTTAAG  1672
              ||||||||||||| ||||||||||||||||||||||||||||||||||||||||||||||
Sbjct  24263  GTGGGCCATTTTTTGGTAAGCAGAACTGGCGATGCGGGATGAACCGAACGCGAGGTTAAG  24204

Query  1673   GTGCCAGAGTAGACGCTCATCAGACACCACAAAAGGTGTTAGTACATCTTGACAGCAGGA  1732
              ||||||||||||||||||||||||||||||||||||||||||||||||||||||||||||
Sbjct  24203  GTGCCAGAGTAGACGCTCATCAGACACCACAAAAGGTGTTAGTACATCTTGACAGCAGGA  24144

Query  1733   CGGTGGCCATGGAAGTCGGAATCCGCTAAGGACTGTGTAACAACTCACCTGCCGAATGTA  1792
              ||||||||||||||||||||||||||||||||||||||||||||||||||||||||||||
Sbjct  24143  CGGTGGCCATGGAAGTCGGAATCCGCTAAGGACTGTGTAACAACTCACCTGCCGAATGTA  24084

Query  1793   CTAGCCCTGAAAATGGATGGCGCTCAAGCGTCTCACCCATACCTCGCCCTCAGGGTAGAA  1852
              ||||||||||||||||||||||||||||||||||||||||||||||||||||||||||||
Sbjct  24083  CTAGCCCTGAAAATGGATGGCGCTCAAGCGTCTCACCCATACCTCGCCCTCAGGGTAGAA  24024

Query  1853   ACGATGCCCTGAGGAGTAGGCGGACGTGGAGGTCAGTGACGAAGCCTAGGG-CGTGAGCC  1911
              ||||||||||||||||||||||||||||||||||||||||||||||| ||| ||||||||
Sbjct  24023  ACGATGCCCTGAGGAGTAGGCGGACGTGGAGGTCAGTGACGAAGCCTTGGGGCGTGAGCC  23964

Query  1912   CGGGTTGAACGGCCTCTAGTGC  1933
              ||||||||||||||||||||||
Sbjct  23963  CGGGTTGAACGGCCTCTAGTGC  23942


 Score = 3491 bits (1890),  Expect = 0.0
 Identities = 1929/1945 (99%), Gaps = 13/1945 (1%)
 Strand=Plus/Minus

Query  1      CAAGGTCTCCGTTGGTGAACCAGCGGAGGGATCATTACCGAGTTATACAACTCATCAACC  60
              ||||||||||||||||||||||||||||||||||||||||||||||||||||||||||||
Sbjct  42375  CAAGGTCTCCGTTGGTGAACCAGCGGAGGGATCATTACCGAGTTATACAACTCATCAACC  42316

Query  61     CTGTGAACATACCTAAAACGTTGCTTCGGCGGGAACAGACGGCCCCGTAACACGGGCCGC  120
              ||||||||||||||||||||||||||||||||||||||||||||||||||||||||||||
Sbjct  42315  CTGTGAACATACCTAAAACGTTGCTTCGGCGGGAACAGACGGCCCCGTAACACGGGCCGC  42256

Query  121    CCCC--GCCAGAGGACCCCCTAACTCTGTTTCTATTATGTTTCTTCTGAGTAAAA-CAAG  177
              ||||  |||||||||||||| |||||||||||||||||||||||||||||||||| ||||
Sbjct  42255  CCCCCCGCCAGAGGACCCCCCAACTCTGTTTCTATTATGTTTCTTCTGAGTAAAAACAAG  42196

Query  178    CAAATAAATTAAAACTTTCAACAACGGATCTCTTGGCTCTGGCATCGATGAAGAACGCAG  237
              ||||||||||||||||||||||||||||||||||||||||||||||||||||||||||||
Sbjct  42195  CAAATAAATTAAAACTTTCAACAACGGATCTCTTGGCTCTGGCATCGATGAAGAACGCAG  42136

Query  238    CGAAATGCGATAAGTAATGTGAATTGCAGAATTCAGTGAATCATCGAATCTTTGAACGCA  297
              ||||||||||||||||||||||||||||||||||||||||||||||||||||||||||||
Sbjct  42135  CGAAATGCGATAAGTAATGTGAATTGCAGAATTCAGTGAATCATCGAATCTTTGAACGCA  42076

Query  298    CATTGCGCCCGCCAGTATTCTGGCGGGCATGCCTGTTCGAGCGTCATTACAACCC-TCAG  356
              ||||||||||||||||||||||||||||||||||||||||||||||||||||||| ||||
Sbjct  42075  CATTGCGCCCGCCAGTATTCTGGCGGGCATGCCTGTTCGAGCGTCATTACAACCCCTCAG  42016

Query  357    GCCCCCGGGCCTGGCGTTGGGGATCGGCGAGGCGCCCCCTGCGGGCACACGCCGTCCCCC  416
              |||||||| |||||||||||||||||||||||||||||||||||||||||||||||||||
Sbjct  42015  GCCCCCGG-CCTGGCGTTGGGGATCGGCGAGGCGCCCCCTGCGGGCACACGCCGTCCCCC  41957

Query  417    -AAAT-ACAGTGGCGGTCCCGCCGCAGCTTCCATTGCGTAGTAGCTAACACCTCGCAACT  474
               |||| ||||||||||||||||||||||||||||||||||||||||||||||||||||||
Sbjct  41956  CAAATAACAGTGGCGGTCCCGCCGCAGCTTCCATTGCGTAGTAGCTAACACCTCGCAACT  41897

Query  475    GGAGAGCGGCGCGGCCACGCCGTAAAACACCCAACTTCTGAATGTTGACCTCGAATCAGG  534
              ||||||||||||||||| ||||||||||||||||||||||||||||||||||||||||||
Sbjct  41896  GGAGAGCGGCGCGGCCATGCCGTAAAACACCCAACTTCTGAATGTTGACCTCGAATCAGG  41837

Query  535    TAGGAATACCCGCTGAACTTAAGCATATCAATAAGCGGAGGAAAAGAAACCAACAGGGAT  594
              ||||||||||||||||||||||||||||||||||||||||||||||||||||||||||||
Sbjct  41836  TAGGAATACCCGCTGAACTTAAGCATATCAATAAGCGGAGGAAAAGAAACCAACAGGGAT  41777

Query  595    TGCCCCAGTAACGGCGAGTGAAGCGGCAACAGCTCAAATTTGAAATCTGGCTCTCGGGCC  654
              ||||||||||||||||||||||||||||||||||||||||||||||||||||||||||||
Sbjct  41776  TGCCCCAGTAACGGCGAGTGAAGCGGCAACAGCTCAAATTTGAAATCTGGCTCTCGGGCC  41717

Query  655    CGAGTTGTAATTTGTAGAGGATGCTTTTGGTGAGGTGCCTTCCGAGTTCCCTGGAACGGG  714
              ||||||||||||||||||||||||||||||||||||||||||||||||||||||||||||
Sbjct  41716  CGAGTTGTAATTTGTAGAGGATGCTTTTGGTGAGGTGCCTTCCGAGTTCCCTGGAACGGG  41657

Query  715    ACGCCATAGAGGGTGAGAGCCCCGTCTGGTTGGACACCGATCCTCTGTAAA-GCTCCTTC  773
              ||||||||||||||||||||||||||||||||||||||||||||||||||| ||||||||
Sbjct  41656  ACGCCATAGAGGGTGAGAGCCCCGTCTGGTTGGACACCGATCCTCTGTAAAAGCTCCTTC  41597

Query  774    GACGAGTCGAGTAGTTTGGGAATGCTGCTCTAAATGGGAGGTATATGTCTTCTAAAGCTA  833
              ||||||||||||||||||||||||||||||||||||||||||||||||||||||||||||
Sbjct  41596  GACGAGTCGAGTAGTTTGGGAATGCTGCTCTAAATGGGAGGTATATGTCTTCTAAAGCTA  41537

Query  834    AATACCGGCCAGAGACCGATAGCGCACAAGTAGAGTGATCGAAAGATGAAAAGAACTTTG  893
              ||||||||||||||||||||||||||||||||||||||||||||||||||||||||||||
Sbjct  41536  AATACCGGCCAGAGACCGATAGCGCACAAGTAGAGTGATCGAAAGATGAAAAGAACTTTG  41477

Query  894    AAAAGAGAGTTAAACAGTACGTGAAATTGTTGAAAGGGAAGCGCTTGTGACCAGACTTGG  953
              ||||||||||||||||||||||||||||||||||||||||||||||||||||||||||||
Sbjct  41476  AAAAGAGAGTTAAACAGTACGTGAAATTGTTGAAAGGGAAGCGCTTGTGACCAGACTTGG  41417

Query  954    GCTTGGTTGATCATCCGGGGTTCTCCCCGGTGCACTCTTCCGGCCCAGGCCAGCATCAGT  1013
              ||||||||||||||||||||||||||||||||||||||||||||||||||||||||||||
Sbjct  41416  GCTTGGTTGATCATCCGGGGTTCTCCCCGGTGCACTCTTCCGGCCCAGGCCAGCATCAGT  41357

Query  1014   TCGCCCTGGGGGACAAAGGCTTCGGGAATGTGGCTCTCTCCGGGGAGTGTTATAGCCCGT  1073
              ||||||||||||||||||||||||||||||||||||||||||||||||||||||||||||
Sbjct  41356  TCGCCCTGGGGGACAAAGGCTTCGGGAATGTGGCTCTCTCCGGGGAGTGTTATAGCCCGT  41297

Query  1074   TGCGTAATACCCTGTGGCGGACTGAGGTTCGCGCATTCGCAAGGATGCTGGCGTAATGGT  1133
              ||||||||||||||||||||||||||||||||||||||||||||||||||||||||||||
Sbjct  41296  TGCGTAATACCCTGTGGCGGACTGAGGTTCGCGCATTCGCAAGGATGCTGGCGTAATGGT  41237

Query  1134   CATCAGTGACCCGTCTTGAAACACGGACCAAGGAGTCGTCTTCGTATGCGAGTGTTCGGG  1193
              ||||||||||||||||||||||||||||||||||||||||||||||||||||||||||||
Sbjct  41236  CATCAGTGACCCGTCTTGAAACACGGACCAAGGAGTCGTCTTCGTATGCGAGTGTTCGGG  41177

Query  1194   TGTCAAACCCCTACGCGAAATGAAAGTGAACGCAGGTGAGAGCTTCGGCGCATCATCGAC  1253
              ||||||||||||||||||||||||||||||||||||||||||||||||||||||||||||
Sbjct  41176  TGTCAAACCCCTACGCGAAATGAAAGTGAACGCAGGTGAGAGCTTCGGCGCATCATCGAC  41117

Query  1254   CGATCCTGATGTTATCGGATGGATTTGAGTAAGAGCATACGGGGCCGGACCCGAAAGAAG  1313
              ||||||||||||||||||||||||||||||||||||||||||||||||||||||||||||
Sbjct  41116  CGATCCTGATGTTATCGGATGGATTTGAGTAAGAGCATACGGGGCCGGACCCGAAAGAAG  41057

Query  1314   GTGAACTATGCCTGTGTAGGGTGAAGCCAGAGGAAACTCTGGTGGAGGCTCGCAGCGGTT  1373
              ||||||||||||||||||||||||||||||||||||||||||||||||||||||||||||
Sbjct  41056  GTGAACTATGCCTGTGTAGGGTGAAGCCAGAGGAAACTCTGGTGGAGGCTCGCAGCGGTT  40997

Query  1374   CTGACGTGCAAATCGATCGTCAAACATGGGCATGGGGGCGAAAGACTAATCGAACCTTCT  1433
              ||||||||||||||||||||||||||||||||||||||||||||||||||||||||||||
Sbjct  40996  CTGACGTGCAAATCGATCGTCAAACATGGGCATGGGGGCGAAAGACTAATCGAACCTTCT  40937

Query  1434   AGTAGCTGGTTTCCGCCGAAGTTTCCCTCAGGATAGCAGTGTTGAACTCAGTTTTATGAG  1493
              ||||||||||||||||||||||||||||||||||||||||||||||||||||||||||||
Sbjct  40936  AGTAGCTGGTTTCCGCCGAAGTTTCCCTCAGGATAGCAGTGTTGAACTCAGTTTTATGAG  40877

Query  1494   GTAAAGCGAATGATTAGGG-ACTC-GGGGGCGCTATTTAGCCTTCATCCATTCTCAAACT  1551
              ||||||||||||||||||| |||| |||||||||||||||||||||||||||||||||||
Sbjct  40876  GTAAAGCGAATGATTAGGGGACTCGGGGGGCGCTATTTAGCCTTCATCCATTCTCAAACT  40817

Query  1552   TTAAATATGTAAGAAGCCCTTGTTGCTTAATTGAACGTGGGCATTCGAATGAATCAACAC  1611
              ||||||||||||||||||||||||||||||||||||||||||||||||||||||||||||
Sbjct  40816  TTAAATATGTAAGAAGCCCTTGTTGCTTAATTGAACGTGGGCATTCGAATGAATCAACAC  40757

Query  1612   TAGTGGGCCATTTTT-GGTAAGCAGAACTGGCGATGCGGGATGAACCGAACGCGAGGTTA  1670
              ||||||||||||||| ||||||||||||||||||||||||||||||||||||||||||||
Sbjct  40756  TAGTGGGCCATTTTTTGGTAAGCAGAACTGGCGATGCGGGATGAACCGAACGCGAGGTTA  40697

Query  1671   AGGTGCCAGAGTAGACGCTCATCAGACACCACAAAAGGTGTTAGTACATCTTGACAGCAG  1730
              ||||||||||||||||||||||||||||||||||||||||||||||||||||||||||||
Sbjct  40696  AGGTGCCAGAGTAGACGCTCATCAGACACCACAAAAGGTGTTAGTACATCTTGACAGCAG  40637

Query  1731   GACGGTGGCCATGGAAGTCGGAATCCGCTAAGGACTGTGTAACAACTCACCTGCCGAATG  1790
              ||||||||||||||||||||||||||||||||||||||||||||||||||||||||||||
Sbjct  40636  GACGGTGGCCATGGAAGTCGGAATCCGCTAAGGACTGTGTAACAACTCACCTGCCGAATG  40577

Query  1791   TACTAGCCCTGAAAATGGATGGCGCTCAAGCGTCTCACCCATACCTCGCCCTCAGGGTAG  1850
              ||||||||||||||||||||||||||||||||||||||||||||||||||||||||||||
Sbjct  40576  TACTAGCCCTGAAAATGGATGGCGCTCAAGCGTCTCACCCATACCTCGCCCTCAGGGTAG  40517

Query  1851   AAACGATGCCCTGAGGAGTAGGCGGACGTGGAGGTCAGTGACGAAGCCTAGGG--CGTGA  1908
              ||||||||||||||||||||||||||||||||||||||||||||||||| |||  |||||
Sbjct  40516  AAACGATGCCCTGAGGAGTAGGCGGACGTGGAGGTCAGTGACGAAGCCTTGGGGGCGTGA  40457

Query  1909   GCCCGGGTTGAACGGCCTCTAGTGC  1933
              |||||||||||||||||||||||||
Sbjct  40456  GCCCGGGTTGAACGGCCTCTAGTGC  40432


 Score = 3489 bits (1889),  Expect = 0.0
 Identities = 1931/1948 (99%), Gaps = 15/1948 (1%)
 Strand=Plus/Minus

Query  1      CAAGGTCTCCGTTGGTGAACCAGCGGAGGGATCATTACCGAGTTATACAACTCATCAACC  60
              ||||||||||||||||||||||||||||||||||||||||||||||||||||||||||||
Sbjct  34133  CAAGGTCTCCGTTGGTGAACCAGCGGAGGGATCATTACCGAGTTATACAACTCATCAACC  34074

Query  61     CTGTGAACATACCTAAAACGTTGCTTCGGCGGGAACAGACGGCCCCGTAACACGGGCCGC  120
              ||||||||||||||||||||||||||||||||||||||||||||||||||||||||||||
Sbjct  34073  CTGTGAACATACCTAAAACGTTGCTTCGGCGGGAACAGACGGCCCCGTAACACGGGCCGC  34014

Query  121    CCCC-GCCAGAGGACCCCC-TAACTCTGTTTCTATTATGTTTCTTCTGAGTAAAACAAGC  178
              |||| |||||||||||||| ||||||||||||||||||||||||||||||||||||||||
Sbjct  34013  CCCCCGCCAGAGGACCCCCCTAACTCTGTTTCTATTATGTTTCTTCTGAGTAAAACAAGC  33954

Query  179    AAATAAATTAAAACTTTCAACAACGGATCTCTTGGCTCTGGCATCGATGAAGAACGCAGC  238
              ||||||||||||||||||||||||||||||||||||||||||||||||||||||||||||
Sbjct  33953  AAATAAATTAAAACTTTCAACAACGGATCTCTTGGCTCTGGCATCGATGAAGAACGCAGC  33894

Query  239    GAAATGCGATAAGTAATGTGAATTGCAGAATTCAGTGAATCATCGAATCTTTGAACGCAC  298
              ||||||||||||||||||||||||||||||||||||||||||||||||||||||||||||
Sbjct  33893  GAAATGCGATAAGTAATGTGAATTGCAGAATTCAGTGAATCATCGAATCTTTGAACGCAC  33834

Query  299    ATTGCGCCCGCCAGTATTCTGGCGGGCATGCCTGTTCGAGCGTCATTACAACCCTCAGGC  358
              ||||||||||||||||||||||||||||||||||||||||||||||||||||||||||||
Sbjct  33833  ATTGCGCCCGCCAGTATTCTGGCGGGCATGCCTGTTCGAGCGTCATTACAACCCTCAGGC  33774

Query  359    CCCC-GGGCCTGGCGTTGGGGATCGGCGAGGCGCCCCCTGCGGGCACACGCCGTCCCCCA  417
              |||| |||||||||||||||||||||||||||||||||||||||||||||||||||||||
Sbjct  33773  CCCCCGGGCCTGGCGTTGGGGATCGGCGAGGCGCCCCCTGCGGGCACACGCCGTCCCCCA  33714

Query  418    A--ATACAGTGGCGGTCCCGCCGCAGCTTCCATTGCGTAGTAGCTAACACCTCGCAACTG  475
              |  |||||||||||||||||||||||||||||||||||||||||||||||||||||||||
Sbjct  33713  ATAATACAGTGGCGGTCCCGCCGCAGCTTCCATTGCGTAGTAGCTAACACCTCGCAACTG  33654

Query  476    GAGAGCGGCGCGGCCACGCCGTAAAA-CACCCAACTTCTGAATGTTGACCTCGAATCAGG  534
              |||||||||||||||| ||||||||| |||||||||||||||||||||||||||||||||
Sbjct  33653  GAGAGCGGCGCGGCCATGCCGTAAAAACACCCAACTTCTGAATGTTGACCTCGAATCAGG  33594

Query  535    TAGGAATACCCGCTGAACTTAAGCATATCAATAAGCGGAGGAAAAGAAACCAACAGGGAT  594
              ||||||||||||||||||||||||||||||||||||||||||||||||||||||||||||
Sbjct  33593  TAGGAATACCCGCTGAACTTAAGCATATCAATAAGCGGAGGAAAAGAAACCAACAGGGAT  33534

Query  595    TGCCCCAGTAACGGCGAGTGAAGCGGCAACAGCTCAAATTTGAAATCTGGCTCTCGGGCC  654
              ||||||||||||||||||||||||||||||||||||||||||||||||||||||||||||
Sbjct  33533  TGCCCCAGTAACGGCGAGTGAAGCGGCAACAGCTCAAATTTGAAATCTGGCTCTCGGGCC  33474

Query  655    CGAGTTGTAATTTGTAGAGGATGCTTTTGGTGAGGTGCCTTCCGAGTTCCCTGGAACGGG  714
              ||||||||||||||||||||||||||||||||||||||||||||||||||||||||||||
Sbjct  33473  CGAGTTGTAATTTGTAGAGGATGCTTTTGGTGAGGTGCCTTCCGAGTTCCCTGGAACGGG  33414

Query  715    ACGCCATAGAGGGTGAGAGCCCCGTCTGGTTGGACACCGATCCTCTGTAAA-GCTCCTTC  773
              ||||||||||||||||||||||||||||||||||||||||||||||||||| ||||||||
Sbjct  33413  ACGCCATAGAGGGTGAGAGCCCCGTCTGGTTGGACACCGATCCTCTGTAAAAGCTCCTTC  33354

Query  774    GACGAGTCGAGTAGTTTGGGAATGCTGCTCTAAATGGGAGGTATATGTCTTCTAAAGCTA  833
              ||||||||||||||||||||||||||||||||||||||||||||||||||||||||||||
Sbjct  33353  GACGAGTCGAGTAGTTTGGGAATGCTGCTCTAAATGGGAGGTATATGTCTTCTAAAGCTA  33294

Query  834    AATACCGGCCAGAGACCGATAGCGCACAAGTAGAGTGATCGAAAGATGAAAAGAACTTTG  893
              ||||||||||||||||||||||||||||||||||||||||||||||||||||||||||||
Sbjct  33293  AATACCGGCCAGAGACCGATAGCGCACAAGTAGAGTGATCGAAAGATGAAAAGAACTTTG  33234

Query  894    AAAA-GAGAGTTAAACAGTACGTGAAATTGTTGAAAGGGAAGCGCTTGTGACCAGACTTG  952
              |||| |||||||||||||||||||||||||||||||||||||||||||||||||||||||
Sbjct  33233  AAAAAGAGAGTTAAACAGTACGTGAAATTGTTGAAAGGGAAGCGCTTGTGACCAGACTTG  33174

Query  953    GGCTTGGTTGATCATCCGGGGTTCTCCCCGGTGCACTCTTCCGGCCCAGGCCAGCATCAG  1012
              ||||||||||||||||||||||||||||||||||||||||||||||||||||||||||||
Sbjct  33173  GGCTTGGTTGATCATCCGGGGTTCTCCCCGGTGCACTCTTCCGGCCCAGGCCAGCATCAG  33114

Query  1013   TTCGCCCTGGGGG-ACAAAGGCTTCGGGAATGTGGCTCTCTCCGGGGAGTGTTATAGCCC  1071
              ||||||||||||| ||||||||||||||||||||||||||||||||||||||||||||||
Sbjct  33113  TTCGCCCTGGGGGGACAAAGGCTTCGGGAATGTGGCTCTCTCCGGGGAGTGTTATAGCCC  33054

Query  1072   GTTGCGTAATACCCTGTGGCGGACTGAGGTTCGCGCATTCGCAAGGATGCTGGCGTAATG  1131
              ||||||||||||||||||||||||||||||||||||||||||||||||||||||||||||
Sbjct  33053  GTTGCGTAATACCCTGTGGCGGACTGAGGTTCGCGCATTCGCAAGGATGCTGGCGTAATG  32994

Query  1132   GTCATCAGTGACCCGTCTTGAAACACGGACCAAGGAGTCGTCTTCGTATGCGAGTGTTCG  1191
              ||||||||||||||||||||||||||||||||||||||||||||||||||||||||||||
Sbjct  32993  GTCATCAGTGACCCGTCTTGAAACACGGACCAAGGAGTCGTCTTCGTATGCGAGTGTTCG  32934

Query  1192   GGTGTCAAACCCCTACGCGAAATGAAAGTGAACGCAGGTGAGAGCTTCGGCGCATCATCG  1251
              ||||||||||||||||||||||||||||||||||||||||||||||||||||||||||||
Sbjct  32933  GGTGTCAAACCCCTACGCGAAATGAAAGTGAACGCAGGTGAGAGCTTCGGCGCATCATCG  32874

Query  1252   ACCGATCCTGATGTTATCGGATGGATTTGAGTAAGAGCATACGGGGCCGGACCCGAAAGA  1311
              ||||||||||||||||||||||||||||||||||||||||||||||||||||||||||||
Sbjct  32873  ACCGATCCTGATGTTATCGGATGGATTTGAGTAAGAGCATACGGGGCCGGACCCGAAAGA  32814

Query  1312   AGGTGAACTATGCCTGTGTAGGG-TGAAGCCAGAGGAAACTCTGGTGGAGGCTCGCAGCG  1370
              ||||||||||||||||||||||| ||||||||||||||||||||||||||||||||||||
Sbjct  32813  AGGTGAACTATGCCTGTGTAGGGGTGAAGCCAGAGGAAACTCTGGTGGAGGCTCGCAGCG  32754

Query  1371   GTTCTGACGTGCAAATCGATCGTCAAACATGGGCATGGGGGCGAAAGACTAATCGAACCT  1430
              ||||||||||||||||||||||||||||||||||||||||||||||||||||||||||||
Sbjct  32753  GTTCTGACGTGCAAATCGATCGTCAAACATGGGCATGGGGGCGAAAGACTAATCGAACCT  32694

Query  1431   TCTAGTAGCTGGTTTCCGCCGAAGTTTCCCTCAGGATAGCAGTGTTGAACTCAGTTTTAT  1490
              ||||||||||||||||||||||||||||||||||||||||||||||||||||||||||||
Sbjct  32693  TCTAGTAGCTGGTTTCCGCCGAAGTTTCCCTCAGGATAGCAGTGTTGAACTCAGTTTTAT  32634

Query  1491   GAGGTAAA-GCGAATGATTAGGG-ACTC-GGGGGCGCTATTTAGCCTTCATCCATTCTCA  1547
              |||||||| |||||||||||||| |||| |||||||||||||||||||||||||||||||
Sbjct  32633  GAGGTAAAAGCGAATGATTAGGGGACTCGGGGGGCGCTATTTAGCCTTCATCCATTCTCA  32574

Query  1548   AACTTTAAATATGTAAGAAGCCCTTGTTGCTTAATTGAACGTGGGCATTCGAATGAATCA  1607
              ||||||||||||||||||||||||||||||||||||||||||||||||||||||||||||
Sbjct  32573  AACTTTAAATATGTAAGAAGCCCTTGTTGCTTAATTGAACGTGGGCATTCGAATGAATCA  32514

Query  1608   ACACTAGTGGGCCATTTTTGGTAAGCAGAACTGGCGATGCGGGATGAACCGAACGCGAGG  1667
              ||||||||||||||||||||||||||||||||||||||||||||||||||||||||||||
Sbjct  32513  ACACTAGTGGGCCATTTTTGGTAAGCAGAACTGGCGATGCGGGATGAACCGAACGCGAGG  32454

Query  1668   TTAAGGTGCCAGAGTAGACGCTCATCAGACACCACAAAA-GGTGTTAGTACATCTTGACA  1726
              ||||||||||||||||||||||||||||||||||||||| ||||||||||||||||||||
Sbjct  32453  TTAAGGTGCCAGAGTAGACGCTCATCAGACACCACAAAAAGGTGTTAGTACATCTTGACA  32394

Query  1727   GCAGGACGGTGGCCATGGAAGTCGGAATCCGCTAAGGACTGTGTAACAACTCACCTGCCG  1786
              ||||||||||||||||||||||||||||||||||||||||||||||||||||||||||||
Sbjct  32393  GCAGGACGGTGGCCATGGAAGTCGGAATCCGCTAAGGACTGTGTAACAACTCACCTGCCG  32334

Query  1787   AATGTACTAGCCCTGAAAATGGATGGCGCTCAAGCGTCTCACCCATACCTCGCCC-TCAG  1845
              ||||||||||||||||||||||||||||||||||||||||||||||||||||||| ||||
Sbjct  32333  AATGTACTAGCCCTGAAAATGGATGGCGCTCAAGCGTCTCACCCATACCTCGCCCCTCAG  32274

Query  1846   GGTAGAAACGATGCCCTGAGGAGTAGGCGGACGTGGAGGTCAGTGACGAAGCCTAGGGCG  1905
              |||||||||||||||||||||||||||||||||||||||||||||||||||||| |||||
Sbjct  32273  GGTAGAAACGATGCCCTGAGGAGTAGGCGGACGTGGAGGTCAGTGACGAAGCCTGGGGCG  32214

Query  1906   TGAGCCCGGGTTGAACGGCCTCTAGTGC  1933
              ||||||||||||||||||||||||||||
Sbjct  32213  TGAGCCCGGGTTGAACGGCCTCTAGTGC  32186


 Score = 3487 bits (1888),  Expect = 0.0
 Identities = 1929/1946 (99%), Gaps = 13/1946 (1%)
 Strand=Plus/Minus

Query  1      CAAGGTCTCCGTTGGTGAACCAGCGGAGGGATCATTACCGAGTTATACAACTCATCAACC  60
              ||||||||||||||||||||||||||||||||||||||||||||||||||||||||||||
Sbjct  58891  CAAGGTCTCCGTTGGTGAACCAGCGGAGGGATCATTACCGAGTTATACAACTCATCAACC  58832

Query  61     CTGTGAACATACCTAAAACGTTGCTTCGGCGGGAACAGACGGCCCCGTAACACGGGCCGC  120
              ||||||||||||||||||||||||||||||||||||||||||||||||||||||||||||
Sbjct  58831  CTGTGAACATACCTAAAACGTTGCTTCGGCGGGAACAGACGGCCCCGTAACACGGGCCGC  58772

Query  121    CCCCGCCAGAG--GA--CCCCCTAACTCTGTTTCTATTATGTTTCTTCTGAGTAAAACAA  176
              |||||||||||  ||  ||||| |||||||||||||||||||||||||||||||||||||
Sbjct  58771  CCCCGCCAGAGAGGACCCCCCCCAACTCTGTTTCTATTATGTTTCTTCTGAGTAAAACAA  58712

Query  177    GCAAATAAATTAAAACTTTCAACAACGGATCTCTTGGCTCTGGCATCGATGAAGAACGCA  236
              ||||||||||||||||||||||||||||||||||||||||||||||||||||||||||||
Sbjct  58711  GCAAATAAATTAAAACTTTCAACAACGGATCTCTTGGCTCTGGCATCGATGAAGAACGCA  58652

Query  237    GCGAAATGCGATAAGTAATGTGAATTGCAGAATTCAGTGAATCATCGAATCTTTGAACGC  296
              ||||||||||||||||||||||||||||||||||||||||||||||||||||||||||||
Sbjct  58651  GCGAAATGCGATAAGTAATGTGAATTGCAGAATTCAGTGAATCATCGAATCTTTGAACGC  58592

Query  297    ACATTGCGCCCGCCAGTATTCTGGCGGGCATGCCTGTTCGAGCGTCATTACAACCCTCAG  356
              ||||||||||||||||||||||||||||||||||||||||||||||||||||||||||||
Sbjct  58591  ACATTGCGCCCGCCAGTATTCTGGCGGGCATGCCTGTTCGAGCGTCATTACAACCCTCAG  58532

Query  357    GCCCCCGGGCCTGGCGTTGGGGATCGGCGAGGCGCCCCC-TGCGGGCACACGCCGTCCCC  415
              ||||||||||||||||||||||||||||||||||||||| ||||||||||||||||||||
Sbjct  58531  GCCCCCGGGCCTGGCGTTGGGGATCGGCGAGGCGCCCCCCTGCGGGCACACGCCGTCCCC  58472

Query  416    C--AAATACAGTGGCGGTCCCGCCGCAGCTTCCATTGCGTAGTAGCTAACACCTCGCAAC  473
              |   ||||||||||||||||||||||||||||||||||||||||||||||||||||||||
Sbjct  58471  CCCCAATACAGTGGCGGTCCCGCCGCAGCTTCCATTGCGTAGTAGCTAACACCTCGCAAC  58412

Query  474    TGGAGAGCGGCGCGGCCACGCCGTAAAA-CACCCAACTTCTGAATGTTGACCTCGAATCA  532
              |||||||||||||||||| |||||||||  ||||||||||||||||||||||||||||||
Sbjct  58411  TGGAGAGCGGCGCGGCCATGCCGTAAAAAAACCCAACTTCTGAATGTTGACCTCGAATCA  58352

Query  533    GGTAGGAATACCCGCTGAACTTAAGCATATCAATAAGCGGAGGAAAA-GAAACCAACAGG  591
              ||||||||||||||||||||||||||||||||||||||||||||||| ||||||||||||
Sbjct  58351  GGTAGGAATACCCGCTGAACTTAAGCATATCAATAAGCGGAGGAAAAAGAAACCAACAGG  58292

Query  592    GATTGCCCCAGTAACGGCGAGTGAAGCGGCAACAGCTCAAATTTGAAATCTGGCTCTCGG  651
              ||||||||||||||||||||||||||||||||||||||||||||||||||||||||||||
Sbjct  58291  GATTGCCCCAGTAACGGCGAGTGAAGCGGCAACAGCTCAAATTTGAAATCTGGCTCTCGG  58232

Query  652    GCCCGAGTTGTAATTTGTAGAGGATGCTTTTGGTGAGGTGCCTTCCGAGTTCCCTGGAAC  711
              ||||||||||||||||||||||||||||||||||||||||||||||||||||||||||||
Sbjct  58231  GCCCGAGTTGTAATTTGTAGAGGATGCTTTTGGTGAGGTGCCTTCCGAGTTCCCTGGAAC  58172

Query  712    GGGACGCCATAGAGGGTGAGAGCCCCGTCTGGTTGGACACCGATCCTCTGTAAAGCTCCT  771
              ||||||||||||||||||||||||||||||||||||||||||||||||||||||||||||
Sbjct  58171  GGGACGCCATAGAGGGTGAGAGCCCCGTCTGGTTGGACACCGATCCTCTGTAAAGCTCCT  58112

Query  772    TCGACGAGTCGAGTAGTTTGGGAATGCTGCTCTAAATGGGAGGTATATGTCTTCTAAAGC  831
              ||||||||||||||||||||||||||||||||||||||||||||||||||||||||||||
Sbjct  58111  TCGACGAGTCGAGTAGTTTGGGAATGCTGCTCTAAATGGGAGGTATATGTCTTCTAAAGC  58052

Query  832    TAAATACCGGCCAGAGACCGATAGCGCACAAGTAGAGTGATCGAAAGATGAAAAGAACTT  891
              ||||||||||||||||||||||||||||||||||||||||||||||||||||||||||||
Sbjct  58051  TAAATACCGGCCAGAGACCGATAGCGCACAAGTAGAGTGATCGAAAGATGAAAAGAACTT  57992

Query  892    TGAAAAGAGAGTTAAACAGTACGTGAAATTGTTGAAAGGGAAGCGCTTGTGACCAGACTT  951
              ||||||||||||||||||||||||||||||||||||||||||||||||||||||||||||
Sbjct  57991  TGAAAAGAGAGTTAAACAGTACGTGAAATTGTTGAAAGGGAAGCGCTTGTGACCAGACTT  57932

Query  952    GGGCTTGGTTGATCATCCGGGGTTCTCCCCGGTGCACTCTTCCGGCCCAGGCCAGCATCA  1011
              ||||||||||||||||||||||||||||||||||||||||||||||||||||||||||||
Sbjct  57931  GGGCTTGGTTGATCATCCGGGGTTCTCCCCGGTGCACTCTTCCGGCCCAGGCCAGCATCA  57872

Query  1012   GTTCGCCCTGGGGGACAAAGGCTTCGGGAATGTGGCTCTCTCCGGGGAGTGTTATAGCCC  1071
              ||||||||||||||||||||||||||||||||||||||||||||||||||||||||||||
Sbjct  57871  GTTCGCCCTGGGGGACAAAGGCTTCGGGAATGTGGCTCTCTCCGGGGAGTGTTATAGCCC  57812

Query  1072   GTTGCGTAATACCCTGTGGCGGACTGAGGTTCGCGCATTCGCAAGGATGCTGGCGTAATG  1131
              ||||||||||||||||||||||||||||||||||||||||||||||||||||||||||||
Sbjct  57811  GTTGCGTAATACCCTGTGGCGGACTGAGGTTCGCGCATTCGCAAGGATGCTGGCGTAATG  57752

Query  1132   GTCATCAGTGACCCGTCTTGAAACACGGACCAAGGAGTCGTCTTCGTATGCGAGTGTTCG  1191
              ||||||||||||||||||||||||||||||||||||||||||||||||||||||||||||
Sbjct  57751  GTCATCAGTGACCCGTCTTGAAACACGGACCAAGGAGTCGTCTTCGTATGCGAGTGTTCG  57692

Query  1192   GGTGTCAAACCCCTACGCGAAATGAAAGTGAACGCAGGTGAGAGCTTCGGCGCATCATCG  1251
              ||||||||||||||||||||||||||||||||||||||||||||||||||||||||||||
Sbjct  57691  GGTGTCAAACCCCTACGCGAAATGAAAGTGAACGCAGGTGAGAGCTTCGGCGCATCATCG  57632

Query  1252   ACCGATCCTGATGTTATCGGATGGATTTGAGTAAGAGCATACGGGGCCGGACCCGAAAGA  1311
              ||||||||||||||||||||||||||||||||||||||||||||||||||||||||||||
Sbjct  57631  ACCGATCCTGATGTTATCGGATGGATTTGAGTAAGAGCATACGGGGCCGGACCCGAAAGA  57572

Query  1312   AGGTGAACTATGCCTGTGTAGGGTGAAGCCAGAGGAAACTCTGGTGGAGGCTCGCAGCGG  1371
              ||||||||||||||||||||||||||||||||||||||||||||||||||||||||||||
Sbjct  57571  AGGTGAACTATGCCTGTGTAGGGTGAAGCCAGAGGAAACTCTGGTGGAGGCTCGCAGCGG  57512

Query  1372   TTCTGACGTGCAAATCGATCGTCAAACATGGGCATGGGGGCGAAAGACTAATCGAACCTT  1431
              ||||||||||||||||||||||||||||||||||||||||||||||||||||||||||||
Sbjct  57511  TTCTGACGTGCAAATCGATCGTCAAACATGGGCATGGGGGCGAAAGACTAATCGAACCTT  57452

Query  1432   CTAGTAGCTGGTTTCCGCCGAAGTTTCCCTCAGGATAGCAGTGTTGAACTCAGTTTTATG  1491
              ||||||||||||||||||||||||||||||||||||||||||||||||||||||||||||
Sbjct  57451  CTAGTAGCTGGTTTCCGCCGAAGTTTCCCTCAGGATAGCAGTGTTGAACTCAGTTTTATG  57392

Query  1492   AGGTAAAGCGAATGATTAGGG-ACTCGGGGGCGCTATTTAGCCTTCATCCATTCTCAAAC  1550
              ||||||||||||||||||||| ||||||||||||||||||||||||||||||||||||||
Sbjct  57391  AGGTAAAGCGAATGATTAGGGGACTCGGGGGCGCTATTTAGCCTTCATCCATTCTCAAAC  57332

Query  1551   TTTAAATATGTAAGAAGCCCTTGTTGCTTAATTGAACGTGGGCATTCGAATGAATCAACA  1610
              ||||||||||||||||||||||||||||||||||||||||||||||||||||||||||||
Sbjct  57331  TTTAAATATGTAAGAAGCCCTTGTTGCTTAATTGAACGTGGGCATTCGAATGAATCAACA  57272

Query  1611   CTAGTGGGCCATTTTT-GGTAAGCAGAACTGGCGATGCGGGATGAACCGAACGCGAGGTT  1669
              |||||||||||||||| |||||||||||||||||||||||||||||||||||||||||||
Sbjct  57271  CTAGTGGGCCATTTTTTGGTAAGCAGAACTGGCGATGCGGGATGAACCGAACGCGAGGTT  57212

Query  1670   AAGGTGCCAGAGTAGACGCTCATCAGACACCACAAAA-GGTGTTAGTACATCTTGACAGC  1728
              ||||||||||||||||||||||||||||||||||||| ||||||||||||||||||||||
Sbjct  57211  AAGGTGCCAGAGTAGACGCTCATCAGACACCACAAAAAGGTGTTAGTACATCTTGACAGC  57152

Query  1729   AGGACGGTGGCCATGGAAGTCGGAATCCGCTAAGGACTGTGTAACAACTCACCTGCCGAA  1788
              ||||||||||||||||||||||||||||||||||||||||||||||||||||||||||||
Sbjct  57151  AGGACGGTGGCCATGGAAGTCGGAATCCGCTAAGGACTGTGTAACAACTCACCTGCCGAA  57092

Query  1789   TGTACTAGCCCTGAAAATGGATGGCGCTCAAGCGTCTCACCCATACCTCGCCCTCAGGGT  1848
              ||||||||||||||||||||||||||||||||||||||||||||||||||||||||||||
Sbjct  57091  TGTACTAGCCCTGAAAATGGATGGCGCTCAAGCGTCTCACCCATACCTCGCCCTCAGGGT  57032

Query  1849   AGAAACGATGCCCTGAGGAGTAGGCGGACGTGGAGGTCAGTGACGAAGCCTAGGG-CGTG  1907
              ||||||||||||||||||||||||||||||||||||||||||||||||||||||| ||||
Sbjct  57031  AGAAACGATGCCCTGAGGAGTAGGCGGACGTGGAGGTCAGTGACGAAGCCTAGGGGCGTG  56972

Query  1908   AGCCCGGGTTGAACGGCCTCTAGTGC  1933
              ||||||||||||||||||||||||||
Sbjct  56971  AGCCCGGGTTGAACGGCCTCTAGTGC  56946


 Score = 3158 bits (1710),  Expect = 0.0
 Identities = 1891/1966 (96%), Gaps = 61/1966 (3%)
 Strand=Plus/Minus

Query  1       CAAGGTCTCCGTTGGTG-AACCAGCGGAGGGATCATTACCGAG--TTATACAACTCATCA  57
               ||||||||||||||||| |||||||||||||||||||||||||  |||||||||||||||
Sbjct  100084  CAAGGTCTCCGTTGGTGTAACCAGCGGAGGGATCATTACCGAGAGTTATACAACTCATCA  100025

Query  58      ACCCTGTGAACATACCT-AAAA-CGTTGCTTCGGCGGGAACAGACGGCCCCGTAACACGG  115
               ||||||||||||||||| |||| |||||||||||||||||||||||||||||||||||||
Sbjct  100024  ACCCTGTGAACATACCTCAAAACCGTTGCTTCGGCGGGAACAGACGGCCCCGTAACACGG  99965

Query  116     GCCGCCCCC-GCCAGAGGACCCCC-TAACTCTGTTTCT-ATTATG-TTTCTTCTGAGTAA  171
               ||||||||| |||||||||||||| ||||||||||||| |||||| ||||||||||||||
Sbjct  99964   GCCGCCCCCCGCCAGAGGACCCCCCTAACTCTGTTTCTTATTATGTTTTCTTCTGAGTAA  99905

Query  172     AACAAGCAAATAAATTAAAACTTTCAACAACGGATCTCTTGGCTCTGGCATCGATGAAGA  231
               ||||||||||||||||||||||||||||||||||||||||||||||||||||||||||||
Sbjct  99904   AACAAGCAAATAAATTAAAACTTTCAACAACGGATCTCTTGGCTCTGGCATCGATGAAGA  99845

Query  232     ACGCAGCGAAATGCGATAAGTAATGTGAATTGCAGAATTCAGTGAATCATCGAATCTTTG  291
               |||||| |||||||||||||||||||||||||||||||||||||||||||||||||||||
Sbjct  99844   ACGCAG-GAAATGCGATAAGTAATGTGAATTGCAGAATTCAGTGAATCATCGAATCTTTG  99786

Query  292     AACGCACATTGCGCCCGCCAGTATTCTGGCGGGCATGCCTGTTCGAGCGTCATTACAACC  351
               ||||||||||||||||||||||||||||||||||||||||||||||||||||||||||||
Sbjct  99785   AACGCACATTGCGCCCGCCAGTATTCTGGCGGGCATGCCTGTTCGAGCGTCATTACAACC  99726

Query  352     CTCAGGCCCCCGGGCCTGGCGTTGG-GGATCGGCGAGGCGC-CCCCTGCGGGCACACGCC  409
               ||||||||||   |   |||||||| ||||||||||||||| ||||||||||||||||  
Sbjct  99725   CTCAGGCCCC---G---GGCGTTGGCGGATCGGCGAGGCGCGCCCCTGCGGGCACACG--  99674

Query  410     GTCCCCCAAATACAGTGGCGGTCCCGCCGCAGCTTCCATTGCGTAGTAGCTAACACCTCG  469
                |||||||||||||||||||||||||||||||||||||||||||||||||||||||||||
Sbjct  99673   -TCCCCCAAATACAGTGGCGGTCCCGCCGCAGCTTCCATTGCGTAGTAGCTAACACCTCG  99615

Query  470     CAACTGGAGAGCGGCGCGGCCACGCCGTAAAACACCCAACTTCTGAATGTTGACCTCGAA  529
               |||||||||||||||||||| | ||||||||||||| |||||||||||||||||||||||
Sbjct  99614   CAACTGGAGAGCGGCGCGGCTATGCCGTAAAACACC-AACTTCTGAATGTTGACCTCGAA  99556

Query  530     TCAGGTAGG-AATACCCGCTGAACTTAAGCATATCAATAAGCGGAGGAAAA-GAAACCAA  587
               || |||||| ||||||||||||||||||||||||||||||||||||||||| ||||||||
Sbjct  99555   TC-GGTAGGTAATACCCGCTGAACTTAAGCATATCAATAAGCGGAGGAAAAAGAAACCAA  99497

Query  588     CAGGGATTGCCCCAGTAACGGCGAGTGA----AGCGGCAACAGCTCAAATTTGAAATCTG  643
               ||||||||||||||||||||||||||||    ||||||||||||||||||||||||||||
Sbjct  99496   CAGGGATTGCCCCAGTAACGGCGAGTGAGTGAAGCGGCAACAGCTCAAATTTGAAATCTG  99437

Query  644     GCTCTCGGGCCCGAGTTGTAATTTGTAGAGGATGCTTTT--GGTGAGGTGCCTTCCG-AG  700
               |||||||||||||||||||||||||||||||||||||||  |||||||||||||||| ||
Sbjct  99436   GCTCTCGGGCCCGAGTTGTAATTTGTAGAGGATGCTTTTTTGGTGAGGTGCCTTCCGGAG  99377

Query  701     TTCCCTGGAACGGGACGCCATAGAG--GGTGAGAGCCCCGTCTGGTTGGACACCGATCCT  758
               |||||| ||||||||||||||||||  |||||||||||||||||||||||||||||||||
Sbjct  99376   TTCCCT-GAACGGGACGCCATAGAGAGGGTGAGAGCCCCGTCTGGTTGGACACCGATCCT  99318

Query  759     CTGTAAAGCTCCTTCGACGAGTCGAGTAGTTTGGGAATGCTGCTCT-AAATGGGAGGTAT  817
               |||||||||||||||||||||||||||||||||||||||||||||| |||||||||||||
Sbjct  99317   CTGTAAAGCTCCTTCGACGAGTCGAGTAGTTTGGGAATGCTGCTCTTAAATGGGAGGTAT  99258

Query  818     ATGTCTTCTAAAGCTAAATACCGG-CCAGAGACCGATAGCGCACAAGTAGAGTGATCGAA  876
               |||||||||||||||||||||||| |||||||||||||| ||||||||||||||||||||
Sbjct  99257   ATGTCTTCTAAAGCTAAATACCGGGCCAGAGACCGATAG-GCACAAGTAGAGTGATCGAA  99199

Query  877     AGATGAAAA-GAACTTTGAAAAGAGAGTTAAACAGTACGTGAAATTGTTGAAAGGGAAGC  935
               ||||||||| |||||||||||||||||||||||||||||||||||||   ||||||||||
Sbjct  99198   AGATGAAAAAGAACTTTGAAAAGAGAGTTAAACAGTACGTGAAATTG---AAAGGGAAGC  99142

Query  936     GCTTGTGACCAGACTTGGGCTTGGTTGATCATCCGGGGTTCTCCCCGGTGCACTCTTCCG  995
               ||||||||||||||||||||||||||||||||||||||||||||| ||||||||||||||
Sbjct  99141   GCTTGTGACCAGACTTGGGCTTGGTTGATCATCCGGGGTTCTCCC-GGTGCACTCTTCCG  99083

Query  996     GCCCAGGCCAGCATCAGTTCGCCCTGGGGGACAAAGGCTTCGGGAATGTGGCTCTCTCCG  1055
                |||||||||||||||||||||||||||||||||||||||||||||||||||||||||||
Sbjct  99082   CCCCAGGCCAGCATCAGTTCGCCCTGGGGGACAAAGGCTTCGGGAATGTGGCTCTCTCCG  99023

Query  1056    GGGAGTGTTATAGCCCGTTGCGTAATACCCTGTGGCGGACTGAGGTTCGCGCATTCGCAA  1115
               |||||||||||||||||||||||||| ||||||||||||||||||||||||||||||| |
Sbjct  99022   GGGAGTGTTATAGCCCGTTGCGTAAT-CCCTGTGGCGGACTGAGGTTCGCGCATTCGCGA  98964

Query  1116    GGATGCTGGCGTAATGGTCATCAGTGACCCGTCTTGAAACACGGACCAAGGAGTCGTCTT  1175
               | ||||||||||||||||||||||||||| ||||||||||||||||||||||||||||||
Sbjct  98963   G-ATGCTGGCGTAATGGTCATCAGTGACCGGTCTTGAAACACGGACCAAGGAGTCGTCTT  98905

Query  1176    CGTATGCGAGTGTTCGGGTGTCAAACCCCTACGCGAAATGAAAGTGAACGCAGGTGAGAG  1235
               |||||||| |||||||||||||||||||||||||||||||||||||||||||||||||||
Sbjct  98904   CGTATGCG-GTGTTCGGGTGTCAAACCCCTACGCGAAATGAAAGTGAACGCAGGTGAGAG  98846

Query  1236    CTTCG-GCGCATCATCGACCGATCCTGATGTTATCGGATGGATTTGAGTAAGAGCATACG  1294
               ||||| ||||||||||||||||||||||||||||||||||||||||||||||  ||||||
Sbjct  98845   CTTCGCGCGCATCATCGACCGATCCTGATGTTATCGGATGGATTTGAGTAAG--CATACG  98788

Query  1295    GGGCCGGACCCGAAA-GAAGGTGAACTATGCCTGTGTAGGGTGAAGCCAGAGGAAACTCT  1353
               ||||||||||||||| ||||||||||||||||||||| ||||||||||||||||||||||
Sbjct  98787   GGGCCGGACCCGAAAAGAAGGTGAACTATGCCTGTGTGGGGTGAAGCCAGAGGAAACTCT  98728

Query  1354    GGTGGAGGCTCGCAGCGGTTCTGACGTGCAAATCGATCGTCAAACATGGGCATGGGGG-C  1412
               ||||||| |||||| |||||||||||| |||||||||| ||||||||||||||||||| |
Sbjct  98727   GGTGGAG-CTCGCAACGGTTCTGACGTACAAATCGATCATCAAACATGGGCATGGGGGGC  98669

Query  1413    G-AAAGACTAATCGAACCTTCTAGTAGCTGGTTTCCGCCGAAGTTTCCCTCAGGATAGCA  1471
               | ||||||||||||||||||||||||||||||||||||||||||||||||||||||||||
Sbjct  98668   GAAAAGACTAATCGAACCTTCTAGTAGCTGGTTTCCGCCGAAGTTTCCCTCAGGATAGCA  98609

Query  1472    GTGTTGAACTCAGTTTTATGAGGTAAAGCGAATGATTAGGGACTCGGGGGCGCTATTTAG  1531
               |||||||||||||||||||||||||||||||||||||||||||||||||| |||||||||
Sbjct  98608   GTGTTGAACTCAGTTTTATGAGGTAAAGCGAATGATTAGGGACTCGGGGG-GCTATTTAG  98550

Query  1532    CCTTCATCCATTCTCAAACTTTAAATATGTAAGAAGCCCTTGTTGCTTAATTGAACGTGG  1591
               ||||||||||||||||||||||||||||||||  ||||||||||||||||||||||||||
Sbjct  98549   CCTTCATCCATTCTCAAACTTTAAATATGTAA--AGCCCTTGTTGCTTAATTGAACGTGG  98492

Query  1592    GCATTCGAATGAATCAACACTAGTGGGCCATTTTTGGTAAGCAGAACTGGCGATGCGGGA  1651
               ||||||||||||||||||||||||||||||||||||||  ||||||||||||||||||||
Sbjct  98491   GCATTCGAATGAATCAACACTAGTGGGCCATTTTTGGTGGGCAGAACTGGCGATGCGGGA  98432

Query  1652    TGAACCGAACGCGAGGTTAAGGTGCCAGAGTAGACGCTCATCAGACACCACAAAAGGTGT  1711
               ||||||||||||||||||||||||||||||||||||||||||||||||||||||||||||
Sbjct  98431   TGAACCGAACGCGAGGTTAAGGTGCCAGAGTAGACGCTCATCAGACACCACAAAAGGTGT  98372

Query  1712    TAGTACATCTTGACAGCAGGACGGTGGCCATGGAAGTCGGAATCCGCTAAGGACTGTGTA  1771
               ||||||||||||||||||||||||||||||||||||||||||||||||||||||||||||
Sbjct  98371   TAGTACATCTTGACAGCAGGACGGTGGCCATGGAAGTCGGAATCCGCTAAGGACTGTGTA  98312

Query  1772    ACAACTCACCTGCCGAATGTACTAGCCCTGAAAATGGATGGCGCTCAAGCGTCTCACCCA  1831
               ||||||||||||||||||||||||||||  ||||||||||||||||||||||||||||||
Sbjct  98311   ACAACTCACCTGCCGAATGTACTAGCCCGAAAAATGGATGGCGCTCAAGCGTCTCACCCA  98252

Query  1832    TACCT----CGCCCTCAGGGTAGAAACGATGCCCTGAGGAGTAGGCGGACGTGGAGGTCA  1887
               |||||    ||||||||||||||||||||||||||||||||  |||||||||||||||||
Sbjct  98251   TACCTACCTCGCCCTCAGGGTAGAAACGATGCCCTGAGGAGG-GGCGGACGTGGAGGTCA  98193

Query  1888    GTGACGAAGCCTAGGGCGTGAGCCCGGGTTGAACGGCCTCTAGTGC  1933
               ||||||||||||||||||||||||||||||||||||||||||||||
Sbjct  98192   GTGACGAAGCCTAGGGCGTGAGCCCGGGTTGAACGGCCTCTAGTGC  98147


 Score = 1810 bits (980),  Expect = 0.0
 Identities = 1705/2012 (85%), Gaps = 222/2012 (11%)
 Strand=Plus/Minus

Query  11      GTTGGTGAACCAGCGGAGGGATCATTACCGAGTTA--TACAACTCATCAACCCTGTG-A-  66
               |||| |||||||||||||| ||||||||| |||||   |||||||||| |||||||| | 
Sbjct  116300  GTTGTTGAACCAGCGGAGG-ATCATTACC-AGTTAGCCACAACTCATCTACCCTGTGTAG  116243

Query  67      -ACA--TACCT-AAAACGTTGCTTCGGCGGGAACAGACGGCCCCGTAACACGGGCCGCCC  122
                 ||  ||||| |||||||||||||||||||||| |||||||||||||||||||||||||
Sbjct  116242  TGCAGCTACCTAAAAACGTTGCTTCGGCGGGAACGGACGGCCCCGTAACACGGGCCGCCC  116183

Query  123     CCGCCAGAGGACCCCCTAAC--TCTGTTTCTATTATGTTT-CTTCTGAGT-AAAAC-AAG  177
               ||| ||||     |||||||  |||||||||||||||||| ||| || || ||||| |||
Sbjct  116182  CCGTCAGA-----CCCTAACTTTCTGTTTCTATTATGTTTTCTTGTG-GTAAAAACAAAG  116129

Query  178     CAAATAAATTAAAACTTTCAACAACGGATCTCTTGGCTC-TGGCATCGATGAAGAACGCA  236
               ||||||||||||||| |||||||||||||||||||||||  |||||||||||||||||| 
Sbjct  116128  CAAATAAATTAAAACATTCAACAACGGATCTCTTGGCTCGGGGCATCGATGAAGAACGCT  116069

Query  237     GCGA-AATGCGATAAGTAATGTGAATTGCAG-AATTCAGTGAATCATCGAATCTTT-GAA  293
               | || ||| ||||||||||||||   ||||| |||||||||||||||| ||||||| |||
Sbjct  116068  G-GATAATACGATAAGTAATGTG--GTGCAGAAATTCAGTGAATCATCAAATCTTTTGAA  116012

Query  294     CGCACATTGC-GCCCGCCAGTATTCTGGCGG--GCATGCC-TGTTCGAG--CGTCATTAC  347
               ||||||||||  |||||||||||||||||||  ||||||| | ||||||  ||||||| |
Sbjct  116011  CGCACATTGCCCCCCGCCAGTATTCTGGCGGAGGCATGCCATATTCGAGCACGTCATTGC  115952

Query  348     AACCCTCAGGCCCCCGGGCCTGGCG-TTGGGGATCGGCGAGGCGCCCCCTGCGGGCACAC  406
                |||||||||  ||| | |   ||| ||| | |||||| |   |   ||||||||  |||
Sbjct  115951  -ACCCTCAGG--CCCAGACACAGCGTTTGAGAATCGGC-A---G---CCTGCGGG--CAC  115904

Query  407     GCCGTCCCCCAAA--T--AC-A-GTGGCGGTCCCGCCGCAGCTTCCATTGCGTAGTAGCT  460
               |||||||||||||  |   | | |||||||| ||||||||||||||||||  ||||||||
Sbjct  115903  GCCGTCCCCCAAAGCTCCCCAATGTGGCGGT-CCGCCGCAGCTTCCATTG--TAGTAGCT  115847

Query  461     AACACCTCGCAACTGGAG--AGCGGCGCGGCCACGCCGTAAAA-CACCCAACTTCTGAAT  517
               ||||||||||||||||||  ||| || |  ||| ||||||||| ||||||||||||||||
Sbjct  115846  AACACCTCGCAACTGGAGGCAGC-GCCCAACCATGCCGTAAAAACACCCAACTTCTGAAT  115788

Query  518     GTTGACCTCGAATC-AGGTAGGAATACCCGCTGAACTTAAGCATATCAATAAGCGGAGGA  576
               |||||||||||||| ||||||||||||||||||||||||||||||||   || |||||||
Sbjct  115787  GTTGACCTCGAATCCAGGTAGGAATACCCGCTGAACTTAAGCATATCGTCAAACGGAGGA  115728

Query  577     AAAGAAACCAACAGGGATTG-CCCCAGTAACGGCGAGTGAAGCGGCAACAGCTCAAATTT  635
               |||||||| |||  |||||| |||||||||||||  ||||||| |     |  |||||||
Sbjct  115727  AAAGAAAC-AAC--GGATTGCCCCCAGTAACGGCAGGTGAAGC-G-----G--CAAATTT  115679

Query  636     GAAATCTGGCTCTCGGGCCCGAGTTGTAATTTGTAGAGGATGCTTTT-GGTGAGGTGCCT  694
               ||||||||||||||||||  ||||||| ||||||||||||||||||| ||||||||||||
Sbjct  115678  GAAATCTGGCTCTCGGGC--GAGTTGT-ATTTGTAGAGGATGCTTTTTGGTGAGGTGCCT  115622

Query  695     TCCGAGTT-CCCTGGAACGGGACGCCATAGAGGGTGAGAGCCCCGTCTGGTTGGACACCG  753
               || ||||| ||||||||| |||| ||||||||||||||||||| |||| |||||||||||
Sbjct  115621  TC-GAGTTCCCCTGGAACAGGAC-CCATAGAGGGTGAGAGCCC-GTCT-GTTGGACACCG  115566

Query  754     ATCCTCTGTAAAGCTCCTTCGACGAG-TCGAGTAGTTTGGGAATGCTGCTCTAAATGGGA  812
               |||  |||| ||||||||||||| || || |||||||||||||||||||||||    |||
Sbjct  115565  ATCACCTGT-AAGCTCCTTCGACAAGGTC-AGTAGTTTGGGAATGCTGCTCTA----GGA  115512

Query  813     GGTATATGTCTTCTAAAGCTAAATACCGGCCAGAGACCGATAGCGCACAAGT--AGA-GT  869
               |||||||||||||||||||||||||||| ||||| |||||| |  |||||||   || ||
Sbjct  115511  GGTATATGTCTTCTAAAGCTAAATACCGACCAGA-ACCGAT-GTACACAAGTGGGGAGGT  115454

Query  870     GAT-CG-AAAGATGAAAAGAACTTTGAAAAGAGAGTTAAAC-AGTACGTGAAATTGTTGA  926
               ||| || ||||||||||||||||||||||||||  |||||| | |   ||||||||||||
Sbjct  115453  GATCCGAAAAGATGAAAAGAACTTTGAAAAGAG--TTAAACAATTTTTTGAAATTGTTGA  115396

Query  927     AAGGGAAGCGCTTG-TGACCAGACTTGGGCTTGGTTGATCATCCGGGGTTCTCCCCGGTG  985
               |||| ||||||||| ||||||||||||||||||||||||||||||   |||| ||| |||
Sbjct  115395  AAGG-AAGCGCTTGCTGACCAGACTTGGGCTTGGTTGATCATCCG---TTCT-CCC-GTG  115342

Query  986     CACTCTTCCGGCCCAGGCCAGCATCAGTTCGCCCTGGGGGACAAAGGCTTCGGGAATGTG  1045
               |||||||| ||||||| |||||||| | || ||||||||||||| ||||||      | |
Sbjct  115341  CACTCTTCAGGCCCAG-CCAGCATC-GATCCCCCTGGGGGACAA-GGCTTC------G-G  115292

Query  1046    GCTCTCTCCGGGGAGTGTTATAGCCCGTTGCGTAATACCCTGTGGCGGACTGAGGTTCGC  1105
               ||||||||| ||||||||||||||| |||||||||||||||||||||||||||| ||| |
Sbjct  115291  GCTCTCTCC-GGGAGTGTTATAGCC-GTTGCGTAATACCCTGTGGCGGACTGAG-TTC-C  115236

Query  1106    GCATTCGCAAGGATGCTGGCGTAATGGTCATCAGTGACCCGTCTTGAAACACGGACCAAG  1165
               |||||| |   ||||||||| |  |||||||| |||||||||||||   | |  ||| | 
Sbjct  115235  GCATTC-CTGAGATGCTGGCAT-GTGGTCATC-GTGACCCGTCTTG---C-C-TACC-A-  115186

Query  1166    GAGTCGTCTTCGTATGCGAGTGTTCGGGTGTCAAACCCCTACGCG-AAATGAAAGTGAAC  1224
               | ||| |||||||||||||||||||||||     |  |||||||| ||||||||||||||
Sbjct  115185  G-GTC-TCTTCGTATGCGAGTGTTCGGGT-----ATGCCTACGCGAAAATGAAAGTGAAC  115133

Query  1225    GCAGGTGAGAGCTTCGGCGCATCATCGACCGATCCTGATGTTATCGGATGGATTTGAGTA  1284
               ||||||||||||||||||     |||||||||| |   |||||||||||||||||| |||
Sbjct  115132  GCAGGTGAGAGCTTCGGC-----ATCGACCGAT-C---TGTTATCGGATGGATTTG-GTA  115083

Query  1285    AGAGCATACGGGGCCGGACCCGAAAGAAGGTGAACTATGCCTGTGTAGGGTGAAGCCAGA  1344
               ||||||||||||  ||||||||||||||||||||||||||||||||||| ||||||||||
Sbjct  115082  AGAGCATACGGG--CGGACCCGAAAGAAGGTGAACTATGCCTGTGTAGG-TGAAGCCAGA  115026

Query  1345    GGAAACTCTGGTGGAGGCTCGCAGCGGTTCTGAC-GTGCAAATCGATCGTCAAACATGGG  1403
               | |||||||||||||| ||| | |||||||||||  |||||||| |||  | ||| ||||
Sbjct  115025  G-AAACTCTGGTGGAG-CTC-CTGCGGTTCTGACATTGCAAATC-ATC--C-AAC-TGGG  114974

Query  1404    CATGGGGGCG-AAAGACTAATCGAACCTTCTA----GTA--GCTGGTTTCCGCCGAAGTT  1456
               |  ||||||| ||||| ||||| |||||||||     ||  |||||||| | ||  ||||
Sbjct  114973  CTGGGGGGCGAAAAGA-TAATC-AACCTTCTATTCCCTATTGCTGGTTT-C-CC--AGTT  114920

Query  1457    TCCCTCAGGATAGC--AGTGTTGAACTCAGTTTT-ATGAGGT----AAAGCGAATGATTA  1509
               |||||| ||||| |   ||||||||||||||||| |||||||    ||| ||||||||||
Sbjct  114919  TCCCTCCGGATAACTTGGTGTTGAACTCAGTTTTTATGAGGTAAGAAAAACGAATGATTA  114860

Query  1510    GGGACTCGGGGGCGCTATT-TAGCCTTCATCCATTCTCAAACTTTAAATATGTAA-GAAG  1567
               ||||||||||| ||||||| ||  | ||||||  |||| |||||||||||||||| ||||
Sbjct  114859  GGGACTCGGGG-CGCTATTGTATGC-TCATCCGATCTC-AACTTTAAATATGTAAAGAAG  114803

Query  1568    CCCTTGTTGCTTAATTGAACGTGGGCATTC-GA-ATGAATCAACACTA-GTGG---G--C  1619
               |||||||||||||||||||||||||||||| || ||||||||||||||  |||   |  |
Sbjct  114802  CCCTTGTTGCTTAATTGAACGTGGGCATTCAGATATGAATCAACACTAATTGGAAAGCTC  114743

Query  1620    CATTTTTGGTAAGCAGAACTGGCGATGCGGGATGAACCGAACGCGAGGTTAAGGTGCCAG  1679
               || |||||||||||||| |||||||||||||||||||||||||  || | ||||||||||
Sbjct  114742  CA-TTTTGGTAAGCAGA-CTGGCGATGCGGGATGAACCGAACG--AGTTAAAGGTGCCAG  114687

Query  1680    AGTA-GACGCTCATCAGACACC--ACAAAAGGTGTTAGTACATCTTGACAGCAGGACGGT  1736
               |||| |||||||||||||||||   ||||||||||| || ||||||||||||||||||||
Sbjct  114686  AGTAAGACGCTCATCAGACACCGCCCAAAAGGTGTT-GTGCATCTTGACAGCAGGACGGT  114628

Query  1737    GGCCATGGAAGTCGGAATCCGCTAAGGAC-TGTGTAACAACTCACCTGCCGAATGT-AC-  1793
               ||||||||||||| |  |  | || | || |||||||||||||||||||||||||| || 
Sbjct  114627  GGCCATGGAAGTCAGG-T--G-TAGGAACTTGTGTAACAACTCACCTGCCGAATGTTACT  114572

Query  1794    TAGCCCTGAAAATGGAT-GGCGCTCAAGCGTCTCA---CC-CATACCTCGCCCTCAGG--  1846
               ||||||||||  || || |||||||  ||||||||   || | |||||||||||||||  
Sbjct  114571  TAGCCCTGAAGCTGAATTGGCGCTC--GCGTCTCACCCCCGCTTACCTCGCCCTCAGGAA  114514

Query  1847    --G-TAGAAACGATGCCCTGAGGAGTAGGCGGACGTGGAGG--TCAGTGACGAAGCCTAG  1901
                 | ||||| |||||||||||||||||||||||||||||||  |||||||||||||||||
Sbjct  114513  TTGTTAGAAGCGATGCCCTGAGGAGTAGGCGGACGTGGAGGGGTCAGTGACGAAGCCTAG  114454

Query  1902    GGCGTGAGCCCGGGTTGAACGGCCTCTAGTGC  1933
               |||||||||||||||||||| |||||||||||
Sbjct  114453  GGCGTGAGCCCGGGTTGAACAGCCTCTAGTGC  114422


 Score = 1221 bits (661),  Expect = 0.0
 Identities = 1634/2055 (80%), Gaps = 262/2055 (13%)
 Strand=Plus/Minus

Query  2       AAGGT-CTCCGTTGGTG--AACCAGCGGAGGGATCATTACCGAGTTATACAACTCATCAA  58
               ||||| |||||||||||  ||||||||||||   | ||||| |||||  || ||||||||
Sbjct  108296  AAGGTACTCCGTTGGTGTTAACCAGCGGAGGTCGCCTTACC-AGTTA-CCACCTCATCAA  108239

Query  59      CCC--TGTGAA-CATACCTAAAACGTTGCTTCGGCGGGAACAGACGGCCCCGTAACACGG  115
               |||  ||| |    ||||||||||||||||||||||||||||||||||||||||||||||
Sbjct  108238  CCCCCTGTAATGGGTACCTAAAACGTTGCTTCGGCGGGAACAGACGGCCCCGTAACACGG  108179

Query  116     GCCGCCCCCGCCAGAGGACCCCCTAACTCTGTTTCTATTATGTTTCTTCT--GA-GTAAA  172
               ||| |||||||||||||||||  ||||||||||||    |||   |  ||   | |||||
Sbjct  108178  GCC-CCCCCGCCAGAGGACCC--TAACTCTGTTTCAGCCATG-AACAGCTACCAGGTAAA  108123

Query  173     ACAAGCAAATA--AATTAAAACTTTCAACAACGGATCTCTTGGCTCTGGCATCGAT-GAA  229
               |||||||||||  ||||||||||||||||||||||||||||||||||||||||||| | |
Sbjct  108122  ACAAGCAAATAGAAATTAAAACTTTCAACAACGGATCTCTTGGCTCTGGCATCGATAGCA  108063

Query  230     GAACGCAGCGAAATGCGATAAGTAATGTG--AATTGCAGAATTCAGTGAATC-ATC----  282
                ||||||||||||||||||||||||||||  ||||||||||||||||||||| |||    
Sbjct  108062  -AACGCAGCGAAATGCGATAAGTAATGTGGTAATTGCAGAATTCAGTGAATCCATCTATT  108004

Query  283     -GAATCTTTGAACGCACATTGCGCCCGCCAGTATTCTGGCGGGCATGCCTGTTCGAGCGT  341
                |||||  ||||||||||||||  ||   ||||||||| |   | | ||  |||||||||
Sbjct  108003  TGAATCACTGAACGCACATTGC--CCATAAGTATTCTGAC--ACCT-CC-ATTCGAGCGT  107950

Query  342     CATTACAACCCTCAGGCCCCCGGGCCTGGCGTTG---GGGATCGGCGAGGCGCCCCCTGC  398
               |||||  |   || | ||||| ||||||||||||   ||||| | |||||| ||||||||
Sbjct  107949  CATTATTA---TC-GACCCCCAGGCCTGGCGTTGCTGGGGAT-GACGAGGC-CCCCCTGC  107896

Query  399     GGGCACACGCCGTCCCCCAAATACAGTGGCGGTCCCGCCGCAGCTTCCATTGCGTAGTAG  458
                     ||  | | |||||||||||||| |  | || | || ||||||| ||||||||| 
Sbjct  107895  AATTTTAC--C-T-CCCCAAATACAGTGTC--T-CC-CTGCGGCTTCCAATGCGTAGTAA  107844

Query  459     CTAACACCTCGCAACTGGAGAGCGGCGCGGCCACGCCGTAAAACACCCAACT-TCTGAAT  517
               |  || |||||||||| | | ||  | | | ||     | | |  |  ||   |||||||
Sbjct  107843  C--AC-CCTCGCAACT-G-G-GC--CACCG-CA---AAT-ATATGCTTAATGCTCTGAAT  107797

Query  518     GTT-GACCTCGAATCAGGTAGGAATACCCGCTGAACTTAAGCATATCAATAAGCGGAGGA  576
                || || |||||||| ||| ||||||||||||||||||| |||||||    |  || |||
Sbjct  107796  CTTCGA-CTCGAATC-GGT-GGAATACCCGCTGAACTTA-GCATATC--GCA-TGGCGGA  107744

Query  577     AAAGAAAC--CAACAGGGA-TTGCCCCAGTAACGGCGAGTGAAGCGGCAACAGCTCA-AA  632
               ||||||||  |||| ||||   ||||| ||||||||| ||||||||||||||||||| ||
Sbjct  107743  AAAGAAACTTCAACGGGGACCCGCCCC-GTAACGGCG-GTGAAGCGGCAACAGCTCAGAA  107686

Query  633     TTTGAAATCTGGCTCTCGGG-CCCGAGTTG-TA-ATTTGTAGAGGA-TGC-TTTTGGTGA  687
               |||| ||||||||||||||| |||| ||||  | |     ||||   ||| |||||||||
Sbjct  107685  TTTGCAATCTGGCTCTCGGGGCCCG-GTTGCCAGACCCCCAGAGATCTGCTTTTTGGTGA  107627

Query  688     GGTGC--CTTCCGAGTT-CCCTGGAAC-GG-GAC-GCCA--TAGAG-GGTGA-G-AGCCC  736
               |||||  |||| | ||| ||||||  | ||  || ||||   || | ||||| | |||| 
Sbjct  107626  GGTGCAGCTTCAG-GTTCCCCTGGGGCAGGACACTGCCACCCAGGGAGGTGAGGCAGCCG  107568

Query  737     CGTCT---GGTTGGACACCGATCCTCTGTAAAGCTCCTTCGA-CGA-GTC---G-AGTAG  787
                 |||   |||||||||  ||||||||||||| ||| ||||| | | |||   | |||||
Sbjct  107567  AATCTGCAGGTTGGACATAGATCCTCTGTAAAACTC-TTCGACCCAGGTCTGGGAAGTAG  107509

Query  788     TTTGGGAATGCTGCT---CTAAATGGGAGGTATATGTCTTCTAAA--GCTAAATACCGGC  842
               |||||||||||||||   |||||||| ||||||||||||||||||  ||||| ||    |
Sbjct  107508  TTTGGGAATGCTGCTGCTCTAAATGG-AGGTATATGTCTTCTAAAAAGCTAATTA---AC  107453

Query  843     CAGAGACCGATAGCGCACAAGTAGAGTGATCGAAAGATGAAAAGAACTTTGAAAAGAGAG  902
               |  ||||| |||  |||| |||||||||||| ||||||||||| |||   ||||| | ||
Sbjct  107452  C--AGACC-ATA--GCACCAGTAGAGTGATC-AAAGATGAAAAAAAC---GAAAA-AAAG  107403

Query  903     TTAAACAGTACGTGAAATTGTTGAAAGGGAAGCGCTTGTGA--CCAGACTTGGGCTTGGT  960
               |||||||||   ||||||||||||  |||||||||||||||  |||||||||||||||  
Sbjct  107402  TTAAACAGT-GATGAAATTGTTGAGGGGGAAGCGCTTGTGAGGCCAGACTTGGGCTTG--  107346

Query  961     TGATCATCCGGGGTTCTCCCCGGTGCACTCT---TCCGGCCCAGGCCAGCATCAGTTCGC  1017
                 |||||||||||||||||||||||||||||   |||||||||||| ||||||||||| |
Sbjct  107345  --ATCATCCGGGGTTCTCCCCGGTGCACTCTACTTCCGGCCCAGGCAAGCATCAGTTC-C  107289

Query  1018    CCTGGGGGACAAAGGCTTCG-GGAATGTGGCTCTCTCC-GGGGAGTGTTATAGCCC-GTT  1074
               |||||||||||||||||||| ||||||||  ||||||| ||||||||||||||||| |||
Sbjct  107288  CCTGGGGGACAAAGGCTTCGAGGAATGTG--TCTCTCCGGGGGAGTGTTATAGCCCCGTT  107231

Query  1075    GCG-TAATACCC---TGTGGCGGACT--GAGGTTC-GCG----CATTCGCAAGGATGCTG  1123
                   ||||||||   ||||||||||   ||||||| ||     ||||| |||||||||||
Sbjct  107230  TAAATAATACCCACCTGTGGCGGACCCAGAGGTTCCGCTTCCACATTCACAAGGATGCTG  107171

Query  1124    GCGTAATGGTCATCAGTGACCCGTCTTGAAACACGGACCAAGG--AG-T--CGTCTTCG-  1177
               || |  ||||   ||||||||| || ||||||||| || |||   |  |  | |||||  
Sbjct  107170  GCATG-TGGT-TCCAGTGACCCATCATGAAACACG-AC-AAGATTAAATATCATCTTCAA  107115

Query  1178    -TATGCGAGTGTTCGGGTGT--CAAACCCCTACGC--GAAATGAAAGTGAACGCAGGTGA  1232
                |||||||||||||||||||  ||||||||||| |  |||||||| |||||| | |||||
Sbjct  107114  ATATGCGAGTGTTCGGGTGTGTCAAACCCCTACACCAGAAATGAA-GTGAAC-C-GGTGA  107058

Query  1233    GAGCTTCGGCGCATCATCGACCGATCCTGATGTTATCGGATGGATTTGAG-TAAGAGCAT  1291
               |||||||  | | ||||| || |||  |||||||||||||||||||||||   |||||||
Sbjct  107057  GAGCTTC--C-C-TCATC-AC-GAT--TGATGTTATCGGATGGATTTGAGAGTAGAGCAT  107006

Query  1292    ACGGGGCCGGACCCGAAAGAAGGTGAACTATGCCTGTGTAGGGTGAAGCCAGAGGAAACT  1351
               ||||||  |    |||||||||||||||| | | |||||||| ||||||||||  || ||
Sbjct  107005  ACGGGG--G----CGAAAGAAGGTGAACTGTACTTGTGTAGG-TGAAGCCAGA--AA-CT  106956

Query  1352    CTGGTGGAGGCTCGCAGCGGTTCTGACGTGCAAATCGATCGTCAAACATGGGCATG-GGG  1410
               ||| |  |  |  ||||   ||||||| |||||||||||| ||   | |||||||| |||
Sbjct  106955  CTGAT--A--CA-GCAG---TTCTGAC-TGCAAATCGATCATCGG-C-TGGGCATGAGGG  106907

Query  1411    -GCGAAAGACTAATCGAAC-CTTCTAGTAGCTGGTTTCCGCCGAAGTTTCCCTCAGGAT-  1467
                |||||||||||||||||| ||||||||||||||||||| ||  |||||||||| |||| 
Sbjct  106906  TGCGAAAGACTAATCGAACGCTTCTAGTAGCTGGTTTCC-CC--AGTTTCCCTCGGGATC  106850

Query  1468    --AGCAGTGTTGAACTCAGTTTTATGAGGTAAAGCGAATGATTAGGGACTCGGGGGCGCT  1525
                 |||||| ||||  | ||||| ||||||||| ||| |||||||||| ||  ||||||||
Sbjct  106849  CCAGCAGTATTGACAT-AGTTT-ATGAGGTAA-GCG-ATGATTAGGGGCTTCGGGGCGCT  106794

Query  1526    ATTT-AGCCTTCAT-CCATTCTCAAACTTTAAATATGTAAGAAGCCCTTGTT-GCTTAA-  1581
               |||| ||||||||| |||||||||||||||||||||||  |||||| ||||| |||||| 
Sbjct  106793  ATTTTAGCCTTCATCCCATTCTCAAACTTTAAATATGT--GAAGCC-TTGTTTGCTTAAG  106737

Query  1582    ----TTGA-ACG-TGGGCATTCGAATGAATCAACACTAGTGGGCCATTTTTGGTAAGCAG  1635
                   || | ||  |||||||||||||||||||||||||||||||||||||||||||||||
Sbjct  106736  AAAATTTAGACATTGGGCATTCGAATGAATCAACACTAGTGGGCCATTTTTGGTAAGCAG  106677

Query  1636    AACTGGCGATGCGGGA-T-GAACCGAACGCGAGGTT-AAGGTGCCAGAGTAGACGCTCAT  1692
               |||||||||||||||| | |||||  | || || |  ||||||| |  | | || |||||
Sbjct  106676  AACTGGCGATGCGGGAGTTGAACCAGAGGC-AGTTGGAAGGTGCAAATGGACACTCTCAT  106618

Query  1693    CAGACACCACAAAAGGTGTTAGTACATCTTGACAGCAGGACGG---T--GGCC--A-TGG  1744
               ||||||||      ||||||||||| |   |||| ||  ||||   |  ||||  | |||
Sbjct  106617  CAGACACCTG----GGTGTTAGTACGT---GACAACAA-ACGGGCATTTGGCCGTAATGG  106566

Query  1745    AAGTCGGAATCCGCTAAGGACTGTGTAACAACTCACCTGCCGAATGTACTAGCCCTGAAA  1804
               | |||||||||  |||||||||||| | ||||||   ||||||| |   |||| |    |
Sbjct  106565  A-GTCGGAATCA-CTAAGGACTGTGGA-CAACTCT--TGCCGAA-GATGTAGCAC----A  106516

Query  1805    ATGGATGGCGCTCAAGCGTCTCACCCATACCTCGCCCTCA-GGGTAGAAACGATGCCCTG  1863
               ||||||||||||||||||||||||||||||||||||  || |||||||||||||||||||
Sbjct  106515  ATGGATGGCGCTCAAGCGTCTCACCCATACCTCGCCTCCAGGGGTAGAAACGATGCCCTG  106456

Query  1864    AGGAG-TAGGCGGACGTGGAGGTCAGTGACGAAGCCTAGGG--CGTGAGCCCGGGTTGAA  1920
               ||||| |||||||||||||||||||||||||||||||||||  |||||||||||||||||
Sbjct  106455  AGGAGGTAGGCGGACGTGGAGGTCAGTGACGAAGCCTAGGGAGCGTGAGCCCGGGTTGAA  106396

Query  1921    CGGC-CTCT-AGTGC  1933
               || | | || |||||
Sbjct  106395  CGACACCCTCAGTGC  106381


 Score = 859 bits (465),  Expect = 0.0
 Identities = 1336/1711 (78%), Gaps = 242/1711 (14%)
 Strand=Plus/Minus

Query  6     TCTCC-GTTGGTGA-ACCAGCGGAGGGATCATTACCG--A-GTTATA--CAACTCATCAA  58
             ||||| |||||||| | | ||||||||||||||||||  | ||||||  |||||||||||
Sbjct  1621  TCTCCTGTTGGTGAGAAC-GCGGAGGGATCATTACCGGGAGGTTATACCCAACTCATCAA  1563

Query  59    CCCT-GT-GAACATA-C-CTAAAACGTTGCTTCGGCGGGAACAGACGGCCCCGTAACACG  114
             |||| || ||| ||| | |||||| |||| || || ||||| ||||||    |||| | |
Sbjct  1562  CCCTTGTGGAATATACCTCTAAAAAGTTG-TTGGGTGGGAA-AGACGG---TGTAA-A-G  1510

Query  115   GGC--CGCCCCCGCC--AGA-G--GA-C--CC-C--CTAACTCTGTTTCTAT-TA-TGTT  159
             |||  | ||||||||  ||| |  || |  || |  |||||||||||| |||  | ||||
Sbjct  1509  GGCTGCCCCCCCGCCAGAGAGGTAGACCATCCACTTCTAACTCTGTTTTTATGAAGTGTT  1450

Query  160   TCTTCTGAGTAAAA----CAAGCAAATAAATTAAAACTTT-CAACAACG-GAT---CTCT  210
             ||||||||||||||    |||||||||||||||||||||| |||||||| |||   ||||
Sbjct  1449  TCTTCTGAGTAAAAAAGGCAAGCAAATAAATTAAAACTTTTCAACAACGCGATCGACTCT  1390

Query  211   TGGCTCTGGCATCGATG-----AAGAACGCAGCGAAATGCG--AT-----AAGTAA-TGT  257
             | |||||||||||||||     |||||||||||||||||||  ||     ||||||  ||
Sbjct  1389  T-GCTCTGGCATCGATGTGGTGAAGAACGCAGCGAAATGCGGTATAAGGCAAGTAAGCGT  1331

Query  258   -GAATTGCAGAATTCAGTGAATCATCGAATCTTT--GAACGCACAT-----T-G--CGCC  306
              ||||||||||||||   ||||||||||||||||  ||||||||||     | |  ||| 
Sbjct  1330  CGAATTGCAGAATTC--CGAATCATCGAATCTTTTTGAACGCACATAACAGTAGCCCGCT  1273

Query  307   CGCCAGTATTCTGGCGGGCA-TGCCTGTTCGAGCGTCATT-ACAACCCTCAGGCCCC-CG  363
             |||||| ||||||  ||| | ||||||||||  ||   ||  ||||| ||||||||| | 
Sbjct  1272  CGCCAG-ATTCTGCGGGGTAGTGCCTGTTCG-CCGCTTTTGGCAACCTTCAGGCCCCTCA  1215

Query  364   GGCCTGGCGTTGGGGATCGGCGAGGCGCCCCCTGCGGGC-ACACGCCGTCCCCCAAAT-A  421
              |||||| |||||||||||||||   |   |  |||| | | |||||  |||||||||  
Sbjct  1214  AGCCTGGTGTTGGGGATCGGCGA-TTG---CAAGCGGTCAATACGCCCCCCCCCAAATGT  1159

Query  422   CAGTGGCGG---TCCCGCCGCAGCTTCCATTGCGTAGTAGCTAACACC--TCGCAACTGG  476
             ||| |||||   |||||| | |  ||||||||||||||||||||||||  ||||||||||
Sbjct  1158  CAGCGGCGGTAATCCCGCTGTA-TTTCCATTGCGTAGTAGCTAACACCACTCGCAACTGG  1100

Query  477   AGAGCGGCGCGGCCACGCCGT-AAAACACCCAACTTCTGAATGTTGACCTCGAATCAGG-  534
             ||||||| ||| ||| ||||| |||||| ||||| |  ||||||||||||||||||||| 
Sbjct  1099  AGAGCGGTGCG-CCATGCCGTAAAAACA-CCAAC-TGGGAATGTTGACCTCGAATCAGGG  1043

Query  535   TAGGAATACCCGCTGAACTTAAGC---ATATCA-ATAAGCGGAGGAAAAGAAACCAACAG  590
             || ||||| |||||| | ||  ||   |||||| | ||||||  |   | ||||||||  
Sbjct  1042  TA-GAATA-CCGCTGCA-TTTGGCATAATATCACACAAGCGG-TG---A-AAACCAAC--  993

Query  591   GGATTGCCCCAGTAACGGCGAGTGAAGCGGCAACAGC---TCAAAT--T--TGAA--ATC  641
               |    ||||||||||| ||||||||||||||||||    ||  |  |  ||||    |
Sbjct  992   --A----CCCAGTAACGGTGAGTGAAGCGGCAACAGCCCGCCACCTCCTCCTGAACGCCC  939

Query  642   TGGCTCTCGGGCCCGAGTTGT--AATTTGTAGAGGATGCTTTTGGTGAG-GTGCCTTCCG  698
              | |||||||||| |||||||  ||||||||||||||||        ||  |||| ||| 
Sbjct  938   AGCCTCTCGGGCCTGAGTTGTGTAATTTGTAGAGGATGCGCCAAAAAAGCCTGCCCTCC-  880

Query  699   AGTTCCCTGGAA-CGGGACGCCATAGAGGGTGAGAG-CCCCGTCTGGTTGGACACCGAT-  755
                | |  ||||  ||||||||  |||    ||||| ||||||||||||   ||||||| 
Sbjct  879   --CTGCTGGGAATGGGGACGCC--AGA----GAGAGCCCCCGTCTGGTT-ACCACCGATC  829

Query  756   CCTCTGTAA--A--GCTCCTT-C---GACGAGTCGAGTAGT-TTGGGAATGCTGCTCTAA  806
             |||||| ||  |  ||||||| |   || |||||||| |||   |||||||||| |||||
Sbjct  828   CCTCTGGAAGTATTGCTCCTTCCTTGGATGAGTCGAGAAGTCAGGGGAATGCTG-TCTAA  770

Query  807   ATGGGAGGTATATGTCTTCTAAA-GCTAAATACCGGCCAGAGACCGATAGCGCACAAGTA  865
             ||||||||||||   |||  ||| ||||||||||||||||||||||||||||||||||||
Sbjct  769   ATGGGAGGTATA---CTTTAAAAGGCTAAATACCGGCCAGAGACCGATAGCGCACAAGTA  713

Query  866   GAGTGATCGAAAGATGAAAA-GAACTTTGAAAAGAGAGTTAAACAGTACGTG--AAATTG  922
             |||||||||||||||||||| |||||||||||  ||||||||||||||||||  ||||||
Sbjct  712   GAGTGATCGAAAGATGAAAAAGAACTTTGAAA--AGAGTTAAACAGTACGTGTGAAATTG  655

Query  923   TTG---AAAG-GG-AAGCGCTTGTGACCAGACTTGGGCTTGG-TTGATCATCCGGGGTTC  976
             |||   |||| || |||   |   ||||||||||  | || | |||||||||| ||||||
Sbjct  654   TTGTGTAAAGTGGGAAG---TA--GACCAGACTTCAGTTTTGCTTGATCATCC-GGGTTC  601

Query  977   TCCCCGGTGCACTCTTCCGGCCCAGGCCAGCATCAGTTC--GCCC-TGGGGGACAAAGGC  1033
             ||||  |||||||||||||||||||||||||||||||||  |||| ||||||||||||||
Sbjct  600   TCCCTTGTGCACTCTTCCGGCCCAGGCCAGCATCAGTTCTCGCCCTTGGGGGACAAAGGC  541

Query  1034  TTCGGGAATGTGGCTCTCTCCG-GGGAGTGTTATAGCCCGTTGCGTAATACCC-TGTGGC  1091
             |  ||||| | ||||||||||  |||||||   |||||||||||  ||||||| ||||||
Sbjct  540   T--GGGAA-G-GGCTCTCTCCTTGGGAGTGAG-TAGCCCGTTGC--AATACCCCTGTGGC  488

Query  1092  GGACT-GAGGTTCGCG--CATTCGCAA-GGATGCTGGCGTAATGGTCATCAGTG-AC---  1143
             ||||| |||||||| |  | | || || ||||||||||||||||||||  |||| |    
Sbjct  487   GGACTTGAGGTTCGTGAGCCTGCGTAAGGGATGCTGGCGTAATGGTCA--AGTGCAAAAT  430

Query  1144  CCGTCTT-GAAACACG--GACCAAGGAGTC-GTCTT---C-G-T--ATGC---GAGTGTT  1189
             ||||||| |||||| |  ||||| | |||  | |||   | | |  |||    |||||||
Sbjct  429   CCGTCTTTGAAACATGATGACCATG-AGTTTGCCTTGTACAGGTGTATGTGGTGAGTGTT  371

Query  1190  CGGGTGTCAAACCCCTAC---GCGAAATGAAAGTGAACGCAGGTGAGAGCTTCGGCGCAT  1246
             ||||||||||| ||| ||   | ||||||||||||||||||||||||||||  |||||||
Sbjct  370   CGGGTGTCAAAACCCCACAAAGTGAAATGAAAGTGAACGCAGGTGAGAGCT--GGCGCAT  313

Query  1247  CATCGACCGATCC---TGATGTT---ATCGGATGGATTTGAGTAAGAGCATACGGGGCCG  1300
             |||||||||||||   ||||| |   ||  |||||||||||||||||||||||||| |||
Sbjct  312   CATCGACCGATCCCGCTGATGCTGCCATTTGATGGATTTGAGTAAGAGCATACGGG-CCG  254

Query  1301  GACCC-GAAAGAAGGTGAACTATGCCTGTGTAGGGTGAAGCCAGAGGAAACT-CTGGTGG  1358
              |||| ||||||||||||||||  || |   ||| ||  ||| ||  ||  | |||||||
Sbjct  253   -ACCCGGAAAGAAGGTGAACTA--CCAGA--AGG-TGGTGCC-GA--AACTTCCTGGTGG  203

Query  1359  AGGCTCGCAGCGGTTCTG-ACGTGCAAATCGATCGTCAAACATGGGCATGGGGGCGAAAG  1417
             ||||||| |||||||||| ||||||||||||||||||||||||||||||||||| |   |
Sbjct  202   AGGCTCGTAGCGGTTCTGGACGTGCAAATCGATCGTCAAACATGGGCATGGGGG-GTTTG  144

Query  1418  ACTAATCGAACCTTCTAGTAGCTGGTTTCCGCCGAAGTTTCCCTCAGGATAG--CAGTGT  1475
               | | |||||||||||||||||||||||||||||||||  | | || | ||  ||  ||
Sbjct  143   --TGACCGAACCTTCTAGTAGCTGGTTTCCGCCGAAGTTCTCAT-AG-ACAGTGCAA-GT  89

Query  1476  TGAACTCAGTTTTATGAGGTAAAGCGAATGATTAGGG-ACTCGGGGGCGCTATTTAGCC-  1533
             |||||||||||||||||||||||| |||||||||||| ||| |     ||| || | || 
Sbjct  88    TGAACTCAGTTTTATGAGGTAAAG-GAATGATTAGGGGACTGGTTTAAGCT-TTCATCCA  31

Query  1534  TTCATCCATTCTCAAACTTTAAATATGTAAG  1564
             ||| ||  ||| |||||||||||||||||||
Sbjct  30    TTCTTCT-TTCACAAACTTTAAATATGTAAG  1


>JAMOFW010000560.1 Fusarium falciforme strain C5 NODE_560_length_8236_cov_4337.098978, 
whole genome shotgun sequence
Length=8236

 Score = 3502 bits (1896),  Expect = 0.0
 Identities = 1922/1934 (99%), Gaps = 3/1934 (0%)
 Strand=Plus/Plus

Query  1     CAAGGTCTCCGTTGGTGAACCAGCGGAGGGATCATTACCGAGTTATACAACTCATCAACC  60
             ||||||||||||||||||||||||||||||||||||||||||||||||||||||||||||
Sbjct  3753  CAAGGTCTCCGTTGGTGAACCAGCGGAGGGATCATTACCGAGTTATACAACTCATCAACC  3812

Query  61    CTGTGAACATACCTAAAACGTTGCTTCGGCGGGAACAGACGGCCCCGTAACACGGGCCGC  120
             ||||||||||||||| |||||||| |||||||||||||||||||||||||||||||||||
Sbjct  3813  CTGTGAACATACCTATAACGTTGCCTCGGCGGGAACAGACGGCCCCGTAACACGGGCCGC  3872

Query  121   CCCCGCCAGAGGACCCCCTAACTCTGTTTCTATTATGTTTCTTCTGAGTAAAACAAGCAA  180
             ||||||||||||||||||||||||||||||||| ||||||||||||||| ||||||||||
Sbjct  3873  CCCCGCCAGAGGACCCCCTAACTCTGTTTCTATAATGTTTCTTCTGAGT-AAACAAGCAA  3931

Query  181   ATAAATTAAAACTTTCAACAACGGATCTCTTGGCTCTGGCATCGATGAAGAACGCAGCGA  240
             ||||||||||||||||||||||||||||||||||||||||||||||||||||||||||||
Sbjct  3932  ATAAATTAAAACTTTCAACAACGGATCTCTTGGCTCTGGCATCGATGAAGAACGCAGCGA  3991

Query  241   AATGCGATAAGTAATGTGAATTGCAGAATTCAGTGAATCATCGAATCTTTGAACGCACAT  300
             ||||||||||||||||||||||||||||||||||||||||||||||||||||||||||||
Sbjct  3992  AATGCGATAAGTAATGTGAATTGCAGAATTCAGTGAATCATCGAATCTTTGAACGCACAT  4051

Query  301   TGCGCCCGCCAGTATTCTGGCGGGCATGCCTGTTCGAGCGTCATTACAACCCTCAGGCCC  360
             ||||||||||||||||||||||||||||||||||||||||||||||||||||||||||||
Sbjct  4052  TGCGCCCGCCAGTATTCTGGCGGGCATGCCTGTTCGAGCGTCATTACAACCCTCAGGCCC  4111

Query  361   CCGGGCCTGGCGTTGGGGATCGGCGAGGCGCCCCCTGCGGGCAC-ACGCCGTCCCCCAAA  419
             ||||||||||||||||||||||||| |  ||||||||||||||| |||||||||||||||
Sbjct  4112  CCGGGCCTGGCGTTGGGGATCGGCG-GAAGCCCCCTGCGGGCACAACGCCGTCCCCCAAA  4170

Query  420   TACAGTGGCGGTCCCGCCGCAGCTTCCATTGCGTAGTAGCTAACACCTCGCAACTGGAGA  479
             ||||||||||||||||||||||||||||||||||||||||||||||||||||||||||||
Sbjct  4171  TACAGTGGCGGTCCCGCCGCAGCTTCCATTGCGTAGTAGCTAACACCTCGCAACTGGAGA  4230

Query  480   GCGGCGCGGCCACGCCGTAAAACACCCAACTTCTGAATGTTGACCTCGAATCAGGTAGGA  539
             ||||||||||||||||||||||||||||||||||||||||||||||||||||||||||||
Sbjct  4231  GCGGCGCGGCCACGCCGTAAAACACCCAACTTCTGAATGTTGACCTCGAATCAGGTAGGA  4290

Query  540   ATACCCGCTGAACTTAAGCATATCAATAAGCGGAGGAAAAGAAACCAACAGGGATTGCCC  599
             ||||||||||||||||||||||||||||||||||||||||||||||||||||||||||||
Sbjct  4291  ATACCCGCTGAACTTAAGCATATCAATAAGCGGAGGAAAAGAAACCAACAGGGATTGCCC  4350

Query  600   CAGTAACGGCGAGTGAAGCGGCAACAGCTCAAATTTGAAATCTGGCTCTCGGGCCCGAGT  659
             ||||||||||||||||||||||||||||||||||||||||||||||||||||||||||||
Sbjct  4351  CAGTAACGGCGAGTGAAGCGGCAACAGCTCAAATTTGAAATCTGGCTCTCGGGCCCGAGT  4410

Query  660   TGTAATTTGTAGAGGATGCTTTTGGTGAGGTGCCTTCCGAGTTCCCTGGAACGGGACGCC  719
             ||||||||||||||||||||||||||||||||||||||||||||||||||||||||||||
Sbjct  4411  TGTAATTTGTAGAGGATGCTTTTGGTGAGGTGCCTTCCGAGTTCCCTGGAACGGGACGCC  4470

Query  720   ATAGAGGGTGAGAGCCCCGTCTGGTTGGACACCGATCCTCTGTAAAGCTCCTTCGACGAG  779
             ||||||||||||||||||||||||||||||||||||||||||||||||||||||||||||
Sbjct  4471  ATAGAGGGTGAGAGCCCCGTCTGGTTGGACACCGATCCTCTGTAAAGCTCCTTCGACGAG  4530

Query  780   TCGAGTAGTTTGGGAATGCTGCTCTAAATGGGAGGTATATGTCTTCTAAAGCTAAATACC  839
             ||||||||||||||||||||||||||||||||||||||||||||||||||||||||||||
Sbjct  4531  TCGAGTAGTTTGGGAATGCTGCTCTAAATGGGAGGTATATGTCTTCTAAAGCTAAATACC  4590

Query  840   GGCCAGAGACCGATAGCGCACAAGTAGAGTGATCGAAAGATGAAAAGAACTTTGAAAAGA  899
             ||||||||||||||||||||||||||||||||||||||||||||||||||||||||||||
Sbjct  4591  GGCCAGAGACCGATAGCGCACAAGTAGAGTGATCGAAAGATGAAAAGAACTTTGAAAAGA  4650

Query  900   GAGTTAAACAGTACGTGAAATTGTTGAAAGGGAAGCGCTTGTGACCAGACTTGGGCTTGG  959
             |||||||| |||||||||||||||||||||||||||||||||||||||||||||||||||
Sbjct  4651  GAGTTAAAAAGTACGTGAAATTGTTGAAAGGGAAGCGCTTGTGACCAGACTTGGGCTTGG  4710

Query  960   TTGATCATCCGGGGTTCTCCCCGGTGCACTCTTCCGGCCCAGGCCAGCATCAGTTCGCCC  1019
             |||||||||||||||||||||||||||||||||||||| |||||||||||||||||||||
Sbjct  4711  TTGATCATCCGGGGTTCTCCCCGGTGCACTCTTCCGGCTCAGGCCAGCATCAGTTCGCCC  4770

Query  1020  TGGGGGACAAAGGCTTCGGGAATGTGGCTCTCTCCGGGGAGTGTTATAGCCCGTTGCGTA  1079
             ||||||| ||||||||||||||||||||||||||||||||||||||||||||| ||||||
Sbjct  4771  TGGGGGATAAAGGCTTCGGGAATGTGGCTCTCTCCGGGGAGTGTTATAGCCCGCTGCGTA  4830

Query  1080  ATACCCTGTGGCGGACTGAGGTTCGCGCATTCGCAAGGATGCTGGCGTAATGGTCATCAG  1139
             ||||||||||||||||||||||||||||||||||||||||||||||||||||||||||||
Sbjct  4831  ATACCCTGTGGCGGACTGAGGTTCGCGCATTCGCAAGGATGCTGGCGTAATGGTCATCAG  4890

Query  1140  TGACCCGTCTTGAAACACGGACCAAGGAGTCGTCTTCGTATGCGAGTGTTCGGGTGTCAA  1199
             ||||||||||||||||||||||||||||||||||||||||||||||||||||||||||||
Sbjct  4891  TGACCCGTCTTGAAACACGGACCAAGGAGTCGTCTTCGTATGCGAGTGTTCGGGTGTCAA  4950

Query  1200  ACCCCTACGCGAAATGAAAGTGAACGCAGGTGAGAGCTTCGGCGCATCATCGACCGATCC  1259
             ||||||||||||||||||||||||||||||||||||||||||||||||||||||||||||
Sbjct  4951  ACCCCTACGCGAAATGAAAGTGAACGCAGGTGAGAGCTTCGGCGCATCATCGACCGATCC  5010

Query  1260  TGATGTTATCGGATGGATTTGAGTAAGAGCATACGGGGCCGGACCCGAAAGAAGGTGAAC  1319
             ||||||||||||||||||||||||||||||||||||||||||||||||||||||||||||
Sbjct  5011  TGATGTTATCGGATGGATTTGAGTAAGAGCATACGGGGCCGGACCCGAAAGAAGGTGAAC  5070

Query  1320  TATGCCTGTGTAGGGTGAAGCCAGAGGAAACTCTGGTGGAGGCTCGCAGCGGTTCTGACG  1379
             ||||||||||||||||||||||||||||||||||||||||||||||||||||||||||||
Sbjct  5071  TATGCCTGTGTAGGGTGAAGCCAGAGGAAACTCTGGTGGAGGCTCGCAGCGGTTCTGACG  5130

Query  1380  TGCAAATCGATCGTCAAACATGGGCATGGGGGCGAAAGACTAATCGAACCTTCTAGTAGC  1439
             ||||||||||||||||||||||||||||||||||||||||||||||||||||||||||||
Sbjct  5131  TGCAAATCGATCGTCAAACATGGGCATGGGGGCGAAAGACTAATCGAACCTTCTAGTAGC  5190

Query  1440  TGGTTTCCGCCGAAGTTTCCCTCAGGATAGCAGTGTTGAACTCAGTTTTATGAGGTAAAG  1499
             ||||||||||||||||||||||||||||||||||||||||||||||||||||||||||||
Sbjct  5191  TGGTTTCCGCCGAAGTTTCCCTCAGGATAGCAGTGTTGAACTCAGTTTTATGAGGTAAAG  5250

Query  1500  CGAATGATTAGGGACTCGGGGGCGCTATTTAGCCTTCATCCATTCTCAAACTTTAAATAT  1559
             ||||||||||||||||||||||||||||||||||||||||||||||||||||||||||||
Sbjct  5251  CGAATGATTAGGGACTCGGGGGCGCTATTTAGCCTTCATCCATTCTCAAACTTTAAATAT  5310

Query  1560  GTAAGAAGCCCTTGTTGCTTAATTGAACGTGGGCATTCGAATGAATCAACACTAGTGGGC  1619
             ||||||||||||||||||||||||||||||||||||||||||||||||||||||||||||
Sbjct  5311  GTAAGAAGCCCTTGTTGCTTAATTGAACGTGGGCATTCGAATGAATCAACACTAGTGGGC  5370

Query  1620  CATTTTTGGTAAGCAGAACTGGCGATGCGGGATGAACCGAACGCGAGGTTAAGGTGCCAG  1679
             ||||||||||||||||||||||||||||||||||||||||||||||||||||||||||||
Sbjct  5371  CATTTTTGGTAAGCAGAACTGGCGATGCGGGATGAACCGAACGCGAGGTTAAGGTGCCAG  5430

Query  1680  AGTAGACGCTCATCAGACACCACAAAAGGTGTTAGTACATCTTGACAGCAGGACGGTGGC  1739
             ||||||||||||||||||||||||||||||||||||||||||||||||||||||||||||
Sbjct  5431  AGTAGACGCTCATCAGACACCACAAAAGGTGTTAGTACATCTTGACAGCAGGACGGTGGC  5490

Query  1740  CATGGAAGTCGGAATCCGCTAAGGACTGTGTAACAACTCACCTGCCGAATGTACTAGCCC  1799
             ||||||||||||||||||||||||||||||||||||||||||||||||||||||||||||
Sbjct  5491  CATGGAAGTCGGAATCCGCTAAGGACTGTGTAACAACTCACCTGCCGAATGTACTAGCCC  5550

Query  1800  TGAAAATGGATGGCGCTCAAGCGTCTCACCCATACCTCGCCCTCAGGGTAGAAACGATGC  1859
             ||||||||||||||||||||||||||||||||||||||||||||||||||||||||||||
Sbjct  5551  TGAAAATGGATGGCGCTCAAGCGTCTCACCCATACCTCGCCCTCAGGGTAGAAACGATGC  5610

Query  1860  CCTGAGGAGTAGGCGGACGTGGAGGTCAGTGACGAAGCCTAGGGCGTGAGCCCGGGTTGA  1919
             ||||||||||||||||||||||||||||||||||||||||||||||||||||||||||||
Sbjct  5611  CCTGAGGAGTAGGCGGACGTGGAGGTCAGTGACGAAGCCTAGGGCGTGAGCCCGGGTTGA  5670

Query  1920  ACGGCCTCTAGTGC  1933
             ||||||||||||||
Sbjct  5671  ACGGCCTCTAGTGC  5684


>JANGYC010000023.1 Fusarium sp. Ph1 Ph1.scaf16, whole genome shotgun sequence
Length=91089

 Score = 3489 bits (1889),  Expect = 0.0
 Identities = 1919/1933 (99%), Gaps = 4/1933 (0%)
 Strand=Plus/Plus

Query  1      CAAGGTCTCCGTTGGTGAACCAGCGGAGGGATCATTACCGAGTTATACAACTCATCAACC  60
              ||||||||||||||||||||||||||||||||||||||||||||||||||||||||||||
Sbjct  9695   CAAGGTCTCCGTTGGTGAACCAGCGGAGGGATCATTACCGAGTTATACAACTCATCAACC  9754

Query  61     CTGTGAACATACCTAAAACGTTGCTTCGGCGGGAACAGACGGCCCCGTAACACGGGCCGC  120
              ||||||||||||||||||||||||||||||||||||||||||||||||||||||||||||
Sbjct  9755   CTGTGAACATACCTAAAACGTTGCTTCGGCGGGAACAGACGGCCCCGTAACACGGGCCGC  9814

Query  121    CCCCGCCAGAGGACCCCCTAACTCTGTTTCTATTATGTTTCTTCTGAGTAAAACAAGCAA  180
              ||||||||||||| ||||||||||||||| ||| |||||| |||||||| ||||||||||
Sbjct  9815   CCCCGCCAGAGGA-CCCCTAACTCTGTTTTTATAATGTTT-TTCTGAGT-AAACAAGCAA  9871

Query  181    ATAAATTAAAACTTTCAACAACGGATCTCTTGGCTCTGGCATCGATGAAGAACGCAGCGA  240
              ||||||||||||||||||||||||||||||||||||||||||||||||||||||||||||
Sbjct  9872   ATAAATTAAAACTTTCAACAACGGATCTCTTGGCTCTGGCATCGATGAAGAACGCAGCGA  9931

Query  241    AATGCGATAAGTAATGTGAATTGCAGAATTCAGTGAATCATCGAATCTTTGAACGCACAT  300
              ||||||||||||||||||||||||||||||||||||||||||||||||||||||||||||
Sbjct  9932   AATGCGATAAGTAATGTGAATTGCAGAATTCAGTGAATCATCGAATCTTTGAACGCACAT  9991

Query  301    TGCGCCCGCCAGTATTCTGGCGGGCATGCCTGTTCGAGCGTCATTACAACCCTCAGGCCC  360
              ||||||||||||||||||||||||||||||||||||||||||||||||||||||||||||
Sbjct  9992   TGCGCCCGCCAGTATTCTGGCGGGCATGCCTGTTCGAGCGTCATTACAACCCTCAGGCCC  10051

Query  361    CCGGGCCTGGCGTTGGGGATCGGCGAGGCGCCCCCTGCGGGCACACGCCGTCCCCCAAAT  420
              ||||||||||||||||||||||||| |  ||||||||||||||||||||||||| |||||
Sbjct  10052  CCGGGCCTGGCGTTGGGGATCGGCG-GAAGCCCCCTGCGGGCACACGCCGTCCCTCAAAT  10110

Query  421    ACAGTGGCGGTCCCGCCGCAGCTTCCATTGCGTAGTAGCTAACACCTCGCAACTGGAGAG  480
              ||||||||||||||||||||||||||||||||||||||||||||||||||||||||||||
Sbjct  10111  ACAGTGGCGGTCCCGCCGCAGCTTCCATTGCGTAGTAGCTAACACCTCGCAACTGGAGAG  10170

Query  481    CGGCGCGGCCACGCCGTAAAACACCCAACTTCTGAATGTTGACCTCGAATCAGGTAGGAA  540
              ||||||||||||||||||||||||||||||||||||||||||||||||||||||||||||
Sbjct  10171  CGGCGCGGCCACGCCGTAAAACACCCAACTTCTGAATGTTGACCTCGAATCAGGTAGGAA  10230

Query  541    TACCCGCTGAACTTAAGCATATCAATAAGCGGAGGAAAAGAAACCAACAGGGATTGCCCC  600
              ||||||||||||||||||||||||||||||||||||||||||||||||||||||||||||
Sbjct  10231  TACCCGCTGAACTTAAGCATATCAATAAGCGGAGGAAAAGAAACCAACAGGGATTGCCCC  10290

Query  601    AGTAACGGCGAGTGAAGCGGCAACAGCTCAAATTTGAAATCTGGCTCTCGGGCCCGAGTT  660
              ||||||||||||||||||||||||||||||||||||||||||||||||||||||||||||
Sbjct  10291  AGTAACGGCGAGTGAAGCGGCAACAGCTCAAATTTGAAATCTGGCTCTCGGGCCCGAGTT  10350

Query  661    GTAATTTGTAGAGGATGCTTTTGGTGAGGTGCCTTCCGAGTTCCCTGGAACGGGACGCCA  720
              ||||||||||||||||||||||||||||||||||||||||||||||||||||||||||||
Sbjct  10351  GTAATTTGTAGAGGATGCTTTTGGTGAGGTGCCTTCCGAGTTCCCTGGAACGGGACGCCA  10410

Query  721    TAGAGGGTGAGAGCCCCGTCTGGTTGGACACCGATCCTCTGTAAAGCTCCTTCGACGAGT  780
              ||||||||||||||||||||||||||||||||||||||||||||||||||||||||||||
Sbjct  10411  TAGAGGGTGAGAGCCCCGTCTGGTTGGACACCGATCCTCTGTAAAGCTCCTTCGACGAGT  10470

Query  781    CGAGTAGTTTGGGAATGCTGCTCTAAATGGGAGGTATATGTCTTCTAAAGCTAAATACCG  840
              ||||||||||||||||||||||||||||||||||||||||||||||||||||||||||||
Sbjct  10471  CGAGTAGTTTGGGAATGCTGCTCTAAATGGGAGGTATATGTCTTCTAAAGCTAAATACCG  10530

Query  841    GCCAGAGACCGATAGCGCACAAGTAGAGTGATCGAAAGATGAAAAGAACTTTGAAAAGAG  900
              ||||||||||||||||||||||||||||||||||||||||||||||||||||||||||||
Sbjct  10531  GCCAGAGACCGATAGCGCACAAGTAGAGTGATCGAAAGATGAAAAGAACTTTGAAAAGAG  10590

Query  901    AGTTAAACAGTACGTGAAATTGTTGAAAGGGAAGCGCTTGTGACCAGACTTGGGCTTGGT  960
              ||||||| ||||||||||||||||||||||||||||||||||||||||||||||||||||
Sbjct  10591  AGTTAAAAAGTACGTGAAATTGTTGAAAGGGAAGCGCTTGTGACCAGACTTGGGCTTGGT  10650

Query  961    TGATCATCCGGGGTTCTCCCCGGTGCACTCTTCCGGCCCAGGCCAGCATCAGTTCGCCCT  1020
              ||||||||||||||||||||||||||||||||||||| ||||||||||||||||||||||
Sbjct  10651  TGATCATCCGGGGTTCTCCCCGGTGCACTCTTCCGGCTCAGGCCAGCATCAGTTCGCCCT  10710

Query  1021   GGGGGACAAAGGCTTCGGGAATGTGGCTCTCTCCGGGGAGTGTTATAGCCCGTTGCGTAA  1080
              |||||| ||||||||||||||||||||||||||||||||||||||||||||| |||||||
Sbjct  10711  GGGGGATAAAGGCTTCGGGAATGTGGCTCTCTCCGGGGAGTGTTATAGCCCGCTGCGTAA  10770

Query  1081   TACCCTGTGGCGGACTGAGGTTCGCGCATTCGCAAGGATGCTGGCGTAATGGTCATCAGT  1140
              ||||||||||||||||||||||||||||||||||||||||||||||||||||||||||||
Sbjct  10771  TACCCTGTGGCGGACTGAGGTTCGCGCATTCGCAAGGATGCTGGCGTAATGGTCATCAGT  10830

Query  1141   GACCCGTCTTGAAACACGGACCAAGGAGTCGTCTTCGTATGCGAGTGTTCGGGTGTCAAA  1200
              ||||||||||||||||||||||||||||||||||||||||||||||||||||||||||||
Sbjct  10831  GACCCGTCTTGAAACACGGACCAAGGAGTCGTCTTCGTATGCGAGTGTTCGGGTGTCAAA  10890

Query  1201   CCCCTACGCGAAATGAAAGTGAACGCAGGTGAGAGCTTCGGCGCATCATCGACCGATCCT  1260
              ||||||||||||||||||||||||||||||||||||||||||||||||||||||||||||
Sbjct  10891  CCCCTACGCGAAATGAAAGTGAACGCAGGTGAGAGCTTCGGCGCATCATCGACCGATCCT  10950

Query  1261   GATGTTATCGGATGGATTTGAGTAAGAGCATACGGGGCCGGACCCGAAAGAAGGTGAACT  1320
              |||||| |||||||||||||||||||||||||||||||||||||||||||||||||||||
Sbjct  10951  GATGTTTTCGGATGGATTTGAGTAAGAGCATACGGGGCCGGACCCGAAAGAAGGTGAACT  11010

Query  1321   ATGCCTGTGTAGGGTGAAGCCAGAGGAAACTCTGGTGGAGGCTCGCAGCGGTTCTGACGT  1380
              ||||||||||||||||||||||||||||||||||||||||||||||||||||||||||||
Sbjct  11011  ATGCCTGTGTAGGGTGAAGCCAGAGGAAACTCTGGTGGAGGCTCGCAGCGGTTCTGACGT  11070

Query  1381   GCAAATCGATCGTCAAACATGGGCATGGGGGCGAAAGACTAATCGAACCTTCTAGTAGCT  1440
              ||||||||||||||||||||||||||||||||||||||||||||||||||||||||||||
Sbjct  11071  GCAAATCGATCGTCAAACATGGGCATGGGGGCGAAAGACTAATCGAACCTTCTAGTAGCT  11130

Query  1441   GGTTTCCGCCGAAGTTTCCCTCAGGATAGCAGTGTTGAACTCAGTTTTATGAGGTAAAGC  1500
              ||||||||||||||||||||||||||||||||||||||||||||||||||||||||||||
Sbjct  11131  GGTTTCCGCCGAAGTTTCCCTCAGGATAGCAGTGTTGAACTCAGTTTTATGAGGTAAAGC  11190

Query  1501   GAATGATTAGGGACTCGGGGGCGCTATTTAGCCTTCATCCATTCTCAAACTTTAAATATG  1560
              ||||||||||||||||||||||||||||||||||||||||||||||||||||||||||||
Sbjct  11191  GAATGATTAGGGACTCGGGGGCGCTATTTAGCCTTCATCCATTCTCAAACTTTAAATATG  11250

Query  1561   TAAGAAGCCCTTGTTGCTTAATTGAACGTGGGCATTCGAATGAATCAACACTAGTGGGCC  1620
              ||||||||||||||||||||||||||||||||||||||||||||||||||||||||||||
Sbjct  11251  TAAGAAGCCCTTGTTGCTTAATTGAACGTGGGCATTCGAATGAATCAACACTAGTGGGCC  11310

Query  1621   ATTTTTGGTAAGCAGAACTGGCGATGCGGGATGAACCGAACGCGAGGTTAAGGTGCCAGA  1680
              ||||||||||||||||||||||||||||||||||||||||||||||||||||||||||||
Sbjct  11311  ATTTTTGGTAAGCAGAACTGGCGATGCGGGATGAACCGAACGCGAGGTTAAGGTGCCAGA  11370

Query  1681   GTAGACGCTCATCAGACACCACAAAAGGTGTTAGTACATCTTGACAGCAGGACGGTGGCC  1740
              ||||||||||||||||||||||||||||||||||||||||||||||||||||||||||||
Sbjct  11371  GTAGACGCTCATCAGACACCACAAAAGGTGTTAGTACATCTTGACAGCAGGACGGTGGCC  11430

Query  1741   ATGGAAGTCGGAATCCGCTAAGGACTGTGTAACAACTCACCTGCCGAATGTACTAGCCCT  1800
              ||||||||||||||||||||||||||||||||||||||||||||||||||||||||||||
Sbjct  11431  ATGGAAGTCGGAATCCGCTAAGGACTGTGTAACAACTCACCTGCCGAATGTACTAGCCCT  11490

Query  1801   GAAAATGGATGGCGCTCAAGCGTCTCACCCATACCTCGCCCTCAGGGTAGAAACGATGCC  1860
              ||||||||||||||||||||||||||||||||||||||||||||||||||||||||||||
Sbjct  11491  GAAAATGGATGGCGCTCAAGCGTCTCACCCATACCTCGCCCTCAGGGTAGAAACGATGCC  11550

Query  1861   CTGAGGAGTAGGCGGACGTGGAGGTCAGTGACGAAGCCTAGGGCGTGAGCCCGGGTTGAA  1920
              ||||||||||||||||||||||||||||||||||||||||||||||||||||||||||||
Sbjct  11551  CTGAGGAGTAGGCGGACGTGGAGGTCAGTGACGAAGCCTAGGGCGTGAGCCCGGGTTGAA  11610

Query  1921   CGGCCTCTAGTGC  1933
              |||||||||||||
Sbjct  11611  CGGCCTCTAGTGC  11623


 Score = 3489 bits (1889),  Expect = 0.0
 Identities = 1919/1933 (99%), Gaps = 4/1933 (0%)
 Strand=Plus/Plus

Query  1      CAAGGTCTCCGTTGGTGAACCAGCGGAGGGATCATTACCGAGTTATACAACTCATCAACC  60
              ||||||||||||||||||||||||||||||||||||||||||||||||||||||||||||
Sbjct  17665  CAAGGTCTCCGTTGGTGAACCAGCGGAGGGATCATTACCGAGTTATACAACTCATCAACC  17724

Query  61     CTGTGAACATACCTAAAACGTTGCTTCGGCGGGAACAGACGGCCCCGTAACACGGGCCGC  120
              ||||||||||||||||||||||||||||||||||||||||||||||||||||||||||||
Sbjct  17725  CTGTGAACATACCTAAAACGTTGCTTCGGCGGGAACAGACGGCCCCGTAACACGGGCCGC  17784

Query  121    CCCCGCCAGAGGACCCCCTAACTCTGTTTCTATTATGTTTCTTCTGAGTAAAACAAGCAA  180
              ||||||||||||| ||||||||||||||| ||| |||||| |||||||| ||||||||||
Sbjct  17785  CCCCGCCAGAGGA-CCCCTAACTCTGTTTTTATAATGTTT-TTCTGAGT-AAACAAGCAA  17841

Query  181    ATAAATTAAAACTTTCAACAACGGATCTCTTGGCTCTGGCATCGATGAAGAACGCAGCGA  240
              ||||||||||||||||||||||||||||||||||||||||||||||||||||||||||||
Sbjct  17842  ATAAATTAAAACTTTCAACAACGGATCTCTTGGCTCTGGCATCGATGAAGAACGCAGCGA  17901

Query  241    AATGCGATAAGTAATGTGAATTGCAGAATTCAGTGAATCATCGAATCTTTGAACGCACAT  300
              ||||||||||||||||||||||||||||||||||||||||||||||||||||||||||||
Sbjct  17902  AATGCGATAAGTAATGTGAATTGCAGAATTCAGTGAATCATCGAATCTTTGAACGCACAT  17961

Query  301    TGCGCCCGCCAGTATTCTGGCGGGCATGCCTGTTCGAGCGTCATTACAACCCTCAGGCCC  360
              ||||||||||||||||||||||||||||||||||||||||||||||||||||||||||||
Sbjct  17962  TGCGCCCGCCAGTATTCTGGCGGGCATGCCTGTTCGAGCGTCATTACAACCCTCAGGCCC  18021

Query  361    CCGGGCCTGGCGTTGGGGATCGGCGAGGCGCCCCCTGCGGGCACACGCCGTCCCCCAAAT  420
              ||||||||||||||||||||||||| |  ||||||||||||||||||||||||| |||||
Sbjct  18022  CCGGGCCTGGCGTTGGGGATCGGCG-GAAGCCCCCTGCGGGCACACGCCGTCCCTCAAAT  18080

Query  421    ACAGTGGCGGTCCCGCCGCAGCTTCCATTGCGTAGTAGCTAACACCTCGCAACTGGAGAG  480
              ||||||||||||||||||||||||||||||||||||||||||||||||||||||||||||
Sbjct  18081  ACAGTGGCGGTCCCGCCGCAGCTTCCATTGCGTAGTAGCTAACACCTCGCAACTGGAGAG  18140

Query  481    CGGCGCGGCCACGCCGTAAAACACCCAACTTCTGAATGTTGACCTCGAATCAGGTAGGAA  540
              ||||||||||||||||||||||||||||||||||||||||||||||||||||||||||||
Sbjct  18141  CGGCGCGGCCACGCCGTAAAACACCCAACTTCTGAATGTTGACCTCGAATCAGGTAGGAA  18200

Query  541    TACCCGCTGAACTTAAGCATATCAATAAGCGGAGGAAAAGAAACCAACAGGGATTGCCCC  600
              ||||||||||||||||||||||||||||||||||||||||||||||||||||||||||||
Sbjct  18201  TACCCGCTGAACTTAAGCATATCAATAAGCGGAGGAAAAGAAACCAACAGGGATTGCCCC  18260

Query  601    AGTAACGGCGAGTGAAGCGGCAACAGCTCAAATTTGAAATCTGGCTCTCGGGCCCGAGTT  660
              ||||||||||||||||||||||||||||||||||||||||||||||||||||||||||||
Sbjct  18261  AGTAACGGCGAGTGAAGCGGCAACAGCTCAAATTTGAAATCTGGCTCTCGGGCCCGAGTT  18320

Query  661    GTAATTTGTAGAGGATGCTTTTGGTGAGGTGCCTTCCGAGTTCCCTGGAACGGGACGCCA  720
              ||||||||||||||||||||||||||||||||||||||||||||||||||||||||||||
Sbjct  18321  GTAATTTGTAGAGGATGCTTTTGGTGAGGTGCCTTCCGAGTTCCCTGGAACGGGACGCCA  18380

Query  721    TAGAGGGTGAGAGCCCCGTCTGGTTGGACACCGATCCTCTGTAAAGCTCCTTCGACGAGT  780
              ||||||||||||||||||||||||||||||||||||||||||||||||||||||||||||
Sbjct  18381  TAGAGGGTGAGAGCCCCGTCTGGTTGGACACCGATCCTCTGTAAAGCTCCTTCGACGAGT  18440

Query  781    CGAGTAGTTTGGGAATGCTGCTCTAAATGGGAGGTATATGTCTTCTAAAGCTAAATACCG  840
              ||||||||||||||||||||||||||||||||||||||||||||||||||||||||||||
Sbjct  18441  CGAGTAGTTTGGGAATGCTGCTCTAAATGGGAGGTATATGTCTTCTAAAGCTAAATACCG  18500

Query  841    GCCAGAGACCGATAGCGCACAAGTAGAGTGATCGAAAGATGAAAAGAACTTTGAAAAGAG  900
              ||||||||||||||||||||||||||||||||||||||||||||||||||||||||||||
Sbjct  18501  GCCAGAGACCGATAGCGCACAAGTAGAGTGATCGAAAGATGAAAAGAACTTTGAAAAGAG  18560

Query  901    AGTTAAACAGTACGTGAAATTGTTGAAAGGGAAGCGCTTGTGACCAGACTTGGGCTTGGT  960
              ||||||| ||||||||||||||||||||||||||||||||||||||||||||||||||||
Sbjct  18561  AGTTAAAAAGTACGTGAAATTGTTGAAAGGGAAGCGCTTGTGACCAGACTTGGGCTTGGT  18620

Query  961    TGATCATCCGGGGTTCTCCCCGGTGCACTCTTCCGGCCCAGGCCAGCATCAGTTCGCCCT  1020
              ||||||||||||||||||||||||||||||||||||| ||||||||||||||||||||||
Sbjct  18621  TGATCATCCGGGGTTCTCCCCGGTGCACTCTTCCGGCTCAGGCCAGCATCAGTTCGCCCT  18680

Query  1021   GGGGGACAAAGGCTTCGGGAATGTGGCTCTCTCCGGGGAGTGTTATAGCCCGTTGCGTAA  1080
              |||||| ||||||||||||||||||||||||||||||||||||||||||||| |||||||
Sbjct  18681  GGGGGATAAAGGCTTCGGGAATGTGGCTCTCTCCGGGGAGTGTTATAGCCCGCTGCGTAA  18740

Query  1081   TACCCTGTGGCGGACTGAGGTTCGCGCATTCGCAAGGATGCTGGCGTAATGGTCATCAGT  1140
              ||||||||||||||||||||||||||||||||||||||||||||||||||||||||||||
Sbjct  18741  TACCCTGTGGCGGACTGAGGTTCGCGCATTCGCAAGGATGCTGGCGTAATGGTCATCAGT  18800

Query  1141   GACCCGTCTTGAAACACGGACCAAGGAGTCGTCTTCGTATGCGAGTGTTCGGGTGTCAAA  1200
              ||||||||||||||||||||||||||||||||||||||||||||||||||||||||||||
Sbjct  18801  GACCCGTCTTGAAACACGGACCAAGGAGTCGTCTTCGTATGCGAGTGTTCGGGTGTCAAA  18860

Query  1201   CCCCTACGCGAAATGAAAGTGAACGCAGGTGAGAGCTTCGGCGCATCATCGACCGATCCT  1260
              ||||||||||||||||||||||||||||||||||||||||||||||||||||||||||||
Sbjct  18861  CCCCTACGCGAAATGAAAGTGAACGCAGGTGAGAGCTTCGGCGCATCATCGACCGATCCT  18920

Query  1261   GATGTTATCGGATGGATTTGAGTAAGAGCATACGGGGCCGGACCCGAAAGAAGGTGAACT  1320
              |||||| |||||||||||||||||||||||||||||||||||||||||||||||||||||
Sbjct  18921  GATGTTTTCGGATGGATTTGAGTAAGAGCATACGGGGCCGGACCCGAAAGAAGGTGAACT  18980

Query  1321   ATGCCTGTGTAGGGTGAAGCCAGAGGAAACTCTGGTGGAGGCTCGCAGCGGTTCTGACGT  1380
              ||||||||||||||||||||||||||||||||||||||||||||||||||||||||||||
Sbjct  18981  ATGCCTGTGTAGGGTGAAGCCAGAGGAAACTCTGGTGGAGGCTCGCAGCGGTTCTGACGT  19040

Query  1381   GCAAATCGATCGTCAAACATGGGCATGGGGGCGAAAGACTAATCGAACCTTCTAGTAGCT  1440
              ||||||||||||||||||||||||||||||||||||||||||||||||||||||||||||
Sbjct  19041  GCAAATCGATCGTCAAACATGGGCATGGGGGCGAAAGACTAATCGAACCTTCTAGTAGCT  19100

Query  1441   GGTTTCCGCCGAAGTTTCCCTCAGGATAGCAGTGTTGAACTCAGTTTTATGAGGTAAAGC  1500
              ||||||||||||||||||||||||||||||||||||||||||||||||||||||||||||
Sbjct  19101  GGTTTCCGCCGAAGTTTCCCTCAGGATAGCAGTGTTGAACTCAGTTTTATGAGGTAAAGC  19160

Query  1501   GAATGATTAGGGACTCGGGGGCGCTATTTAGCCTTCATCCATTCTCAAACTTTAAATATG  1560
              ||||||||||||||||||||||||||||||||||||||||||||||||||||||||||||
Sbjct  19161  GAATGATTAGGGACTCGGGGGCGCTATTTAGCCTTCATCCATTCTCAAACTTTAAATATG  19220

Query  1561   TAAGAAGCCCTTGTTGCTTAATTGAACGTGGGCATTCGAATGAATCAACACTAGTGGGCC  1620
              ||||||||||||||||||||||||||||||||||||||||||||||||||||||||||||
Sbjct  19221  TAAGAAGCCCTTGTTGCTTAATTGAACGTGGGCATTCGAATGAATCAACACTAGTGGGCC  19280

Query  1621   ATTTTTGGTAAGCAGAACTGGCGATGCGGGATGAACCGAACGCGAGGTTAAGGTGCCAGA  1680
              ||||||||||||||||||||||||||||||||||||||||||||||||||||||||||||
Sbjct  19281  ATTTTTGGTAAGCAGAACTGGCGATGCGGGATGAACCGAACGCGAGGTTAAGGTGCCAGA  19340

Query  1681   GTAGACGCTCATCAGACACCACAAAAGGTGTTAGTACATCTTGACAGCAGGACGGTGGCC  1740
              ||||||||||||||||||||||||||||||||||||||||||||||||||||||||||||
Sbjct  19341  GTAGACGCTCATCAGACACCACAAAAGGTGTTAGTACATCTTGACAGCAGGACGGTGGCC  19400

Query  1741   ATGGAAGTCGGAATCCGCTAAGGACTGTGTAACAACTCACCTGCCGAATGTACTAGCCCT  1800
              ||||||||||||||||||||||||||||||||||||||||||||||||||||||||||||
Sbjct  19401  ATGGAAGTCGGAATCCGCTAAGGACTGTGTAACAACTCACCTGCCGAATGTACTAGCCCT  19460

Query  1801   GAAAATGGATGGCGCTCAAGCGTCTCACCCATACCTCGCCCTCAGGGTAGAAACGATGCC  1860
              ||||||||||||||||||||||||||||||||||||||||||||||||||||||||||||
Sbjct  19461  GAAAATGGATGGCGCTCAAGCGTCTCACCCATACCTCGCCCTCAGGGTAGAAACGATGCC  19520

Query  1861   CTGAGGAGTAGGCGGACGTGGAGGTCAGTGACGAAGCCTAGGGCGTGAGCCCGGGTTGAA  1920
              ||||||||||||||||||||||||||||||||||||||||||||||||||||||||||||
Sbjct  19521  CTGAGGAGTAGGCGGACGTGGAGGTCAGTGACGAAGCCTAGGGCGTGAGCCCGGGTTGAA  19580

Query  1921   CGGCCTCTAGTGC  1933
              |||||||||||||
Sbjct  19581  CGGCCTCTAGTGC  19593


 Score = 3489 bits (1889),  Expect = 0.0
 Identities = 1919/1933 (99%), Gaps = 4/1933 (0%)
 Strand=Plus/Plus

Query  1      CAAGGTCTCCGTTGGTGAACCAGCGGAGGGATCATTACCGAGTTATACAACTCATCAACC  60
              ||||||||||||||||||||||||||||||||||||||||||||||||||||||||||||
Sbjct  25635  CAAGGTCTCCGTTGGTGAACCAGCGGAGGGATCATTACCGAGTTATACAACTCATCAACC  25694

Query  61     CTGTGAACATACCTAAAACGTTGCTTCGGCGGGAACAGACGGCCCCGTAACACGGGCCGC  120
              ||||||||||||||||||||||||||||||||||||||||||||||||||||||||||||
Sbjct  25695  CTGTGAACATACCTAAAACGTTGCTTCGGCGGGAACAGACGGCCCCGTAACACGGGCCGC  25754

Query  121    CCCCGCCAGAGGACCCCCTAACTCTGTTTCTATTATGTTTCTTCTGAGTAAAACAAGCAA  180
              ||||||||||||| ||||||||||||||| ||| |||||| |||||||| ||||||||||
Sbjct  25755  CCCCGCCAGAGGA-CCCCTAACTCTGTTTTTATAATGTTT-TTCTGAGT-AAACAAGCAA  25811

Query  181    ATAAATTAAAACTTTCAACAACGGATCTCTTGGCTCTGGCATCGATGAAGAACGCAGCGA  240
              ||||||||||||||||||||||||||||||||||||||||||||||||||||||||||||
Sbjct  25812  ATAAATTAAAACTTTCAACAACGGATCTCTTGGCTCTGGCATCGATGAAGAACGCAGCGA  25871

Query  241    AATGCGATAAGTAATGTGAATTGCAGAATTCAGTGAATCATCGAATCTTTGAACGCACAT  300
              ||||||||||||||||||||||||||||||||||||||||||||||||||||||||||||
Sbjct  25872  AATGCGATAAGTAATGTGAATTGCAGAATTCAGTGAATCATCGAATCTTTGAACGCACAT  25931

Query  301    TGCGCCCGCCAGTATTCTGGCGGGCATGCCTGTTCGAGCGTCATTACAACCCTCAGGCCC  360
              ||||||||||||||||||||||||||||||||||||||||||||||||||||||||||||
Sbjct  25932  TGCGCCCGCCAGTATTCTGGCGGGCATGCCTGTTCGAGCGTCATTACAACCCTCAGGCCC  25991

Query  361    CCGGGCCTGGCGTTGGGGATCGGCGAGGCGCCCCCTGCGGGCACACGCCGTCCCCCAAAT  420
              ||||||||||||||||||||||||| |  ||||||||||||||||||||||||| |||||
Sbjct  25992  CCGGGCCTGGCGTTGGGGATCGGCG-GAAGCCCCCTGCGGGCACACGCCGTCCCTCAAAT  26050

Query  421    ACAGTGGCGGTCCCGCCGCAGCTTCCATTGCGTAGTAGCTAACACCTCGCAACTGGAGAG  480
              ||||||||||||||||||||||||||||||||||||||||||||||||||||||||||||
Sbjct  26051  ACAGTGGCGGTCCCGCCGCAGCTTCCATTGCGTAGTAGCTAACACCTCGCAACTGGAGAG  26110

Query  481    CGGCGCGGCCACGCCGTAAAACACCCAACTTCTGAATGTTGACCTCGAATCAGGTAGGAA  540
              ||||||||||||||||||||||||||||||||||||||||||||||||||||||||||||
Sbjct  26111  CGGCGCGGCCACGCCGTAAAACACCCAACTTCTGAATGTTGACCTCGAATCAGGTAGGAA  26170

Query  541    TACCCGCTGAACTTAAGCATATCAATAAGCGGAGGAAAAGAAACCAACAGGGATTGCCCC  600
              ||||||||||||||||||||||||||||||||||||||||||||||||||||||||||||
Sbjct  26171  TACCCGCTGAACTTAAGCATATCAATAAGCGGAGGAAAAGAAACCAACAGGGATTGCCCC  26230

Query  601    AGTAACGGCGAGTGAAGCGGCAACAGCTCAAATTTGAAATCTGGCTCTCGGGCCCGAGTT  660
              ||||||||||||||||||||||||||||||||||||||||||||||||||||||||||||
Sbjct  26231  AGTAACGGCGAGTGAAGCGGCAACAGCTCAAATTTGAAATCTGGCTCTCGGGCCCGAGTT  26290

Query  661    GTAATTTGTAGAGGATGCTTTTGGTGAGGTGCCTTCCGAGTTCCCTGGAACGGGACGCCA  720
              ||||||||||||||||||||||||||||||||||||||||||||||||||||||||||||
Sbjct  26291  GTAATTTGTAGAGGATGCTTTTGGTGAGGTGCCTTCCGAGTTCCCTGGAACGGGACGCCA  26350

Query  721    TAGAGGGTGAGAGCCCCGTCTGGTTGGACACCGATCCTCTGTAAAGCTCCTTCGACGAGT  780
              ||||||||||||||||||||||||||||||||||||||||||||||||||||||||||||
Sbjct  26351  TAGAGGGTGAGAGCCCCGTCTGGTTGGACACCGATCCTCTGTAAAGCTCCTTCGACGAGT  26410

Query  781    CGAGTAGTTTGGGAATGCTGCTCTAAATGGGAGGTATATGTCTTCTAAAGCTAAATACCG  840
              ||||||||||||||||||||||||||||||||||||||||||||||||||||||||||||
Sbjct  26411  CGAGTAGTTTGGGAATGCTGCTCTAAATGGGAGGTATATGTCTTCTAAAGCTAAATACCG  26470

Query  841    GCCAGAGACCGATAGCGCACAAGTAGAGTGATCGAAAGATGAAAAGAACTTTGAAAAGAG  900
              ||||||||||||||||||||||||||||||||||||||||||||||||||||||||||||
Sbjct  26471  GCCAGAGACCGATAGCGCACAAGTAGAGTGATCGAAAGATGAAAAGAACTTTGAAAAGAG  26530

Query  901    AGTTAAACAGTACGTGAAATTGTTGAAAGGGAAGCGCTTGTGACCAGACTTGGGCTTGGT  960
              ||||||| ||||||||||||||||||||||||||||||||||||||||||||||||||||
Sbjct  26531  AGTTAAAAAGTACGTGAAATTGTTGAAAGGGAAGCGCTTGTGACCAGACTTGGGCTTGGT  26590

Query  961    TGATCATCCGGGGTTCTCCCCGGTGCACTCTTCCGGCCCAGGCCAGCATCAGTTCGCCCT  1020
              ||||||||||||||||||||||||||||||||||||| ||||||||||||||||||||||
Sbjct  26591  TGATCATCCGGGGTTCTCCCCGGTGCACTCTTCCGGCTCAGGCCAGCATCAGTTCGCCCT  26650

Query  1021   GGGGGACAAAGGCTTCGGGAATGTGGCTCTCTCCGGGGAGTGTTATAGCCCGTTGCGTAA  1080
              |||||| ||||||||||||||||||||||||||||||||||||||||||||| |||||||
Sbjct  26651  GGGGGATAAAGGCTTCGGGAATGTGGCTCTCTCCGGGGAGTGTTATAGCCCGCTGCGTAA  26710

Query  1081   TACCCTGTGGCGGACTGAGGTTCGCGCATTCGCAAGGATGCTGGCGTAATGGTCATCAGT  1140
              ||||||||||||||||||||||||||||||||||||||||||||||||||||||||||||
Sbjct  26711  TACCCTGTGGCGGACTGAGGTTCGCGCATTCGCAAGGATGCTGGCGTAATGGTCATCAGT  26770

Query  1141   GACCCGTCTTGAAACACGGACCAAGGAGTCGTCTTCGTATGCGAGTGTTCGGGTGTCAAA  1200
              ||||||||||||||||||||||||||||||||||||||||||||||||||||||||||||
Sbjct  26771  GACCCGTCTTGAAACACGGACCAAGGAGTCGTCTTCGTATGCGAGTGTTCGGGTGTCAAA  26830

Query  1201   CCCCTACGCGAAATGAAAGTGAACGCAGGTGAGAGCTTCGGCGCATCATCGACCGATCCT  1260
              ||||||||||||||||||||||||||||||||||||||||||||||||||||||||||||
Sbjct  26831  CCCCTACGCGAAATGAAAGTGAACGCAGGTGAGAGCTTCGGCGCATCATCGACCGATCCT  26890

Query  1261   GATGTTATCGGATGGATTTGAGTAAGAGCATACGGGGCCGGACCCGAAAGAAGGTGAACT  1320
              |||||| |||||||||||||||||||||||||||||||||||||||||||||||||||||
Sbjct  26891  GATGTTTTCGGATGGATTTGAGTAAGAGCATACGGGGCCGGACCCGAAAGAAGGTGAACT  26950

Query  1321   ATGCCTGTGTAGGGTGAAGCCAGAGGAAACTCTGGTGGAGGCTCGCAGCGGTTCTGACGT  1380
              ||||||||||||||||||||||||||||||||||||||||||||||||||||||||||||
Sbjct  26951  ATGCCTGTGTAGGGTGAAGCCAGAGGAAACTCTGGTGGAGGCTCGCAGCGGTTCTGACGT  27010

Query  1381   GCAAATCGATCGTCAAACATGGGCATGGGGGCGAAAGACTAATCGAACCTTCTAGTAGCT  1440
              ||||||||||||||||||||||||||||||||||||||||||||||||||||||||||||
Sbjct  27011  GCAAATCGATCGTCAAACATGGGCATGGGGGCGAAAGACTAATCGAACCTTCTAGTAGCT  27070

Query  1441   GGTTTCCGCCGAAGTTTCCCTCAGGATAGCAGTGTTGAACTCAGTTTTATGAGGTAAAGC  1500
              ||||||||||||||||||||||||||||||||||||||||||||||||||||||||||||
Sbjct  27071  GGTTTCCGCCGAAGTTTCCCTCAGGATAGCAGTGTTGAACTCAGTTTTATGAGGTAAAGC  27130

Query  1501   GAATGATTAGGGACTCGGGGGCGCTATTTAGCCTTCATCCATTCTCAAACTTTAAATATG  1560
              ||||||||||||||||||||||||||||||||||||||||||||||||||||||||||||
Sbjct  27131  GAATGATTAGGGACTCGGGGGCGCTATTTAGCCTTCATCCATTCTCAAACTTTAAATATG  27190

Query  1561   TAAGAAGCCCTTGTTGCTTAATTGAACGTGGGCATTCGAATGAATCAACACTAGTGGGCC  1620
              ||||||||||||||||||||||||||||||||||||||||||||||||||||||||||||
Sbjct  27191  TAAGAAGCCCTTGTTGCTTAATTGAACGTGGGCATTCGAATGAATCAACACTAGTGGGCC  27250

Query  1621   ATTTTTGGTAAGCAGAACTGGCGATGCGGGATGAACCGAACGCGAGGTTAAGGTGCCAGA  1680
              ||||||||||||||||||||||||||||||||||||||||||||||||||||||||||||
Sbjct  27251  ATTTTTGGTAAGCAGAACTGGCGATGCGGGATGAACCGAACGCGAGGTTAAGGTGCCAGA  27310

Query  1681   GTAGACGCTCATCAGACACCACAAAAGGTGTTAGTACATCTTGACAGCAGGACGGTGGCC  1740
              ||||||||||||||||||||||||||||||||||||||||||||||||||||||||||||
Sbjct  27311  GTAGACGCTCATCAGACACCACAAAAGGTGTTAGTACATCTTGACAGCAGGACGGTGGCC  27370

Query  1741   ATGGAAGTCGGAATCCGCTAAGGACTGTGTAACAACTCACCTGCCGAATGTACTAGCCCT  1800
              ||||||||||||||||||||||||||||||||||||||||||||||||||||||||||||
Sbjct  27371  ATGGAAGTCGGAATCCGCTAAGGACTGTGTAACAACTCACCTGCCGAATGTACTAGCCCT  27430

Query  1801   GAAAATGGATGGCGCTCAAGCGTCTCACCCATACCTCGCCCTCAGGGTAGAAACGATGCC  1860
              ||||||||||||||||||||||||||||||||||||||||||||||||||||||||||||
Sbjct  27431  GAAAATGGATGGCGCTCAAGCGTCTCACCCATACCTCGCCCTCAGGGTAGAAACGATGCC  27490

Query  1861   CTGAGGAGTAGGCGGACGTGGAGGTCAGTGACGAAGCCTAGGGCGTGAGCCCGGGTTGAA  1920
              ||||||||||||||||||||||||||||||||||||||||||||||||||||||||||||
Sbjct  27491  CTGAGGAGTAGGCGGACGTGGAGGTCAGTGACGAAGCCTAGGGCGTGAGCCCGGGTTGAA  27550

Query  1921   CGGCCTCTAGTGC  1933
              |||||||||||||
Sbjct  27551  CGGCCTCTAGTGC  27563


 Score = 3489 bits (1889),  Expect = 0.0
 Identities = 1919/1933 (99%), Gaps = 4/1933 (0%)
 Strand=Plus/Plus

Query  1      CAAGGTCTCCGTTGGTGAACCAGCGGAGGGATCATTACCGAGTTATACAACTCATCAACC  60
              ||||||||||||||||||||||||||||||||||||||||||||||||||||||||||||
Sbjct  33605  CAAGGTCTCCGTTGGTGAACCAGCGGAGGGATCATTACCGAGTTATACAACTCATCAACC  33664

Query  61     CTGTGAACATACCTAAAACGTTGCTTCGGCGGGAACAGACGGCCCCGTAACACGGGCCGC  120
              ||||||||||||||||||||||||||||||||||||||||||||||||||||||||||||
Sbjct  33665  CTGTGAACATACCTAAAACGTTGCTTCGGCGGGAACAGACGGCCCCGTAACACGGGCCGC  33724

Query  121    CCCCGCCAGAGGACCCCCTAACTCTGTTTCTATTATGTTTCTTCTGAGTAAAACAAGCAA  180
              ||||||||||||| ||||||||||||||| ||| |||||| |||||||| ||||||||||
Sbjct  33725  CCCCGCCAGAGGA-CCCCTAACTCTGTTTTTATAATGTTT-TTCTGAGT-AAACAAGCAA  33781

Query  181    ATAAATTAAAACTTTCAACAACGGATCTCTTGGCTCTGGCATCGATGAAGAACGCAGCGA  240
              ||||||||||||||||||||||||||||||||||||||||||||||||||||||||||||
Sbjct  33782  ATAAATTAAAACTTTCAACAACGGATCTCTTGGCTCTGGCATCGATGAAGAACGCAGCGA  33841

Query  241    AATGCGATAAGTAATGTGAATTGCAGAATTCAGTGAATCATCGAATCTTTGAACGCACAT  300
              ||||||||||||||||||||||||||||||||||||||||||||||||||||||||||||
Sbjct  33842  AATGCGATAAGTAATGTGAATTGCAGAATTCAGTGAATCATCGAATCTTTGAACGCACAT  33901

Query  301    TGCGCCCGCCAGTATTCTGGCGGGCATGCCTGTTCGAGCGTCATTACAACCCTCAGGCCC  360
              ||||||||||||||||||||||||||||||||||||||||||||||||||||||||||||
Sbjct  33902  TGCGCCCGCCAGTATTCTGGCGGGCATGCCTGTTCGAGCGTCATTACAACCCTCAGGCCC  33961

Query  361    CCGGGCCTGGCGTTGGGGATCGGCGAGGCGCCCCCTGCGGGCACACGCCGTCCCCCAAAT  420
              ||||||||||||||||||||||||| |  ||||||||||||||||||||||||| |||||
Sbjct  33962  CCGGGCCTGGCGTTGGGGATCGGCG-GAAGCCCCCTGCGGGCACACGCCGTCCCTCAAAT  34020

Query  421    ACAGTGGCGGTCCCGCCGCAGCTTCCATTGCGTAGTAGCTAACACCTCGCAACTGGAGAG  480
              ||||||||||||||||||||||||||||||||||||||||||||||||||||||||||||
Sbjct  34021  ACAGTGGCGGTCCCGCCGCAGCTTCCATTGCGTAGTAGCTAACACCTCGCAACTGGAGAG  34080

Query  481    CGGCGCGGCCACGCCGTAAAACACCCAACTTCTGAATGTTGACCTCGAATCAGGTAGGAA  540
              ||||||||||||||||||||||||||||||||||||||||||||||||||||||||||||
Sbjct  34081  CGGCGCGGCCACGCCGTAAAACACCCAACTTCTGAATGTTGACCTCGAATCAGGTAGGAA  34140

Query  541    TACCCGCTGAACTTAAGCATATCAATAAGCGGAGGAAAAGAAACCAACAGGGATTGCCCC  600
              ||||||||||||||||||||||||||||||||||||||||||||||||||||||||||||
Sbjct  34141  TACCCGCTGAACTTAAGCATATCAATAAGCGGAGGAAAAGAAACCAACAGGGATTGCCCC  34200

Query  601    AGTAACGGCGAGTGAAGCGGCAACAGCTCAAATTTGAAATCTGGCTCTCGGGCCCGAGTT  660
              ||||||||||||||||||||||||||||||||||||||||||||||||||||||||||||
Sbjct  34201  AGTAACGGCGAGTGAAGCGGCAACAGCTCAAATTTGAAATCTGGCTCTCGGGCCCGAGTT  34260

Query  661    GTAATTTGTAGAGGATGCTTTTGGTGAGGTGCCTTCCGAGTTCCCTGGAACGGGACGCCA  720
              ||||||||||||||||||||||||||||||||||||||||||||||||||||||||||||
Sbjct  34261  GTAATTTGTAGAGGATGCTTTTGGTGAGGTGCCTTCCGAGTTCCCTGGAACGGGACGCCA  34320

Query  721    TAGAGGGTGAGAGCCCCGTCTGGTTGGACACCGATCCTCTGTAAAGCTCCTTCGACGAGT  780
              ||||||||||||||||||||||||||||||||||||||||||||||||||||||||||||
Sbjct  34321  TAGAGGGTGAGAGCCCCGTCTGGTTGGACACCGATCCTCTGTAAAGCTCCTTCGACGAGT  34380

Query  781    CGAGTAGTTTGGGAATGCTGCTCTAAATGGGAGGTATATGTCTTCTAAAGCTAAATACCG  840
              ||||||||||||||||||||||||||||||||||||||||||||||||||||||||||||
Sbjct  34381  CGAGTAGTTTGGGAATGCTGCTCTAAATGGGAGGTATATGTCTTCTAAAGCTAAATACCG  34440

Query  841    GCCAGAGACCGATAGCGCACAAGTAGAGTGATCGAAAGATGAAAAGAACTTTGAAAAGAG  900
              ||||||||||||||||||||||||||||||||||||||||||||||||||||||||||||
Sbjct  34441  GCCAGAGACCGATAGCGCACAAGTAGAGTGATCGAAAGATGAAAAGAACTTTGAAAAGAG  34500

Query  901    AGTTAAACAGTACGTGAAATTGTTGAAAGGGAAGCGCTTGTGACCAGACTTGGGCTTGGT  960
              ||||||| ||||||||||||||||||||||||||||||||||||||||||||||||||||
Sbjct  34501  AGTTAAAAAGTACGTGAAATTGTTGAAAGGGAAGCGCTTGTGACCAGACTTGGGCTTGGT  34560

Query  961    TGATCATCCGGGGTTCTCCCCGGTGCACTCTTCCGGCCCAGGCCAGCATCAGTTCGCCCT  1020
              ||||||||||||||||||||||||||||||||||||| ||||||||||||||||||||||
Sbjct  34561  TGATCATCCGGGGTTCTCCCCGGTGCACTCTTCCGGCTCAGGCCAGCATCAGTTCGCCCT  34620

Query  1021   GGGGGACAAAGGCTTCGGGAATGTGGCTCTCTCCGGGGAGTGTTATAGCCCGTTGCGTAA  1080
              |||||| ||||||||||||||||||||||||||||||||||||||||||||| |||||||
Sbjct  34621  GGGGGATAAAGGCTTCGGGAATGTGGCTCTCTCCGGGGAGTGTTATAGCCCGCTGCGTAA  34680

Query  1081   TACCCTGTGGCGGACTGAGGTTCGCGCATTCGCAAGGATGCTGGCGTAATGGTCATCAGT  1140
              ||||||||||||||||||||||||||||||||||||||||||||||||||||||||||||
Sbjct  34681  TACCCTGTGGCGGACTGAGGTTCGCGCATTCGCAAGGATGCTGGCGTAATGGTCATCAGT  34740

Query  1141   GACCCGTCTTGAAACACGGACCAAGGAGTCGTCTTCGTATGCGAGTGTTCGGGTGTCAAA  1200
              ||||||||||||||||||||||||||||||||||||||||||||||||||||||||||||
Sbjct  34741  GACCCGTCTTGAAACACGGACCAAGGAGTCGTCTTCGTATGCGAGTGTTCGGGTGTCAAA  34800

Query  1201   CCCCTACGCGAAATGAAAGTGAACGCAGGTGAGAGCTTCGGCGCATCATCGACCGATCCT  1260
              ||||||||||||||||||||||||||||||||||||||||||||||||||||||||||||
Sbjct  34801  CCCCTACGCGAAATGAAAGTGAACGCAGGTGAGAGCTTCGGCGCATCATCGACCGATCCT  34860

Query  1261   GATGTTATCGGATGGATTTGAGTAAGAGCATACGGGGCCGGACCCGAAAGAAGGTGAACT  1320
              |||||| |||||||||||||||||||||||||||||||||||||||||||||||||||||
Sbjct  34861  GATGTTTTCGGATGGATTTGAGTAAGAGCATACGGGGCCGGACCCGAAAGAAGGTGAACT  34920

Query  1321   ATGCCTGTGTAGGGTGAAGCCAGAGGAAACTCTGGTGGAGGCTCGCAGCGGTTCTGACGT  1380
              ||||||||||||||||||||||||||||||||||||||||||||||||||||||||||||
Sbjct  34921  ATGCCTGTGTAGGGTGAAGCCAGAGGAAACTCTGGTGGAGGCTCGCAGCGGTTCTGACGT  34980

Query  1381   GCAAATCGATCGTCAAACATGGGCATGGGGGCGAAAGACTAATCGAACCTTCTAGTAGCT  1440
              ||||||||||||||||||||||||||||||||||||||||||||||||||||||||||||
Sbjct  34981  GCAAATCGATCGTCAAACATGGGCATGGGGGCGAAAGACTAATCGAACCTTCTAGTAGCT  35040

Query  1441   GGTTTCCGCCGAAGTTTCCCTCAGGATAGCAGTGTTGAACTCAGTTTTATGAGGTAAAGC  1500
              ||||||||||||||||||||||||||||||||||||||||||||||||||||||||||||
Sbjct  35041  GGTTTCCGCCGAAGTTTCCCTCAGGATAGCAGTGTTGAACTCAGTTTTATGAGGTAAAGC  35100

Query  1501   GAATGATTAGGGACTCGGGGGCGCTATTTAGCCTTCATCCATTCTCAAACTTTAAATATG  1560
              ||||||||||||||||||||||||||||||||||||||||||||||||||||||||||||
Sbjct  35101  GAATGATTAGGGACTCGGGGGCGCTATTTAGCCTTCATCCATTCTCAAACTTTAAATATG  35160

Query  1561   TAAGAAGCCCTTGTTGCTTAATTGAACGTGGGCATTCGAATGAATCAACACTAGTGGGCC  1620
              ||||||||||||||||||||||||||||||||||||||||||||||||||||||||||||
Sbjct  35161  TAAGAAGCCCTTGTTGCTTAATTGAACGTGGGCATTCGAATGAATCAACACTAGTGGGCC  35220

Query  1621   ATTTTTGGTAAGCAGAACTGGCGATGCGGGATGAACCGAACGCGAGGTTAAGGTGCCAGA  1680
              ||||||||||||||||||||||||||||||||||||||||||||||||||||||||||||
Sbjct  35221  ATTTTTGGTAAGCAGAACTGGCGATGCGGGATGAACCGAACGCGAGGTTAAGGTGCCAGA  35280

Query  1681   GTAGACGCTCATCAGACACCACAAAAGGTGTTAGTACATCTTGACAGCAGGACGGTGGCC  1740
              ||||||||||||||||||||||||||||||||||||||||||||||||||||||||||||
Sbjct  35281  GTAGACGCTCATCAGACACCACAAAAGGTGTTAGTACATCTTGACAGCAGGACGGTGGCC  35340

Query  1741   ATGGAAGTCGGAATCCGCTAAGGACTGTGTAACAACTCACCTGCCGAATGTACTAGCCCT  1800
              ||||||||||||||||||||||||||||||||||||||||||||||||||||||||||||
Sbjct  35341  ATGGAAGTCGGAATCCGCTAAGGACTGTGTAACAACTCACCTGCCGAATGTACTAGCCCT  35400

Query  1801   GAAAATGGATGGCGCTCAAGCGTCTCACCCATACCTCGCCCTCAGGGTAGAAACGATGCC  1860
              ||||||||||||||||||||||||||||||||||||||||||||||||||||||||||||
Sbjct  35401  GAAAATGGATGGCGCTCAAGCGTCTCACCCATACCTCGCCCTCAGGGTAGAAACGATGCC  35460

Query  1861   CTGAGGAGTAGGCGGACGTGGAGGTCAGTGACGAAGCCTAGGGCGTGAGCCCGGGTTGAA  1920
              ||||||||||||||||||||||||||||||||||||||||||||||||||||||||||||
Sbjct  35461  CTGAGGAGTAGGCGGACGTGGAGGTCAGTGACGAAGCCTAGGGCGTGAGCCCGGGTTGAA  35520

Query  1921   CGGCCTCTAGTGC  1933
              |||||||||||||
Sbjct  35521  CGGCCTCTAGTGC  35533


 Score = 3489 bits (1889),  Expect = 0.0
 Identities = 1919/1933 (99%), Gaps = 4/1933 (0%)
 Strand=Plus/Plus

Query  1      CAAGGTCTCCGTTGGTGAACCAGCGGAGGGATCATTACCGAGTTATACAACTCATCAACC  60
              ||||||||||||||||||||||||||||||||||||||||||||||||||||||||||||
Sbjct  41575  CAAGGTCTCCGTTGGTGAACCAGCGGAGGGATCATTACCGAGTTATACAACTCATCAACC  41634

Query  61     CTGTGAACATACCTAAAACGTTGCTTCGGCGGGAACAGACGGCCCCGTAACACGGGCCGC  120
              ||||||||||||||||||||||||||||||||||||||||||||||||||||||||||||
Sbjct  41635  CTGTGAACATACCTAAAACGTTGCTTCGGCGGGAACAGACGGCCCCGTAACACGGGCCGC  41694

Query  121    CCCCGCCAGAGGACCCCCTAACTCTGTTTCTATTATGTTTCTTCTGAGTAAAACAAGCAA  180
              ||||||||||||| ||||||||||||||| ||| |||||| |||||||| ||||||||||
Sbjct  41695  CCCCGCCAGAGGA-CCCCTAACTCTGTTTTTATAATGTTT-TTCTGAGT-AAACAAGCAA  41751

Query  181    ATAAATTAAAACTTTCAACAACGGATCTCTTGGCTCTGGCATCGATGAAGAACGCAGCGA  240
              ||||||||||||||||||||||||||||||||||||||||||||||||||||||||||||
Sbjct  41752  ATAAATTAAAACTTTCAACAACGGATCTCTTGGCTCTGGCATCGATGAAGAACGCAGCGA  41811

Query  241    AATGCGATAAGTAATGTGAATTGCAGAATTCAGTGAATCATCGAATCTTTGAACGCACAT  300
              ||||||||||||||||||||||||||||||||||||||||||||||||||||||||||||
Sbjct  41812  AATGCGATAAGTAATGTGAATTGCAGAATTCAGTGAATCATCGAATCTTTGAACGCACAT  41871

Query  301    TGCGCCCGCCAGTATTCTGGCGGGCATGCCTGTTCGAGCGTCATTACAACCCTCAGGCCC  360
              ||||||||||||||||||||||||||||||||||||||||||||||||||||||||||||
Sbjct  41872  TGCGCCCGCCAGTATTCTGGCGGGCATGCCTGTTCGAGCGTCATTACAACCCTCAGGCCC  41931

Query  361    CCGGGCCTGGCGTTGGGGATCGGCGAGGCGCCCCCTGCGGGCACACGCCGTCCCCCAAAT  420
              ||||||||||||||||||||||||| |  ||||||||||||||||||||||||| |||||
Sbjct  41932  CCGGGCCTGGCGTTGGGGATCGGCG-GAAGCCCCCTGCGGGCACACGCCGTCCCTCAAAT  41990

Query  421    ACAGTGGCGGTCCCGCCGCAGCTTCCATTGCGTAGTAGCTAACACCTCGCAACTGGAGAG  480
              ||||||||||||||||||||||||||||||||||||||||||||||||||||||||||||
Sbjct  41991  ACAGTGGCGGTCCCGCCGCAGCTTCCATTGCGTAGTAGCTAACACCTCGCAACTGGAGAG  42050

Query  481    CGGCGCGGCCACGCCGTAAAACACCCAACTTCTGAATGTTGACCTCGAATCAGGTAGGAA  540
              ||||||||||||||||||||||||||||||||||||||||||||||||||||||||||||
Sbjct  42051  CGGCGCGGCCACGCCGTAAAACACCCAACTTCTGAATGTTGACCTCGAATCAGGTAGGAA  42110

Query  541    TACCCGCTGAACTTAAGCATATCAATAAGCGGAGGAAAAGAAACCAACAGGGATTGCCCC  600
              ||||||||||||||||||||||||||||||||||||||||||||||||||||||||||||
Sbjct  42111  TACCCGCTGAACTTAAGCATATCAATAAGCGGAGGAAAAGAAACCAACAGGGATTGCCCC  42170

Query  601    AGTAACGGCGAGTGAAGCGGCAACAGCTCAAATTTGAAATCTGGCTCTCGGGCCCGAGTT  660
              ||||||||||||||||||||||||||||||||||||||||||||||||||||||||||||
Sbjct  42171  AGTAACGGCGAGTGAAGCGGCAACAGCTCAAATTTGAAATCTGGCTCTCGGGCCCGAGTT  42230

Query  661    GTAATTTGTAGAGGATGCTTTTGGTGAGGTGCCTTCCGAGTTCCCTGGAACGGGACGCCA  720
              ||||||||||||||||||||||||||||||||||||||||||||||||||||||||||||
Sbjct  42231  GTAATTTGTAGAGGATGCTTTTGGTGAGGTGCCTTCCGAGTTCCCTGGAACGGGACGCCA  42290

Query  721    TAGAGGGTGAGAGCCCCGTCTGGTTGGACACCGATCCTCTGTAAAGCTCCTTCGACGAGT  780
              ||||||||||||||||||||||||||||||||||||||||||||||||||||||||||||
Sbjct  42291  TAGAGGGTGAGAGCCCCGTCTGGTTGGACACCGATCCTCTGTAAAGCTCCTTCGACGAGT  42350

Query  781    CGAGTAGTTTGGGAATGCTGCTCTAAATGGGAGGTATATGTCTTCTAAAGCTAAATACCG  840
              ||||||||||||||||||||||||||||||||||||||||||||||||||||||||||||
Sbjct  42351  CGAGTAGTTTGGGAATGCTGCTCTAAATGGGAGGTATATGTCTTCTAAAGCTAAATACCG  42410

Query  841    GCCAGAGACCGATAGCGCACAAGTAGAGTGATCGAAAGATGAAAAGAACTTTGAAAAGAG  900
              ||||||||||||||||||||||||||||||||||||||||||||||||||||||||||||
Sbjct  42411  GCCAGAGACCGATAGCGCACAAGTAGAGTGATCGAAAGATGAAAAGAACTTTGAAAAGAG  42470

Query  901    AGTTAAACAGTACGTGAAATTGTTGAAAGGGAAGCGCTTGTGACCAGACTTGGGCTTGGT  960
              ||||||| ||||||||||||||||||||||||||||||||||||||||||||||||||||
Sbjct  42471  AGTTAAAAAGTACGTGAAATTGTTGAAAGGGAAGCGCTTGTGACCAGACTTGGGCTTGGT  42530

Query  961    TGATCATCCGGGGTTCTCCCCGGTGCACTCTTCCGGCCCAGGCCAGCATCAGTTCGCCCT  1020
              ||||||||||||||||||||||||||||||||||||| ||||||||||||||||||||||
Sbjct  42531  TGATCATCCGGGGTTCTCCCCGGTGCACTCTTCCGGCTCAGGCCAGCATCAGTTCGCCCT  42590

Query  1021   GGGGGACAAAGGCTTCGGGAATGTGGCTCTCTCCGGGGAGTGTTATAGCCCGTTGCGTAA  1080
              |||||| ||||||||||||||||||||||||||||||||||||||||||||| |||||||
Sbjct  42591  GGGGGATAAAGGCTTCGGGAATGTGGCTCTCTCCGGGGAGTGTTATAGCCCGCTGCGTAA  42650

Query  1081   TACCCTGTGGCGGACTGAGGTTCGCGCATTCGCAAGGATGCTGGCGTAATGGTCATCAGT  1140
              ||||||||||||||||||||||||||||||||||||||||||||||||||||||||||||
Sbjct  42651  TACCCTGTGGCGGACTGAGGTTCGCGCATTCGCAAGGATGCTGGCGTAATGGTCATCAGT  42710

Query  1141   GACCCGTCTTGAAACACGGACCAAGGAGTCGTCTTCGTATGCGAGTGTTCGGGTGTCAAA  1200
              ||||||||||||||||||||||||||||||||||||||||||||||||||||||||||||
Sbjct  42711  GACCCGTCTTGAAACACGGACCAAGGAGTCGTCTTCGTATGCGAGTGTTCGGGTGTCAAA  42770

Query  1201   CCCCTACGCGAAATGAAAGTGAACGCAGGTGAGAGCTTCGGCGCATCATCGACCGATCCT  1260
              ||||||||||||||||||||||||||||||||||||||||||||||||||||||||||||
Sbjct  42771  CCCCTACGCGAAATGAAAGTGAACGCAGGTGAGAGCTTCGGCGCATCATCGACCGATCCT  42830

Query  1261   GATGTTATCGGATGGATTTGAGTAAGAGCATACGGGGCCGGACCCGAAAGAAGGTGAACT  1320
              |||||| |||||||||||||||||||||||||||||||||||||||||||||||||||||
Sbjct  42831  GATGTTTTCGGATGGATTTGAGTAAGAGCATACGGGGCCGGACCCGAAAGAAGGTGAACT  42890

Query  1321   ATGCCTGTGTAGGGTGAAGCCAGAGGAAACTCTGGTGGAGGCTCGCAGCGGTTCTGACGT  1380
              ||||||||||||||||||||||||||||||||||||||||||||||||||||||||||||
Sbjct  42891  ATGCCTGTGTAGGGTGAAGCCAGAGGAAACTCTGGTGGAGGCTCGCAGCGGTTCTGACGT  42950

Query  1381   GCAAATCGATCGTCAAACATGGGCATGGGGGCGAAAGACTAATCGAACCTTCTAGTAGCT  1440
              ||||||||||||||||||||||||||||||||||||||||||||||||||||||||||||
Sbjct  42951  GCAAATCGATCGTCAAACATGGGCATGGGGGCGAAAGACTAATCGAACCTTCTAGTAGCT  43010

Query  1441   GGTTTCCGCCGAAGTTTCCCTCAGGATAGCAGTGTTGAACTCAGTTTTATGAGGTAAAGC  1500
              ||||||||||||||||||||||||||||||||||||||||||||||||||||||||||||
Sbjct  43011  GGTTTCCGCCGAAGTTTCCCTCAGGATAGCAGTGTTGAACTCAGTTTTATGAGGTAAAGC  43070

Query  1501   GAATGATTAGGGACTCGGGGGCGCTATTTAGCCTTCATCCATTCTCAAACTTTAAATATG  1560
              ||||||||||||||||||||||||||||||||||||||||||||||||||||||||||||
Sbjct  43071  GAATGATTAGGGACTCGGGGGCGCTATTTAGCCTTCATCCATTCTCAAACTTTAAATATG  43130

Query  1561   TAAGAAGCCCTTGTTGCTTAATTGAACGTGGGCATTCGAATGAATCAACACTAGTGGGCC  1620
              ||||||||||||||||||||||||||||||||||||||||||||||||||||||||||||
Sbjct  43131  TAAGAAGCCCTTGTTGCTTAATTGAACGTGGGCATTCGAATGAATCAACACTAGTGGGCC  43190

Query  1621   ATTTTTGGTAAGCAGAACTGGCGATGCGGGATGAACCGAACGCGAGGTTAAGGTGCCAGA  1680
              ||||||||||||||||||||||||||||||||||||||||||||||||||||||||||||
Sbjct  43191  ATTTTTGGTAAGCAGAACTGGCGATGCGGGATGAACCGAACGCGAGGTTAAGGTGCCAGA  43250

Query  1681   GTAGACGCTCATCAGACACCACAAAAGGTGTTAGTACATCTTGACAGCAGGACGGTGGCC  1740
              ||||||||||||||||||||||||||||||||||||||||||||||||||||||||||||
Sbjct  43251  GTAGACGCTCATCAGACACCACAAAAGGTGTTAGTACATCTTGACAGCAGGACGGTGGCC  43310

Query  1741   ATGGAAGTCGGAATCCGCTAAGGACTGTGTAACAACTCACCTGCCGAATGTACTAGCCCT  1800
              ||||||||||||||||||||||||||||||||||||||||||||||||||||||||||||
Sbjct  43311  ATGGAAGTCGGAATCCGCTAAGGACTGTGTAACAACTCACCTGCCGAATGTACTAGCCCT  43370

Query  1801   GAAAATGGATGGCGCTCAAGCGTCTCACCCATACCTCGCCCTCAGGGTAGAAACGATGCC  1860
              ||||||||||||||||||||||||||||||||||||||||||||||||||||||||||||
Sbjct  43371  GAAAATGGATGGCGCTCAAGCGTCTCACCCATACCTCGCCCTCAGGGTAGAAACGATGCC  43430

Query  1861   CTGAGGAGTAGGCGGACGTGGAGGTCAGTGACGAAGCCTAGGGCGTGAGCCCGGGTTGAA  1920
              ||||||||||||||||||||||||||||||||||||||||||||||||||||||||||||
Sbjct  43431  CTGAGGAGTAGGCGGACGTGGAGGTCAGTGACGAAGCCTAGGGCGTGAGCCCGGGTTGAA  43490

Query  1921   CGGCCTCTAGTGC  1933
              |||||||||||||
Sbjct  43491  CGGCCTCTAGTGC  43503


 Score = 3489 bits (1889),  Expect = 0.0
 Identities = 1919/1933 (99%), Gaps = 4/1933 (0%)
 Strand=Plus/Plus

Query  1      CAAGGTCTCCGTTGGTGAACCAGCGGAGGGATCATTACCGAGTTATACAACTCATCAACC  60
              ||||||||||||||||||||||||||||||||||||||||||||||||||||||||||||
Sbjct  49546  CAAGGTCTCCGTTGGTGAACCAGCGGAGGGATCATTACCGAGTTATACAACTCATCAACC  49605

Query  61     CTGTGAACATACCTAAAACGTTGCTTCGGCGGGAACAGACGGCCCCGTAACACGGGCCGC  120
              ||||||||||||||||||||||||||||||||||||||||||||||||||||||||||||
Sbjct  49606  CTGTGAACATACCTAAAACGTTGCTTCGGCGGGAACAGACGGCCCCGTAACACGGGCCGC  49665

Query  121    CCCCGCCAGAGGACCCCCTAACTCTGTTTCTATTATGTTTCTTCTGAGTAAAACAAGCAA  180
              ||||||||||||| ||||||||||||||| ||| |||||| |||||||| ||||||||||
Sbjct  49666  CCCCGCCAGAGGA-CCCCTAACTCTGTTTTTATAATGTTT-TTCTGAGT-AAACAAGCAA  49722

Query  181    ATAAATTAAAACTTTCAACAACGGATCTCTTGGCTCTGGCATCGATGAAGAACGCAGCGA  240
              ||||||||||||||||||||||||||||||||||||||||||||||||||||||||||||
Sbjct  49723  ATAAATTAAAACTTTCAACAACGGATCTCTTGGCTCTGGCATCGATGAAGAACGCAGCGA  49782

Query  241    AATGCGATAAGTAATGTGAATTGCAGAATTCAGTGAATCATCGAATCTTTGAACGCACAT  300
              ||||||||||||||||||||||||||||||||||||||||||||||||||||||||||||
Sbjct  49783  AATGCGATAAGTAATGTGAATTGCAGAATTCAGTGAATCATCGAATCTTTGAACGCACAT  49842

Query  301    TGCGCCCGCCAGTATTCTGGCGGGCATGCCTGTTCGAGCGTCATTACAACCCTCAGGCCC  360
              ||||||||||||||||||||||||||||||||||||||||||||||||||||||||||||
Sbjct  49843  TGCGCCCGCCAGTATTCTGGCGGGCATGCCTGTTCGAGCGTCATTACAACCCTCAGGCCC  49902

Query  361    CCGGGCCTGGCGTTGGGGATCGGCGAGGCGCCCCCTGCGGGCACACGCCGTCCCCCAAAT  420
              ||||||||||||||||||||||||| |  ||||||||||||||||||||||||| |||||
Sbjct  49903  CCGGGCCTGGCGTTGGGGATCGGCG-GAAGCCCCCTGCGGGCACACGCCGTCCCTCAAAT  49961

Query  421    ACAGTGGCGGTCCCGCCGCAGCTTCCATTGCGTAGTAGCTAACACCTCGCAACTGGAGAG  480
              ||||||||||||||||||||||||||||||||||||||||||||||||||||||||||||
Sbjct  49962  ACAGTGGCGGTCCCGCCGCAGCTTCCATTGCGTAGTAGCTAACACCTCGCAACTGGAGAG  50021

Query  481    CGGCGCGGCCACGCCGTAAAACACCCAACTTCTGAATGTTGACCTCGAATCAGGTAGGAA  540
              ||||||||||||||||||||||||||||||||||||||||||||||||||||||||||||
Sbjct  50022  CGGCGCGGCCACGCCGTAAAACACCCAACTTCTGAATGTTGACCTCGAATCAGGTAGGAA  50081

Query  541    TACCCGCTGAACTTAAGCATATCAATAAGCGGAGGAAAAGAAACCAACAGGGATTGCCCC  600
              ||||||||||||||||||||||||||||||||||||||||||||||||||||||||||||
Sbjct  50082  TACCCGCTGAACTTAAGCATATCAATAAGCGGAGGAAAAGAAACCAACAGGGATTGCCCC  50141

Query  601    AGTAACGGCGAGTGAAGCGGCAACAGCTCAAATTTGAAATCTGGCTCTCGGGCCCGAGTT  660
              ||||||||||||||||||||||||||||||||||||||||||||||||||||||||||||
Sbjct  50142  AGTAACGGCGAGTGAAGCGGCAACAGCTCAAATTTGAAATCTGGCTCTCGGGCCCGAGTT  50201

Query  661    GTAATTTGTAGAGGATGCTTTTGGTGAGGTGCCTTCCGAGTTCCCTGGAACGGGACGCCA  720
              ||||||||||||||||||||||||||||||||||||||||||||||||||||||||||||
Sbjct  50202  GTAATTTGTAGAGGATGCTTTTGGTGAGGTGCCTTCCGAGTTCCCTGGAACGGGACGCCA  50261

Query  721    TAGAGGGTGAGAGCCCCGTCTGGTTGGACACCGATCCTCTGTAAAGCTCCTTCGACGAGT  780
              ||||||||||||||||||||||||||||||||||||||||||||||||||||||||||||
Sbjct  50262  TAGAGGGTGAGAGCCCCGTCTGGTTGGACACCGATCCTCTGTAAAGCTCCTTCGACGAGT  50321

Query  781    CGAGTAGTTTGGGAATGCTGCTCTAAATGGGAGGTATATGTCTTCTAAAGCTAAATACCG  840
              ||||||||||||||||||||||||||||||||||||||||||||||||||||||||||||
Sbjct  50322  CGAGTAGTTTGGGAATGCTGCTCTAAATGGGAGGTATATGTCTTCTAAAGCTAAATACCG  50381

Query  841    GCCAGAGACCGATAGCGCACAAGTAGAGTGATCGAAAGATGAAAAGAACTTTGAAAAGAG  900
              ||||||||||||||||||||||||||||||||||||||||||||||||||||||||||||
Sbjct  50382  GCCAGAGACCGATAGCGCACAAGTAGAGTGATCGAAAGATGAAAAGAACTTTGAAAAGAG  50441

Query  901    AGTTAAACAGTACGTGAAATTGTTGAAAGGGAAGCGCTTGTGACCAGACTTGGGCTTGGT  960
              ||||||| ||||||||||||||||||||||||||||||||||||||||||||||||||||
Sbjct  50442  AGTTAAAAAGTACGTGAAATTGTTGAAAGGGAAGCGCTTGTGACCAGACTTGGGCTTGGT  50501

Query  961    TGATCATCCGGGGTTCTCCCCGGTGCACTCTTCCGGCCCAGGCCAGCATCAGTTCGCCCT  1020
              ||||||||||||||||||||||||||||||||||||| ||||||||||||||||||||||
Sbjct  50502  TGATCATCCGGGGTTCTCCCCGGTGCACTCTTCCGGCTCAGGCCAGCATCAGTTCGCCCT  50561

Query  1021   GGGGGACAAAGGCTTCGGGAATGTGGCTCTCTCCGGGGAGTGTTATAGCCCGTTGCGTAA  1080
              |||||| ||||||||||||||||||||||||||||||||||||||||||||| |||||||
Sbjct  50562  GGGGGATAAAGGCTTCGGGAATGTGGCTCTCTCCGGGGAGTGTTATAGCCCGCTGCGTAA  50621

Query  1081   TACCCTGTGGCGGACTGAGGTTCGCGCATTCGCAAGGATGCTGGCGTAATGGTCATCAGT  1140
              ||||||||||||||||||||||||||||||||||||||||||||||||||||||||||||
Sbjct  50622  TACCCTGTGGCGGACTGAGGTTCGCGCATTCGCAAGGATGCTGGCGTAATGGTCATCAGT  50681

Query  1141   GACCCGTCTTGAAACACGGACCAAGGAGTCGTCTTCGTATGCGAGTGTTCGGGTGTCAAA  1200
              ||||||||||||||||||||||||||||||||||||||||||||||||||||||||||||
Sbjct  50682  GACCCGTCTTGAAACACGGACCAAGGAGTCGTCTTCGTATGCGAGTGTTCGGGTGTCAAA  50741

Query  1201   CCCCTACGCGAAATGAAAGTGAACGCAGGTGAGAGCTTCGGCGCATCATCGACCGATCCT  1260
              ||||||||||||||||||||||||||||||||||||||||||||||||||||||||||||
Sbjct  50742  CCCCTACGCGAAATGAAAGTGAACGCAGGTGAGAGCTTCGGCGCATCATCGACCGATCCT  50801

Query  1261   GATGTTATCGGATGGATTTGAGTAAGAGCATACGGGGCCGGACCCGAAAGAAGGTGAACT  1320
              |||||| |||||||||||||||||||||||||||||||||||||||||||||||||||||
Sbjct  50802  GATGTTTTCGGATGGATTTGAGTAAGAGCATACGGGGCCGGACCCGAAAGAAGGTGAACT  50861

Query  1321   ATGCCTGTGTAGGGTGAAGCCAGAGGAAACTCTGGTGGAGGCTCGCAGCGGTTCTGACGT  1380
              ||||||||||||||||||||||||||||||||||||||||||||||||||||||||||||
Sbjct  50862  ATGCCTGTGTAGGGTGAAGCCAGAGGAAACTCTGGTGGAGGCTCGCAGCGGTTCTGACGT  50921

Query  1381   GCAAATCGATCGTCAAACATGGGCATGGGGGCGAAAGACTAATCGAACCTTCTAGTAGCT  1440
              ||||||||||||||||||||||||||||||||||||||||||||||||||||||||||||
Sbjct  50922  GCAAATCGATCGTCAAACATGGGCATGGGGGCGAAAGACTAATCGAACCTTCTAGTAGCT  50981

Query  1441   GGTTTCCGCCGAAGTTTCCCTCAGGATAGCAGTGTTGAACTCAGTTTTATGAGGTAAAGC  1500
              ||||||||||||||||||||||||||||||||||||||||||||||||||||||||||||
Sbjct  50982  GGTTTCCGCCGAAGTTTCCCTCAGGATAGCAGTGTTGAACTCAGTTTTATGAGGTAAAGC  51041

Query  1501   GAATGATTAGGGACTCGGGGGCGCTATTTAGCCTTCATCCATTCTCAAACTTTAAATATG  1560
              ||||||||||||||||||||||||||||||||||||||||||||||||||||||||||||
Sbjct  51042  GAATGATTAGGGACTCGGGGGCGCTATTTAGCCTTCATCCATTCTCAAACTTTAAATATG  51101

Query  1561   TAAGAAGCCCTTGTTGCTTAATTGAACGTGGGCATTCGAATGAATCAACACTAGTGGGCC  1620
              ||||||||||||||||||||||||||||||||||||||||||||||||||||||||||||
Sbjct  51102  TAAGAAGCCCTTGTTGCTTAATTGAACGTGGGCATTCGAATGAATCAACACTAGTGGGCC  51161

Query  1621   ATTTTTGGTAAGCAGAACTGGCGATGCGGGATGAACCGAACGCGAGGTTAAGGTGCCAGA  1680
              ||||||||||||||||||||||||||||||||||||||||||||||||||||||||||||
Sbjct  51162  ATTTTTGGTAAGCAGAACTGGCGATGCGGGATGAACCGAACGCGAGGTTAAGGTGCCAGA  51221

Query  1681   GTAGACGCTCATCAGACACCACAAAAGGTGTTAGTACATCTTGACAGCAGGACGGTGGCC  1740
              ||||||||||||||||||||||||||||||||||||||||||||||||||||||||||||
Sbjct  51222  GTAGACGCTCATCAGACACCACAAAAGGTGTTAGTACATCTTGACAGCAGGACGGTGGCC  51281

Query  1741   ATGGAAGTCGGAATCCGCTAAGGACTGTGTAACAACTCACCTGCCGAATGTACTAGCCCT  1800
              ||||||||||||||||||||||||||||||||||||||||||||||||||||||||||||
Sbjct  51282  ATGGAAGTCGGAATCCGCTAAGGACTGTGTAACAACTCACCTGCCGAATGTACTAGCCCT  51341

Query  1801   GAAAATGGATGGCGCTCAAGCGTCTCACCCATACCTCGCCCTCAGGGTAGAAACGATGCC  1860
              ||||||||||||||||||||||||||||||||||||||||||||||||||||||||||||
Sbjct  51342  GAAAATGGATGGCGCTCAAGCGTCTCACCCATACCTCGCCCTCAGGGTAGAAACGATGCC  51401

Query  1861   CTGAGGAGTAGGCGGACGTGGAGGTCAGTGACGAAGCCTAGGGCGTGAGCCCGGGTTGAA  1920
              ||||||||||||||||||||||||||||||||||||||||||||||||||||||||||||
Sbjct  51402  CTGAGGAGTAGGCGGACGTGGAGGTCAGTGACGAAGCCTAGGGCGTGAGCCCGGGTTGAA  51461

Query  1921   CGGCCTCTAGTGC  1933
              |||||||||||||
Sbjct  51462  CGGCCTCTAGTGC  51474


 Score = 3489 bits (1889),  Expect = 0.0
 Identities = 1919/1933 (99%), Gaps = 4/1933 (0%)
 Strand=Plus/Plus

Query  1      CAAGGTCTCCGTTGGTGAACCAGCGGAGGGATCATTACCGAGTTATACAACTCATCAACC  60
              ||||||||||||||||||||||||||||||||||||||||||||||||||||||||||||
Sbjct  57522  CAAGGTCTCCGTTGGTGAACCAGCGGAGGGATCATTACCGAGTTATACAACTCATCAACC  57581

Query  61     CTGTGAACATACCTAAAACGTTGCTTCGGCGGGAACAGACGGCCCCGTAACACGGGCCGC  120
              ||||||||||||||||||||||||||||||||||||||||||||||||||||||||||||
Sbjct  57582  CTGTGAACATACCTAAAACGTTGCTTCGGCGGGAACAGACGGCCCCGTAACACGGGCCGC  57641

Query  121    CCCCGCCAGAGGACCCCCTAACTCTGTTTCTATTATGTTTCTTCTGAGTAAAACAAGCAA  180
              ||||||||||||| ||||||||||||||| ||| |||||| |||||||| ||||||||||
Sbjct  57642  CCCCGCCAGAGGA-CCCCTAACTCTGTTTTTATAATGTTT-TTCTGAGT-AAACAAGCAA  57698

Query  181    ATAAATTAAAACTTTCAACAACGGATCTCTTGGCTCTGGCATCGATGAAGAACGCAGCGA  240
              ||||||||||||||||||||||||||||||||||||||||||||||||||||||||||||
Sbjct  57699  ATAAATTAAAACTTTCAACAACGGATCTCTTGGCTCTGGCATCGATGAAGAACGCAGCGA  57758

Query  241    AATGCGATAAGTAATGTGAATTGCAGAATTCAGTGAATCATCGAATCTTTGAACGCACAT  300
              ||||||||||||||||||||||||||||||||||||||||||||||||||||||||||||
Sbjct  57759  AATGCGATAAGTAATGTGAATTGCAGAATTCAGTGAATCATCGAATCTTTGAACGCACAT  57818

Query  301    TGCGCCCGCCAGTATTCTGGCGGGCATGCCTGTTCGAGCGTCATTACAACCCTCAGGCCC  360
              ||||||||||||||||||||||||||||||||||||||||||||||||||||||||||||
Sbjct  57819  TGCGCCCGCCAGTATTCTGGCGGGCATGCCTGTTCGAGCGTCATTACAACCCTCAGGCCC  57878

Query  361    CCGGGCCTGGCGTTGGGGATCGGCGAGGCGCCCCCTGCGGGCACACGCCGTCCCCCAAAT  420
              ||||||||||||||||||||||||| |  ||||||||||||||||||||||||| |||||
Sbjct  57879  CCGGGCCTGGCGTTGGGGATCGGCG-GAAGCCCCCTGCGGGCACACGCCGTCCCTCAAAT  57937

Query  421    ACAGTGGCGGTCCCGCCGCAGCTTCCATTGCGTAGTAGCTAACACCTCGCAACTGGAGAG  480
              ||||||||||||||||||||||||||||||||||||||||||||||||||||||||||||
Sbjct  57938  ACAGTGGCGGTCCCGCCGCAGCTTCCATTGCGTAGTAGCTAACACCTCGCAACTGGAGAG  57997

Query  481    CGGCGCGGCCACGCCGTAAAACACCCAACTTCTGAATGTTGACCTCGAATCAGGTAGGAA  540
              ||||||||||||||||||||||||||||||||||||||||||||||||||||||||||||
Sbjct  57998  CGGCGCGGCCACGCCGTAAAACACCCAACTTCTGAATGTTGACCTCGAATCAGGTAGGAA  58057

Query  541    TACCCGCTGAACTTAAGCATATCAATAAGCGGAGGAAAAGAAACCAACAGGGATTGCCCC  600
              ||||||||||||||||||||||||||||||||||||||||||||||||||||||||||||
Sbjct  58058  TACCCGCTGAACTTAAGCATATCAATAAGCGGAGGAAAAGAAACCAACAGGGATTGCCCC  58117

Query  601    AGTAACGGCGAGTGAAGCGGCAACAGCTCAAATTTGAAATCTGGCTCTCGGGCCCGAGTT  660
              ||||||||||||||||||||||||||||||||||||||||||||||||||||||||||||
Sbjct  58118  AGTAACGGCGAGTGAAGCGGCAACAGCTCAAATTTGAAATCTGGCTCTCGGGCCCGAGTT  58177

Query  661    GTAATTTGTAGAGGATGCTTTTGGTGAGGTGCCTTCCGAGTTCCCTGGAACGGGACGCCA  720
              ||||||||||||||||||||||||||||||||||||||||||||||||||||||||||||
Sbjct  58178  GTAATTTGTAGAGGATGCTTTTGGTGAGGTGCCTTCCGAGTTCCCTGGAACGGGACGCCA  58237

Query  721    TAGAGGGTGAGAGCCCCGTCTGGTTGGACACCGATCCTCTGTAAAGCTCCTTCGACGAGT  780
              ||||||||||||||||||||||||||||||||||||||||||||||||||||||||||||
Sbjct  58238  TAGAGGGTGAGAGCCCCGTCTGGTTGGACACCGATCCTCTGTAAAGCTCCTTCGACGAGT  58297

Query  781    CGAGTAGTTTGGGAATGCTGCTCTAAATGGGAGGTATATGTCTTCTAAAGCTAAATACCG  840
              ||||||||||||||||||||||||||||||||||||||||||||||||||||||||||||
Sbjct  58298  CGAGTAGTTTGGGAATGCTGCTCTAAATGGGAGGTATATGTCTTCTAAAGCTAAATACCG  58357

Query  841    GCCAGAGACCGATAGCGCACAAGTAGAGTGATCGAAAGATGAAAAGAACTTTGAAAAGAG  900
              ||||||||||||||||||||||||||||||||||||||||||||||||||||||||||||
Sbjct  58358  GCCAGAGACCGATAGCGCACAAGTAGAGTGATCGAAAGATGAAAAGAACTTTGAAAAGAG  58417

Query  901    AGTTAAACAGTACGTGAAATTGTTGAAAGGGAAGCGCTTGTGACCAGACTTGGGCTTGGT  960
              ||||||| ||||||||||||||||||||||||||||||||||||||||||||||||||||
Sbjct  58418  AGTTAAAAAGTACGTGAAATTGTTGAAAGGGAAGCGCTTGTGACCAGACTTGGGCTTGGT  58477

Query  961    TGATCATCCGGGGTTCTCCCCGGTGCACTCTTCCGGCCCAGGCCAGCATCAGTTCGCCCT  1020
              ||||||||||||||||||||||||||||||||||||| ||||||||||||||||||||||
Sbjct  58478  TGATCATCCGGGGTTCTCCCCGGTGCACTCTTCCGGCTCAGGCCAGCATCAGTTCGCCCT  58537

Query  1021   GGGGGACAAAGGCTTCGGGAATGTGGCTCTCTCCGGGGAGTGTTATAGCCCGTTGCGTAA  1080
              |||||| ||||||||||||||||||||||||||||||||||||||||||||| |||||||
Sbjct  58538  GGGGGATAAAGGCTTCGGGAATGTGGCTCTCTCCGGGGAGTGTTATAGCCCGCTGCGTAA  58597

Query  1081   TACCCTGTGGCGGACTGAGGTTCGCGCATTCGCAAGGATGCTGGCGTAATGGTCATCAGT  1140
              ||||||||||||||||||||||||||||||||||||||||||||||||||||||||||||
Sbjct  58598  TACCCTGTGGCGGACTGAGGTTCGCGCATTCGCAAGGATGCTGGCGTAATGGTCATCAGT  58657

Query  1141   GACCCGTCTTGAAACACGGACCAAGGAGTCGTCTTCGTATGCGAGTGTTCGGGTGTCAAA  1200
              ||||||||||||||||||||||||||||||||||||||||||||||||||||||||||||
Sbjct  58658  GACCCGTCTTGAAACACGGACCAAGGAGTCGTCTTCGTATGCGAGTGTTCGGGTGTCAAA  58717

Query  1201   CCCCTACGCGAAATGAAAGTGAACGCAGGTGAGAGCTTCGGCGCATCATCGACCGATCCT  1260
              ||||||||||||||||||||||||||||||||||||||||||||||||||||||||||||
Sbjct  58718  CCCCTACGCGAAATGAAAGTGAACGCAGGTGAGAGCTTCGGCGCATCATCGACCGATCCT  58777

Query  1261   GATGTTATCGGATGGATTTGAGTAAGAGCATACGGGGCCGGACCCGAAAGAAGGTGAACT  1320
              |||||| |||||||||||||||||||||||||||||||||||||||||||||||||||||
Sbjct  58778  GATGTTTTCGGATGGATTTGAGTAAGAGCATACGGGGCCGGACCCGAAAGAAGGTGAACT  58837

Query  1321   ATGCCTGTGTAGGGTGAAGCCAGAGGAAACTCTGGTGGAGGCTCGCAGCGGTTCTGACGT  1380
              ||||||||||||||||||||||||||||||||||||||||||||||||||||||||||||
Sbjct  58838  ATGCCTGTGTAGGGTGAAGCCAGAGGAAACTCTGGTGGAGGCTCGCAGCGGTTCTGACGT  58897

Query  1381   GCAAATCGATCGTCAAACATGGGCATGGGGGCGAAAGACTAATCGAACCTTCTAGTAGCT  1440
              ||||||||||||||||||||||||||||||||||||||||||||||||||||||||||||
Sbjct  58898  GCAAATCGATCGTCAAACATGGGCATGGGGGCGAAAGACTAATCGAACCTTCTAGTAGCT  58957

Query  1441   GGTTTCCGCCGAAGTTTCCCTCAGGATAGCAGTGTTGAACTCAGTTTTATGAGGTAAAGC  1500
              ||||||||||||||||||||||||||||||||||||||||||||||||||||||||||||
Sbjct  58958  GGTTTCCGCCGAAGTTTCCCTCAGGATAGCAGTGTTGAACTCAGTTTTATGAGGTAAAGC  59017

Query  1501   GAATGATTAGGGACTCGGGGGCGCTATTTAGCCTTCATCCATTCTCAAACTTTAAATATG  1560
              ||||||||||||||||||||||||||||||||||||||||||||||||||||||||||||
Sbjct  59018  GAATGATTAGGGACTCGGGGGCGCTATTTAGCCTTCATCCATTCTCAAACTTTAAATATG  59077

Query  1561   TAAGAAGCCCTTGTTGCTTAATTGAACGTGGGCATTCGAATGAATCAACACTAGTGGGCC  1620
              ||||||||||||||||||||||||||||||||||||||||||||||||||||||||||||
Sbjct  59078  TAAGAAGCCCTTGTTGCTTAATTGAACGTGGGCATTCGAATGAATCAACACTAGTGGGCC  59137

Query  1621   ATTTTTGGTAAGCAGAACTGGCGATGCGGGATGAACCGAACGCGAGGTTAAGGTGCCAGA  1680
              ||||||||||||||||||||||||||||||||||||||||||||||||||||||||||||
Sbjct  59138  ATTTTTGGTAAGCAGAACTGGCGATGCGGGATGAACCGAACGCGAGGTTAAGGTGCCAGA  59197

Query  1681   GTAGACGCTCATCAGACACCACAAAAGGTGTTAGTACATCTTGACAGCAGGACGGTGGCC  1740
              ||||||||||||||||||||||||||||||||||||||||||||||||||||||||||||
Sbjct  59198  GTAGACGCTCATCAGACACCACAAAAGGTGTTAGTACATCTTGACAGCAGGACGGTGGCC  59257

Query  1741   ATGGAAGTCGGAATCCGCTAAGGACTGTGTAACAACTCACCTGCCGAATGTACTAGCCCT  1800
              ||||||||||||||||||||||||||||||||||||||||||||||||||||||||||||
Sbjct  59258  ATGGAAGTCGGAATCCGCTAAGGACTGTGTAACAACTCACCTGCCGAATGTACTAGCCCT  59317

Query  1801   GAAAATGGATGGCGCTCAAGCGTCTCACCCATACCTCGCCCTCAGGGTAGAAACGATGCC  1860
              ||||||||||||||||||||||||||||||||||||||||||||||||||||||||||||
Sbjct  59318  GAAAATGGATGGCGCTCAAGCGTCTCACCCATACCTCGCCCTCAGGGTAGAAACGATGCC  59377

Query  1861   CTGAGGAGTAGGCGGACGTGGAGGTCAGTGACGAAGCCTAGGGCGTGAGCCCGGGTTGAA  1920
              ||||||||||||||||||||||||||||||||||||||||||||||||||||||||||||
Sbjct  59378  CTGAGGAGTAGGCGGACGTGGAGGTCAGTGACGAAGCCTAGGGCGTGAGCCCGGGTTGAA  59437

Query  1921   CGGCCTCTAGTGC  1933
              |||||||||||||
Sbjct  59438  CGGCCTCTAGTGC  59450


 Score = 3489 bits (1889),  Expect = 0.0
 Identities = 1919/1933 (99%), Gaps = 4/1933 (0%)
 Strand=Plus/Plus

Query  1      CAAGGTCTCCGTTGGTGAACCAGCGGAGGGATCATTACCGAGTTATACAACTCATCAACC  60
              ||||||||||||||||||||||||||||||||||||||||||||||||||||||||||||
Sbjct  65494  CAAGGTCTCCGTTGGTGAACCAGCGGAGGGATCATTACCGAGTTATACAACTCATCAACC  65553

Query  61     CTGTGAACATACCTAAAACGTTGCTTCGGCGGGAACAGACGGCCCCGTAACACGGGCCGC  120
              ||||||||||||||||||||||||||||||||||||||||||||||||||||||||||||
Sbjct  65554  CTGTGAACATACCTAAAACGTTGCTTCGGCGGGAACAGACGGCCCCGTAACACGGGCCGC  65613

Query  121    CCCCGCCAGAGGACCCCCTAACTCTGTTTCTATTATGTTTCTTCTGAGTAAAACAAGCAA  180
              ||||||||||||| ||||||||||||||| ||| |||||| |||||||| ||||||||||
Sbjct  65614  CCCCGCCAGAGGA-CCCCTAACTCTGTTTTTATAATGTTT-TTCTGAGT-AAACAAGCAA  65670

Query  181    ATAAATTAAAACTTTCAACAACGGATCTCTTGGCTCTGGCATCGATGAAGAACGCAGCGA  240
              ||||||||||||||||||||||||||||||||||||||||||||||||||||||||||||
Sbjct  65671  ATAAATTAAAACTTTCAACAACGGATCTCTTGGCTCTGGCATCGATGAAGAACGCAGCGA  65730

Query  241    AATGCGATAAGTAATGTGAATTGCAGAATTCAGTGAATCATCGAATCTTTGAACGCACAT  300
              ||||||||||||||||||||||||||||||||||||||||||||||||||||||||||||
Sbjct  65731  AATGCGATAAGTAATGTGAATTGCAGAATTCAGTGAATCATCGAATCTTTGAACGCACAT  65790

Query  301    TGCGCCCGCCAGTATTCTGGCGGGCATGCCTGTTCGAGCGTCATTACAACCCTCAGGCCC  360
              ||||||||||||||||||||||||||||||||||||||||||||||||||||||||||||
Sbjct  65791  TGCGCCCGCCAGTATTCTGGCGGGCATGCCTGTTCGAGCGTCATTACAACCCTCAGGCCC  65850

Query  361    CCGGGCCTGGCGTTGGGGATCGGCGAGGCGCCCCCTGCGGGCACACGCCGTCCCCCAAAT  420
              ||||||||||||||||||||||||| |  ||||||||||||||||||||||||| |||||
Sbjct  65851  CCGGGCCTGGCGTTGGGGATCGGCG-GAAGCCCCCTGCGGGCACACGCCGTCCCTCAAAT  65909

Query  421    ACAGTGGCGGTCCCGCCGCAGCTTCCATTGCGTAGTAGCTAACACCTCGCAACTGGAGAG  480
              ||||||||||||||||||||||||||||||||||||||||||||||||||||||||||||
Sbjct  65910  ACAGTGGCGGTCCCGCCGCAGCTTCCATTGCGTAGTAGCTAACACCTCGCAACTGGAGAG  65969

Query  481    CGGCGCGGCCACGCCGTAAAACACCCAACTTCTGAATGTTGACCTCGAATCAGGTAGGAA  540
              ||||||||||||||||||||||||||||||||||||||||||||||||||||||||||||
Sbjct  65970  CGGCGCGGCCACGCCGTAAAACACCCAACTTCTGAATGTTGACCTCGAATCAGGTAGGAA  66029

Query  541    TACCCGCTGAACTTAAGCATATCAATAAGCGGAGGAAAAGAAACCAACAGGGATTGCCCC  600
              ||||||||||||||||||||||||||||||||||||||||||||||||||||||||||||
Sbjct  66030  TACCCGCTGAACTTAAGCATATCAATAAGCGGAGGAAAAGAAACCAACAGGGATTGCCCC  66089

Query  601    AGTAACGGCGAGTGAAGCGGCAACAGCTCAAATTTGAAATCTGGCTCTCGGGCCCGAGTT  660
              ||||||||||||||||||||||||||||||||||||||||||||||||||||||||||||
Sbjct  66090  AGTAACGGCGAGTGAAGCGGCAACAGCTCAAATTTGAAATCTGGCTCTCGGGCCCGAGTT  66149

Query  661    GTAATTTGTAGAGGATGCTTTTGGTGAGGTGCCTTCCGAGTTCCCTGGAACGGGACGCCA  720
              ||||||||||||||||||||||||||||||||||||||||||||||||||||||||||||
Sbjct  66150  GTAATTTGTAGAGGATGCTTTTGGTGAGGTGCCTTCCGAGTTCCCTGGAACGGGACGCCA  66209

Query  721    TAGAGGGTGAGAGCCCCGTCTGGTTGGACACCGATCCTCTGTAAAGCTCCTTCGACGAGT  780
              ||||||||||||||||||||||||||||||||||||||||||||||||||||||||||||
Sbjct  66210  TAGAGGGTGAGAGCCCCGTCTGGTTGGACACCGATCCTCTGTAAAGCTCCTTCGACGAGT  66269

Query  781    CGAGTAGTTTGGGAATGCTGCTCTAAATGGGAGGTATATGTCTTCTAAAGCTAAATACCG  840
              ||||||||||||||||||||||||||||||||||||||||||||||||||||||||||||
Sbjct  66270  CGAGTAGTTTGGGAATGCTGCTCTAAATGGGAGGTATATGTCTTCTAAAGCTAAATACCG  66329

Query  841    GCCAGAGACCGATAGCGCACAAGTAGAGTGATCGAAAGATGAAAAGAACTTTGAAAAGAG  900
              ||||||||||||||||||||||||||||||||||||||||||||||||||||||||||||
Sbjct  66330  GCCAGAGACCGATAGCGCACAAGTAGAGTGATCGAAAGATGAAAAGAACTTTGAAAAGAG  66389

Query  901    AGTTAAACAGTACGTGAAATTGTTGAAAGGGAAGCGCTTGTGACCAGACTTGGGCTTGGT  960
              ||||||| ||||||||||||||||||||||||||||||||||||||||||||||||||||
Sbjct  66390  AGTTAAAAAGTACGTGAAATTGTTGAAAGGGAAGCGCTTGTGACCAGACTTGGGCTTGGT  66449

Query  961    TGATCATCCGGGGTTCTCCCCGGTGCACTCTTCCGGCCCAGGCCAGCATCAGTTCGCCCT  1020
              ||||||||||||||||||||||||||||||||||||| ||||||||||||||||||||||
Sbjct  66450  TGATCATCCGGGGTTCTCCCCGGTGCACTCTTCCGGCTCAGGCCAGCATCAGTTCGCCCT  66509

Query  1021   GGGGGACAAAGGCTTCGGGAATGTGGCTCTCTCCGGGGAGTGTTATAGCCCGTTGCGTAA  1080
              |||||| ||||||||||||||||||||||||||||||||||||||||||||| |||||||
Sbjct  66510  GGGGGATAAAGGCTTCGGGAATGTGGCTCTCTCCGGGGAGTGTTATAGCCCGCTGCGTAA  66569

Query  1081   TACCCTGTGGCGGACTGAGGTTCGCGCATTCGCAAGGATGCTGGCGTAATGGTCATCAGT  1140
              ||||||||||||||||||||||||||||||||||||||||||||||||||||||||||||
Sbjct  66570  TACCCTGTGGCGGACTGAGGTTCGCGCATTCGCAAGGATGCTGGCGTAATGGTCATCAGT  66629

Query  1141   GACCCGTCTTGAAACACGGACCAAGGAGTCGTCTTCGTATGCGAGTGTTCGGGTGTCAAA  1200
              ||||||||||||||||||||||||||||||||||||||||||||||||||||||||||||
Sbjct  66630  GACCCGTCTTGAAACACGGACCAAGGAGTCGTCTTCGTATGCGAGTGTTCGGGTGTCAAA  66689

Query  1201   CCCCTACGCGAAATGAAAGTGAACGCAGGTGAGAGCTTCGGCGCATCATCGACCGATCCT  1260
              ||||||||||||||||||||||||||||||||||||||||||||||||||||||||||||
Sbjct  66690  CCCCTACGCGAAATGAAAGTGAACGCAGGTGAGAGCTTCGGCGCATCATCGACCGATCCT  66749

Query  1261   GATGTTATCGGATGGATTTGAGTAAGAGCATACGGGGCCGGACCCGAAAGAAGGTGAACT  1320
              |||||| |||||||||||||||||||||||||||||||||||||||||||||||||||||
Sbjct  66750  GATGTTTTCGGATGGATTTGAGTAAGAGCATACGGGGCCGGACCCGAAAGAAGGTGAACT  66809

Query  1321   ATGCCTGTGTAGGGTGAAGCCAGAGGAAACTCTGGTGGAGGCTCGCAGCGGTTCTGACGT  1380
              ||||||||||||||||||||||||||||||||||||||||||||||||||||||||||||
Sbjct  66810  ATGCCTGTGTAGGGTGAAGCCAGAGGAAACTCTGGTGGAGGCTCGCAGCGGTTCTGACGT  66869

Query  1381   GCAAATCGATCGTCAAACATGGGCATGGGGGCGAAAGACTAATCGAACCTTCTAGTAGCT  1440
              ||||||||||||||||||||||||||||||||||||||||||||||||||||||||||||
Sbjct  66870  GCAAATCGATCGTCAAACATGGGCATGGGGGCGAAAGACTAATCGAACCTTCTAGTAGCT  66929

Query  1441   GGTTTCCGCCGAAGTTTCCCTCAGGATAGCAGTGTTGAACTCAGTTTTATGAGGTAAAGC  1500
              ||||||||||||||||||||||||||||||||||||||||||||||||||||||||||||
Sbjct  66930  GGTTTCCGCCGAAGTTTCCCTCAGGATAGCAGTGTTGAACTCAGTTTTATGAGGTAAAGC  66989

Query  1501   GAATGATTAGGGACTCGGGGGCGCTATTTAGCCTTCATCCATTCTCAAACTTTAAATATG  1560
              ||||||||||||||||||||||||||||||||||||||||||||||||||||||||||||
Sbjct  66990  GAATGATTAGGGACTCGGGGGCGCTATTTAGCCTTCATCCATTCTCAAACTTTAAATATG  67049

Query  1561   TAAGAAGCCCTTGTTGCTTAATTGAACGTGGGCATTCGAATGAATCAACACTAGTGGGCC  1620
              ||||||||||||||||||||||||||||||||||||||||||||||||||||||||||||
Sbjct  67050  TAAGAAGCCCTTGTTGCTTAATTGAACGTGGGCATTCGAATGAATCAACACTAGTGGGCC  67109

Query  1621   ATTTTTGGTAAGCAGAACTGGCGATGCGGGATGAACCGAACGCGAGGTTAAGGTGCCAGA  1680
              ||||||||||||||||||||||||||||||||||||||||||||||||||||||||||||
Sbjct  67110  ATTTTTGGTAAGCAGAACTGGCGATGCGGGATGAACCGAACGCGAGGTTAAGGTGCCAGA  67169

Query  1681   GTAGACGCTCATCAGACACCACAAAAGGTGTTAGTACATCTTGACAGCAGGACGGTGGCC  1740
              ||||||||||||||||||||||||||||||||||||||||||||||||||||||||||||
Sbjct  67170  GTAGACGCTCATCAGACACCACAAAAGGTGTTAGTACATCTTGACAGCAGGACGGTGGCC  67229

Query  1741   ATGGAAGTCGGAATCCGCTAAGGACTGTGTAACAACTCACCTGCCGAATGTACTAGCCCT  1800
              ||||||||||||||||||||||||||||||||||||||||||||||||||||||||||||
Sbjct  67230  ATGGAAGTCGGAATCCGCTAAGGACTGTGTAACAACTCACCTGCCGAATGTACTAGCCCT  67289

Query  1801   GAAAATGGATGGCGCTCAAGCGTCTCACCCATACCTCGCCCTCAGGGTAGAAACGATGCC  1860
              ||||||||||||||||||||||||||||||||||||||||||||||||||||||||||||
Sbjct  67290  GAAAATGGATGGCGCTCAAGCGTCTCACCCATACCTCGCCCTCAGGGTAGAAACGATGCC  67349

Query  1861   CTGAGGAGTAGGCGGACGTGGAGGTCAGTGACGAAGCCTAGGGCGTGAGCCCGGGTTGAA  1920
              ||||||||||||||||||||||||||||||||||||||||||||||||||||||||||||
Sbjct  67350  CTGAGGAGTAGGCGGACGTGGAGGTCAGTGACGAAGCCTAGGGCGTGAGCCCGGGTTGAA  67409

Query  1921   CGGCCTCTAGTGC  1933
              |||||||||||||
Sbjct  67410  CGGCCTCTAGTGC  67422


 Score = 3489 bits (1889),  Expect = 0.0
 Identities = 1919/1933 (99%), Gaps = 4/1933 (0%)
 Strand=Plus/Plus

Query  1      CAAGGTCTCCGTTGGTGAACCAGCGGAGGGATCATTACCGAGTTATACAACTCATCAACC  60
              ||||||||||||||||||||||||||||||||||||||||||||||||||||||||||||
Sbjct  73466  CAAGGTCTCCGTTGGTGAACCAGCGGAGGGATCATTACCGAGTTATACAACTCATCAACC  73525

Query  61     CTGTGAACATACCTAAAACGTTGCTTCGGCGGGAACAGACGGCCCCGTAACACGGGCCGC  120
              ||||||||||||||||||||||||||||||||||||||||||||||||||||||||||||
Sbjct  73526  CTGTGAACATACCTAAAACGTTGCTTCGGCGGGAACAGACGGCCCCGTAACACGGGCCGC  73585

Query  121    CCCCGCCAGAGGACCCCCTAACTCTGTTTCTATTATGTTTCTTCTGAGTAAAACAAGCAA  180
              ||||||||||||| ||||||||||||||| ||| |||||| |||||||| ||||||||||
Sbjct  73586  CCCCGCCAGAGGA-CCCCTAACTCTGTTTTTATAATGTTT-TTCTGAGT-AAACAAGCAA  73642

Query  181    ATAAATTAAAACTTTCAACAACGGATCTCTTGGCTCTGGCATCGATGAAGAACGCAGCGA  240
              ||||||||||||||||||||||||||||||||||||||||||||||||||||||||||||
Sbjct  73643  ATAAATTAAAACTTTCAACAACGGATCTCTTGGCTCTGGCATCGATGAAGAACGCAGCGA  73702

Query  241    AATGCGATAAGTAATGTGAATTGCAGAATTCAGTGAATCATCGAATCTTTGAACGCACAT  300
              ||||||||||||||||||||||||||||||||||||||||||||||||||||||||||||
Sbjct  73703  AATGCGATAAGTAATGTGAATTGCAGAATTCAGTGAATCATCGAATCTTTGAACGCACAT  73762

Query  301    TGCGCCCGCCAGTATTCTGGCGGGCATGCCTGTTCGAGCGTCATTACAACCCTCAGGCCC  360
              ||||||||||||||||||||||||||||||||||||||||||||||||||||||||||||
Sbjct  73763  TGCGCCCGCCAGTATTCTGGCGGGCATGCCTGTTCGAGCGTCATTACAACCCTCAGGCCC  73822

Query  361    CCGGGCCTGGCGTTGGGGATCGGCGAGGCGCCCCCTGCGGGCACACGCCGTCCCCCAAAT  420
              ||||||||||||||||||||||||| |  ||||||||||||||||||||||||| |||||
Sbjct  73823  CCGGGCCTGGCGTTGGGGATCGGCG-GAAGCCCCCTGCGGGCACACGCCGTCCCTCAAAT  73881

Query  421    ACAGTGGCGGTCCCGCCGCAGCTTCCATTGCGTAGTAGCTAACACCTCGCAACTGGAGAG  480
              ||||||||||||||||||||||||||||||||||||||||||||||||||||||||||||
Sbjct  73882  ACAGTGGCGGTCCCGCCGCAGCTTCCATTGCGTAGTAGCTAACACCTCGCAACTGGAGAG  73941

Query  481    CGGCGCGGCCACGCCGTAAAACACCCAACTTCTGAATGTTGACCTCGAATCAGGTAGGAA  540
              ||||||||||||||||||||||||||||||||||||||||||||||||||||||||||||
Sbjct  73942  CGGCGCGGCCACGCCGTAAAACACCCAACTTCTGAATGTTGACCTCGAATCAGGTAGGAA  74001

Query  541    TACCCGCTGAACTTAAGCATATCAATAAGCGGAGGAAAAGAAACCAACAGGGATTGCCCC  600
              ||||||||||||||||||||||||||||||||||||||||||||||||||||||||||||
Sbjct  74002  TACCCGCTGAACTTAAGCATATCAATAAGCGGAGGAAAAGAAACCAACAGGGATTGCCCC  74061

Query  601    AGTAACGGCGAGTGAAGCGGCAACAGCTCAAATTTGAAATCTGGCTCTCGGGCCCGAGTT  660
              ||||||||||||||||||||||||||||||||||||||||||||||||||||||||||||
Sbjct  74062  AGTAACGGCGAGTGAAGCGGCAACAGCTCAAATTTGAAATCTGGCTCTCGGGCCCGAGTT  74121

Query  661    GTAATTTGTAGAGGATGCTTTTGGTGAGGTGCCTTCCGAGTTCCCTGGAACGGGACGCCA  720
              ||||||||||||||||||||||||||||||||||||||||||||||||||||||||||||
Sbjct  74122  GTAATTTGTAGAGGATGCTTTTGGTGAGGTGCCTTCCGAGTTCCCTGGAACGGGACGCCA  74181

Query  721    TAGAGGGTGAGAGCCCCGTCTGGTTGGACACCGATCCTCTGTAAAGCTCCTTCGACGAGT  780
              ||||||||||||||||||||||||||||||||||||||||||||||||||||||||||||
Sbjct  74182  TAGAGGGTGAGAGCCCCGTCTGGTTGGACACCGATCCTCTGTAAAGCTCCTTCGACGAGT  74241

Query  781    CGAGTAGTTTGGGAATGCTGCTCTAAATGGGAGGTATATGTCTTCTAAAGCTAAATACCG  840
              ||||||||||||||||||||||||||||||||||||||||||||||||||||||||||||
Sbjct  74242  CGAGTAGTTTGGGAATGCTGCTCTAAATGGGAGGTATATGTCTTCTAAAGCTAAATACCG  74301

Query  841    GCCAGAGACCGATAGCGCACAAGTAGAGTGATCGAAAGATGAAAAGAACTTTGAAAAGAG  900
              ||||||||||||||||||||||||||||||||||||||||||||||||||||||||||||
Sbjct  74302  GCCAGAGACCGATAGCGCACAAGTAGAGTGATCGAAAGATGAAAAGAACTTTGAAAAGAG  74361

Query  901    AGTTAAACAGTACGTGAAATTGTTGAAAGGGAAGCGCTTGTGACCAGACTTGGGCTTGGT  960
              ||||||| ||||||||||||||||||||||||||||||||||||||||||||||||||||
Sbjct  74362  AGTTAAAAAGTACGTGAAATTGTTGAAAGGGAAGCGCTTGTGACCAGACTTGGGCTTGGT  74421

Query  961    TGATCATCCGGGGTTCTCCCCGGTGCACTCTTCCGGCCCAGGCCAGCATCAGTTCGCCCT  1020
              ||||||||||||||||||||||||||||||||||||| ||||||||||||||||||||||
Sbjct  74422  TGATCATCCGGGGTTCTCCCCGGTGCACTCTTCCGGCTCAGGCCAGCATCAGTTCGCCCT  74481

Query  1021   GGGGGACAAAGGCTTCGGGAATGTGGCTCTCTCCGGGGAGTGTTATAGCCCGTTGCGTAA  1080
              |||||| ||||||||||||||||||||||||||||||||||||||||||||| |||||||
Sbjct  74482  GGGGGATAAAGGCTTCGGGAATGTGGCTCTCTCCGGGGAGTGTTATAGCCCGCTGCGTAA  74541

Query  1081   TACCCTGTGGCGGACTGAGGTTCGCGCATTCGCAAGGATGCTGGCGTAATGGTCATCAGT  1140
              ||||||||||||||||||||||||||||||||||||||||||||||||||||||||||||
Sbjct  74542  TACCCTGTGGCGGACTGAGGTTCGCGCATTCGCAAGGATGCTGGCGTAATGGTCATCAGT  74601

Query  1141   GACCCGTCTTGAAACACGGACCAAGGAGTCGTCTTCGTATGCGAGTGTTCGGGTGTCAAA  1200
              ||||||||||||||||||||||||||||||||||||||||||||||||||||||||||||
Sbjct  74602  GACCCGTCTTGAAACACGGACCAAGGAGTCGTCTTCGTATGCGAGTGTTCGGGTGTCAAA  74661

Query  1201   CCCCTACGCGAAATGAAAGTGAACGCAGGTGAGAGCTTCGGCGCATCATCGACCGATCCT  1260
              ||||||||||||||||||||||||||||||||||||||||||||||||||||||||||||
Sbjct  74662  CCCCTACGCGAAATGAAAGTGAACGCAGGTGAGAGCTTCGGCGCATCATCGACCGATCCT  74721

Query  1261   GATGTTATCGGATGGATTTGAGTAAGAGCATACGGGGCCGGACCCGAAAGAAGGTGAACT  1320
              |||||| |||||||||||||||||||||||||||||||||||||||||||||||||||||
Sbjct  74722  GATGTTTTCGGATGGATTTGAGTAAGAGCATACGGGGCCGGACCCGAAAGAAGGTGAACT  74781

Query  1321   ATGCCTGTGTAGGGTGAAGCCAGAGGAAACTCTGGTGGAGGCTCGCAGCGGTTCTGACGT  1380
              ||||||||||||||||||||||||||||||||||||||||||||||||||||||||||||
Sbjct  74782  ATGCCTGTGTAGGGTGAAGCCAGAGGAAACTCTGGTGGAGGCTCGCAGCGGTTCTGACGT  74841

Query  1381   GCAAATCGATCGTCAAACATGGGCATGGGGGCGAAAGACTAATCGAACCTTCTAGTAGCT  1440
              ||||||||||||||||||||||||||||||||||||||||||||||||||||||||||||
Sbjct  74842  GCAAATCGATCGTCAAACATGGGCATGGGGGCGAAAGACTAATCGAACCTTCTAGTAGCT  74901

Query  1441   GGTTTCCGCCGAAGTTTCCCTCAGGATAGCAGTGTTGAACTCAGTTTTATGAGGTAAAGC  1500
              ||||||||||||||||||||||||||||||||||||||||||||||||||||||||||||
Sbjct  74902  GGTTTCCGCCGAAGTTTCCCTCAGGATAGCAGTGTTGAACTCAGTTTTATGAGGTAAAGC  74961

Query  1501   GAATGATTAGGGACTCGGGGGCGCTATTTAGCCTTCATCCATTCTCAAACTTTAAATATG  1560
              ||||||||||||||||||||||||||||||||||||||||||||||||||||||||||||
Sbjct  74962  GAATGATTAGGGACTCGGGGGCGCTATTTAGCCTTCATCCATTCTCAAACTTTAAATATG  75021

Query  1561   TAAGAAGCCCTTGTTGCTTAATTGAACGTGGGCATTCGAATGAATCAACACTAGTGGGCC  1620
              ||||||||||||||||||||||||||||||||||||||||||||||||||||||||||||
Sbjct  75022  TAAGAAGCCCTTGTTGCTTAATTGAACGTGGGCATTCGAATGAATCAACACTAGTGGGCC  75081

Query  1621   ATTTTTGGTAAGCAGAACTGGCGATGCGGGATGAACCGAACGCGAGGTTAAGGTGCCAGA  1680
              ||||||||||||||||||||||||||||||||||||||||||||||||||||||||||||
Sbjct  75082  ATTTTTGGTAAGCAGAACTGGCGATGCGGGATGAACCGAACGCGAGGTTAAGGTGCCAGA  75141

Query  1681   GTAGACGCTCATCAGACACCACAAAAGGTGTTAGTACATCTTGACAGCAGGACGGTGGCC  1740
              ||||||||||||||||||||||||||||||||||||||||||||||||||||||||||||
Sbjct  75142  GTAGACGCTCATCAGACACCACAAAAGGTGTTAGTACATCTTGACAGCAGGACGGTGGCC  75201

Query  1741   ATGGAAGTCGGAATCCGCTAAGGACTGTGTAACAACTCACCTGCCGAATGTACTAGCCCT  1800
              ||||||||||||||||||||||||||||||||||||||||||||||||||||||||||||
Sbjct  75202  ATGGAAGTCGGAATCCGCTAAGGACTGTGTAACAACTCACCTGCCGAATGTACTAGCCCT  75261

Query  1801   GAAAATGGATGGCGCTCAAGCGTCTCACCCATACCTCGCCCTCAGGGTAGAAACGATGCC  1860
              ||||||||||||||||||||||||||||||||||||||||||||||||||||||||||||
Sbjct  75262  GAAAATGGATGGCGCTCAAGCGTCTCACCCATACCTCGCCCTCAGGGTAGAAACGATGCC  75321

Query  1861   CTGAGGAGTAGGCGGACGTGGAGGTCAGTGACGAAGCCTAGGGCGTGAGCCCGGGTTGAA  1920
              ||||||||||||||||||||||||||||||||||||||||||||||||||||||||||||
Sbjct  75322  CTGAGGAGTAGGCGGACGTGGAGGTCAGTGACGAAGCCTAGGGCGTGAGCCCGGGTTGAA  75381

Query  1921   CGGCCTCTAGTGC  1933
              |||||||||||||
Sbjct  75382  CGGCCTCTAGTGC  75394


 Score = 3482 bits (1885),  Expect = 0.0
 Identities = 1918/1933 (99%), Gaps = 5/1933 (0%)
 Strand=Plus/Plus

Query  1      CAAGGTCTCCGTTGGTGAACCAGCGGAGGGATCATTACCGAGTTATACAACTCATCAACC  60
              ||||||||||||||||||||||||||||||||||||||||||||||||||||||||||||
Sbjct  80647  CAAGGTCTCCGTTGGTGAACCAGCGGAGGGATCATTACCGAGTTATACAACTCATCAACC  80706

Query  61     CTGTGAACATACCTAAAACGTTGCTTCGGCGGGAACAGACGGCCCCGTAACACGGGCCGC  120
              ||||||||||||||||||||||||||||||||||||||||||||||||||||||||||||
Sbjct  80707  CTGTGAACATACCTAAAACGTTGCTTCGGCGGGAACAGACGGCCCCGTAACACGGGCCGC  80766

Query  121    CCCCGCCAGAGGACCCCCTAACTCTGTTTCTATTATGTTTCTTCTGAGTAAAACAAGCAA  180
              ||||||||||||| ||||||||||||||| ||| |||||| |||||||| ||||||||||
Sbjct  80767  CCCCGCCAGAGGA-CCCCTAACTCTGTTTTTATAATGTTT-TTCTGAGT-AAACAAGCAA  80823

Query  181    ATAAATTAAAACTTTCAACAACGGATCTCTTGGCTCTGGCATCGATGAAGAACGCAGCGA  240
              ||||||||||||||||||||||||||||||||||||||||||||||||||||||||||||
Sbjct  80824  ATAAATTAAAACTTTCAACAACGGATCTCTTGGCTCTGGCATCGATGAAGAACGCAGCGA  80883

Query  241    AATGCGATAAGTAATGTGAATTGCAGAATTCAGTGAATCATCGAATCTTTGAACGCACAT  300
              ||||||||||||||||||||||||||||||||||||||||||||||||||||||||||||
Sbjct  80884  AATGCGATAAGTAATGTGAATTGCAGAATTCAGTGAATCATCGAATCTTTGAACGCACAT  80943

Query  301    TGCGCCCGCCAGTATTCTGGCGGGCATGCCTGTTCGAGCGTCATTACAACCCTCAGGCCC  360
              ||||||||||||||||||||||||||||||||||||||||||||||||||||||||||||
Sbjct  80944  TGCGCCCGCCAGTATTCTGGCGGGCATGCCTGTTCGAGCGTCATTACAACCCTCAGGCCC  81003

Query  361    CCGGGCCTGGCGTTGGGGATCGGCGAGGCGCCCCCTGCGGGCACACGCCGTCCCCCAAAT  420
              ||||||||||||||||||||||||| |  | ||||||||||||||||||||||| |||||
Sbjct  81004  CCGGGCCTGGCGTTGGGGATCGGCG-GAAG-CCCCTGCGGGCACACGCCGTCCCTCAAAT  81061

Query  421    ACAGTGGCGGTCCCGCCGCAGCTTCCATTGCGTAGTAGCTAACACCTCGCAACTGGAGAG  480
              ||||||||||||||||||||||||||||||||||||||||||||||||||||||||||||
Sbjct  81062  ACAGTGGCGGTCCCGCCGCAGCTTCCATTGCGTAGTAGCTAACACCTCGCAACTGGAGAG  81121

Query  481    CGGCGCGGCCACGCCGTAAAACACCCAACTTCTGAATGTTGACCTCGAATCAGGTAGGAA  540
              ||||||||||||||||||||||||||||||||||||||||||||||||||||||||||||
Sbjct  81122  CGGCGCGGCCACGCCGTAAAACACCCAACTTCTGAATGTTGACCTCGAATCAGGTAGGAA  81181

Query  541    TACCCGCTGAACTTAAGCATATCAATAAGCGGAGGAAAAGAAACCAACAGGGATTGCCCC  600
              ||||||||||||||||||||||||||||||||||||||||||||||||||||||||||||
Sbjct  81182  TACCCGCTGAACTTAAGCATATCAATAAGCGGAGGAAAAGAAACCAACAGGGATTGCCCC  81241

Query  601    AGTAACGGCGAGTGAAGCGGCAACAGCTCAAATTTGAAATCTGGCTCTCGGGCCCGAGTT  660
              ||||||||||||||||||||||||||||||||||||||||||||||||||||||||||||
Sbjct  81242  AGTAACGGCGAGTGAAGCGGCAACAGCTCAAATTTGAAATCTGGCTCTCGGGCCCGAGTT  81301

Query  661    GTAATTTGTAGAGGATGCTTTTGGTGAGGTGCCTTCCGAGTTCCCTGGAACGGGACGCCA  720
              ||||||||||||||||||||||||||||||||||||||||||||||||||||||||||||
Sbjct  81302  GTAATTTGTAGAGGATGCTTTTGGTGAGGTGCCTTCCGAGTTCCCTGGAACGGGACGCCA  81361

Query  721    TAGAGGGTGAGAGCCCCGTCTGGTTGGACACCGATCCTCTGTAAAGCTCCTTCGACGAGT  780
              ||||||||||||||||||||||||||||||||||||||||||||||||||||||||||||
Sbjct  81362  TAGAGGGTGAGAGCCCCGTCTGGTTGGACACCGATCCTCTGTAAAGCTCCTTCGACGAGT  81421

Query  781    CGAGTAGTTTGGGAATGCTGCTCTAAATGGGAGGTATATGTCTTCTAAAGCTAAATACCG  840
              ||||||||||||||||||||||||||||||||||||||||||||||||||||||||||||
Sbjct  81422  CGAGTAGTTTGGGAATGCTGCTCTAAATGGGAGGTATATGTCTTCTAAAGCTAAATACCG  81481

Query  841    GCCAGAGACCGATAGCGCACAAGTAGAGTGATCGAAAGATGAAAAGAACTTTGAAAAGAG  900
              ||||||||||||||||||||||||||||||||||||||||||||||||||||||||||||
Sbjct  81482  GCCAGAGACCGATAGCGCACAAGTAGAGTGATCGAAAGATGAAAAGAACTTTGAAAAGAG  81541

Query  901    AGTTAAACAGTACGTGAAATTGTTGAAAGGGAAGCGCTTGTGACCAGACTTGGGCTTGGT  960
              ||||||| ||||||||||||||||||||||||||||||||||||||||||||||||||||
Sbjct  81542  AGTTAAAAAGTACGTGAAATTGTTGAAAGGGAAGCGCTTGTGACCAGACTTGGGCTTGGT  81601

Query  961    TGATCATCCGGGGTTCTCCCCGGTGCACTCTTCCGGCCCAGGCCAGCATCAGTTCGCCCT  1020
              ||||||||||||||||||||||||||||||||||||| ||||||||||||||||||||||
Sbjct  81602  TGATCATCCGGGGTTCTCCCCGGTGCACTCTTCCGGCTCAGGCCAGCATCAGTTCGCCCT  81661

Query  1021   GGGGGACAAAGGCTTCGGGAATGTGGCTCTCTCCGGGGAGTGTTATAGCCCGTTGCGTAA  1080
              |||||| ||||||||||||||||||||||||||||||||||||||||||||| |||||||
Sbjct  81662  GGGGGATAAAGGCTTCGGGAATGTGGCTCTCTCCGGGGAGTGTTATAGCCCGCTGCGTAA  81721

Query  1081   TACCCTGTGGCGGACTGAGGTTCGCGCATTCGCAAGGATGCTGGCGTAATGGTCATCAGT  1140
              ||||||||||||||||||||||||||||||||||||||||||||||||||||||||||||
Sbjct  81722  TACCCTGTGGCGGACTGAGGTTCGCGCATTCGCAAGGATGCTGGCGTAATGGTCATCAGT  81781

Query  1141   GACCCGTCTTGAAACACGGACCAAGGAGTCGTCTTCGTATGCGAGTGTTCGGGTGTCAAA  1200
              ||||||||||||||||||||||||||||||||||||||||||||||||||||||||||||
Sbjct  81782  GACCCGTCTTGAAACACGGACCAAGGAGTCGTCTTCGTATGCGAGTGTTCGGGTGTCAAA  81841

Query  1201   CCCCTACGCGAAATGAAAGTGAACGCAGGTGAGAGCTTCGGCGCATCATCGACCGATCCT  1260
              ||||||||||||||||||||||||||||||||||||||||||||||||||||||||||||
Sbjct  81842  CCCCTACGCGAAATGAAAGTGAACGCAGGTGAGAGCTTCGGCGCATCATCGACCGATCCT  81901

Query  1261   GATGTTATCGGATGGATTTGAGTAAGAGCATACGGGGCCGGACCCGAAAGAAGGTGAACT  1320
              |||||| |||||||||||||||||||||||||||||||||||||||||||||||||||||
Sbjct  81902  GATGTTTTCGGATGGATTTGAGTAAGAGCATACGGGGCCGGACCCGAAAGAAGGTGAACT  81961

Query  1321   ATGCCTGTGTAGGGTGAAGCCAGAGGAAACTCTGGTGGAGGCTCGCAGCGGTTCTGACGT  1380
              ||||||||||||||||||||||||||||||||||||||||||||||||||||||||||||
Sbjct  81962  ATGCCTGTGTAGGGTGAAGCCAGAGGAAACTCTGGTGGAGGCTCGCAGCGGTTCTGACGT  82021

Query  1381   GCAAATCGATCGTCAAACATGGGCATGGGGGCGAAAGACTAATCGAACCTTCTAGTAGCT  1440
              ||||||||||||||||||||||||||||||||||||||||||||||||||||||||||||
Sbjct  82022  GCAAATCGATCGTCAAACATGGGCATGGGGGCGAAAGACTAATCGAACCTTCTAGTAGCT  82081

Query  1441   GGTTTCCGCCGAAGTTTCCCTCAGGATAGCAGTGTTGAACTCAGTTTTATGAGGTAAAGC  1500
              ||||||||||||||||||||||||||||||||||||||||||||||||||||||||||||
Sbjct  82082  GGTTTCCGCCGAAGTTTCCCTCAGGATAGCAGTGTTGAACTCAGTTTTATGAGGTAAAGC  82141

Query  1501   GAATGATTAGGGACTCGGGGGCGCTATTTAGCCTTCATCCATTCTCAAACTTTAAATATG  1560
              ||||||||||||||||||||||||||||||||||||||||||||||||||||||||||||
Sbjct  82142  GAATGATTAGGGACTCGGGGGCGCTATTTAGCCTTCATCCATTCTCAAACTTTAAATATG  82201

Query  1561   TAAGAAGCCCTTGTTGCTTAATTGAACGTGGGCATTCGAATGAATCAACACTAGTGGGCC  1620
              ||||||||||||||||||||||||||||||||||||||||||||||||||||||||||||
Sbjct  82202  TAAGAAGCCCTTGTTGCTTAATTGAACGTGGGCATTCGAATGAATCAACACTAGTGGGCC  82261

Query  1621   ATTTTTGGTAAGCAGAACTGGCGATGCGGGATGAACCGAACGCGAGGTTAAGGTGCCAGA  1680
              ||||||||||||||||||||||||||||||||||||||||||||||||||||||||||||
Sbjct  82262  ATTTTTGGTAAGCAGAACTGGCGATGCGGGATGAACCGAACGCGAGGTTAAGGTGCCAGA  82321

Query  1681   GTAGACGCTCATCAGACACCACAAAAGGTGTTAGTACATCTTGACAGCAGGACGGTGGCC  1740
              ||||||||||||||||||||||||||||||||||||||||||||||||||||||||||||
Sbjct  82322  GTAGACGCTCATCAGACACCACAAAAGGTGTTAGTACATCTTGACAGCAGGACGGTGGCC  82381

Query  1741   ATGGAAGTCGGAATCCGCTAAGGACTGTGTAACAACTCACCTGCCGAATGTACTAGCCCT  1800
              ||||||||||||||||||||||||||||||||||||||||||||||||||||||||||||
Sbjct  82382  ATGGAAGTCGGAATCCGCTAAGGACTGTGTAACAACTCACCTGCCGAATGTACTAGCCCT  82441

Query  1801   GAAAATGGATGGCGCTCAAGCGTCTCACCCATACCTCGCCCTCAGGGTAGAAACGATGCC  1860
              ||||||||||||||||||||||||||||||||||||||||||||||||||||||||||||
Sbjct  82442  GAAAATGGATGGCGCTCAAGCGTCTCACCCATACCTCGCCCTCAGGGTAGAAACGATGCC  82501

Query  1861   CTGAGGAGTAGGCGGACGTGGAGGTCAGTGACGAAGCCTAGGGCGTGAGCCCGGGTTGAA  1920
              ||||||||||||||||||||||||||||||||||||||||||||||||||||||||||||
Sbjct  82502  CTGAGGAGTAGGCGGACGTGGAGGTCAGTGACGAAGCCTAGGGCGTGAGCCCGGGTTGAA  82561

Query  1921   CGGCCTCTAGTGC  1933
              |||||||||||||
Sbjct  82562  CGGCCTCTAGTGC  82574


 Score = 3476 bits (1882),  Expect = 0.0
 Identities = 1917/1933 (99%), Gaps = 6/1933 (0%)
 Strand=Plus/Plus

Query  1     CAAGGTCTCCGTTGGTGAACCAGCGGAGGGATCATTACCGAGTTATACAACTCATCAACC  60
             ||||||||||||||||||||||||||||||||||||||||||||||||||||||||||||
Sbjct  1726  CAAGGTCTCCGTTGGTGAACCAGCGGAGGGATCATTACCGAGTTATACAACTCATCAACC  1785

Query  61    CTGTGAACATACCTAAAACGTTGCTTCGGCGGGAACAGACGGCCCCGTAACACGGGCCGC  120
             ||||||||||||||||||||||||||||||||||||||||||||||||||||||||||||
Sbjct  1786  CTGTGAACATACCTAAAACGTTGCTTCGGCGGGAACAGACGGCCCCGTAACACGGGCCGC  1845

Query  121   CCCCGCCAGAGGACCCCCTAACTCTGTTTCTATTATGTTTCTTCTGAGTAAAACAAGCAA  180
             ||||||||||||| ||||||||||||||| ||| |||||| |||||||| ||||||||||
Sbjct  1846  CCCCGCCAGAGGA-CCCCTAACTCTGTTTTTATAATGTTT-TTCTGAGT-AAACAAGCAA  1902

Query  181   ATAAATTAAAACTTTCAACAACGGATCTCTTGGCTCTGGCATCGATGAAGAACGCAGCGA  240
             ||||||||||||||||||||||||||||||||||||||||||||||||||||||||||||
Sbjct  1903  ATAAATTAAAACTTTCAACAACGGATCTCTTGGCTCTGGCATCGATGAAGAACGCAGCGA  1962

Query  241   AATGCGATAAGTAATGTGAATTGCAGAATTCAGTGAATCATCGAATCTTTGAACGCACAT  300
             ||||||||||||||||||||||||||||||||||||||||||||||||||||||||||||
Sbjct  1963  AATGCGATAAGTAATGTGAATTGCAGAATTCAGTGAATCATCGAATCTTTGAACGCACAT  2022

Query  301   TGCGCCCGCCAGTATTCTGGCGGGCATGCCTGTTCGAGCGTCATTACAACCCTCAGGCCC  360
             ||||||||||||||||||||||||||||||||||||||||||||||||||||||||||||
Sbjct  2023  TGCGCCCGCCAGTATTCTGGCGGGCATGCCTGTTCGAGCGTCATTACAACCCTCAGGCCC  2082

Query  361   CCGGGCCTGGCGTTGGGGATCGGCGAGGCGCCCCCTGCGGGCACACGCCGTCCCCCAAAT  420
             ||||||||||||||||| ||||||| |  | ||||||||||||||||||||||| |||||
Sbjct  2083  CCGGGCCTGGCGTTGGG-ATCGGCG-GAAG-CCCCTGCGGGCACACGCCGTCCCTCAAAT  2139

Query  421   ACAGTGGCGGTCCCGCCGCAGCTTCCATTGCGTAGTAGCTAACACCTCGCAACTGGAGAG  480
             ||||||||||||||||||||||||||||||||||||||||||||||||||||||||||||
Sbjct  2140  ACAGTGGCGGTCCCGCCGCAGCTTCCATTGCGTAGTAGCTAACACCTCGCAACTGGAGAG  2199

Query  481   CGGCGCGGCCACGCCGTAAAACACCCAACTTCTGAATGTTGACCTCGAATCAGGTAGGAA  540
             ||||||||||||||||||||||||||||||||||||||||||||||||||||||||||||
Sbjct  2200  CGGCGCGGCCACGCCGTAAAACACCCAACTTCTGAATGTTGACCTCGAATCAGGTAGGAA  2259

Query  541   TACCCGCTGAACTTAAGCATATCAATAAGCGGAGGAAAAGAAACCAACAGGGATTGCCCC  600
             ||||||||||||||||||||||||||||||||||||||||||||||||||||||||||||
Sbjct  2260  TACCCGCTGAACTTAAGCATATCAATAAGCGGAGGAAAAGAAACCAACAGGGATTGCCCC  2319

Query  601   AGTAACGGCGAGTGAAGCGGCAACAGCTCAAATTTGAAATCTGGCTCTCGGGCCCGAGTT  660
             ||||||||||||||||||||||||||||||||||||||||||||||||||||||||||||
Sbjct  2320  AGTAACGGCGAGTGAAGCGGCAACAGCTCAAATTTGAAATCTGGCTCTCGGGCCCGAGTT  2379

Query  661   GTAATTTGTAGAGGATGCTTTTGGTGAGGTGCCTTCCGAGTTCCCTGGAACGGGACGCCA  720
             ||||||||||||||||||||||||||||||||||||||||||||||||||||||||||||
Sbjct  2380  GTAATTTGTAGAGGATGCTTTTGGTGAGGTGCCTTCCGAGTTCCCTGGAACGGGACGCCA  2439

Query  721   TAGAGGGTGAGAGCCCCGTCTGGTTGGACACCGATCCTCTGTAAAGCTCCTTCGACGAGT  780
             ||||||||||||||||||||||||||||||||||||||||||||||||||||||||||||
Sbjct  2440  TAGAGGGTGAGAGCCCCGTCTGGTTGGACACCGATCCTCTGTAAAGCTCCTTCGACGAGT  2499

Query  781   CGAGTAGTTTGGGAATGCTGCTCTAAATGGGAGGTATATGTCTTCTAAAGCTAAATACCG  840
             ||||||||||||||||||||||||||||||||||||||||||||||||||||||||||||
Sbjct  2500  CGAGTAGTTTGGGAATGCTGCTCTAAATGGGAGGTATATGTCTTCTAAAGCTAAATACCG  2559

Query  841   GCCAGAGACCGATAGCGCACAAGTAGAGTGATCGAAAGATGAAAAGAACTTTGAAAAGAG  900
             ||||||||||||||||||||||||||||||||||||||||||||||||||||||||||||
Sbjct  2560  GCCAGAGACCGATAGCGCACAAGTAGAGTGATCGAAAGATGAAAAGAACTTTGAAAAGAG  2619

Query  901   AGTTAAACAGTACGTGAAATTGTTGAAAGGGAAGCGCTTGTGACCAGACTTGGGCTTGGT  960
             ||||||| ||||||||||||||||||||||||||||||||||||||||||||||||||||
Sbjct  2620  AGTTAAAAAGTACGTGAAATTGTTGAAAGGGAAGCGCTTGTGACCAGACTTGGGCTTGGT  2679

Query  961   TGATCATCCGGGGTTCTCCCCGGTGCACTCTTCCGGCCCAGGCCAGCATCAGTTCGCCCT  1020
             ||||||||||||||||||||||||||||||||||||| ||||||||||||||||||||||
Sbjct  2680  TGATCATCCGGGGTTCTCCCCGGTGCACTCTTCCGGCTCAGGCCAGCATCAGTTCGCCCT  2739

Query  1021  GGGGGACAAAGGCTTCGGGAATGTGGCTCTCTCCGGGGAGTGTTATAGCCCGTTGCGTAA  1080
             |||||| ||||||||||||||||||||||||||||||||||||||||||||| |||||||
Sbjct  2740  GGGGGATAAAGGCTTCGGGAATGTGGCTCTCTCCGGGGAGTGTTATAGCCCGCTGCGTAA  2799

Query  1081  TACCCTGTGGCGGACTGAGGTTCGCGCATTCGCAAGGATGCTGGCGTAATGGTCATCAGT  1140
             ||||||||||||||||||||||||||||||||||||||||||||||||||||||||||||
Sbjct  2800  TACCCTGTGGCGGACTGAGGTTCGCGCATTCGCAAGGATGCTGGCGTAATGGTCATCAGT  2859

Query  1141  GACCCGTCTTGAAACACGGACCAAGGAGTCGTCTTCGTATGCGAGTGTTCGGGTGTCAAA  1200
             ||||||||||||||||||||||||||||||||||||||||||||||||||||||||||||
Sbjct  2860  GACCCGTCTTGAAACACGGACCAAGGAGTCGTCTTCGTATGCGAGTGTTCGGGTGTCAAA  2919

Query  1201  CCCCTACGCGAAATGAAAGTGAACGCAGGTGAGAGCTTCGGCGCATCATCGACCGATCCT  1260
             ||||||||||||||||||||||||||||||||||||||||||||||||||||||||||||
Sbjct  2920  CCCCTACGCGAAATGAAAGTGAACGCAGGTGAGAGCTTCGGCGCATCATCGACCGATCCT  2979

Query  1261  GATGTTATCGGATGGATTTGAGTAAGAGCATACGGGGCCGGACCCGAAAGAAGGTGAACT  1320
             |||||| |||||||||||||||||||||||||||||||||||||||||||||||||||||
Sbjct  2980  GATGTTTTCGGATGGATTTGAGTAAGAGCATACGGGGCCGGACCCGAAAGAAGGTGAACT  3039

Query  1321  ATGCCTGTGTAGGGTGAAGCCAGAGGAAACTCTGGTGGAGGCTCGCAGCGGTTCTGACGT  1380
             ||||||||||||||||||||||||||||||||||||||||||||||||||||||||||||
Sbjct  3040  ATGCCTGTGTAGGGTGAAGCCAGAGGAAACTCTGGTGGAGGCTCGCAGCGGTTCTGACGT  3099

Query  1381  GCAAATCGATCGTCAAACATGGGCATGGGGGCGAAAGACTAATCGAACCTTCTAGTAGCT  1440
             ||||||||||||||||||||||||||||||||||||||||||||||||||||||||||||
Sbjct  3100  GCAAATCGATCGTCAAACATGGGCATGGGGGCGAAAGACTAATCGAACCTTCTAGTAGCT  3159

Query  1441  GGTTTCCGCCGAAGTTTCCCTCAGGATAGCAGTGTTGAACTCAGTTTTATGAGGTAAAGC  1500
             ||||||||||||||||||||||||||||||||||||||||||||||||||||||||||||
Sbjct  3160  GGTTTCCGCCGAAGTTTCCCTCAGGATAGCAGTGTTGAACTCAGTTTTATGAGGTAAAGC  3219

Query  1501  GAATGATTAGGGACTCGGGGGCGCTATTTAGCCTTCATCCATTCTCAAACTTTAAATATG  1560
             ||||||||||||||||||||||||||||||||||||||||||||||||||||||||||||
Sbjct  3220  GAATGATTAGGGACTCGGGGGCGCTATTTAGCCTTCATCCATTCTCAAACTTTAAATATG  3279

Query  1561  TAAGAAGCCCTTGTTGCTTAATTGAACGTGGGCATTCGAATGAATCAACACTAGTGGGCC  1620
             ||||||||||||||||||||||||||||||||||||||||||||||||||||||||||||
Sbjct  3280  TAAGAAGCCCTTGTTGCTTAATTGAACGTGGGCATTCGAATGAATCAACACTAGTGGGCC  3339

Query  1621  ATTTTTGGTAAGCAGAACTGGCGATGCGGGATGAACCGAACGCGAGGTTAAGGTGCCAGA  1680
             ||||||||||||||||||||||||||||||||||||||||||||||||||||||||||||
Sbjct  3340  ATTTTTGGTAAGCAGAACTGGCGATGCGGGATGAACCGAACGCGAGGTTAAGGTGCCAGA  3399

Query  1681  GTAGACGCTCATCAGACACCACAAAAGGTGTTAGTACATCTTGACAGCAGGACGGTGGCC  1740
             ||||||||||||||||||||||||||||||||||||||||||||||||||||||||||||
Sbjct  3400  GTAGACGCTCATCAGACACCACAAAAGGTGTTAGTACATCTTGACAGCAGGACGGTGGCC  3459

Query  1741  ATGGAAGTCGGAATCCGCTAAGGACTGTGTAACAACTCACCTGCCGAATGTACTAGCCCT  1800
             ||||||||||||||||||||||||||||||||||||||||||||||||||||||||||||
Sbjct  3460  ATGGAAGTCGGAATCCGCTAAGGACTGTGTAACAACTCACCTGCCGAATGTACTAGCCCT  3519

Query  1801  GAAAATGGATGGCGCTCAAGCGTCTCACCCATACCTCGCCCTCAGGGTAGAAACGATGCC  1860
             ||||||||||||||||||||||||||||||||||||||||||||||||||||||||||||
Sbjct  3520  GAAAATGGATGGCGCTCAAGCGTCTCACCCATACCTCGCCCTCAGGGTAGAAACGATGCC  3579

Query  1861  CTGAGGAGTAGGCGGACGTGGAGGTCAGTGACGAAGCCTAGGGCGTGAGCCCGGGTTGAA  1920
             ||||||||||||||||||||||||||||||||||||||||||||||||||||||||||||
Sbjct  3580  CTGAGGAGTAGGCGGACGTGGAGGTCAGTGACGAAGCCTAGGGCGTGAGCCCGGGTTGAA  3639

Query  1921  CGGCCTCTAGTGC  1933
             |||||||||||||
Sbjct  3640  CGGCCTCTAGTGC  3652


 Score = 3448 bits (1867),  Expect = 0.0
 Identities = 1915/1936 (99%), Gaps = 11/1936 (1%)
 Strand=Plus/Plus

Query  1      CAAGGTCTCCGTTGGTGAACCAGCGGAGGGATCATTACCGAGTTATACAACTCATCAACC  60
              ||||||||||||||||||||||||||||||||||||||||||||||||||||||||||||
Sbjct  88597  CAAGGTCTCCGTTGGTGAACCAGCGGAGGGATCATTACCGAGTTATACAACTCATCAACC  88656

Query  61     CTGTGAACATACCTAAAACGTTGCTTCGGCGGGAACAGACGGCCCCGTAACACGGGCCGC  120
              ||||||||||||||||||||||||||||||||||||||||||||||||||||||||||||
Sbjct  88657  CTGTGAACATACCTAAAACGTTGCTTCGGCGGGAACAGACGGCCCCGTAACACGGGCCGC  88716

Query  121    CCCCGCCAGAGGACCCCCTAACTCTGTTTCTATTATGTTTCTTCTGAGTAAAACAAGCAA  180
              ||||||||||||| ||||||||||||||| ||| |||||| |||||||| ||||||||||
Sbjct  88717  CCCCGCCAGAGGA-CCCCTAACTCTGTTTTTATAATGTTT-TTCTGAGT-AAACAAGCAA  88773

Query  181    ATAAATTAAAACTTTCAACAACGGATCTCTTGGCTCTGGCATCGATGAAGAACGCAGCGA  240
              ||||||||||||||||||||||||||||||||||||||||||||||||||||||||||||
Sbjct  88774  ATAAATTAAAACTTTCAACAACGGATCTCTTGGCTCTGGCATCGATGAAGAACGCAGCGA  88833

Query  241    AATGCGATAAGTAATGTGAATTGCAGAATTCAGTGAATCATCGAATCTTTGAACGCACAT  300
              ||||||||||||||||||||||||||||||||||||||||||||||||||||||||||||
Sbjct  88834  AATGCGATAAGTAATGTGAATTGCAGAATTCAGTGAATCATCGAATCTTTGAACGCACAT  88893

Query  301    TGCGCCCGCCAGTATTCTGGCGGGCATGCCTGTTCGAGCGTCATTACAACCCTCAGGCCC  360
              ||||||||||||||||||||||||||||||||||||||||||||||||||||||||||||
Sbjct  88894  TGCGCCCGCCAGTATTCTGGCGGGCATGCCTGTTCGAGCGTCATTACAACCCTCAGGCCC  88953

Query  361    CCGGGCCTGGCGTTGGGGATCGGCGAGGCGCCCCCTGCGGGCACACGCCGTCCCCCAAAT  420
              ||||||||||||||||||||||||| |  | ||||||||||||||||||||||| |||||
Sbjct  88954  CCGGGCCTGGCGTTGGGGATCGGCG-GAAG-CCCCTGCGGGCACACGCCGTCCCTCAAAT  89011

Query  421    ACAGTGGCGGTCCCGCCGCAGCTTCCATTGCGTAGTAGCTAACACCTCGCAACTGGAGAG  480
              ||||||||||||||||||||||||||||||||||||||||||||||||||||||||||||
Sbjct  89012  ACAGTGGCGGTCCCGCCGCAGCTTCCATTGCGTAGTAGCTAACACCTCGCAACTGGAGAG  89071

Query  481    CGGCGCGGCCACGCCGTAAAACACCCAACTTCTGAATGTTGACCTCGAATCAGGTAGGAA  540
              ||||||||||||||||||||||||||||||||||||||||||||||||||||||||||||
Sbjct  89072  CGGCGCGGCCACGCCGTAAAACACCCAACTTCTGAATGTTGACCTCGAATCAGGTAGGAA  89131

Query  541    TACCCGCTGAACTTAAGCATATCAATAAGCGGAGGAAAAGAAACCAACAGGGATTGCCCC  600
              ||||||||||||||||||||||||||||||||||||||||||||||||||||||||||||
Sbjct  89132  TACCCGCTGAACTTAAGCATATCAATAAGCGGAGGAAAAGAAACCAACAGGGATTGCCCC  89191

Query  601    AGTAACGGCGAGTGAAGCGGCAACAGCTCAAATTTGAAATCTGGCTCTCGGGCCCGAGTT  660
              ||||||||||||||||||||||||||||||||||||||||||||||||||||||||||||
Sbjct  89192  AGTAACGGCGAGTGAAGCGGCAACAGCTCAAATTTGAAATCTGGCTCTCGGGCCCGAGTT  89251

Query  661    GTAATTTGTAGAGGATGCTTTTGGTGAGGTGCCTTCCGAGTTCCCTGGAACGGGACGCCA  720
              ||||||||||||||||||||||||||||||||||||||||||||||||||||||||||||
Sbjct  89252  GTAATTTGTAGAGGATGCTTTTGGTGAGGTGCCTTCCGAGTTCCCTGGAACGGGACGCCA  89311

Query  721    TAGAGGGTGAGAGCCCCGTCTGGTTGGACACCGATCCTCTGTAAAGCTCCTTCGACGAGT  780
              ||||||||||||||||||||||||||||||||||||||||||||||||||||||||||||
Sbjct  89312  TAGAGGGTGAGAGCCCCGTCTGGTTGGACACCGATCCTCTGTAAAGCTCCTTCGACGAGT  89371

Query  781    CGAGTAGTTTGGGAATGCTGCTCTAAATGGGAGGTATATGTCTTCTAAAGCTAAATACCG  840
              ||||||||||||||||||||||||||||||||||||||||||||||||||||||||||||
Sbjct  89372  CGAGTAGTTTGGGAATGCTGCTCTAAATGGGAGGTATATGTCTTCTAAAGCTAAATACCG  89431

Query  841    GCCAGAGACCGATAGCGCACAAGTAGAGTGATCGAAAGATGAAAAGAACTTTGAAAAGAG  900
              ||||||||||||||||||||||||||||||||||||||||||||||||||||||||||||
Sbjct  89432  GCCAGAGACCGATAGCGCACAAGTAGAGTGATCGAAAGATGAAAAGAACTTTGAAAAGAG  89491

Query  901    AGTTAAACAGTACGTGAAATTGTTGAAAGGGAAGCGCTTGTGACCAGACTTGGGCTTGGT  960
              ||||||| ||||||||||||||||||||||||||||||||||||||||||||||||||||
Sbjct  89492  AGTTAAAAAGTACGTGAAATTGTTGAAAGGGAAGCGCTTGTGACCAGACTTGGGCTTGGT  89551

Query  961    TGATCATCCGGGGTTCTCCCCGGTGCACTCTTCCGGCCCAGGCCAGCATCAGTTCGCCCT  1020
              ||||||||||||||||||||||||||||||||||||| ||||||||||||||||||||||
Sbjct  89552  TGATCATCCGGGGTTCTCCCCGGTGCACTCTTCCGGCTCAGGCCAGCATCAGTTCGCCCT  89611

Query  1021   GGGGGACAAAGGCTTCGGGAATGTGGCTCTCTCCGGGGAGTGTTATAGCCCGTTGCGTAA  1080
               ||||| ||||||||||||||||||||||||||||||||||||||||||||| |||||||
Sbjct  89612  -GGGGATAAAGGCTTCGGGAATGTGGCTCTCTCCGGGGAGTGTTATAGCCCGCTGCGTAA  89670

Query  1081   TACCCTGTGGCGGACTGAGGTTCGCGCATTCGCAAGGATGCTGGCGTAATGGTCATCAGT  1140
              ||||||||||||||||||||||||||||||||||||||||||||||||||||||||||||
Sbjct  89671  TACCCTGTGGCGGACTGAGGTTCGCGCATTCGCAAGGATGCTGGCGTAATGGTCATCAGT  89730

Query  1141   GACCCGTCTTGAAACACGGACCAAGGAGTCGTCTTCGTATGCGAGTGTTCGGGTGTCAAA  1200
              ||||||||||||||||||||||||||||||||||||||||||||||||||||||||||||
Sbjct  89731  GACCCGTCTTGAAACACGGACCAAGGAGTCGTCTTCGTATGCGAGTGTTCGGGTGTCAAA  89790

Query  1201   CCCCTACGCGAAATGAAAGTGAACGCAGGTGAGAGCTTCGGCGCATCATCGACCGATCCT  1260
               |||||||||||||||||||||||||||||||||||||||||||||||||||||||||||
Sbjct  89791  -CCCTACGCGAAATGAAAGTGAACGCAGGTGAGAGCTTCGGCGCATCATCGACCGATCCT  89849

Query  1261   GATGTTATCGGATGGATTTGAGTAAGAGCATACGGGGCCGGACCCGAAAGAAGGTGAACT  1320
              |||||| |||||||||||||||||||||||||||||||||||||||||||||||||||||
Sbjct  89850  GATGTTTTCGGATGGATTTGAGTAAGAGCATACGGGGCCGGACCCGAAAGAAGGTGAACT  89909

Query  1321   ATGCCTGTGTAGGGTGAAGCCAGAGGAAACTCTGGTGGAGGCTCGCAGCGGTTCTGACGT  1380
              ||||||||||||||||||||||||||||||||||||||||||||||||||||||||||||
Sbjct  89910  ATGCCTGTGTAGGGTGAAGCCAGAGGAAACTCTGGTGGAGGCTCGCAGCGGTTCTGACGT  89969

Query  1381   GCAAATCGATCGTCAAACATGGGCAT--GGGGGCGAAAGACTAATCGAACCTTCTAGTAG  1438
              ||||||||||||||||||||||||||  ||||||||||||||||||||||||||||||||
Sbjct  89970  GCAAATCGATCGTCAAACATGGGCATGGGGGGGCGAAAGACTAATCGAACCTTCTAGTAG  90029

Query  1439   CTGGTTTCCGCCGAAGTTTCCCTCAGGATAGCAGTGTTGAACTCAGTTTTATGAGGTAAA  1498
              ||||||||||||||||||||||||||||||||||||||||||||||||||||||||||||
Sbjct  90030  CTGGTTTCCGCCGAAGTTTCCCTCAGGATAGCAGTGTTGAACTCAGTTTTATGAGGTAAA  90089

Query  1499   GCGAATGATTAGGGACTCGGGGGCGCTATTTAGCCTTCATCCATTCTCAAACTTTAAATA  1558
              ||||||||||||||||||||||||||||||||||||||||||||||||||||||||||||
Sbjct  90090  GCGAATGATTAGGGACTCGGGGGCGCTATTTAGCCTTCATCCATTCTCAAACTTTAAATA  90149

Query  1559   TGTAAGAAGCCCTTGTTGCTTAATTGAACGTGGGCATTCGAATGAATCAACACTAGTGGG  1618
              ||||||||||||||||||||||||||||||||||||||||||||||||||||||||||||
Sbjct  90150  TGTAAGAAGCCCTTGTTGCTTAATTGAACGTGGGCATTCGAATGAATCAACACTAGTGGG  90209

Query  1619   CCATTTTTGGTAAGCAGAACTGGCGATGCGGGATGAACCGAACGCGAGGTTAAGGTGCCA  1678
              ||||||||||||||||||||||||||||||||||||||||||||||||||||||||||||
Sbjct  90210  CCATTTTTGGTAAGCAGAACTGGCGATGCGGGATGAACCGAACGCGAGGTTAAGGTGCCA  90269

Query  1679   GAGTAGACGCTCATCAGACACCAC-AAAAGGTGTTAGTACATCTTGACAGCAGGACGGTG  1737
              |||||||||||||||||||||||| |||||||||||||||||||||||||||||||||||
Sbjct  90270  GAGTAGACGCTCATCAGACACCACAAAAAGGTGTTAGTACATCTTGACAGCAGGACGGTG  90329

Query  1738   GCCATGGAAGTCGGAATCCGCTAAGGACTGTGTAACAACTCACCTGCCGAATGTACTAGC  1797
              ||||||||||||||||||||||||||||||||||||||||||||||||||||||||||||
Sbjct  90330  GCCATGGAAGTCGGAATCCGCTAAGGACTGTGTAACAACTCACCTGCCGAATGTACTAGC  90389

Query  1798   CCTGAAAATGGATGGCGCTCAAGCGTCTCACCCATACCTCGCCCTCAGGGTAGAAACGAT  1857
              ||||||||||||||||||||||||||||||||||||||||||||||||||||||||||||
Sbjct  90390  CCTGAAAATGGATGGCGCTCAAGCGTCTCACCCATACCTCGCCCTCAGGGTAGAAACGAT  90449

Query  1858   GCCCTGAGGAGTAGGCGGACGTGGAGGTCAGTGACGAAGCCTAGGGCGTGAGCCCGGGTT  1917
              ||||||| ||||||||||||||||||||||||||||||||||||||||||||||||||||
Sbjct  90450  GCCCTGA-GAGTAGGCGGACGTGGAGGTCAGTGACGAAGCCTAGGGCGTGAGCCCGGGTT  90508

Query  1918   GAACGGCCTCTAGTGC  1933
              ||||||||||||||||
Sbjct  90509  GAACGGCCTCTAGTGC  90524


>CM046520.1 Fusarium sp. Ph1 chromosome 5, whole genome shotgun sequence
Length=4148469

 Score = 3489 bits (1889),  Expect = 0.0
 Identities = 1919/1933 (99%), Gaps = 4/1933 (0%)
 Strand=Plus/Minus

Query  1        CAAGGTCTCCGTTGGTGAACCAGCGGAGGGATCATTACCGAGTTATACAACTCATCAACC  60
                ||||||||||||||||||||||||||||||||||||||||||||||||||||||||||||
Sbjct  4115032  CAAGGTCTCCGTTGGTGAACCAGCGGAGGGATCATTACCGAGTTATACAACTCATCAACC  4114973

Query  61       CTGTGAACATACCTAAAACGTTGCTTCGGCGGGAACAGACGGCCCCGTAACACGGGCCGC  120
                ||||||||||||||||||||||||||||||||||||||||||||||||||||||||||||
Sbjct  4114972  CTGTGAACATACCTAAAACGTTGCTTCGGCGGGAACAGACGGCCCCGTAACACGGGCCGC  4114913

Query  121      CCCCGCCAGAGGACCCCCTAACTCTGTTTCTATTATGTTTCTTCTGAGTAAAACAAGCAA  180
                ||||||||||||||||| ||||||||||| ||| |||||| |||||||| ||||||||||
Sbjct  4114912  CCCCGCCAGAGGACCCC-TAACTCTGTTTTTATAATGTTT-TTCTGAGT-AAACAAGCAA  4114856

Query  181      ATAAATTAAAACTTTCAACAACGGATCTCTTGGCTCTGGCATCGATGAAGAACGCAGCGA  240
                ||||||||||||||||||||||||||||||||||||||||||||||||||||||||||||
Sbjct  4114855  ATAAATTAAAACTTTCAACAACGGATCTCTTGGCTCTGGCATCGATGAAGAACGCAGCGA  4114796

Query  241      AATGCGATAAGTAATGTGAATTGCAGAATTCAGTGAATCATCGAATCTTTGAACGCACAT  300
                ||||||||||||||||||||||||||||||||||||||||||||||||||||||||||||
Sbjct  4114795  AATGCGATAAGTAATGTGAATTGCAGAATTCAGTGAATCATCGAATCTTTGAACGCACAT  4114736

Query  301      TGCGCCCGCCAGTATTCTGGCGGGCATGCCTGTTCGAGCGTCATTACAACCCTCAGGCCC  360
                ||||||||||||||||||||||||||||||||||||||||||||||||||||||||||||
Sbjct  4114735  TGCGCCCGCCAGTATTCTGGCGGGCATGCCTGTTCGAGCGTCATTACAACCCTCAGGCCC  4114676

Query  361      CCGGGCCTGGCGTTGGGGATCGGCGAGGCGCCCCCTGCGGGCACACGCCGTCCCCCAAAT  420
                ||||||||||||||||||||||||| |  ||||||||||||||||||||||||| |||||
Sbjct  4114675  CCGGGCCTGGCGTTGGGGATCGGCG-GAAGCCCCCTGCGGGCACACGCCGTCCCTCAAAT  4114617

Query  421      ACAGTGGCGGTCCCGCCGCAGCTTCCATTGCGTAGTAGCTAACACCTCGCAACTGGAGAG  480
                ||||||||||||||||||||||||||||||||||||||||||||||||||||||||||||
Sbjct  4114616  ACAGTGGCGGTCCCGCCGCAGCTTCCATTGCGTAGTAGCTAACACCTCGCAACTGGAGAG  4114557

Query  481      CGGCGCGGCCACGCCGTAAAACACCCAACTTCTGAATGTTGACCTCGAATCAGGTAGGAA  540
                ||||||||||||||||||||||||||||||||||||||||||||||||||||||||||||
Sbjct  4114556  CGGCGCGGCCACGCCGTAAAACACCCAACTTCTGAATGTTGACCTCGAATCAGGTAGGAA  4114497

Query  541      TACCCGCTGAACTTAAGCATATCAATAAGCGGAGGAAAAGAAACCAACAGGGATTGCCCC  600
                ||||||||||||||||||||||||||||||||||||||||||||||||||||||||||||
Sbjct  4114496  TACCCGCTGAACTTAAGCATATCAATAAGCGGAGGAAAAGAAACCAACAGGGATTGCCCC  4114437

Query  601      AGTAACGGCGAGTGAAGCGGCAACAGCTCAAATTTGAAATCTGGCTCTCGGGCCCGAGTT  660
                ||||||||||||||||||||||||||||||||||||||||||||||||||||||||||||
Sbjct  4114436  AGTAACGGCGAGTGAAGCGGCAACAGCTCAAATTTGAAATCTGGCTCTCGGGCCCGAGTT  4114377

Query  661      GTAATTTGTAGAGGATGCTTTTGGTGAGGTGCCTTCCGAGTTCCCTGGAACGGGACGCCA  720
                ||||||||||||||||||||||||||||||||||||||||||||||||||||||||||||
Sbjct  4114376  GTAATTTGTAGAGGATGCTTTTGGTGAGGTGCCTTCCGAGTTCCCTGGAACGGGACGCCA  4114317

Query  721      TAGAGGGTGAGAGCCCCGTCTGGTTGGACACCGATCCTCTGTAAAGCTCCTTCGACGAGT  780
                ||||||||||||||||||||||||||||||||||||||||||||||||||||||||||||
Sbjct  4114316  TAGAGGGTGAGAGCCCCGTCTGGTTGGACACCGATCCTCTGTAAAGCTCCTTCGACGAGT  4114257

Query  781      CGAGTAGTTTGGGAATGCTGCTCTAAATGGGAGGTATATGTCTTCTAAAGCTAAATACCG  840
                ||||||||||||||||||||||||||||||||||||||||||||||||||||||||||||
Sbjct  4114256  CGAGTAGTTTGGGAATGCTGCTCTAAATGGGAGGTATATGTCTTCTAAAGCTAAATACCG  4114197

Query  841      GCCAGAGACCGATAGCGCACAAGTAGAGTGATCGAAAGATGAAAAGAACTTTGAAAAGAG  900
                ||||||||||||||||||||||||||||||||||||||||||||||||||||||||||||
Sbjct  4114196  GCCAGAGACCGATAGCGCACAAGTAGAGTGATCGAAAGATGAAAAGAACTTTGAAAAGAG  4114137

Query  901      AGTTAAACAGTACGTGAAATTGTTGAAAGGGAAGCGCTTGTGACCAGACTTGGGCTTGGT  960
                ||||||| ||||||||||||||||||||||||||||||||||||||||||||||||||||
Sbjct  4114136  AGTTAAAAAGTACGTGAAATTGTTGAAAGGGAAGCGCTTGTGACCAGACTTGGGCTTGGT  4114077

Query  961      TGATCATCCGGGGTTCTCCCCGGTGCACTCTTCCGGCCCAGGCCAGCATCAGTTCGCCCT  1020
                ||||||||||||||||||||||||||||||||||||| ||||||||||||||||||||||
Sbjct  4114076  TGATCATCCGGGGTTCTCCCCGGTGCACTCTTCCGGCTCAGGCCAGCATCAGTTCGCCCT  4114017

Query  1021     GGGGGACAAAGGCTTCGGGAATGTGGCTCTCTCCGGGGAGTGTTATAGCCCGTTGCGTAA  1080
                |||||| ||||||||||||||||||||||||||||||||||||||||||||| |||||||
Sbjct  4114016  GGGGGATAAAGGCTTCGGGAATGTGGCTCTCTCCGGGGAGTGTTATAGCCCGCTGCGTAA  4113957

Query  1081     TACCCTGTGGCGGACTGAGGTTCGCGCATTCGCAAGGATGCTGGCGTAATGGTCATCAGT  1140
                ||||||||||||||||||||||||||||||||||||||||||||||||||||||||||||
Sbjct  4113956  TACCCTGTGGCGGACTGAGGTTCGCGCATTCGCAAGGATGCTGGCGTAATGGTCATCAGT  4113897

Query  1141     GACCCGTCTTGAAACACGGACCAAGGAGTCGTCTTCGTATGCGAGTGTTCGGGTGTCAAA  1200
                ||||||||||||||||||||||||||||||||||||||||||||||||||||||||||||
Sbjct  4113896  GACCCGTCTTGAAACACGGACCAAGGAGTCGTCTTCGTATGCGAGTGTTCGGGTGTCAAA  4113837

Query  1201     CCCCTACGCGAAATGAAAGTGAACGCAGGTGAGAGCTTCGGCGCATCATCGACCGATCCT  1260
                ||||||||||||||||||||||||||||||||||||||||||||||||||||||||||||
Sbjct  4113836  CCCCTACGCGAAATGAAAGTGAACGCAGGTGAGAGCTTCGGCGCATCATCGACCGATCCT  4113777

Query  1261     GATGTTATCGGATGGATTTGAGTAAGAGCATACGGGGCCGGACCCGAAAGAAGGTGAACT  1320
                |||||| |||||||||||||||||||||||||||||||||||||||||||||||||||||
Sbjct  4113776  GATGTTTTCGGATGGATTTGAGTAAGAGCATACGGGGCCGGACCCGAAAGAAGGTGAACT  4113717

Query  1321     ATGCCTGTGTAGGGTGAAGCCAGAGGAAACTCTGGTGGAGGCTCGCAGCGGTTCTGACGT  1380
                ||||||||||||||||||||||||||||||||||||||||||||||||||||||||||||
Sbjct  4113716  ATGCCTGTGTAGGGTGAAGCCAGAGGAAACTCTGGTGGAGGCTCGCAGCGGTTCTGACGT  4113657

Query  1381     GCAAATCGATCGTCAAACATGGGCATGGGGGCGAAAGACTAATCGAACCTTCTAGTAGCT  1440
                ||||||||||||||||||||||||||||||||||||||||||||||||||||||||||||
Sbjct  4113656  GCAAATCGATCGTCAAACATGGGCATGGGGGCGAAAGACTAATCGAACCTTCTAGTAGCT  4113597

Query  1441     GGTTTCCGCCGAAGTTTCCCTCAGGATAGCAGTGTTGAACTCAGTTTTATGAGGTAAAGC  1500
                ||||||||||||||||||||||||||||||||||||||||||||||||||||||||||||
Sbjct  4113596  GGTTTCCGCCGAAGTTTCCCTCAGGATAGCAGTGTTGAACTCAGTTTTATGAGGTAAAGC  4113537

Query  1501     GAATGATTAGGGACTCGGGGGCGCTATTTAGCCTTCATCCATTCTCAAACTTTAAATATG  1560
                ||||||||||||||||||||||||||||||||||||||||||||||||||||||||||||
Sbjct  4113536  GAATGATTAGGGACTCGGGGGCGCTATTTAGCCTTCATCCATTCTCAAACTTTAAATATG  4113477

Query  1561     TAAGAAGCCCTTGTTGCTTAATTGAACGTGGGCATTCGAATGAATCAACACTAGTGGGCC  1620
                ||||||||||||||||||||||||||||||||||||||||||||||||||||||||||||
Sbjct  4113476  TAAGAAGCCCTTGTTGCTTAATTGAACGTGGGCATTCGAATGAATCAACACTAGTGGGCC  4113417

Query  1621     ATTTTTGGTAAGCAGAACTGGCGATGCGGGATGAACCGAACGCGAGGTTAAGGTGCCAGA  1680
                ||||||||||||||||||||||||||||||||||||||||||||||||||||||||||||
Sbjct  4113416  ATTTTTGGTAAGCAGAACTGGCGATGCGGGATGAACCGAACGCGAGGTTAAGGTGCCAGA  4113357

Query  1681     GTAGACGCTCATCAGACACCACAAAAGGTGTTAGTACATCTTGACAGCAGGACGGTGGCC  1740
                ||||||||||||||||||||||||||||||||||||||||||||||||||||||||||||
Sbjct  4113356  GTAGACGCTCATCAGACACCACAAAAGGTGTTAGTACATCTTGACAGCAGGACGGTGGCC  4113297

Query  1741     ATGGAAGTCGGAATCCGCTAAGGACTGTGTAACAACTCACCTGCCGAATGTACTAGCCCT  1800
                ||||||||||||||||||||||||||||||||||||||||||||||||||||||||||||
Sbjct  4113296  ATGGAAGTCGGAATCCGCTAAGGACTGTGTAACAACTCACCTGCCGAATGTACTAGCCCT  4113237

Query  1801     GAAAATGGATGGCGCTCAAGCGTCTCACCCATACCTCGCCCTCAGGGTAGAAACGATGCC  1860
                ||||||||||||||||||||||||||||||||||||||||||||||||||||||||||||
Sbjct  4113236  GAAAATGGATGGCGCTCAAGCGTCTCACCCATACCTCGCCCTCAGGGTAGAAACGATGCC  4113177

Query  1861     CTGAGGAGTAGGCGGACGTGGAGGTCAGTGACGAAGCCTAGGGCGTGAGCCCGGGTTGAA  1920
                ||||||||||||||||||||||||||||||||||||||||||||||||||||||||||||
Sbjct  4113176  CTGAGGAGTAGGCGGACGTGGAGGTCAGTGACGAAGCCTAGGGCGTGAGCCCGGGTTGAA  4113117

Query  1921     CGGCCTCTAGTGC  1933
                |||||||||||||
Sbjct  4113116  CGGCCTCTAGTGC  4113104


 Score = 3489 bits (1889),  Expect = 0.0
 Identities = 1919/1933 (99%), Gaps = 4/1933 (0%)
 Strand=Plus/Minus

Query  1        CAAGGTCTCCGTTGGTGAACCAGCGGAGGGATCATTACCGAGTTATACAACTCATCAACC  60
                ||||||||||||||||||||||||||||||||||||||||||||||||||||||||||||
Sbjct  4123002  CAAGGTCTCCGTTGGTGAACCAGCGGAGGGATCATTACCGAGTTATACAACTCATCAACC  4122943

Query  61       CTGTGAACATACCTAAAACGTTGCTTCGGCGGGAACAGACGGCCCCGTAACACGGGCCGC  120
                ||||||||||||||||||||||||||||||||||||||||||||||||||||||||||||
Sbjct  4122942  CTGTGAACATACCTAAAACGTTGCTTCGGCGGGAACAGACGGCCCCGTAACACGGGCCGC  4122883

Query  121      CCCCGCCAGAGGACCCCCTAACTCTGTTTCTATTATGTTTCTTCTGAGTAAAACAAGCAA  180
                ||||||||||||||||| ||||||||||| ||| |||||| |||||||| ||||||||||
Sbjct  4122882  CCCCGCCAGAGGACCCC-TAACTCTGTTTTTATAATGTTT-TTCTGAGT-AAACAAGCAA  4122826

Query  181      ATAAATTAAAACTTTCAACAACGGATCTCTTGGCTCTGGCATCGATGAAGAACGCAGCGA  240
                ||||||||||||||||||||||||||||||||||||||||||||||||||||||||||||
Sbjct  4122825  ATAAATTAAAACTTTCAACAACGGATCTCTTGGCTCTGGCATCGATGAAGAACGCAGCGA  4122766

Query  241      AATGCGATAAGTAATGTGAATTGCAGAATTCAGTGAATCATCGAATCTTTGAACGCACAT  300
                ||||||||||||||||||||||||||||||||||||||||||||||||||||||||||||
Sbjct  4122765  AATGCGATAAGTAATGTGAATTGCAGAATTCAGTGAATCATCGAATCTTTGAACGCACAT  4122706

Query  301      TGCGCCCGCCAGTATTCTGGCGGGCATGCCTGTTCGAGCGTCATTACAACCCTCAGGCCC  360
                ||||||||||||||||||||||||||||||||||||||||||||||||||||||||||||
Sbjct  4122705  TGCGCCCGCCAGTATTCTGGCGGGCATGCCTGTTCGAGCGTCATTACAACCCTCAGGCCC  4122646

Query  361      CCGGGCCTGGCGTTGGGGATCGGCGAGGCGCCCCCTGCGGGCACACGCCGTCCCCCAAAT  420
                ||||||||||||||||||||||||| |  ||||||||||||||||||||||||| |||||
Sbjct  4122645  CCGGGCCTGGCGTTGGGGATCGGCG-GAAGCCCCCTGCGGGCACACGCCGTCCCTCAAAT  4122587

Query  421      ACAGTGGCGGTCCCGCCGCAGCTTCCATTGCGTAGTAGCTAACACCTCGCAACTGGAGAG  480
                ||||||||||||||||||||||||||||||||||||||||||||||||||||||||||||
Sbjct  4122586  ACAGTGGCGGTCCCGCCGCAGCTTCCATTGCGTAGTAGCTAACACCTCGCAACTGGAGAG  4122527

Query  481      CGGCGCGGCCACGCCGTAAAACACCCAACTTCTGAATGTTGACCTCGAATCAGGTAGGAA  540
                ||||||||||||||||||||||||||||||||||||||||||||||||||||||||||||
Sbjct  4122526  CGGCGCGGCCACGCCGTAAAACACCCAACTTCTGAATGTTGACCTCGAATCAGGTAGGAA  4122467

Query  541      TACCCGCTGAACTTAAGCATATCAATAAGCGGAGGAAAAGAAACCAACAGGGATTGCCCC  600
                ||||||||||||||||||||||||||||||||||||||||||||||||||||||||||||
Sbjct  4122466  TACCCGCTGAACTTAAGCATATCAATAAGCGGAGGAAAAGAAACCAACAGGGATTGCCCC  4122407

Query  601      AGTAACGGCGAGTGAAGCGGCAACAGCTCAAATTTGAAATCTGGCTCTCGGGCCCGAGTT  660
                ||||||||||||||||||||||||||||||||||||||||||||||||||||||||||||
Sbjct  4122406  AGTAACGGCGAGTGAAGCGGCAACAGCTCAAATTTGAAATCTGGCTCTCGGGCCCGAGTT  4122347

Query  661      GTAATTTGTAGAGGATGCTTTTGGTGAGGTGCCTTCCGAGTTCCCTGGAACGGGACGCCA  720
                ||||||||||||||||||||||||||||||||||||||||||||||||||||||||||||
Sbjct  4122346  GTAATTTGTAGAGGATGCTTTTGGTGAGGTGCCTTCCGAGTTCCCTGGAACGGGACGCCA  4122287

Query  721      TAGAGGGTGAGAGCCCCGTCTGGTTGGACACCGATCCTCTGTAAAGCTCCTTCGACGAGT  780
                ||||||||||||||||||||||||||||||||||||||||||||||||||||||||||||
Sbjct  4122286  TAGAGGGTGAGAGCCCCGTCTGGTTGGACACCGATCCTCTGTAAAGCTCCTTCGACGAGT  4122227

Query  781      CGAGTAGTTTGGGAATGCTGCTCTAAATGGGAGGTATATGTCTTCTAAAGCTAAATACCG  840
                ||||||||||||||||||||||||||||||||||||||||||||||||||||||||||||
Sbjct  4122226  CGAGTAGTTTGGGAATGCTGCTCTAAATGGGAGGTATATGTCTTCTAAAGCTAAATACCG  4122167

Query  841      GCCAGAGACCGATAGCGCACAAGTAGAGTGATCGAAAGATGAAAAGAACTTTGAAAAGAG  900
                ||||||||||||||||||||||||||||||||||||||||||||||||||||||||||||
Sbjct  4122166  GCCAGAGACCGATAGCGCACAAGTAGAGTGATCGAAAGATGAAAAGAACTTTGAAAAGAG  4122107

Query  901      AGTTAAACAGTACGTGAAATTGTTGAAAGGGAAGCGCTTGTGACCAGACTTGGGCTTGGT  960
                ||||||| ||||||||||||||||||||||||||||||||||||||||||||||||||||
Sbjct  4122106  AGTTAAAAAGTACGTGAAATTGTTGAAAGGGAAGCGCTTGTGACCAGACTTGGGCTTGGT  4122047

Query  961      TGATCATCCGGGGTTCTCCCCGGTGCACTCTTCCGGCCCAGGCCAGCATCAGTTCGCCCT  1020
                ||||||||||||||||||||||||||||||||||||| ||||||||||||||||||||||
Sbjct  4122046  TGATCATCCGGGGTTCTCCCCGGTGCACTCTTCCGGCTCAGGCCAGCATCAGTTCGCCCT  4121987

Query  1021     GGGGGACAAAGGCTTCGGGAATGTGGCTCTCTCCGGGGAGTGTTATAGCCCGTTGCGTAA  1080
                |||||| ||||||||||||||||||||||||||||||||||||||||||||| |||||||
Sbjct  4121986  GGGGGATAAAGGCTTCGGGAATGTGGCTCTCTCCGGGGAGTGTTATAGCCCGCTGCGTAA  4121927

Query  1081     TACCCTGTGGCGGACTGAGGTTCGCGCATTCGCAAGGATGCTGGCGTAATGGTCATCAGT  1140
                ||||||||||||||||||||||||||||||||||||||||||||||||||||||||||||
Sbjct  4121926  TACCCTGTGGCGGACTGAGGTTCGCGCATTCGCAAGGATGCTGGCGTAATGGTCATCAGT  4121867

Query  1141     GACCCGTCTTGAAACACGGACCAAGGAGTCGTCTTCGTATGCGAGTGTTCGGGTGTCAAA  1200
                ||||||||||||||||||||||||||||||||||||||||||||||||||||||||||||
Sbjct  4121866  GACCCGTCTTGAAACACGGACCAAGGAGTCGTCTTCGTATGCGAGTGTTCGGGTGTCAAA  4121807

Query  1201     CCCCTACGCGAAATGAAAGTGAACGCAGGTGAGAGCTTCGGCGCATCATCGACCGATCCT  1260
                ||||||||||||||||||||||||||||||||||||||||||||||||||||||||||||
Sbjct  4121806  CCCCTACGCGAAATGAAAGTGAACGCAGGTGAGAGCTTCGGCGCATCATCGACCGATCCT  4121747

Query  1261     GATGTTATCGGATGGATTTGAGTAAGAGCATACGGGGCCGGACCCGAAAGAAGGTGAACT  1320
                |||||| |||||||||||||||||||||||||||||||||||||||||||||||||||||
Sbjct  4121746  GATGTTTTCGGATGGATTTGAGTAAGAGCATACGGGGCCGGACCCGAAAGAAGGTGAACT  4121687

Query  1321     ATGCCTGTGTAGGGTGAAGCCAGAGGAAACTCTGGTGGAGGCTCGCAGCGGTTCTGACGT  1380
                ||||||||||||||||||||||||||||||||||||||||||||||||||||||||||||
Sbjct  4121686  ATGCCTGTGTAGGGTGAAGCCAGAGGAAACTCTGGTGGAGGCTCGCAGCGGTTCTGACGT  4121627

Query  1381     GCAAATCGATCGTCAAACATGGGCATGGGGGCGAAAGACTAATCGAACCTTCTAGTAGCT  1440
                ||||||||||||||||||||||||||||||||||||||||||||||||||||||||||||
Sbjct  4121626  GCAAATCGATCGTCAAACATGGGCATGGGGGCGAAAGACTAATCGAACCTTCTAGTAGCT  4121567

Query  1441     GGTTTCCGCCGAAGTTTCCCTCAGGATAGCAGTGTTGAACTCAGTTTTATGAGGTAAAGC  1500
                ||||||||||||||||||||||||||||||||||||||||||||||||||||||||||||
Sbjct  4121566  GGTTTCCGCCGAAGTTTCCCTCAGGATAGCAGTGTTGAACTCAGTTTTATGAGGTAAAGC  4121507

Query  1501     GAATGATTAGGGACTCGGGGGCGCTATTTAGCCTTCATCCATTCTCAAACTTTAAATATG  1560
                ||||||||||||||||||||||||||||||||||||||||||||||||||||||||||||
Sbjct  4121506  GAATGATTAGGGACTCGGGGGCGCTATTTAGCCTTCATCCATTCTCAAACTTTAAATATG  4121447

Query  1561     TAAGAAGCCCTTGTTGCTTAATTGAACGTGGGCATTCGAATGAATCAACACTAGTGGGCC  1620
                ||||||||||||||||||||||||||||||||||||||||||||||||||||||||||||
Sbjct  4121446  TAAGAAGCCCTTGTTGCTTAATTGAACGTGGGCATTCGAATGAATCAACACTAGTGGGCC  4121387

Query  1621     ATTTTTGGTAAGCAGAACTGGCGATGCGGGATGAACCGAACGCGAGGTTAAGGTGCCAGA  1680
                ||||||||||||||||||||||||||||||||||||||||||||||||||||||||||||
Sbjct  4121386  ATTTTTGGTAAGCAGAACTGGCGATGCGGGATGAACCGAACGCGAGGTTAAGGTGCCAGA  4121327

Query  1681     GTAGACGCTCATCAGACACCACAAAAGGTGTTAGTACATCTTGACAGCAGGACGGTGGCC  1740
                ||||||||||||||||||||||||||||||||||||||||||||||||||||||||||||
Sbjct  4121326  GTAGACGCTCATCAGACACCACAAAAGGTGTTAGTACATCTTGACAGCAGGACGGTGGCC  4121267

Query  1741     ATGGAAGTCGGAATCCGCTAAGGACTGTGTAACAACTCACCTGCCGAATGTACTAGCCCT  1800
                ||||||||||||||||||||||||||||||||||||||||||||||||||||||||||||
Sbjct  4121266  ATGGAAGTCGGAATCCGCTAAGGACTGTGTAACAACTCACCTGCCGAATGTACTAGCCCT  4121207

Query  1801     GAAAATGGATGGCGCTCAAGCGTCTCACCCATACCTCGCCCTCAGGGTAGAAACGATGCC  1860
                ||||||||||||||||||||||||||||||||||||||||||||||||||||||||||||
Sbjct  4121206  GAAAATGGATGGCGCTCAAGCGTCTCACCCATACCTCGCCCTCAGGGTAGAAACGATGCC  4121147

Query  1861     CTGAGGAGTAGGCGGACGTGGAGGTCAGTGACGAAGCCTAGGGCGTGAGCCCGGGTTGAA  1920
                ||||||||||||||||||||||||||||||||||||||||||||||||||||||||||||
Sbjct  4121146  CTGAGGAGTAGGCGGACGTGGAGGTCAGTGACGAAGCCTAGGGCGTGAGCCCGGGTTGAA  4121087

Query  1921     CGGCCTCTAGTGC  1933
                |||||||||||||
Sbjct  4121086  CGGCCTCTAGTGC  4121074


 Score = 3489 bits (1889),  Expect = 0.0
 Identities = 1919/1933 (99%), Gaps = 4/1933 (0%)
 Strand=Plus/Minus

Query  1        CAAGGTCTCCGTTGGTGAACCAGCGGAGGGATCATTACCGAGTTATACAACTCATCAACC  60
                ||||||||||||||||||||||||||||||||||||||||||||||||||||||||||||
Sbjct  4130973  CAAGGTCTCCGTTGGTGAACCAGCGGAGGGATCATTACCGAGTTATACAACTCATCAACC  4130914

Query  61       CTGTGAACATACCTAAAACGTTGCTTCGGCGGGAACAGACGGCCCCGTAACACGGGCCGC  120
                ||||||||||||||||||||||||||||||||||||||||||||||||||||||||||||
Sbjct  4130913  CTGTGAACATACCTAAAACGTTGCTTCGGCGGGAACAGACGGCCCCGTAACACGGGCCGC  4130854

Query  121      CCCCGCCAGAGGACCCCCTAACTCTGTTTCTATTATGTTTCTTCTGAGTAAAACAAGCAA  180
                ||||||||||||||||| ||||||||||| ||| |||||| |||||||| ||||||||||
Sbjct  4130853  CCCCGCCAGAGGACCCC-TAACTCTGTTTTTATAATGTTT-TTCTGAGT-AAACAAGCAA  4130797

Query  181      ATAAATTAAAACTTTCAACAACGGATCTCTTGGCTCTGGCATCGATGAAGAACGCAGCGA  240
                ||||||||||||||||||||||||||||||||||||||||||||||||||||||||||||
Sbjct  4130796  ATAAATTAAAACTTTCAACAACGGATCTCTTGGCTCTGGCATCGATGAAGAACGCAGCGA  4130737

Query  241      AATGCGATAAGTAATGTGAATTGCAGAATTCAGTGAATCATCGAATCTTTGAACGCACAT  300
                ||||||||||||||||||||||||||||||||||||||||||||||||||||||||||||
Sbjct  4130736  AATGCGATAAGTAATGTGAATTGCAGAATTCAGTGAATCATCGAATCTTTGAACGCACAT  4130677

Query  301      TGCGCCCGCCAGTATTCTGGCGGGCATGCCTGTTCGAGCGTCATTACAACCCTCAGGCCC  360
                ||||||||||||||||||||||||||||||||||||||||||||||||||||||||||||
Sbjct  4130676  TGCGCCCGCCAGTATTCTGGCGGGCATGCCTGTTCGAGCGTCATTACAACCCTCAGGCCC  4130617

Query  361      CCGGGCCTGGCGTTGGGGATCGGCGAGGCGCCCCCTGCGGGCACACGCCGTCCCCCAAAT  420
                ||||||||||||||||||||||||| |  ||||||||||||||||||||||||| |||||
Sbjct  4130616  CCGGGCCTGGCGTTGGGGATCGGCG-GAAGCCCCCTGCGGGCACACGCCGTCCCTCAAAT  4130558

Query  421      ACAGTGGCGGTCCCGCCGCAGCTTCCATTGCGTAGTAGCTAACACCTCGCAACTGGAGAG  480
                ||||||||||||||||||||||||||||||||||||||||||||||||||||||||||||
Sbjct  4130557  ACAGTGGCGGTCCCGCCGCAGCTTCCATTGCGTAGTAGCTAACACCTCGCAACTGGAGAG  4130498

Query  481      CGGCGCGGCCACGCCGTAAAACACCCAACTTCTGAATGTTGACCTCGAATCAGGTAGGAA  540
                ||||||||||||||||||||||||||||||||||||||||||||||||||||||||||||
Sbjct  4130497  CGGCGCGGCCACGCCGTAAAACACCCAACTTCTGAATGTTGACCTCGAATCAGGTAGGAA  4130438

Query  541      TACCCGCTGAACTTAAGCATATCAATAAGCGGAGGAAAAGAAACCAACAGGGATTGCCCC  600
                ||||||||||||||||||||||||||||||||||||||||||||||||||||||||||||
Sbjct  4130437  TACCCGCTGAACTTAAGCATATCAATAAGCGGAGGAAAAGAAACCAACAGGGATTGCCCC  4130378

Query  601      AGTAACGGCGAGTGAAGCGGCAACAGCTCAAATTTGAAATCTGGCTCTCGGGCCCGAGTT  660
                ||||||||||||||||||||||||||||||||||||||||||||||||||||||||||||
Sbjct  4130377  AGTAACGGCGAGTGAAGCGGCAACAGCTCAAATTTGAAATCTGGCTCTCGGGCCCGAGTT  4130318

Query  661      GTAATTTGTAGAGGATGCTTTTGGTGAGGTGCCTTCCGAGTTCCCTGGAACGGGACGCCA  720
                ||||||||||||||||||||||||||||||||||||||||||||||||||||||||||||
Sbjct  4130317  GTAATTTGTAGAGGATGCTTTTGGTGAGGTGCCTTCCGAGTTCCCTGGAACGGGACGCCA  4130258

Query  721      TAGAGGGTGAGAGCCCCGTCTGGTTGGACACCGATCCTCTGTAAAGCTCCTTCGACGAGT  780
                ||||||||||||||||||||||||||||||||||||||||||||||||||||||||||||
Sbjct  4130257  TAGAGGGTGAGAGCCCCGTCTGGTTGGACACCGATCCTCTGTAAAGCTCCTTCGACGAGT  4130198

Query  781      CGAGTAGTTTGGGAATGCTGCTCTAAATGGGAGGTATATGTCTTCTAAAGCTAAATACCG  840
                ||||||||||||||||||||||||||||||||||||||||||||||||||||||||||||
Sbjct  4130197  CGAGTAGTTTGGGAATGCTGCTCTAAATGGGAGGTATATGTCTTCTAAAGCTAAATACCG  4130138

Query  841      GCCAGAGACCGATAGCGCACAAGTAGAGTGATCGAAAGATGAAAAGAACTTTGAAAAGAG  900
                ||||||||||||||||||||||||||||||||||||||||||||||||||||||||||||
Sbjct  4130137  GCCAGAGACCGATAGCGCACAAGTAGAGTGATCGAAAGATGAAAAGAACTTTGAAAAGAG  4130078

Query  901      AGTTAAACAGTACGTGAAATTGTTGAAAGGGAAGCGCTTGTGACCAGACTTGGGCTTGGT  960
                ||||||| ||||||||||||||||||||||||||||||||||||||||||||||||||||
Sbjct  4130077  AGTTAAAAAGTACGTGAAATTGTTGAAAGGGAAGCGCTTGTGACCAGACTTGGGCTTGGT  4130018

Query  961      TGATCATCCGGGGTTCTCCCCGGTGCACTCTTCCGGCCCAGGCCAGCATCAGTTCGCCCT  1020
                ||||||||||||||||||||||||||||||||||||| ||||||||||||||||||||||
Sbjct  4130017  TGATCATCCGGGGTTCTCCCCGGTGCACTCTTCCGGCTCAGGCCAGCATCAGTTCGCCCT  4129958

Query  1021     GGGGGACAAAGGCTTCGGGAATGTGGCTCTCTCCGGGGAGTGTTATAGCCCGTTGCGTAA  1080
                |||||| ||||||||||||||||||||||||||||||||||||||||||||| |||||||
Sbjct  4129957  GGGGGATAAAGGCTTCGGGAATGTGGCTCTCTCCGGGGAGTGTTATAGCCCGCTGCGTAA  4129898

Query  1081     TACCCTGTGGCGGACTGAGGTTCGCGCATTCGCAAGGATGCTGGCGTAATGGTCATCAGT  1140
                ||||||||||||||||||||||||||||||||||||||||||||||||||||||||||||
Sbjct  4129897  TACCCTGTGGCGGACTGAGGTTCGCGCATTCGCAAGGATGCTGGCGTAATGGTCATCAGT  4129838

Query  1141     GACCCGTCTTGAAACACGGACCAAGGAGTCGTCTTCGTATGCGAGTGTTCGGGTGTCAAA  1200
                ||||||||||||||||||||||||||||||||||||||||||||||||||||||||||||
Sbjct  4129837  GACCCGTCTTGAAACACGGACCAAGGAGTCGTCTTCGTATGCGAGTGTTCGGGTGTCAAA  4129778

Query  1201     CCCCTACGCGAAATGAAAGTGAACGCAGGTGAGAGCTTCGGCGCATCATCGACCGATCCT  1260
                ||||||||||||||||||||||||||||||||||||||||||||||||||||||||||||
Sbjct  4129777  CCCCTACGCGAAATGAAAGTGAACGCAGGTGAGAGCTTCGGCGCATCATCGACCGATCCT  4129718

Query  1261     GATGTTATCGGATGGATTTGAGTAAGAGCATACGGGGCCGGACCCGAAAGAAGGTGAACT  1320
                |||||| |||||||||||||||||||||||||||||||||||||||||||||||||||||
Sbjct  4129717  GATGTTTTCGGATGGATTTGAGTAAGAGCATACGGGGCCGGACCCGAAAGAAGGTGAACT  4129658

Query  1321     ATGCCTGTGTAGGGTGAAGCCAGAGGAAACTCTGGTGGAGGCTCGCAGCGGTTCTGACGT  1380
                ||||||||||||||||||||||||||||||||||||||||||||||||||||||||||||
Sbjct  4129657  ATGCCTGTGTAGGGTGAAGCCAGAGGAAACTCTGGTGGAGGCTCGCAGCGGTTCTGACGT  4129598

Query  1381     GCAAATCGATCGTCAAACATGGGCATGGGGGCGAAAGACTAATCGAACCTTCTAGTAGCT  1440
                ||||||||||||||||||||||||||||||||||||||||||||||||||||||||||||
Sbjct  4129597  GCAAATCGATCGTCAAACATGGGCATGGGGGCGAAAGACTAATCGAACCTTCTAGTAGCT  4129538

Query  1441     GGTTTCCGCCGAAGTTTCCCTCAGGATAGCAGTGTTGAACTCAGTTTTATGAGGTAAAGC  1500
                ||||||||||||||||||||||||||||||||||||||||||||||||||||||||||||
Sbjct  4129537  GGTTTCCGCCGAAGTTTCCCTCAGGATAGCAGTGTTGAACTCAGTTTTATGAGGTAAAGC  4129478

Query  1501     GAATGATTAGGGACTCGGGGGCGCTATTTAGCCTTCATCCATTCTCAAACTTTAAATATG  1560
                ||||||||||||||||||||||||||||||||||||||||||||||||||||||||||||
Sbjct  4129477  GAATGATTAGGGACTCGGGGGCGCTATTTAGCCTTCATCCATTCTCAAACTTTAAATATG  4129418

Query  1561     TAAGAAGCCCTTGTTGCTTAATTGAACGTGGGCATTCGAATGAATCAACACTAGTGGGCC  1620
                ||||||||||||||||||||||||||||||||||||||||||||||||||||||||||||
Sbjct  4129417  TAAGAAGCCCTTGTTGCTTAATTGAACGTGGGCATTCGAATGAATCAACACTAGTGGGCC  4129358

Query  1621     ATTTTTGGTAAGCAGAACTGGCGATGCGGGATGAACCGAACGCGAGGTTAAGGTGCCAGA  1680
                ||||||||||||||||||||||||||||||||||||||||||||||||||||||||||||
Sbjct  4129357  ATTTTTGGTAAGCAGAACTGGCGATGCGGGATGAACCGAACGCGAGGTTAAGGTGCCAGA  4129298

Query  1681     GTAGACGCTCATCAGACACCACAAAAGGTGTTAGTACATCTTGACAGCAGGACGGTGGCC  1740
                ||||||||||||||||||||||||||||||||||||||||||||||||||||||||||||
Sbjct  4129297  GTAGACGCTCATCAGACACCACAAAAGGTGTTAGTACATCTTGACAGCAGGACGGTGGCC  4129238

Query  1741     ATGGAAGTCGGAATCCGCTAAGGACTGTGTAACAACTCACCTGCCGAATGTACTAGCCCT  1800
                ||||||||||||||||||||||||||||||||||||||||||||||||||||||||||||
Sbjct  4129237  ATGGAAGTCGGAATCCGCTAAGGACTGTGTAACAACTCACCTGCCGAATGTACTAGCCCT  4129178

Query  1801     GAAAATGGATGGCGCTCAAGCGTCTCACCCATACCTCGCCCTCAGGGTAGAAACGATGCC  1860
                ||||||||||||||||||||||||||||||||||||||||||||||||||||||||||||
Sbjct  4129177  GAAAATGGATGGCGCTCAAGCGTCTCACCCATACCTCGCCCTCAGGGTAGAAACGATGCC  4129118

Query  1861     CTGAGGAGTAGGCGGACGTGGAGGTCAGTGACGAAGCCTAGGGCGTGAGCCCGGGTTGAA  1920
                ||||||||||||||||||||||||||||||||||||||||||||||||||||||||||||
Sbjct  4129117  CTGAGGAGTAGGCGGACGTGGAGGTCAGTGACGAAGCCTAGGGCGTGAGCCCGGGTTGAA  4129058

Query  1921     CGGCCTCTAGTGC  1933
                |||||||||||||
Sbjct  4129057  CGGCCTCTAGTGC  4129045


 Score = 3489 bits (1889),  Expect = 0.0
 Identities = 1919/1933 (99%), Gaps = 4/1933 (0%)
 Strand=Plus/Minus

Query  1        CAAGGTCTCCGTTGGTGAACCAGCGGAGGGATCATTACCGAGTTATACAACTCATCAACC  60
                ||||||||||||||||||||||||||||||||||||||||||||||||||||||||||||
Sbjct  4138944  CAAGGTCTCCGTTGGTGAACCAGCGGAGGGATCATTACCGAGTTATACAACTCATCAACC  4138885

Query  61       CTGTGAACATACCTAAAACGTTGCTTCGGCGGGAACAGACGGCCCCGTAACACGGGCCGC  120
                ||||||||||||||||||||||||||||||||||||||||||||||||||||||||||||
Sbjct  4138884  CTGTGAACATACCTAAAACGTTGCTTCGGCGGGAACAGACGGCCCCGTAACACGGGCCGC  4138825

Query  121      CCCCGCCAGAGGACCCCCTAACTCTGTTTCTATTATGTTTCTTCTGAGTAAAACAAGCAA  180
                ||||||||||||||||| ||||||||||| ||| |||||| |||||||| ||||||||||
Sbjct  4138824  CCCCGCCAGAGGACCCC-TAACTCTGTTTTTATAATGTTT-TTCTGAGT-AAACAAGCAA  4138768

Query  181      ATAAATTAAAACTTTCAACAACGGATCTCTTGGCTCTGGCATCGATGAAGAACGCAGCGA  240
                ||||||||||||||||||||||||||||||||||||||||||||||||||||||||||||
Sbjct  4138767  ATAAATTAAAACTTTCAACAACGGATCTCTTGGCTCTGGCATCGATGAAGAACGCAGCGA  4138708

Query  241      AATGCGATAAGTAATGTGAATTGCAGAATTCAGTGAATCATCGAATCTTTGAACGCACAT  300
                ||||||||||||||||||||||||||||||||||||||||||||||||||||||||||||
Sbjct  4138707  AATGCGATAAGTAATGTGAATTGCAGAATTCAGTGAATCATCGAATCTTTGAACGCACAT  4138648

Query  301      TGCGCCCGCCAGTATTCTGGCGGGCATGCCTGTTCGAGCGTCATTACAACCCTCAGGCCC  360
                ||||||||||||||||||||||||||||||||||||||||||||||||||||||||||||
Sbjct  4138647  TGCGCCCGCCAGTATTCTGGCGGGCATGCCTGTTCGAGCGTCATTACAACCCTCAGGCCC  4138588

Query  361      CCGGGCCTGGCGTTGGGGATCGGCGAGGCGCCCCCTGCGGGCACACGCCGTCCCCCAAAT  420
                ||||||||||||||||||||||||| |  ||||||||||||||||||||||||| |||||
Sbjct  4138587  CCGGGCCTGGCGTTGGGGATCGGCG-GAAGCCCCCTGCGGGCACACGCCGTCCCTCAAAT  4138529

Query  421      ACAGTGGCGGTCCCGCCGCAGCTTCCATTGCGTAGTAGCTAACACCTCGCAACTGGAGAG  480
                ||||||||||||||||||||||||||||||||||||||||||||||||||||||||||||
Sbjct  4138528  ACAGTGGCGGTCCCGCCGCAGCTTCCATTGCGTAGTAGCTAACACCTCGCAACTGGAGAG  4138469

Query  481      CGGCGCGGCCACGCCGTAAAACACCCAACTTCTGAATGTTGACCTCGAATCAGGTAGGAA  540
                ||||||||||||||||||||||||||||||||||||||||||||||||||||||||||||
Sbjct  4138468  CGGCGCGGCCACGCCGTAAAACACCCAACTTCTGAATGTTGACCTCGAATCAGGTAGGAA  4138409

Query  541      TACCCGCTGAACTTAAGCATATCAATAAGCGGAGGAAAAGAAACCAACAGGGATTGCCCC  600
                ||||||||||||||||||||||||||||||||||||||||||||||||||||||||||||
Sbjct  4138408  TACCCGCTGAACTTAAGCATATCAATAAGCGGAGGAAAAGAAACCAACAGGGATTGCCCC  4138349

Query  601      AGTAACGGCGAGTGAAGCGGCAACAGCTCAAATTTGAAATCTGGCTCTCGGGCCCGAGTT  660
                ||||||||||||||||||||||||||||||||||||||||||||||||||||||||||||
Sbjct  4138348  AGTAACGGCGAGTGAAGCGGCAACAGCTCAAATTTGAAATCTGGCTCTCGGGCCCGAGTT  4138289

Query  661      GTAATTTGTAGAGGATGCTTTTGGTGAGGTGCCTTCCGAGTTCCCTGGAACGGGACGCCA  720
                ||||||||||||||||||||||||||||||||||||||||||||||||||||||||||||
Sbjct  4138288  GTAATTTGTAGAGGATGCTTTTGGTGAGGTGCCTTCCGAGTTCCCTGGAACGGGACGCCA  4138229

Query  721      TAGAGGGTGAGAGCCCCGTCTGGTTGGACACCGATCCTCTGTAAAGCTCCTTCGACGAGT  780
                ||||||||||||||||||||||||||||||||||||||||||||||||||||||||||||
Sbjct  4138228  TAGAGGGTGAGAGCCCCGTCTGGTTGGACACCGATCCTCTGTAAAGCTCCTTCGACGAGT  4138169

Query  781      CGAGTAGTTTGGGAATGCTGCTCTAAATGGGAGGTATATGTCTTCTAAAGCTAAATACCG  840
                ||||||||||||||||||||||||||||||||||||||||||||||||||||||||||||
Sbjct  4138168  CGAGTAGTTTGGGAATGCTGCTCTAAATGGGAGGTATATGTCTTCTAAAGCTAAATACCG  4138109

Query  841      GCCAGAGACCGATAGCGCACAAGTAGAGTGATCGAAAGATGAAAAGAACTTTGAAAAGAG  900
                ||||||||||||||||||||||||||||||||||||||||||||||||||||||||||||
Sbjct  4138108  GCCAGAGACCGATAGCGCACAAGTAGAGTGATCGAAAGATGAAAAGAACTTTGAAAAGAG  4138049

Query  901      AGTTAAACAGTACGTGAAATTGTTGAAAGGGAAGCGCTTGTGACCAGACTTGGGCTTGGT  960
                ||||||| ||||||||||||||||||||||||||||||||||||||||||||||||||||
Sbjct  4138048  AGTTAAAAAGTACGTGAAATTGTTGAAAGGGAAGCGCTTGTGACCAGACTTGGGCTTGGT  4137989

Query  961      TGATCATCCGGGGTTCTCCCCGGTGCACTCTTCCGGCCCAGGCCAGCATCAGTTCGCCCT  1020
                ||||||||||||||||||||||||||||||||||||| ||||||||||||||||||||||
Sbjct  4137988  TGATCATCCGGGGTTCTCCCCGGTGCACTCTTCCGGCTCAGGCCAGCATCAGTTCGCCCT  4137929

Query  1021     GGGGGACAAAGGCTTCGGGAATGTGGCTCTCTCCGGGGAGTGTTATAGCCCGTTGCGTAA  1080
                |||||| ||||||||||||||||||||||||||||||||||||||||||||| |||||||
Sbjct  4137928  GGGGGATAAAGGCTTCGGGAATGTGGCTCTCTCCGGGGAGTGTTATAGCCCGCTGCGTAA  4137869

Query  1081     TACCCTGTGGCGGACTGAGGTTCGCGCATTCGCAAGGATGCTGGCGTAATGGTCATCAGT  1140
                ||||||||||||||||||||||||||||||||||||||||||||||||||||||||||||
Sbjct  4137868  TACCCTGTGGCGGACTGAGGTTCGCGCATTCGCAAGGATGCTGGCGTAATGGTCATCAGT  4137809

Query  1141     GACCCGTCTTGAAACACGGACCAAGGAGTCGTCTTCGTATGCGAGTGTTCGGGTGTCAAA  1200
                ||||||||||||||||||||||||||||||||||||||||||||||||||||||||||||
Sbjct  4137808  GACCCGTCTTGAAACACGGACCAAGGAGTCGTCTTCGTATGCGAGTGTTCGGGTGTCAAA  4137749

Query  1201     CCCCTACGCGAAATGAAAGTGAACGCAGGTGAGAGCTTCGGCGCATCATCGACCGATCCT  1260
                ||||||||||||||||||||||||||||||||||||||||||||||||||||||||||||
Sbjct  4137748  CCCCTACGCGAAATGAAAGTGAACGCAGGTGAGAGCTTCGGCGCATCATCGACCGATCCT  4137689

Query  1261     GATGTTATCGGATGGATTTGAGTAAGAGCATACGGGGCCGGACCCGAAAGAAGGTGAACT  1320
                |||||| |||||||||||||||||||||||||||||||||||||||||||||||||||||
Sbjct  4137688  GATGTTTTCGGATGGATTTGAGTAAGAGCATACGGGGCCGGACCCGAAAGAAGGTGAACT  4137629

Query  1321     ATGCCTGTGTAGGGTGAAGCCAGAGGAAACTCTGGTGGAGGCTCGCAGCGGTTCTGACGT  1380
                ||||||||||||||||||||||||||||||||||||||||||||||||||||||||||||
Sbjct  4137628  ATGCCTGTGTAGGGTGAAGCCAGAGGAAACTCTGGTGGAGGCTCGCAGCGGTTCTGACGT  4137569

Query  1381     GCAAATCGATCGTCAAACATGGGCATGGGGGCGAAAGACTAATCGAACCTTCTAGTAGCT  1440
                ||||||||||||||||||||||||||||||||||||||||||||||||||||||||||||
Sbjct  4137568  GCAAATCGATCGTCAAACATGGGCATGGGGGCGAAAGACTAATCGAACCTTCTAGTAGCT  4137509

Query  1441     GGTTTCCGCCGAAGTTTCCCTCAGGATAGCAGTGTTGAACTCAGTTTTATGAGGTAAAGC  1500
                ||||||||||||||||||||||||||||||||||||||||||||||||||||||||||||
Sbjct  4137508  GGTTTCCGCCGAAGTTTCCCTCAGGATAGCAGTGTTGAACTCAGTTTTATGAGGTAAAGC  4137449

Query  1501     GAATGATTAGGGACTCGGGGGCGCTATTTAGCCTTCATCCATTCTCAAACTTTAAATATG  1560
                ||||||||||||||||||||||||||||||||||||||||||||||||||||||||||||
Sbjct  4137448  GAATGATTAGGGACTCGGGGGCGCTATTTAGCCTTCATCCATTCTCAAACTTTAAATATG  4137389

Query  1561     TAAGAAGCCCTTGTTGCTTAATTGAACGTGGGCATTCGAATGAATCAACACTAGTGGGCC  1620
                ||||||||||||||||||||||||||||||||||||||||||||||||||||||||||||
Sbjct  4137388  TAAGAAGCCCTTGTTGCTTAATTGAACGTGGGCATTCGAATGAATCAACACTAGTGGGCC  4137329

Query  1621     ATTTTTGGTAAGCAGAACTGGCGATGCGGGATGAACCGAACGCGAGGTTAAGGTGCCAGA  1680
                ||||||||||||||||||||||||||||||||||||||||||||||||||||||||||||
Sbjct  4137328  ATTTTTGGTAAGCAGAACTGGCGATGCGGGATGAACCGAACGCGAGGTTAAGGTGCCAGA  4137269

Query  1681     GTAGACGCTCATCAGACACCACAAAAGGTGTTAGTACATCTTGACAGCAGGACGGTGGCC  1740
                ||||||||||||||||||||||||||||||||||||||||||||||||||||||||||||
Sbjct  4137268  GTAGACGCTCATCAGACACCACAAAAGGTGTTAGTACATCTTGACAGCAGGACGGTGGCC  4137209

Query  1741     ATGGAAGTCGGAATCCGCTAAGGACTGTGTAACAACTCACCTGCCGAATGTACTAGCCCT  1800
                ||||||||||||||||||||||||||||||||||||||||||||||||||||||||||||
Sbjct  4137208  ATGGAAGTCGGAATCCGCTAAGGACTGTGTAACAACTCACCTGCCGAATGTACTAGCCCT  4137149

Query  1801     GAAAATGGATGGCGCTCAAGCGTCTCACCCATACCTCGCCCTCAGGGTAGAAACGATGCC  1860
                ||||||||||||||||||||||||||||||||||||||||||||||||||||||||||||
Sbjct  4137148  GAAAATGGATGGCGCTCAAGCGTCTCACCCATACCTCGCCCTCAGGGTAGAAACGATGCC  4137089

Query  1861     CTGAGGAGTAGGCGGACGTGGAGGTCAGTGACGAAGCCTAGGGCGTGAGCCCGGGTTGAA  1920
                ||||||||||||||||||||||||||||||||||||||||||||||||||||||||||||
Sbjct  4137088  CTGAGGAGTAGGCGGACGTGGAGGTCAGTGACGAAGCCTAGGGCGTGAGCCCGGGTTGAA  4137029

Query  1921     CGGCCTCTAGTGC  1933
                |||||||||||||
Sbjct  4137028  CGGCCTCTAGTGC  4137016


 Score = 3489 bits (1889),  Expect = 0.0
 Identities = 1919/1933 (99%), Gaps = 4/1933 (0%)
 Strand=Plus/Minus

Query  1        CAAGGTCTCCGTTGGTGAACCAGCGGAGGGATCATTACCGAGTTATACAACTCATCAACC  60
                ||||||||||||||||||||||||||||||||||||||||||||||||||||||||||||
Sbjct  4146914  CAAGGTCTCCGTTGGTGAACCAGCGGAGGGATCATTACCGAGTTATACAACTCATCAACC  4146855

Query  61       CTGTGAACATACCTAAAACGTTGCTTCGGCGGGAACAGACGGCCCCGTAACACGGGCCGC  120
                ||||||||||||||||||||||||||||||||||||||||||||||||||||||||||||
Sbjct  4146854  CTGTGAACATACCTAAAACGTTGCTTCGGCGGGAACAGACGGCCCCGTAACACGGGCCGC  4146795

Query  121      CCCCGCCAGAGGACCCCCTAACTCTGTTTCTATTATGTTTCTTCTGAGTAAAACAAGCAA  180
                ||||||||||||||||| ||||||||||| ||| |||||| |||||||| ||||||||||
Sbjct  4146794  CCCCGCCAGAGGACCCC-TAACTCTGTTTTTATAATGTTT-TTCTGAGT-AAACAAGCAA  4146738

Query  181      ATAAATTAAAACTTTCAACAACGGATCTCTTGGCTCTGGCATCGATGAAGAACGCAGCGA  240
                ||||||||||||||||||||||||||||||||||||||||||||||||||||||||||||
Sbjct  4146737  ATAAATTAAAACTTTCAACAACGGATCTCTTGGCTCTGGCATCGATGAAGAACGCAGCGA  4146678

Query  241      AATGCGATAAGTAATGTGAATTGCAGAATTCAGTGAATCATCGAATCTTTGAACGCACAT  300
                ||||||||||||||||||||||||||||||||||||||||||||||||||||||||||||
Sbjct  4146677  AATGCGATAAGTAATGTGAATTGCAGAATTCAGTGAATCATCGAATCTTTGAACGCACAT  4146618

Query  301      TGCGCCCGCCAGTATTCTGGCGGGCATGCCTGTTCGAGCGTCATTACAACCCTCAGGCCC  360
                ||||||||||||||||||||||||||||||||||||||||||||||||||||||||||||
Sbjct  4146617  TGCGCCCGCCAGTATTCTGGCGGGCATGCCTGTTCGAGCGTCATTACAACCCTCAGGCCC  4146558

Query  361      CCGGGCCTGGCGTTGGGGATCGGCGAGGCGCCCCCTGCGGGCACACGCCGTCCCCCAAAT  420
                ||||||||||||||||||||||||| |  ||||||||||||||||||||||||| |||||
Sbjct  4146557  CCGGGCCTGGCGTTGGGGATCGGCG-GAAGCCCCCTGCGGGCACACGCCGTCCCTCAAAT  4146499

Query  421      ACAGTGGCGGTCCCGCCGCAGCTTCCATTGCGTAGTAGCTAACACCTCGCAACTGGAGAG  480
                ||||||||||||||||||||||||||||||||||||||||||||||||||||||||||||
Sbjct  4146498  ACAGTGGCGGTCCCGCCGCAGCTTCCATTGCGTAGTAGCTAACACCTCGCAACTGGAGAG  4146439

Query  481      CGGCGCGGCCACGCCGTAAAACACCCAACTTCTGAATGTTGACCTCGAATCAGGTAGGAA  540
                ||||||||||||||||||||||||||||||||||||||||||||||||||||||||||||
Sbjct  4146438  CGGCGCGGCCACGCCGTAAAACACCCAACTTCTGAATGTTGACCTCGAATCAGGTAGGAA  4146379

Query  541      TACCCGCTGAACTTAAGCATATCAATAAGCGGAGGAAAAGAAACCAACAGGGATTGCCCC  600
                ||||||||||||||||||||||||||||||||||||||||||||||||||||||||||||
Sbjct  4146378  TACCCGCTGAACTTAAGCATATCAATAAGCGGAGGAAAAGAAACCAACAGGGATTGCCCC  4146319

Query  601      AGTAACGGCGAGTGAAGCGGCAACAGCTCAAATTTGAAATCTGGCTCTCGGGCCCGAGTT  660
                ||||||||||||||||||||||||||||||||||||||||||||||||||||||||||||
Sbjct  4146318  AGTAACGGCGAGTGAAGCGGCAACAGCTCAAATTTGAAATCTGGCTCTCGGGCCCGAGTT  4146259

Query  661      GTAATTTGTAGAGGATGCTTTTGGTGAGGTGCCTTCCGAGTTCCCTGGAACGGGACGCCA  720
                ||||||||||||||||||||||||||||||||||||||||||||||||||||||||||||
Sbjct  4146258  GTAATTTGTAGAGGATGCTTTTGGTGAGGTGCCTTCCGAGTTCCCTGGAACGGGACGCCA  4146199

Query  721      TAGAGGGTGAGAGCCCCGTCTGGTTGGACACCGATCCTCTGTAAAGCTCCTTCGACGAGT  780
                ||||||||||||||||||||||||||||||||||||||||||||||||||||||||||||
Sbjct  4146198  TAGAGGGTGAGAGCCCCGTCTGGTTGGACACCGATCCTCTGTAAAGCTCCTTCGACGAGT  4146139

Query  781      CGAGTAGTTTGGGAATGCTGCTCTAAATGGGAGGTATATGTCTTCTAAAGCTAAATACCG  840
                ||||||||||||||||||||||||||||||||||||||||||||||||||||||||||||
Sbjct  4146138  CGAGTAGTTTGGGAATGCTGCTCTAAATGGGAGGTATATGTCTTCTAAAGCTAAATACCG  4146079

Query  841      GCCAGAGACCGATAGCGCACAAGTAGAGTGATCGAAAGATGAAAAGAACTTTGAAAAGAG  900
                ||||||||||||||||||||||||||||||||||||||||||||||||||||||||||||
Sbjct  4146078  GCCAGAGACCGATAGCGCACAAGTAGAGTGATCGAAAGATGAAAAGAACTTTGAAAAGAG  4146019

Query  901      AGTTAAACAGTACGTGAAATTGTTGAAAGGGAAGCGCTTGTGACCAGACTTGGGCTTGGT  960
                ||||||| ||||||||||||||||||||||||||||||||||||||||||||||||||||
Sbjct  4146018  AGTTAAAAAGTACGTGAAATTGTTGAAAGGGAAGCGCTTGTGACCAGACTTGGGCTTGGT  4145959

Query  961      TGATCATCCGGGGTTCTCCCCGGTGCACTCTTCCGGCCCAGGCCAGCATCAGTTCGCCCT  1020
                ||||||||||||||||||||||||||||||||||||| ||||||||||||||||||||||
Sbjct  4145958  TGATCATCCGGGGTTCTCCCCGGTGCACTCTTCCGGCTCAGGCCAGCATCAGTTCGCCCT  4145899

Query  1021     GGGGGACAAAGGCTTCGGGAATGTGGCTCTCTCCGGGGAGTGTTATAGCCCGTTGCGTAA  1080
                |||||| ||||||||||||||||||||||||||||||||||||||||||||| |||||||
Sbjct  4145898  GGGGGATAAAGGCTTCGGGAATGTGGCTCTCTCCGGGGAGTGTTATAGCCCGCTGCGTAA  4145839

Query  1081     TACCCTGTGGCGGACTGAGGTTCGCGCATTCGCAAGGATGCTGGCGTAATGGTCATCAGT  1140
                ||||||||||||||||||||||||||||||||||||||||||||||||||||||||||||
Sbjct  4145838  TACCCTGTGGCGGACTGAGGTTCGCGCATTCGCAAGGATGCTGGCGTAATGGTCATCAGT  4145779

Query  1141     GACCCGTCTTGAAACACGGACCAAGGAGTCGTCTTCGTATGCGAGTGTTCGGGTGTCAAA  1200
                ||||||||||||||||||||||||||||||||||||||||||||||||||||||||||||
Sbjct  4145778  GACCCGTCTTGAAACACGGACCAAGGAGTCGTCTTCGTATGCGAGTGTTCGGGTGTCAAA  4145719

Query  1201     CCCCTACGCGAAATGAAAGTGAACGCAGGTGAGAGCTTCGGCGCATCATCGACCGATCCT  1260
                ||||||||||||||||||||||||||||||||||||||||||||||||||||||||||||
Sbjct  4145718  CCCCTACGCGAAATGAAAGTGAACGCAGGTGAGAGCTTCGGCGCATCATCGACCGATCCT  4145659

Query  1261     GATGTTATCGGATGGATTTGAGTAAGAGCATACGGGGCCGGACCCGAAAGAAGGTGAACT  1320
                |||||| |||||||||||||||||||||||||||||||||||||||||||||||||||||
Sbjct  4145658  GATGTTTTCGGATGGATTTGAGTAAGAGCATACGGGGCCGGACCCGAAAGAAGGTGAACT  4145599

Query  1321     ATGCCTGTGTAGGGTGAAGCCAGAGGAAACTCTGGTGGAGGCTCGCAGCGGTTCTGACGT  1380
                ||||||||||||||||||||||||||||||||||||||||||||||||||||||||||||
Sbjct  4145598  ATGCCTGTGTAGGGTGAAGCCAGAGGAAACTCTGGTGGAGGCTCGCAGCGGTTCTGACGT  4145539

Query  1381     GCAAATCGATCGTCAAACATGGGCATGGGGGCGAAAGACTAATCGAACCTTCTAGTAGCT  1440
                ||||||||||||||||||||||||||||||||||||||||||||||||||||||||||||
Sbjct  4145538  GCAAATCGATCGTCAAACATGGGCATGGGGGCGAAAGACTAATCGAACCTTCTAGTAGCT  4145479

Query  1441     GGTTTCCGCCGAAGTTTCCCTCAGGATAGCAGTGTTGAACTCAGTTTTATGAGGTAAAGC  1500
                ||||||||||||||||||||||||||||||||||||||||||||||||||||||||||||
Sbjct  4145478  GGTTTCCGCCGAAGTTTCCCTCAGGATAGCAGTGTTGAACTCAGTTTTATGAGGTAAAGC  4145419

Query  1501     GAATGATTAGGGACTCGGGGGCGCTATTTAGCCTTCATCCATTCTCAAACTTTAAATATG  1560
                ||||||||||||||||||||||||||||||||||||||||||||||||||||||||||||
Sbjct  4145418  GAATGATTAGGGACTCGGGGGCGCTATTTAGCCTTCATCCATTCTCAAACTTTAAATATG  4145359

Query  1561     TAAGAAGCCCTTGTTGCTTAATTGAACGTGGGCATTCGAATGAATCAACACTAGTGGGCC  1620
                ||||||||||||||||||||||||||||||||||||||||||||||||||||||||||||
Sbjct  4145358  TAAGAAGCCCTTGTTGCTTAATTGAACGTGGGCATTCGAATGAATCAACACTAGTGGGCC  4145299

Query  1621     ATTTTTGGTAAGCAGAACTGGCGATGCGGGATGAACCGAACGCGAGGTTAAGGTGCCAGA  1680
                ||||||||||||||||||||||||||||||||||||||||||||||||||||||||||||
Sbjct  4145298  ATTTTTGGTAAGCAGAACTGGCGATGCGGGATGAACCGAACGCGAGGTTAAGGTGCCAGA  4145239

Query  1681     GTAGACGCTCATCAGACACCACAAAAGGTGTTAGTACATCTTGACAGCAGGACGGTGGCC  1740
                ||||||||||||||||||||||||||||||||||||||||||||||||||||||||||||
Sbjct  4145238  GTAGACGCTCATCAGACACCACAAAAGGTGTTAGTACATCTTGACAGCAGGACGGTGGCC  4145179

Query  1741     ATGGAAGTCGGAATCCGCTAAGGACTGTGTAACAACTCACCTGCCGAATGTACTAGCCCT  1800
                ||||||||||||||||||||||||||||||||||||||||||||||||||||||||||||
Sbjct  4145178  ATGGAAGTCGGAATCCGCTAAGGACTGTGTAACAACTCACCTGCCGAATGTACTAGCCCT  4145119

Query  1801     GAAAATGGATGGCGCTCAAGCGTCTCACCCATACCTCGCCCTCAGGGTAGAAACGATGCC  1860
                ||||||||||||||||||||||||||||||||||||||||||||||||||||||||||||
Sbjct  4145118  GAAAATGGATGGCGCTCAAGCGTCTCACCCATACCTCGCCCTCAGGGTAGAAACGATGCC  4145059

Query  1861     CTGAGGAGTAGGCGGACGTGGAGGTCAGTGACGAAGCCTAGGGCGTGAGCCCGGGTTGAA  1920
                ||||||||||||||||||||||||||||||||||||||||||||||||||||||||||||
Sbjct  4145058  CTGAGGAGTAGGCGGACGTGGAGGTCAGTGACGAAGCCTAGGGCGTGAGCCCGGGTTGAA  4144999

Query  1921     CGGCCTCTAGTGC  1933
                |||||||||||||
Sbjct  4144998  CGGCCTCTAGTGC  4144986


>JAGTJS010000006.1 Fusarium solani strain FSSC 5 MPI-SDFR-AT-0091 B0J15scaffold_6, 
whole genome shotgun sequence
Length=2630185

 Score = 3478 bits (1883),  Expect = 0.0
 Identities = 1918/1934 (99%), Gaps = 5/1934 (0%)
 Strand=Plus/Plus

Query  1     CAAGGTCTCCGTTGGTGAACCAGCGGAGGGATCATTACCGAGTTATACAACTCATCAACC  60
             ||||||||||||||||||||||||||||||||||||||||||||||||||||||||||||
Sbjct  2666  CAAGGTCTCCGTTGGTGAACCAGCGGAGGGATCATTACCGAGTTATACAACTCATCAACC  2725

Query  61    CTGTGAACATACCTAAAACGTTGCTTCGGCGGGAACAGACGGCCCCGTAAC-ACGGGCCG  119
             ||||||||||||||||||||||||||||||||||||||||||||| ||||| ||||||||
Sbjct  2726  CTGTGAACATACCTAAAACGTTGCTTCGGCGGGAACAGACGGCCCTGTAACAACGGGCCG  2785

Query  120   CCCCCGCCAGAGGACCCCCTAACTCTGTTTCTATTATGTTTCTTCTGAGTAAAACAAGCA  179
             |||||||||||||| ||||||||||||||| ||| |||||| |||||||| |||||||||
Sbjct  2786  CCCCCGCCAGAGGA-CCCCTAACTCTGTTTTTATAATGTTT-TTCTGAGT-AAACAAGCA  2842

Query  180   AATAAATTAAAACTTTCAACAACGGATCTCTTGGCTCTGGCATCGATGAAGAACGCAGCG  239
             ||||||||||||||||||||||||||||||||||||||||||||||||||||||||||||
Sbjct  2843  AATAAATTAAAACTTTCAACAACGGATCTCTTGGCTCTGGCATCGATGAAGAACGCAGCG  2902

Query  240   AAATGCGATAAGTAATGTGAATTGCAGAATTCAGTGAATCATCGAATCTTTGAACGCACA  299
             ||||||||||||||||||||||||||||||||||||||||||||||||||||||||||||
Sbjct  2903  AAATGCGATAAGTAATGTGAATTGCAGAATTCAGTGAATCATCGAATCTTTGAACGCACA  2962

Query  300   TTGCGCCCGCCAGTATTCTGGCGGGCATGCCTGTTCGAGCGTCATTACAACCCTCAGGCC  359
             ||||||||||||||||||||||||||||||||||||||||||||||||||||||||||||
Sbjct  2963  TTGCGCCCGCCAGTATTCTGGCGGGCATGCCTGTTCGAGCGTCATTACAACCCTCAGGCC  3022

Query  360   CCCGGGCCTGGCGTTGGGGATCGGCGAGGCGCCCCCTGCGGGCACACGCCGTCCCCCAAA  419
             |||||||||||||||||||||||||| |  |||||||| |||||||||||||||| ||||
Sbjct  3023  CCCGGGCCTGGCGTTGGGGATCGGCG-GAAGCCCCCTGTGGGCACACGCCGTCCCTCAAA  3081

Query  420   TACAGTGGCGGTCCCGCCGCAGCTTCCATTGCGTAGTAGCTAACACCTCGCAACTGGAGA  479
             ||||||||||||||||||||||||||||||||||||||||||||||||||||||||||||
Sbjct  3082  TACAGTGGCGGTCCCGCCGCAGCTTCCATTGCGTAGTAGCTAACACCTCGCAACTGGAGA  3141

Query  480   GCGGCGCGGCCACGCCGTAAAACACCCAACTTCTGAATGTTGACCTCGAATCAGGTAGGA  539
             |||||||||||| |||||||||||||||||||||||||||||||||||||||||||||||
Sbjct  3142  GCGGCGCGGCCATGCCGTAAAACACCCAACTTCTGAATGTTGACCTCGAATCAGGTAGGA  3201

Query  540   ATACCCGCTGAACTTAAGCATATCAATAAGCGGAGGAAAAGAAACCAACAGGGATTGCCC  599
             ||||||||||||||||||||||||||||||||||||||||||||||||||||||||||||
Sbjct  3202  ATACCCGCTGAACTTAAGCATATCAATAAGCGGAGGAAAAGAAACCAACAGGGATTGCCC  3261

Query  600   CAGTAACGGCGAGTGAAGCGGCAACAGCTCAAATTTGAAATCTGGCTCTCGGGCCCGAGT  659
             ||||||||||||||||||||||||||||||||||||||||||||||||||||||||||||
Sbjct  3262  CAGTAACGGCGAGTGAAGCGGCAACAGCTCAAATTTGAAATCTGGCTCTCGGGCCCGAGT  3321

Query  660   TGTAATTTGTAGAGGATGCTTTTGGTGAGGTGCCTTCCGAGTTCCCTGGAACGGGACGCC  719
             ||||||||||||||||||||||||||||||||||||||||||||||||||||||||||||
Sbjct  3322  TGTAATTTGTAGAGGATGCTTTTGGTGAGGTGCCTTCCGAGTTCCCTGGAACGGGACGCC  3381

Query  720   ATAGAGGGTGAGAGCCCCGTCTGGTTGGACACCGATCCTCTGTAAAGCTCCTTCGACGAG  779
             ||||||||||||||||||||||||||||||||||||||||||||||||||||||||||||
Sbjct  3382  ATAGAGGGTGAGAGCCCCGTCTGGTTGGACACCGATCCTCTGTAAAGCTCCTTCGACGAG  3441

Query  780   TCGAGTAGTTTGGGAATGCTGCTCTAAATGGGAGGTATATGTCTTCTAAAGCTAAATACC  839
             ||||||||||||||||||||||||||||||||||||||||||||||||||||||||||||
Sbjct  3442  TCGAGTAGTTTGGGAATGCTGCTCTAAATGGGAGGTATATGTCTTCTAAAGCTAAATACC  3501

Query  840   GGCCAGAGACCGATAGCGCACAAGTAGAGTGATCGAAAGATGAAAAGAACTTTGAAAAGA  899
             ||||||||||||||||||||||||||||||||||||||||||||||||||||||||||||
Sbjct  3502  GGCCAGAGACCGATAGCGCACAAGTAGAGTGATCGAAAGATGAAAAGAACTTTGAAAAGA  3561

Query  900   GAGTTAAACAGTACGTGAAATTGTTGAAAGGGAAGCGCTTGTGACCAGACTTGGGCTTGG  959
             ||||||||||||||||||||||||||||||||||||||||||||||||||||||||||||
Sbjct  3562  GAGTTAAACAGTACGTGAAATTGTTGAAAGGGAAGCGCTTGTGACCAGACTTGGGCTTGG  3621

Query  960   TTGATCATCCGGGGTTCTCCCCGGTGCACTCTTCCGGCCCAGGCCAGCATCAGTTCGCCC  1019
             |||||||||||||||||||||||||||||||||||||| |||||||||||||||||||||
Sbjct  3622  TTGATCATCCGGGGTTCTCCCCGGTGCACTCTTCCGGCTCAGGCCAGCATCAGTTCGCCC  3681

Query  1020  TGGGGGACAAAGGCTTCGGGAATGTGGCTCTCTCCGGGGAGTGTTATAGCCCGTTGCGTA  1079
             ||||||| ||||||||||||||||||||||||||||||||||||||||||||| ||||||
Sbjct  3682  TGGGGGATAAAGGCTTCGGGAATGTGGCTCTCTCCGGGGAGTGTTATAGCCCGCTGCGTA  3741

Query  1080  ATACCCTGTGGCGGACTGAGGTTCGCGCATTCGCAAGGATGCTGGCGTAATGGTCATCAG  1139
             ||||||||||||||||||||||||||||||||||||||||||||||||||||||||||||
Sbjct  3742  ATACCCTGTGGCGGACTGAGGTTCGCGCATTCGCAAGGATGCTGGCGTAATGGTCATCAG  3801

Query  1140  TGACCCGTCTTGAAACACGGACCAAGGAGTCGTCTTCGTATGCGAGTGTTCGGGTGTCAA  1199
             ||||||||||||||||||||||||||||||||||||||||||||||||||||||||||||
Sbjct  3802  TGACCCGTCTTGAAACACGGACCAAGGAGTCGTCTTCGTATGCGAGTGTTCGGGTGTCAA  3861

Query  1200  ACCCCTACGCGAAATGAAAGTGAACGCAGGTGAGAGCTTCGGCGCATCATCGACCGATCC  1259
             ||||||||||||||||||||||||||||||||||||||||||||||||||||||||||||
Sbjct  3862  ACCCCTACGCGAAATGAAAGTGAACGCAGGTGAGAGCTTCGGCGCATCATCGACCGATCC  3921

Query  1260  TGATGTTATCGGATGGATTTGAGTAAGAGCATACGGGGCCGGACCCGAAAGAAGGTGAAC  1319
             ||||||||||||||||||||||||||||||||||||||||||||||||||||||||||||
Sbjct  3922  TGATGTTATCGGATGGATTTGAGTAAGAGCATACGGGGCCGGACCCGAAAGAAGGTGAAC  3981

Query  1320  TATGCCTGTGTAGGGTGAAGCCAGAGGAAACTCTGGTGGAGGCTCGCAGCGGTTCTGACG  1379
             ||||||||||||||||||||||||||||||||||||||||||||||||||||||||||||
Sbjct  3982  TATGCCTGTGTAGGGTGAAGCCAGAGGAAACTCTGGTGGAGGCTCGCAGCGGTTCTGACG  4041

Query  1380  TGCAAATCGATCGTCAAACATGGGCATGGGGGCGAAAGACTAATCGAACCTTCTAGTAGC  1439
             ||||||||||||||||||||||||||||||||||||||||||||||||||||||||||||
Sbjct  4042  TGCAAATCGATCGTCAAACATGGGCATGGGGGCGAAAGACTAATCGAACCTTCTAGTAGC  4101

Query  1440  TGGTTTCCGCCGAAGTTTCCCTCAGGATAGCAGTGTTGAACTCAGTTTTATGAGGTAAAG  1499
             ||||||||||||||||||||||||||||||||||||||||||||||||||||||||||||
Sbjct  4102  TGGTTTCCGCCGAAGTTTCCCTCAGGATAGCAGTGTTGAACTCAGTTTTATGAGGTAAAG  4161

Query  1500  CGAATGATTAGGGACTCGGGGGCGCTATTTAGCCTTCATCCATTCTCAAACTTTAAATAT  1559
             ||||||||||||||||||||||||||||||||||||||||||||||||||||||||||||
Sbjct  4162  CGAATGATTAGGGACTCGGGGGCGCTATTTAGCCTTCATCCATTCTCAAACTTTAAATAT  4221

Query  1560  GTAAGAAGCCCTTGTTGCTTAATTGAACGTGGGCATTCGAATGAATCAACACTAGTGGGC  1619
             ||||||||||||||||||||||||||||||||||||||||||||||||||||||||||||
Sbjct  4222  GTAAGAAGCCCTTGTTGCTTAATTGAACGTGGGCATTCGAATGAATCAACACTAGTGGGC  4281

Query  1620  CATTTTTGGTAAGCAGAACTGGCGATGCGGGATGAACCGAACGCGAGGTTAAGGTGCCAG  1679
             ||||||||||||||||||||||||||||||||||||||||||||||||||||||||||||
Sbjct  4282  CATTTTTGGTAAGCAGAACTGGCGATGCGGGATGAACCGAACGCGAGGTTAAGGTGCCAG  4341

Query  1680  AGTAGACGCTCATCAGACACCACAAAAGGTGTTAGTACATCTTGACAGCAGGACGGTGGC  1739
             ||||||||||||||||||||||||||||||||||||||||||||||||||||||||||||
Sbjct  4342  AGTAGACGCTCATCAGACACCACAAAAGGTGTTAGTACATCTTGACAGCAGGACGGTGGC  4401

Query  1740  CATGGAAGTCGGAATCCGCTAAGGACTGTGTAACAACTCACCTGCCGAATGTACTAGCCC  1799
             ||||||||||||||||||||||||||||||||||||||||||||||||||||||||||||
Sbjct  4402  CATGGAAGTCGGAATCCGCTAAGGACTGTGTAACAACTCACCTGCCGAATGTACTAGCCC  4461

Query  1800  TGAAAATGGATGGCGCTCAAGCGTCTCACCCATACCTCGCCCTCAGGGTAGAAACGATGC  1859
             ||||||||||||||||||||||||||||||||||||||||||||||||||||||||||||
Sbjct  4462  TGAAAATGGATGGCGCTCAAGCGTCTCACCCATACCTCGCCCTCAGGGTAGAAACGATGC  4521

Query  1860  CCTGAGGAGTAGGCGGACGTGGAGGTCAGTGACGAAGCCTAGGGCGTGAGCCCGGGTTGA  1919
             ||||||||||||||||||||||||||||||||||||||||||||||||||||||||||||
Sbjct  4522  CCTGAGGAGTAGGCGGACGTGGAGGTCAGTGACGAAGCCTAGGGCGTGAGCCCGGGTTGA  4581

Query  1920  ACGGCCTCTAGTGC  1933
             ||||||||||||||
Sbjct  4582  ACGGCCTCTAGTGC  4595


>NW_025764822.1 Fusarium solani strain FSSC 5 MPI-SDFR-AT-0091 chromosome Unknown 
B0J15scaffold_6, whole genome shotgun sequence
Length=2630185

 Score = 3478 bits (1883),  Expect = 0.0
 Identities = 1918/1934 (99%), Gaps = 5/1934 (0%)
 Strand=Plus/Plus

Query  1     CAAGGTCTCCGTTGGTGAACCAGCGGAGGGATCATTACCGAGTTATACAACTCATCAACC  60
             ||||||||||||||||||||||||||||||||||||||||||||||||||||||||||||
Sbjct  2666  CAAGGTCTCCGTTGGTGAACCAGCGGAGGGATCATTACCGAGTTATACAACTCATCAACC  2725

Query  61    CTGTGAACATACCTAAAACGTTGCTTCGGCGGGAACAGACGGCCCCGTAAC-ACGGGCCG  119
             ||||||||||||||||||||||||||||||||||||||||||||| ||||| ||||||||
Sbjct  2726  CTGTGAACATACCTAAAACGTTGCTTCGGCGGGAACAGACGGCCCTGTAACAACGGGCCG  2785

Query  120   CCCCCGCCAGAGGACCCCCTAACTCTGTTTCTATTATGTTTCTTCTGAGTAAAACAAGCA  179
             |||||||||||||| ||||||||||||||| ||| |||||| |||||||| |||||||||
Sbjct  2786  CCCCCGCCAGAGGA-CCCCTAACTCTGTTTTTATAATGTTT-TTCTGAGT-AAACAAGCA  2842

Query  180   AATAAATTAAAACTTTCAACAACGGATCTCTTGGCTCTGGCATCGATGAAGAACGCAGCG  239
             ||||||||||||||||||||||||||||||||||||||||||||||||||||||||||||
Sbjct  2843  AATAAATTAAAACTTTCAACAACGGATCTCTTGGCTCTGGCATCGATGAAGAACGCAGCG  2902

Query  240   AAATGCGATAAGTAATGTGAATTGCAGAATTCAGTGAATCATCGAATCTTTGAACGCACA  299
             ||||||||||||||||||||||||||||||||||||||||||||||||||||||||||||
Sbjct  2903  AAATGCGATAAGTAATGTGAATTGCAGAATTCAGTGAATCATCGAATCTTTGAACGCACA  2962

Query  300   TTGCGCCCGCCAGTATTCTGGCGGGCATGCCTGTTCGAGCGTCATTACAACCCTCAGGCC  359
             ||||||||||||||||||||||||||||||||||||||||||||||||||||||||||||
Sbjct  2963  TTGCGCCCGCCAGTATTCTGGCGGGCATGCCTGTTCGAGCGTCATTACAACCCTCAGGCC  3022

Query  360   CCCGGGCCTGGCGTTGGGGATCGGCGAGGCGCCCCCTGCGGGCACACGCCGTCCCCCAAA  419
             |||||||||||||||||||||||||| |  |||||||| |||||||||||||||| ||||
Sbjct  3023  CCCGGGCCTGGCGTTGGGGATCGGCG-GAAGCCCCCTGTGGGCACACGCCGTCCCTCAAA  3081

Query  420   TACAGTGGCGGTCCCGCCGCAGCTTCCATTGCGTAGTAGCTAACACCTCGCAACTGGAGA  479
             ||||||||||||||||||||||||||||||||||||||||||||||||||||||||||||
Sbjct  3082  TACAGTGGCGGTCCCGCCGCAGCTTCCATTGCGTAGTAGCTAACACCTCGCAACTGGAGA  3141

Query  480   GCGGCGCGGCCACGCCGTAAAACACCCAACTTCTGAATGTTGACCTCGAATCAGGTAGGA  539
             |||||||||||| |||||||||||||||||||||||||||||||||||||||||||||||
Sbjct  3142  GCGGCGCGGCCATGCCGTAAAACACCCAACTTCTGAATGTTGACCTCGAATCAGGTAGGA  3201

Query  540   ATACCCGCTGAACTTAAGCATATCAATAAGCGGAGGAAAAGAAACCAACAGGGATTGCCC  599
             ||||||||||||||||||||||||||||||||||||||||||||||||||||||||||||
Sbjct  3202  ATACCCGCTGAACTTAAGCATATCAATAAGCGGAGGAAAAGAAACCAACAGGGATTGCCC  3261

Query  600   CAGTAACGGCGAGTGAAGCGGCAACAGCTCAAATTTGAAATCTGGCTCTCGGGCCCGAGT  659
             ||||||||||||||||||||||||||||||||||||||||||||||||||||||||||||
Sbjct  3262  CAGTAACGGCGAGTGAAGCGGCAACAGCTCAAATTTGAAATCTGGCTCTCGGGCCCGAGT  3321

Query  660   TGTAATTTGTAGAGGATGCTTTTGGTGAGGTGCCTTCCGAGTTCCCTGGAACGGGACGCC  719
             ||||||||||||||||||||||||||||||||||||||||||||||||||||||||||||
Sbjct  3322  TGTAATTTGTAGAGGATGCTTTTGGTGAGGTGCCTTCCGAGTTCCCTGGAACGGGACGCC  3381

Query  720   ATAGAGGGTGAGAGCCCCGTCTGGTTGGACACCGATCCTCTGTAAAGCTCCTTCGACGAG  779
             ||||||||||||||||||||||||||||||||||||||||||||||||||||||||||||
Sbjct  3382  ATAGAGGGTGAGAGCCCCGTCTGGTTGGACACCGATCCTCTGTAAAGCTCCTTCGACGAG  3441

Query  780   TCGAGTAGTTTGGGAATGCTGCTCTAAATGGGAGGTATATGTCTTCTAAAGCTAAATACC  839
             ||||||||||||||||||||||||||||||||||||||||||||||||||||||||||||
Sbjct  3442  TCGAGTAGTTTGGGAATGCTGCTCTAAATGGGAGGTATATGTCTTCTAAAGCTAAATACC  3501

Query  840   GGCCAGAGACCGATAGCGCACAAGTAGAGTGATCGAAAGATGAAAAGAACTTTGAAAAGA  899
             ||||||||||||||||||||||||||||||||||||||||||||||||||||||||||||
Sbjct  3502  GGCCAGAGACCGATAGCGCACAAGTAGAGTGATCGAAAGATGAAAAGAACTTTGAAAAGA  3561

Query  900   GAGTTAAACAGTACGTGAAATTGTTGAAAGGGAAGCGCTTGTGACCAGACTTGGGCTTGG  959
             ||||||||||||||||||||||||||||||||||||||||||||||||||||||||||||
Sbjct  3562  GAGTTAAACAGTACGTGAAATTGTTGAAAGGGAAGCGCTTGTGACCAGACTTGGGCTTGG  3621

Query  960   TTGATCATCCGGGGTTCTCCCCGGTGCACTCTTCCGGCCCAGGCCAGCATCAGTTCGCCC  1019
             |||||||||||||||||||||||||||||||||||||| |||||||||||||||||||||
Sbjct  3622  TTGATCATCCGGGGTTCTCCCCGGTGCACTCTTCCGGCTCAGGCCAGCATCAGTTCGCCC  3681

Query  1020  TGGGGGACAAAGGCTTCGGGAATGTGGCTCTCTCCGGGGAGTGTTATAGCCCGTTGCGTA  1079
             ||||||| ||||||||||||||||||||||||||||||||||||||||||||| ||||||
Sbjct  3682  TGGGGGATAAAGGCTTCGGGAATGTGGCTCTCTCCGGGGAGTGTTATAGCCCGCTGCGTA  3741

Query  1080  ATACCCTGTGGCGGACTGAGGTTCGCGCATTCGCAAGGATGCTGGCGTAATGGTCATCAG  1139
             ||||||||||||||||||||||||||||||||||||||||||||||||||||||||||||
Sbjct  3742  ATACCCTGTGGCGGACTGAGGTTCGCGCATTCGCAAGGATGCTGGCGTAATGGTCATCAG  3801

Query  1140  TGACCCGTCTTGAAACACGGACCAAGGAGTCGTCTTCGTATGCGAGTGTTCGGGTGTCAA  1199
             ||||||||||||||||||||||||||||||||||||||||||||||||||||||||||||
Sbjct  3802  TGACCCGTCTTGAAACACGGACCAAGGAGTCGTCTTCGTATGCGAGTGTTCGGGTGTCAA  3861

Query  1200  ACCCCTACGCGAAATGAAAGTGAACGCAGGTGAGAGCTTCGGCGCATCATCGACCGATCC  1259
             ||||||||||||||||||||||||||||||||||||||||||||||||||||||||||||
Sbjct  3862  ACCCCTACGCGAAATGAAAGTGAACGCAGGTGAGAGCTTCGGCGCATCATCGACCGATCC  3921

Query  1260  TGATGTTATCGGATGGATTTGAGTAAGAGCATACGGGGCCGGACCCGAAAGAAGGTGAAC  1319
             ||||||||||||||||||||||||||||||||||||||||||||||||||||||||||||
Sbjct  3922  TGATGTTATCGGATGGATTTGAGTAAGAGCATACGGGGCCGGACCCGAAAGAAGGTGAAC  3981

Query  1320  TATGCCTGTGTAGGGTGAAGCCAGAGGAAACTCTGGTGGAGGCTCGCAGCGGTTCTGACG  1379
             ||||||||||||||||||||||||||||||||||||||||||||||||||||||||||||
Sbjct  3982  TATGCCTGTGTAGGGTGAAGCCAGAGGAAACTCTGGTGGAGGCTCGCAGCGGTTCTGACG  4041

Query  1380  TGCAAATCGATCGTCAAACATGGGCATGGGGGCGAAAGACTAATCGAACCTTCTAGTAGC  1439
             ||||||||||||||||||||||||||||||||||||||||||||||||||||||||||||
Sbjct  4042  TGCAAATCGATCGTCAAACATGGGCATGGGGGCGAAAGACTAATCGAACCTTCTAGTAGC  4101

Query  1440  TGGTTTCCGCCGAAGTTTCCCTCAGGATAGCAGTGTTGAACTCAGTTTTATGAGGTAAAG  1499
             ||||||||||||||||||||||||||||||||||||||||||||||||||||||||||||
Sbjct  4102  TGGTTTCCGCCGAAGTTTCCCTCAGGATAGCAGTGTTGAACTCAGTTTTATGAGGTAAAG  4161

Query  1500  CGAATGATTAGGGACTCGGGGGCGCTATTTAGCCTTCATCCATTCTCAAACTTTAAATAT  1559
             ||||||||||||||||||||||||||||||||||||||||||||||||||||||||||||
Sbjct  4162  CGAATGATTAGGGACTCGGGGGCGCTATTTAGCCTTCATCCATTCTCAAACTTTAAATAT  4221

Query  1560  GTAAGAAGCCCTTGTTGCTTAATTGAACGTGGGCATTCGAATGAATCAACACTAGTGGGC  1619
             ||||||||||||||||||||||||||||||||||||||||||||||||||||||||||||
Sbjct  4222  GTAAGAAGCCCTTGTTGCTTAATTGAACGTGGGCATTCGAATGAATCAACACTAGTGGGC  4281

Query  1620  CATTTTTGGTAAGCAGAACTGGCGATGCGGGATGAACCGAACGCGAGGTTAAGGTGCCAG  1679
             ||||||||||||||||||||||||||||||||||||||||||||||||||||||||||||
Sbjct  4282  CATTTTTGGTAAGCAGAACTGGCGATGCGGGATGAACCGAACGCGAGGTTAAGGTGCCAG  4341

Query  1680  AGTAGACGCTCATCAGACACCACAAAAGGTGTTAGTACATCTTGACAGCAGGACGGTGGC  1739
             ||||||||||||||||||||||||||||||||||||||||||||||||||||||||||||
Sbjct  4342  AGTAGACGCTCATCAGACACCACAAAAGGTGTTAGTACATCTTGACAGCAGGACGGTGGC  4401

Query  1740  CATGGAAGTCGGAATCCGCTAAGGACTGTGTAACAACTCACCTGCCGAATGTACTAGCCC  1799
             ||||||||||||||||||||||||||||||||||||||||||||||||||||||||||||
Sbjct  4402  CATGGAAGTCGGAATCCGCTAAGGACTGTGTAACAACTCACCTGCCGAATGTACTAGCCC  4461

Query  1800  TGAAAATGGATGGCGCTCAAGCGTCTCACCCATACCTCGCCCTCAGGGTAGAAACGATGC  1859
             ||||||||||||||||||||||||||||||||||||||||||||||||||||||||||||
Sbjct  4462  TGAAAATGGATGGCGCTCAAGCGTCTCACCCATACCTCGCCCTCAGGGTAGAAACGATGC  4521

Query  1860  CCTGAGGAGTAGGCGGACGTGGAGGTCAGTGACGAAGCCTAGGGCGTGAGCCCGGGTTGA  1919
             ||||||||||||||||||||||||||||||||||||||||||||||||||||||||||||
Sbjct  4522  CCTGAGGAGTAGGCGGACGTGGAGGTCAGTGACGAAGCCTAGGGCGTGAGCCCGGGTTGA  4581

Query  1920  ACGGCCTCTAGTGC  1933
             ||||||||||||||
Sbjct  4582  ACGGCCTCTAGTGC  4595


>JABCKC010000044.1 Fusarium papillatum strain NRRL 62944 NRRL62944_c0000044, whole 
genome shotgun sequence
Length=9726

 Score = 3472 bits (1880),  Expect = 0.0
 Identities = 1916/1933 (99%), Gaps = 3/1933 (0%)
 Strand=Plus/Plus

Query  1     CAAGGTCTCCGTTGGTGAACCAGCGGAGGGATCATTACCGAGTTATACAACTCATCAACC  60
             ||||||||||||||||||||||||||||||||||||||||||||||||||||||||||||
Sbjct  3943  CAAGGTCTCCGTTGGTGAACCAGCGGAGGGATCATTACCGAGTTATACAACTCATCAACC  4002

Query  61    CTGTGAACATACCTAAAACGTTGCTTCGGCGGGAACAGACGGCCCCGTAACACGGGCCGC  120
             |||||||||||||| |||||||||||||||||||||||||||||||||||||||||||||
Sbjct  4003  CTGTGAACATACCT-AAACGTTGCTTCGGCGGGAACAGACGGCCCCGTAACACGGGCCGC  4061

Query  121   CCCCGCCAGAGGACCCCCTAACTCTGTTTCTATTATGTTTCTTCTGAGTAAAACAAGCAA  180
             ||||||||||||||||||||||||||||||||| ||||||||||||||| ||||||||||
Sbjct  4062  CCCCGCCAGAGGACCCCCTAACTCTGTTTCTATCATGTTTCTTCTGAGT-AAACAAGCAA  4120

Query  181   ATAAATTAAAACTTTCAACAACGGATCTCTTGGCTCTGGCATCGATGAAGAACGCAGCGA  240
             ||||||||||||||||||||||||||||||||||||||||||||||||||||||||||||
Sbjct  4121  ATAAATTAAAACTTTCAACAACGGATCTCTTGGCTCTGGCATCGATGAAGAACGCAGCGA  4180

Query  241   AATGCGATAAGTAATGTGAATTGCAGAATTCAGTGAATCATCGAATCTTTGAACGCACAT  300
             ||||||||||||||||||||||||||||||||||||||||||||||||||||||||||||
Sbjct  4181  AATGCGATAAGTAATGTGAATTGCAGAATTCAGTGAATCATCGAATCTTTGAACGCACAT  4240

Query  301   TGCGCCCGCCAGTATTCTGGCGGGCATGCCTGTTCGAGCGTCATTACAACCCTCAGGCCC  360
             ||||||||||||||||||||||||||||||||||||||||||||||||||||||||||||
Sbjct  4241  TGCGCCCGCCAGTATTCTGGCGGGCATGCCTGTTCGAGCGTCATTACAACCCTCAGGCCC  4300

Query  361   CCGGGCCTGGCGTTGGGGATCGGCGAGGCGCCCCCTGCGGGCACACGCCGTCCCCCAAAT  420
             |||||||||||||||||||||||||  || ||||| | ||||||||||||||||||||||
Sbjct  4301  CCGGGCCTGGCGTTGGGGATCGGCGGAGC-CCCCCCGAGGGCACACGCCGTCCCCCAAAT  4359

Query  421   ACAGTGGCGGTCCCGCCGCAGCTTCCATTGCGTAGTAGCTAACACCTCGCAACTGGAGAG  480
             ||||||||||||||||||||||||||||||||||||||||||||||||||||||||||||
Sbjct  4360  ACAGTGGCGGTCCCGCCGCAGCTTCCATTGCGTAGTAGCTAACACCTCGCAACTGGAGAG  4419

Query  481   CGGCGCGGCCACGCCGTAAAACACCCAACTTCTGAATGTTGACCTCGAATCAGGTAGGAA  540
             ||||||||||||||||||||||||||||||||||||||||||||||||||||||||||||
Sbjct  4420  CGGCGCGGCCACGCCGTAAAACACCCAACTTCTGAATGTTGACCTCGAATCAGGTAGGAA  4479

Query  541   TACCCGCTGAACTTAAGCATATCAATAAGCGGAGGAAAAGAAACCAACAGGGATTGCCCC  600
             ||||||||||||||||||||||||||||||||||||||||||||||||||||||||||||
Sbjct  4480  TACCCGCTGAACTTAAGCATATCAATAAGCGGAGGAAAAGAAACCAACAGGGATTGCCCC  4539

Query  601   AGTAACGGCGAGTGAAGCGGCAACAGCTCAAATTTGAAATCTGGCTCTCGGGCCCGAGTT  660
             ||||||||||||||||||||||||||||||||||||||||||||||||||||||||||||
Sbjct  4540  AGTAACGGCGAGTGAAGCGGCAACAGCTCAAATTTGAAATCTGGCTCTCGGGCCCGAGTT  4599

Query  661   GTAATTTGTAGAGGATGCTTTTGGTGAGGTGCCTTCCGAGTTCCCTGGAACGGGACGCCA  720
             ||||||||||||||||||||||||||||||||||||||||||||||||||||||||||||
Sbjct  4600  GTAATTTGTAGAGGATGCTTTTGGTGAGGTGCCTTCCGAGTTCCCTGGAACGGGACGCCA  4659

Query  721   TAGAGGGTGAGAGCCCCGTCTGGTTGGACACCGATCCTCTGTAAAGCTCCTTCGACGAGT  780
             ||||||||||||||||||||||||||||||||||||||||||||||||||||||||||||
Sbjct  4660  TAGAGGGTGAGAGCCCCGTCTGGTTGGACACCGATCCTCTGTAAAGCTCCTTCGACGAGT  4719

Query  781   CGAGTAGTTTGGGAATGCTGCTCTAAATGGGAGGTATATGTCTTCTAAAGCTAAATACCG  840
             ||||||||||||||||||||||||||||||||||||||||||||||||||||||||||||
Sbjct  4720  CGAGTAGTTTGGGAATGCTGCTCTAAATGGGAGGTATATGTCTTCTAAAGCTAAATACCG  4779

Query  841   GCCAGAGACCGATAGCGCACAAGTAGAGTGATCGAAAGATGAAAAGAACTTTGAAAAGAG  900
             ||||||||||||||||||||||||||||||||||||||||||||||||||||||||||||
Sbjct  4780  GCCAGAGACCGATAGCGCACAAGTAGAGTGATCGAAAGATGAAAAGAACTTTGAAAAGAG  4839

Query  901   AGTTAAACAGTACGTGAAATTGTTGAAAGGGAAGCGCTTGTGACCAGACTTGGGCTTGGT  960
             ||||||| ||||||||||||||||||||||||||||||||||||||||||||||||||||
Sbjct  4840  AGTTAAAAAGTACGTGAAATTGTTGAAAGGGAAGCGCTTGTGACCAGACTTGGGCTTGGT  4899

Query  961   TGATCATCCGGGGTTCTCCCCGGTGCACTCTTCCGGCCCAGGCCAGCATCAGTTCGCCCT  1020
             ||||||||| |||||||||| |||||||||||||||||||||||||||||||||||||| 
Sbjct  4900  TGATCATCCAGGGTTCTCCCTGGTGCACTCTTCCGGCCCAGGCCAGCATCAGTTCGCCCC  4959

Query  1021  GGGGGACAAAGGCTTCGGGAATGTGGCTCTCTCCGGGGAGTGTTATAGCCCGTTGCGTAA  1080
             |||||| |||||||||||||||||||||||||||||||||||||||||||||||||||||
Sbjct  4960  GGGGGAAAAAGGCTTCGGGAATGTGGCTCTCTCCGGGGAGTGTTATAGCCCGTTGCGTAA  5019

Query  1081  TACCCTGTGGCGGACTGAGGTTCGCGCATTCGCAAGGATGCTGGCGTAATGGTCATCAGT  1140
             ||||||||||||||||||||||||||||||||||||||||||||||||||||||||||||
Sbjct  5020  TACCCTGTGGCGGACTGAGGTTCGCGCATTCGCAAGGATGCTGGCGTAATGGTCATCAGT  5079

Query  1141  GACCCGTCTTGAAACACGGACCAAGGAGTCGTCTTCGTATGCGAGTGTTCGGGTGTCAAA  1200
             ||||||||||||||||||||||||||||||||||||||||||||||||||||||||||||
Sbjct  5080  GACCCGTCTTGAAACACGGACCAAGGAGTCGTCTTCGTATGCGAGTGTTCGGGTGTCAAA  5139

Query  1201  CCCCTACGCGAAATGAAAGTGAACGCAGGTGAGAGCTTCGGCGCATCATCGACCGATCCT  1260
             ||||||||||||||||||||||||||||||||||||||||||||||||||||||||||||
Sbjct  5140  CCCCTACGCGAAATGAAAGTGAACGCAGGTGAGAGCTTCGGCGCATCATCGACCGATCCT  5199

Query  1261  GATGTTATCGGATGGATTTGAGTAAGAGCATACGGGGCCGGACCCGAAAGAAGGTGAACT  1320
             |||||  |||||||||||||||||||||||||||||||||||||||||||||||||||||
Sbjct  5200  GATGTATTCGGATGGATTTGAGTAAGAGCATACGGGGCCGGACCCGAAAGAAGGTGAACT  5259

Query  1321  ATGCCTGTGTAGGGTGAAGCCAGAGGAAACTCTGGTGGAGGCTCGCAGCGGTTCTGACGT  1380
             ||||||||||||||||||||||||||||||||||||||||||||||||||||||||||||
Sbjct  5260  ATGCCTGTGTAGGGTGAAGCCAGAGGAAACTCTGGTGGAGGCTCGCAGCGGTTCTGACGT  5319

Query  1381  GCAAATCGATCGTCAAACATGGGCATGGGGGCGAAAGACTAATCGAACCTTCTAGTAGCT  1440
             ||||||||||||||||||||||||||||||||||||||||||||||||||||||||||||
Sbjct  5320  GCAAATCGATCGTCAAACATGGGCATGGGGGCGAAAGACTAATCGAACCTTCTAGTAGCT  5379

Query  1441  GGTTTCCGCCGAAGTTTCCCTCAGGATAGCAGTGTTGAACTCAGTTTTATGAGGTAAAGC  1500
             ||||||||||||||||||||||||||||||||||||||||||||||||||||||||||||
Sbjct  5380  GGTTTCCGCCGAAGTTTCCCTCAGGATAGCAGTGTTGAACTCAGTTTTATGAGGTAAAGC  5439

Query  1501  GAATGATTAGGGACTCGGGGGCGCTATTTAGCCTTCATCCATTCTCAAACTTTAAATATG  1560
             ||||||||||||||||||||||||||||||||||||||||||||||||||||||||||||
Sbjct  5440  GAATGATTAGGGACTCGGGGGCGCTATTTAGCCTTCATCCATTCTCAAACTTTAAATATG  5499

Query  1561  TAAGAAGCCCTTGTTGCTTAATTGAACGTGGGCATTCGAATGAATCAACACTAGTGGGCC  1620
             ||||||||||||||| ||||| ||||||||||||||||||||||||||||||||||||||
Sbjct  5500  TAAGAAGCCCTTGTTTCTTAACTGAACGTGGGCATTCGAATGAATCAACACTAGTGGGCC  5559

Query  1621  ATTTTTGGTAAGCAGAACTGGCGATGCGGGATGAACCGAACGCGAGGTTAAGGTGCCAGA  1680
             ||||||||||||||||||||||||||||||||||||||||||||||||||||||||||||
Sbjct  5560  ATTTTTGGTAAGCAGAACTGGCGATGCGGGATGAACCGAACGCGAGGTTAAGGTGCCAGA  5619

Query  1681  GTAGACGCTCATCAGACACCACAAAAGGTGTTAGTACATCTTGACAGCAGGACGGTGGCC  1740
             ||||||||||||||||||||||||||||||||||||||||||||||||||||||||||||
Sbjct  5620  GTAGACGCTCATCAGACACCACAAAAGGTGTTAGTACATCTTGACAGCAGGACGGTGGCC  5679

Query  1741  ATGGAAGTCGGAATCCGCTAAGGACTGTGTAACAACTCACCTGCCGAATGTACTAGCCCT  1800
             ||||||||||||||||||||||||||||||||||||||||||||||||||||||||||||
Sbjct  5680  ATGGAAGTCGGAATCCGCTAAGGACTGTGTAACAACTCACCTGCCGAATGTACTAGCCCT  5739

Query  1801  GAAAATGGATGGCGCTCAAGCGTCTCACCCATACCTCGCCCTCAGGGTAGAAACGATGCC  1860
             ||||||||||||||||||||||||||||||||||||||||||||||||||||||||||||
Sbjct  5740  GAAAATGGATGGCGCTCAAGCGTCTCACCCATACCTCGCCCTCAGGGTAGAAACGATGCC  5799

Query  1861  CTGAGGAGTAGGCGGACGTGGAGGTCAGTGACGAAGCCTAGGGCGTGAGCCCGGGTTGAA  1920
             ||||||||||||||||||||||||||||||||||||||||||||||||||||||||||||
Sbjct  5800  CTGAGGAGTAGGCGGACGTGGAGGTCAGTGACGAAGCCTAGGGCGTGAGCCCGGGTTGAA  5859

Query  1921  CGGCCTCTAGTGC  1933
             |||||||||||||
Sbjct  5860  CGGCCTCTAGTGC  5872


>JABEEN010000028.1 Fusarium tuaranense strain NRRL 46518 F_tuaranense_46518_contig_0000028, 
whole genome shotgun sequence
Length=11249

 Score = 3472 bits (1880),  Expect = 0.0
 Identities = 1916/1933 (99%), Gaps = 4/1933 (0%)
 Strand=Plus/Minus

Query  1     CAAGGTCTCCGTTGGTGAACCAGCGGAGGGATCATTACCGAGTTATACAACTCATCAACC  60
             ||||||||||||||||||||||||||||||||||||| ||||||||||||||||||||||
Sbjct  7199  CAAGGTCTCCGTTGGTGAACCAGCGGAGGGATCATTAACGAGTTATACAACTCATCAACC  7140

Query  61    CTGTGAACATACCTAAAACGTTGCTTCGGCGGGAACAGACGGCCCCGTAACACGGGCCGC  120
             ||||||||||||||||| ||||||||||||||||||||||||||||||||||||||||||
Sbjct  7139  CTGTGAACATACCTAAA-CGTTGCTTCGGCGGGAACAGACGGCCCCGTAACACGGGCCGC  7081

Query  121   CCCCGCCAGAGGACCCCCTAACTCTGTTTCTATTATGTTTCTTCTGAGTAAAACAAGCAA  180
             ||||||||||||||||||||||||||||||||| |||||||||||||||||| |||||||
Sbjct  7080  CCCCGCCAGAGGACCCCCTAACTCTGTTTCTATCATGTTTCTTCTGAGTAAA-CAAGCAA  7022

Query  181   ATAAATTAAAACTTTCAACAACGGATCTCTTGGCTCTGGCATCGATGAAGAACGCAGCGA  240
             ||||||||||||||||||||||||||||||||||||||||||||||||||||||||||||
Sbjct  7021  ATAAATTAAAACTTTCAACAACGGATCTCTTGGCTCTGGCATCGATGAAGAACGCAGCGA  6962

Query  241   AATGCGATAAGTAATGTGAATTGCAGAATTCAGTGAATCATCGAATCTTTGAACGCACAT  300
             ||||||||||||||||||||||||||||||||||||||||||||||||||||||||||||
Sbjct  6961  AATGCGATAAGTAATGTGAATTGCAGAATTCAGTGAATCATCGAATCTTTGAACGCACAT  6902

Query  301   TGCGCCCGCCAGTATTCTGGCGGGCATGCCTGTTCGAGCGTCATTACAACCCTCAGGCCC  360
             ||||||||||||||||||||||||||||||||||||||||||||||||||||||||||||
Sbjct  6901  TGCGCCCGCCAGTATTCTGGCGGGCATGCCTGTTCGAGCGTCATTACAACCCTCAGGCCC  6842

Query  361   CCGGGCCTGGCGTTGGGGATCGGCGAGGCGCCCCCTGCGGGCACACGCCGTCCCCCAAAT  420
             |||||||||||||||||||||||||  | |||||| ||||||||||||||||||||||||
Sbjct  6841  CCGGGCCTGGCGTTGGGGATCGGCG--GAGCCCCCCGCGGGCACACGCCGTCCCCCAAAT  6784

Query  421   ACAGTGGCGGTCCCGCCGCAGCTTCCATTGCGTAGTAGCTAACACCTCGCAACTGGAGAG  480
             ||||||||||||||||||||||||||||||||||||||||||||||||||||||||||||
Sbjct  6783  ACAGTGGCGGTCCCGCCGCAGCTTCCATTGCGTAGTAGCTAACACCTCGCAACTGGAGAG  6724

Query  481   CGGCGCGGCCACGCCGTAAAACACCCAACTTCTGAATGTTGACCTCGAATCAGGTAGGAA  540
             ||||||||||||||||||||||||||||||||||||||||||||||||||||||||||||
Sbjct  6723  CGGCGCGGCCACGCCGTAAAACACCCAACTTCTGAATGTTGACCTCGAATCAGGTAGGAA  6664

Query  541   TACCCGCTGAACTTAAGCATATCAATAAGCGGAGGAAAAGAAACCAACAGGGATTGCCCC  600
             ||||||||||||||||||||||||||||||||||||||||||||||||||||||||||||
Sbjct  6663  TACCCGCTGAACTTAAGCATATCAATAAGCGGAGGAAAAGAAACCAACAGGGATTGCCCC  6604

Query  601   AGTAACGGCGAGTGAAGCGGCAACAGCTCAAATTTGAAATCTGGCTCTCGGGCCCGAGTT  660
             ||||||||||||||||||||||||||||||||||||||||||||||||||||||||||||
Sbjct  6603  AGTAACGGCGAGTGAAGCGGCAACAGCTCAAATTTGAAATCTGGCTCTCGGGCCCGAGTT  6544

Query  661   GTAATTTGTAGAGGATGCTTTTGGTGAGGTGCCTTCCGAGTTCCCTGGAACGGGACGCCA  720
             ||||||||||||||||||||||||||||||||||||||||||||||||||||||||||||
Sbjct  6543  GTAATTTGTAGAGGATGCTTTTGGTGAGGTGCCTTCCGAGTTCCCTGGAACGGGACGCCA  6484

Query  721   TAGAGGGTGAGAGCCCCGTCTGGTTGGACACCGATCCTCTGTAAAGCTCCTTCGACGAGT  780
             ||||||||||||||||||||||||||||||||||||||||||||||||||||||||||||
Sbjct  6483  TAGAGGGTGAGAGCCCCGTCTGGTTGGACACCGATCCTCTGTAAAGCTCCTTCGACGAGT  6424

Query  781   CGAGTAGTTTGGGAATGCTGCTCTAAATGGGAGGTATATGTCTTCTAAAGCTAAATACCG  840
             ||||||||||||||||||||||||||||||||||||||||||||||||||||||||||||
Sbjct  6423  CGAGTAGTTTGGGAATGCTGCTCTAAATGGGAGGTATATGTCTTCTAAAGCTAAATACCG  6364

Query  841   GCCAGAGACCGATAGCGCACAAGTAGAGTGATCGAAAGATGAAAAGAACTTTGAAAAGAG  900
             ||||||||||||||||||||||||||||||||||||||||||||||||||||||||||||
Sbjct  6363  GCCAGAGACCGATAGCGCACAAGTAGAGTGATCGAAAGATGAAAAGAACTTTGAAAAGAG  6304

Query  901   AGTTAAACAGTACGTGAAATTGTTGAAAGGGAAGCGCTTGTGACCAGACTTGGGCTTGGT  960
             ||||||| ||||||||||||||||||||||||||||||||||||||||||||||||||||
Sbjct  6303  AGTTAAAAAGTACGTGAAATTGTTGAAAGGGAAGCGCTTGTGACCAGACTTGGGCTTGGT  6244

Query  961   TGATCATCCGGGGTTCTCCCCGGTGCACTCTTCCGGCCCAGGCCAGCATCAGTTCGCCCT  1020
             ||||||||| |||||||||| |||||||||||||||||||||||||||||||||||||| 
Sbjct  6243  TGATCATCCAGGGTTCTCCCTGGTGCACTCTTCCGGCCCAGGCCAGCATCAGTTCGCCCC  6184

Query  1021  GGGGGACAAAGGCTTCGGGAATGTGGCTCTCTCCGGGGAGTGTTATAGCCCGTTGCGTAA  1080
             |||||| |||||||||||||||||||||||||||||||||||||||||||||||||||||
Sbjct  6183  GGGGGAAAAAGGCTTCGGGAATGTGGCTCTCTCCGGGGAGTGTTATAGCCCGTTGCGTAA  6124

Query  1081  TACCCTGTGGCGGACTGAGGTTCGCGCATTCGCAAGGATGCTGGCGTAATGGTCATCAGT  1140
             ||||||||||||||||||||||||||||||||||||||||||||||||||||||||||||
Sbjct  6123  TACCCTGTGGCGGACTGAGGTTCGCGCATTCGCAAGGATGCTGGCGTAATGGTCATCAGT  6064

Query  1141  GACCCGTCTTGAAACACGGACCAAGGAGTCGTCTTCGTATGCGAGTGTTCGGGTGTCAAA  1200
             ||||||||||||||||||||||||||||||||||||||||||||||||||||||||||||
Sbjct  6063  GACCCGTCTTGAAACACGGACCAAGGAGTCGTCTTCGTATGCGAGTGTTCGGGTGTCAAA  6004

Query  1201  CCCCTACGCGAAATGAAAGTGAACGCAGGTGAGAGCTTCGGCGCATCATCGACCGATCCT  1260
             ||||||||||||||||||||||||||||||||||||||||||||||||||||||||||||
Sbjct  6003  CCCCTACGCGAAATGAAAGTGAACGCAGGTGAGAGCTTCGGCGCATCATCGACCGATCCT  5944

Query  1261  GATGTTATCGGATGGATTTGAGTAAGAGCATACGGGGCCGGACCCGAAAGAAGGTGAACT  1320
             |||||  |||||||||||||||||||||||||||||||||||||||||||||||||||||
Sbjct  5943  GATGTATTCGGATGGATTTGAGTAAGAGCATACGGGGCCGGACCCGAAAGAAGGTGAACT  5884

Query  1321  ATGCCTGTGTAGGGTGAAGCCAGAGGAAACTCTGGTGGAGGCTCGCAGCGGTTCTGACGT  1380
             ||||||||||||||||||||||||||||||||||||||||||||||||||||||||||||
Sbjct  5883  ATGCCTGTGTAGGGTGAAGCCAGAGGAAACTCTGGTGGAGGCTCGCAGCGGTTCTGACGT  5824

Query  1381  GCAAATCGATCGTCAAACATGGGCATGGGGGCGAAAGACTAATCGAACCTTCTAGTAGCT  1440
             ||||||||||||||||||||||||||||||||||||||||||||||||||||||||||||
Sbjct  5823  GCAAATCGATCGTCAAACATGGGCATGGGGGCGAAAGACTAATCGAACCTTCTAGTAGCT  5764

Query  1441  GGTTTCCGCCGAAGTTTCCCTCAGGATAGCAGTGTTGAACTCAGTTTTATGAGGTAAAGC  1500
             ||||||||||||||||||||||||||||||||||||||||||||||||||||||||||||
Sbjct  5763  GGTTTCCGCCGAAGTTTCCCTCAGGATAGCAGTGTTGAACTCAGTTTTATGAGGTAAAGC  5704

Query  1501  GAATGATTAGGGACTCGGGGGCGCTATTTAGCCTTCATCCATTCTCAAACTTTAAATATG  1560
             ||||||||||||||||||||||||||||||||||||||||||||||||||||||||||||
Sbjct  5703  GAATGATTAGGGACTCGGGGGCGCTATTTAGCCTTCATCCATTCTCAAACTTTAAATATG  5644

Query  1561  TAAGAAGCCCTTGTTGCTTAATTGAACGTGGGCATTCGAATGAATCAACACTAGTGGGCC  1620
             ||||||||||||||| ||||| ||||||||||||||||||||||||||||||||||||||
Sbjct  5643  TAAGAAGCCCTTGTTTCTTAACTGAACGTGGGCATTCGAATGAATCAACACTAGTGGGCC  5584

Query  1621  ATTTTTGGTAAGCAGAACTGGCGATGCGGGATGAACCGAACGCGAGGTTAAGGTGCCAGA  1680
             ||||||||||||||||||||||||||||||||||||||||||||||||||||||||||||
Sbjct  5583  ATTTTTGGTAAGCAGAACTGGCGATGCGGGATGAACCGAACGCGAGGTTAAGGTGCCAGA  5524

Query  1681  GTAGACGCTCATCAGACACCACAAAAGGTGTTAGTACATCTTGACAGCAGGACGGTGGCC  1740
             ||||||||||||||||||||||||||||||||||||||||||||||||||||||||||||
Sbjct  5523  GTAGACGCTCATCAGACACCACAAAAGGTGTTAGTACATCTTGACAGCAGGACGGTGGCC  5464

Query  1741  ATGGAAGTCGGAATCCGCTAAGGACTGTGTAACAACTCACCTGCCGAATGTACTAGCCCT  1800
             ||||||||||||||||||||||||||||||||||||||||||||||||||||||||||||
Sbjct  5463  ATGGAAGTCGGAATCCGCTAAGGACTGTGTAACAACTCACCTGCCGAATGTACTAGCCCT  5404

Query  1801  GAAAATGGATGGCGCTCAAGCGTCTCACCCATACCTCGCCCTCAGGGTAGAAACGATGCC  1860
             ||||||||||||||||||||||||||||||||||||||||||||||||||||||||||||
Sbjct  5403  GAAAATGGATGGCGCTCAAGCGTCTCACCCATACCTCGCCCTCAGGGTAGAAACGATGCC  5344

Query  1861  CTGAGGAGTAGGCGGACGTGGAGGTCAGTGACGAAGCCTAGGGCGTGAGCCCGGGTTGAA  1920
             ||||||||||||||||||||||||||||||||||||||||||||||||||||||||||||
Sbjct  5343  CTGAGGAGTAGGCGGACGTGGAGGTCAGTGACGAAGCCTAGGGCGTGAGCCCGGGTTGAA  5284

Query  1921  CGGCCTCTAGTGC  1933
             |||||||||||||
Sbjct  5283  CGGCCTCTAGTGC  5271


>JAALXN010000035.1 Fusarium drepaniforme strain NRRL 62941 NRRL62941_c0000035, whole 
genome shotgun sequence
Length=11092

 Score = 3472 bits (1880),  Expect = 0.0
 Identities = 1916/1933 (99%), Gaps = 4/1933 (0%)
 Strand=Plus/Plus

Query  1     CAAGGTCTCCGTTGGTGAACCAGCGGAGGGATCATTACCGAGTTATACAACTCATCAACC  60
             ||||||||||||||||||||||||||||||||||||| ||||||||||||||||||||||
Sbjct  4291  CAAGGTCTCCGTTGGTGAACCAGCGGAGGGATCATTAACGAGTTATACAACTCATCAACC  4350

Query  61    CTGTGAACATACCTAAAACGTTGCTTCGGCGGGAACAGACGGCCCCGTAACACGGGCCGC  120
             |||||||||||||| |||||||||||||||||||||||||||||||||||||||||||||
Sbjct  4351  CTGTGAACATACCT-AAACGTTGCTTCGGCGGGAACAGACGGCCCCGTAACACGGGCCGC  4409

Query  121   CCCCGCCAGAGGACCCCCTAACTCTGTTTCTATTATGTTTCTTCTGAGTAAAACAAGCAA  180
             ||||||||||||||||||||||||||||||||| |||||| |||||||| ||||||||||
Sbjct  4410  CCCCGCCAGAGGACCCCCTAACTCTGTTTCTATCATGTTTTTTCTGAGT-AAACAAGCAA  4468

Query  181   ATAAATTAAAACTTTCAACAACGGATCTCTTGGCTCTGGCATCGATGAAGAACGCAGCGA  240
             ||||||||||||||||||||||||||||||||||||||||||||||||||||||||||||
Sbjct  4469  ATAAATTAAAACTTTCAACAACGGATCTCTTGGCTCTGGCATCGATGAAGAACGCAGCGA  4528

Query  241   AATGCGATAAGTAATGTGAATTGCAGAATTCAGTGAATCATCGAATCTTTGAACGCACAT  300
             ||||||||||||||||||||||||||||||||||||||||||||||||||||||||||||
Sbjct  4529  AATGCGATAAGTAATGTGAATTGCAGAATTCAGTGAATCATCGAATCTTTGAACGCACAT  4588

Query  301   TGCGCCCGCCAGTATTCTGGCGGGCATGCCTGTTCGAGCGTCATTACAACCCTCAGGCCC  360
             ||||||||||||||||||||||||||||||||||||||||||||||||||||||||||||
Sbjct  4589  TGCGCCCGCCAGTATTCTGGCGGGCATGCCTGTTCGAGCGTCATTACAACCCTCAGGCCC  4648

Query  361   CCGGGCCTGGCGTTGGGGATCGGCGAGGCGCCCCCTGCGGGCACACGCCGTCCCCCAAAT  420
             ||||||||||||||||||||||||  || |||||| ||||||||||||||||||||||||
Sbjct  4649  CCGGGCCTGGCGTTGGGGATCGGC--GGAGCCCCCCGCGGGCACACGCCGTCCCCCAAAT  4706

Query  421   ACAGTGGCGGTCCCGCCGCAGCTTCCATTGCGTAGTAGCTAACACCTCGCAACTGGAGAG  480
             ||||||||||||||||||||||||||||||||||||||||||||||||||||||||||||
Sbjct  4707  ACAGTGGCGGTCCCGCCGCAGCTTCCATTGCGTAGTAGCTAACACCTCGCAACTGGAGAG  4766

Query  481   CGGCGCGGCCACGCCGTAAAACACCCAACTTCTGAATGTTGACCTCGAATCAGGTAGGAA  540
             ||||||||||||||||||||||||||||||||||||||||||||||||||||||||||||
Sbjct  4767  CGGCGCGGCCACGCCGTAAAACACCCAACTTCTGAATGTTGACCTCGAATCAGGTAGGAA  4826

Query  541   TACCCGCTGAACTTAAGCATATCAATAAGCGGAGGAAAAGAAACCAACAGGGATTGCCCC  600
             ||||||||||||||||||||||||||||||||||||||||||||||||||||||||||||
Sbjct  4827  TACCCGCTGAACTTAAGCATATCAATAAGCGGAGGAAAAGAAACCAACAGGGATTGCCCC  4886

Query  601   AGTAACGGCGAGTGAAGCGGCAACAGCTCAAATTTGAAATCTGGCTCTCGGGCCCGAGTT  660
             ||||||||||||||||||||||||||||||||||||||||||||||||||||||||||||
Sbjct  4887  AGTAACGGCGAGTGAAGCGGCAACAGCTCAAATTTGAAATCTGGCTCTCGGGCCCGAGTT  4946

Query  661   GTAATTTGTAGAGGATGCTTTTGGTGAGGTGCCTTCCGAGTTCCCTGGAACGGGACGCCA  720
             ||||||||||||||||||||||||||||||||||||||||||||||||||||||||||||
Sbjct  4947  GTAATTTGTAGAGGATGCTTTTGGTGAGGTGCCTTCCGAGTTCCCTGGAACGGGACGCCA  5006

Query  721   TAGAGGGTGAGAGCCCCGTCTGGTTGGACACCGATCCTCTGTAAAGCTCCTTCGACGAGT  780
             ||||||||||||||||||||||||||||||||||||||||||||||||||||||||||||
Sbjct  5007  TAGAGGGTGAGAGCCCCGTCTGGTTGGACACCGATCCTCTGTAAAGCTCCTTCGACGAGT  5066

Query  781   CGAGTAGTTTGGGAATGCTGCTCTAAATGGGAGGTATATGTCTTCTAAAGCTAAATACCG  840
             ||||||||||||||||||||||||||||||||||||||||||||||||||||||||||||
Sbjct  5067  CGAGTAGTTTGGGAATGCTGCTCTAAATGGGAGGTATATGTCTTCTAAAGCTAAATACCG  5126

Query  841   GCCAGAGACCGATAGCGCACAAGTAGAGTGATCGAAAGATGAAAAGAACTTTGAAAAGAG  900
             ||||||||||||||||||||||||||||||||||||||||||||||||||||||||||||
Sbjct  5127  GCCAGAGACCGATAGCGCACAAGTAGAGTGATCGAAAGATGAAAAGAACTTTGAAAAGAG  5186

Query  901   AGTTAAACAGTACGTGAAATTGTTGAAAGGGAAGCGCTTGTGACCAGACTTGGGCTTGGT  960
             ||||||| ||||||||||||||||||||||||||||||||||||||||||||||||||||
Sbjct  5187  AGTTAAAAAGTACGTGAAATTGTTGAAAGGGAAGCGCTTGTGACCAGACTTGGGCTTGGT  5246

Query  961   TGATCATCCGGGGTTCTCCCCGGTGCACTCTTCCGGCCCAGGCCAGCATCAGTTCGCCCT  1020
             ||||||||| |||||||||| |||||||||||||||||||||||||||||||||||||||
Sbjct  5247  TGATCATCCAGGGTTCTCCCTGGTGCACTCTTCCGGCCCAGGCCAGCATCAGTTCGCCCT  5306

Query  1021  GGGGGACAAAGGCTTCGGGAATGTGGCTCTCTCCGGGGAGTGTTATAGCCCGTTGCGTAA  1080
             |||||| |||||||||||||||||||||||||||||||||||||||||||||||||||||
Sbjct  5307  GGGGGAAAAAGGCTTCGGGAATGTGGCTCTCTCCGGGGAGTGTTATAGCCCGTTGCGTAA  5366

Query  1081  TACCCTGTGGCGGACTGAGGTTCGCGCATTCGCAAGGATGCTGGCGTAATGGTCATCAGT  1140
             ||||||||||||||||||||||||||||||||||||||||||||||||||||||||||||
Sbjct  5367  TACCCTGTGGCGGACTGAGGTTCGCGCATTCGCAAGGATGCTGGCGTAATGGTCATCAGT  5426

Query  1141  GACCCGTCTTGAAACACGGACCAAGGAGTCGTCTTCGTATGCGAGTGTTCGGGTGTCAAA  1200
             ||||||||||||||||||||||||||||||||||||||||||||||||||||||||||||
Sbjct  5427  GACCCGTCTTGAAACACGGACCAAGGAGTCGTCTTCGTATGCGAGTGTTCGGGTGTCAAA  5486

Query  1201  CCCCTACGCGAAATGAAAGTGAACGCAGGTGAGAGCTTCGGCGCATCATCGACCGATCCT  1260
             ||||||||||||||||||||||||||||||||||||||||||||||||||||||||||||
Sbjct  5487  CCCCTACGCGAAATGAAAGTGAACGCAGGTGAGAGCTTCGGCGCATCATCGACCGATCCT  5546

Query  1261  GATGTTATCGGATGGATTTGAGTAAGAGCATACGGGGCCGGACCCGAAAGAAGGTGAACT  1320
             |||||  |||||||||||||||||||||||||||||||||||||||||||||||||||||
Sbjct  5547  GATGTATTCGGATGGATTTGAGTAAGAGCATACGGGGCCGGACCCGAAAGAAGGTGAACT  5606

Query  1321  ATGCCTGTGTAGGGTGAAGCCAGAGGAAACTCTGGTGGAGGCTCGCAGCGGTTCTGACGT  1380
             ||||||||||||||||||||||||||||||||||||||||||||||||||||||||||||
Sbjct  5607  ATGCCTGTGTAGGGTGAAGCCAGAGGAAACTCTGGTGGAGGCTCGCAGCGGTTCTGACGT  5666

Query  1381  GCAAATCGATCGTCAAACATGGGCATGGGGGCGAAAGACTAATCGAACCTTCTAGTAGCT  1440
             ||||||||||||||||||||||||||||||||||||||||||||||||||||||||||||
Sbjct  5667  GCAAATCGATCGTCAAACATGGGCATGGGGGCGAAAGACTAATCGAACCTTCTAGTAGCT  5726

Query  1441  GGTTTCCGCCGAAGTTTCCCTCAGGATAGCAGTGTTGAACTCAGTTTTATGAGGTAAAGC  1500
             ||||||||||||||||||||||||||||||||||||||||||||||||||||||||||||
Sbjct  5727  GGTTTCCGCCGAAGTTTCCCTCAGGATAGCAGTGTTGAACTCAGTTTTATGAGGTAAAGC  5786

Query  1501  GAATGATTAGGGACTCGGGGGCGCTATTTAGCCTTCATCCATTCTCAAACTTTAAATATG  1560
             ||||||||||||||||||||||||||||||||||||||||||||||||||||||||||||
Sbjct  5787  GAATGATTAGGGACTCGGGGGCGCTATTTAGCCTTCATCCATTCTCAAACTTTAAATATG  5846

Query  1561  TAAGAAGCCCTTGTTGCTTAATTGAACGTGGGCATTCGAATGAATCAACACTAGTGGGCC  1620
             ||||||||||||||| ||||| ||||||||||||||||||||||||||||||||||||||
Sbjct  5847  TAAGAAGCCCTTGTTTCTTAACTGAACGTGGGCATTCGAATGAATCAACACTAGTGGGCC  5906

Query  1621  ATTTTTGGTAAGCAGAACTGGCGATGCGGGATGAACCGAACGCGAGGTTAAGGTGCCAGA  1680
             ||||||||||||||||||||||||||||||||||||||||||||||||||||||||||||
Sbjct  5907  ATTTTTGGTAAGCAGAACTGGCGATGCGGGATGAACCGAACGCGAGGTTAAGGTGCCAGA  5966

Query  1681  GTAGACGCTCATCAGACACCACAAAAGGTGTTAGTACATCTTGACAGCAGGACGGTGGCC  1740
             ||||||||||||||||||||||||||||||||||||||||||||||||||||||||||||
Sbjct  5967  GTAGACGCTCATCAGACACCACAAAAGGTGTTAGTACATCTTGACAGCAGGACGGTGGCC  6026

Query  1741  ATGGAAGTCGGAATCCGCTAAGGACTGTGTAACAACTCACCTGCCGAATGTACTAGCCCT  1800
             ||||||||||||||||||||||||||||||||||||||||||||||||||||||||||||
Sbjct  6027  ATGGAAGTCGGAATCCGCTAAGGACTGTGTAACAACTCACCTGCCGAATGTACTAGCCCT  6086

Query  1801  GAAAATGGATGGCGCTCAAGCGTCTCACCCATACCTCGCCCTCAGGGTAGAAACGATGCC  1860
             ||||||||||||||||||||||||||||||||||||||||||||||||||||||||||||
Sbjct  6087  GAAAATGGATGGCGCTCAAGCGTCTCACCCATACCTCGCCCTCAGGGTAGAAACGATGCC  6146

Query  1861  CTGAGGAGTAGGCGGACGTGGAGGTCAGTGACGAAGCCTAGGGCGTGAGCCCGGGTTGAA  1920
             ||||||||||||||||||||||||||||||||||||||||||||||||||||||||||||
Sbjct  6147  CTGAGGAGTAGGCGGACGTGGAGGTCAGTGACGAAGCCTAGGGCGTGAGCCCGGGTTGAA  6206

Query  1921  CGGCCTCTAGTGC  1933
             |||||||||||||
Sbjct  6207  CGGCCTCTAGTGC  6219


>CP090038.1 Fusarium solani-melongenae strain CRI 24-3 chromosome 10
Length=4167870

 Score = 3469 bits (1878),  Expect = 0.0
 Identities = 1916/1934 (99%), Gaps = 4/1934 (0%)
 Strand=Plus/Plus

Query  1      CAAGGTCTCCGTTGGTGAACCAGCGGAGGGATCATTACCGAGT-TATACAACTCATCAAC  59
              ||||||||||||||||||||||||||||||||||||||||||| || |||||||||||||
Sbjct  21772  CAAGGTCTCCGTTGGTGAACCAGCGGAGGGATCATTACCGAGTCTAAACAACTCATCAAC  21831

Query  60     CCTGTGAACATACCTAAAACGTTGCTTCGGCGGGAACAGACGGCCCCGTAACACGGGCCG  119
              ||||||||||||||||||||||||||||||||||||||||||||||||||| ||||||||
Sbjct  21832  CCTGTGAACATACCTAAAACGTTGCTTCGGCGGGAACAGACGGCCCCGTAAAACGGGCCG  21891

Query  120    CCCCCGCCAGAGGACCCCCTAACTCTGTTTCTATTATGTTTCTTCTGAGTAAAACAAGCA  179
              |||||||||||||| |||||||||||||| ||| ||||| |||||||||| |||||||||
Sbjct  21892  CCCCCGCCAGAGGA-CCCCTAACTCTGTTGCTA-TATGTATCTTCTGAGT-AAACAAGCA  21948

Query  180    AATAAATTAAAACTTTCAACAACGGATCTCTTGGCTCTGGCATCGATGAAGAACGCAGCG  239
              ||||||||||||||||||||||||||||||||||||||||||||||||||||||||||||
Sbjct  21949  AATAAATTAAAACTTTCAACAACGGATCTCTTGGCTCTGGCATCGATGAAGAACGCAGCG  22008

Query  240    AAATGCGATAAGTAATGTGAATTGCAGAATTCAGTGAATCATCGAATCTTTGAACGCACA  299
              ||||||||||||||||||||||||||||||||||||||||||||||||||||||||||||
Sbjct  22009  AAATGCGATAAGTAATGTGAATTGCAGAATTCAGTGAATCATCGAATCTTTGAACGCACA  22068

Query  300    TTGCGCCCGCCAGTATTCTGGCGGGCATGCCTGTTCGAGCGTCATTACAACCCTCAGGCC  359
              ||||||||||||||||||||||||||||||||||||||||||||||||||||||||||||
Sbjct  22069  TTGCGCCCGCCAGTATTCTGGCGGGCATGCCTGTTCGAGCGTCATTACAACCCTCAGGCC  22128

Query  360    CCCGGGCCTGGCGTTGGGGATCGGCGAGGCGCCCCCTGCGGGCACACGCCGTCCCCCAAA  419
              |||||||||||||||||||||||||||||||||||||| |||||| ||||||||||||||
Sbjct  22129  CCCGGGCCTGGCGTTGGGGATCGGCGAGGCGCCCCCTGTGGGCACGCGCCGTCCCCCAAA  22188

Query  420    TACAGTGGCGGTCCCGCCGCAGCTTCCATTGCGTAGTAGCTAACACCTCGCAACTGGAGA  479
              ||||||||||||||||||||||||||||||||||||||||||||||||||||||||||||
Sbjct  22189  TACAGTGGCGGTCCCGCCGCAGCTTCCATTGCGTAGTAGCTAACACCTCGCAACTGGAGA  22248

Query  480    GCGGCGCGGCCACGCCGTAAAACACCCAACTTCTGAATGTTGACCTCGAATCAGGTAGGA  539
              |||||||||||| |||||||||||||||||||||||||||||||||||||||||||||||
Sbjct  22249  GCGGCGCGGCCATGCCGTAAAACACCCAACTTCTGAATGTTGACCTCGAATCAGGTAGGA  22308

Query  540    ATACCCGCTGAACTTAAGCATATCAATAAGCGGAGGAAAAGAAACCAACAGGGATTGCCC  599
              ||||||||||||||||||||||||||||||||||||||||||||||||||||||||||||
Sbjct  22309  ATACCCGCTGAACTTAAGCATATCAATAAGCGGAGGAAAAGAAACCAACAGGGATTGCCC  22368

Query  600    CAGTAACGGCGAGTGAAGCGGCAACAGCTCAAATTTGAAATCTGGCTCTCGGGCCCGAGT  659
              ||||||||||||||||||||||||||||||||||||||||||||||||||||||||||||
Sbjct  22369  CAGTAACGGCGAGTGAAGCGGCAACAGCTCAAATTTGAAATCTGGCTCTCGGGCCCGAGT  22428
[truncated: 7,386,823 more chars]
