# Supplementary material for: Using nanopore sequencing to identify fungi from clinical samples with high phylogenetic resolution
Source: Sci Rep. 2023 Jun 16;13:9785. doi: 10.1038/s41598-023-37016-0 (PMC10275880; doi:10.1038/s41598-023-37016-0)
Supplement: Supplementary file 1 — Supplementary Information. [file 41598_2023_37016_MOESM1_ESM.zip › Supplementary_Information/Supplementary_Data/Data_S5_Mock_blast/results/Mock_RGN1_8_fmt6.txt]

AAYY01000016.1	100	599	324	0	0	100.000	1.78e-167
NW_001849859.1	100	599	324	0	0	100.000	1.78e-167
JAGYHO010000015.1	100	507	317	5	13	94.627	1.11e-139
CP046235.1	54	139	98	4	6	90.741	4.67e-29
CP046235.1	54	139	98	4	6	90.741	4.67e-29
CP046235.1	54	139	98	4	6	90.741	4.67e-29
CP046235.1	54	139	98	4	6	90.741	4.67e-29
CP046235.1	54	139	98	4	6	90.741	4.67e-29
CP046235.1	54	139	98	4	6	90.741	4.67e-29
CP046235.1	54	139	98	4	6	90.741	4.67e-29
CP046235.1	54	100	63	2	2	94.030	2.21e-17
CP046235.1	54	100	63	2	2	94.030	2.21e-17
CP046235.1	54	100	63	2	2	94.030	2.21e-17
CP046235.1	54	100	63	2	2	94.030	2.21e-17
CP046235.1	54	100	63	2	2	94.030	2.21e-17
CP046235.1	54	100	63	2	2	94.030	2.21e-17
CP046235.1	54	100	63	2	2	94.030	2.21e-17
JAIBAA010000019.1	72	134	95	5	5	90.476	2.17e-27
JAIBAA010000019.1	72	128	112	10	9	85.496	1.01e-25
CP030254.1	72	134	95	5	5	90.476	2.17e-27
CP030254.1	72	134	95	5	5	90.476	2.17e-27
CP030254.1	72	134	95	5	5	90.476	2.17e-27
CP030254.1	72	134	95	5	5	90.476	2.17e-27
CP030254.1	72	134	95	5	5	90.476	2.17e-27
CP030254.1	72	134	95	5	5	90.476	2.17e-27
CP030254.1	72	134	95	5	5	90.476	2.17e-27
CP030254.1	72	128	112	10	9	85.496	1.01e-25
CP030254.1	72	128	112	10	9	85.496	1.01e-25
CP030254.1	72	128	112	10	9	85.496	1.01e-25
CP030254.1	72	128	112	10	9	85.496	1.01e-25
CP030254.1	72	128	112	10	9	85.496	1.01e-25
CP030254.1	72	128	112	10	9	85.496	1.01e-25
CP030254.1	72	128	112	10	9	85.496	1.01e-25
NC_040196.1	72	134	95	5	5	90.476	2.17e-27
NC_040196.1	72	134	95	5	5	90.476	2.17e-27
NC_040196.1	72	134	95	5	5	90.476	2.17e-27
NC_040196.1	72	134	95	5	5	90.476	2.17e-27
NC_040196.1	72	134	95	5	5	90.476	2.17e-27
NC_040196.1	72	134	95	5	5	90.476	2.17e-27
NC_040196.1	72	134	95	5	5	90.476	2.17e-27
NC_040196.1	72	128	112	10	9	85.496	1.01e-25
NC_040196.1	72	128	112	10	9	85.496	1.01e-25
NC_040196.1	72	128	112	10	9	85.496	1.01e-25
NC_040196.1	72	128	112	10	9	85.496	1.01e-25
NC_040196.1	72	128	112	10	9	85.496	1.01e-25
NC_040196.1	72	128	112	10	9	85.496	1.01e-25
NC_040196.1	72	128	112	10	9	85.496	1.01e-25
LGAV01000016.1	71	121	92	7	5	88.462	1.69e-23
LGAV01000016.1	71	111	106	13	8	83.465	1.02e-20
NW_017253153.1	71	121	92	7	5	88.462	1.69e-23
NW_017253153.1	71	111	106	13	8	83.465	1.02e-20
BCKY01000012.1	72	115	92	6	7	87.619	7.88e-22
BCKY01000012.1	72	91.6	107	19	8	79.851	1.33e-14
LFCX01000041.1	51	106	87	6	7	87.000	4.74e-19
LFCX01000041.1	51	86.1	59	4	2	90.769	6.17e-13
JAJMVG010000907.1	40	106	108	14	9	82.443	4.74e-19
HE999567.1	56	97.1	108	8	16	81.818	2.85e-16
HE999567.1	56	73.1	48	2	2	92.308	4.81e-09
NW_017387817.1	56	97.1	108	8	16	81.818	2.85e-16
NW_017387817.1	56	73.1	48	2	2	92.308	4.81e-09
CAJHJB010000838.1	14	80.5	45	1	0	97.826	2.87e-11
LFFY01000031.1	30	80.5	43	0	0	100.000	2.87e-11
LFFY01000031.1	30	76.8	50	2	2	92.593	3.72e-10
KZ819349.1	27	78.7	42	0	0	100.000	1.03e-10
KZ819349.1	27	67.6	43	1	2	93.478	2.24e-07
CAJHJB010000977.1	13	78.7	42	0	0	100.000	1.03e-10
CAJHJB010000976.1	13	78.7	42	0	0	100.000	1.03e-10
CAJHJB010000971.1	13	78.7	42	0	0	100.000	1.03e-10
CAJHJB010000963.1	13	78.7	42	0	0	100.000	1.03e-10
CAJHJB010000961.1	13	78.7	42	0	0	100.000	1.03e-10
CAJHJB010000960.1	13	78.7	42	0	0	100.000	1.03e-10
CAJHJB010000957.1	13	78.7	42	0	0	100.000	1.03e-10
CAJHJB010000954.1	13	78.7	42	0	0	100.000	1.03e-10
CAJHJB010000953.1	13	78.7	42	0	0	100.000	1.03e-10
CAJHJB010000951.1	13	78.7	42	0	0	100.000	1.03e-10
CAJHJB010000949.1	13	78.7	42	0	0	100.000	1.03e-10
CAJHJB010000948.1	13	78.7	42	0	0	100.000	1.03e-10
CAJHJB010000943.1	13	78.7	42	0	0	100.000	1.03e-10
CAJHJB010000940.1	13	78.7	42	0	0	100.000	1.03e-10
CAJHJB010000937.1	13	78.7	42	0	0	100.000	1.03e-10
CAJHJB010000928.1	13	78.7	42	0	0	100.000	1.03e-10
CAJHJB010000927.1	13	78.7	42	0	0	100.000	1.03e-10
CAJHJB010000924.1	13	78.7	42	0	0	100.000	1.03e-10
CAJHJB010000921.1	13	78.7	42	0	0	100.000	1.03e-10
CAJHJB010000920.1	13	78.7	42	0	0	100.000	1.03e-10
CAJHJB010000919.1	13	78.7	42	0	0	100.000	1.03e-10
CAJHJB010000918.1	13	78.7	42	0	0	100.000	1.03e-10
CAJHJB010000914.1	13	78.7	42	0	0	100.000	1.03e-10
CAJHJB010000913.1	13	78.7	42	0	0	100.000	1.03e-10
CAJHJB010000911.1	13	78.7	42	0	0	100.000	1.03e-10
CAJHJB010000909.1	13	78.7	42	0	0	100.000	1.03e-10
CAJHJB010000908.1	13	78.7	42	0	0	100.000	1.03e-10
CAJHJB010000907.1	13	78.7	42	0	0	100.000	1.03e-10
CAJHJB010000906.1	13	78.7	42	0	0	100.000	1.03e-10
CAJHJB010000905.1	13	78.7	42	0	0	100.000	1.03e-10
CAJHJB010000900.1	13	78.7	42	0	0	100.000	1.03e-10
CAJHJB010000898.1	13	78.7	42	0	0	100.000	1.03e-10
CAJHJB010000897.1	13	78.7	42	0	0	100.000	1.03e-10
CAJHJB010000893.1	13	78.7	42	0	0	100.000	1.03e-10
CAJHJB010000892.1	13	78.7	42	0	0	100.000	1.03e-10
CAJHJB010000889.1	13	78.7	42	0	0	100.000	1.03e-10
CAJHJB010000889.1	13	78.7	42	0	0	100.000	1.03e-10
CAJHJB010000888.1	13	78.7	42	0	0	100.000	1.03e-10
CAJHJB010000883.1	13	78.7	42	0	0	100.000	1.03e-10
CAJHJB010000883.1	13	78.7	42	0	0	100.000	1.03e-10
CAJHJB010000881.1	13	78.7	42	0	0	100.000	1.03e-10
CAJHJB010000876.1	13	78.7	42	0	0	100.000	1.03e-10
CAJHJB010000875.1	13	78.7	42	0	0	100.000	1.03e-10
CAJHJB010000871.1	13	78.7	42	0	0	100.000	1.03e-10
CAJHJB010000868.1	13	78.7	42	0	0	100.000	1.03e-10
CAJHJB010000866.1	13	78.7	42	0	0	100.000	1.03e-10
CAJHJB010000864.1	13	78.7	42	0	0	100.000	1.03e-10
CAJHJB010000864.1	13	78.7	42	0	0	100.000	1.03e-10
CAJHJB010000861.1	13	78.7	42	0	0	100.000	1.03e-10
CAJHJB010000859.1	13	78.7	42	0	0	100.000	1.03e-10
CAJHJB010000858.1	13	78.7	42	0	0	100.000	1.03e-10
CAJHJB010000853.1	13	78.7	42	0	0	100.000	1.03e-10
CAJHJB010000852.1	13	78.7	42	0	0	100.000	1.03e-10
CAJHJB010000851.1	13	78.7	42	0	0	100.000	1.03e-10
CAJHJB010000850.1	13	78.7	42	0	0	100.000	1.03e-10
CAJHJB010000849.1	13	78.7	42	0	0	100.000	1.03e-10
CAJHJB010000843.1	13	78.7	42	0	0	100.000	1.03e-10
CAJHJB010000840.1	13	78.7	42	0	0	100.000	1.03e-10
CAJHJB010000837.1	13	78.7	42	0	0	100.000	1.03e-10
CAJHJB010000837.1	13	78.7	42	0	0	100.000	1.03e-10
CAJHJB010000836.1	13	78.7	42	0	0	100.000	1.03e-10
CAJHJB010000835.1	13	78.7	42	0	0	100.000	1.03e-10
CAJHJB010000832.1	13	78.7	42	0	0	100.000	1.03e-10
CAJHJB010000826.1	13	78.7	42	0	0	100.000	1.03e-10
CAJHJB010000826.1	13	78.7	42	0	0	100.000	1.03e-10
CAJHJB010000821.1	13	78.7	42	0	0	100.000	1.03e-10
CAJHJB010000819.1	13	78.7	42	0	0	100.000	1.03e-10
CAJHJB010000815.1	13	78.7	42	0	0	100.000	1.03e-10
CAJHJB010000814.1	13	78.7	42	0	0	100.000	1.03e-10
CAJHJB010000808.1	13	78.7	42	0	0	100.000	1.03e-10
CAJHJB010000806.1	13	78.7	42	0	0	100.000	1.03e-10
CAJHJB010000804.1	13	78.7	42	0	0	100.000	1.03e-10
CAJHJB010000800.1	13	78.7	42	0	0	100.000	1.03e-10
CAJHJB010000799.1	13	78.7	42	0	0	100.000	1.03e-10
CAJHJB010000795.1	13	78.7	42	0	0	100.000	1.03e-10
CAJHJB010000794.1	13	78.7	42	0	0	100.000	1.03e-10
CAJHJB010000794.1	13	78.7	42	0	0	100.000	1.03e-10
CAJHJB010000793.1	13	78.7	42	0	0	100.000	1.03e-10
CAJHJB010000792.1	13	78.7	42	0	0	100.000	1.03e-10
CAJHJB010000788.1	13	78.7	42	0	0	100.000	1.03e-10
CAJHJB010000787.1	13	78.7	42	0	0	100.000	1.03e-10
CAJHJB010000785.1	13	78.7	42	0	0	100.000	1.03e-10
CAJHJB010000784.1	13	78.7	42	0	0	100.000	1.03e-10
CAJHJB010000783.1	13	78.7	42	0	0	100.000	1.03e-10
CAJHJB010000782.1	13	78.7	42	0	0	100.000	1.03e-10
CAJHJB010000781.1	13	78.7	42	0	0	100.000	1.03e-10
CAJHJB010000774.1	13	78.7	42	0	0	100.000	1.03e-10
CAJHJB010000773.1	13	78.7	42	0	0	100.000	1.03e-10
CAJHJB010000773.1	13	75.0	40	0	0	100.000	1.34e-09
CAJHJB010000772.1	13	78.7	42	0	0	100.000	1.03e-10
CAJHJB010000770.1	13	78.7	42	0	0	100.000	1.03e-10
CAJHJB010000768.1	13	78.7	42	0	0	100.000	1.03e-10
CAJHJB010000765.1	13	78.7	42	0	0	100.000	1.03e-10
CAJHJB010000763.1	13	78.7	42	0	0	100.000	1.03e-10
CAJHJB010000762.1	13	78.7	42	0	0	100.000	1.03e-10
CAJHJB010000759.1	13	78.7	42	0	0	100.000	1.03e-10
CAJHJB010000754.1	13	78.7	42	0	0	100.000	1.03e-10
CAJHJB010000749.1	13	78.7	42	0	0	100.000	1.03e-10
CAJHJB010000746.1	13	78.7	42	0	0	100.000	1.03e-10
CAJHJB010000744.1	13	78.7	42	0	0	100.000	1.03e-10
CAJHJB010000743.1	13	78.7	42	0	0	100.000	1.03e-10
CAJHJB010000742.1	13	78.7	42	0	0	100.000	1.03e-10
CAJHJB010000741.1	13	78.7	42	0	0	100.000	1.03e-10
CAJHJB010000738.1	13	78.7	42	0	0	100.000	1.03e-10
CAJHJB010000735.1	13	78.7	42	0	0	100.000	1.03e-10
CAJHJB010000732.1	13	78.7	42	0	0	100.000	1.03e-10
CAJHJB010000728.1	13	78.7	42	0	0	100.000	1.03e-10
CAJHJB010000728.1	13	78.7	42	0	0	100.000	1.03e-10
CAJHJB010000726.1	13	78.7	42	0	0	100.000	1.03e-10
CAJHJB010000722.1	13	78.7	42	0	0	100.000	1.03e-10
CAJHJB010000719.1	13	78.7	42	0	0	100.000	1.03e-10
CAJHJB010000718.1	13	78.7	42	0	0	100.000	1.03e-10
CAJHJB010000717.1	13	78.7	42	0	0	100.000	1.03e-10
CAJHJB010000715.1	13	78.7	42	0	0	100.000	1.03e-10
CAJHJB010000714.1	13	78.7	42	0	0	100.000	1.03e-10
CAJHJB010000711.1	13	78.7	42	0	0	100.000	1.03e-10
CAJHJB010000711.1	13	78.7	42	0	0	100.000	1.03e-10
CAJHJB010000710.1	13	78.7	42	0	0	100.000	1.03e-10
CAJHJB010000708.1	13	78.7	42	0	0	100.000	1.03e-10
CAJHJB010000707.1	13	78.7	42	0	0	100.000	1.03e-10
CAJHJB010000707.1	13	78.7	42	0	0	100.000	1.03e-10
CAJHJB010000705.1	13	78.7	42	0	0	100.000	1.03e-10
CAJHJB010000702.1	13	78.7	42	0	0	100.000	1.03e-10
CAJHJB010000699.1	13	78.7	42	0	0	100.000	1.03e-10
CAJHJB010000698.1	13	78.7	42	0	0	100.000	1.03e-10
CAJHJB010000697.1	13	78.7	42	0	0	100.000	1.03e-10
CAJHJB010000695.1	13	78.7	42	0	0	100.000	1.03e-10
CAJHJB010000695.1	13	78.7	42	0	0	100.000	1.03e-10
CAJHJB010000695.1	13	78.7	42	0	0	100.000	1.03e-10
CAJHJB010000695.1	13	78.7	42	0	0	100.000	1.03e-10
CAJHJB010000692.1	13	78.7	42	0	0	100.000	1.03e-10
CAJHJB010000692.1	13	78.7	42	0	0	100.000	1.03e-10
CAJHJB010000692.1	13	78.7	42	0	0	100.000	1.03e-10
CAJHJB010000691.1	13	78.7	42	0	0	100.000	1.03e-10
CAJHJB010000687.1	13	78.7	42	0	0	100.000	1.03e-10
CAJHJB010000684.1	13	78.7	42	0	0	100.000	1.03e-10
CAJHJB010000682.1	13	78.7	42	0	0	100.000	1.03e-10
CAJHJB010000680.1	13	78.7	42	0	0	100.000	1.03e-10
CAJHJB010000677.1	13	78.7	42	0	0	100.000	1.03e-10
CAJHJB010000676.1	13	78.7	42	0	0	100.000	1.03e-10
CAJHJB010000672.1	13	78.7	42	0	0	100.000	1.03e-10
CAJHJB010000672.1	13	78.7	42	0	0	100.000	1.03e-10
CAJHJB010000671.1	13	78.7	42	0	0	100.000	1.03e-10
CAJHJB010000670.1	13	78.7	42	0	0	100.000	1.03e-10
CAJHJB010000666.1	13	78.7	42	0	0	100.000	1.03e-10
CAJHJB010000665.1	13	78.7	42	0	0	100.000	1.03e-10
CAJHJB010000665.1	13	78.7	42	0	0	100.000	1.03e-10
CAJHJB010000664.1	13	78.7	42	0	0	100.000	1.03e-10
CAJHJB010000663.1	13	78.7	42	0	0	100.000	1.03e-10
CAJHJB010000662.1	13	78.7	42	0	0	100.000	1.03e-10
CAJHJB010000661.1	13	78.7	42	0	0	100.000	1.03e-10
CAJHJB010000661.1	13	78.7	42	0	0	100.000	1.03e-10
CAJHJB010000659.1	13	78.7	42	0	0	100.000	1.03e-10
CAJHJB010000655.1	13	78.7	42	0	0	100.000	1.03e-10
CAJHJB010000654.1	13	78.7	42	0	0	100.000	1.03e-10
CAJHJB010000654.1	13	78.7	42	0	0	100.000	1.03e-10
CAJHJB010000648.1	13	78.7	42	0	0	100.000	1.03e-10
CAJHJB010000647.1	13	78.7	42	0	0	100.000	1.03e-10
CAJHJB010000646.1	13	78.7	42	0	0	100.000	1.03e-10
CAJHJB010000646.1	13	78.7	42	0	0	100.000	1.03e-10
CAJHJB010000646.1	13	78.7	42	0	0	100.000	1.03e-10
CAJHJB010000644.1	13	78.7	42	0	0	100.000	1.03e-10
CAJHJB010000643.1	13	78.7	42	0	0	100.000	1.03e-10
CAJHJB010000643.1	13	78.7	42	0	0	100.000	1.03e-10
CAJHJB010000639.1	13	78.7	42	0	0	100.000	1.03e-10
CAJHJB010000639.1	13	78.7	42	0	0	100.000	1.03e-10
CAJHJB010000638.1	13	78.7	42	0	0	100.000	1.03e-10
CAJHJB010000637.1	13	78.7	42	0	0	100.000	1.03e-10
CAJHJB010000636.1	13	78.7	42	0	0	100.000	1.03e-10
CAJHJB010000636.1	13	78.7	42	0	0	100.000	1.03e-10
CAJHJB010000633.1	13	78.7	42	0	0	100.000	1.03e-10
CAJHJB010000629.1	13	78.7	42	0	0	100.000	1.03e-10
CAJHJB010000624.1	13	78.7	42	0	0	100.000	1.03e-10
CAJHJB010000624.1	13	75.0	40	0	0	100.000	1.34e-09
CAJHJB010000622.1	13	78.7	42	0	0	100.000	1.03e-10
CAJHJB010000622.1	13	78.7	42	0	0	100.000	1.03e-10
CAJHJB010000621.1	13	78.7	42	0	0	100.000	1.03e-10
CAJHJB010000619.1	13	78.7	42	0	0	100.000	1.03e-10
CAJHJB010000618.1	13	78.7	42	0	0	100.000	1.03e-10
CAJHJB010000618.1	13	78.7	42	0	0	100.000	1.03e-10
CAJHJB010000617.1	13	78.7	42	0	0	100.000	1.03e-10
CAJHJB010000617.1	13	78.7	42	0	0	100.000	1.03e-10
CAJHJB010000610.1	13	78.7	42	0	0	100.000	1.03e-10
CAJHJB010000605.1	13	78.7	42	0	0	100.000	1.03e-10
CAJHJB010000602.1	13	78.7	42	0	0	100.000	1.03e-10
CAJHJB010000602.1	13	78.7	42	0	0	100.000	1.03e-10
CAJHJB010000596.1	13	78.7	42	0	0	100.000	1.03e-10
CAJHJB010000596.1	13	78.7	42	0	0	100.000	1.03e-10
CAJHJB010000595.1	13	78.7	42	0	0	100.000	1.03e-10
CAJHJB010000595.1	13	78.7	42	0	0	100.000	1.03e-10
CAJHJB010000594.1	13	78.7	42	0	0	100.000	1.03e-10
CAJHJB010000594.1	13	78.7	42	0	0	100.000	1.03e-10
CAJHJB010000594.1	13	78.7	42	0	0	100.000	1.03e-10
CAJHJB010000594.1	13	78.7	42	0	0	100.000	1.03e-10
CAJHJB010000585.1	13	78.7	42	0	0	100.000	1.03e-10
CAJHJB010000585.1	13	78.7	42	0	0	100.000	1.03e-10
CAJHJB010000579.1	13	78.7	42	0	0	100.000	1.03e-10
CAJHJB010000578.1	13	78.7	42	0	0	100.000	1.03e-10
CAJHJB010000576.1	13	78.7	42	0	0	100.000	1.03e-10
CAJHJB010000576.1	13	78.7	42	0	0	100.000	1.03e-10
CAJHJB010000576.1	13	78.7	42	0	0	100.000	1.03e-10
CAJHJB010000575.1	13	78.7	42	0	0	100.000	1.03e-10
CAJHJB010000572.1	13	78.7	42	0	0	100.000	1.03e-10
CAJHJB010000572.1	13	78.7	42	0	0	100.000	1.03e-10
CAJHJB010000571.1	13	78.7	42	0	0	100.000	1.03e-10
CAJHJB010000571.1	13	78.7	42	0	0	100.000	1.03e-10
CAJHJB010000570.1	13	78.7	42	0	0	100.000	1.03e-10
CAJHJB010000570.1	13	78.7	42	0	0	100.000	1.03e-10
CAJHJB010000561.1	13	78.7	42	0	0	100.000	1.03e-10
CAJHJB010000555.1	13	78.7	42	0	0	100.000	1.03e-10
CAJHJB010000553.1	13	78.7	42	0	0	100.000	1.03e-10
CAJHJB010000551.1	13	78.7	42	0	0	100.000	1.03e-10
CAJHJB010000548.1	13	78.7	42	0	0	100.000	1.03e-10
CAJHJB010000542.1	13	78.7	42	0	0	100.000	1.03e-10
CAJHJB010000542.1	13	75.0	40	0	0	100.000	1.34e-09
CAJHJB010000541.1	13	78.7	42	0	0	100.000	1.03e-10
CAJHJB010000540.1	13	78.7	42	0	0	100.000	1.03e-10
CAJHJB010000540.1	13	78.7	42	0	0	100.000	1.03e-10
CAJHJB010000539.1	13	78.7	42	0	0	100.000	1.03e-10
CAJHJB010000538.1	13	78.7	42	0	0	100.000	1.03e-10
CAJHJB010000535.1	13	78.7	42	0	0	100.000	1.03e-10
CAJHJB010000535.1	13	78.7	42	0	0	100.000	1.03e-10
CAJHJB010000535.1	13	78.7	42	0	0	100.000	1.03e-10
CAJHJB010000532.1	13	78.7	42	0	0	100.000	1.03e-10
CAJHJB010000532.1	13	78.7	42	0	0	100.000	1.03e-10
CAJHJB010000532.1	13	78.7	42	0	0	100.000	1.03e-10
CAJHJB010000532.1	13	76.8	41	0	0	100.000	3.72e-10
CAJHJB010000531.1	13	78.7	42	0	0	100.000	1.03e-10
CAJHJB010000530.1	13	78.7	42	0	0	100.000	1.03e-10
CAJHJB010000530.1	13	78.7	42	0	0	100.000	1.03e-10
CAJHJB010000530.1	13	78.7	42	0	0	100.000	1.03e-10
CAJHJB010000530.1	13	78.7	42	0	0	100.000	1.03e-10
CAJHJB010000529.1	13	78.7	42	0	0	100.000	1.03e-10
CAJHJB010000529.1	13	78.7	42	0	0	100.000	1.03e-10
CAJHJB010000529.1	13	78.7	42	0	0	100.000	1.03e-10
CAJHJB010000528.1	13	78.7	42	0	0	100.000	1.03e-10
CAJHJB010000528.1	13	78.7	42	0	0	100.000	1.03e-10
CAJHJB010000527.1	13	78.7	42	0	0	100.000	1.03e-10
CAJHJB010000527.1	13	78.7	42	0	0	100.000	1.03e-10
CAJHJB010000520.1	13	78.7	42	0	0	100.000	1.03e-10
CAJHJB010000520.1	13	78.7	42	0	0	100.000	1.03e-10
CAJHJB010000520.1	13	78.7	42	0	0	100.000	1.03e-10
CAJHJB010000520.1	13	78.7	42	0	0	100.000	1.03e-10
CAJHJB010000518.1	13	78.7	42	0	0	100.000	1.03e-10
CAJHJB010000518.1	13	78.7	42	0	0	100.000	1.03e-10
CAJHJB010000516.1	13	78.7	42	0	0	100.000	1.03e-10
CAJHJB010000511.1	13	78.7	42	0	0	100.000	1.03e-10
CAJHJB010000511.1	13	78.7	42	0	0	100.000	1.03e-10
CAJHJB010000510.1	13	78.7	42	0	0	100.000	1.03e-10
CAJHJB010000510.1	13	78.7	42	0	0	100.000	1.03e-10
CAJHJB010000508.1	13	78.7	42	0	0	100.000	1.03e-10
CAJHJB010000508.1	13	78.7	42	0	0	100.000	1.03e-10
CAJHJB010000505.1	13	78.7	42	0	0	100.000	1.03e-10
CAJHJB010000505.1	13	78.7	42	0	0	100.000	1.03e-10
CAJHJB010000505.1	13	78.7	42	0	0	100.000	1.03e-10
CAJHJB010000502.1	13	78.7	42	0	0	100.000	1.03e-10
CAJHJB010000496.1	13	78.7	42	0	0	100.000	1.03e-10
CAJHJB010000496.1	13	78.7	42	0	0	100.000	1.03e-10
CAJHJB010000486.1	13	78.7	42	0	0	100.000	1.03e-10
CAJHJB010000486.1	13	75.0	40	0	0	100.000	1.34e-09
CAJHJB010000484.1	13	78.7	42	0	0	100.000	1.03e-10
CAJHJB010000483.1	13	78.7	42	0	0	100.000	1.03e-10
CAJHJB010000481.1	13	78.7	42	0	0	100.000	1.03e-10
CAJHJB010000475.1	13	78.7	42	0	0	100.000	1.03e-10
CAJHJB010000472.1	13	78.7	42	0	0	100.000	1.03e-10
CAJHJB010000472.1	13	78.7	42	0	0	100.000	1.03e-10
CAJHJB010000472.1	13	78.7	42	0	0	100.000	1.03e-10
CAJHJB010000464.1	13	78.7	42	0	0	100.000	1.03e-10
CAJHJB010000464.1	13	78.7	42	0	0	100.000	1.03e-10
CAJHJB010000464.1	13	78.7	42	0	0	100.000	1.03e-10
CAJHJB010000462.1	13	78.7	42	0	0	100.000	1.03e-10
CAJHJB010000462.1	13	78.7	42	0	0	100.000	1.03e-10
CAJHJB010000462.1	13	78.7	42	0	0	100.000	1.03e-10
CAJHJB010000462.1	13	78.7	42	0	0	100.000	1.03e-10
CAJHJB010000461.1	13	78.7	42	0	0	100.000	1.03e-10
CAJHJB010000460.1	13	78.7	42	0	0	100.000	1.03e-10
CAJHJB010000460.1	13	78.7	42	0	0	100.000	1.03e-10
CAJHJB010000458.1	13	78.7	42	0	0	100.000	1.03e-10
CAJHJB010000458.1	13	78.7	42	0	0	100.000	1.03e-10
CAJHJB010000456.1	13	78.7	42	0	0	100.000	1.03e-10
CAJHJB010000456.1	13	78.7	42	0	0	100.000	1.03e-10
CAJHJB010000454.1	13	78.7	42	0	0	100.000	1.03e-10
CAJHJB010000454.1	13	78.7	42	0	0	100.000	1.03e-10
CAJHJB010000453.1	13	78.7	42	0	0	100.000	1.03e-10
CAJHJB010000453.1	13	78.7	42	0	0	100.000	1.03e-10
CAJHJB010000453.1	13	73.1	41	1	0	97.619	4.81e-09
CAJHJB010000447.1	13	78.7	42	0	0	100.000	1.03e-10
CAJHJB010000447.1	13	78.7	42	0	0	100.000	1.03e-10
CAJHJB010000447.1	13	78.7	42	0	0	100.000	1.03e-10
CAJHJB010000442.1	13	78.7	42	0	0	100.000	1.03e-10
CAJHJB010000442.1	13	78.7	42	0	0	100.000	1.03e-10
CAJHJB010000432.1	13	78.7	42	0	0	100.000	1.03e-10
CAJHJB010000432.1	13	78.7	42	0	0	100.000	1.03e-10
CAJHJB010000422.1	13	78.7	42	0	0	100.000	1.03e-10
CAJHJB010000420.1	13	78.7	42	0	0	100.000	1.03e-10
CAJHJB010000420.1	13	78.7	42	0	0	100.000	1.03e-10
CAJHJB010000420.1	13	78.7	42	0	0	100.000	1.03e-10
CAJHJB010000420.1	13	78.7	42	0	0	100.000	1.03e-10
CAJHJB010000418.1	13	78.7	42	0	0	100.000	1.03e-10
CAJHJB010000414.1	13	78.7	42	0	0	100.000	1.03e-10
CAJHJB010000414.1	13	78.7	42	0	0	100.000	1.03e-10
CAJHJB010000408.1	13	78.7	42	0	0	100.000	1.03e-10
CAJHJB010000408.1	13	78.7	42	0	0	100.000	1.03e-10
CAJHJB010000408.1	13	78.7	42	0	0	100.000	1.03e-10
CAJHJB010000408.1	13	78.7	42	0	0	100.000	1.03e-10
CAJHJB010000408.1	13	78.7	42	0	0	100.000	1.03e-10
CAJHJB010000407.1	13	78.7	42	0	0	100.000	1.03e-10
CAJHJB010000407.1	13	78.7	42	0	0	100.000	1.03e-10
CAJHJB010000404.1	13	78.7	42	0	0	100.000	1.03e-10
CAJHJB010000404.1	13	78.7	42	0	0	100.000	1.03e-10
CAJHJB010000398.1	13	78.7	42	0	0	100.000	1.03e-10
CAJHJB010000398.1	13	78.7	42	0	0	100.000	1.03e-10
CAJHJB010000396.1	13	78.7	42	0	0	100.000	1.03e-10
CAJHJB010000396.1	13	78.7	42	0	0	100.000	1.03e-10
CAJHJB010000391.1	13	78.7	42	0	0	100.000	1.03e-10
CAJHJB010000391.1	13	78.7	42	0	0	100.000	1.03e-10
CAJHJB010000391.1	13	78.7	42	0	0	100.000	1.03e-10
CAJHJB010000391.1	13	78.7	42	0	0	100.000	1.03e-10
CAJHJB010000387.1	13	78.7	42	0	0	100.000	1.03e-10
CAJHJB010000387.1	13	78.7	42	0	0	100.000	1.03e-10
CAJHJB010000387.1	13	78.7	42	0	0	100.000	1.03e-10
CAJHJB010000380.1	13	78.7	42	0	0	100.000	1.03e-10
CAJHJB010000380.1	13	78.7	42	0	0	100.000	1.03e-10
CAJHJB010000380.1	13	78.7	42	0	0	100.000	1.03e-10
CAJHJB010000378.1	13	78.7	42	0	0	100.000	1.03e-10
CAJHJB010000378.1	13	73.1	42	0	1	97.674	4.81e-09
CAJHJB010000371.1	13	78.7	42	0	0	100.000	1.03e-10
CAJHJB010000371.1	13	78.7	42	0	0	100.000	1.03e-10
CAJHJB010000367.1	13	78.7	42	0	0	100.000	1.03e-10
CAJHJB010000367.1	13	78.7	42	0	0	100.000	1.03e-10
CAJHJB010000364.1	13	78.7	42	0	0	100.000	1.03e-10
CAJHJB010000364.1	13	78.7	42	0	0	100.000	1.03e-10
CAJHJB010000364.1	13	78.7	42	0	0	100.000	1.03e-10
CAJHJB010000348.1	13	78.7	42	0	0	100.000	1.03e-10
CAJHJB010000348.1	13	78.7	42	0	0	100.000	1.03e-10
CAJHJB010000348.1	13	78.7	42	0	0	100.000	1.03e-10
CAJHJB010000316.1	13	78.7	42	0	0	100.000	1.03e-10
CAJHJB010000316.1	13	78.7	42	0	0	100.000	1.03e-10
CAJHJB010000307.1	13	78.7	42	0	0	100.000	1.03e-10
CAJHJB010000307.1	13	78.7	42	0	0	100.000	1.03e-10
CAJHJB010000295.1	13	78.7	42	0	0	100.000	1.03e-10
CAJHJB010000295.1	13	78.7	42	0	0	100.000	1.03e-10
CAJHJB010000295.1	13	78.7	42	0	0	100.000	1.03e-10
CAJHJB010000294.1	13	78.7	42	0	0	100.000	1.03e-10
CAJHJB010000294.1	13	69.4	42	0	2	95.455	6.22e-08
CAJHJB010000284.1	13	78.7	42	0	0	100.000	1.03e-10
CAJHJB010000284.1	13	78.7	42	0	0	100.000	1.03e-10
CAJHJB010000284.1	13	78.7	42	0	0	100.000	1.03e-10
CAJHJB010000284.1	13	71.3	38	0	0	100.000	1.73e-08
CAJHJB010000275.1	13	78.7	42	0	0	100.000	1.03e-10
CAJHJB010000275.1	13	78.7	42	0	0	100.000	1.03e-10
CAJHJB010000275.1	13	78.7	42	0	0	100.000	1.03e-10
CAJHJB010000275.1	13	78.7	42	0	0	100.000	1.03e-10
CAJHJB010000275.1	13	78.7	42	0	0	100.000	1.03e-10
CAJHJB010000274.1	13	78.7	42	0	0	100.000	1.03e-10
CAJHJB010000269.1	13	78.7	42	0	0	100.000	1.03e-10
CAJHJB010000257.1	13	78.7	42	0	0	100.000	1.03e-10
CAJHJB010000257.1	13	78.7	42	0	0	100.000	1.03e-10
CAJHJB010000237.1	13	78.7	42	0	0	100.000	1.03e-10
CAJHJB010000225.1	13	78.7	42	0	0	100.000	1.03e-10
CAJHJB010000225.1	13	78.7	42	0	0	100.000	1.03e-10
CAJHJB010000223.1	13	78.7	42	0	0	100.000	1.03e-10
CAJHJB010000223.1	13	78.7	42	0	0	100.000	1.03e-10
CAJHJB010000223.1	13	78.7	42	0	0	100.000	1.03e-10
CAJHJB010000221.1	13	78.7	42	0	0	100.000	1.03e-10
CAJHJB010000191.1	13	78.7	42	0	0	100.000	1.03e-10
CAJHJB010000172.1	13	78.7	42	0	0	100.000	1.03e-10
CAJHJB010000172.1	13	78.7	42	0	0	100.000	1.03e-10
CAJHJB010000167.1	13	78.7	42	0	0	100.000	1.03e-10
CAJHJB010000167.1	13	78.7	42	0	0	100.000	1.03e-10
CAJHJB010000167.1	13	73.1	41	1	0	97.619	4.81e-09
CAJHJB010000162.1	13	78.7	42	0	0	100.000	1.03e-10
CAJHJB010000159.1	13	78.7	42	0	0	100.000	1.03e-10
CAJHJB010000146.1	13	78.7	42	0	0	100.000	1.03e-10
CAJHJB010000146.1	13	78.7	42	0	0	100.000	1.03e-10
CAJHJB010000146.1	13	78.7	42	0	0	100.000	1.03e-10
CAJHJB010000130.1	13	78.7	42	0	0	100.000	1.03e-10
CAJHJB010000112.1	13	78.7	42	0	0	100.000	1.03e-10
CAJHJB010000111.1	13	78.7	42	0	0	100.000	1.03e-10
CAJHJB010000094.1	13	78.7	42	0	0	100.000	1.03e-10
CAJHJB010000070.1	13	78.7	42	0	0	100.000	1.03e-10
CAJHJB010000060.1	13	78.7	42	0	0	100.000	1.03e-10
CAJHJB010000060.1	13	78.7	42	0	0	100.000	1.03e-10
CAJHJB010000060.1	13	78.7	42	0	0	100.000	1.03e-10
CAJHJB010000044.1	13	78.7	42	0	0	100.000	1.03e-10
CAJHJB010000036.1	13	78.7	42	0	0	100.000	1.03e-10
CAJHJB010000018.1	13	78.7	42	0	0	100.000	1.03e-10
CAJHJB010000018.1	13	78.7	42	0	0	100.000	1.03e-10
CAJHJB010000015.1	13	78.7	42	0	0	100.000	1.03e-10
PHNK01077531.1	25	78.7	42	0	0	100.000	1.03e-10
PHNK01077531.1	25	67.6	38	1	0	97.436	2.24e-07
SBHY01000001.1	28	78.7	42	0	0	100.000	1.03e-10
SBHY01000001.1	28	78.7	42	0	0	100.000	1.03e-10
SBHY01000001.1	28	78.7	42	0	0	100.000	1.03e-10
SBHY01000001.1	28	78.7	42	0	0	100.000	1.03e-10
SBHY01000001.1	28	78.7	42	0	0	100.000	1.03e-10
SBHY01000001.1	28	78.7	42	0	0	100.000	1.03e-10
SBHY01000001.1	28	76.8	47	3	0	94.000	3.72e-10
SBHY01000001.1	28	76.8	47	3	0	94.000	3.72e-10
SBHY01000001.1	28	76.8	47	3	0	94.000	3.72e-10
SBHY01000001.1	28	76.8	47	3	0	94.000	3.72e-10
SBHY01000001.1	28	76.8	47	3	0	94.000	3.72e-10
SBHY01000001.1	28	76.8	47	3	0	94.000	3.72e-10
LNQT01003594.1	13	78.7	42	0	0	100.000	1.03e-10
LNQT01003237.1	13	78.7	42	0	0	100.000	1.03e-10
LNQT01001691.1	13	78.7	42	0	0	100.000	1.03e-10
LNQT01001552.1	13	78.7	42	0	0	100.000	1.03e-10
LNQT01001470.1	13	78.7	42	0	0	100.000	1.03e-10
LNQT01000302.1	13	78.7	42	0	0	100.000	1.03e-10
MAPW01000073.1	13	78.7	42	0	0	100.000	1.03e-10
MAPW01000073.1	13	78.7	42	0	0	100.000	1.03e-10
MAPW01000346.1	13	78.7	42	0	0	100.000	1.03e-10
MAPW01000327.1	13	78.7	42	0	0	100.000	1.03e-10
MAPW01000312.1	13	78.7	42	0	0	100.000	1.03e-10
MAPW01000312.1	13	78.7	42	0	0	100.000	1.03e-10
MAPW01000285.1	13	78.7	42	0	0	100.000	1.03e-10
MAPW01000285.1	13	78.7	42	0	0	100.000	1.03e-10
MAPW01000285.1	13	78.7	42	0	0	100.000	1.03e-10
RDSH01000014.1	13	78.7	42	0	0	100.000	1.03e-10
RRYC01000010.1	27	78.7	42	0	0	100.000	1.03e-10
RRYC01000010.1	27	67.6	42	3	0	93.333	2.24e-07
NW_020289941.1	27	78.7	42	0	0	100.000	1.03e-10
NW_020289941.1	27	67.6	43	1	2	93.478	2.24e-07
CAJHJB010000196.1	12	75.0	40	0	0	100.000	1.34e-09
KQ962278.1	16	75.0	49	3	1	92.453	1.34e-09
SJRY01000211.1	13	73.1	41	1	0	97.619	4.81e-09
BCLB01000127.1	13	73.1	41	1	0	97.619	4.81e-09
QLOL01016910.1	13	73.1	41	1	0	97.619	4.81e-09
JAAVVI010000020.1	13	73.1	41	1	0	97.619	4.81e-09
JAAVVI010000020.1	13	73.1	41	1	0	97.619	4.81e-09
JAAVVH010000097.1	13	73.1	41	1	0	97.619	4.81e-09
CP096880.1	13	73.1	41	1	0	97.619	4.81e-09
JACXWH010000018.1	13	73.1	41	1	0	97.619	4.81e-09
JACXWH010000005.1	13	73.1	41	1	0	97.619	4.81e-09
CAJHJB010000869.1	13	73.1	41	1	0	97.619	4.81e-09
CAJHJB010000725.1	13	73.1	41	1	0	97.619	4.81e-09
CAJHJB010000650.1	13	73.1	41	1	0	97.619	4.81e-09
KZ819651.1	13	73.1	41	1	0	97.619	4.81e-09
JAJOHK020005935.1	13	73.1	41	1	0	97.619	4.81e-09
KZ819622.1	13	73.1	41	1	0	97.619	4.81e-09
JAAVVG010000034.1	13	73.1	41	1	0	97.619	4.81e-09
JAKRRZ010004275.1	13	73.1	41	1	0	97.619	4.81e-09
NW_020289963.1	13	73.1	41	1	0	97.619	4.81e-09
NW_020290264.1	13	73.1	41	1	0	97.619	4.81e-09
MOEQ01000281.1	13	71.3	40	1	0	97.561	1.73e-08
JAOOQA010000009.1	13	71.3	40	1	0	97.561	1.73e-08
JAOOQA010000008.1	13	71.3	40	1	0	97.561	1.73e-08
JAOOQA010000008.1	13	65.8	39	2	0	95.122	8.04e-07
JAOOQA010000069.1	13	71.3	40	1	0	97.561	1.73e-08
JAOOQA010000069.1	13	71.3	40	1	0	97.561	1.73e-08
JAOOQA010000064.1	13	71.3	40	1	0	97.561	1.73e-08
JAOOQA010000064.1	13	71.3	40	1	0	97.561	1.73e-08
JAOOQA010000064.1	13	71.3	40	1	0	97.561	1.73e-08
JAOOQA010000063.1	13	71.3	40	1	0	97.561	1.73e-08
JAOOQA010000063.1	13	71.3	40	1	0	97.561	1.73e-08
JAOOQA010000063.1	13	71.3	40	1	0	97.561	1.73e-08
JAOOQA010000063.1	13	71.3	40	1	0	97.561	1.73e-08
JAOOQA010000006.1	13	71.3	40	1	0	97.561	1.73e-08
JAOOQA010000051.1	13	71.3	40	1	0	97.561	1.73e-08
JAOOQA010000050.1	13	71.3	40	1	0	97.561	1.73e-08
JAOOQA010000050.1	13	71.3	40	1	0	97.561	1.73e-08
JAOOQA010000050.1	13	71.3	40	1	0	97.561	1.73e-08
JAOOQA010000050.1	13	71.3	40	1	0	97.561	1.73e-08
JAOOQA010000050.1	13	71.3	40	1	0	97.561	1.73e-08
JAOOQA010000050.1	13	71.3	40	1	0	97.561	1.73e-08
JAOOQA010000050.1	13	71.3	40	1	0	97.561	1.73e-08
JAOOQA010000050.1	13	71.3	40	1	0	97.561	1.73e-08
JAOOQA010000005.1	13	71.3	40	1	0	97.561	1.73e-08
JAOOQA010000045.1	13	71.3	40	1	0	97.561	1.73e-08
JAOOQA010000042.1	13	71.3	40	1	0	97.561	1.73e-08
JAOOQA010000041.1	13	71.3	40	1	0	97.561	1.73e-08
JAOOQA010000041.1	13	65.8	39	2	0	95.122	8.04e-07
JAOOQA010000040.1	13	71.3	40	1	0	97.561	1.73e-08
JAOOQA010000040.1	13	69.4	39	1	0	97.500	6.22e-08
JAOOQA010000039.1	13	71.3	40	1	0	97.561	1.73e-08
JAOOQA010000038.1	13	71.3	40	1	0	97.561	1.73e-08
JAOOQA010000027.1	13	71.3	40	1	0	97.561	1.73e-08
JAOOQA010000027.1	13	71.3	40	1	0	97.561	1.73e-08
JAOOQA010000027.1	13	71.3	40	1	0	97.561	1.73e-08
JAOOQA010000027.1	13	71.3	40	1	0	97.561	1.73e-08
JAOOQA010000026.1	13	71.3	40	1	0	97.561	1.73e-08
JAOOQA010000026.1	13	71.3	40	1	0	97.561	1.73e-08
JAOOQA010000026.1	13	71.3	40	1	0	97.561	1.73e-08
JAOOQA010000026.1	13	71.3	40	1	0	97.561	1.73e-08
JAOOQA010000026.1	13	71.3	40	1	0	97.561	1.73e-08
JAOOQA010000024.1	13	71.3	40	1	0	97.561	1.73e-08
JAOOQA010000024.1	13	71.3	40	1	0	97.561	1.73e-08
JAOOQA010000024.1	13	71.3	40	1	0	97.561	1.73e-08
JAOOQA010000024.1	13	71.3	40	1	0	97.561	1.73e-08
JAOOQA010000024.1	13	71.3	40	1	0	97.561	1.73e-08
JAOOQA010000024.1	13	71.3	40	1	0	97.561	1.73e-08
JAOOQA010000018.1	13	71.3	40	1	0	97.561	1.73e-08
JAOOQA010000017.1	13	71.3	40	1	0	97.561	1.73e-08
JAOOQA010000017.1	13	71.3	40	1	0	97.561	1.73e-08
JAOOQA010000017.1	13	71.3	40	1	0	97.561	1.73e-08
JAOOQA010000017.1	13	71.3	40	1	0	97.561	1.73e-08
JAOOQA010000017.1	13	71.3	40	1	0	97.561	1.73e-08
JAOOQA010000012.1	13	71.3	40	1	0	97.561	1.73e-08
LFFW01000044.1	12	71.3	38	0	0	100.000	1.73e-08
JAMJXE010000001.1	11	69.4	37	0	0	100.000	6.22e-08
JAMJXE010000001.1	11	69.4	37	0	0	100.000	6.22e-08
JAMJXE010000001.1	11	69.4	37	0	0	100.000	6.22e-08
JAMJXE010000001.1	11	69.4	37	0	0	100.000	6.22e-08
JAMJXE010000001.1	11	69.4	37	0	0	100.000	6.22e-08
SATY01008999.1	11	69.4	37	0	0	100.000	6.22e-08
SATY01007144.1	11	69.4	37	0	0	100.000	6.22e-08
SATY01004455.1	11	69.4	37	0	0	100.000	6.22e-08
SATY01003982.1	11	69.4	37	0	0	100.000	6.22e-08
SATY01003522.1	11	69.4	37	0	0	100.000	6.22e-08
SATY01002627.1	11	69.4	37	0	0	100.000	6.22e-08
SATY01002566.1	11	69.4	37	0	0	100.000	6.22e-08
LBLN01000600.1	11	69.4	37	0	0	100.000	6.22e-08
FP929128.1	11	69.4	37	0	0	100.000	6.22e-08
LWDY01000079.1	11	69.4	37	0	0	100.000	6.22e-08
LWDY01000021.1	11	69.4	37	0	0	100.000	6.22e-08
PEDP01004021.1	11	69.4	37	0	0	100.000	6.22e-08
RWYX01001350.1	11	69.4	37	0	0	100.000	6.22e-08
RWYX01001325.1	11	69.4	37	0	0	100.000	6.22e-08
RWYX01000779.1	11	69.4	37	0	0	100.000	6.22e-08
RWYX01000779.1	11	62.1	35	1	0	97.222	1.04e-05
LAVV01006726.1	11	69.4	37	0	0	100.000	6.22e-08
JAOOQA010000007.1	12	69.4	39	1	0	97.500	6.22e-08
JALILS010000023.1	11	69.4	37	0	0	100.000	6.22e-08
SMGU01004352.1	11	69.4	37	0	0	100.000	6.22e-08
JNCO01037016.1	11	69.4	37	0	0	100.000	6.22e-08
JNCO01018372.1	11	69.4	37	0	0	100.000	6.22e-08
KN363162.1	11	69.4	37	0	0	100.000	6.22e-08
KN361640.1	12	69.4	39	1	0	97.500	6.22e-08
RDRW01000027.1	11	69.4	37	0	0	100.000	6.22e-08
RDRW01000672.1	11	69.4	37	0	0	100.000	6.22e-08
RDRW01000555.1	11	69.4	37	0	0	100.000	6.22e-08
RDRW01000555.1	11	69.4	37	0	0	100.000	6.22e-08
RDRW01000555.1	11	69.4	37	0	0	100.000	6.22e-08
RDRW01000555.1	11	69.4	37	0	0	100.000	6.22e-08
RDRW01000096.1	11	69.4	37	0	0	100.000	6.22e-08
SATU01012739.1	11	69.4	37	0	0	100.000	6.22e-08
QLOT01015580.1	11	69.4	37	0	0	100.000	6.22e-08
PGCI01000582.1	11	69.4	37	0	0	100.000	6.22e-08
PGCI01000378.1	11	69.4	37	0	0	100.000	6.22e-08
PGCI01000378.1	11	69.4	37	0	0	100.000	6.22e-08
PGCI01000134.1	11	69.4	37	0	0	100.000	6.22e-08
LAXH01000427.1	11	69.4	37	0	0	100.000	6.22e-08
QFEC01018557.1	11	69.4	37	0	0	100.000	6.22e-08
MU118006.1	11	69.4	37	0	0	100.000	6.22e-08
NW_003533867.1	11	69.4	37	0	0	100.000	6.22e-08
SATY01002484.1	11	67.6	36	0	0	100.000	2.24e-07
QLPH01002303.1	11	67.6	36	0	0	100.000	2.24e-07
KQ962220.1	13	67.6	40	2	0	95.238	2.24e-07
UWYS01000032.1	11	67.6	36	0	0	100.000	2.24e-07
UWYS01000032.1	11	67.6	36	0	0	100.000	2.24e-07
UWYS01000032.1	11	67.6	36	0	0	100.000	2.24e-07
UWYS01000028.1	11	67.6	36	0	0	100.000	2.24e-07
UWYS01000028.1	11	67.6	36	0	0	100.000	2.24e-07
UWYS01000028.1	11	67.6	36	0	0	100.000	2.24e-07
UWYS01000028.1	11	62.1	36	0	1	97.297	1.04e-05
UWYS01000027.1	11	67.6	36	0	0	100.000	2.24e-07
UWYS01000027.1	11	67.6	36	0	0	100.000	2.24e-07
UWYS01000027.1	11	67.6	36	0	0	100.000	2.24e-07
UWYS01000025.1	11	67.6	36	0	0	100.000	2.24e-07
RSEE01000195.1	11	67.6	36	0	0	100.000	2.24e-07
RSEE01000193.1	11	67.6	36	0	0	100.000	2.24e-07
RSEE01000193.1	11	67.6	36	0	0	100.000	2.24e-07
RSEE01000193.1	11	67.6	36	0	0	100.000	2.24e-07
RSEE01000193.1	11	67.6	36	0	0	100.000	2.24e-07
RSEE01000137.1	11	67.6	36	0	0	100.000	2.24e-07
RSEE01000126.1	11	67.6	36	0	0	100.000	2.24e-07
RSEE01000112.1	11	67.6	36	0	0	100.000	2.24e-07
RSEE01000103.1	11	67.6	36	0	0	100.000	2.24e-07
RSEE01000098.1	11	67.6	36	0	0	100.000	2.24e-07
RSEE01000089.1	11	67.6	36	0	0	100.000	2.24e-07
RSEE01000083.1	11	67.6	36	0	0	100.000	2.24e-07
RSEE01000073.1	11	67.6	36	0	0	100.000	2.24e-07
RSEE01000070.1	11	67.6	36	0	0	100.000	2.24e-07
RSEE01000047.1	11	67.6	36	0	0	100.000	2.24e-07
RSEE01000041.1	11	67.6	36	0	0	100.000	2.24e-07
RSEE01000039.1	11	67.6	36	0	0	100.000	2.24e-07
RSEE01000024.1	11	67.6	36	0	0	100.000	2.24e-07
RSEE01000021.1	11	67.6	36	0	0	100.000	2.24e-07
RSEE01000010.1	11	67.6	36	0	0	100.000	2.24e-07
RSEE01000006.1	11	67.6	36	0	0	100.000	2.24e-07
JNCO01051188.1	11	67.6	36	0	0	100.000	2.24e-07
QFEF01001299.1	13	67.6	40	2	0	95.238	2.24e-07
KE361655.1	11	67.6	36	0	0	100.000	2.24e-07
RRYC01002181.1	14	67.6	42	3	0	93.333	2.24e-07
NW_006920901.1	11	67.6	36	0	0	100.000	2.24e-07
JAOOQA010000047.1	13	65.8	39	2	0	95.122	8.04e-07
JAOOQA010000043.1	13	65.8	39	2	0	95.122	8.04e-07
JAOOQA010000014.1	13	65.8	39	2	0	95.122	8.04e-07
JAOOQA010000010.1	13	65.8	39	2	0	95.122	8.04e-07
MU006871.1	11	63.9	36	1	0	97.297	2.89e-06
SATY01008453.1	11	63.9	36	1	0	97.297	2.89e-06
SATY01006598.1	11	63.9	36	1	0	97.297	2.89e-06
SATY01006525.1	11	63.9	36	1	0	97.297	2.89e-06
SATY01004005.1	11	63.9	36	1	0	97.297	2.89e-06
SATY01003902.1	11	63.9	36	1	0	97.297	2.89e-06
SATY01003776.1	11	63.9	36	1	0	97.297	2.89e-06
SATY01003711.1	11	63.9	36	1	0	97.297	2.89e-06
SATY01003463.1	11	63.9	36	1	0	97.297	2.89e-06
SATY01003212.1	11	63.9	36	1	0	97.297	2.89e-06
SATY01002830.1	11	63.9	36	1	0	97.297	2.89e-06
SATY01002644.1	11	63.9	36	1	0	97.297	2.89e-06
SATY01002222.1	11	63.9	36	1	0	97.297	2.89e-06
SATZ01005713.1	11	63.9	36	1	0	97.297	2.89e-06
SATZ01005430.1	11	63.9	36	1	0	97.297	2.89e-06
SATZ01004769.1	11	63.9	36	1	0	97.297	2.89e-06
SATZ01004551.1	11	63.9	36	1	0	97.297	2.89e-06
SATZ01004550.1	11	63.9	36	1	0	97.297	2.89e-06
SATZ01003836.1	11	63.9	36	1	0	97.297	2.89e-06
SATZ01002246.1	11	63.9	36	1	0	97.297	2.89e-06
SATZ01002082.1	11	63.9	36	1	0	97.297	2.89e-06
SATZ01001933.1	11	63.9	36	1	0	97.297	2.89e-06
SATZ01001417.1	11	63.9	36	1	0	97.297	2.89e-06
SATZ01001361.1	11	63.9	36	1	0	97.297	2.89e-06
SATZ01001225.1	11	63.9	36	1	0	97.297	2.89e-06
FP929127.1	11	63.9	36	1	0	97.297	2.89e-06
FP929119.1	11	63.9	36	1	0	97.297	2.89e-06
FP929119.1	11	63.9	36	1	0	97.297	2.89e-06
FP929119.1	11	63.9	36	1	0	97.297	2.89e-06
FP929118.1	11	63.9	36	1	0	97.297	2.89e-06
FP929112.1	11	63.9	36	1	0	97.297	2.89e-06
FP929110.1	11	63.9	36	1	0	97.297	2.89e-06
FP929108.1	11	63.9	36	1	0	97.297	2.89e-06
QLPN01004029.1	11	63.9	36	1	0	97.297	2.89e-06
JAGKPY010001806.1	11	63.9	36	1	0	97.297	2.89e-06
BCHO01000048.1	12	63.9	37	2	0	94.872	2.89e-06
SATU01001443.1	11	63.9	36	1	0	97.297	2.89e-06
ML977529.1	12	63.9	38	2	0	95.000	2.89e-06
CCYA01000252.1	10	63.9	34	0	0	100.000	2.89e-06
CCYA01000252.1	10	63.9	34	0	0	100.000	2.89e-06
CCYA01000206.1	10	63.9	34	0	0	100.000	2.89e-06
CCYA01000118.1	10	63.9	34	0	0	100.000	2.89e-06
CCYA01000051.1	10	63.9	34	0	0	100.000	2.89e-06
PTJQ01213379.1	11	63.9	36	1	0	97.297	2.89e-06
NW_022985040.1	12	63.9	38	2	0	95.000	2.89e-06
NW_003533866.1	11	63.9	36	1	0	97.297	2.89e-06
NW_003533858.1	11	63.9	36	1	0	97.297	2.89e-06
NW_003533858.1	11	63.9	36	1	0	97.297	2.89e-06
NW_003533858.1	11	63.9	36	1	0	97.297	2.89e-06
NW_003533857.1	11	63.9	36	1	0	97.297	2.89e-06
NW_003533831.1	11	63.9	36	1	0	97.297	2.89e-06
NW_003533830.1	11	63.9	36	1	0	97.297	2.89e-06
NW_003533828.1	11	63.9	36	1	0	97.297	2.89e-06
SATY01007295.1	11	62.1	35	1	0	97.222	1.04e-05
SATZ01005340.1	11	62.1	35	1	0	97.222	1.04e-05
SATZ01002377.1	11	62.1	35	1	0	97.222	1.04e-05
SATY01005489.1	10	60.2	32	0	0	100.000	3.74e-05
SATZ01005630.1	10	60.2	32	0	0	100.000	3.74e-05
RSEE01000037.1	11	60.2	35	0	1	97.222	3.74e-05
RSEE01000030.1	11	60.2	35	0	1	97.222	3.74e-05
RWYX01001340.1	11	58.4	35	2	0	94.595	1.35e-04
KZ105037.1	12	56.5	36	3	0	92.308	4.84e-04
