# Supplementary material for: Using nanopore sequencing to identify fungi from clinical samples with high phylogenetic resolution
Source: Sci Rep. 2023 Jun 16;13:9785. doi: 10.1038/s41598-023-37016-0 (PMC10275880; doi:10.1038/s41598-023-37016-0)
Supplement: Supplementary file 1 — Supplementary Information. [file 41598_2023_37016_MOESM1_ESM.zip › Supplementary_Information/Supplementary_Data/Data_S5_Mock_blast/results/Mock_RGN1_9_fmt6.txt]

QQSR01000402.1	100	593	325	2	0	99.388	8.38e-166
JAJVHL010000002.1	100	588	324	3	0	99.083	3.90e-164
JAJVHL010000002.1	100	588	324	3	0	99.083	3.90e-164
JAADCK010000556.1	100	588	324	3	0	99.083	3.90e-164
WOFF01000004.1	100	566	322	4	3	97.872	1.83e-157
WOFF01000004.1	100	566	322	4	3	97.872	1.83e-157
WOFF01000004.1	100	566	322	4	3	97.872	1.83e-157
WOFF01000004.1	100	566	322	4	3	97.872	1.83e-157
WOFF01000004.1	100	562	322	4	4	97.576	2.36e-156
WOFF01000004.1	100	560	321	4	4	97.568	8.50e-156
WOFF01000004.1	100	547	319	4	6	96.960	6.62e-152
WOFF01000004.1	100	534	319	6	7	96.084	5.15e-148
DS995812.1	100	558	322	5	4	97.281	3.06e-155
DS995812.1	100	558	322	5	4	97.281	3.06e-155
DS995812.1	100	558	322	5	4	97.281	3.06e-155
DS995827.1	100	558	322	5	4	97.281	3.06e-155
DS995840.1	100	558	322	5	4	97.281	3.06e-155
GG698504.1	100	553	321	6	4	96.979	1.42e-153
GG698504.1	100	553	321	6	4	96.979	1.42e-153
ABSU01000048.1	100	431	298	20	10	90.854	6.96e-117
ABSU01000048.1	100	431	298	20	10	90.854	6.96e-117
NW_003315066.1	100	431	298	20	10	90.854	6.96e-117
NW_003315066.1	100	431	298	20	10	90.854	6.96e-117
ACYE01000405.1	100	425	297	21	10	90.549	3.24e-115
NW_003315232.1	100	425	297	21	10	90.549	3.24e-115
CAJUYU010000019.1	100	381	297	24	17	87.870	7.11e-102
CAJUYO010000017.1	99	250	226	23	18	84.644	2.09e-62
CAJUYO010000017.1	99	69.4	37	0	0	100.000	6.28e-08
CAJUYO010000017.1	99	62.1	33	0	0	100.000	1.05e-05
CAJUXW010000018.1	88	248	225	23	18	84.586	7.52e-62
CAJUXW010000018.1	88	62.1	33	0	0	100.000	1.05e-05
CAJUYN010000019.1	57	158	108	10	1	90.756	1.30e-34
CAJUYN010000019.1	57	69.4	37	0	0	100.000	6.28e-08
CAJUYN010000019.1	57	62.1	33	0	0	100.000	1.05e-05
DS989826.1	100	145	256	35	43	76.647	1.01e-30
DS989826.1	100	145	256	35	43	76.647	1.01e-30
DS989826.1	100	145	256	35	43	76.647	1.01e-30
DS989826.1	100	145	256	35	43	76.647	1.01e-30
NW_003345197.1	100	145	256	35	43	76.647	1.01e-30
NW_003345197.1	100	145	256	35	43	76.647	1.01e-30
NW_003345197.1	100	145	256	35	43	76.647	1.01e-30
NW_003345197.1	100	145	256	35	43	76.647	1.01e-30
JWPT01000147.1	49	93.5	98	9	12	82.353	3.73e-15
JWPT01000147.1	49	76.8	43	1	0	97.727	3.75e-10
DS995704.1	33	89.8	60	2	3	92.308	4.82e-14
DS995704.1	33	89.8	60	2	3	92.308	4.82e-14
DS995704.1	33	89.8	60	2	3	92.308	4.82e-14
DS995704.1	33	89.8	60	2	3	92.308	4.82e-14
DS995704.1	33	89.8	60	2	3	92.308	4.82e-14
DS995704.1	33	76.8	43	1	0	97.727	3.75e-10
DS995704.1	33	76.8	43	1	0	97.727	3.75e-10
DS995704.1	33	76.8	43	1	0	97.727	3.75e-10
DS995704.1	33	76.8	43	1	0	97.727	3.75e-10
DS995704.1	33	76.8	43	1	0	97.727	3.75e-10
JAMAGU010000120.1	37	89.8	73	5	6	86.905	4.82e-14
JAMAGU010000120.1	37	69.4	37	0	0	100.000	6.28e-08
JAMAGV010000048.1	37	89.8	73	5	6	86.905	4.82e-14
JAMAGV010000048.1	37	69.4	37	0	0	100.000	6.28e-08
MU277664.1	33	89.8	60	2	3	92.308	4.82e-14
MU277664.1	33	89.8	60	2	3	92.308	4.82e-14
MU277664.1	33	89.8	60	2	3	92.308	4.82e-14
MU277664.1	33	89.8	60	2	3	92.308	4.82e-14
MU277664.1	33	76.8	43	1	0	97.727	3.75e-10
MU277664.1	33	76.8	43	1	0	97.727	3.75e-10
MU277664.1	33	76.8	43	1	0	97.727	3.75e-10
MU277664.1	33	76.8	43	1	0	97.727	3.75e-10
NW_003299166.1	33	89.8	60	2	3	92.308	4.82e-14
NW_003299166.1	33	89.8	60	2	3	92.308	4.82e-14
NW_003299166.1	33	89.8	60	2	3	92.308	4.82e-14
NW_003299166.1	33	89.8	60	2	3	92.308	4.82e-14
NW_003299166.1	33	89.8	60	2	3	92.308	4.82e-14
NW_003299166.1	33	76.8	43	1	0	97.727	3.75e-10
NW_003299166.1	33	76.8	43	1	0	97.727	3.75e-10
NW_003299166.1	33	76.8	43	1	0	97.727	3.75e-10
NW_003299166.1	33	76.8	43	1	0	97.727	3.75e-10
NW_003299166.1	33	76.8	43	1	0	97.727	3.75e-10
JAMAHC010000176.1	48	86.1	97	13	10	80.833	6.24e-13
JAMAHC010000176.1	48	69.4	37	0	0	100.000	6.28e-08
JAMAHE010000381.1	48	86.1	95	12	10	81.197	6.24e-13
JAMAHE010000381.1	48	69.4	39	1	0	97.500	6.28e-08
JAMAHA010000120.1	48	86.1	95	12	10	81.197	6.24e-13
JAMAHA010000120.1	48	69.4	39	1	0	97.500	6.28e-08
JAMAHD010000167.1	48	86.1	95	12	10	81.197	6.24e-13
JAMAHD010000167.1	48	69.4	39	1	0	97.500	6.28e-08
JRVD02000017.1	48	86.1	95	12	10	81.197	6.24e-13
JRVD02000017.1	48	86.1	95	12	10	81.197	6.24e-13
JRVD02000017.1	48	86.1	95	12	10	81.197	6.24e-13
JRVD02000017.1	48	84.2	45	0	0	100.000	2.24e-12
JRVD02000017.1	48	69.4	39	1	0	97.500	6.28e-08
JRVD02000017.1	48	69.4	39	1	0	97.500	6.28e-08
JRVD02000017.1	48	69.4	39	1	0	97.500	6.28e-08
JRVD02000017.1	48	69.4	39	1	0	97.500	6.28e-08
JRVD02000016.1	48	86.1	95	12	10	81.197	6.24e-13
JRVD02000016.1	48	86.1	95	12	10	81.197	6.24e-13
JRVD02000016.1	48	69.4	39	1	0	97.500	6.28e-08
JRVD02000016.1	48	69.4	39	1	0	97.500	6.28e-08
JAMAHB010000149.1	48	86.1	95	12	10	81.197	6.24e-13
JAMAHB010000149.1	48	69.4	39	1	0	97.500	6.28e-08
PTJQ01453438.1	36	86.1	97	13	10	80.833	6.24e-13
NW_026088304.1	48	86.1	95	12	10	81.197	6.24e-13
NW_026088304.1	48	86.1	95	12	10	81.197	6.24e-13
NW_026088304.1	48	86.1	95	12	10	81.197	6.24e-13
NW_026088304.1	48	84.2	45	0	0	100.000	2.24e-12
NW_026088304.1	48	69.4	39	1	0	97.500	6.28e-08
NW_026088304.1	48	69.4	39	1	0	97.500	6.28e-08
NW_026088304.1	48	69.4	39	1	0	97.500	6.28e-08
NW_026088304.1	48	69.4	39	1	0	97.500	6.28e-08
NW_026088303.1	48	86.1	95	12	10	81.197	6.24e-13
NW_026088303.1	48	86.1	95	12	10	81.197	6.24e-13
NW_026088303.1	48	69.4	39	1	0	97.500	6.28e-08
NW_026088303.1	48	69.4	39	1	0	97.500	6.28e-08
WIWV01000274.1	25	84.2	45	0	0	100.000	2.24e-12
WIWV01000274.1	25	69.4	37	0	0	100.000	6.28e-08
MNBE01000628.1	26	84.2	45	0	0	100.000	2.24e-12
MNBE01000628.1	26	69.4	39	1	0	97.500	6.28e-08
CDHK01000043.1	25	84.2	45	0	0	100.000	2.24e-12
CDHK01000043.1	25	69.4	37	0	0	100.000	6.28e-08
CDHK01000042.1	25	84.2	45	0	0	100.000	2.24e-12
CDHK01000042.1	25	69.4	37	0	0	100.000	6.28e-08
JAMADU010000619.1	25	84.2	45	0	0	100.000	2.24e-12
JAMADU010000619.1	25	69.4	37	0	0	100.000	6.28e-08
JNOM01000498.1	37	84.2	99	12	12	80.488	2.24e-12
JAMAGZ010000485.1	24	84.2	45	0	0	100.000	2.24e-12
JAMAGZ010000485.1	24	58.4	33	1	0	97.059	1.36e-04
ACFW01000019.1	35	84.2	68	5	5	87.179	2.24e-12
ACFW01000019.1	35	69.4	37	0	0	100.000	6.28e-08
ACFW01000043.1	35	84.2	68	5	5	87.179	2.24e-12
ACFW01000043.1	35	69.4	37	0	0	100.000	6.28e-08
ACFW01000053.1	35	84.2	68	5	5	87.179	2.24e-12
ACFW01000053.1	35	69.4	37	0	0	100.000	6.28e-08
JACKQL010001928.1	14	84.2	45	0	0	100.000	2.24e-12
JAMFOT010000209.1	25	84.2	45	0	0	100.000	2.24e-12
JAMFOT010000209.1	25	69.4	37	0	0	100.000	6.28e-08
JAMFOT010000209.1	25	67.6	36	0	0	100.000	2.26e-07
JAACJD010000002.1	33	84.2	59	3	3	90.769	2.24e-12
JAACJD010000002.1	33	84.2	59	3	3	90.769	2.24e-12
JAACJD010000002.1	33	84.2	59	3	3	90.769	2.24e-12
JAACJD010000002.1	33	69.4	41	2	0	95.349	6.28e-08
JAACJD010000002.1	33	69.4	41	2	0	95.349	6.28e-08
JAACJD010000002.1	33	69.4	41	2	0	95.349	6.28e-08
PZKB01000354.1	26	84.2	45	0	0	100.000	2.24e-12
PZKB01000354.1	26	69.4	39	1	0	97.500	6.28e-08
JAAVMA010000124.1	26	84.2	45	0	0	100.000	2.24e-12
JAAVMA010000124.1	26	69.4	39	1	0	97.500	6.28e-08
NW_022983864.1	33	84.2	59	3	3	90.769	2.24e-12
NW_022983864.1	33	84.2	59	3	3	90.769	2.24e-12
NW_022983864.1	33	84.2	59	3	3	90.769	2.24e-12
NW_022983864.1	33	69.4	41	2	0	95.349	6.28e-08
NW_022983864.1	33	69.4	41	2	0	95.349	6.28e-08
NW_022983864.1	33	69.4	41	2	0	95.349	6.28e-08
NW_015378553.1	37	84.2	99	12	12	80.488	2.24e-12
NW_003316009.1	35	84.2	68	5	5	87.179	2.24e-12
NW_003316009.1	35	69.4	37	0	0	100.000	6.28e-08
NW_003315985.1	35	84.2	68	5	5	87.179	2.24e-12
NW_003315985.1	35	69.4	37	0	0	100.000	6.28e-08
NW_003315975.1	35	84.2	68	5	5	87.179	2.24e-12
NW_003315975.1	35	69.4	37	0	0	100.000	6.28e-08
PQME02000349.1	28	82.4	49	0	2	96.078	8.07e-12
PQME02000349.1	28	69.4	39	1	0	97.500	6.28e-08
MSZS01000058.1	26	82.4	44	0	0	100.000	8.07e-12
MSZS01000058.1	26	69.4	39	1	0	97.500	6.28e-08
MSZS01000050.1	25	82.4	44	0	0	100.000	8.07e-12
MSZS01000050.1	25	69.4	37	0	0	100.000	6.28e-08
MSZS01000005.1	25	82.4	44	0	0	100.000	8.07e-12
MSZS01000005.1	25	82.4	44	0	0	100.000	8.07e-12
MSZS01000005.1	25	69.4	37	0	0	100.000	6.28e-08
MSZS01000005.1	25	69.4	37	0	0	100.000	6.28e-08
MSZS01000029.1	26	82.4	44	0	0	100.000	8.07e-12
MSZS01000029.1	26	82.4	44	0	0	100.000	8.07e-12
MSZS01000029.1	26	69.4	39	1	0	97.500	6.28e-08
MSZS01000021.1	26	82.4	44	0	0	100.000	8.07e-12
MSZS01000021.1	26	82.4	44	0	0	100.000	8.07e-12
MSZS01000021.1	26	69.4	39	1	0	97.500	6.28e-08
MSZS01000021.1	26	69.4	39	1	0	97.500	6.28e-08
MSZS01000020.1	25	82.4	44	0	0	100.000	8.07e-12
MSZS01000020.1	25	82.4	44	0	0	100.000	8.07e-12
MSZS01000020.1	25	82.4	44	0	0	100.000	8.07e-12
MSZS01000020.1	25	69.4	37	0	0	100.000	6.28e-08
MSZS01000020.1	25	69.4	37	0	0	100.000	6.28e-08
MSZS01000020.1	25	69.4	37	0	0	100.000	6.28e-08
MSZS01000019.1	25	82.4	44	0	0	100.000	8.07e-12
MSZS01000019.1	25	82.4	44	0	0	100.000	8.07e-12
MSZS01000019.1	25	69.4	37	0	0	100.000	6.28e-08
MSZS01000019.1	25	69.4	37	0	0	100.000	6.28e-08
MSZS01000011.1	26	82.4	44	0	0	100.000	8.07e-12
MSZS01000011.1	26	69.4	39	1	0	97.500	6.28e-08
BHVY01000008.1	13	82.4	44	0	0	100.000	8.07e-12
JAKLNT010000355.1	26	82.4	44	0	0	100.000	8.07e-12
JAKLNT010000355.1	26	69.4	39	1	0	97.500	6.28e-08
JAAKEQ010000076.1	25	82.4	44	0	0	100.000	8.07e-12
JAAKEQ010000076.1	25	69.4	37	0	0	100.000	6.28e-08
JAAAPX010000306.1	26	82.4	44	0	0	100.000	8.07e-12
JAAAPX010000306.1	26	82.4	44	0	0	100.000	8.07e-12
JAAAPX010000306.1	26	69.4	39	1	0	97.500	6.28e-08
JAAAPX010000306.1	26	69.4	37	0	0	100.000	6.28e-08
BBXM02000016.1	25	82.4	44	0	0	100.000	8.07e-12
BBXM02000016.1	25	69.4	37	0	0	100.000	6.28e-08
JACBAG010001485.1	25	82.4	44	0	0	100.000	8.07e-12
JACBAG010001485.1	25	69.4	37	0	0	100.000	6.28e-08
DS026993.1	25	82.4	44	0	0	100.000	8.07e-12
DS026993.1	25	69.4	37	0	0	100.000	6.28e-08
DS027007.1	13	82.4	44	0	0	100.000	8.07e-12
DS027078.1	25	82.4	44	0	0	100.000	8.07e-12
DS027078.1	25	69.4	37	0	0	100.000	6.28e-08
DS027088.1	26	82.4	44	0	0	100.000	8.07e-12
DS027088.1	26	69.4	39	1	0	97.500	6.28e-08
DS027112.1	26	82.4	44	0	0	100.000	8.07e-12
DS027112.1	26	69.4	39	1	0	97.500	6.28e-08
JANFQY010000812.1	25	82.4	44	0	0	100.000	8.07e-12
JANFQY010000812.1	25	69.4	37	0	0	100.000	6.28e-08
JACBAD010001631.1	26	82.4	44	0	0	100.000	8.07e-12
JACBAD010001631.1	26	69.4	39	1	0	97.500	6.28e-08
CM000172.1	26	82.4	44	0	0	100.000	8.07e-12
CM000172.1	26	69.4	39	1	0	97.500	6.28e-08
WXTY01000020.1	26	82.4	44	0	0	100.000	8.07e-12
WXTY01000020.1	26	78.7	45	0	1	97.826	1.04e-10
WXTY01000020.1	26	69.4	39	1	0	97.500	6.28e-08
WXTY01000020.1	26	69.4	39	1	0	97.500	6.28e-08
NKHU02000428.1	26	82.4	44	0	0	100.000	8.07e-12
NKHU02000428.1	26	82.4	44	0	0	100.000	8.07e-12
NKHU02000428.1	26	69.4	37	0	0	100.000	6.28e-08
NKHU02000428.1	26	69.4	39	1	0	97.500	6.28e-08
NKHV02000463.1	25	82.4	44	0	0	100.000	8.07e-12
NKHV02000463.1	25	69.4	37	0	0	100.000	6.28e-08
JAGXKD010000017.1	26	82.4	44	0	0	100.000	8.07e-12
JAGXKD010000017.1	26	82.4	44	0	0	100.000	8.07e-12
JAGXKD010000017.1	26	82.4	44	0	0	100.000	8.07e-12
JAGXKD010000017.1	26	82.4	44	0	0	100.000	8.07e-12
JAGXKD010000017.1	26	82.4	44	0	0	100.000	8.07e-12
JAGXKD010000017.1	26	82.4	44	0	0	100.000	8.07e-12
JAGXKD010000017.1	26	82.4	44	0	0	100.000	8.07e-12
JAGXKD010000017.1	26	82.4	44	0	0	100.000	8.07e-12
JAGXKD010000017.1	26	82.4	44	0	0	100.000	8.07e-12
JAGXKD010000017.1	26	69.4	39	1	0	97.500	6.28e-08
JAGXKD010000017.1	26	69.4	39	1	0	97.500	6.28e-08
JAGXKD010000017.1	26	69.4	39	1	0	97.500	6.28e-08
JAGXKD010000017.1	26	69.4	39	1	0	97.500	6.28e-08
JAGXKD010000017.1	26	69.4	39	1	0	97.500	6.28e-08
JAGXKD010000017.1	26	69.4	39	1	0	97.500	6.28e-08
JAGXKD010000017.1	26	69.4	39	1	0	97.500	6.28e-08
JAGXKD010000017.1	26	69.4	39	1	0	97.500	6.28e-08
JAGXKD010000017.1	26	69.4	39	1	0	97.500	6.28e-08
SMSW01000009.1	26	82.4	44	0	0	100.000	8.07e-12
SMSW01000009.1	26	82.4	44	0	0	100.000	8.07e-12
SMSW01000009.1	26	82.4	44	0	0	100.000	8.07e-12
SMSW01000009.1	26	69.4	39	1	0	97.500	6.28e-08
SMSW01000009.1	26	69.4	39	1	0	97.500	6.28e-08
SMSW01000009.1	26	69.4	39	1	0	97.500	6.28e-08
SMSW01000006.1	26	82.4	44	0	0	100.000	8.07e-12
SMSW01000006.1	26	82.4	44	0	0	100.000	8.07e-12
SMSW01000006.1	26	82.4	44	0	0	100.000	8.07e-12
SMSW01000006.1	26	71.3	38	0	0	100.000	1.75e-08
SMSW01000006.1	26	69.4	39	1	0	97.500	6.28e-08
SMSW01000006.1	26	69.4	39	1	0	97.500	6.28e-08
SMSW01000006.1	26	69.4	39	1	0	97.500	6.28e-08
SMSW01000006.1	26	69.4	39	1	0	97.500	6.28e-08
SMSW01000012.1	25	82.4	44	0	0	100.000	8.07e-12
SMSW01000012.1	25	82.4	44	0	0	100.000	8.07e-12
SMSW01000012.1	25	82.4	44	0	0	100.000	8.07e-12
SMSW01000012.1	25	82.4	44	0	0	100.000	8.07e-12
SMSW01000012.1	25	82.4	44	0	0	100.000	8.07e-12
SMSW01000012.1	25	69.4	37	0	0	100.000	6.28e-08
SMSW01000012.1	25	69.4	37	0	0	100.000	6.28e-08
SMSW01000012.1	25	69.4	37	0	0	100.000	6.28e-08
SMSW01000012.1	25	69.4	37	0	0	100.000	6.28e-08
SMSW01000012.1	25	69.4	37	0	0	100.000	6.28e-08
SMSW01000011.1	26	82.4	44	0	0	100.000	8.07e-12
SMSW01000011.1	26	82.4	44	0	0	100.000	8.07e-12
SMSW01000011.1	26	82.4	44	0	0	100.000	8.07e-12
SMSW01000011.1	26	82.4	44	0	0	100.000	8.07e-12
SMSW01000011.1	26	82.4	44	0	0	100.000	8.07e-12
SMSW01000011.1	26	82.4	44	0	0	100.000	8.07e-12
SMSW01000011.1	26	82.4	44	0	0	100.000	8.07e-12
SMSW01000011.1	26	69.4	39	1	0	97.500	6.28e-08
SMSW01000011.1	26	69.4	39	1	0	97.500	6.28e-08
SMSW01000011.1	26	69.4	39	1	0	97.500	6.28e-08
SMSW01000011.1	26	69.4	39	1	0	97.500	6.28e-08
SMSW01000011.1	26	69.4	39	1	0	97.500	6.28e-08
SMSW01000011.1	26	69.4	39	1	0	97.500	6.28e-08
SMSW01000011.1	26	69.4	39	1	0	97.500	6.28e-08
CAJVRJ010000003.1	32	82.4	60	3	4	89.552	8.07e-12
CAJVRJ010000003.1	32	69.4	37	0	0	100.000	6.28e-08
PTJQ01387942.1	32	82.4	60	3	4	89.552	8.07e-12
PTJQ01387942.1	32	69.4	37	0	0	100.000	6.28e-08
BLKH01000198.1	25	82.4	44	0	0	100.000	8.07e-12
BLKH01000198.1	25	69.4	37	0	0	100.000	6.28e-08
JAMYHO010000160.1	25	82.4	44	0	0	100.000	8.07e-12
JAMYHO010000160.1	25	69.4	37	0	0	100.000	6.28e-08
NW_001510447.1	25	82.4	44	0	0	100.000	8.07e-12
NW_001510447.1	25	69.4	37	0	0	100.000	6.28e-08
NW_001510434.1	13	82.4	44	0	0	100.000	8.07e-12
NW_001510380.1	25	82.4	44	0	0	100.000	8.07e-12
NW_001510380.1	25	69.4	37	0	0	100.000	6.28e-08
NW_001510370.1	26	82.4	44	0	0	100.000	8.07e-12
NW_001510370.1	26	69.4	39	1	0	97.500	6.28e-08
NW_001510346.1	26	82.4	44	0	0	100.000	8.07e-12
NW_001510346.1	26	69.4	39	1	0	97.500	6.28e-08
NW_022984065.1	25	82.4	44	0	0	100.000	8.07e-12
NW_022984065.1	25	69.4	37	0	0	100.000	6.28e-08
NW_025091279.1	25	82.4	44	0	0	100.000	8.07e-12
NW_025091279.1	25	69.4	37	0	0	100.000	6.28e-08
NC_007197.1	26	82.4	44	0	0	100.000	8.07e-12
NC_007197.1	26	69.4	39	1	0	97.500	6.28e-08
NW_025091288.1	13	82.4	44	0	0	100.000	8.07e-12
NW_020194331.1	26	82.4	44	0	0	100.000	8.07e-12
NW_020194331.1	26	69.4	39	1	0	97.500	6.28e-08
NW_020194323.1	25	82.4	44	0	0	100.000	8.07e-12
NW_020194323.1	25	69.4	37	0	0	100.000	6.28e-08
NW_020194278.1	25	82.4	44	0	0	100.000	8.07e-12
NW_020194278.1	25	82.4	44	0	0	100.000	8.07e-12
NW_020194278.1	25	69.4	37	0	0	100.000	6.28e-08
NW_020194278.1	25	69.4	37	0	0	100.000	6.28e-08
NW_020194302.1	26	82.4	44	0	0	100.000	8.07e-12
NW_020194302.1	26	82.4	44	0	0	100.000	8.07e-12
NW_020194302.1	26	69.4	39	1	0	97.500	6.28e-08
NW_020194294.1	26	82.4	44	0	0	100.000	8.07e-12
NW_020194294.1	26	82.4	44	0	0	100.000	8.07e-12
NW_020194294.1	26	69.4	39	1	0	97.500	6.28e-08
NW_020194294.1	26	69.4	39	1	0	97.500	6.28e-08
NW_020194293.1	25	82.4	44	0	0	100.000	8.07e-12
NW_020194293.1	25	82.4	44	0	0	100.000	8.07e-12
NW_020194293.1	25	82.4	44	0	0	100.000	8.07e-12
NW_020194293.1	25	69.4	37	0	0	100.000	6.28e-08
NW_020194293.1	25	69.4	37	0	0	100.000	6.28e-08
NW_020194293.1	25	69.4	37	0	0	100.000	6.28e-08
NW_020194292.1	25	82.4	44	0	0	100.000	8.07e-12
NW_020194292.1	25	82.4	44	0	0	100.000	8.07e-12
NW_020194292.1	25	69.4	37	0	0	100.000	6.28e-08
NW_020194292.1	25	69.4	37	0	0	100.000	6.28e-08
NW_020194284.1	26	82.4	44	0	0	100.000	8.07e-12
NW_020194284.1	26	69.4	39	1	0	97.500	6.28e-08
NW_020798475.1	26	82.4	44	0	0	100.000	8.07e-12
NW_020798475.1	26	82.4	44	0	0	100.000	8.07e-12
NW_020798475.1	26	69.4	37	0	0	100.000	6.28e-08
NW_020798475.1	26	69.4	39	1	0	97.500	6.28e-08
JAMFRD010000212.1	26	80.5	45	1	0	97.826	2.90e-11
JAMFRD010000212.1	26	69.4	39	1	0	97.500	6.28e-08
LJPK01003030.1	38	80.5	73	10	4	83.908	2.90e-11
LJPK01003030.1	38	69.4	37	0	0	100.000	6.28e-08
LJPK01003030.1	38	69.4	37	0	0	100.000	6.28e-08
CADCXD010000008.1	16	80.5	49	3	0	94.231	2.90e-11
CADCXD010000008.1	16	80.5	49	3	0	94.231	2.90e-11
CADCXD010000008.1	16	80.5	49	3	0	94.231	2.90e-11
CADCXC010000028.1	14	80.5	45	1	0	97.826	2.90e-11
CADCXC010000028.1	14	80.5	45	1	0	97.826	2.90e-11
CADCXC010000028.1	14	80.5	45	1	0	97.826	2.90e-11
CADCXC010000028.1	14	80.5	45	1	0	97.826	2.90e-11
CADCXC010000021.1	14	80.5	45	1	0	97.826	2.90e-11
GG704915.1	35	80.5	68	5	6	86.076	2.90e-11
GG704915.1	35	80.5	68	5	6	86.076	2.90e-11
GG704915.1	35	80.5	68	5	6	86.076	2.90e-11
GG704915.1	35	75.0	68	5	7	85.000	1.35e-09
GG704915.1	35	69.4	37	0	0	100.000	6.28e-08
GG704915.1	35	69.4	37	0	0	100.000	6.28e-08
GG704915.1	35	69.4	37	0	0	100.000	6.28e-08
GG704915.1	35	69.4	37	0	0	100.000	6.28e-08
NW_004504307.1	35	80.5	68	5	6	86.076	2.90e-11
NW_004504307.1	35	80.5	68	5	6	86.076	2.90e-11
NW_004504307.1	35	80.5	68	5	6	86.076	2.90e-11
NW_004504307.1	35	75.0	68	5	7	85.000	1.35e-09
NW_004504307.1	35	69.4	37	0	0	100.000	6.28e-08
NW_004504307.1	35	69.4	37	0	0	100.000	6.28e-08
NW_004504307.1	35	69.4	37	0	0	100.000	6.28e-08
NW_004504307.1	35	69.4	37	0	0	100.000	6.28e-08
JAGIKU010000402.1	14	78.7	44	1	0	97.778	1.04e-10
JAMABY010000049.1	25	78.7	44	1	0	97.778	1.04e-10
JAMABY010000049.1	25	78.7	44	1	0	97.778	1.04e-10
JAMABY010000049.1	25	69.4	37	0	0	100.000	6.28e-08
JAMABY010000049.1	25	69.4	37	0	0	100.000	6.28e-08
JAOYMO010420514.1	33	78.7	60	5	3	88.235	1.04e-10
JAOYMO010420514.1	33	69.4	39	1	0	97.500	6.28e-08
JACWFS010000065.1	25	78.7	44	1	0	97.778	1.04e-10
JACWFS010000065.1	25	69.4	37	0	0	100.000	6.28e-08
JAMAGY010000223.1	25	78.7	44	1	0	97.778	1.04e-10
JAMAGY010000223.1	25	69.4	37	0	0	100.000	6.28e-08
JACWGB010000032.1	25	78.7	44	1	0	97.778	1.04e-10
JACWGB010000032.1	25	69.4	37	0	0	100.000	6.28e-08
MU392667.1	14	78.7	44	1	0	97.778	1.04e-10
WXEU01000010.1	25	78.7	44	1	0	97.778	1.04e-10
WXEU01000010.1	25	69.4	37	0	0	100.000	6.28e-08
WXEU01000009.1	26	78.7	44	1	0	97.778	1.04e-10
WXEU01000009.1	26	78.7	44	1	0	97.778	1.04e-10
WXEU01000009.1	26	78.7	44	1	0	97.778	1.04e-10
WXEU01000009.1	26	78.7	44	1	0	97.778	1.04e-10
WXEU01000009.1	26	69.4	37	0	0	100.000	6.28e-08
WXEU01000009.1	26	69.4	39	1	0	97.500	6.28e-08
WXEU01000009.1	26	69.4	39	1	0	97.500	6.28e-08
WXEU01000009.1	26	69.4	39	1	0	97.500	6.28e-08
MDYL01000085.1	25	78.7	44	1	0	97.778	1.04e-10
MDYL01000085.1	25	69.4	37	0	0	100.000	6.28e-08
HG983381.1	26	78.7	44	1	0	97.778	1.04e-10
HG983381.1	26	69.4	39	1	0	97.500	6.28e-08
JAMAGW010000297.1	25	78.7	44	1	0	97.778	1.04e-10
JAMAGW010000297.1	25	69.4	37	0	0	100.000	6.28e-08
JALDZT010000247.1	26	78.7	50	4	0	92.593	1.04e-10
JALDZT010000247.1	26	56.5	30	0	0	100.000	4.89e-04
AOTG01000575.1	25	78.7	44	1	0	97.778	1.04e-10
AOTG01000575.1	25	69.4	37	0	0	100.000	6.28e-08
SSCS01000017.1	14	78.7	44	1	0	97.778	1.04e-10
SSCS01000017.1	14	78.7	44	1	0	97.778	1.04e-10
SSCS01000017.1	14	78.7	44	1	0	97.778	1.04e-10
SSCS01000017.1	14	78.7	44	1	0	97.778	1.04e-10
SSCS01000016.1	14	78.7	44	1	0	97.778	1.04e-10
SSCS01000016.1	14	78.7	44	1	0	97.778	1.04e-10
SSCS01000016.1	14	78.7	44	1	0	97.778	1.04e-10
SSCS01000021.1	14	78.7	44	1	0	97.778	1.04e-10
SSCS01000021.1	14	78.7	44	1	0	97.778	1.04e-10
SSCS01000021.1	14	78.7	44	1	0	97.778	1.04e-10
SSCS01000006.1	14	78.7	44	1	0	97.778	1.04e-10
JADDUG010000342.1	26	78.7	44	1	0	97.778	1.04e-10
JADDUG010000342.1	26	69.4	39	1	0	97.500	6.28e-08
JACWGC010000003.1	25	78.7	44	1	0	97.778	1.04e-10
JACWGC010000003.1	25	69.4	37	0	0	100.000	6.28e-08
JAGUQL010000038.1	25	78.7	44	1	0	97.778	1.04e-10
JAGUQL010000038.1	25	69.4	37	0	0	100.000	6.28e-08
JACWFT010000001.1	25	78.7	44	1	0	97.778	1.04e-10
JACWFT010000001.1	25	69.4	37	0	0	100.000	6.28e-08
JAJKLF010000097.1	14	78.7	44	1	0	97.778	1.04e-10
JAJKLF010000096.1	14	78.7	44	1	0	97.778	1.04e-10
JAJKLF010000095.1	14	78.7	44	1	0	97.778	1.04e-10
JAJKLF010000094.1	14	78.7	44	1	0	97.778	1.04e-10
JAJKLF010000093.1	14	78.7	44	1	0	97.778	1.04e-10
JAJKLF010000091.1	14	78.7	44	1	0	97.778	1.04e-10
JAJKLF010000090.1	14	78.7	44	1	0	97.778	1.04e-10
JAJKLF010000089.1	14	78.7	44	1	0	97.778	1.04e-10
JAJKLF010000089.1	14	78.7	44	1	0	97.778	1.04e-10
JAJKLF010000086.1	14	78.7	44	1	0	97.778	1.04e-10
JAJKLF010000085.1	14	78.7	44	1	0	97.778	1.04e-10
JAJKLF010000085.1	14	78.7	44	1	0	97.778	1.04e-10
JAJKLF010000084.1	14	78.7	44	1	0	97.778	1.04e-10
JAJKLF010000084.1	14	78.7	44	1	0	97.778	1.04e-10
JAJKLF010000083.1	14	78.7	44	1	0	97.778	1.04e-10
JAJKLF010000078.1	14	78.7	44	1	0	97.778	1.04e-10
JAJKLF010000078.1	14	67.6	43	1	2	93.478	2.26e-07
JAJKLF010000072.1	14	78.7	44	1	0	97.778	1.04e-10
JAJKLF010000072.1	14	78.7	44	1	0	97.778	1.04e-10
JAJKLF010000070.1	14	78.7	44	1	0	97.778	1.04e-10
JAJKLF010000070.1	14	78.7	44	1	0	97.778	1.04e-10
JAJKLF010000070.1	14	78.7	44	1	0	97.778	1.04e-10
JAJKLF010000035.1	14	78.7	44	1	0	97.778	1.04e-10
JAJKLF010000108.1	14	78.7	44	1	0	97.778	1.04e-10
JAJKLF010000104.1	14	78.7	44	1	0	97.778	1.04e-10
JAGHLQ010000003.1	25	78.7	44	1	0	97.778	1.04e-10
JAGHLQ010000003.1	25	69.4	37	0	0	100.000	6.28e-08
JAGHLQ010000011.1	26	78.7	44	1	0	97.778	1.04e-10
JAGHLQ010000011.1	26	69.4	39	1	0	97.500	6.28e-08
GG669493.1	35	78.7	66	8	3	85.714	1.04e-10
GG669493.1	35	69.4	37	0	0	100.000	6.28e-08
GG669490.1	35	78.7	66	8	3	85.714	1.04e-10
GG669490.1	35	69.4	37	0	0	100.000	6.28e-08
GG669487.1	35	78.7	66	8	3	85.714	1.04e-10
GG669487.1	35	69.4	37	0	0	100.000	6.28e-08
GG669474.1	35	78.7	66	8	3	85.714	1.04e-10
GG669474.1	35	69.4	37	0	0	100.000	6.28e-08
CH476617.1	35	78.7	66	8	3	85.714	1.04e-10
CH476617.1	35	78.7	66	8	3	85.714	1.04e-10
CH476617.1	35	78.7	66	8	3	85.714	1.04e-10
CH476617.1	35	78.7	66	8	3	85.714	1.04e-10
CH476617.1	35	78.7	66	8	3	85.714	1.04e-10
CH476617.1	35	78.7	66	8	3	85.714	1.04e-10
CH476617.1	35	78.7	66	8	3	85.714	1.04e-10
CH476617.1	35	78.7	66	8	3	85.714	1.04e-10
CH476617.1	35	78.7	66	8	3	85.714	1.04e-10
CH476617.1	35	69.4	37	0	0	100.000	6.28e-08
CH476617.1	35	69.4	37	0	0	100.000	6.28e-08
CH476617.1	35	69.4	37	0	0	100.000	6.28e-08
CH476617.1	35	69.4	37	0	0	100.000	6.28e-08
CH476617.1	35	69.4	37	0	0	100.000	6.28e-08
CH476617.1	35	69.4	37	0	0	100.000	6.28e-08
CH476617.1	35	69.4	37	0	0	100.000	6.28e-08
CH476617.1	35	69.4	37	0	0	100.000	6.28e-08
CH476617.1	35	69.4	37	0	0	100.000	6.28e-08
CM041263.1	48	78.7	96	13	11	80.000	1.04e-10
CM041263.1	48	69.4	37	0	0	100.000	6.28e-08
PSNO01000024.1	26	78.7	44	1	0	97.778	1.04e-10
PSNO01000024.1	26	69.4	39	1	0	97.500	6.28e-08
PSNO01000002.1	25	78.7	44	1	0	97.778	1.04e-10
PSNO01000002.1	25	69.4	37	0	0	100.000	6.28e-08
PSNO01000002.1	25	69.4	37	0	0	100.000	6.28e-08
PSNO01000019.1	26	78.7	44	1	0	97.778	1.04e-10
PSNO01000019.1	26	78.7	44	1	0	97.778	1.04e-10
PSNO01000019.1	26	69.4	39	1	0	97.500	6.28e-08
PSNO01000019.1	26	69.4	39	1	0	97.500	6.28e-08
PSNO01000017.1	26	78.7	44	1	0	97.778	1.04e-10
PSNO01000017.1	26	69.4	39	1	0	97.500	6.28e-08
PSNO01000017.1	26	69.4	39	1	0	97.500	6.28e-08
PSNO01000016.1	26	78.7	44	1	0	97.778	1.04e-10
PSNO01000016.1	26	78.7	44	1	0	97.778	1.04e-10
PSNO01000016.1	26	69.4	39	1	0	97.500	6.28e-08
PSNO01000016.1	26	69.4	39	1	0	97.500	6.28e-08
PSNO01000015.1	25	78.7	44	1	0	97.778	1.04e-10
PSNO01000015.1	25	78.7	44	1	0	97.778	1.04e-10
PSNO01000015.1	25	78.7	44	1	0	97.778	1.04e-10
PSNO01000015.1	25	69.4	37	0	0	100.000	6.28e-08
PSNO01000015.1	25	69.4	37	0	0	100.000	6.28e-08
PSNO01000015.1	25	69.4	37	0	0	100.000	6.28e-08
PSNO01000014.1	25	78.7	44	1	0	97.778	1.04e-10
PSNO01000014.1	25	78.7	44	1	0	97.778	1.04e-10
PSNO01000014.1	25	78.7	44	1	0	97.778	1.04e-10
PSNO01000014.1	25	69.4	37	0	0	100.000	6.28e-08
PSNO01000014.1	25	69.4	37	0	0	100.000	6.28e-08
PSNO01000014.1	25	69.4	37	0	0	100.000	6.28e-08
PTJQ01416442.1	25	78.7	44	1	0	97.778	1.04e-10
PTJQ01416442.1	25	69.4	37	0	0	100.000	6.28e-08
MU392466.1	14	78.7	44	1	0	97.778	1.04e-10
AZHC01000090.1	27	78.7	44	1	0	97.778	1.04e-10
AZHC01000090.1	27	69.4	39	1	0	97.500	6.28e-08
AZHC01000090.1	27	67.6	44	4	0	91.667	2.26e-07
JAMZTW010000111.1	24	78.7	44	1	0	97.778	1.04e-10
JAMZTW010000111.1	24	78.7	44	1	0	97.778	1.04e-10
JAMZTW010000111.1	24	58.4	33	1	0	97.059	1.36e-04
JAMZTW010000111.1	24	58.4	33	1	0	97.059	1.36e-04
JAMZTW010000110.1	23	78.7	44	1	0	97.778	1.04e-10
JAMZTW010000110.1	23	78.7	44	1	0	97.778	1.04e-10
JAMZTW010000110.1	23	58.4	31	0	0	100.000	1.36e-04
JAMZTW010000110.1	23	58.4	31	0	0	100.000	1.36e-04
JAMZTW010000107.1	24	78.7	44	1	0	97.778	1.04e-10
JAMZTW010000107.1	24	58.4	33	1	0	97.059	1.36e-04
JAMZTW010000106.1	24	78.7	44	1	0	97.778	1.04e-10
JAMZTW010000106.1	24	58.4	33	1	0	97.059	1.36e-04
JAMZTW010000103.1	24	78.7	44	1	0	97.778	1.04e-10
JAMZTW010000103.1	24	78.7	44	1	0	97.778	1.04e-10
JAMZTW010000103.1	24	58.4	33	1	0	97.059	1.36e-04
JAMZTW010000103.1	24	58.4	33	1	0	97.059	1.36e-04
JAMZTW010000102.1	24	78.7	44	1	0	97.778	1.04e-10
JAMZTW010000102.1	24	78.7	44	1	0	97.778	1.04e-10
JAMZTW010000102.1	24	58.4	33	1	0	97.059	1.36e-04
JAMZTW010000102.1	24	58.4	33	1	0	97.059	1.36e-04
JAMZTW010000101.1	24	78.7	44	1	0	97.778	1.04e-10
JAMZTW010000101.1	24	63.9	34	0	0	100.000	2.92e-06
JAMZTW010000101.1	24	58.4	33	1	0	97.059	1.36e-04
JAMZTW010000100.1	24	78.7	44	1	0	97.778	1.04e-10
JAMZTW010000100.1	24	78.7	44	1	0	97.778	1.04e-10
JAMZTW010000100.1	24	58.4	33	1	0	97.059	1.36e-04
JAMZTW010000100.1	24	58.4	33	1	0	97.059	1.36e-04
JAMZTW010000099.1	24	78.7	44	1	0	97.778	1.04e-10
JAMZTW010000099.1	24	78.7	44	1	0	97.778	1.04e-10
JAMZTW010000099.1	24	58.4	33	1	0	97.059	1.36e-04
JAMZTW010000099.1	24	58.4	33	1	0	97.059	1.36e-04
JAMZTW010000098.1	24	78.7	44	1	0	97.778	1.04e-10
JAMZTW010000098.1	24	78.7	44	1	0	97.778	1.04e-10
JAMZTW010000098.1	24	58.4	33	1	0	97.059	1.36e-04
JAMZTW010000098.1	24	58.4	33	1	0	97.059	1.36e-04
JAMZTW010000097.1	23	78.7	44	1	0	97.778	1.04e-10
JAMZTW010000097.1	23	58.4	31	0	0	100.000	1.36e-04
JAMZTW010000096.1	23	78.7	44	1	0	97.778	1.04e-10
JAMZTW010000096.1	23	78.7	44	1	0	97.778	1.04e-10
JAMZTW010000096.1	23	58.4	31	0	0	100.000	1.36e-04
JAMZTW010000096.1	23	58.4	31	0	0	100.000	1.36e-04
JAMZTW010000094.1	23	78.7	44	1	0	97.778	1.04e-10
JAMZTW010000094.1	23	78.7	44	1	0	97.778	1.04e-10
JAMZTW010000094.1	23	58.4	31	0	0	100.000	1.36e-04
JAMZTW010000094.1	23	58.4	31	0	0	100.000	1.36e-04
JAMZTW010000093.1	24	78.7	44	1	0	97.778	1.04e-10
JAMZTW010000093.1	24	78.7	44	1	0	97.778	1.04e-10
JAMZTW010000093.1	24	58.4	33	1	0	97.059	1.36e-04
JAMZTW010000093.1	24	58.4	33	1	0	97.059	1.36e-04
JAMZTW010000092.1	23	78.7	44	1	0	97.778	1.04e-10
JAMZTW010000092.1	23	58.4	31	0	0	100.000	1.36e-04
JAMZTW010000091.1	23	78.7	44	1	0	97.778	1.04e-10
JAMZTW010000091.1	23	73.1	44	1	1	95.652	4.86e-09
JAMZTW010000091.1	23	58.4	31	0	0	100.000	1.36e-04
JAMZTW010000091.1	23	58.4	31	0	0	100.000	1.36e-04
JAMZTW010000090.1	24	78.7	44	1	0	97.778	1.04e-10
JAMZTW010000090.1	24	58.4	33	1	0	97.059	1.36e-04
JAMZTW010000089.1	24	78.7	44	1	0	97.778	1.04e-10
JAMZTW010000089.1	24	78.7	44	1	0	97.778	1.04e-10
JAMZTW010000089.1	24	58.4	33	1	0	97.059	1.36e-04
JAMZTW010000089.1	24	58.4	33	1	0	97.059	1.36e-04
JAMZTW010000089.1	24	58.4	33	1	0	97.059	1.36e-04
JAMZTW010000088.1	24	78.7	44	1	0	97.778	1.04e-10
JAMZTW010000088.1	24	78.7	44	1	0	97.778	1.04e-10
JAMZTW010000088.1	24	58.4	33	1	0	97.059	1.36e-04
JAMZTW010000088.1	24	58.4	33	1	0	97.059	1.36e-04
JAMZTW010000087.1	24	78.7	44	1	0	97.778	1.04e-10
JAMZTW010000087.1	24	73.1	44	1	1	95.652	4.86e-09
JAMZTW010000087.1	24	71.3	43	1	1	95.556	1.75e-08
JAMZTW010000087.1	24	58.4	33	1	0	97.059	1.36e-04
JAMZTW010000087.1	24	58.4	33	1	0	97.059	1.36e-04
JAMZTW010000087.1	24	58.4	33	1	0	97.059	1.36e-04
JAMZTW010000086.1	23	78.7	44	1	0	97.778	1.04e-10
JAMZTW010000086.1	23	78.7	44	1	0	97.778	1.04e-10
JAMZTW010000086.1	23	78.7	44	1	0	97.778	1.04e-10
JAMZTW010000086.1	23	78.7	44	1	0	97.778	1.04e-10
JAMZTW010000086.1	23	58.4	31	0	0	100.000	1.36e-04
JAMZTW010000086.1	23	58.4	31	0	0	100.000	1.36e-04
JAMZTW010000086.1	23	58.4	31	0	0	100.000	1.36e-04
JAMZTW010000086.1	23	58.4	31	0	0	100.000	1.36e-04
JAMZTW010000085.1	23	78.7	44	1	0	97.778	1.04e-10
JAMZTW010000085.1	23	58.4	31	0	0	100.000	1.36e-04
JAMZTW010000078.1	24	78.7	44	1	0	97.778	1.04e-10
JAMZTW010000078.1	24	58.4	33	1	0	97.059	1.36e-04
NC_064657.1	48	78.7	96	13	11	80.000	1.04e-10
NC_064657.1	48	69.4	37	0	0	100.000	6.28e-08
NW_003052474.1	35	78.7	66	8	3	85.714	1.04e-10
NW_003052474.1	35	69.4	37	0	0	100.000	6.28e-08
NW_003052477.1	35	78.7	66	8	3	85.714	1.04e-10
NW_003052477.1	35	69.4	37	0	0	100.000	6.28e-08
NW_003052480.1	35	78.7	66	8	3	85.714	1.04e-10
NW_003052480.1	35	69.4	37	0	0	100.000	6.28e-08
NW_003052493.1	35	78.7	66	8	3	85.714	1.04e-10
NW_003052493.1	35	69.4	37	0	0	100.000	6.28e-08
NW_003052498.1	35	78.7	66	8	3	85.714	1.04e-10
NW_003052498.1	35	78.7	66	8	3	85.714	1.04e-10
NW_003052498.1	35	78.7	66	8	3	85.714	1.04e-10
NW_003052498.1	35	78.7	66	8	3	85.714	1.04e-10
NW_003052498.1	35	78.7	66	8	3	85.714	1.04e-10
NW_003052498.1	35	78.7	66	8	3	85.714	1.04e-10
NW_003052498.1	35	78.7	66	8	3	85.714	1.04e-10
NW_003052498.1	35	78.7	66	8	3	85.714	1.04e-10
NW_003052498.1	35	78.7	66	8	3	85.714	1.04e-10
NW_003052498.1	35	69.4	37	0	0	100.000	6.28e-08
NW_003052498.1	35	69.4	37	0	0	100.000	6.28e-08
NW_003052498.1	35	69.4	37	0	0	100.000	6.28e-08
NW_003052498.1	35	69.4	37	0	0	100.000	6.28e-08
NW_003052498.1	35	69.4	37	0	0	100.000	6.28e-08
NW_003052498.1	35	69.4	37	0	0	100.000	6.28e-08
NW_003052498.1	35	69.4	37	0	0	100.000	6.28e-08
NW_003052498.1	35	69.4	37	0	0	100.000	6.28e-08
NW_003052498.1	35	69.4	37	0	0	100.000	6.28e-08
MU405550.1	14	76.8	45	2	0	95.745	3.75e-10
MU376713.1	15	76.8	46	1	1	95.833	3.75e-10
GG657454.1	27	76.8	43	1	0	97.727	3.75e-10
GG657454.1	27	76.8	43	1	0	97.727	3.75e-10
GG657454.1	27	76.8	43	1	0	97.727	3.75e-10
GG657454.1	27	76.8	43	1	0	97.727	3.75e-10
GG657454.1	27	75.0	42	1	0	97.674	1.35e-09
GG657454.1	27	75.0	42	1	0	97.674	1.35e-09
GG657454.1	27	75.0	42	1	0	97.674	1.35e-09
GG657454.1	27	75.0	42	1	0	97.674	1.35e-09
GG657454.1	27	75.0	42	1	0	97.674	1.35e-09
EQ999989.1	27	76.8	43	1	0	97.727	3.75e-10
EQ999989.1	27	76.8	43	1	0	97.727	3.75e-10
EQ999989.1	27	76.8	43	1	0	97.727	3.75e-10
EQ999989.1	27	76.8	43	1	0	97.727	3.75e-10
EQ999989.1	27	76.8	43	1	0	97.727	3.75e-10
EQ999989.1	27	76.8	43	1	0	97.727	3.75e-10
EQ999989.1	27	76.8	43	1	0	97.727	3.75e-10
EQ999989.1	27	76.8	43	1	0	97.727	3.75e-10
EQ999989.1	27	75.0	42	1	0	97.674	1.35e-09
EQ999989.1	27	75.0	42	1	0	97.674	1.35e-09
EQ999989.1	27	75.0	42	1	0	97.674	1.35e-09
EQ999989.1	27	75.0	42	1	0	97.674	1.35e-09
EQ999989.1	27	75.0	42	1	0	97.674	1.35e-09
EQ999989.1	27	75.0	42	1	0	97.674	1.35e-09
EQ999989.1	27	75.0	42	1	0	97.674	1.35e-09
EQ999989.1	27	75.0	42	1	0	97.674	1.35e-09
EQ999981.1	27	76.8	43	1	0	97.727	3.75e-10
EQ999981.1	27	69.4	41	2	0	95.349	6.28e-08
LDEV01002229.1	13	76.8	43	1	0	97.727	3.75e-10
JPLR01000001.1	25	76.8	43	1	0	97.727	3.75e-10
JPLR01000001.1	25	73.1	43	2	0	95.556	4.86e-09
JPLR01000001.1	25	73.1	43	2	0	95.556	4.86e-09
JPLR01000001.1	25	73.1	43	2	0	95.556	4.86e-09
JPLR01000001.1	25	69.4	37	0	0	100.000	6.28e-08
JPLR01000001.1	25	69.4	37	0	0	100.000	6.28e-08
JPLR01000001.1	25	69.4	37	0	0	100.000	6.28e-08
JALAIC010001226.1	25	76.8	45	2	0	95.745	3.75e-10
JALAIC010001226.1	25	58.4	33	1	0	97.059	1.36e-04
JAMAHH010000222.1	27	76.8	46	0	2	95.833	3.75e-10
JAMAHH010000222.1	27	69.4	39	1	0	97.500	6.28e-08
JAMAGF010000115.1	26	76.8	44	0	1	97.778	3.75e-10
JAMAGF010000115.1	26	69.4	39	1	0	97.500	6.28e-08
JAMAGI010000135.1	26	76.8	44	0	1	97.778	3.75e-10
JAMAGI010000135.1	26	69.4	39	1	0	97.500	6.28e-08
JAMAHK010000215.1	27	76.8	46	0	2	95.833	3.75e-10
JAMAHK010000215.1	27	69.4	39	1	0	97.500	6.28e-08
QGQJ01000009.1	27	76.8	43	1	0	97.727	3.75e-10
QGQJ01000009.1	27	75.0	42	1	0	97.674	1.35e-09
JAMAGJ010000117.1	25	76.8	44	0	1	97.778	3.75e-10
JAMAGJ010000117.1	25	69.4	37	0	0	100.000	6.28e-08
JAMAHL010000227.1	26	76.8	46	0	2	95.833	3.75e-10
JAMAHL010000227.1	26	69.4	37	0	0	100.000	6.28e-08
MAQV01000001.1	27	76.8	46	0	2	95.833	3.75e-10
MAQV01000001.1	27	76.8	46	0	2	95.833	3.75e-10
MAQV01000001.1	27	76.8	46	0	2	95.833	3.75e-10
MAQV01000001.1	27	76.8	46	0	2	95.833	3.75e-10
MAQV01000001.1	27	76.8	46	0	2	95.833	3.75e-10
MAQV01000001.1	27	76.8	46	0	2	95.833	3.75e-10
MAQV01000001.1	27	76.8	46	0	2	95.833	3.75e-10
MAQV01000001.1	27	76.8	46	0	2	95.833	3.75e-10
MAQV01000001.1	27	71.3	46	0	3	93.878	1.75e-08
MAQV01000001.1	27	69.4	37	0	0	100.000	6.28e-08
MAQV01000001.1	27	69.4	39	1	0	97.500	6.28e-08
MAQV01000001.1	27	69.4	39	1	0	97.500	6.28e-08
MAQV01000001.1	27	69.4	39	1	0	97.500	6.28e-08
MAQV01000001.1	27	69.4	39	1	0	97.500	6.28e-08
MAQV01000001.1	27	69.4	39	1	0	97.500	6.28e-08
MAQV01000001.1	27	69.4	39	1	0	97.500	6.28e-08
MAQV01000001.1	27	69.4	39	1	0	97.500	6.28e-08
MAQV01000001.1	27	69.4	39	1	0	97.500	6.28e-08
MU377176.1	17	76.8	52	4	1	91.228	3.75e-10
NIXA01000127.1	25	76.8	48	2	1	94.118	3.75e-10
NIXA01000127.1	25	58.4	31	0	0	100.000	1.36e-04
JAMAGX010000103.1	33	76.8	59	5	3	88.060	3.75e-10
JAMAGX010000103.1	33	69.4	39	1	0	97.500	6.28e-08
JAMAHI010000081.1	26	76.8	46	0	2	95.833	3.75e-10
JAMAHI010000081.1	26	69.4	37	0	0	100.000	6.28e-08
AP024422.1	26	76.8	46	0	2	95.833	3.75e-10
AP024422.1	26	76.8	46	0	2	95.833	3.75e-10
AP024422.1	26	76.8	46	0	2	95.833	3.75e-10
AP024422.1	26	76.8	46	0	2	95.833	3.75e-10
AP024422.1	26	76.8	46	0	2	95.833	3.75e-10
AP024422.1	26	76.8	46	0	2	95.833	3.75e-10
AP024422.1	26	76.8	46	0	2	95.833	3.75e-10
AP024422.1	26	76.8	46	0	2	95.833	3.75e-10
AP024422.1	26	76.8	46	0	2	95.833	3.75e-10
AP024422.1	26	69.4	37	0	0	100.000	6.28e-08
AP024422.1	26	69.4	37	0	0	100.000	6.28e-08
AP024422.1	26	69.4	37	0	0	100.000	6.28e-08
AP024422.1	26	69.4	37	0	0	100.000	6.28e-08
AP024422.1	26	69.4	37	0	0	100.000	6.28e-08
AP024422.1	26	69.4	37	0	0	100.000	6.28e-08
AP024422.1	26	69.4	37	0	0	100.000	6.28e-08
AP024422.1	26	69.4	37	0	0	100.000	6.28e-08
AP024422.1	26	69.4	37	0	0	100.000	6.28e-08
JALDZS010000055.1	32	76.8	54	5	1	90.000	3.75e-10
JALDZS010000055.1	32	69.4	42	1	1	95.455	6.28e-08
MOWL01000077.1	27	76.8	43	1	0	97.727	3.75e-10
MOWL01000077.1	27	76.8	43	1	0	97.727	3.75e-10
MOWL01000077.1	27	76.8	43	1	0	97.727	3.75e-10
MOWL01000077.1	27	76.8	43	1	0	97.727	3.75e-10
MOWL01000077.1	27	75.0	42	1	0	97.674	1.35e-09
MOWL01000077.1	27	75.0	42	1	0	97.674	1.35e-09
MOWL01000077.1	27	75.0	42	1	0	97.674	1.35e-09
MOWL01000077.1	27	75.0	42	1	0	97.674	1.35e-09
MOWL01000058.1	27	76.8	43	1	0	97.727	3.75e-10
MOWL01000058.1	27	76.8	43	1	0	97.727	3.75e-10
MOWL01000058.1	27	75.0	42	1	0	97.674	1.35e-09
MOWL01000058.1	27	75.0	42	1	0	97.674	1.35e-09
MOWL01000055.1	27	76.8	43	1	0	97.727	3.75e-10
MOWL01000055.1	27	75.0	42	1	0	97.674	1.35e-09
MOWL01000052.1	27	76.8	43	1	0	97.727	3.75e-10
MOWL01000052.1	27	75.0	42	1	0	97.674	1.35e-09
JAMAHJ010000127.1	27	76.8	46	0	2	95.833	3.75e-10
JAMAHJ010000127.1	27	69.4	39	1	0	97.500	6.28e-08
JAMAGG010000200.1	26	76.8	44	0	1	97.778	3.75e-10
JAMAGG010000200.1	26	69.4	39	1	0	97.500	6.28e-08
RCNU01000051.1	26	76.8	43	1	0	97.727	3.75e-10
RCNU01000051.1	26	76.8	43	1	0	97.727	3.75e-10
RCNU01000051.1	26	69.4	39	1	0	97.500	6.28e-08
RCNU01000051.1	26	69.4	39	1	0	97.500	6.28e-08
RCNU01000028.1	25	76.8	43	1	0	97.727	3.75e-10
RCNU01000028.1	25	69.4	37	0	0	100.000	6.28e-08
JSYV01000010.1	25	76.8	43	1	0	97.727	3.75e-10
JSYV01000010.1	25	69.4	37	0	0	100.000	6.28e-08
JAMAHG010000262.1	27	76.8	46	0	2	95.833	3.75e-10
JAMAHG010000262.1	27	69.4	39	1	0	97.500	6.28e-08
JAMAGE010000108.1	26	76.8	44	0	1	97.778	3.75e-10
JAMAGE010000108.1	26	69.4	39	1	0	97.500	6.28e-08
JAACLJ010000010.1	20	76.8	59	4	4	88.060	3.75e-10
JAACLJ010000010.1	20	76.8	59	4	4	88.060	3.75e-10
JAACLJ010000010.1	20	76.8	59	4	4	88.060	3.75e-10
JAACLJ010000010.1	20	76.8	59	4	4	88.060	3.75e-10
JAACLJ010000010.1	20	76.8	59	4	4	88.060	3.75e-10
JAACLJ010000010.1	20	76.8	59	4	4	88.060	3.75e-10
JAACLJ010000010.1	20	76.8	59	4	4	88.060	3.75e-10
JAACLJ010000010.1	20	76.8	59	4	4	88.060	3.75e-10
JAACLJ010000010.1	20	76.8	59	4	4	88.060	3.75e-10
JAACLJ010000010.1	20	76.8	59	4	4	88.060	3.75e-10
JAACLJ010000010.1	20	76.8	59	4	4	88.060	3.75e-10
JAACLJ010000010.1	20	76.8	59	4	4	88.060	3.75e-10
JAACLJ010000010.1	20	76.8	59	4	4	88.060	3.75e-10
JAACLJ010000010.1	20	76.8	59	4	4	88.060	3.75e-10
JAACLJ010000010.1	20	76.8	59	4	4	88.060	3.75e-10
JAACLJ010000010.1	20	76.8	59	4	4	88.060	3.75e-10
JAACLJ010000010.1	20	75.0	57	6	2	87.692	1.35e-09
JAACLJ010000010.1	20	73.1	44	1	1	95.652	4.86e-09
JAACLJ010000010.1	20	73.1	57	5	3	87.692	4.86e-09
JAACLJ010000010.1	20	58.4	34	0	1	97.143	1.36e-04
JAACLJ010000009.1	20	76.8	59	4	4	88.060	3.75e-10
JAACLJ010000009.1	20	76.8	59	4	4	88.060	3.75e-10
JAACLJ010000009.1	20	76.8	59	4	4	88.060	3.75e-10
JAACLJ010000005.1	20	76.8	59	4	4	88.060	3.75e-10
JAACLJ010000005.1	20	76.8	59	4	4	88.060	3.75e-10
JAMAHM010000141.1	26	76.8	46	0	2	95.833	3.75e-10
JAMAHM010000141.1	26	69.4	37	0	0	100.000	6.28e-08
JAMAGH010000082.1	25	76.8	44	0	1	97.778	3.75e-10
JAMAGH010000082.1	25	69.4	37	0	0	100.000	6.28e-08
JAJFZZ010000005.1	27	76.8	46	0	2	95.833	3.75e-10
JAJFZZ010000005.1	27	76.8	46	0	2	95.833	3.75e-10
JAJFZZ010000005.1	27	76.8	46	0	2	95.833	3.75e-10
JAJFZZ010000005.1	27	76.8	46	0	2	95.833	3.75e-10
JAJFZZ010000005.1	27	76.8	46	0	2	95.833	3.75e-10
JAJFZZ010000005.1	27	69.4	39	1	0	97.500	6.28e-08
JAJFZZ010000005.1	27	69.4	39	1	0	97.500	6.28e-08
JAJFZZ010000005.1	27	69.4	39	1	0	97.500	6.28e-08
JAJFZZ010000005.1	27	69.4	39	1	0	97.500	6.28e-08
JAJFZZ010000005.1	27	69.4	39	1	0	97.500	6.28e-08
CP055901.1	25	76.8	44	0	1	97.778	3.75e-10
CP055901.1	25	76.8	44	0	1	97.778	3.75e-10
CP055901.1	25	76.8	44	0	1	97.778	3.75e-10
CP055901.1	25	76.8	44	0	1	97.778	3.75e-10
CP055901.1	25	76.8	44	0	1	97.778	3.75e-10
CP055901.1	25	76.8	44	0	1	97.778	3.75e-10
CP055901.1	25	76.8	44	0	1	97.778	3.75e-10
CP055901.1	25	76.8	44	0	1	97.778	3.75e-10
CP055901.1	25	69.4	37	0	0	100.000	6.28e-08
CP055901.1	25	69.4	37	0	0	100.000	6.28e-08
CP055901.1	25	69.4	37	0	0	100.000	6.28e-08
CP055901.1	25	69.4	37	0	0	100.000	6.28e-08
CP055901.1	25	69.4	37	0	0	100.000	6.28e-08
CP055901.1	25	69.4	37	0	0	100.000	6.28e-08
CP055901.1	25	69.4	37	0	0	100.000	6.28e-08
CP055901.1	25	69.4	37	0	0	100.000	6.28e-08
NC_049564.1	25	76.8	44	0	1	97.778	3.75e-10
NC_049564.1	25	76.8	44	0	1	97.778	3.75e-10
NC_049564.1	25	76.8	44	0	1	97.778	3.75e-10
NC_049564.1	25	76.8	44	0	1	97.778	3.75e-10
NC_049564.1	25	76.8	44	0	1	97.778	3.75e-10
NC_049564.1	25	76.8	44	0	1	97.778	3.75e-10
NC_049564.1	25	76.8	44	0	1	97.778	3.75e-10
NC_049564.1	25	76.8	44	0	1	97.778	3.75e-10
NC_049564.1	25	69.4	37	0	0	100.000	6.28e-08
NC_049564.1	25	69.4	37	0	0	100.000	6.28e-08
NC_049564.1	25	69.4	37	0	0	100.000	6.28e-08
NC_049564.1	25	69.4	37	0	0	100.000	6.28e-08
NC_049564.1	25	69.4	37	0	0	100.000	6.28e-08
NC_049564.1	25	69.4	37	0	0	100.000	6.28e-08
NC_049564.1	25	69.4	37	0	0	100.000	6.28e-08
NC_049564.1	25	69.4	37	0	0	100.000	6.28e-08
NW_021167190.1	26	76.8	43	1	0	97.727	3.75e-10
NW_021167190.1	26	76.8	43	1	0	97.727	3.75e-10
NW_021167190.1	26	69.4	39	1	0	97.500	6.28e-08
NW_021167190.1	26	69.4	39	1	0	97.500	6.28e-08
NW_021167167.1	25	76.8	43	1	0	97.727	3.75e-10
NW_021167167.1	25	69.4	37	0	0	100.000	6.28e-08
NW_025544790.1	27	76.8	43	1	0	97.727	3.75e-10
NW_025544790.1	27	76.8	43	1	0	97.727	3.75e-10
NW_025544790.1	27	76.8	43	1	0	97.727	3.75e-10
NW_025544790.1	27	76.8	43	1	0	97.727	3.75e-10
NW_025544790.1	27	76.8	43	1	0	97.727	3.75e-10
NW_025544790.1	27	76.8	43	1	0	97.727	3.75e-10
NW_025544790.1	27	76.8	43	1	0	97.727	3.75e-10
NW_025544790.1	27	76.8	43	1	0	97.727	3.75e-10
NW_025544790.1	27	75.0	42	1	0	97.674	1.35e-09
NW_025544790.1	27	75.0	42	1	0	97.674	1.35e-09
NW_025544790.1	27	75.0	42	1	0	97.674	1.35e-09
NW_025544790.1	27	75.0	42	1	0	97.674	1.35e-09
NW_025544790.1	27	75.0	42	1	0	97.674	1.35e-09
NW_025544790.1	27	75.0	42	1	0	97.674	1.35e-09
NW_025544790.1	27	75.0	42	1	0	97.674	1.35e-09
NW_025544790.1	27	75.0	42	1	0	97.674	1.35e-09
NW_025544782.1	27	76.8	43	1	0	97.727	3.75e-10
NW_025544782.1	27	69.4	41	2	0	95.349	6.28e-08
NC_057368.1	26	76.8	46	0	2	95.833	3.75e-10
NC_057368.1	26	76.8	46	0	2	95.833	3.75e-10
NC_057368.1	26	76.8	46	0	2	95.833	3.75e-10
NC_057368.1	26	76.8	46	0	2	95.833	3.75e-10
NC_057368.1	26	76.8	46	0	2	95.833	3.75e-10
NC_057368.1	26	76.8	46	0	2	95.833	3.75e-10
NC_057368.1	26	76.8	46	0	2	95.833	3.75e-10
NC_057368.1	26	76.8	46	0	2	95.833	3.75e-10
NC_057368.1	26	76.8	46	0	2	95.833	3.75e-10
NC_057368.1	26	69.4	37	0	0	100.000	6.28e-08
NC_057368.1	26	69.4	37	0	0	100.000	6.28e-08
NC_057368.1	26	69.4	37	0	0	100.000	6.28e-08
NC_057368.1	26	69.4	37	0	0	100.000	6.28e-08
NC_057368.1	26	69.4	37	0	0	100.000	6.28e-08
NC_057368.1	26	69.4	37	0	0	100.000	6.28e-08
NC_057368.1	26	69.4	37	0	0	100.000	6.28e-08
NC_057368.1	26	69.4	37	0	0	100.000	6.28e-08
NC_057368.1	26	69.4	37	0	0	100.000	6.28e-08
NW_003101676.1	27	76.8	43	1	0	97.727	3.75e-10
NW_003101676.1	27	76.8	43	1	0	97.727	3.75e-10
NW_003101676.1	27	76.8	43	1	0	97.727	3.75e-10
NW_003101676.1	27	76.8	43	1	0	97.727	3.75e-10
NW_003101676.1	27	75.0	42	1	0	97.674	1.35e-09
NW_003101676.1	27	75.0	42	1	0	97.674	1.35e-09
NW_003101676.1	27	75.0	42	1	0	97.674	1.35e-09
NW_003101676.1	27	75.0	42	1	0	97.674	1.35e-09
NW_003101676.1	27	75.0	42	1	0	97.674	1.35e-09
KN275988.1	27	75.0	42	1	0	97.674	1.35e-09
KN275988.1	27	75.0	42	1	0	97.674	1.35e-09
KN275988.1	27	75.0	42	1	0	97.674	1.35e-09
KN275988.1	27	75.0	42	1	0	97.674	1.35e-09
KN275988.1	27	75.0	42	1	0	97.674	1.35e-09
KN275988.1	27	75.0	42	1	0	97.674	1.35e-09
KN275988.1	27	73.1	41	1	0	97.619	4.86e-09
KN275988.1	27	71.3	42	2	0	95.455	1.75e-08
KN275988.1	27	71.3	42	2	0	95.455	1.75e-08
KN275988.1	27	71.3	42	2	0	95.455	1.75e-08
KN275988.1	27	71.3	42	2	0	95.455	1.75e-08
KN275988.1	27	71.3	42	2	0	95.455	1.75e-08
KN275988.1	27	71.3	42	2	0	95.455	1.75e-08
KN275988.1	27	71.3	42	2	0	95.455	1.75e-08
KN275964.1	27	75.0	42	1	0	97.674	1.35e-09
KN275964.1	27	75.0	42	1	0	97.674	1.35e-09
KN275964.1	27	75.0	42	1	0	97.674	1.35e-09
KN275964.1	27	71.3	42	2	0	95.455	1.75e-08
KN275964.1	27	71.3	42	2	0	95.455	1.75e-08
KN275964.1	27	71.3	42	2	0	95.455	1.75e-08
CVMT01000004.1	26	75.0	43	0	1	97.727	1.35e-09
CVMT01000004.1	26	69.4	39	1	0	97.500	6.28e-08
JAMADR010000049.1	25	75.0	43	0	1	97.727	1.35e-09
JAMADR010000049.1	25	69.4	37	0	0	100.000	6.28e-08
JAMADS010000020.1	25	75.0	43	0	1	97.727	1.35e-09
JAMADS010000020.1	25	69.4	37	0	0	100.000	6.28e-08
JAGJCD010000014.1	26	75.0	43	0	1	97.727	1.35e-09
JAGJCD010000014.1	26	69.4	39	1	0	97.500	6.28e-08
JAFBMR010000004.1	25	75.0	43	0	1	97.727	1.35e-09
JAFBMR010000004.1	25	75.0	43	0	1	97.727	1.35e-09
JAFBMR010000004.1	25	75.0	43	0	1	97.727	1.35e-09
JAFBMR010000004.1	25	75.0	43	0	1	97.727	1.35e-09
JAFBMR010000004.1	25	69.4	37	0	0	100.000	6.28e-08
JAFBMR010000004.1	25	69.4	37	0	0	100.000	6.28e-08
JAFBMR010000004.1	25	69.4	37	0	0	100.000	6.28e-08
JAFBMR010000004.1	25	69.4	37	0	0	100.000	6.28e-08
MJVA01000145.1	26	75.0	43	0	1	97.727	1.35e-09
MJVA01000145.1	26	69.4	39	1	0	97.500	6.28e-08
MJVA01000145.1	26	69.4	37	0	0	100.000	6.28e-08
JAMAKT010000220.1	14	75.0	44	2	0	95.652	1.35e-09
QBDR01000027.1	26	75.0	43	0	1	97.727	1.35e-09
QBDR01000027.1	26	69.4	39	1	0	97.500	6.28e-08
JAJTJA010000007.1	25	75.0	43	0	1	97.727	1.35e-09
JAJTJA010000007.1	25	69.4	37	0	0	100.000	6.28e-08
JAMADT010000070.1	25	75.0	43	0	1	97.727	1.35e-09
JAMADT010000070.1	25	69.4	37	0	0	100.000	6.28e-08
JAMADP010000070.1	25	75.0	43	0	1	97.727	1.35e-09
JAMADP010000070.1	25	69.4	37	0	0	100.000	6.28e-08
KZ111350.1	14	75.0	44	2	0	95.652	1.35e-09
JAFEJD010002224.1	27	75.0	42	1	0	97.674	1.35e-09
JAFEJD010002224.1	27	71.3	42	2	0	95.455	1.75e-08
QEIL01000545.1	13	75.0	43	0	1	97.727	1.35e-09
JAMADQ010000038.1	25	75.0	43	0	1	97.727	1.35e-09
JAMADQ010000038.1	25	69.4	37	0	0	100.000	6.28e-08
JANFAI010000144.1	12	75.0	40	0	0	100.000	1.35e-09
JANFAI010000144.1	12	75.0	40	0	0	100.000	1.35e-09
JANFAI010000144.1	12	75.0	40	0	0	100.000	1.35e-09
JANFAI010000141.1	12	75.0	40	0	0	100.000	1.35e-09
JANFAI010000141.1	12	75.0	40	0	0	100.000	1.35e-09
JANFAI010000141.1	12	75.0	40	0	0	100.000	1.35e-09
JANFAI010000140.1	12	75.0	40	0	0	100.000	1.35e-09
JANFAI010000140.1	12	75.0	40	0	0	100.000	1.35e-09
JANFAI010000140.1	12	75.0	40	0	0	100.000	1.35e-09
JANFAI010000140.1	12	75.0	40	0	0	100.000	1.35e-09
JANFAI010000137.1	12	75.0	40	0	0	100.000	1.35e-09
JANFAI010000137.1	12	75.0	40	0	0	100.000	1.35e-09
JANFAI010000137.1	12	75.0	40	0	0	100.000	1.35e-09
JANFAI010000137.1	12	65.8	35	0	0	100.000	8.13e-07
JANFAI010000134.1	12	75.0	40	0	0	100.000	1.35e-09
JANFAI010000134.1	12	75.0	40	0	0	100.000	1.35e-09
JANFAI010000134.1	12	75.0	40	0	0	100.000	1.35e-09
JANFAI010000134.1	12	67.6	39	0	1	97.500	2.26e-07
JANFAI010000132.1	12	75.0	40	0	0	100.000	1.35e-09
JANFAI010000132.1	12	75.0	40	0	0	100.000	1.35e-09
JANFAI010000132.1	12	75.0	40	0	0	100.000	1.35e-09
JANFAI010000132.1	12	75.0	40	0	0	100.000	1.35e-09
JANFAI010000131.1	12	75.0	40	0	0	100.000	1.35e-09
JANFAI010000131.1	12	75.0	40	0	0	100.000	1.35e-09
JANFAI010000131.1	12	75.0	40	0	0	100.000	1.35e-09
JANFAI010000131.1	12	75.0	40	0	0	100.000	1.35e-09
JANFAI010000131.1	12	75.0	40	0	0	100.000	1.35e-09
JANFAI010000123.1	12	75.0	40	0	0	100.000	1.35e-09
JANFAI010000123.1	12	75.0	40	0	0	100.000	1.35e-09
JANFAI010000123.1	12	75.0	40	0	0	100.000	1.35e-09
JANFAI010000123.1	12	75.0	40	0	0	100.000	1.35e-09
JANFAI010000123.1	12	75.0	40	0	0	100.000	1.35e-09
JANFAI010000123.1	12	75.0	40	0	0	100.000	1.35e-09
JANFAI010000123.1	12	75.0	40	0	0	100.000	1.35e-09
JANFAI010000118.1	12	75.0	40	0	0	100.000	1.35e-09
JANFAI010000118.1	12	75.0	40	0	0	100.000	1.35e-09
JANFAI010000118.1	12	75.0	40	0	0	100.000	1.35e-09
JANFAI010000118.1	12	75.0	40	0	0	100.000	1.35e-09
JANFAI010000118.1	12	75.0	40	0	0	100.000	1.35e-09
JANFAI010000118.1	12	75.0	40	0	0	100.000	1.35e-09
JANFAI010000117.1	12	75.0	40	0	0	100.000	1.35e-09
JANFAI010000117.1	12	75.0	40	0	0	100.000	1.35e-09
JANFAI010000117.1	12	75.0	40	0	0	100.000	1.35e-09
JANFAI010000117.1	12	75.0	40	0	0	100.000	1.35e-09
JANFAI010000117.1	12	75.0	40	0	0	100.000	1.35e-09
JANFAI010000117.1	12	75.0	40	0	0	100.000	1.35e-09
JANFAI010000117.1	12	75.0	40	0	0	100.000	1.35e-09
JANFAI010000105.1	12	75.0	40	0	0	100.000	1.35e-09
JANFAI010000105.1	12	75.0	40	0	0	100.000	1.35e-09
JANFAI010000105.1	12	75.0	40	0	0	100.000	1.35e-09
JANFAI010000105.1	12	75.0	40	0	0	100.000	1.35e-09
JANFAI010000105.1	12	75.0	40	0	0	100.000	1.35e-09
JANFAI010000105.1	12	75.0	40	0	0	100.000	1.35e-09
JANFAI010000105.1	12	75.0	40	0	0	100.000	1.35e-09
JANFAI010000105.1	12	75.0	40	0	0	100.000	1.35e-09
JANFAI010000100.1	12	75.0	40	0	0	100.000	1.35e-09
JANFAI010000100.1	12	75.0	40	0	0	100.000	1.35e-09
JANFAI010000100.1	12	75.0	40	0	0	100.000	1.35e-09
JANFAI010000100.1	12	75.0	40	0	0	100.000	1.35e-09
JANFAI010000100.1	12	75.0	40	0	0	100.000	1.35e-09
JANFAI010000100.1	12	75.0	40	0	0	100.000	1.35e-09
JANFAI010000100.1	12	75.0	40	0	0	100.000	1.35e-09
JANFAI010000100.1	12	75.0	40	0	0	100.000	1.35e-09
JANFAI010000100.1	12	75.0	40	0	0	100.000	1.35e-09
JANFAI010000100.1	12	75.0	40	0	0	100.000	1.35e-09
JANFAI010000099.1	12	75.0	40	0	0	100.000	1.35e-09
JANFAI010000099.1	12	75.0	40	0	0	100.000	1.35e-09
JANFAI010000099.1	12	75.0	40	0	0	100.000	1.35e-09
JANFAI010000099.1	12	75.0	40	0	0	100.000	1.35e-09
JANFAI010000099.1	12	75.0	40	0	0	100.000	1.35e-09
JANFAI010000099.1	12	75.0	40	0	0	100.000	1.35e-09
JANFAI010000099.1	12	75.0	40	0	0	100.000	1.35e-09
JANFAI010000099.1	12	75.0	40	0	0	100.000	1.35e-09
JANFAI010000099.1	12	75.0	40	0	0	100.000	1.35e-09
JANFAI010000099.1	12	69.4	40	0	1	97.561	6.28e-08
JANFAI010000092.1	12	75.0	40	0	0	100.000	1.35e-09
JANFAI010000092.1	12	75.0	40	0	0	100.000	1.35e-09
JANFAI010000092.1	12	75.0	40	0	0	100.000	1.35e-09
JANFAI010000092.1	12	75.0	40	0	0	100.000	1.35e-09
JANFAI010000092.1	12	75.0	40	0	0	100.000	1.35e-09
JANFAI010000092.1	12	75.0	40	0	0	100.000	1.35e-09
JANFAI010000092.1	12	75.0	40	0	0	100.000	1.35e-09
JANFAI010000092.1	12	75.0	40	0	0	100.000	1.35e-09
JANFAI010000092.1	12	75.0	40	0	0	100.000	1.35e-09
JANFAI010000092.1	12	67.6	39	0	1	97.500	2.26e-07
JANFAI010000089.1	12	75.0	40	0	0	100.000	1.35e-09
JANFAI010000089.1	12	75.0	40	0	0	100.000	1.35e-09
JANFAI010000089.1	12	75.0	40	0	0	100.000	1.35e-09
JANFAI010000089.1	12	75.0	40	0	0	100.000	1.35e-09
JANFAI010000089.1	12	75.0	40	0	0	100.000	1.35e-09
JANFAI010000089.1	12	75.0	40	0	0	100.000	1.35e-09
JANFAI010000089.1	12	75.0	40	0	0	100.000	1.35e-09
JANFAI010000089.1	12	75.0	40	0	0	100.000	1.35e-09
JANFAI010000089.1	12	75.0	40	0	0	100.000	1.35e-09
JANFAI010000089.1	12	75.0	40	0	0	100.000	1.35e-09
JANFAI010000089.1	12	75.0	40	0	0	100.000	1.35e-09
JANFAI010000027.1	12	75.0	40	0	0	100.000	1.35e-09
JANFAI010000013.1	12	75.0	40	0	0	100.000	1.35e-09
JANFAI010000013.1	12	75.0	40	0	0	100.000	1.35e-09
JANFAI010000013.1	12	75.0	40	0	0	100.000	1.35e-09
JANFAI010000013.1	12	75.0	40	0	0	100.000	1.35e-09
JANFAI010000013.1	12	75.0	40	0	0	100.000	1.35e-09
JANFAI010000013.1	12	75.0	40	0	0	100.000	1.35e-09
JANFAI010000013.1	12	75.0	40	0	0	100.000	1.35e-09
JAMAGK010000163.1	25	75.0	43	0	1	97.727	1.35e-09
JAMAGK010000163.1	25	69.4	37	0	0	100.000	6.28e-08
MU399538.1	14	75.0	44	2	0	95.652	1.35e-09
UWZB01000485.1	12	75.0	40	0	0	100.000	1.35e-09
MU388581.1	14	75.0	44	2	0	95.652	1.35e-09
PNEM01000003.1	25	75.0	43	0	1	97.727	1.35e-09
PNEM01000003.1	25	69.4	37	0	0	100.000	6.28e-08
JNNX01000010.1	25	75.0	43	0	1	97.727	1.35e-09
JNNX01000010.1	25	69.4	37	0	0	100.000	6.28e-08
MU271288.1	12	75.0	40	0	0	100.000	1.35e-09
MU271204.1	12	75.0	40	0	0	100.000	1.35e-09
MU271204.1	12	75.0	40	0	0	100.000	1.35e-09
KN294063.1	27	75.0	42	1	0	97.674	1.35e-09
KN294063.1	27	75.0	42	1	0	97.674	1.35e-09
KN294063.1	27	75.0	42	1	0	97.674	1.35e-09
KN294063.1	27	75.0	42	1	0	97.674	1.35e-09
KN294063.1	27	71.3	42	2	0	95.455	1.75e-08
KN294063.1	27	71.3	42	2	0	95.455	1.75e-08
KN294063.1	27	71.3	42	2	0	95.455	1.75e-08
KN294063.1	27	71.3	42	2	0	95.455	1.75e-08
KN293998.1	27	75.0	42	1	0	97.674	1.35e-09
KN293998.1	27	75.0	42	1	0	97.674	1.35e-09
KN293998.1	27	75.0	42	1	0	97.674	1.35e-09
KN293998.1	27	71.3	42	2	0	95.455	1.75e-08
KN293998.1	27	71.3	42	2	0	95.455	1.75e-08
KN293998.1	27	71.3	42	2	0	95.455	1.75e-08
NW_015441018.1	27	75.0	42	1	0	97.674	1.35e-09
NW_015441018.1	27	75.0	42	1	0	97.674	1.35e-09
NW_015441018.1	27	75.0	42	1	0	97.674	1.35e-09
NW_015441018.1	27	75.0	42	1	0	97.674	1.35e-09
NW_015441018.1	27	71.3	42	2	0	95.455	1.75e-08
NW_015441018.1	27	71.3	42	2	0	95.455	1.75e-08
NW_015441018.1	27	71.3	42	2	0	95.455	1.75e-08
NW_015441018.1	27	71.3	42	2	0	95.455	1.75e-08
NW_015440953.1	27	75.0	42	1	0	97.674	1.35e-09
NW_015440953.1	27	75.0	42	1	0	97.674	1.35e-09
NW_015440953.1	27	75.0	42	1	0	97.674	1.35e-09
NW_015440953.1	27	71.3	42	2	0	95.455	1.75e-08
NW_015440953.1	27	71.3	42	2	0	95.455	1.75e-08
NW_015440953.1	27	71.3	42	2	0	95.455	1.75e-08
NW_025764283.1	25	75.0	43	0	1	97.727	1.35e-09
NW_025764283.1	25	69.4	37	0	0	100.000	6.28e-08
NW_011371389.1	27	75.0	42	1	0	97.674	1.35e-09
NW_011371389.1	27	75.0	42	1	0	97.674	1.35e-09
NW_011371389.1	27	75.0	42	1	0	97.674	1.35e-09
NW_011371389.1	27	75.0	42	1	0	97.674	1.35e-09
NW_011371389.1	27	75.0	42	1	0	97.674	1.35e-09
NW_011371389.1	27	75.0	42	1	0	97.674	1.35e-09
NW_011371389.1	27	73.1	41	1	0	97.619	4.86e-09
NW_011371389.1	27	71.3	42	2	0	95.455	1.75e-08
NW_011371389.1	27	71.3	42	2	0	95.455	1.75e-08
NW_011371389.1	27	71.3	42	2	0	95.455	1.75e-08
NW_011371389.1	27	71.3	42	2	0	95.455	1.75e-08
NW_011371389.1	27	71.3	42	2	0	95.455	1.75e-08
NW_011371389.1	27	71.3	42	2	0	95.455	1.75e-08
NW_011371389.1	27	71.3	42	2	0	95.455	1.75e-08
NW_011371365.1	27	75.0	42	1	0	97.674	1.35e-09
NW_011371365.1	27	75.0	42	1	0	97.674	1.35e-09
NW_011371365.1	27	75.0	42	1	0	97.674	1.35e-09
NW_011371365.1	27	71.3	42	2	0	95.455	1.75e-08
NW_011371365.1	27	71.3	42	2	0	95.455	1.75e-08
NW_011371365.1	27	71.3	42	2	0	95.455	1.75e-08
WBOJ01000007.1	26	73.1	43	2	0	95.556	4.86e-09
WBOJ01000007.1	26	73.1	43	2	0	95.556	4.86e-09
WBOJ01000007.1	26	69.4	39	1	0	97.500	6.28e-08
WBOJ01000007.1	26	69.4	39	1	0	97.500	6.28e-08
WBOJ01000007.1	26	65.8	42	2	1	93.333	8.13e-07
WBOJ01000006.1	26	73.1	43	2	0	95.556	4.86e-09
WBOJ01000006.1	26	73.1	43	2	0	95.556	4.86e-09
WBOJ01000006.1	26	73.1	43	2	0	95.556	4.86e-09
WBOJ01000006.1	26	69.4	39	1	0	97.500	6.28e-08
WBOJ01000006.1	26	69.4	39	1	0	97.500	6.28e-08
WBOJ01000006.1	26	69.4	39	1	0	97.500	6.28e-08
WBOJ01000005.1	25	73.1	43	2	0	95.556	4.86e-09
WBOJ01000005.1	25	73.1	43	2	0	95.556	4.86e-09
WBOJ01000005.1	25	73.1	43	2	0	95.556	4.86e-09
WBOJ01000005.1	25	69.4	37	0	0	100.000	6.28e-08
WBOJ01000005.1	25	69.4	37	0	0	100.000	6.28e-08
WBOJ01000005.1	25	69.4	37	0	0	100.000	6.28e-08
CM024083.1	25	73.1	43	2	0	95.556	4.86e-09
CM024083.1	25	73.1	43	2	0	95.556	4.86e-09
CM024083.1	25	69.4	37	0	0	100.000	6.28e-08
CM024083.1	25	69.4	37	0	0	100.000	6.28e-08
MUGI01000139.1	25	73.1	43	2	0	95.556	4.86e-09
MUGI01000139.1	25	69.4	37	0	0	100.000	6.28e-08
LXJU01000204.1	25	73.1	43	2	0	95.556	4.86e-09
LXJU01000204.1	25	69.4	37	0	0	100.000	6.28e-08
LXJU01000076.1	14	73.1	43	2	0	95.556	4.86e-09
LXJU01000057.1	14	73.1	43	2	0	95.556	4.86e-09
JAJNOH010000101.1	14	73.1	43	2	0	95.556	4.86e-09
MU382833.1	14	73.1	43	2	0	95.556	4.86e-09
SWKV01000528.1	26	73.1	43	2	0	95.556	4.86e-09
SWKV01000528.1	26	69.4	39	1	0	97.500	6.28e-08
JALIDW010000008.1	14	73.1	43	2	0	95.556	4.86e-09
JALIDW010000008.1	14	73.1	43	2	0	95.556	4.86e-09
JALIDW010000008.1	14	73.1	43	2	0	95.556	4.86e-09
BDMC01000020.1	14	73.1	43	2	0	95.556	4.86e-09
BDMC01000020.1	14	73.1	43	2	0	95.556	4.86e-09
QZWU01000269.1	12	73.1	39	0	0	100.000	4.86e-09
PUXE01000268.1	25	73.1	43	2	0	95.556	4.86e-09
PUXE01000268.1	25	69.4	37	0	0	100.000	6.28e-08
SMZM01001016.1	14	73.1	43	2	0	95.556	4.86e-09
CAJVNO010000062.1	25	73.1	43	2	0	95.556	4.86e-09
CAJVNO010000062.1	25	69.4	37	0	0	100.000	6.28e-08
MU377838.1	14	73.1	43	2	0	95.556	4.86e-09
PUHX01000265.1	26	73.1	43	2	0	95.556	4.86e-09
PUHX01000265.1	26	69.4	39	1	0	97.500	6.28e-08
SMZN01000661.1	14	73.1	43	2	0	95.556	4.86e-09
SMZN01000656.1	14	73.1	43	2	0	95.556	4.86e-09
SMZN01001435.1	14	73.1	43	2	0	95.556	4.86e-09
NXFW01000715.1	14	73.1	43	2	0	95.556	4.86e-09
MU279394.1	14	73.1	43	2	0	95.556	4.86e-09
JOWA01000106.1	16	73.1	48	3	1	92.308	4.86e-09
RFFF01001586.1	26	73.1	43	2	0	95.556	4.86e-09
RFFF01001586.1	26	69.4	39	1	0	97.500	6.28e-08
RFFF01000429.1	26	73.1	43	2	0	95.556	4.86e-09
RFFF01000429.1	26	69.4	39	1	0	97.500	6.28e-08
MUGH01000060.1	25	73.1	43	2	0	95.556	4.86e-09
MUGH01000060.1	25	69.4	37	0	0	100.000	6.28e-08
VSMA01000079.1	14	73.1	43	2	0	95.556	4.86e-09
VSMA01000079.1	14	73.1	43	2	0	95.556	4.86e-09
VSMA01000079.1	14	73.1	43	2	0	95.556	4.86e-09
VSMA01000079.1	14	73.1	43	2	0	95.556	4.86e-09
VSMA01000006.1	14	73.1	43	2	0	95.556	4.86e-09
VSMA01000020.1	14	73.1	43	2	0	95.556	4.86e-09
VFLP01000023.1	14	73.1	43	2	0	95.556	4.86e-09
NQIM01000722.1	14	73.1	43	2	0	95.556	4.86e-09
QGMG01002191.1	24	73.1	44	1	1	95.652	4.86e-09
QGMG01002191.1	24	58.4	31	0	0	100.000	1.36e-04
MU281467.1	14	73.1	43	2	0	95.556	4.86e-09
JAJKLE010000077.1	14	73.1	43	2	0	95.556	4.86e-09
JAJKLE010000027.1	14	73.1	43	2	0	95.556	4.86e-09
NJFT01000469.1	16	73.1	48	3	1	92.308	4.86e-09
NJFT01000314.1	16	73.1	48	3	1	92.308	4.86e-09
SCHM01000008.1	14	73.1	43	2	0	95.556	4.86e-09
SCHM01000008.1	14	73.1	43	2	0	95.556	4.86e-09
SCHM01000008.1	14	73.1	43	2	0	95.556	4.86e-09
SCHM01000008.1	14	73.1	43	2	0	95.556	4.86e-09
SCHM01000008.1	14	73.1	43	2	0	95.556	4.86e-09
JAJKLI010000006.1	14	73.1	43	2	0	95.556	4.86e-09
JAJKLI010000006.1	14	73.1	43	2	0	95.556	4.86e-09
JAJKLI010000006.1	14	73.1	43	2	0	95.556	4.86e-09
PKQL01000996.1	25	73.1	43	2	0	95.556	4.86e-09
PKQL01000996.1	25	69.4	37	0	0	100.000	6.28e-08
MU620229.1	14	73.1	43	2	0	95.556	4.86e-09
NGZP02000006.1	14	73.1	43	2	0	95.556	4.86e-09
NGZP02000006.1	14	73.1	43	2	0	95.556	4.86e-09
NGZP02000006.1	14	73.1	43	2	0	95.556	4.86e-09
NGZP02000006.1	14	73.1	43	2	0	95.556	4.86e-09
LHQR01000013.1	25	73.1	43	2	0	95.556	4.86e-09
LHQR01000013.1	25	69.4	37	0	0	100.000	6.28e-08
LHQR01000025.1	25	73.1	43	2	0	95.556	4.86e-09
LHQR01000025.1	25	69.4	37	0	0	100.000	6.28e-08
LHQR01000026.1	25	73.1	43	2	0	95.556	4.86e-09
LHQR01000026.1	25	69.4	37	0	0	100.000	6.28e-08
JAMAGY010000224.1	25	73.1	43	2	0	95.556	4.86e-09
JAMAGY010000224.1	25	69.4	37	0	0	100.000	6.28e-08
JH993682.1	26	73.1	43	2	0	95.556	4.86e-09
JH993682.1	26	69.4	39	1	0	97.500	6.28e-08
MU402249.1	14	73.1	43	2	0	95.556	4.86e-09
CAJVRB010000041.1	26	73.1	43	2	0	95.556	4.86e-09
CAJVRB010000041.1	26	73.1	43	2	0	95.556	4.86e-09
CAJVRB010000041.1	26	69.4	39	1	0	97.500	6.28e-08
CAJVRB010000041.1	26	69.4	39	1	0	97.500	6.28e-08
QVQW01000175.1	14	73.1	43	2	0	95.556	4.86e-09
MDDG01000036.1	25	73.1	43	2	0	95.556	4.86e-09
MDDG01000036.1	25	69.4	37	0	0	100.000	6.28e-08
JPLR01000049.1	27	73.1	43	2	0	95.556	4.86e-09
JPLR01000049.1	27	69.4	41	2	0	95.349	6.28e-08
MDYP01000171.1	25	73.1	43	2	0	95.556	4.86e-09
MDYP01000171.1	25	69.4	37	0	0	100.000	6.28e-08
JAGTJQ010000026.1	14	73.1	43	2	0	95.556	4.86e-09
JAGTJQ010000024.1	14	73.1	43	2	0	95.556	4.86e-09
JAGTJQ010000024.1	14	73.1	43	2	0	95.556	4.86e-09
JAGTJQ010000024.1	14	73.1	43	2	0	95.556	4.86e-09
JAGTJQ010000024.1	14	73.1	43	2	0	95.556	4.86e-09
JAGTJQ010000024.1	14	73.1	43	2	0	95.556	4.86e-09
JAGTJQ010000002.1	14	73.1	43	2	0	95.556	4.86e-09
JAGTJQ010000002.1	14	73.1	43	2	0	95.556	4.86e-09
JAASRZ010000049.1	26	73.1	43	2	0	95.556	4.86e-09
JAASRZ010000049.1	26	73.1	43	2	0	95.556	4.86e-09
JAASRZ010000049.1	26	73.1	43	2	0	95.556	4.86e-09
JAASRZ010000049.1	26	69.4	39	1	0	97.500	6.28e-08
JAASRZ010000049.1	26	69.4	39	1	0	97.500	6.28e-08
JAASRZ010000049.1	26	69.4	39	1	0	97.500	6.28e-08
JAJNNV010000016.1	14	73.1	43	2	0	95.556	4.86e-09
JAJNNV010000016.1	14	73.1	43	2	0	95.556	4.86e-09
JAJJXE010000013.1	20	73.1	56	6	2	87.500	4.86e-09
JAJJXE010000013.1	20	73.1	56	6	2	87.500	4.86e-09
JAJJXE010000013.1	20	73.1	56	6	2	87.500	4.86e-09
SNVC01000921.1	14	73.1	43	2	0	95.556	4.86e-09
JACSOR010000209.1	26	73.1	43	2	0	95.556	4.86e-09
JACSOR010000209.1	26	69.4	39	1	0	97.500	6.28e-08
CAJVRC010000795.1	14	73.1	43	2	0	95.556	4.86e-09
CAJVRC010000506.1	14	73.1	43	2	0	95.556	4.86e-09
CAJVRC010000275.1	26	73.1	43	2	0	95.556	4.86e-09
CAJVRC010000275.1	26	69.4	39	1	0	97.500	6.28e-08
CAJVRC010000095.1	25	73.1	43	2	0	95.556	4.86e-09
CAJVRC010000095.1	25	63.9	36	1	0	97.297	2.92e-06
JAKLNB010000448.1	26	73.1	43	2	0	95.556	4.86e-09
JAKLNB010000448.1	26	69.4	39	1	0	97.500	6.28e-08
JANFQT010000544.1	14	73.1	43	2	0	95.556	4.86e-09
MDYN01000221.1	28	73.1	43	2	0	95.556	4.86e-09
MDYN01000221.1	28	69.4	44	2	1	93.617	6.28e-08
QAGI01000420.1	26	73.1	43	2	0	95.556	4.86e-09
QAGI01000420.1	26	69.4	39	1	0	97.500	6.28e-08
MU280352.1	14	73.1	43	2	0	95.556	4.86e-09
JAJKKK010000175.1	14	73.1	43	2	0	95.556	4.86e-09
JAJKKK010000166.1	14	73.1	43	2	0	95.556	4.86e-09
JAJKKK010000166.1	14	73.1	43	2	0	95.556	4.86e-09
JAJKKK010000156.1	14	73.1	43	2	0	95.556	4.86e-09
JAJKKK010000156.1	14	73.1	43	2	0	95.556	4.86e-09
JAJKKK010000151.1	14	73.1	43	2	0	95.556	4.86e-09
JAJKKK010000151.1	14	73.1	43	2	0	95.556	4.86e-09
JAJKKK010000151.1	14	73.1	43	2	0	95.556	4.86e-09
JAJKKK010000150.1	14	73.1	43	2	0	95.556	4.86e-09
JAJKKK010000150.1	14	73.1	43	2	0	95.556	4.86e-09
JAJKKK010000150.1	14	73.1	43	2	0	95.556	4.86e-09
JAJKKK010000147.1	14	73.1	43	2	0	95.556	4.86e-09
JAJKKK010000147.1	14	73.1	43	2	0	95.556	4.86e-09
JAJKKK010000144.1	14	73.1	43	2	0	95.556	4.86e-09
JAJKKK010000107.1	14	73.1	43	2	0	95.556	4.86e-09
JACVQR010000011.1	25	73.1	43	2	0	95.556	4.86e-09
JACVQR010000011.1	25	69.4	37	0	0	100.000	6.28e-08
JANFQS010000991.1	25	73.1	43	2	0	95.556	4.86e-09
JANFQS010000991.1	25	69.4	37	0	0	100.000	6.28e-08
CADEBF010000002.1	14	73.1	43	2	0	95.556	4.86e-09
CADEBF010000002.1	14	73.1	43	2	0	95.556	4.86e-09
CADEBF010000002.1	14	73.1	43	2	0	95.556	4.86e-09
CADEBF010000002.1	14	73.1	43	2	0	95.556	4.86e-09
CADEBF010000002.1	14	73.1	43	2	0	95.556	4.86e-09
NCSK02000120.1	14	73.1	44	1	1	95.652	4.86e-09
JAGYVD010000008.1	14	73.1	43	2	0	95.556	4.86e-09
JAGYVD010000008.1	14	73.1	43	2	0	95.556	4.86e-09
JAGYVD010000008.1	14	73.1	43	2	0	95.556	4.86e-09
JAGYVD010000008.1	14	73.1	43	2	0	95.556	4.86e-09
JAGYVD010000008.1	14	73.1	43	2	0	95.556	4.86e-09
MU158090.1	26	73.1	43	2	0	95.556	4.86e-09
MU158090.1	26	69.4	39	1	0	97.500	6.28e-08
JAJKLA010000095.1	14	73.1	43	2	0	95.556	4.86e-09
JAJKLA010000093.1	14	73.1	43	2	0	95.556	4.86e-09
JAJKLA010000091.1	14	73.1	43	2	0	95.556	4.86e-09
JAJKLA010000091.1	14	73.1	43	2	0	95.556	4.86e-09
JAJKLA010000089.1	14	73.1	43	2	0	95.556	4.86e-09
JAJKLA010000089.1	14	73.1	43	2	0	95.556	4.86e-09
JAJKLA010000086.1	14	73.1	43	2	0	95.556	4.86e-09
JAJKLA010000086.1	14	73.1	43	2	0	95.556	4.86e-09
MU395579.1	14	73.1	43	2	0	95.556	4.86e-09
JNNR01000513.1	26	73.1	43	2	0	95.556	4.86e-09
JNNR01000513.1	26	69.4	39	1	0	97.500	6.28e-08
JAJNNY010000099.1	14	73.1	43	2	0	95.556	4.86e-09
JAJNNY010000099.1	14	73.1	43	2	0	95.556	4.86e-09
JAJNNY010000099.1	14	73.1	43	2	0	95.556	4.86e-09
JAJNNY010000099.1	14	73.1	43	2	0	95.556	4.86e-09
JAJNNY010000196.1	14	73.1	43	2	0	95.556	4.86e-09
JAJNNY010000162.1	14	73.1	43	2	0	95.556	4.86e-09
JAJNNY010000162.1	14	73.1	43	2	0	95.556	4.86e-09
JAJNNY010000156.1	14	73.1	43	2	0	95.556	4.86e-09
JAJNNY010000156.1	14	73.1	43	2	0	95.556	4.86e-09
JAJNNY010000153.1	14	73.1	43	2	0	95.556	4.86e-09
JAJNNY010000153.1	14	73.1	43	2	0	95.556	4.86e-09
JAJNNY010000128.1	14	73.1	43	2	0	95.556	4.86e-09
JAJNNY010000128.1	14	73.1	43	2	0	95.556	4.86e-09
JAJNNY010000128.1	14	73.1	43	2	0	95.556	4.86e-09
JAJNNY010000121.1	14	73.1	43	2	0	95.556	4.86e-09
JAJNNY010000121.1	14	73.1	43	2	0	95.556	4.86e-09
JAJNNY010000121.1	14	73.1	43	2	0	95.556	4.86e-09
JAJNNY010000121.1	14	73.1	43	2	0	95.556	4.86e-09
MDYO01000177.1	25	73.1	43	2	0	95.556	4.86e-09
MDYO01000177.1	25	69.4	37	0	0	100.000	6.28e-08
JAJKLH010000023.1	14	73.1	43	2	0	95.556	4.86e-09
JAJKLH010000023.1	14	73.1	43	2	0	95.556	4.86e-09
JAJKLH010000023.1	14	73.1	43	2	0	95.556	4.86e-09
JAJKLH010000023.1	14	73.1	43	2	0	95.556	4.86e-09
JADCQY010000035.1	26	73.1	43	2	0	95.556	4.86e-09
JADCQY010000035.1	26	69.4	39	1	0	97.500	6.28e-08
CAJVOY010000016.1	25	73.1	43	2	0	95.556	4.86e-09
CAJVOY010000016.1	25	69.4	37	0	0	100.000	6.28e-08
JAMAFK010000124.1	26	73.1	43	2	0	95.556	4.86e-09
JAMAFK010000124.1	26	69.4	39	1	0	97.500	6.28e-08
RAQS01003577.1	35	73.1	94	10	14	79.661	4.86e-09
JAHAQQ010000405.1	26	73.1	43	2	0	95.556	4.86e-09
JAHAQQ010000405.1	26	69.4	39	1	0	97.500	6.28e-08
JAMALG010000162.1	25	73.1	43	2	0	95.556	4.86e-09
JAMALG010000162.1	25	69.4	37	0	0	100.000	6.28e-08
SWKU01000089.1	25	73.1	43	2	0	95.556	4.86e-09
SWKU01000089.1	25	69.4	37	0	0	100.000	6.28e-08
JAETFV010000058.1	26	73.1	43	2	0	95.556	4.86e-09
JAETFV010000058.1	26	69.4	39	1	0	97.500	6.28e-08
JALAZP010000080.1	25	73.1	43	2	0	95.556	4.86e-09
JALAZP010000080.1	25	69.4	37	0	0	100.000	6.28e-08
JAFCIW010000005.1	26	73.1	43	2	0	95.556	4.86e-09
JAFCIW010000005.1	26	73.1	43	2	0	95.556	4.86e-09
JAFCIW010000005.1	26	73.1	43	2	0	95.556	4.86e-09
JAFCIW010000005.1	26	73.1	43	2	0	95.556	4.86e-09
JAFCIW010000005.1	26	73.1	43	2	0	95.556	4.86e-09
JAFCIW010000005.1	26	69.4	39	1	0	97.500	6.28e-08
JAFCIW010000005.1	26	69.4	39	1	0	97.500	6.28e-08
JAFCIW010000005.1	26	69.4	39	1	0	97.500	6.28e-08
JAFCIW010000005.1	26	69.4	39	1	0	97.500	6.28e-08
JAFCIW010000005.1	26	69.4	39	1	0	97.500	6.28e-08
JAJKLG010000009.1	14	73.1	44	1	1	95.652	4.86e-09
JAJKLG010000009.1	14	73.1	44	1	1	95.652	4.86e-09
JAJKLG010000012.1	14	73.1	44	1	1	95.652	4.86e-09
NPFG01002701.1	14	73.1	43	2	0	95.556	4.86e-09
QAGG01000433.1	26	73.1	43	2	0	95.556	4.86e-09
QAGG01000433.1	26	69.4	39	1	0	97.500	6.28e-08
MU394014.1	14	73.1	43	2	0	95.556	4.86e-09
MU394003.1	15	73.1	45	3	0	93.750	4.86e-09
JABFFI010000124.1	16	73.1	48	3	1	92.308	4.86e-09
MU279192.1	14	73.1	43	2	0	95.556	4.86e-09
MLQL01000163.1	26	73.1	43	2	0	95.556	4.86e-09
MLQL01000163.1	26	69.4	39	1	0	97.500	6.28e-08
CADCWX010000011.1	14	73.1	43	2	0	95.556	4.86e-09
CADCWX010000011.1	14	73.1	43	2	0	95.556	4.86e-09
CADCWX010000011.1	14	73.1	43	2	0	95.556	4.86e-09
CADCWX010000011.1	14	73.1	43	2	0	95.556	4.86e-09
JAFEVA010000190.1	26	73.1	43	2	0	95.556	4.86e-09
JAFEVA010000190.1	26	69.4	39	1	0	97.500	6.28e-08
JAJKLF010000105.1	14	73.1	44	1	1	95.652	4.86e-09
MUGJ01000069.1	25	73.1	43	2	0	95.556	4.86e-09
MUGJ01000069.1	25	69.4	37	0	0	100.000	6.28e-08
LLXE01000800.1	26	73.1	43	2	0	95.556	4.86e-09
LLXE01000800.1	26	69.4	39	1	0	97.500	6.28e-08
MU378713.1	14	73.1	43	2	0	95.556	4.86e-09
CACM01000378.1	25	73.1	43	2	0	95.556	4.86e-09
CACM01000378.1	25	69.4	37	0	0	100.000	6.28e-08
CACM01000378.1	25	69.4	37	0	0	100.000	6.28e-08
SMOB01001983.1	14	73.1	43	2	0	95.556	4.86e-09
SMOB01001644.1	14	73.1	43	2	0	95.556	4.86e-09
SMOB01001422.1	14	73.1	43	2	0	95.556	4.86e-09
MU376066.1	14	73.1	43	2	0	95.556	4.86e-09
JACSPC010000172.1	25	73.1	43	2	0	95.556	4.86e-09
JACSPC010000172.1	25	69.4	37	0	0	100.000	6.28e-08
CM002801.1	26	73.1	43	2	0	95.556	4.86e-09
CM002801.1	26	73.1	43	2	0	95.556	4.86e-09
CM002801.1	26	69.4	39	1	0	97.500	6.28e-08
CM002801.1	26	69.4	39	1	0	97.500	6.28e-08
MU624358.1	14	73.1	43	2	0	95.556	4.86e-09
QJOB01000465.1	14	73.1	43	2	0	95.556	4.86e-09
PQMF01000356.1	26	73.1	44	1	1	95.652	4.86e-09
PQMF01000356.1	26	69.4	39	1	0	97.500	6.28e-08
SNVB01001274.1	14	73.1	43	2	0	95.556	4.86e-09
SNVB01001265.1	14	73.1	43	2	0	95.556	4.86e-09
SNVB01001173.1	14	73.1	43	2	0	95.556	4.86e-09
SNVB01001088.1	14	73.1	43	2	0	95.556	4.86e-09
JACXYV010000053.1	26	73.1	43	2	0	95.556	4.86e-09
JACXYV010000053.1	26	69.4	39	1	0	97.500	6.28e-08
JACXYV010000053.1	26	62.1	38	1	1	95.000	1.05e-05
JACXYV010000051.1	26	73.1	43	2	0	95.556	4.86e-09
JACXYV010000051.1	26	69.4	39	1	0	97.500	6.28e-08
JACXYV010000051.1	26	67.6	43	2	1	93.478	2.26e-07
JACXYV010000050.1	26	73.1	43	2	0	95.556	4.86e-09
JACXYV010000050.1	26	73.1	43	2	0	95.556	4.86e-09
JACXYV010000050.1	26	69.4	39	1	0	97.500	6.28e-08
JACXYV010000050.1	26	63.9	36	1	0	97.297	2.92e-06
JACXYV010000048.1	25	73.1	43	2	0	95.556	4.86e-09
JACXYV010000048.1	25	73.1	43	2	0	95.556	4.86e-09
JACXYV010000048.1	25	69.4	37	0	0	100.000	6.28e-08
JACXYV010000048.1	25	62.1	36	0	1	97.297	1.05e-05
JACXYV010000047.1	26	73.1	43	2	0	95.556	4.86e-09
JACXYV010000047.1	26	73.1	43	2	0	95.556	4.86e-09
JACXYV010000047.1	26	69.4	39	1	0	97.500	6.28e-08
JACXYV010000047.1	26	69.4	39	1	0	97.500	6.28e-08
JACXYV010000046.1	26	73.1	43	2	0	95.556	4.86e-09
JACXYV010000046.1	26	73.1	43	2	0	95.556	4.86e-09
JACXYV010000046.1	26	69.4	39	1	0	97.500	6.28e-08
JACXYV010000046.1	26	69.4	39	1	0	97.500	6.28e-08
JACXYV010000045.1	26	73.1	43	2	0	95.556	4.86e-09
JACXYV010000045.1	26	73.1	43	2	0	95.556	4.86e-09
JACXYV010000045.1	26	73.1	43	2	0	95.556	4.86e-09
JACXYV010000045.1	26	69.4	39	1	0	97.500	6.28e-08
JACXYV010000045.1	26	69.4	39	1	0	97.500	6.28e-08
JACXYV010000044.1	26	73.1	43	2	0	95.556	4.86e-09
JACXYV010000044.1	26	73.1	43	2	0	95.556	4.86e-09
JACXYV010000044.1	26	69.4	39	1	0	97.500	6.28e-08
JACXYV010000044.1	26	69.4	39	1	0	97.500	6.28e-08
JACXYV010000043.1	25	73.1	43	2	0	95.556	4.86e-09
JACXYV010000043.1	25	73.1	43	2	0	95.556	4.86e-09
JACXYV010000043.1	25	69.4	37	0	0	100.000	6.28e-08
JACXYV010000043.1	25	69.4	37	0	0	100.000	6.28e-08
JACXYV010000043.1	25	69.4	37	0	0	100.000	6.28e-08
JACXYV010000042.1	25	73.1	43	2	0	95.556	4.86e-09
JACXYV010000042.1	25	73.1	43	2	0	95.556	4.86e-09
JACXYV010000042.1	25	69.4	37	0	0	100.000	6.28e-08
JACXYV010000042.1	25	69.4	37	0	0	100.000	6.28e-08
JACXYV010000041.1	25	73.1	43	2	0	95.556	4.86e-09
JACXYV010000041.1	25	73.1	43	2	0	95.556	4.86e-09
JACXYV010000041.1	25	73.1	43	2	0	95.556	4.86e-09
JACXYV010000041.1	25	69.4	37	0	0	100.000	6.28e-08
JACXYV010000041.1	25	69.4	37	0	0	100.000	6.28e-08
JACXYV010000041.1	25	69.4	37	0	0	100.000	6.28e-08
JACXYV010000040.1	26	73.1	43	2	0	95.556	4.86e-09
JACXYV010000040.1	26	73.1	43	2	0	95.556	4.86e-09
JACXYV010000040.1	26	73.1	43	2	0	95.556	4.86e-09
JACXYV010000040.1	26	69.4	39	1	0	97.500	6.28e-08
JACXYV010000040.1	26	69.4	39	1	0	97.500	6.28e-08
JACXYV010000040.1	26	69.4	39	1	0	97.500	6.28e-08
JACXYV010000039.1	26	73.1	43	2	0	95.556	4.86e-09
JACXYV010000039.1	26	73.1	43	2	0	95.556	4.86e-09
JACXYV010000039.1	26	73.1	43	2	0	95.556	4.86e-09
JACXYV010000039.1	26	69.4	39	1	0	97.500	6.28e-08
JACXYV010000039.1	26	69.4	39	1	0	97.500	6.28e-08
JACXYV010000039.1	26	69.4	39	1	0	97.500	6.28e-08
JACXYV010000038.1	26	73.1	43	2	0	95.556	4.86e-09
JACXYV010000038.1	26	73.1	43	2	0	95.556	4.86e-09
JACXYV010000038.1	26	69.4	39	1	0	97.500	6.28e-08
JACXYV010000034.1	26	73.1	43	2	0	95.556	4.86e-09
JACXYV010000034.1	26	73.1	43	2	0	95.556	4.86e-09
JACXYV010000034.1	26	73.1	43	2	0	95.556	4.86e-09
JACXYV010000034.1	26	69.4	39	1	0	97.500	6.28e-08
JACXYV010000034.1	26	69.4	39	1	0	97.500	6.28e-08
JACXYV010000034.1	26	69.4	39	1	0	97.500	6.28e-08
JACXYV010000033.1	26	73.1	43	2	0	95.556	4.86e-09
JACXYV010000033.1	26	73.1	43	2	0	95.556	4.86e-09
JACXYV010000033.1	26	73.1	43	2	0	95.556	4.86e-09
JACXYV010000033.1	26	73.1	43	2	0	95.556	4.86e-09
JACXYV010000033.1	26	69.4	39	1	0	97.500	6.28e-08
JACXYV010000033.1	26	69.4	39	1	0	97.500	6.28e-08
JACXYV010000033.1	26	69.4	39	1	0	97.500	6.28e-08
JACXYV010000033.1	26	69.4	39	1	0	97.500	6.28e-08
JACXYV010000031.1	25	73.1	43	2	0	95.556	4.86e-09
JACXYV010000031.1	25	73.1	43	2	0	95.556	4.86e-09
JACXYV010000031.1	25	73.1	43	2	0	95.556	4.86e-09
JACXYV010000031.1	25	73.1	43	2	0	95.556	4.86e-09
JACXYV010000031.1	25	73.1	43	2	0	95.556	4.86e-09
JACXYV010000031.1	25	69.4	37	0	0	100.000	6.28e-08
JACXYV010000031.1	25	69.4	37	0	0	100.000	6.28e-08
JACXYV010000031.1	25	69.4	37	0	0	100.000	6.28e-08
JACXYV010000031.1	25	69.4	37	0	0	100.000	6.28e-08
JACXYV010000031.1	25	69.4	37	0	0	100.000	6.28e-08
JACXYV010000030.1	25	73.1	43	2	0	95.556	4.86e-09
JACXYV010000030.1	25	73.1	43	2	0	95.556	4.86e-09
JACXYV010000030.1	25	73.1	43	2	0	95.556	4.86e-09
JACXYV010000030.1	25	73.1	43	2	0	95.556	4.86e-09
JACXYV010000030.1	25	73.1	43	2	0	95.556	4.86e-09
JACXYV010000030.1	25	73.1	43	2	0	95.556	4.86e-09
JACXYV010000030.1	25	73.1	43	2	0	95.556	4.86e-09
JACXYV010000030.1	25	69.4	37	0	0	100.000	6.28e-08
JACXYV010000030.1	25	69.4	37	0	0	100.000	6.28e-08
JACXYV010000030.1	25	69.4	37	0	0	100.000	6.28e-08
JACXYV010000030.1	25	69.4	37	0	0	100.000	6.28e-08
JACXYV010000030.1	25	69.4	37	0	0	100.000	6.28e-08
JACXYV010000030.1	25	69.4	37	0	0	100.000	6.28e-08
JACXYV010000030.1	25	69.4	37	0	0	100.000	6.28e-08
JACXYV010000030.1	25	69.4	37	0	0	100.000	6.28e-08
JACXYV010000030.1	25	67.6	43	2	1	93.478	2.26e-07
JACXYV010000016.1	25	73.1	43	2	0	95.556	4.86e-09
JACXYV010000016.1	25	69.4	37	0	0	100.000	6.28e-08
JABCSE010000029.1	25	73.1	43	2	0	95.556	4.86e-09
JABCSE010000029.1	25	69.4	37	0	0	100.000	6.28e-08
SRQG01000754.1	26	73.1	43	2	0	95.556	4.86e-09
SRQG01000754.1	26	69.4	39	1	0	97.500	6.28e-08
MU388921.1	14	73.1	43	2	0	95.556	4.86e-09
JADKYC010000407.1	14	73.1	43	2	0	95.556	4.86e-09
MU383305.1	14	73.1	43	2	0	95.556	4.86e-09
PTJQ01379983.1	14	73.1	43	2	0	95.556	4.86e-09
PTJQ01002843.1	27	73.1	72	9	6	82.759	4.86e-09
CP064815.1	25	73.1	43	2	0	95.556	4.86e-09
CP064815.1	25	56.5	34	2	0	94.444	4.89e-04
CP064813.1	24	73.1	41	1	0	97.619	4.86e-09
CP064813.1	24	56.5	34	2	0	94.444	4.89e-04
CP064812.1	25	73.1	43	2	0	95.556	4.86e-09
CP064812.1	25	73.1	41	1	0	97.619	4.86e-09
CP064812.1	25	73.1	41	1	0	97.619	4.86e-09
CP064812.1	25	73.1	41	1	0	97.619	4.86e-09
CP064812.1	25	73.1	41	1	0	97.619	4.86e-09
CP064812.1	25	56.5	34	2	0	94.444	4.89e-04
CP064812.1	25	56.5	34	2	0	94.444	4.89e-04
CP064812.1	25	56.5	34	2	0	94.444	4.89e-04
CP064812.1	25	56.5	34	2	0	94.444	4.89e-04
CP064812.1	25	56.5	34	2	0	94.444	4.89e-04
JAJLYQ010000099.1	14	73.1	43	2	0	95.556	4.86e-09
JAJLYQ010000099.1	14	73.1	43	2	0	95.556	4.86e-09
JAJLYQ010000099.1	14	73.1	43	2	0	95.556	4.86e-09
JAJLYQ010000054.1	14	73.1	43	2	0	95.556	4.86e-09
JAJLYQ010000054.1	14	73.1	43	2	0	95.556	4.86e-09
JAJLYQ010000025.1	14	73.1	43	2	0	95.556	4.86e-09
JAJLYQ010000025.1	14	73.1	43	2	0	95.556	4.86e-09
JAJLYQ010000025.1	14	73.1	43	2	0	95.556	4.86e-09
JAJLYQ010000025.1	14	73.1	43	2	0	95.556	4.86e-09
JAJLYQ010000113.1	14	73.1	43	2	0	95.556	4.86e-09
JAJLYQ010000113.1	14	73.1	43	2	0	95.556	4.86e-09
JAJLYQ010000104.1	14	73.1	43	2	0	95.556	4.86e-09
JAJLYQ010000104.1	14	73.1	43	2	0	95.556	4.86e-09
JAJLYQ010000104.1	14	73.1	43	2	0	95.556	4.86e-09
JAJKLD010000007.1	14	73.1	43	2	0	95.556	4.86e-09
JAJKLD010000007.1	14	73.1	43	2	0	95.556	4.86e-09
JAJKLD010000007.1	14	73.1	43	2	0	95.556	4.86e-09
JAJKLD010000007.1	14	73.1	43	2	0	95.556	4.86e-09
SMZL01001048.1	14	73.1	43	2	0	95.556	4.86e-09
CAKMRK010000230.1	25	73.1	43	2	0	95.556	4.86e-09
CAKMRK010000230.1	25	69.4	37	0	0	100.000	6.28e-08
CADCXB010000086.1	14	73.1	43	2	0	95.556	4.86e-09
CADCXB010000086.1	14	73.1	43	2	0	95.556	4.86e-09
CADCXB010000085.1	14	73.1	43	2	0	95.556	4.86e-09
CADCXB010000085.1	14	73.1	43	2	0	95.556	4.86e-09
CADCXB010000030.1	14	73.1	43	2	0	95.556	4.86e-09
CADCXB010000030.1	14	73.1	43	2	0	95.556	4.86e-09
CADCXB010000030.1	14	73.1	43	2	0	95.556	4.86e-09
CADCXB010000030.1	14	73.1	43	2	0	95.556	4.86e-09
CADCXB010000030.1	14	73.1	43	2	0	95.556	4.86e-09
CADCXB010000030.1	14	73.1	43	2	0	95.556	4.86e-09
CADCXB010000030.1	14	73.1	43	2	0	95.556	4.86e-09
CADCXB010000017.1	14	73.1	43	2	0	95.556	4.86e-09
CADCXB010000017.1	14	73.1	43	2	0	95.556	4.86e-09
QGMK01001175.1	24	73.1	44	1	1	95.652	4.86e-09
QGMK01001175.1	24	58.4	31	0	0	100.000	1.36e-04
NW_026054762.1	14	73.1	43	2	0	95.556	4.86e-09
NW_026054762.1	14	73.1	43	2	0	95.556	4.86e-09
NW_026054762.1	14	73.1	43	2	0	95.556	4.86e-09
NW_026054762.1	14	73.1	43	2	0	95.556	4.86e-09
NW_024067592.1	25	73.1	43	2	0	95.556	4.86e-09
NW_024067592.1	25	69.4	37	0	0	100.000	6.28e-08
NW_014574576.1	26	73.1	43	2	0	95.556	4.86e-09
NW_014574576.1	26	69.4	39	1	0	97.500	6.28e-08
NW_026055304.1	26	73.1	43	2	0	95.556	4.86e-09
NW_026055304.1	26	69.4	39	1	0	97.500	6.28e-08
NW_026054719.1	25	73.1	43	2	0	95.556	4.86e-09
NW_026054719.1	25	69.4	37	0	0	100.000	6.28e-08
NW_024469302.1	25	73.1	43	2	0	95.556	4.86e-09
NW_024469302.1	25	69.4	37	0	0	100.000	6.28e-08
NC_052377.1	25	73.1	43	2	0	95.556	4.86e-09
NC_052377.1	25	56.5	34	2	0	94.444	4.89e-04
NC_052375.1	24	73.1	41	1	0	97.619	4.86e-09
NC_052375.1	24	56.5	34	2	0	94.444	4.89e-04
NC_052374.1	25	73.1	43	2	0	95.556	4.86e-09
NC_052374.1	25	73.1	41	1	0	97.619	4.86e-09
NC_052374.1	25	73.1	41	1	0	97.619	4.86e-09
NC_052374.1	25	73.1	41	1	0	97.619	4.86e-09
NC_052374.1	25	73.1	41	1	0	97.619	4.86e-09
NC_052374.1	25	56.5	34	2	0	94.444	4.89e-04
NC_052374.1	25	56.5	34	2	0	94.444	4.89e-04
NC_052374.1	25	56.5	34	2	0	94.444	4.89e-04
NC_052374.1	25	56.5	34	2	0	94.444	4.89e-04
NC_052374.1	25	56.5	34	2	0	94.444	4.89e-04
NW_025763569.1	14	73.1	43	2	0	95.556	4.86e-09
NW_025763567.1	14	73.1	43	2	0	95.556	4.86e-09
NW_025763567.1	14	73.1	43	2	0	95.556	4.86e-09
NW_025763567.1	14	73.1	43	2	0	95.556	4.86e-09
NW_025763567.1	14	73.1	43	2	0	95.556	4.86e-09
NW_025763567.1	14	73.1	43	2	0	95.556	4.86e-09
NW_025763545.1	14	73.1	43	2	0	95.556	4.86e-09
NW_025763545.1	14	73.1	43	2	0	95.556	4.86e-09
NW_024467419.1	25	73.1	43	2	0	95.556	4.86e-09
NW_024467419.1	25	69.4	37	0	0	100.000	6.28e-08
NW_024467431.1	25	73.1	43	2	0	95.556	4.86e-09
NW_024467431.1	25	69.4	37	0	0	100.000	6.28e-08
NW_024467432.1	25	73.1	43	2	0	95.556	4.86e-09
NW_024467432.1	25	69.4	37	0	0	100.000	6.28e-08
NW_025953564.1	14	73.1	43	2	0	95.556	4.86e-09
NW_015971807.1	16	73.1	48	3	1	92.308	4.86e-09
NW_019173481.1	25	73.1	43	2	0	95.556	4.86e-09
NW_019173481.1	25	69.4	37	0	0	100.000	6.28e-08
NW_019173353.1	14	73.1	43	2	0	95.556	4.86e-09
NW_019173334.1	14	73.1	43	2	0	95.556	4.86e-09
