# Supplementary material for: Using nanopore sequencing to identify fungi from clinical samples with high phylogenetic resolution
Source: Sci Rep. 2023 Jun 16;13:9785. doi: 10.1038/s41598-023-37016-0 (PMC10275880; doi:10.1038/s41598-023-37016-0)
Supplement: Supplementary file 1 — Supplementary Information. [file 41598_2023_37016_MOESM1_ESM.zip › Supplementary_Information/Supplementary_Data/Data_S5_Mock_blast/query/Mock_RGN5_8.fasta]

>RCA95m_8
CAAGGTTTCCGTAGGTGAACCTGCGGAAGGATCATTAGCGCGCAGGCCGGAGGCTGGCCCCCCACGATAGGGCCAAACGTCCGTCAGGGGTGAGCAGATGTGCGCCGGCCGTACCGCCCCATTCTTGTCTACATTACTCGGTTGCCTCGGCGGGCCGCGCTCTCCCAGGAGAGCCGTTCGGCGAGCCTCTCTTTAGTGGCTAAACGCTGGACCGCGCCCGCCGGAGGACAGACGCAAAAAAATTCTTTCAGAAGAGCTGTCAGTCTGAGCGTTAGCAAGCAAAAATCAGTTAAAACTTTCAACAACGGATCTCTTGGTTCCGGCATCGATGAAGAACGCAGCGAAATGCGATAAGTAATGTGAATTGCAGAATTCCGTGAATCATCGAATCTTTGAACGCACATTGCGCCCCCTGGCATTCCGGGGGGCATGCCTGTTCGAGCGTCATTTCAGCCCCTCAAGCCCGGCTTGTGTGATGGACGACCGTCCGGCGCCCCCGTCTTTGGGGGTGCGGGACGCGCCCGAAAAGCAGTGGCCAGGCCGCGATTCCGGCTTCCTAGGCGAATGGGCAACAAACCAGCGCCTCCAGGACCGGCCGCCCTGGCCTCAAAATCTGTTTTATACTTATCAGGTTGACCTCGGATCAGGTAGGGATACCCGCTGAACTTAAGCATATCAATAAGCGGAGGAAAAGAAACCAACAGGGATTGCCCCAGTAACGGCGAGTGAAGCGGCAAGAGCTCAAATTTGAAATCTGGCCTCCCCCGGGGGGCCCGAGTTGTAATTTGCAGAGGATGCTTCGGGTGCGGCCGCCGTCTAAGTTCCTTGGAACAGGACGTCAGAGAGGGTGAGAATCCCGTCTTGGGCGGGCGGTCCGCGCCCGTGTGAAGCTCCTTCGACGAGTCGAGTTGTTTGGGAATGCAGCTCTAAGCGGGTGGTAAATTTCATCTAAAGCTAAATATTGGCCGGAGACCGATAGCGCACAAGTAGAGTGATCGAAAGGTTAAAAGCACCTTGAAAAGGGAGTTAAACAGCACGTGAAATTGTTGAAAGGGAAGCGCTTGCGGCCAGACTCGGGGGCGGGGTTCAGCGGGTGCTCGTCGCCCGTGTACTCCTCGTCTCCCGGGCCAGCATCAGTTTCGACGGCCGGTCAAAGGCCCCCGGAATGTGTCGTCTCTCGGGACGTCTTATAGCCGGGGGTGCAATGCGGCCCGTCGGGACTGAGGAACGCGCTCCGGCTCGGATGCTGGCGTAATGGCCGTAAGCGGCCCGTCTTGAAACACGGACCAAGGAGTCTAACATCCACGCGAGTGTTCGGGTGTCAAACCCGTGCGCGCAGTGAAAGCGAACGGAGGTGGGAGCCTTAGGGCGCACCATCGACCGATCCTGAAGTCTTCGGATGGATTTGAGTAGGAGCGTGGCCGTTGGGACCCGAAAGATGGTGAACTATGCCTGAATAGGGTGAAGCCAGAGGAAACTCTGGTGGAGGCTCGCAGCGGTTCTGACGTGCAAATCGATCGTCAAATTTGGGCATAGGGGCGAAAGACTAATCGAACCATCTAGTAGCTGGTTCCTGCCGAAGTTTCCCTCAGGATAGCAGTGACGAGATTCCAGTTTTATGAGGTAAAGCGAATGATTAGAGGCCTTGGGGATGAAACATCCTTAACCTATTCTCAAACTTTAAATATGTAAGAAGTCCTTGTTTCTTAAGTGAACGTGGGCACTAGAATGGAACGTCACTAGTGGGCCATTTTTGGTAAGCAGAACTGGCGATGCGGGATGAACCGAACGCGAGGTTAAGGTGCCGGAATGCACGCTCATCAGACACCACAAAAGGTGTTAGTTCATCTAGACAGCCCGACGGTGGCCATGGAAGTCGGAATCCGCTAAGGAGTGTGTAACAACTCACGGGCCGAATGAACTAGCCCTGAAAATGGATGGCGCTCAAGCGTGCTACCCATACCTCGCCGCCGGGGTTGAAATGACGCCCCGGCGAGTAGGCAGGCGTGGAGGTCCGTGACGAAGCCCTGGGGGTGACCCCGGGTCGAACGGCCTCTAGTGCAGATCTTGGTGGTAGTAGCAAATACTCAAATGAGAACTTTGAGGACTGAAGTGGGGAAAGGTTCCATGTGAACAGCAGTTGGACATGGGTTAGTCGATCCTAAGGCATAGGGTAGTTCCGATTGCATGTGCGCCCTGGTGCGCCGTCAGCCGAAAGGGAAGCCGGTTAAGATTCCGGCACCTGGATGTGGATTCTCCACGGCAACGTAACTGAACGCGGAGACGTCGGCGGGGGTCTTGGGAAGAGTTATCTTTTCTTCTTGACGGCCTGTCACCCTGAAATCGGTTTGTCCGGAGCTAGGGTTCAACGGCCGGCAGAGCGCCGCACCTTTGCGGCGTCCGGCGTGCCCCCGACGACCCTTGAAAATCCGCGGGAAGGAATAGTTTTCACGCCAGGTCGTACTCATAACCGCAGCAGGTCTCCAAGGTGAAAAGCCTCTAGTTGATAGAACAATGTAGATAAGGGAAGTCGGCAAAATAGATCCGTAACTTCGGGAAAAGGATTGGCTCTAAGGGTCGGGCGCGTTGGGCCTTGGGCGGAGGCCCTCGAGGCAGGATGGCACTAGCCGGGAGACCGGCCGGCGCCGCCCAGCATCGGGGCGCGGACGCCCTCGGCAGGCCTCTGGCCGTCCGGCGCGCGCTTAACGACCAACTTAGAACTGGTACGGACAAGGGGAAT
