# Supplementary material for: Using nanopore sequencing to identify fungi from clinical samples with high phylogenetic resolution
Source: Sci Rep. 2023 Jun 16;13:9785. doi: 10.1038/s41598-023-37016-0 (PMC10275880; doi:10.1038/s41598-023-37016-0)
Supplement: Supplementary file 1 — Supplementary Information. [file 41598_2023_37016_MOESM1_ESM.zip › Supplementary_Information/Supplementary_Data/Data_S3_depth/results/RGN3_d300_fmt6.txt]

2a6ef44b-ad41-4a8e-ba21-e0c197ba7dab	NT_166520.1	100	2760	1494	0	0	100.000	0.0
2a6ef44b-ad41-4a8e-ba21-e0c197ba7dab	NT_166520.1	100	2760	1494	0	0	100.000	0.0
2a6ef44b-ad41-4a8e-ba21-e0c197ba7dab	NT_166520.1	100	2760	1494	0	0	100.000	0.0
2a6ef44b-ad41-4a8e-ba21-e0c197ba7dab	NT_166520.1	100	2407	1303	0	0	100.000	0.0
2a6ef44b-ad41-4a8e-ba21-e0c197ba7dab	NT_166520.1	100	1037	561	0	0	100.000	0.0
2a6ef44b-ad41-4a8e-ba21-e0c197ba7dab_2	NT_166520.1	100	2760	1494	0	0	100.000	0.0
2a6ef44b-ad41-4a8e-ba21-e0c197ba7dab_2	NT_166520.1	100	2760	1494	0	0	100.000	0.0
2a6ef44b-ad41-4a8e-ba21-e0c197ba7dab_2	NT_166520.1	100	2760	1494	0	0	100.000	0.0
2a6ef44b-ad41-4a8e-ba21-e0c197ba7dab_2	NT_166520.1	100	2407	1303	0	0	100.000	0.0
2a6ef44b-ad41-4a8e-ba21-e0c197ba7dab_2	NT_166520.1	100	1037	561	0	0	100.000	0.0
2a6ef44b-ad41-4a8e-ba21-e0c197ba7dab_3	NT_166520.1	100	2760	1494	0	0	100.000	0.0
2a6ef44b-ad41-4a8e-ba21-e0c197ba7dab_3	NT_166520.1	100	2760	1494	0	0	100.000	0.0
2a6ef44b-ad41-4a8e-ba21-e0c197ba7dab_3	NT_166520.1	100	2760	1494	0	0	100.000	0.0
2a6ef44b-ad41-4a8e-ba21-e0c197ba7dab_3	NT_166520.1	100	2407	1303	0	0	100.000	0.0
2a6ef44b-ad41-4a8e-ba21-e0c197ba7dab_3	NT_166520.1	100	1037	561	0	0	100.000	0.0
2a6ef44b-ad41-4a8e-ba21-e0c197ba7dab_4	NT_166520.1	100	2760	1494	0	0	100.000	0.0
2a6ef44b-ad41-4a8e-ba21-e0c197ba7dab_4	NT_166520.1	100	2760	1494	0	0	100.000	0.0
2a6ef44b-ad41-4a8e-ba21-e0c197ba7dab_4	NT_166520.1	100	2760	1494	0	0	100.000	0.0
2a6ef44b-ad41-4a8e-ba21-e0c197ba7dab_4	NT_166520.1	100	2407	1303	0	0	100.000	0.0
2a6ef44b-ad41-4a8e-ba21-e0c197ba7dab_4	NT_166520.1	100	1037	561	0	0	100.000	0.0
2a6ef44b-ad41-4a8e-ba21-e0c197ba7dab_5	NT_166520.1	100	2754	1494	0	1	99.933	0.0
2a6ef44b-ad41-4a8e-ba21-e0c197ba7dab_5	NT_166520.1	100	2754	1494	0	1	99.933	0.0
2a6ef44b-ad41-4a8e-ba21-e0c197ba7dab_5	NT_166520.1	100	2754	1494	0	1	99.933	0.0
2a6ef44b-ad41-4a8e-ba21-e0c197ba7dab_5	NT_166520.1	100	2401	1303	0	1	99.923	0.0
2a6ef44b-ad41-4a8e-ba21-e0c197ba7dab_5	NT_166520.1	100	1037	561	0	0	100.000	0.0
2a6ef44b-ad41-4a8e-ba21-e0c197ba7dab_6	NT_166520.1	100	2760	1494	0	0	100.000	0.0
2a6ef44b-ad41-4a8e-ba21-e0c197ba7dab_6	NT_166520.1	100	2760	1494	0	0	100.000	0.0
2a6ef44b-ad41-4a8e-ba21-e0c197ba7dab_6	NT_166520.1	100	2760	1494	0	0	100.000	0.0
2a6ef44b-ad41-4a8e-ba21-e0c197ba7dab_6	NT_166520.1	100	2407	1303	0	0	100.000	0.0
2a6ef44b-ad41-4a8e-ba21-e0c197ba7dab_6	NT_166520.1	100	1037	561	0	0	100.000	0.0
2a6ef44b-ad41-4a8e-ba21-e0c197ba7dab_7	NT_166520.1	100	2760	1494	0	0	100.000	0.0
2a6ef44b-ad41-4a8e-ba21-e0c197ba7dab_7	NT_166520.1	100	2760	1494	0	0	100.000	0.0
2a6ef44b-ad41-4a8e-ba21-e0c197ba7dab_7	NT_166520.1	100	2760	1494	0	0	100.000	0.0
2a6ef44b-ad41-4a8e-ba21-e0c197ba7dab_7	NT_166520.1	100	2407	1303	0	0	100.000	0.0
2a6ef44b-ad41-4a8e-ba21-e0c197ba7dab_7	NT_166520.1	100	1037	561	0	0	100.000	0.0
2a6ef44b-ad41-4a8e-ba21-e0c197ba7dab_8	NT_166520.1	100	2760	1494	0	0	100.000	0.0
2a6ef44b-ad41-4a8e-ba21-e0c197ba7dab_8	NT_166520.1	100	2760	1494	0	0	100.000	0.0
2a6ef44b-ad41-4a8e-ba21-e0c197ba7dab_8	NT_166520.1	100	2760	1494	0	0	100.000	0.0
2a6ef44b-ad41-4a8e-ba21-e0c197ba7dab_8	NT_166520.1	100	2407	1303	0	0	100.000	0.0
2a6ef44b-ad41-4a8e-ba21-e0c197ba7dab_8	NT_166520.1	100	1037	561	0	0	100.000	0.0
2a6ef44b-ad41-4a8e-ba21-e0c197ba7dab_9	NT_166520.1	100	2760	1494	0	0	100.000	0.0
2a6ef44b-ad41-4a8e-ba21-e0c197ba7dab_9	NT_166520.1	100	2760	1494	0	0	100.000	0.0
2a6ef44b-ad41-4a8e-ba21-e0c197ba7dab_9	NT_166520.1	100	2760	1494	0	0	100.000	0.0
2a6ef44b-ad41-4a8e-ba21-e0c197ba7dab_9	NT_166520.1	100	2407	1303	0	0	100.000	0.0
2a6ef44b-ad41-4a8e-ba21-e0c197ba7dab_9	NT_166520.1	100	1037	561	0	0	100.000	0.0
2a6ef44b-ad41-4a8e-ba21-e0c197ba7dab_10	NT_166520.1	100	2760	1494	0	0	100.000	0.0
2a6ef44b-ad41-4a8e-ba21-e0c197ba7dab_10	NT_166520.1	100	2760	1494	0	0	100.000	0.0
2a6ef44b-ad41-4a8e-ba21-e0c197ba7dab_10	NT_166520.1	100	2760	1494	0	0	100.000	0.0
2a6ef44b-ad41-4a8e-ba21-e0c197ba7dab_10	NT_166520.1	100	2407	1303	0	0	100.000	0.0
2a6ef44b-ad41-4a8e-ba21-e0c197ba7dab_10	NT_166520.1	100	1037	561	0	0	100.000	0.0
