# Supplementary material for: Using nanopore sequencing to identify fungi from clinical samples with high phylogenetic resolution
Source: Sci Rep. 2023 Jun 16;13:9785. doi: 10.1038/s41598-023-37016-0 (PMC10275880; doi:10.1038/s41598-023-37016-0)
Supplement: Supplementary file 1 — Supplementary Information. [file 41598_2023_37016_MOESM1_ESM.zip › Supplementary_Information/Supplementary_Data/Data_S3_depth/results/RGN2_d500_fmt6.txt]

afc2d3f0-b96c-43e7-a9e3-8841a4173ec6	NT_166520.1	100	1083	586	0	0	100.000	0.0
afc2d3f0-b96c-43e7-a9e3-8841a4173ec6	NT_166520.1	100	1083	586	0	0	100.000	0.0
afc2d3f0-b96c-43e7-a9e3-8841a4173ec6	NT_166520.1	100	1083	586	0	0	100.000	0.0
afc2d3f0-b96c-43e7-a9e3-8841a4173ec6	NT_166520.1	100	1083	586	0	0	100.000	0.0
afc2d3f0-b96c-43e7-a9e3-8841a4173ec6_2	NT_166520.1	100	1083	586	0	0	100.000	0.0
afc2d3f0-b96c-43e7-a9e3-8841a4173ec6_2	NT_166520.1	100	1083	586	0	0	100.000	0.0
afc2d3f0-b96c-43e7-a9e3-8841a4173ec6_2	NT_166520.1	100	1083	586	0	0	100.000	0.0
afc2d3f0-b96c-43e7-a9e3-8841a4173ec6_2	NT_166520.1	100	1083	586	0	0	100.000	0.0
afc2d3f0-b96c-43e7-a9e3-8841a4173ec6_3	NT_166520.1	100	1083	586	0	0	100.000	0.0
afc2d3f0-b96c-43e7-a9e3-8841a4173ec6_3	NT_166520.1	100	1083	586	0	0	100.000	0.0
afc2d3f0-b96c-43e7-a9e3-8841a4173ec6_3	NT_166520.1	100	1083	586	0	0	100.000	0.0
afc2d3f0-b96c-43e7-a9e3-8841a4173ec6_3	NT_166520.1	100	1083	586	0	0	100.000	0.0
afc2d3f0-b96c-43e7-a9e3-8841a4173ec6_4	NT_166520.1	100	1083	586	0	0	100.000	0.0
afc2d3f0-b96c-43e7-a9e3-8841a4173ec6_4	NT_166520.1	100	1083	586	0	0	100.000	0.0
afc2d3f0-b96c-43e7-a9e3-8841a4173ec6_4	NT_166520.1	100	1083	586	0	0	100.000	0.0
afc2d3f0-b96c-43e7-a9e3-8841a4173ec6_4	NT_166520.1	100	1083	586	0	0	100.000	0.0
afc2d3f0-b96c-43e7-a9e3-8841a4173ec6_5	NT_166520.1	100	1083	586	0	0	100.000	0.0
afc2d3f0-b96c-43e7-a9e3-8841a4173ec6_5	NT_166520.1	100	1083	586	0	0	100.000	0.0
afc2d3f0-b96c-43e7-a9e3-8841a4173ec6_5	NT_166520.1	100	1083	586	0	0	100.000	0.0
afc2d3f0-b96c-43e7-a9e3-8841a4173ec6_5	NT_166520.1	100	1083	586	0	0	100.000	0.0
afc2d3f0-b96c-43e7-a9e3-8841a4173ec6_6	NT_166520.1	100	1083	586	0	0	100.000	0.0
afc2d3f0-b96c-43e7-a9e3-8841a4173ec6_6	NT_166520.1	100	1083	586	0	0	100.000	0.0
afc2d3f0-b96c-43e7-a9e3-8841a4173ec6_6	NT_166520.1	100	1083	586	0	0	100.000	0.0
afc2d3f0-b96c-43e7-a9e3-8841a4173ec6_6	NT_166520.1	100	1083	586	0	0	100.000	0.0
afc2d3f0-b96c-43e7-a9e3-8841a4173ec6_7	NT_166520.1	100	1083	586	0	0	100.000	0.0
afc2d3f0-b96c-43e7-a9e3-8841a4173ec6_7	NT_166520.1	100	1083	586	0	0	100.000	0.0
afc2d3f0-b96c-43e7-a9e3-8841a4173ec6_7	NT_166520.1	100	1083	586	0	0	100.000	0.0
afc2d3f0-b96c-43e7-a9e3-8841a4173ec6_7	NT_166520.1	100	1083	586	0	0	100.000	0.0
afc2d3f0-b96c-43e7-a9e3-8841a4173ec6_8	NT_166520.1	100	1083	586	0	0	100.000	0.0
afc2d3f0-b96c-43e7-a9e3-8841a4173ec6_8	NT_166520.1	100	1083	586	0	0	100.000	0.0
afc2d3f0-b96c-43e7-a9e3-8841a4173ec6_8	NT_166520.1	100	1083	586	0	0	100.000	0.0
afc2d3f0-b96c-43e7-a9e3-8841a4173ec6_8	NT_166520.1	100	1083	586	0	0	100.000	0.0
afc2d3f0-b96c-43e7-a9e3-8841a4173ec6_9	NT_166520.1	100	1083	586	0	0	100.000	0.0
afc2d3f0-b96c-43e7-a9e3-8841a4173ec6_9	NT_166520.1	100	1083	586	0	0	100.000	0.0
afc2d3f0-b96c-43e7-a9e3-8841a4173ec6_9	NT_166520.1	100	1083	586	0	0	100.000	0.0
afc2d3f0-b96c-43e7-a9e3-8841a4173ec6_9	NT_166520.1	100	1083	586	0	0	100.000	0.0
afc2d3f0-b96c-43e7-a9e3-8841a4173ec6_10	NT_166520.1	100	1083	586	0	0	100.000	0.0
afc2d3f0-b96c-43e7-a9e3-8841a4173ec6_10	NT_166520.1	100	1083	586	0	0	100.000	0.0
afc2d3f0-b96c-43e7-a9e3-8841a4173ec6_10	NT_166520.1	100	1083	586	0	0	100.000	0.0
afc2d3f0-b96c-43e7-a9e3-8841a4173ec6_10	NT_166520.1	100	1083	586	0	0	100.000	0.0
