# Supplementary material for: Using nanopore sequencing to identify fungi from clinical samples with high phylogenetic resolution
Source: Sci Rep. 2023 Jun 16;13:9785. doi: 10.1038/s41598-023-37016-0 (PMC10275880; doi:10.1038/s41598-023-37016-0)
Supplement: Supplementary file 1 — Supplementary Information. [file 41598_2023_37016_MOESM1_ESM.zip › Supplementary_Information/Supplementary_Data/Data_S3_depth/results/RGN4_d300_fmt6.txt]

19fbd856-5d7a-4c64-ab80-a517b74329f1	NT_166520.1	100	3655	1979	0	0	100.000	0.0
19fbd856-5d7a-4c64-ab80-a517b74329f1	NT_166520.1	100	3655	1979	0	0	100.000	0.0
19fbd856-5d7a-4c64-ab80-a517b74329f1	NT_166520.1	100	3655	1979	0	0	100.000	0.0
19fbd856-5d7a-4c64-ab80-a517b74329f1	NT_166520.1	100	2407	1303	0	0	100.000	0.0
19fbd856-5d7a-4c64-ab80-a517b74329f1	NT_166520.1	100	1932	1046	0	0	100.000	0.0
19fbd856-5d7a-4c64-ab80-a517b74329f1_2	NT_166520.1	100	3655	1979	0	0	100.000	0.0
19fbd856-5d7a-4c64-ab80-a517b74329f1_2	NT_166520.1	100	3655	1979	0	0	100.000	0.0
19fbd856-5d7a-4c64-ab80-a517b74329f1_2	NT_166520.1	100	3655	1979	0	0	100.000	0.0
19fbd856-5d7a-4c64-ab80-a517b74329f1_2	NT_166520.1	100	2407	1303	0	0	100.000	0.0
19fbd856-5d7a-4c64-ab80-a517b74329f1_2	NT_166520.1	100	1932	1046	0	0	100.000	0.0
19fbd856-5d7a-4c64-ab80-a517b74329f1_3	NT_166520.1	100	3655	1979	0	0	100.000	0.0
19fbd856-5d7a-4c64-ab80-a517b74329f1_3	NT_166520.1	100	3655	1979	0	0	100.000	0.0
19fbd856-5d7a-4c64-ab80-a517b74329f1_3	NT_166520.1	100	3655	1979	0	0	100.000	0.0
19fbd856-5d7a-4c64-ab80-a517b74329f1_3	NT_166520.1	100	2407	1303	0	0	100.000	0.0
19fbd856-5d7a-4c64-ab80-a517b74329f1_3	NT_166520.1	100	1932	1046	0	0	100.000	0.0
19fbd856-5d7a-4c64-ab80-a517b74329f1_4	NT_166520.1	100	3655	1979	0	0	100.000	0.0
19fbd856-5d7a-4c64-ab80-a517b74329f1_4	NT_166520.1	100	3655	1979	0	0	100.000	0.0
19fbd856-5d7a-4c64-ab80-a517b74329f1_4	NT_166520.1	100	3655	1979	0	0	100.000	0.0
19fbd856-5d7a-4c64-ab80-a517b74329f1_4	NT_166520.1	100	2407	1303	0	0	100.000	0.0
19fbd856-5d7a-4c64-ab80-a517b74329f1_4	NT_166520.1	100	1932	1046	0	0	100.000	0.0
19fbd856-5d7a-4c64-ab80-a517b74329f1_5	NT_166520.1	100	3655	1979	0	0	100.000	0.0
19fbd856-5d7a-4c64-ab80-a517b74329f1_5	NT_166520.1	100	3655	1979	0	0	100.000	0.0
19fbd856-5d7a-4c64-ab80-a517b74329f1_5	NT_166520.1	100	3655	1979	0	0	100.000	0.0
19fbd856-5d7a-4c64-ab80-a517b74329f1_5	NT_166520.1	100	2407	1303	0	0	100.000	0.0
19fbd856-5d7a-4c64-ab80-a517b74329f1_5	NT_166520.1	100	1932	1046	0	0	100.000	0.0
19fbd856-5d7a-4c64-ab80-a517b74329f1_6	NT_166520.1	100	3655	1979	0	0	100.000	0.0
19fbd856-5d7a-4c64-ab80-a517b74329f1_6	NT_166520.1	100	3655	1979	0	0	100.000	0.0
19fbd856-5d7a-4c64-ab80-a517b74329f1_6	NT_166520.1	100	3655	1979	0	0	100.000	0.0
19fbd856-5d7a-4c64-ab80-a517b74329f1_6	NT_166520.1	100	2407	1303	0	0	100.000	0.0
19fbd856-5d7a-4c64-ab80-a517b74329f1_6	NT_166520.1	100	1932	1046	0	0	100.000	0.0
19fbd856-5d7a-4c64-ab80-a517b74329f1_7	NT_166520.1	100	3648	1978	0	1	99.949	0.0
19fbd856-5d7a-4c64-ab80-a517b74329f1_7	NT_166520.1	100	3648	1978	0	1	99.949	0.0
19fbd856-5d7a-4c64-ab80-a517b74329f1_7	NT_166520.1	100	3648	1978	0	1	99.949	0.0
19fbd856-5d7a-4c64-ab80-a517b74329f1_7	NT_166520.1	100	2399	1302	0	1	99.923	0.0
19fbd856-5d7a-4c64-ab80-a517b74329f1_7	NT_166520.1	100	1932	1046	0	0	100.000	0.0
19fbd856-5d7a-4c64-ab80-a517b74329f1_8	NT_166520.1	100	3655	1979	0	0	100.000	0.0
19fbd856-5d7a-4c64-ab80-a517b74329f1_8	NT_166520.1	100	3655	1979	0	0	100.000	0.0
19fbd856-5d7a-4c64-ab80-a517b74329f1_8	NT_166520.1	100	3655	1979	0	0	100.000	0.0
19fbd856-5d7a-4c64-ab80-a517b74329f1_8	NT_166520.1	100	2407	1303	0	0	100.000	0.0
19fbd856-5d7a-4c64-ab80-a517b74329f1_8	NT_166520.1	100	1932	1046	0	0	100.000	0.0
19fbd856-5d7a-4c64-ab80-a517b74329f1_9	NT_166520.1	100	3655	1979	0	0	100.000	0.0
19fbd856-5d7a-4c64-ab80-a517b74329f1_9	NT_166520.1	100	3655	1979	0	0	100.000	0.0
19fbd856-5d7a-4c64-ab80-a517b74329f1_9	NT_166520.1	100	3655	1979	0	0	100.000	0.0
19fbd856-5d7a-4c64-ab80-a517b74329f1_9	NT_166520.1	100	2407	1303	0	0	100.000	0.0
19fbd856-5d7a-4c64-ab80-a517b74329f1_9	NT_166520.1	100	1932	1046	0	0	100.000	0.0
19fbd856-5d7a-4c64-ab80-a517b74329f1_10	NT_166520.1	100	3655	1979	0	0	100.000	0.0
19fbd856-5d7a-4c64-ab80-a517b74329f1_10	NT_166520.1	100	3655	1979	0	0	100.000	0.0
19fbd856-5d7a-4c64-ab80-a517b74329f1_10	NT_166520.1	100	3655	1979	0	0	100.000	0.0
19fbd856-5d7a-4c64-ab80-a517b74329f1_10	NT_166520.1	100	2407	1303	0	0	100.000	0.0
19fbd856-5d7a-4c64-ab80-a517b74329f1_10	NT_166520.1	100	1932	1046	0	0	100.000	0.0
