# Supplementary material for: Using nanopore sequencing to identify fungi from clinical samples with high phylogenetic resolution
Source: Sci Rep. 2023 Jun 16;13:9785. doi: 10.1038/s41598-023-37016-0 (PMC10275880; doi:10.1038/s41598-023-37016-0)
Supplement: Supplementary file 1 — Supplementary Information. [file 41598_2023_37016_MOESM1_ESM.zip › Supplementary_Information/Supplementary_Data/Data_S3_depth/results/RGN5_d1000_fmt6.txt]

f6006c45-5a25-4859-ae66-cacc840d19f9	NT_166520.1	100	4903	2655	0	0	100.000	0.0
f6006c45-5a25-4859-ae66-cacc840d19f9	NT_166520.1	100	4903	2655	0	0	100.000	0.0
f6006c45-5a25-4859-ae66-cacc840d19f9	NT_166520.1	100	4903	2655	0	0	100.000	0.0
f6006c45-5a25-4859-ae66-cacc840d19f9	NT_166520.1	100	3181	1722	0	0	100.000	0.0
f6006c45-5a25-4859-ae66-cacc840d19f9	NT_166520.1	100	2407	1303	0	0	100.000	0.0
f6006c45-5a25-4859-ae66-cacc840d19f9_2	NT_166520.1	100	4903	2655	0	0	100.000	0.0
f6006c45-5a25-4859-ae66-cacc840d19f9_2	NT_166520.1	100	4903	2655	0	0	100.000	0.0
f6006c45-5a25-4859-ae66-cacc840d19f9_2	NT_166520.1	100	4903	2655	0	0	100.000	0.0
f6006c45-5a25-4859-ae66-cacc840d19f9_2	NT_166520.1	100	3181	1722	0	0	100.000	0.0
f6006c45-5a25-4859-ae66-cacc840d19f9_2	NT_166520.1	100	2407	1303	0	0	100.000	0.0
f6006c45-5a25-4859-ae66-cacc840d19f9_3	NT_166520.1	100	4903	2655	0	0	100.000	0.0
f6006c45-5a25-4859-ae66-cacc840d19f9_3	NT_166520.1	100	4903	2655	0	0	100.000	0.0
f6006c45-5a25-4859-ae66-cacc840d19f9_3	NT_166520.1	100	4903	2655	0	0	100.000	0.0
f6006c45-5a25-4859-ae66-cacc840d19f9_3	NT_166520.1	100	3181	1722	0	0	100.000	0.0
f6006c45-5a25-4859-ae66-cacc840d19f9_3	NT_166520.1	100	2407	1303	0	0	100.000	0.0
f6006c45-5a25-4859-ae66-cacc840d19f9_4	NT_166520.1	100	4903	2655	0	0	100.000	0.0
f6006c45-5a25-4859-ae66-cacc840d19f9_4	NT_166520.1	100	4903	2655	0	0	100.000	0.0
f6006c45-5a25-4859-ae66-cacc840d19f9_4	NT_166520.1	100	4903	2655	0	0	100.000	0.0
f6006c45-5a25-4859-ae66-cacc840d19f9_4	NT_166520.1	100	3181	1722	0	0	100.000	0.0
f6006c45-5a25-4859-ae66-cacc840d19f9_4	NT_166520.1	100	2407	1303	0	0	100.000	0.0
f6006c45-5a25-4859-ae66-cacc840d19f9_5	NT_166520.1	100	4898	2655	0	1	99.962	0.0
f6006c45-5a25-4859-ae66-cacc840d19f9_5	NT_166520.1	100	4898	2655	0	1	99.962	0.0
f6006c45-5a25-4859-ae66-cacc840d19f9_5	NT_166520.1	100	4898	2655	0	1	99.962	0.0
f6006c45-5a25-4859-ae66-cacc840d19f9_5	NT_166520.1	100	3181	1722	0	0	100.000	0.0
f6006c45-5a25-4859-ae66-cacc840d19f9_5	NT_166520.1	100	2401	1303	0	1	99.923	0.0
f6006c45-5a25-4859-ae66-cacc840d19f9_6	NT_166520.1	100	4903	2655	0	0	100.000	0.0
f6006c45-5a25-4859-ae66-cacc840d19f9_6	NT_166520.1	100	4903	2655	0	0	100.000	0.0
f6006c45-5a25-4859-ae66-cacc840d19f9_6	NT_166520.1	100	4903	2655	0	0	100.000	0.0
f6006c45-5a25-4859-ae66-cacc840d19f9_6	NT_166520.1	100	3181	1722	0	0	100.000	0.0
f6006c45-5a25-4859-ae66-cacc840d19f9_6	NT_166520.1	100	2407	1303	0	0	100.000	0.0
f6006c45-5a25-4859-ae66-cacc840d19f9_7	NT_166520.1	100	4903	2655	0	0	100.000	0.0
f6006c45-5a25-4859-ae66-cacc840d19f9_7	NT_166520.1	100	4903	2655	0	0	100.000	0.0
f6006c45-5a25-4859-ae66-cacc840d19f9_7	NT_166520.1	100	4903	2655	0	0	100.000	0.0
f6006c45-5a25-4859-ae66-cacc840d19f9_7	NT_166520.1	100	3181	1722	0	0	100.000	0.0
f6006c45-5a25-4859-ae66-cacc840d19f9_7	NT_166520.1	100	2407	1303	0	0	100.000	0.0
f6006c45-5a25-4859-ae66-cacc840d19f9_8	NT_166520.1	100	4903	2655	0	0	100.000	0.0
f6006c45-5a25-4859-ae66-cacc840d19f9_8	NT_166520.1	100	4903	2655	0	0	100.000	0.0
f6006c45-5a25-4859-ae66-cacc840d19f9_8	NT_166520.1	100	4903	2655	0	0	100.000	0.0
f6006c45-5a25-4859-ae66-cacc840d19f9_8	NT_166520.1	100	3181	1722	0	0	100.000	0.0
f6006c45-5a25-4859-ae66-cacc840d19f9_8	NT_166520.1	100	2407	1303	0	0	100.000	0.0
f6006c45-5a25-4859-ae66-cacc840d19f9_9	NT_166520.1	100	4903	2655	0	0	100.000	0.0
f6006c45-5a25-4859-ae66-cacc840d19f9_9	NT_166520.1	100	4903	2655	0	0	100.000	0.0
f6006c45-5a25-4859-ae66-cacc840d19f9_9	NT_166520.1	100	4903	2655	0	0	100.000	0.0
f6006c45-5a25-4859-ae66-cacc840d19f9_9	NT_166520.1	100	3181	1722	0	0	100.000	0.0
f6006c45-5a25-4859-ae66-cacc840d19f9_9	NT_166520.1	100	2407	1303	0	0	100.000	0.0
f6006c45-5a25-4859-ae66-cacc840d19f9_10	NT_166520.1	100	4898	2655	0	1	99.962	0.0
f6006c45-5a25-4859-ae66-cacc840d19f9_10	NT_166520.1	100	4898	2655	0	1	99.962	0.0
f6006c45-5a25-4859-ae66-cacc840d19f9_10	NT_166520.1	100	4898	2655	0	1	99.962	0.0
f6006c45-5a25-4859-ae66-cacc840d19f9_10	NT_166520.1	100	3181	1722	0	0	100.000	0.0
f6006c45-5a25-4859-ae66-cacc840d19f9_10	NT_166520.1	100	2401	1303	0	1	99.923	0.0
