# Supplementary material for: Using nanopore sequencing to identify fungi from clinical samples with high phylogenetic resolution
Source: Sci Rep. 2023 Jun 16;13:9785. doi: 10.1038/s41598-023-37016-0 (PMC10275880; doi:10.1038/s41598-023-37016-0)
Supplement: Supplementary file 1 — Supplementary Information. [file 41598_2023_37016_MOESM1_ESM.zip › Supplementary_Information/Supplementary_Data/Data_S3_depth/results/RGN1_d100_fmt6.txt]

f422267f-b96b-4195-bd18-1f5c93f770af	NT_166520.1	100	475	257	0	0	100.000	4.99e-134
f422267f-b96b-4195-bd18-1f5c93f770af	NT_166520.1	100	475	257	0	0	100.000	4.99e-134
f422267f-b96b-4195-bd18-1f5c93f770af	NT_166520.1	100	475	257	0	0	100.000	4.99e-134
f422267f-b96b-4195-bd18-1f5c93f770af	NT_166520.1	100	475	257	0	0	100.000	4.99e-134
f422267f-b96b-4195-bd18-1f5c93f770af_2	NT_166520.1	100	475	257	0	0	100.000	4.99e-134
f422267f-b96b-4195-bd18-1f5c93f770af_2	NT_166520.1	100	475	257	0	0	100.000	4.99e-134
f422267f-b96b-4195-bd18-1f5c93f770af_2	NT_166520.1	100	475	257	0	0	100.000	4.99e-134
f422267f-b96b-4195-bd18-1f5c93f770af_2	NT_166520.1	100	475	257	0	0	100.000	4.99e-134
f422267f-b96b-4195-bd18-1f5c93f770af_3	NT_166520.1	100	475	257	0	0	100.000	4.99e-134
f422267f-b96b-4195-bd18-1f5c93f770af_3	NT_166520.1	100	475	257	0	0	100.000	4.99e-134
f422267f-b96b-4195-bd18-1f5c93f770af_3	NT_166520.1	100	475	257	0	0	100.000	4.99e-134
f422267f-b96b-4195-bd18-1f5c93f770af_3	NT_166520.1	100	475	257	0	0	100.000	4.99e-134
f422267f-b96b-4195-bd18-1f5c93f770af_4	NT_166520.1	100	470	257	0	1	99.612	2.33e-132
f422267f-b96b-4195-bd18-1f5c93f770af_4	NT_166520.1	100	470	257	0	1	99.612	2.33e-132
f422267f-b96b-4195-bd18-1f5c93f770af_4	NT_166520.1	100	470	257	0	1	99.612	2.33e-132
f422267f-b96b-4195-bd18-1f5c93f770af_4	NT_166520.1	100	470	257	0	1	99.612	2.33e-132
f422267f-b96b-4195-bd18-1f5c93f770af_5	NT_166520.1	100	475	257	0	0	100.000	4.99e-134
f422267f-b96b-4195-bd18-1f5c93f770af_5	NT_166520.1	100	475	257	0	0	100.000	4.99e-134
f422267f-b96b-4195-bd18-1f5c93f770af_5	NT_166520.1	100	475	257	0	0	100.000	4.99e-134
f422267f-b96b-4195-bd18-1f5c93f770af_5	NT_166520.1	100	475	257	0	0	100.000	4.99e-134
f422267f-b96b-4195-bd18-1f5c93f770af_6	NT_166520.1	100	475	257	0	0	100.000	4.99e-134
f422267f-b96b-4195-bd18-1f5c93f770af_6	NT_166520.1	100	475	257	0	0	100.000	4.99e-134
f422267f-b96b-4195-bd18-1f5c93f770af_6	NT_166520.1	100	475	257	0	0	100.000	4.99e-134
f422267f-b96b-4195-bd18-1f5c93f770af_6	NT_166520.1	100	475	257	0	0	100.000	4.99e-134
f422267f-b96b-4195-bd18-1f5c93f770af_7	NT_166520.1	100	475	257	0	0	100.000	4.99e-134
f422267f-b96b-4195-bd18-1f5c93f770af_7	NT_166520.1	100	475	257	0	0	100.000	4.99e-134
f422267f-b96b-4195-bd18-1f5c93f770af_7	NT_166520.1	100	475	257	0	0	100.000	4.99e-134
f422267f-b96b-4195-bd18-1f5c93f770af_7	NT_166520.1	100	475	257	0	0	100.000	4.99e-134
f422267f-b96b-4195-bd18-1f5c93f770af_8	NT_166520.1	100	475	257	0	0	100.000	4.99e-134
f422267f-b96b-4195-bd18-1f5c93f770af_8	NT_166520.1	100	475	257	0	0	100.000	4.99e-134
f422267f-b96b-4195-bd18-1f5c93f770af_8	NT_166520.1	100	475	257	0	0	100.000	4.99e-134
f422267f-b96b-4195-bd18-1f5c93f770af_8	NT_166520.1	100	475	257	0	0	100.000	4.99e-134
f422267f-b96b-4195-bd18-1f5c93f770af_9	NT_166520.1	100	475	257	0	0	100.000	4.99e-134
f422267f-b96b-4195-bd18-1f5c93f770af_9	NT_166520.1	100	475	257	0	0	100.000	4.99e-134
f422267f-b96b-4195-bd18-1f5c93f770af_9	NT_166520.1	100	475	257	0	0	100.000	4.99e-134
f422267f-b96b-4195-bd18-1f5c93f770af_9	NT_166520.1	100	475	257	0	0	100.000	4.99e-134
f422267f-b96b-4195-bd18-1f5c93f770af_10	NT_166520.1	100	475	257	0	0	100.000	4.99e-134
f422267f-b96b-4195-bd18-1f5c93f770af_10	NT_166520.1	100	475	257	0	0	100.000	4.99e-134
f422267f-b96b-4195-bd18-1f5c93f770af_10	NT_166520.1	100	475	257	0	0	100.000	4.99e-134
f422267f-b96b-4195-bd18-1f5c93f770af_10	NT_166520.1	100	475	257	0	0	100.000	4.99e-134
